# Supplementary material for: LEOPARD: missing view completion for multi-timepoint omics data via representation disentanglement and temporal knowledge transfer
Source: Nat Commun. 2025 Apr 6;16:3278. doi: 10.1038/s41467-025-58314-3 (PMC11972361; doi:10.1038/s41467-025-58314-3)
Supplement: Supplementary file 3 — Supplementary Data 1 [file 41467_2025_58314_MOESM3_ESM.csv]

Panel	OlinkID	Assay	UniProt	Proportion of Samples ≥ LOD
Explore 384 Cardiometabolic	OID20049	NPPB	P16860	0.4534
Explore 384 Cardiometabolic	OID20050	TNNI3	P19429	0.2031
Explore 384 Cardiometabolic	OID20051	HNRNPK	P61978	0.2618
Explore 384 Cardiometabolic	OID20052	CEBPB	P17676	0.2158
Explore 384 Cardiometabolic	OID20053	VIM	P08670	0.1533
Explore 384 Cardiometabolic	OID20055	CRHR1	P34998	0.0524
Explore 384 Cardiometabolic	OID20056	TSLP	Q969D9	0.2822
Explore 384 Cardiometabolic	OID20057	MFAP3	P55082	0.0243
Explore 384 Cardiometabolic	OID20058	TCL1B	O95988	0.0281
Explore 384 Cardiometabolic	OID20059	DUOX2	Q9NRD8	0.1315
Explore 384 Cardiometabolic	OID20061	CTF1	Q16619	0.0996
Explore 384 Cardiometabolic	OID20062	AKR1C4	P17516	0.1737
Explore 384 Cardiometabolic	OID20063	HEBP1	Q9NRV9	0.0204
Explore 384 Cardiometabolic	OID20064	SERPINB5	P36952	0.0166
Explore 384 Cardiometabolic	OID20065	HK2	P52789	0.1341
Explore 384 Cardiometabolic	OID20066	GRK5	P34947	0.1711
Explore 384 Cardiometabolic	OID20067	VSTM2L	Q96N03	0.0907
Explore 384 Cardiometabolic	OID20068	TIA1	P31483	0.5236
Explore 384 Cardiometabolic	OID20069	CNPY2	Q9Y2B0	0.258
Explore 384 Cardiometabolic	OID20070	CRX	O43186	0.1609
Explore 384 Cardiometabolic	OID20071	VAMP5	O95183	0.8953
Explore 384 Cardiometabolic	OID20072	SUSD1	Q6UWL2	0.9847
Explore 384 Cardiometabolic	OID20073	RCOR1	Q9UKL0	0.599
Explore 384 Cardiometabolic	OID20074	TNF	P01375	0.9451
Explore 384 Cardiometabolic	OID20075	CA5A	P35218	0.857
Explore 384 Cardiometabolic	OID20076	FABP6	P51161	0.5607
Explore 384 Cardiometabolic	OID20077	STK11	Q15831	0.9808
Explore 384 Cardiometabolic	OID20078	TSPAN1	O60635	0.1775
Explore 384 Cardiometabolic	OID20079	ACTA2	P62736	0.3883
Explore 384 Cardiometabolic	OID20080	MTPN	P58546	0.037
Explore 384 Cardiometabolic	OID20081	EDIL3	O43854	0.9936
Explore 384 Cardiometabolic	OID20082	ZBTB17	Q13105	0.9732
Explore 384 Cardiometabolic	OID20083	PTN	P21246	0.5849
Explore 384 Cardiometabolic	OID20084	FGFR1OP	O95684	0.272
Explore 384 Cardiometabolic	OID20085	LRMP	Q12912	0.7178
Explore 384 Cardiometabolic	OID20086	COMT	P21964	1
Explore 384 Cardiometabolic	OID20087	MMP7	P09237	0.5696
Explore 384 Cardiometabolic	OID20088	PON2	Q15165	0.5236
Explore 384 Cardiometabolic	OID20089	ADAMTS16	Q8TE57	0.5581
Explore 384 Cardiometabolic	OID20090	GP2	P55259	0.9821
Explore 384 Cardiometabolic	OID20091	WASF1	Q92558	0.4317
Explore 384 Cardiometabolic	OID20092	MPHOSPH8	Q99549	0.198
Explore 384 Cardiometabolic	OID20093	DNAJB8	Q8NHS0	0.1328
Explore 384 Cardiometabolic	OID20094	SLITRK6	Q9H5Y7	0.9796
Explore 384 Cardiometabolic	OID20095	GPR37	O15354	0.9681
Explore 384 Cardiometabolic	OID20096	GZMH	P20718	0.9821
Explore 384 Cardiometabolic	OID20097	GYS1	P13807	0.9042
Explore 384 Cardiometabolic	OID20098	THPO	P40225	0.6654
Explore 384 Cardiometabolic	OID20099	CLEC1A	Q8NC01	0.9451
Explore 384 Cardiometabolic	OID20100	ENTPD6	O75354	1
Explore 384 Cardiometabolic	OID20101	IL6	P05231	0.9936
Explore 384 Cardiometabolic	OID20102	CEACAM8	P31997	0.9757
Explore 384 Cardiometabolic	OID20103	S100P	P25815	0.6718
Explore 384 Cardiometabolic	OID20104	ENTPD5	O75356	1
Explore 384 Cardiometabolic	OID20105	ACE2	Q9BYF1	0.8889
Explore 384 Cardiometabolic	OID20106	DCN	P07585	1
Explore 384 Cardiometabolic	OID20107	GLO1	Q04760	1
Explore 384 Cardiometabolic	OID20108	PAG1	Q9NWQ8	1
Explore 384 Cardiometabolic	OID20109	ADAM15	Q13444	1
Explore 384 Cardiometabolic	OID20110	USP8	P40818	0.8736
Explore 384 Cardiometabolic	OID20111	BMP6	P22004	1
Explore 384 Cardiometabolic	OID20112	ITGB1BP2	Q9UKP3	0.7063
Explore 384 Cardiometabolic	OID20113	CTSH	P09668	0.8761
Explore 384 Cardiometabolic	OID20114	BAG6	P46379	0.9987
Explore 384 Cardiometabolic	OID20115	MSTN	O14793	0.1839
Explore 384 Cardiometabolic	OID20116	BOC	Q9BWV1	0.9962
Explore 384 Cardiometabolic	OID20117	ADH4	P08319	0.9438
Explore 384 Cardiometabolic	OID20118	CLTA	P09496	0.5709
Explore 384 Cardiometabolic	OID20119	EPHX2	P34913	0.304
Explore 384 Cardiometabolic	OID20120	TP53INP1	Q96A56	0.0204
Explore 384 Cardiometabolic	OID20121	CCL27	Q9Y4X3	0.9987
Explore 384 Cardiometabolic	OID20122	AK1	P00568	0.9119
Explore 384 Cardiometabolic	OID20123	ANXA4	P09525	0.4406
Explore 384 Cardiometabolic	OID20124	ACOX1	Q15067	0.0268
Explore 384 Cardiometabolic	OID20125	NTproBNP	NTproBNP	0.4853
Explore 384 Cardiometabolic	OID20126	CLC	Q05315	0.7216
Explore 384 Cardiometabolic	OID20127	CNST	Q6PJW8	0.8301
Explore 384 Cardiometabolic	OID20128	LEPR	P48357	0.9872
Explore 384 Cardiometabolic	OID20129	TSHB	P01222	0.8008
Explore 384 Cardiometabolic	OID20130	S100A11	P31949	0.9655
Explore 384 Cardiometabolic	OID20131	VSIR	Q9H7M9	0.8429
Explore 384 Cardiometabolic	OID20132	PCDH17	O14917	0.9783
Explore 384 Cardiometabolic	OID20133	PDGFRA	P16234	0.9923
Explore 384 Cardiometabolic	OID20134	CDH17	Q12864	0.484
Explore 384 Cardiometabolic	OID20135	SNX9	Q9Y5X1	0.9987
Explore 384 Cardiometabolic	OID20136	NTRK2	Q16620	0.7714
Explore 384 Cardiometabolic	OID20137	ACY1	Q03154	0.9987
Explore 384 Cardiometabolic	OID20138	DOK2	O60496	0.8008
Explore 384 Cardiometabolic	OID20139	AGXT	P21549	0.8608
Explore 384 Cardiometabolic	OID20140	STK4	Q13043	0.3282
Explore 384 Cardiometabolic	OID20141	TGM2	P21980	1
Explore 384 Cardiometabolic	OID20142	DPP7	Q9UHL4	0.8812
Explore 384 Cardiometabolic	OID20143	PLIN3	O60664	0.9885
Explore 384 Cardiometabolic	OID20144	PLPBP	O94903	1
Explore 384 Cardiometabolic	OID20145	ICAM5	Q9UMF0	0.9642
Explore 384 Cardiometabolic	OID20146	PRKAR1A	P10644	0.8608
Explore 384 Cardiometabolic	OID20147	IL6ST	P40189	1
Explore 384 Cardiometabolic	OID20148	DCTPP1	Q9H773	1
Explore 384 Cardiometabolic	OID20149	PM20D1	Q6GTS8	0.4572
Explore 384 Cardiometabolic	OID20150	LACTB2	Q53H82	0.8621
Explore 384 Cardiometabolic	OID20151	FADD	Q13158	0.9068
Explore 384 Cardiometabolic	OID20152	CGREF1	Q99674	1
Explore 384 Cardiometabolic	OID20153	CXCL8	P10145	0.9885
Explore 384 Cardiometabolic	OID20154	LGALS1	P09382	0.9987
Explore 384 Cardiometabolic	OID20155	IGFBPL1	Q8WX77	0.9936
Explore 384 Cardiometabolic	OID20156	MNDA	P41218	0.9949
Explore 384 Cardiometabolic	OID20157	CDH6	P55285	0.4253
Explore 384 Cardiometabolic	OID20158	IL19	Q9UHD0	0.9553
Explore 384 Cardiometabolic	OID20159	ACAN	P16112	0.9974
Explore 384 Cardiometabolic	OID20160	PLXNB3	Q9ULL4	0.9936
Explore 384 Cardiometabolic	OID20161	TYRO3	Q06418	1
Explore 384 Cardiometabolic	OID20162	EIF4EBP1	Q13541	1
Explore 384 Cardiometabolic	OID20163	PDCD6	O75340	0.9923
Explore 384 Cardiometabolic	OID20164	APLP1	P51693	0.8991
Explore 384 Cardiometabolic	OID20165	CLEC5A	Q9NY25	1
Explore 384 Cardiometabolic	OID20166	GSTA1	P08263	0.9962
Explore 384 Cardiometabolic	OID20167	IGSF8	Q969P0	1
Explore 384 Cardiometabolic	OID20168	MEP1B	Q16820	0.7101
Explore 384 Cardiometabolic	OID20169	SDC1	P18827	1
Explore 384 Cardiometabolic	OID20170	CDH2	P19022	1
Explore 384 Cardiometabolic	OID20171	MCFD2	Q8NI22	0.9693
Explore 384 Cardiometabolic	OID20172	FCRL1	Q96LA6	0.9949
Explore 384 Cardiometabolic	OID20173	GPNMB	Q14956	0.8621
Explore 384 Cardiometabolic	OID20174	QDPR	P09417	1
Explore 384 Cardiometabolic	OID20175	GHRL	Q9UBU3	0.9693
Explore 384 Cardiometabolic	OID20176	PPP1R2	P41236	0.9119
Explore 384 Cardiometabolic	OID20177	CD2AP	Q9Y5K6	1
Explore 384 Cardiometabolic	OID20178	NADK	O95544	1
Explore 384 Cardiometabolic	OID20179	CBLIF	P27352	0.9617
Explore 384 Cardiometabolic	OID20180	TINAGL1	Q9GZM7	1
Explore 384 Cardiometabolic	OID20181	CANT1	Q8WVQ1	1
Explore 384 Cardiometabolic	OID20182	SSC4D	Q8WTU2	0.9425
Explore 384 Cardiometabolic	OID20183	OLR1	P78380	1
Explore 384 Cardiometabolic	OID20184	DIABLO	Q9NR28	0.6117
Explore 384 Cardiometabolic	OID20185	LRP11	Q86VZ4	1
Explore 384 Cardiometabolic	OID20186	SEMA3F	Q13275	1
Explore 384 Cardiometabolic	OID20187	LEP	P41159	0.8966
Explore 384 Cardiometabolic	OID20188	LPL	P06858	1
Explore 384 Cardiometabolic	OID20189	ADGRG2	Q8IZP9	1
Explore 384 Cardiometabolic	OID20190	SIGLEC7	Q9Y286	1
Explore 384 Cardiometabolic	OID20191	NPTXR	O95502	0.9987
Explore 384 Cardiometabolic	OID20192	GRAP2	O75791	0.8404
Explore 384 Cardiometabolic	OID20193	CDHR5	Q9HBB8	1
Explore 384 Cardiometabolic	OID20194	THOP1	P52888	1
Explore 384 Cardiometabolic	OID20195	GLRX	P35754	0.9732
Explore 384 Cardiometabolic	OID20196	KITLG	P21583	0.9987
Explore 384 Cardiometabolic	OID20197	PILRB	Q9UKJ0	1
Explore 384 Cardiometabolic	OID20198	CLUL1	Q15846	1
Explore 384 Cardiometabolic	OID20199	AHCY	P23526	0.9476
Explore 384 Cardiometabolic	OID20200	FABP2	P12104	0.9821
Explore 384 Cardiometabolic	OID20201	REN	P00797	0.9911
Explore 384 Cardiometabolic	OID20202	GDF2	Q9UK05	0.9974
Explore 384 Cardiometabolic	OID20203	RNASE3	P12724	0.8659
Explore 384 Cardiometabolic	OID20204	SOST	Q9BQB4	1
Explore 384 Cardiometabolic	OID20205	NPDC1	Q9NQX5	1
Explore 384 Cardiometabolic	OID20206	CD69	Q07108	1
Explore 384 Cardiometabolic	OID20207	CXCL5	P42830	0.9719
Explore 384 Cardiometabolic	OID20208	COL4A1	P02462	1
Explore 384 Cardiometabolic	OID20209	LILRA5	A6NI73	1
Explore 384 Cardiometabolic	OID20210	MARCO	Q9UEW3	1
Explore 384 Cardiometabolic	OID20211	ANGPTL1	O95841	0.7433
Explore 384 Cardiometabolic	OID20212	PRSS27	Q9BQR3	1
Explore 384 Cardiometabolic	OID20213	SORT1	Q99523	1
Explore 384 Cardiometabolic	OID20214	SFTPD	P35247	0.9604
Explore 384 Cardiometabolic	OID20215	DDC	P20711	1
Explore 384 Cardiometabolic	OID20216	SDC4	P31431	1
Explore 384 Cardiometabolic	OID20217	HMOX1	P09601	1
Explore 384 Cardiometabolic	OID20218	SNAP23	O00161	0.9566
Explore 384 Cardiometabolic	OID20219	SERPINA12	Q8IW75	0.2503
Explore 384 Cardiometabolic	OID20220	GH1	P01241	1
Explore 384 Cardiometabolic	OID20221	SPON2	Q9BUD6	1
Explore 384 Cardiometabolic	OID20222	NECTIN2	Q92692	1
Explore 384 Cardiometabolic	OID20223	CHRDL2	Q6WN34	0.9987
Explore 384 Cardiometabolic	OID20224	ROR1	Q01973	0.5504
Explore 384 Cardiometabolic	OID20225	CA13	Q8N1Q1	0.9157
Explore 384 Cardiometabolic	OID20226	CCDC80	Q76M96	1
Explore 384 Cardiometabolic	OID20227	FBP1	P09467	0.5441
Explore 384 Cardiometabolic	OID20228	CTSL	P07711	1
Explore 384 Cardiometabolic	OID20229	NRCAM	Q92823	1
Explore 384 Cardiometabolic	OID20230	HSPB1	P04792	1
Explore 384 Cardiometabolic	OID20231	THBD	P07204	1
Explore 384 Cardiometabolic	OID20232	KYAT1	Q16773	0.9974
Explore 384 Cardiometabolic	OID20233	FAM3C	Q92520	1
Explore 384 Cardiometabolic	OID20234	TYMP	P19971	0.9732
Explore 384 Cardiometabolic	OID20235	PCSK9	Q8NBP7	1
Explore 384 Cardiometabolic	OID20236	IGFBP7	Q16270	1
Explore 384 Cardiometabolic	OID20237	UMOD	P07911	0.9911
Explore 384 Cardiometabolic	OID20238	PLTP	P55058	1
Explore 384 Cardiometabolic	OID20239	MFAP5	Q13361	1
Explore 384 Cardiometabolic	OID20240	LDLR	P01130	1
Explore 384 Cardiometabolic	OID20241	CA4	P22748	1
Explore 384 Cardiometabolic	OID20242	EPHB4	P54760	1
Explore 384 Cardiometabolic	OID20243	CDH5	P33151	1
Explore 384 Cardiometabolic	OID20244	CES1	P23141	1
Explore 384 Cardiometabolic	OID20245	FABP4	P15090	1
Explore 384 Cardiometabolic	OID20246	IGFBP1	P08833	1
Explore 384 Cardiometabolic	OID20247	PLAT	P00750	1
Explore 384 Cardiometabolic	OID20248	ICAM2	P13598	1
Explore 384 Cardiometabolic	OID20249	ADAMTS13	Q76LX8	1
Explore 384 Cardiometabolic	OID20250	IL1RL1	Q01638	0.9987
Explore 384 Cardiometabolic	OID20251	GDF15	Q99988	1
Explore 384 Cardiometabolic	OID20252	PLA2G1B	P04054	0.9974
Explore 384 Cardiometabolic	OID20253	NOTCH3	Q9UM47	1
Explore 384 Cardiometabolic	OID20254	LTBP2	Q14767	1
Explore 384 Cardiometabolic	OID20255	TGFBR3	Q03167	1
Explore 384 Cardiometabolic	OID20256	VWF	P04275	1
Explore 384 Cardiometabolic	OID20257	PEAR1	Q5VY43	1
Explore 384 Cardiometabolic	OID20258	REG3A	Q06141	1
Explore 384 Cardiometabolic	OID20259	XG	P55808	0.9962
Explore 384 Cardiometabolic	OID20260	CD97	P48960	1
Explore 384 Cardiometabolic	OID20261	FUCA1	P04066	0.9987
Explore 384 Cardiometabolic	OID20262	CD209	Q9NNX6	1
Explore 384 Cardiometabolic	OID20263	MB	P02144	1
Explore 384 Cardiometabolic	OID20264	DKK3	Q9UBP4	1
Explore 384 Cardiometabolic	OID20265	TNFRSF10C	O14798	1
Explore 384 Cardiometabolic	OID20266	REG1B	P48304	1
Explore 384 Cardiometabolic	OID20267	IL2RA	P01589	1
Explore 384 Cardiometabolic	OID20268	PDGFRB	P09619	1
Explore 384 Cardiometabolic	OID20269	MET	P08581	1
Explore 384 Cardiometabolic	OID20270	ESAM	Q96AP7	1
Explore 384 Cardiometabolic	OID20271	CA3	P07451	1
Explore 384 Cardiometabolic	OID20272	TNFSF13B	Q9Y275	1
Explore 384 Cardiometabolic	OID20273	ALCAM	Q13740	1
Explore 384 Cardiometabolic	OID20274	PLA2G2A	P14555	0.539
Explore 384 Cardiometabolic	OID20275	MSMB	P08118	0.3921
Explore 384 Cardiometabolic	OID20276	CTSB	P07858	1
Explore 384 Cardiometabolic	OID20277	ICAM3	P32942	1
Explore 384 Cardiometabolic	OID20278	DPT	Q07507	1
Explore 384 Cardiometabolic	OID20279	CRTAC1	Q9NQ79	1
Explore 384 Cardiometabolic	OID20280	CPA1	P15085	0.9987
Explore 384 Cardiometabolic	OID20281	SERPINA11	Q86U17	1
Explore 384 Cardiometabolic	OID20282	CXCL16	Q9H2A7	1
Explore 384 Cardiometabolic	OID20283	SEMA7A	O75326	1
Explore 384 Cardiometabolic	OID20284	LGALS3	P17931	1
Explore 384 Cardiometabolic	OID20285	MEGF9	Q9H1U4	1
Explore 384 Cardiometabolic	OID20286	CORO1A	P31146	0.7458
Explore 384 Cardiometabolic	OID20287	ENG	P17813	1
Explore 384 Cardiometabolic	OID20288	ENPP2	Q13822	1
Explore 384 Cardiometabolic	OID20289	CPB1	P15086	1
Explore 384 Cardiometabolic	OID20290	SELE	P16581	1
Explore 384 Cardiometabolic	OID20291	PAM	P19021	1
Explore 384 Cardiometabolic	OID20292	COL6A3	P12111	1
Explore 384 Cardiometabolic	OID20293	CST6	Q15828	1
Explore 384 Cardiometabolic	OID20294	CSTB	P04080	0.9911
Explore 384 Cardiometabolic	OID20295	DLK1	P80370	1
Explore 384 Cardiometabolic	OID20296	GUSB	P08236	0.9949
Explore 384 Cardiometabolic	OID20297	SCARF1	Q14162	1
Explore 384 Cardiometabolic	OID20298	CELA3A	P09093	0.9962
Explore 384 Cardiometabolic	OID20299	CCN3	P48745	1
Explore 384 Cardiometabolic	OID20300	HYOU1	Q9Y4L1	1
Explore 384 Cardiometabolic	OID20301	LILRB2	Q8N423	1
Explore 384 Cardiometabolic	OID20302	ST6GAL1	P15907	1
Explore 384 Cardiometabolic	OID20303	TIE1	P35590	1
Explore 384 Cardiometabolic	OID20304	SIRPA	P78324	1
Explore 384 Cardiometabolic	OID20305	CASP3	P42574	1
Explore 384 Cardiometabolic	OID20306	PTPRS	Q13332	1
Explore 384 Cardiometabolic	OID20307	CNTN1	Q12860	1
Explore 384 Cardiometabolic	OID20308	BPIFB1	Q8TDL5	0.9693
Explore 384 Cardiometabolic	OID20309	AZU1	P20160	0.4521
Explore 384 Cardiometabolic	OID20310	PTPRF	P10586	1
Explore 384 Cardiometabolic	OID20311	NOTCH1	P46531	1
Explore 384 Cardiometabolic	OID20312	CHIT1	Q13231	0.9208
Explore 384 Cardiometabolic	OID20313	PDGFA	P04085	0.9974
Explore 384 Cardiometabolic	OID20314	ACP5	P13686	1
Explore 384 Cardiometabolic	OID20315	ITGB2	P05107	1
Explore 384 Cardiometabolic	OID20316	FAS	P25445	1
Explore 384 Cardiometabolic	OID20317	PLXNB2	O15031	1
Explore 384 Cardiometabolic	OID20318	GAS6	Q14393	1
Explore 384 Cardiometabolic	OID20319	EGFR	P00533	1
Explore 384 Cardiometabolic	OID20320	QPCT	Q16769	0.9949
Explore 384 Cardiometabolic	OID20321	RNASET2	O00584	1
Explore 384 Cardiometabolic	OID20322	SPP1	P10451	1
Explore 384 Cardiometabolic	OID20323	LILRB1	Q8NHL6	1
Explore 384 Cardiometabolic	OID20324	LILRB5	O75023	1
Explore 384 Cardiometabolic	OID20325	IGFBP2	P18065	1
Explore 384 Cardiometabolic	OID20326	PI3	P19957	0.3934
Explore 384 Cardiometabolic	OID20327	RETN	Q9HD89	1
Explore 384 Cardiometabolic	OID20328	CCL15	Q16663	1
Explore 384 Cardiometabolic	OID20329	PRTN3	P24158	0.8621
Explore 384 Cardiometabolic	OID20330	FAP	Q12884	0.9898
Explore 384 Cardiometabolic	OID20331	PPIB	P23284	0.8123
Explore 384 Cardiometabolic	OID20332	COL18A1	P39060	1
Explore 384 Cardiometabolic	OID20333	AMY2A	P04746	0.9872
Explore 384 Cardiometabolic	OID20334	CCL16	O15467	1
Explore 384 Cardiometabolic	OID20335	COL1A1	P02452	1
Explore 384 Cardiometabolic	OID20336	BLMH	Q13867	1
Explore 384 Cardiometabolic	OID20337	PRCP	P42785	1
Explore 384 Cardiometabolic	OID20338	PGLYRP1	O75594	1
Explore 384 Cardiometabolic	OID20339	CD59	P13987	1
Explore 384 Cardiometabolic	OID20340	AMY2B	P19961	0.977
Explore 384 Cardiometabolic	OID20341	TCN2	P20062	1
Explore 384 Cardiometabolic	OID20342	SERPINE1	P05121	1
Explore 384 Cardiometabolic	OID20343	MCAM	P43121	0.9821
Explore 384 Cardiometabolic	OID20344	DEFA1_DEFA1B	P59665	0.1928
Explore 384 Cardiometabolic	OID20345	VASN	Q6EMK4	1
Explore 384 Cardiometabolic	OID20346	ART3	Q13508	1
Explore 384 Cardiometabolic	OID20347	CNDP1	Q96KN2	0.9502
Explore 384 Cardiometabolic	OID20348	IL18BP	O95998	1
Explore 384 Cardiometabolic	OID20349	F9	P00740	1
Explore 384 Cardiometabolic	OID20350	ANPEP	P15144	1
Explore 384 Cardiometabolic	OID20351	SSC5D	A1L4H1	1
Explore 384 Cardiometabolic	OID20352	ITIH3	Q06033	0.9962
Explore 384 Cardiometabolic	OID20353	CDH1	P12830	1
Explore 384 Cardiometabolic	OID20354	NCAM1	P13591	1
Explore 384 Cardiometabolic	OID20355	LBP	P18428	0.9987
Explore 384 Cardiometabolic	OID20356	OSMR	Q99650	1
Explore 384 Cardiometabolic	OID20357	HYAL1	Q12794	1
Explore 384 Cardiometabolic	OID20358	CTSD	P07339	0.0051
Explore 384 Cardiometabolic	OID20359	TNC	P24821	1
Explore 384 Cardiometabolic	OID20360	CD163	Q86VB7	1
Explore 384 Cardiometabolic	OID20361	SPARCL1	Q14515	1
Explore 384 Cardiometabolic	OID20362	NID1	P14543	1
Explore 384 Cardiometabolic	OID20363	AXL	P30530	1
Explore 384 Cardiometabolic	OID20364	PRSS2	P07478	0.9987
Explore 384 Cardiometabolic	OID20365	CTSZ	Q9UBR2	1
Explore 384 Cardiometabolic	OID20366	CHL1	O00533	1
Explore 384 Cardiometabolic	OID20367	C1QTNF1	Q9BXJ1	1
Explore 384 Cardiometabolic	OID20368	THBS4	P35443	1
Explore 384 Cardiometabolic	OID20369	TFRC	P02786	0.9872
Explore 384 Cardiometabolic	OID20370	KIT	P10721	1
Explore 384 Cardiometabolic	OID20371	TFF3	Q07654	0.1596
Explore 384 Cardiometabolic	OID20372	F7	P08709	1
Explore 384 Cardiometabolic	OID20373	RARRES2	Q99969	1
Explore 384 Cardiometabolic	OID20374	APOM	O95445	0.9987
Explore 384 Cardiometabolic	OID20375	TIMD4	Q96H15	1
Explore 384 Cardiometabolic	OID20376	ITGB1	P05556	1
Explore 384 Cardiometabolic	OID20377	CD55	P08174	0.8787
Explore 384 Cardiometabolic	OID20378	CD14	P08571	1
Explore 384 Cardiometabolic	OID20379	SELP	P16109	1
Explore 384 Cardiometabolic	OID20380	CD46	P15529	1
Explore 384 Cardiometabolic	OID20381	GP1BA	P07359	1
Explore 384 Cardiometabolic	OID20382	FCN2	Q15485	1
Explore 384 Cardiometabolic	OID20383	HSPG2	P98160	1
Explore 384 Cardiometabolic	OID20384	PCOLCE	Q15113	1
Explore 384 Cardiometabolic	OID20385	IL6R	P08887	1
Explore 384 Cardiometabolic	OID20386	SOD1	P00441	0.046
Explore 384 Cardiometabolic	OID20387	FCGR3B	O75015	1
Explore 384 Cardiometabolic	OID20388	TFPI	P10646	1
Explore 384 Cardiometabolic	OID20389	AOC3	Q16853	0.9987
Explore 384 Cardiometabolic	OID20390	NRP1	O14786	1
Explore 384 Cardiometabolic	OID20391	FCGR2A	P12318	1
Explore 384 Cardiometabolic	OID20392	LCN2	P80188	0.341
Explore 384 Cardiometabolic	OID20393	CR2	P20023	1
Explore 384 Cardiometabolic	OID20394	ADA2	Q9NZK5	1
Explore 384 Cardiometabolic	OID20395	CCL18	P55774	1
Explore 384 Cardiometabolic	OID20396	VCAM1	P19320	1
Explore 384 Cardiometabolic	OID20397	CD93	Q9NPY3	1
Explore 384 Cardiometabolic	OID20398	IGFBP3	P17936	1
Explore 384 Cardiometabolic	OID20399	CHI3L1	P36222	0.8084
Explore 384 Cardiometabolic	OID20400	CST3	P01034	1
Explore 384 Cardiometabolic	OID20401	CCL14	Q16627	1
Explore 384 Cardiometabolic	OID20402	PROC	P04070	1
Explore 384 Cardiometabolic	OID20403	ANG	P03950	1
Explore 384 Cardiometabolic	OID20404	FETUB	Q9UGM5	0.9987
Explore 384 Cardiometabolic	OID20405	COMP	P49747	1
Explore 384 Cardiometabolic	OID20406	DPP4	P27487	1
Explore 384 Cardiometabolic	OID20407	ANGPTL3	Q9Y5C1	1
Explore 384 Cardiometabolic	OID20408	PTGDS	P41222	1
Explore 384 Cardiometabolic	OID20409	CA1	P00915	1
Explore 384 Cardiometabolic	OID20410	C2	P06681	1
Explore 384 Cardiometabolic	OID20411	ICAM1	P05362	1
Explore 384 Cardiometabolic	OID20412	CCL5	P13501	0.9872
Explore 384 Cardiometabolic	OID20413	IGFBP6	P24592	1
Explore 384 Cardiometabolic	OID20414	EFEMP1	Q12805	1
Explore 384 Cardiometabolic	OID20415	REG1A	P05451	1
Explore 384 Cardiometabolic	OID20416	GGH	Q92820	0.0051
Explore 384 Cardiometabolic	OID20417	TGFBI	Q15582	1
Explore 384 Cardiometabolic	OID20418	TIMP1	P01033	1
Explore 384 Inflammation	OID20420	IL10RA	Q13651	0.3716
Explore 384 Inflammation	OID20421	PAPPA	Q13219	0.2554
Explore 384 Inflammation	OID20422	IL20RA	Q9UHF4	0.0243
Explore 384 Inflammation	OID20423	EIF5A	P63241	0.0358
Explore 384 Inflammation	OID20424	JUN	P05412	0.6169
Explore 384 Inflammation	OID20425	RAB37	Q96AX2	0.3474
Explore 384 Inflammation	OID20427	IL1B	P01584	0.1686
Explore 384 Inflammation	OID20428	IL33	O95760	0.1252
Explore 384 Inflammation	OID20429	LILRB4	Q8NHJ6	0.9987
Explore 384 Inflammation	OID20430	IL13	P35225	0.0498
Explore 384 Inflammation	OID20431	IL10	P22301	0.0396
Explore 384 Inflammation	OID20432	ARNT	P27540	0.0013
Explore 384 Inflammation	OID20433	TNFAIP8	O95379	0.0243
Explore 384 Inflammation	OID20434	LTO1	Q8WV07	0.0128
Explore 384 Inflammation	OID20435	ACTN4	O43707	0.0421
Explore 384 Inflammation	OID20436	LAP3	P28838	0.9183
Explore 384 Inflammation	OID20437	AMBN	Q9NP70	0.9949
Explore 384 Inflammation	OID20438	LRRN1	Q6UXK5	1
Explore 384 Inflammation	OID20439	PREB	Q9HCU5	0.4151
Explore 384 Inflammation	OID20440	IL24	Q13007	0.1571
Explore 384 Inflammation	OID20441	CEP164	Q9UPV0	0.0204
Explore 384 Inflammation	OID20442	NBN	O60934	0.7816
Explore 384 Inflammation	OID20443	FCRL3	Q96P31	0.1149
Explore 384 Inflammation	OID20444	PRKAB1	Q9Y478	0.4049
Explore 384 Inflammation	OID20445	PNPT1	Q8TCS8	0.2989
Explore 384 Inflammation	OID20446	ARTN	Q5T4W7	0.1111
Explore 384 Inflammation	OID20447	RABGAP1L	Q5R372	0.3244
Explore 384 Inflammation	OID20448	NCLN	Q969V3	0.037
Explore 384 Inflammation	OID20449	IL22RA1	Q8N6P7	0.2209
Explore 384 Inflammation	OID20450	IL2RB	P14784	0.0626
Explore 384 Inflammation	OID20451	MYO9B	Q13459	0.4202
Explore 384 Inflammation	OID20452	AOC1	P19801	0.1213
Explore 384 Inflammation	OID20453	IL20	Q9NYY1	0.0651
Explore 384 Inflammation	OID20454	RGS8	P57771	0.1175
Explore 384 Inflammation	OID20455	IL11	P20809	0.3206
Explore 384 Inflammation	OID20456	IL17F	Q96PD4	0.2759
Explore 384 Inflammation	OID20457	SCGN	O76038	0.1098
Explore 384 Inflammation	OID20458	CXCL14	O95715	0.3244
Explore 384 Inflammation	OID20459	MVK	Q03426	0.6667
Explore 384 Inflammation	OID20460	WNT9A	O14904	0.6015
Explore 384 Inflammation	OID20461	IL3RA	P26951	0.1239
Explore 384 Inflammation	OID20462	SIT1	Q9Y3P8	0.9898
Explore 384 Inflammation	OID20463	FXYD5	Q96DB9	0.2784
Explore 384 Inflammation	OID20464	CXCL12	P48061	0.6679
Explore 384 Inflammation	OID20465	NRTN	Q99748	0.0204
Explore 384 Inflammation	OID20466	DGKZ	Q13574	0.0064
Explore 384 Inflammation	OID20467	PADI2	Q9Y2J8	0.3257
Explore 384 Inflammation	OID20468	PRKCQ	Q04759	0.0945
Explore 384 Inflammation	OID20469	IL17A	Q16552	0.3985
Explore 384 Inflammation	OID20470	NFATC3	Q12968	0.0434
Explore 384 Inflammation	OID20471	GALNT3	Q14435	0.2746
Explore 384 Inflammation	OID20472	IL5	P05113	0.1354
Explore 384 Inflammation	OID20473	TNF	P01375	0.9987
Explore 384 Inflammation	OID20474	TANK	Q92844	0.4291
Explore 384 Inflammation	OID20475	SPRY2	O43597	0.8774
Explore 384 Inflammation	OID20476	TPT1	P13693	0.0779
Explore 384 Inflammation	OID20477	IL17C	Q9P0M4	0.9579
Explore 384 Inflammation	OID20478	YTHDF3	Q7Z739	0.2976
Explore 384 Inflammation	OID20480	TNFRSF13C	Q96RJ3	0.5696
Explore 384 Inflammation	OID20481	IL17D	Q8TAD2	0.8863
Explore 384 Inflammation	OID20482	MILR1	Q7Z6M3	0.9553
Explore 384 Inflammation	OID20483	PRDX3	P30048	0.6513
Explore 384 Inflammation	OID20484	ICA1	Q05084	0.3423
Explore 384 Inflammation	OID20485	IRAK1	P51617	0.7854
Explore 384 Inflammation	OID20486	IL12RB1	P42701	0.788
Explore 384 Inflammation	OID20487	IL1RL2	Q9HB29	0.9974
Explore 384 Inflammation	OID20488	IL1A	P01583	0.0268
Explore 384 Inflammation	OID20489	GBP2	P32456	0.2542
Explore 384 Inflammation	OID20490	FGF5	P12034	0.9298
Explore 384 Inflammation	OID20491	CSF3	P09919	0.1699
Explore 384 Inflammation	OID20492	AMN	Q9BXJ7	0.3282
Explore 384 Inflammation	OID20493	ITGB6	P18564	0.3985
Explore 384 Inflammation	OID20494	JCHAIN	P01591	0.0779
Explore 384 Inflammation	OID20495	IFNG	P01579	0.7803
Explore 384 Inflammation	OID20496	SLAMF1	Q13291	0.3167
Explore 384 Inflammation	OID20497	ENAH	Q8N8S7	0.9042
Explore 384 Inflammation	OID20498	IL15RA	Q13261	0.0894
Explore 384 Inflammation	OID20500	PARP1	P09874	0.9987
Explore 384 Inflammation	OID20501	FABP9	Q0Z7S8	0.8825
Explore 384 Inflammation	OID20502	SRPK2	P78362	0.433
Explore 384 Inflammation	OID20503	FGF2	P09038	0.3755
Explore 384 Inflammation	OID20504	ITM2A	O43736	1
Explore 384 Inflammation	OID20505	BACH1	O14867	0.8646
Explore 384 Inflammation	OID20506	IFNLR1	Q8IU57	1
Explore 384 Inflammation	OID20507	TRAF2	Q12933	1
Explore 384 Inflammation	OID20508	SULT2A1	Q06520	0.9157
Explore 384 Inflammation	OID20509	SPINK4	O60575	0.2682
Explore 384 Inflammation	OID20510	NUB1	Q9Y5A7	0.9872
Explore 384 Inflammation	OID20511	PSPN	O60542	0.9323
Explore 384 Inflammation	OID20512	ALDH3A1	P30838	0.3346
Explore 384 Inflammation	OID20513	BCL2L11	O43521-2	0.9617
Explore 384 Inflammation	OID20514	SH2D1A	O60880	0.9515
Explore 384 Inflammation	OID20515	FOXO1	Q12778	0.8212
Explore 384 Inflammation	OID20516	VASH1	Q7L8A9	0.092
Explore 384 Inflammation	OID20517	BID	P55957	0.0664
Explore 384 Inflammation	OID20519	METAP1D	Q6UB28	0.9693
Explore 384 Inflammation	OID20520	HLA-DRA	P01903	0.6424
Explore 384 Inflammation	OID20521	TBC1D5	Q92609	0.5313
Explore 384 Inflammation	OID20522	EPO	P01588	0.1877
Explore 384 Inflammation	OID20523	CCL7	P80098	0.9808
Explore 384 Inflammation	OID20524	DAPP1	Q9UN19	0.6373
Explore 384 Inflammation	OID20525	EDAR	Q9UNE0	0.8365
Explore 384 Inflammation	OID20526	TRIM5	Q9C035	0.7254
Explore 384 Inflammation	OID20527	DPP10	Q8N608	0.7522
Explore 384 Inflammation	OID20528	ITGA6	P23229	0.7765
Explore 384 Inflammation	OID20529	FCRL6	Q6DN72	1
Explore 384 Inflammation	OID20530	LSP1	P33241	1
Explore 384 Inflammation	OID20531	STX8	Q9UNK0	0.8212
Explore 384 Inflammation	OID20532	HLA-E	P13747	0.9246
Explore 384 Inflammation	OID20533	TRIM21	P19474	1
Explore 384 Inflammation	OID20534	PSIP1	O75475	0.986
Explore 384 Inflammation	OID20535	IL7	P13232	0.8672
Explore 384 Inflammation	OID20536	SAMD9L	Q8IVG5	0.9681
Explore 384 Inflammation	OID20537	SIGLEC10	Q96LC7	1
Explore 384 Inflammation	OID20538	ISM1	B1AKI9	1
Explore 384 Inflammation	OID20539	SLC39A5	Q6ZMH5	0.0613
Explore 384 Inflammation	OID20540	BTN3A2	P78410	0.9987
Explore 384 Inflammation	OID20541	MLN	P12872	0.8876
Explore 384 Inflammation	OID20542	SCRN1	Q12765	0.5147
Explore 384 Inflammation	OID20543	PROK1	P58294	0.9655
Explore 384 Inflammation	OID20544	IKBKG	Q9Y6K9	1
Explore 384 Inflammation	OID20545	NFATC1	O95644	0.8519
Explore 384 Inflammation	OID20546	CCL26	Q9Y258	0.4483
Explore 384 Inflammation	OID20547	CLEC4C	Q8WTT0	0.9106
Explore 384 Inflammation	OID20548	CEACAM21	Q3KPI0	0.8531
Explore 384 Inflammation	OID20549	PSMG3	Q9BT73	0.3384
Explore 384 Inflammation	OID20550	COL9A1	P20849	0.4112
Explore 384 Inflammation	OID20551	GOPC	Q9HD26	0.9272
Explore 384 Inflammation	OID20552	MAP2K6	P52564	0.8008
Explore 384 Inflammation	OID20553	NT5C3A	Q9H0P0	0.7893
Explore 384 Inflammation	OID20554	ARHGEF12	Q9NZN5	0.848
Explore 384 Inflammation	OID20555	CASP2	P42575	0.4215
Explore 384 Inflammation	OID20556	CNTNAP2	Q9UHC6	0.6398
Explore 384 Inflammation	OID20557	MAPK9	P45984	0.825
Explore 384 Inflammation	OID20558	BCR	P11274	0.9642
Explore 384 Inflammation	OID20559	CLIP2	Q9UDT6	0.8008
Explore 384 Inflammation	OID20560	SELPLG	Q14242	1
Explore 384 Inflammation	OID20561	CXADR	P78310	0.908
Explore 384 Inflammation	OID20562	IL15	P40933	1
Explore 384 Inflammation	OID20563	IL6	P05231	0.9834
Explore 384 Inflammation	OID20564	FCAR	P24071	0.9987
Explore 384 Inflammation	OID20565	CD83	Q01151	0.9974
Explore 384 Inflammation	OID20566	NCR1	O76036	0.9642
Explore 384 Inflammation	OID20567	NCF2	P19878	1
Explore 384 Inflammation	OID20568	NPPC	P23582	0.9898
Explore 384 Inflammation	OID20569	CCL28	Q9NRJ3	0.8799
Explore 384 Inflammation	OID20570	PTX3	P26022	1
Explore 384 Inflammation	OID20571	PTH1R	Q03431	1
Explore 384 Inflammation	OID20572	EGLN1	Q9GZT9	0.9987
Explore 384 Inflammation	OID20573	CLEC4A	Q9UMR7	0.9732
Explore 384 Inflammation	OID20574	OSM	P13725	1
Explore 384 Inflammation	OID20575	HSD11B1	P28845	0.9732
Explore 384 Inflammation	OID20576	IL4R	P24394	1
Explore 384 Inflammation	OID20577	IRAK4	Q9NWZ3	0.9259
Explore 384 Inflammation	OID20578	ICAM4	Q14773	1
Explore 384 Inflammation	OID20579	DECR1	Q16698	0.8787
Explore 384 Inflammation	OID20580	LY75	O60449	0.7599
Explore 384 Inflammation	OID20581	ITGA11	Q9UKX5	0.8991
Explore 384 Inflammation	OID20582	AXIN1	O15169	0.7739
Explore 384 Inflammation	OID20583	ANXA11	P50995	0.5556
Explore 384 Inflammation	OID20584	CD4	P01730	1
Explore 384 Inflammation	OID20585	IL17RB	Q9NRM6	0.9936
Explore 384 Inflammation	OID20586	LTA	P01374	0.9962
Explore 384 Inflammation	OID20587	PIK3AP1	Q6ZUJ8	0.9566
Explore 384 Inflammation	OID20588	MGMT	P16455	0.9783
Explore 384 Inflammation	OID20589	HEXIM1	O94992	1
Explore 384 Inflammation	OID20590	CLEC4G	Q6UXB4	1
Explore 384 Inflammation	OID20591	NTF3	P20783	1
Explore 384 Inflammation	OID20592	TNFSF11	O14788	0.2963
Explore 384 Inflammation	OID20593	MICB_MICA	Q29980_Q29983	0.7727
Explore 384 Inflammation	OID20594	BANK1	Q8NDB2	0.9962
Explore 384 Inflammation	OID20595	CD200R1	Q8TD46	1
Explore 384 Inflammation	OID20596	KRT19	P08727	0.9195
Explore 384 Inflammation	OID20597	PLXNA4	Q9HCM2	0.9885
Explore 384 Inflammation	OID20598	PTPRM	P28827	1
Explore 384 Inflammation	OID20599	CD70	P32970	0.9949
Explore 384 Inflammation	OID20600	TGFA	P01135	1
Explore 384 Inflammation	OID20601	IL5RA	Q01344	0.9974
Explore 384 Inflammation	OID20602	SLAMF7	Q9NQ25	0.9502
Explore 384 Inflammation	OID20603	CD200	P41217	1
Explore 384 Inflammation	OID20604	GZMB	P10144	1
Explore 384 Inflammation	OID20605	IL32	P24001	1
Explore 384 Inflammation	OID20606	LIFR	P42702	1
Explore 384 Inflammation	OID20607	CD84	Q9UIB8	1
Explore 384 Inflammation	OID20608	RAB6A	P20340	0.7063
Explore 384 Inflammation	OID20609	CLEC4D	Q8WXI8	0.954
Explore 384 Inflammation	OID20610	CCL3	P10147	1
Explore 384 Inflammation	OID20611	TNFSF10	P50591	1
Explore 384 Inflammation	OID20612	TLR3	O15455	1
Explore 384 Inflammation	OID20613	CXCL6	P80162	1
Explore 384 Inflammation	OID20614	PCDH1	Q08174	1
Explore 384 Inflammation	OID20615	HPCAL1	P37235	1
Explore 384 Inflammation	OID20616	CD40LG	P29965	1
Explore 384 Inflammation	OID20617	CKAP4	Q07065	1
Explore 384 Inflammation	OID20618	FKBP1B	P68106	0.0089
Explore 384 Inflammation	OID20619	IDS	P22304	0.9923
Explore 384 Inflammation	OID20620	DFFA	O00273	1
Explore 384 Inflammation	OID20621	TGFB1	P01137	1
Explore 384 Inflammation	OID20622	CXCL17	Q6UXB2	1
Explore 384 Inflammation	OID20623	NUDC	Q9Y266	1
Explore 384 Inflammation	OID20624	TNFSF12	O43508	1
Explore 384 Inflammation	OID20625	EIF4G1	Q04637	0.9987
Explore 384 Inflammation	OID20626	BSG	P35613	1
Explore 384 Inflammation	OID20627	DNAJA2	O60884	1
Explore 384 Inflammation	OID20628	CD244	Q9BZW8	1
Explore 384 Inflammation	OID20629	KLRB1	Q12918	1
Explore 384 Inflammation	OID20630	SERPINB8	P50452	0.9847
Explore 384 Inflammation	OID20631	CXCL8	P10145	1
Explore 384 Inflammation	OID20632	KLRD1	Q13241	1
Explore 384 Inflammation	OID20633	IL16	Q14005	1
Explore 384 Inflammation	OID20634	NFASC	O94856	0.3206
Explore 384 Inflammation	OID20635	CD79B	P40259	1
Explore 384 Inflammation	OID20636	CLEC7A	Q9BXN2	0.9923
Explore 384 Inflammation	OID20637	CD22	P20273	1
Explore 384 Inflammation	OID20638	LAMP3	Q9UQV4	1
Explore 384 Inflammation	OID20639	FCRL2	Q96LA5	0.9962
Explore 384 Inflammation	OID20640	LAT	O43561	1
Explore 384 Inflammation	OID20641	GMPR	P36959	1
Explore 384 Inflammation	OID20642	TPSAB1	Q15661	1
Explore 384 Inflammation	OID20643	PPP1R9B	Q96SB3	0.9885
Explore 384 Inflammation	OID20644	PRDX5	P30044	0.9987
Explore 384 Inflammation	OID20645	ADA	P00813	1
Explore 384 Inflammation	OID20646	TNFRSF11A	Q9Y6Q6	1
Explore 384 Inflammation	OID20647	CD160	O95971	1
Explore 384 Inflammation	OID20648	HCLS1	P14317	1
Explore 384 Inflammation	OID20649	CD6	P30203	1
Explore 384 Inflammation	OID20650	VEGFA	P15692	1
Explore 384 Inflammation	OID20651	ADAM23	O75077	1
Explore 384 Inflammation	OID20652	IL18R1	Q13478	1
Explore 384 Inflammation	OID20653	TNFRSF4	P43489	1
Explore 384 Inflammation	OID20654	C1QA	P02745	1
Explore 384 Inflammation	OID20655	CCL13	Q99616	1
Explore 384 Inflammation	OID20656	HGF	P14210	1
Explore 384 Inflammation	OID20657	MERTK	Q12866	1
Explore 384 Inflammation	OID20658	AGRP	O00253	1
Explore 384 Inflammation	OID20660	CTSO	P43234	1
Explore 384 Inflammation	OID20661	FLT3LG	P49771	1
Explore 384 Inflammation	OID20662	VEGFD	O43915	1
Explore 384 Inflammation	OID20663	GZMA	P12544	1
Explore 384 Inflammation	OID20664	CLSTN2	Q9H4D0	1
Explore 384 Inflammation	OID20665	FASLG	P48023	1
Explore 384 Inflammation	OID20666	IL12B	P29460	1
Explore 384 Inflammation	OID20667	CDSN	Q15517	0.1916
Explore 384 Inflammation	OID20668	CCL11	P51671	1
Explore 384 Inflammation	OID20669	KYNU	Q16719	1
Explore 384 Inflammation	OID20670	LY9	Q9HBG7	1
Explore 384 Inflammation	OID20671	CCL20	P78556	1
Explore 384 Inflammation	OID20672	MMP1	P03956	1
Explore 384 Inflammation	OID20673	PGF	P49763	1
Explore 384 Inflammation	OID20674	CCL25	O15444	1
Explore 384 Inflammation	OID20675	CXCL9	Q07325	1
Explore 384 Inflammation	OID20676	SMPDL3A	Q92484	1
Explore 384 Inflammation	OID20677	EPHA1	P21709	1
Explore 384 Inflammation	OID20678	IFNGR1	P15260	1
Explore 384 Inflammation	OID20679	CTSC	P53634	0.931
Explore 384 Inflammation	OID20680	CD276	Q5ZPR3	1
Explore 384 Inflammation	OID20681	DBNL	Q9UJU6	1
Explore 384 Inflammation	OID20682	PKLR	P30613	1
Explore 384 Inflammation	OID20683	NCK2	O43639	0.6616
Explore 384 Inflammation	OID20684	TIMP3	P35625	0.9604
Explore 384 Inflammation	OID20685	PLA2G4A	P47712	1
Explore 384 Inflammation	OID20686	CCL21	O00585	1
Explore 384 Inflammation	OID20687	MMP10	P09238	1
Explore 384 Inflammation	OID20688	SCGB1A1	P11684	0.9949
Explore 384 Inflammation	OID20689	ENPP7	Q6UWV6	0.9936
Explore 384 Inflammation	OID20690	SIGLEC1	Q9BZZ2	1
Explore 384 Inflammation	OID20691	F2R	P25116	1
Explore 384 Inflammation	OID20692	CD48	P09326	1
Explore 384 Inflammation	OID20693	CCL23	P55773	1
Explore 384 Inflammation	OID20694	IL18	Q14116	1
Explore 384 Inflammation	OID20695	CCL4	P13236	1
Explore 384 Inflammation	OID20696	IL10RB	Q08334	1
Explore 384 Inflammation	OID20697	CXCL10	P02778	1
Explore 384 Inflammation	OID20698	EGF	P01133	0.9783
Explore 384 Inflammation	OID20699	CRLF1	O75462	1
Explore 384 Inflammation	OID20700	IL1RN	P18510	0.9527
Explore 384 Inflammation	OID20701	CRIM1	Q9NZV1	1
Explore 384 Inflammation	OID20702	TNFRSF13B	O14836	1
Explore 384 Inflammation	OID20703	ANGPTL4	Q9BY76	1
Explore 384 Inflammation	OID20704	CST7	O76096	1
Explore 384 Inflammation	OID20705	ERBB3	P21860	1
Explore 384 Inflammation	OID20706	NELL2	Q99435	1
Explore 384 Inflammation	OID20707	MANF	P55145	0.9246
Explore 384 Inflammation	OID20708	LY6D	Q14210	0.9451
Explore 384 Inflammation	OID20709	CCN2	P29279	1
Explore 384 Inflammation	OID20710	GLOD4	Q9HC38	1
Explore 384 Inflammation	OID20711	MGLL	Q99685	0.9987
Explore 384 Inflammation	OID20712	DNER	Q8NFT8	1
Explore 384 Inflammation	OID20713	BTN2A1	Q7KYR7	1
Explore 384 Inflammation	OID20714	SHMT1	P34896	1
Explore 384 Inflammation	OID20715	FGF19	O95750	1
Explore 384 Inflammation	OID20716	CD58	P19256	1
Explore 384 Inflammation	OID20717	PTPN6	P29350	0.9757
Explore 384 Inflammation	OID20718	HSPA1A	P0DMV8	1
Explore 384 Inflammation	OID20719	CSF1	P09603	1
Explore 384 Inflammation	OID20720	SPINT2	O43291	1
Explore 384 Inflammation	OID20721	CKMT1A_CKMT1B	P12532	1
Explore 384 Inflammation	OID20722	FIS1	Q9Y3D6	1
Explore 384 Inflammation	OID20723	SCGB3A2	Q96PL1	1
Explore 384 Inflammation	OID20724	CD40	P25942	1
Explore 384 Inflammation	OID20725	OMD	Q99983	1
Explore 384 Inflammation	OID20726	ANGPTL2	Q9UKU9	1
Explore 384 Inflammation	OID20727	GAL	P22466	1
Explore 384 Inflammation	OID20728	SCG3	Q8WXD2	1
Explore 384 Inflammation	OID20729	PDLIM7	Q9NR12	0.9323
Explore 384 Inflammation	OID20730	SMOC2	Q9H3U7	1
Explore 384 Inflammation	OID20731	TREM2	Q9NZC2	1
Explore 384 Inflammation	OID20732	MZB1	Q8WU39	1
Explore 384 Inflammation	OID20733	TNFSF13	O75888	1
Explore 384 Inflammation	OID20734	ROBO1	Q9Y6N7	1
Explore 384 Inflammation	OID20735	TNFRSF11B	O00300	1
Explore 384 Inflammation	OID20736	ENPP5	Q9UJA9	0.9974
Explore 384 Inflammation	OID20737	LAIR1	Q6GTX8	1
Explore 384 Inflammation	OID20738	COLEC12	Q5KU26	1
Explore 384 Inflammation	OID20739	SIRPB1	O00241	1
Explore 384 Inflammation	OID20740	ANGPT1	Q15389	1
Explore 384 Inflammation	OID20741	PDGFB	P01127	0.9974
Explore 384 Inflammation	OID20742	CRKL	P46109	1
Explore 384 Inflammation	OID20743	EPCAM	P16422	1
Explore 384 Inflammation	OID20744	DNPH1	O43598	1
Explore 384 Inflammation	OID20745	CCL17	Q92583	1
Explore 384 Inflammation	OID20746	MEGF10	Q96KG7	1
Explore 384 Inflammation	OID20747	CRHBP	P24387	1
Explore 384 Inflammation	OID20748	LGALS4	P56470	1
Explore 384 Inflammation	OID20749	LHPP	Q9H008	1
Explore 384 Inflammation	OID20750	TPP1	O14773	1
Explore 384 Inflammation	OID20751	CRELD2	Q6UXH1	1
Explore 384 Inflammation	OID20752	CTRC	Q99895	0.9962
Explore 384 Inflammation	OID20753	MEPE	Q9NQ76	1
Explore 384 Inflammation	OID20754	CDON	Q4KMG0	1
Explore 384 Inflammation	OID20755	ADGRE2	Q9UHX3	1
Explore 384 Inflammation	OID20756	AGER	Q15109	1
Explore 384 Inflammation	OID20757	IL1R2	P27930	1
Explore 384 Inflammation	OID20758	ESM1	Q9NQ30	1
Explore 384 Inflammation	OID20759	SPON1	Q9HCB6	1
Explore 384 Inflammation	OID20760	ATP5IF1	Q9UII2	0.9923
Explore 384 Inflammation	OID20761	SKAP2	O75563	0.9745
Explore 384 Inflammation	OID20762	CXCL1	P09341	1
Explore 384 Inflammation	OID20763	PRSS8	Q16651	1
Explore 384 Inflammation	OID20764	PLAUR	Q03405	1
Explore 384 Inflammation	OID20765	CCL22	O00626	1
Explore 384 Inflammation	OID20766	PRELP	P51888	1
Explore 384 Inflammation	OID20767	MATN2	O00339	1
Explore 384 Inflammation	OID20768	LTBR	P36941	1
Explore 384 Inflammation	OID20769	LAMA4	Q16363	1
Explore 384 Inflammation	OID20770	FST	P19883	1
Explore 384 Inflammation	OID20771	CHRDL1	Q9BU40	1
Explore 384 Inflammation	OID20772	CCL24	O00175	1
Explore 384 Inflammation	OID20773	LGMN	Q99538	0.9987
Explore 384 Inflammation	OID20774	DAG1	Q14118	1
Explore 384 Inflammation	OID20775	PNLIPRP2	P54317	0.834
Explore 384 Inflammation	OID20776	OSCAR	Q8IYS5	1
Explore 384 Inflammation	OID20777	PON3	Q15166	0.9987
Explore 384 Inflammation	OID20778	FABP1	P07148	1
Explore 384 Inflammation	OID20779	MPIG6B	O95866	1
Explore 384 Inflammation	OID20780	B4GALT1	P15291	1
Explore 384 Inflammation	OID20781	LGALS9	O00182	1
Explore 384 Inflammation	OID20782	FSTL3	O95633	1
Explore 384 Inflammation	OID20783	TNFRSF14	Q92956	1
Explore 384 Inflammation	OID20784	REG4	Q9BYZ8	1
Explore 384 Inflammation	OID20785	WFIKKN2	Q8TEU8	1
Explore 384 Inflammation	OID20786	AGRN	O00468	1
Explore 384 Inflammation	OID20787	TFF2	Q03403	1
Explore 384 Inflammation	OID20788	CXCL3	P19876	1
Explore 384 Inflammation	OID20789	NME3	Q13232	1
