# Supplementary material for: LEOPARD: missing view completion for multi-timepoint omics data via representation disentanglement and temporal knowledge transfer
Source: Nat Commun. 2025 Apr 6;16:3278. doi: 10.1038/s41467-025-58314-3 (PMC11972361; doi:10.1038/s41467-025-58314-3)
Supplement: Supplementary file 4 — Supplementary Data 2 [file 41467_2025_58314_MOESM4_ESM.csv]

Class	Abbreviation	Biochemical name		KORA S4	KORA S4		KORA F4	KORA F4	KORA F4		KORA FF4	KORA FF4
				RSD	Proportion of samples ≥ LOD		RSD	Proportion of samples ≥ LOD	Correlation of two kits		RSD	Proportion of samples ≥ LOD
Acylcarnitines	C0	Carnitine		0.0562	1		0.0798	0.9997	0.7972		0.0683	1
Acylcarnitines	C2	Acetylcarnitine		0.0556	1		0.1064	0.9997	0.8717		0.0973	1
Acylcarnitines	C3	Propionylcarnitine		0.0757	1		0.1147	0.9997	0.8274		0.0654	1
Acylcarnitines	C3:1	Propenoylcarnitine		0.4016	0.0527		0.3772	0.0049	-0.0489		0.356	0.0058
Acylcarnitines	C3-DC (C4-OH)	Hydroxybutyrylcarnitine		0.2443	0.1976		0.4232	0.099	0.3843		0.2118	0.8025
Acylcarnitines	C3-OH	Hydroxypropionylcarnitine		0.509	0.0297		0.9782	0.05	-0.0276		1.0295	0
Acylcarnitines	C4	Butyrylcarnitine		0.0771	1		0.114	0.9997	0.8304		0.1078	0.9996
Acylcarnitines	C4:1	Butenylcarnitine		0.201	0.513		0.3534	0.1045	0.0814		0.1594	0.5624
Acylcarnitines	C5	Valerylcarnitine		0.0891	0.9907		0.1626	0.9997	0.7223		0.1114	0.9982
Acylcarnitines	C5:1	Tiglylcarnitine		0.2497	0.0198		0.2737	0.0183	0.3152		0.1757	0.0224
Acylcarnitines	C5:1-DC	Glutaconylcarnitine		0.3436	0.2788		0.4682	0.0751	0.2551		0.2064	0.1225
Acylcarnitines	C5-DC (C6-OH)	Glutarylcarnitine (Hydroxyhexanoylcarnitine)		0.2642	0.653		0.368	0.5207	0.4418		0.174	0.1674
Acylcarnitines	C5-M-DC	Methylglutarylcarnitine		0.2799	0.026		0.5162	0.0379	0.2198		0.3643	0.0233
Acylcarnitines	C5-OH (C3-DC-M)	Hydroxyvalerylcarnitine (Methylmalonylcarnitine)		0.3524	0.2156		0.2607	0.1405	0.3002		0.2185	0.2029
Acylcarnitines	C6 (C4:1-DC)	Hexanoylcarnitine (Fumarylcarnitine)		0.104	0.6654		0.1383	0.8396	0.6939		0.0872	0.167
Acylcarnitines	C6:1	Hexenoylcarnitine		0.3045	0.0589		0.3616	0.0258	0.1927		0.1763	0.0018
Acylcarnitines	C7-DC	Pimelylcarnitine		0.1831	0.7193		0.3021	0.6743	0.8057		0.1285	0.6517
Acylcarnitines	C8	Octanoylcarnitine		0.0929	0.6152		0.1788	0.4926	0.8979		0.0804	0.9143
Acylcarnitines	C8:1	Octenoylcarnitine		NA	NA		0.0966	0.9909	0		NA	NA
Acylcarnitines	C9	Nonaylcarnitine		0.2136	0.9789		0.345	0.9298	0.8838		0.1434	0.9659
Acylcarnitines	C10	Decanoylcarnitine		0.0712	0.9944		0.1382	0.983	0.9136		0.0732	0.9996
Acylcarnitines	C10:1	Decenoylcarnitine		0.082	0.7553		0.1118	0.3541	0.8659		0.1116	0.5848
Acylcarnitines	C10:2	Decadienylcarnitine		0.1582	0.9628		0.1543	0.5423	0.6296		0.1425	0.3151
Acylcarnitines	C12	Dodecanoylcarnitine		0.0665	0.9684		0.0984	0.8866	0.8893		0.0786	0.8829
Acylcarnitines	C12:1	Dodecenoylcarnitine		0.1026	0.2714		0.1327	0.0235	0.8491		0.1143	0.671
Acylcarnitines	C12-DC	Dodecanedioylcarnitine		0.1231	0		0.165	0	0.0342		0.2398	0
Acylcarnitines	C14	Tetradecanoylcarnitine		0.0994	0.9771		0.1162	0.4443	0.8398		0.1158	0.9533
Acylcarnitines	C14:1	Tetradecenoylcarnitine		0.1056	1		0.2073	0.9997	0.7305		0.152	1
Acylcarnitines	C14:1-OH	Hydroxytetradecenoylcarnitine		0.1897	0.7924		0.1832	0.6681	0.6955		0.127	0.5242
Acylcarnitines	C14:2	Tetradecadienylcarnitine		0.1475	0.9901		0.1269	0.9944	0.8497		0.1581	0.9838
Acylcarnitines	C14:2-OH	Hydroxytetradecadienylcarnitine		0.2568	0.5539		0.2632	0.4414	0.2616		0.1648	0.4022
Acylcarnitines	C16	Hexadecanylcarnitine		0.0734	1		0.1084	0.9997	0.7535		0.101	1
Acylcarnitines	C16-OH	Hydroxyhexadecanoylcarnitine		0.3068	0.2255		0.2575	0.0183	0.3531		0.196	0.0431
Acylcarnitines	C16:1	Hexadecenoylcarnitine		0.1226	0.7986		0.1106	0.0229	0.7425		0.1558	0.2258
Acylcarnitines	C16:1-OH	Hydroxyhexadecenoylcarnitine		0.2581	0.3401		0.2101	0.0131	0.6157		0.163	0.5902
Acylcarnitines	C16:2	Hexadecadienylcarnitine		0.2873	0.9201		0.197	0.6112	0.6847		0.1836	0.5364
Acylcarnitines	C16:2-OH	Hydroxyhexadecadienylcarnitine		0.2756	0.0805		0.1986	0.0108	0.2102		0.1819	0.0085
Acylcarnitines	C18	Octadecanoylcarnitine		0.0989	1		0.1132	0.999	0.7911		0.1334	1
Acylcarnitines	C18:1	Octadecenoylcarnitine		0.0764	1		0.1394	0.9993	0.7891		0.0776	1
Acylcarnitines	C18:1-OH	Hydroxyoctadecenoylcarnitine		0.2653	0.0929		0.3504	0.0098	0.3837		0.1736	0.0063
Acylcarnitines	C18:2	Octadecadienylcarnitine		0.0917	0.9994		0.1186	0.9997	0.7895		0.1	1
Amino acids	Ala	Alanine		0.1309	1		NA	NA	NA		0.0636	1
Amino acids	Arg	Arginine		0.14	0.9981		0.0754	0.9997	0.5635		0.1327	1
Amino acids	Asn	Asparagine		0.108	1		NA	NA	NA		0.0909	1
Amino acids	Asp	Aspartate		0.1184	1		NA	NA	NA		0.1203	1
Amino acids	Cit	Citrulline		0.1248	1		NA	NA	NA		0.1206	1
Amino acids	Gln	Glutamine		0.1497	1		0.1427	0.9997	0.3687		0.1369	1
Amino acids	Glu	Glutamate		0.1509	1		NA	NA	NA		0.112	1
Amino acids	Gly	Glycine		0.1301	1		0.0867	0.9997	0.7976		0.1125	1
Amino acids	His	Histidine		0.1635	0.9988		0.1124	0.9997	0.4128		0.1113	1
Amino acids	Ile	Isoleucine		0.1718	1		NA	NA	NA		0.0909	1
Amino acids	Leu	Leucine		0.1617	0.9907		NA	NA	NA		0.106	1
Amino acids	Lys	Lysine		0.1797	1		NA	NA	NA		0.1358	1
Amino acids	Met	Methionine		0.1496	1		0.1465	0.9997	0.5512		0.1171	1
Amino acids	Orn	Ornithine		0.1675	1		0.1167	0.9997	0.7392		0.1247	1
Amino acids	Phe	Phenylalanine		0.1403	0.9994		0.0895	0.9997	0.4639		0.1061	1
Amino acids	Pro	Proline		0.1194	1		0.104	1	0.8002		0.0946	1
Amino acids	Ser	Serine		0.1497	1		0.0963	0.9997	0.5436		0.1318	1
Amino acids	Thr	Threonine		0.1636	0.9975		0.1192	0.9997	0.6704		0.0918	1
Amino acids	Trp	Tryptophan		0.1456	1		0.075	0.9997	0.484		0.1143	1
Amino acids	Tyr	Tryosine		0.1728	0.9994		0.086	0.9997	0.6115		0.1022	1
Amino acids	Val	Valine		0.1578	1		0.1999	1	0.5733		0.0989	1
Amino acids	xLeu	Leucine/Isoleucine		NA	NA		0.0937	1	NA		NA	NA
Biogenic amines	Ac-Orn	Acetylornithine		0.2022	0.7962		NA	NA	NA		0.2187	1
Biogenic amines	ADMA	Asymmetric dimethylarginine		0.2311	0.6698		NA	NA	NA		0.1631	1
Biogenic amines	alpha-AAA	alpha-Aminoadipic acid		0.597	0.9988		NA	NA	NA		0.1715	1
Biogenic amines	c4-OH-Pro	cis-4-Hydroxyproline		NA	NA		NA	NA	NA		0.1223	1
Biogenic amines	Carnosine	Carnosine		0.8983	0.0403		NA	NA	NA		0.1155	1
Biogenic amines	Creatinine	Creatinine		0.1425	0.9988		NA	NA	NA		0.0566	1
Biogenic amines	DOPA	DOPA		0.1832	0.4529		NA	NA	NA		0.1779	1
Biogenic amines	Dopamine	Dopamine		0.2464	0.0012		NA	NA	NA		0.157	1
Biogenic amines	Histamine	Histamine		0.4381	0.9046		NA	NA	NA		0.1209	0.3662
Biogenic amines	Kynurenine	Kynurenine		0.1218	0.9783		NA	NA	NA		0.1072	1
Biogenic amines	Met-SO	Methioninesulfoxide		0.252	0.9963		NA	NA	NA		0.1439	1
Biogenic amines	Nitro-Tyr	Nitrotyrosine		0.6065	0.0774		NA	NA	NA		0.1136	1
Biogenic amines	OH-Pro	Hydroxyproline		-	0.0229		NA	NA	NA		NA	NA
Biogenic amines	PEA	Phenylethylamine		0.2258	0.0056		NA	NA	NA		0.0895	0
Biogenic amines	Putrescine	Putrescine		0.4086	0.9393		NA	NA	NA		0.0833	0.9569
Biogenic amines	Sarcosine	Sarcosine		0.2869	0.044		NA	NA	NA		NA	NA
Biogenic amines	SDMA	Symmetric dimethylarginine		0.3304	0.9802		NA	NA	NA		0.1754	1
Biogenic amines	Serotonin	Serotonin		0.4637	0.9975		NA	NA	NA		0.085	1
Biogenic amines	Spermidine	Spermidine		0.244	0.9919		NA	NA	NA		0.0676	1
Biogenic amines	Spermine	Spermine		0.1623	0.0998		NA	NA	NA		0.0583	1
Biogenic amines	t4-OH-Pro	trans-4-Hydroxyproline		NA	NA		NA	NA	NA		0.1366	1
Biogenic amines	Taurine	Taurine		0.1377	0.9746		NA	NA	NA		0.0731	1
Biogenic amines	total DMA	Total dimethylarginine		0.2009	0.9957		NA	NA	NA		0.1405	1
Glycerophospholipids	lysoPC a C6:0	lysoPhosphatidylcholine acyl C6:0		NA	NA		0.821	0.2241	NA		NA	NA
Glycerophospholipids	lysoPC a C14:0	lysoPhosphatidylcholine acyl C14:0		0.061	0		0.2798	0.2012	0.432		0.1125	0
Glycerophospholipids	lysoPC a C16:0	lysoPhosphatidylcholine acyl C16:0		0.0619	1		0.1143	0.9997	0.6101		0.1048	1
Glycerophospholipids	lysoPC a C16:1	lysoPhosphatidylcholine acyl C16:1		0.0683	1		0.1105	0.9997	0.8329		0.1121	1
Glycerophospholipids	lysoPC a C17:0	lysoPhosphatidylcholine acyl C17:0		0.0729	1		0.2032	0.9997	0.7781		0.1127	1
Glycerophospholipids	lysoPC a C18:0	lysoPhosphatidylcholine acyl C18:0		0.0646	1		0.1109	0.9997	0.7305		0.0868	1
Glycerophospholipids	lysoPC a C18:1	lysoPhosphatidylcholine acyl C18:1		0.0657	1		0.1223	0.9997	0.8175		0.1219	1
Glycerophospholipids	lysoPC a C18:2	lysoPhosphatidylcholine acyl C18:2		0.0659	1		0.1007	0.9997	0.8463		0.1241	1
Glycerophospholipids	lysoPC a C20:3	lysoPhosphatidylcholine acyl C20:3		0.0824	1		0.1184	0.9997	0.8147		0.0887	1
Glycerophospholipids	lysoPC a C20:4	lysoPhosphatidylcholine acyl C20:4		0.0699	1		0.0962	0.9997	0.8075		0.0987	1
Glycerophospholipids	lysoPC a C24:0	lysoPhosphatidylcholine acyl C24:0		0.1985	0.2515		0.2498	0.0885	0.0111		0.1185	0
Glycerophospholipids	lysoPC a C26:0	lysoPhosphatidylcholine acyl C26:0		0.4066	0.4535		0.3476	0.609	-0.0419		0.3769	1
Glycerophospholipids	lysoPC a C26:1	lysoPhosphatidylcholine acyl C26:1		0.0834	0		0.1106	0	0.1016		0.2651	0.9937
Glycerophospholipids	lysoPC a C28:0	lysoPhosphatidylcholine acyl C28:0		0.3351	0.254		0.321	0.4809	0.0156		0.2723	0.9919
Glycerophospholipids	lysoPC a C28:1	lysoPhosphatidylcholine acyl C28:1		0.3268	0.9901		0.2269	0.9984	0.1764		0.2725	1
Glycerophospholipids	PC aa C24:0	Phosphatidylcholine diacyl C24:0		0.2217	0.7162		0.2712	0.7779	0.0003		0.1217	0.996
Glycerophospholipids	PC aa C26:0	Phosphatidylcholine diacyl C26:0		0.2488	0.0595		0.3859	0.1143	-0.1092		0.2607	0.2967
Glycerophospholipids	PC aa C28:1	Phosphatidylcholine diacyl C28:1		0.0984	1		0.1083	0.9997	0.7891		0.1126	1
Glycerophospholipids	PC aa C30:0	Phosphatidylcholine diacyl C30:0		0.0921	1		0.1267	0.9997	0.793		0.0795	1
Glycerophospholipids	PC aa C30:2	Phosphatidylcholine diacyl C30:2		1.4568	0.5582		0.7088	0.0428	-0.0215		2.6367	0.8276
Glycerophospholipids	PC aa C32:0	Phosphatidylcholine diacyl C32:0		0.0835	1		0.1258	0.9997	0.6876		0.1361	1
Glycerophospholipids	PC aa C32:1	Phosphatidylcholine diacyl C32:1		0.0792	1		0.1325	0.9997	0.8804		0.2088	1
Glycerophospholipids	PC aa C32:2	Phosphatidylcholine diacyl C32:2		0.1128	1		0.2045	0.999	0.8062		0.1758	0.9996
Glycerophospholipids	PC aa C32:3	Phosphatidylcholine diacyl C32:3		0.086	1		0.1053	0.9997	0.7147		0.1432	1
Glycerophospholipids	PC aa C34:1	Phosphatidylcholine diacyl C34:1		0.07	1		0.1251	0.9997	0.7166		0.1239	1
Glycerophospholipids	PC aa C34:2	Phosphatidylcholine diacyl C34:2		0.0634	1		0.1722	0.9997	0.2357		0.1501	1
Glycerophospholipids	PC aa C34:3	Phosphatidylcholine diacyl C34:3		0.0662	1		0.152	0.9997	0.7658		0.1394	1
Glycerophospholipids	PC aa C34:4	Phosphatidylcholine diacyl C34:4		0.0674	1		0.107	0.9997	0.8819		0.1123	1
Glycerophospholipids	PC aa C36:0	Phosphatidylcholine diacyl C36:0		0.3108	1		0.2002	0.9997	0.7067		0.2643	0.9996
Glycerophospholipids	PC aa C36:1	Phosphatidylcholine diacyl C36:1		0.0706	1		0.1058	0.9997	0.845		0.1694	1
Glycerophospholipids	PC aa C36:2	Phosphatidylcholine diacyl C36:2		0.0653	1		0.0938	0.9997	0.664		0.1192	1
Glycerophospholipids	PC aa C36:3	Phosphatidylcholine diacyl C36:3		0.0617	1		0.1169	0.9997	0.6761		0.1067	1
Glycerophospholipids	PC aa C36:4	Phosphatidylcholine diacyl C36:4		0.0664	1		0.1217	1	0.7434		0.12	1
Glycerophospholipids	PC aa C36:5	Phosphatidylcholine diacyl C36:5		0.0568	1		0.1417	0.9997	0.9101		0.1288	1
Glycerophospholipids	PC aa C36:6	Phosphatidylcholine diacyl C36:6		0.0931	1		0.1557	0.9997	0.8931		0.1054	1
Glycerophospholipids	PC aa C38:0	Phosphatidylcholine diacyl C38:0		0.1117	1		0.1627	0.9997	0.8521		0.081	1
Glycerophospholipids	PC aa C38:1	Phosphatidylcholine diacyl C38:1		0.2736	1		0.2048	0.9984	0.5441		0.1786	1
Glycerophospholipids	PC aa C38:3	Phosphatidylcholine diacyl C38:3		0.0583	1		0.0869	0.9997	0.8341		0.1004	1
Glycerophospholipids	PC aa C38:4	Phosphatidylcholine diacyl C38:4		0.0587	1		0.0812	0.9997	0.8479		0.0818	1
Glycerophospholipids	PC aa C38:5	Phosphatidylcholine diacyl C38:5		0.059	1		0.1108	0.9997	0.8143		0.099	1
Glycerophospholipids	PC aa C38:6	Phosphatidylcholine diacyl C38:6		0.0715	1		0.1164	0.9997	0.8638		0.0842	1
Glycerophospholipids	PC aa C40:1	Phosphatidylcholine diacyl C40:1		0.157	0.1431		0.1636	0.0915	0.6359		0.1414	0.1782
Glycerophospholipids	PC aa C40:2	Phosphatidylcholine diacyl C40:2		0.1856	1		0.146	0.9997	0.6488		0.1048	1
Glycerophospholipids	PC aa C40:3	Phosphatidylcholine diacyl C40:3		0.146	1		0.1341	0.9997	0.721		0.1255	1
Glycerophospholipids	PC aa C40:4	Phosphatidylcholine diacyl C40:4		0.0628	1		0.0883	1	0.7536		0.147	1
Glycerophospholipids	PC aa C40:5	Phosphatidylcholine diacyl C40:5		0.0653	1		0.0792	0.9997	0.8413		0.0691	1
Glycerophospholipids	PC aa C40:6	Phosphatidylcholine diacyl C40:6		0.064	1		0.076	0	0.8901		0.0717	1
Glycerophospholipids	PC aa C42:0	Phosphatidylcholine diacyl C42:0		0.1137	1		0.1401	0.9997	0.8708		0.0893	1
Glycerophospholipids	PC aa C42:1	Phosphatidylcholine diacyl C42:1		0.1352	1		0.1624	0.9997	0.7946		0.0987	1
Glycerophospholipids	PC aa C42:2	Phosphatidylcholine diacyl C42:2		0.1615	1		0.1613	0.9997	0.7327		0.1006	0.9991
Glycerophospholipids	PC aa C42:4	Phosphatidylcholine diacyl C42:4		0.1141	1		0.1358	0.9997	0.5909		0.1245	1
Glycerophospholipids	PC aa C42:5	Phosphatidylcholine diacyl C42:5		0.0893	1		0.1152	0.9997	0.8086		0.085	1
Glycerophospholipids	PC aa C42:6	Phosphatidylcholine diacyl C42:6		0.0996	0.961		0.1332	0.6746	0.7554		0.1931	1
Glycerophospholipids	PC ae C30:0	Phosphatidylcholine acyl-alkyl C30:0		0.1842	1		0.3251	0.9971	0.5658		0.1352	1
Glycerophospholipids	PC ae C30:1	Phosphatidylcholine acyl-alkyl C30:1		0.512	0.8371		0.4923	0.9412	0.0741		1.1828	0.4924
Glycerophospholipids	PC ae C30:2	Phosphatidylcholine acyl-alkyl C30:2		0.265	1		0.1817	0.9337	0.2261		0.1599	0.0009
Glycerophospholipids	PC ae C32:1	Phosphatidylcholine acyl-alkyl C32:1		0.0891	1		0.1045	0.9997	0.5644		0.1678	1
Glycerophospholipids	PC ae C32:2	Phosphatidylcholine acyl-alkyl C32:2		0.1043	1		0.1339	0.9997	0.6159		0.1871	1
Glycerophospholipids	PC ae C34:0	Phosphatidylcholine acyl-alkyl C34:0		0.1055	1		0.1131	0.9997	0.7867		0.1547	1
Glycerophospholipids	PC ae C34:1	Phosphatidylcholine acyl-alkyl C34:1		0.0724	1		0.1234	0.9997	0.6931		0.129	1
Glycerophospholipids	PC ae C34:2	Phosphatidylcholine acyl-alkyl C34:2		0.0718	1		0.1276	0.9997	0.8341		0.1409	1
Glycerophospholipids	PC ae C34:3	Phosphatidylcholine acyl-alkyl C34:3		0.0699	1		0.1068	0.9997	0.9011		0.1098	1
Glycerophospholipids	PC ae C36:0	Phosphatidylcholine acyl-alkyl C36:0		0.2164	1		0.3804	0.9997	0.5798		0.167	1
Glycerophospholipids	PC ae C36:1	Phosphatidylcholine acyl-alkyl C36:1		0.1255	1		0.1285	0.9997	0.7565		0.1112	1
Glycerophospholipids	PC ae C36:2	Phosphatidylcholine acyl-alkyl C36:2		0.0723	1		0.1465	0.9997	0.8083		0.1099	1
Glycerophospholipids	PC ae C36:3	Phosphatidylcholine acyl-alkyl C36:3		0.0692	1		0.138	0.9997	0.7985		0.1235	1
Glycerophospholipids	PC ae C36:4	Phosphatidylcholine acyl-alkyl C36:4		0.0633	1		0.1256	0.9997	0.8146		0.1163	1
Glycerophospholipids	PC ae C36:5	Phosphatidylcholine acyl-alkyl C36:5		0.0668	1		0.1031	0.9997	0.8474		0.1169	1
Glycerophospholipids	PC ae C38:0	Phosphatidylcholine acyl-alkyl C38:0		0.0858	1		0.1273	0.9997	0.8753		0.1215	1
Glycerophospholipids	PC ae C38:1	Phosphatidylcholine acyl-alkyl C38:1		0.1891	0.9969		0.1467	0.9997	0.4447		0.2324	0.961
Glycerophospholipids	PC ae C38:2	Phosphatidylcholine acyl-alkyl C38:2		0.1429	1		0.1426	0.9997	0.579		0.2129	0.9996
Glycerophospholipids	PC ae C38:3	Phosphatidylcholine acyl-alkyl C38:3		0.0877	1		0.1164	0.9997	0.7169		0.1066	1
Glycerophospholipids	PC ae C38:4	Phosphatidylcholine acyl-alkyl C38:4		0.0601	1		0.1319	0.9997	0.739		0.1068	1
Glycerophospholipids	PC ae C38:5	Phosphatidylcholine acyl-alkyl C38:5		0.0614	1		0.1233	0.9997	0.759		0.1138	1
Glycerophospholipids	PC ae C38:6	Phosphatidylcholine acyl-alkyl C38:6		0.0664	1		0.1043	0.9997	0.8495		0.1164	1
Glycerophospholipids	PC ae C40:0	Phosphatidylcholine acyl-alkyl C40:0		NA	NA		0.0816	0.0114	NA		NA	NA
Glycerophospholipids	PC ae C40:1	Phosphatidylcholine acyl-alkyl C40:1		0.1419	1		0.1365	0.9997	0.7554		0.0899	1
Glycerophospholipids	PC ae C40:2	Phosphatidylcholine acyl-alkyl C40:2		0.1164	1		0.1225	0.9997	0.7879		0.0885	1
Glycerophospholipids	PC ae C40:3	Phosphatidylcholine acyl-alkyl C40:3		0.0953	1		0.112	0.9997	0.6879		0.0876	1
Glycerophospholipids	PC ae C40:4	Phosphatidylcholine acyl-alkyl C40:4		0.0854	1		0.1073	0.9997	0.7692		0.0798	1
Glycerophospholipids	PC ae C40:5	Phosphatidylcholine acyl-alkyl C40:5		0.0615	1		0.094	0.9997	0.6469		0.1204	1
Glycerophospholipids	PC ae C40:6	Phosphatidylcholine acyl-alkyl C40:6		0.0602	1		0.1202	0.9997	0.8094		0.0583	1
Glycerophospholipids	PC ae C42:0	Phosphatidylcholine acyl-alkyl C42:0		0.1267	0.3717		0.1832	0.147	0.3921		0.1189	0.0256
Glycerophospholipids	PC ae C42:1	Phosphatidylcholine acyl-alkyl C42:1		0.1959	1		0.1475	0.9997	0.5297		0.1081	0.9996
Glycerophospholipids	PC ae C42:2	Phosphatidylcholine acyl-alkyl C42:2		0.1635	1		0.1868	0.9997	0.6586		0.1017	1
Glycerophospholipids	PC ae C42:3	Phosphatidylcholine acyl-alkyl C42:3		0.1126	1		0.1302	0.9997	0.7535		0.1051	1
Glycerophospholipids	PC ae C42:4	Phosphatidylcholine acyl-alkyl C42:4		0.079	1		0.1087	0.9997	0.8118		0.1107	1
Glycerophospholipids	PC ae C42:5	Phosphatidylcholine acyl-alkyl C42:5		0.0649	1		0.0749	0.9993	0.8419		0.0723	0.9834
Glycerophospholipids	PC ae C44:3	Phosphatidylcholine acyl-alkyl C44:3		0.2039	1		0.14	0.9997	0.4662		0.1173	1
Glycerophospholipids	PC ae C44:4	Phosphatidylcholine acyl-alkyl C44:4		0.1195	1		0.1285	0.9997	0.7755		0.1414	1
Glycerophospholipids	PC ae C44:5	Phosphatidylcholine acyl-alkyl C44:5		0.056	1		0.0839	0.9997	0.8602		0.0858	1
Glycerophospholipids	PC ae C44:6	Phosphatidylcholine acyl-alkyl C44:6		0.0635	1		0.0904	0.9997	0.859		0.081	1
Sphingolipids	SM (OH) C14:1	Hydroxysphingomyeline C14:1		0.1114	1		0.1369	0.9997	0.7452		0.141	1
Sphingolipids	SM (OH) C16:1	Hydroxysphingomyeline C16:1		0.11	1		0.0962	0.9997	0.7893		0.1363	1
Sphingolipids	SM (OH) C22:1	Hydroxysphingomyeline C22:1		0.1044	1		0.1518	0.9997	0.6726		0.1647	1
Sphingolipids	SM (OH) C22:2	Hydroxysphingomyeline C22:2		0.1104	1		0.136	0.9997	0.6966		0.1011	1
Sphingolipids	SM (OH) C24:1	Hydroxysphingomyeline C24:1		0.1484	1		0.1859	0.9997	0.6503		0.192	1
Sphingolipids	SM C16:0	Sphingomyeline C16:0		0.1047	1		0.1366	0.9997	0.5474		0.0876	1
Sphingolipids	SM C16:1	Sphingomyeline C16:1		0.0977	1		0.1239	0.9997	0.7126		0.1518	1
Sphingolipids	SM C18:0	Sphingomyeline C18:0		0.1361	1		0.1056	0.9997	0.7017		0.0733	1
Sphingolipids	SM C18:1	Sphingomyeline C18:1		0.0895	1		0.1183	1	0.7834		0.1074	1
Sphingolipids	SM C20:2	Sphingomyeline C20:2		0.1312	0.9994		0.1739	0.999	0.5264		0.1385	1
Sphingolipids	SM C22:3	Sphingomyeline C22:3		4.6904	0.4343		0.5831	0.558	0.0191		0.9315	0.8254
Sphingolipids	SM C24:0	Sphingomyeline C24:0		0.109	1		0.1516	0.9997	0.4309		0.1678	1
Sphingolipids	SM C24:1	Sphingomyeline C24:1		0.1054	1		0.1572	1	0.5654		0.1459	1
Sphingolipids	SM C26:0	Sphingomyeline C26:0		0.4048	1		0.537	0.9997	0.5672		0.2742	1
Sphingolipids	SM C26:1	Sphingomyeline C26:1		0.1967	1		0.2585	0.9997	0.6688		0.2623	1
Monosaccharides	H1	Hexose (including glucose)		0.056	1		0.0768	0.9997	0.6241		0.0658	1
