# Supplementary material for: LEOPARD: missing view completion for multi-timepoint omics data via representation disentanglement and temporal knowledge transfer
Source: Nat Commun. 2025 Apr 6;16:3278. doi: 10.1038/s41467-025-58314-3 (PMC11972361; doi:10.1038/s41467-025-58314-3)
Supplement: Supplementary file 5 — Supplementary Data 3 [file 41467_2025_58314_MOESM5_ESM.csv]

Panel	Biomarker	UniProt ID	KORA S4	KORA S4	KORA S4		KORA F4	KORA F4	KORA F4
			Intra-assay RSD	Inter-assay RSD	Proportion of samples ≥ LOD		Intra- assay RSD	Inter- assay RSD	Proportion of samples ≥ LOD
Target 96 Inflammation	4E-BP1	Q13541	0.0578	0.6417	1		0.038	0.086	1
Target 96 Inflammation	ADA	P00813	0.0688	0.2935	1		0.037	0.088	1
Target 96 Inflammation	ARTN	Q5T4W7	-	-	0.0605		-	-	0.047
Target 96 Inflammation	AXIN1	O15169	0.0508	0.4836	0.9835		0.045	0.087	0.899
Target 96 Inflammation	BDNF	P23560	NA	NA	NA		0.028	0.081	0.731
Target 96 Inflammation	Beta-NGF	P01138	-	-	0.014		0.036	0.076	1
Target 96 Inflammation	CASP-8	Q14790	0.0617	0.48	0.8631		0.071	0.359	0.993
Target 96 Inflammation	CCL11	P51671	0.0583	0.1416	1		0.028	0.069	1
Target 96 Inflammation	CCL19	Q99731	0.0545	0.1573	1		0.029	0.07	1
Target 96 Inflammation	CCL20	P78556	0.0731	0.213	1		0.032	0.071	1
Target 96 Inflammation	CCL23	P55773	0.0538	0.1234	1		0.029	0.061	1
Target 96 Inflammation	CCL25	O15444	0.0597	0.1084	1		0.032	0.076	1
Target 96 Inflammation	CCL28	Q9NRJ3	0.0738	0.1203	1		0.041	0.146	0.99
Target 96 Inflammation	CCL3	P10147	0.0648	0.1274	1		0.033	0.09	1
Target 96 Inflammation	CCL4	P13236	0.0606	0.1457	1		0.028	0.058	1
Target 96 Inflammation	CD244	Q9BZW8	0.0716	0.2125	1		0.022	0.089	1
Target 96 Inflammation	CD40	P25942	0.0533	0.2534	1		0.025	0.078	1
Target 96 Inflammation	CD5	P06127	0.0609	0.2084	1		0.031	0.093	1
Target 96 Inflammation	CD6	P30203	0.1163	0.2856	1		0.038	0.129	1
Target 96 Inflammation	CD8A	P01732	0.0841	0.1418	1		NA	NA	NA
Target 96 Inflammation	CDCP1	Q9H5V8	0.1033	0.1252	1		0.039	0.096	1
Target 96 Inflammation	CSF-1	P09603	0.0566	0.0818	1		0.022	0.088	1
Target 96 Inflammation	CST5	P28325	0.0477	0.1188	1		0.024	0.066	1
Target 96 Inflammation	CX3CL1	P78423	0.0839	0.1304	1		0.037	0.108	1
Target 96 Inflammation	CXCL1	P09341	0.0549	0.4298	1		0.025	0.058	1
Target 96 Inflammation	CXCL10	P02778	0.0596	0.1571	1		0.031	0.06	1
Target 96 Inflammation	CXCL11	O14625	0.0559	0.3797	1		0.025	0.058	1
Target 96 Inflammation	CXCL5	P42830	0.0449	0.4011	1		0.027	0.058	1
Target 96 Inflammation	CXCL6	P80162	0.0563	0.3023	1		0.024	0.089	1
Target 96 Inflammation	CXCL9	Q07325	0.0545	0.1276	1		0.032	0.054	1
Target 96 Inflammation	DNER	Q8NFT8	0.0422	0.0955	1		0.023	0.08	1
Target 96 Inflammation	EN-RAGE	P80511	0.0789	0.2818	1		0.049	0.11	1
Target 96 Inflammation	FGF-19	O95750	0.0569	0.1334	1		0.029	0.084	1
Target 96 Inflammation	FGF-21	Q9NSA1	0.0626	0.1112	1		0.031	0.073	1
Target 96 Inflammation	FGF-23	Q9GZV9	0.0834	0.0923	0.1859		0.05	0.076	0.998
Target 96 Inflammation	FGF-5	P12034	0.0894	0.0853	0.2342		0.043	0.087	0.975
Target 96 Inflammation	Flt3L	P49771	0.0628	0.1158	1		0.027	0.081	1
Target 96 Inflammation	GDNF	P39905	0.0889	0.1211	0.5411		0.085	0.084	0.905
Target 96 Inflammation	HGF	P14210	0.053	0.1482	1		0.025	0.075	1
Target 96 Inflammation	IFN-gamma	P01579	0.069	0.1408	1		-	-	0.015
Target 96 Inflammation	IL-1 alpha	P01583	-	-	0.0496		-	-	0.031
Target 96 Inflammation	IL-10	P22301	0.0948	0.1618	0.9968		0.053	0.104	1
Target 96 Inflammation	IL-10RA	Q13651	0.0822	0.097	0.6741		0.026	0.092	0.735
Target 96 Inflammation	IL-10RB	Q08334	0.0645	0.0964	1		0.031	0.104	1
Target 96 Inflammation	IL-12B	P29460	0.0662	0.1325	1		0.032	0.069	1
Target 96 Inflammation	IL-13	P35225	0.0696	0.1188	0.0942		-	-	0.051
Target 96 Inflammation	IL-15RA	Q13261	0.0866	0.0987	1		0.056	0.105	0.976
Target 96 Inflammation	IL-17A	Q16552	0.0999	0.1314	0.5385		0.049	0.093	0.67
Target 96 Inflammation	IL-17C	Q9P0M4	0.0667	0.0576	0.4411		0.062	0.069	0.777
Target 96 Inflammation	IL-18	Q14116	0.0562	0.149	1		0.03	0.064	1
Target 96 Inflammation	IL-18R1	Q13478	0.0529	0.111	1		0.03	0.076	1
Target 96 Inflammation	IL-2	P60568	-	-	0.0019		-	-	0.001
Target 96 Inflammation	IL-20	Q9NYY1	-	-	0.0356		-	-	0.046
Target 96 Inflammation	IL-20RA	Q9UHF4	0.0764	0.0921	0.1127		-	-	0.07
Target 96 Inflammation	IL-22RA1	Q8N6P7	0.0904	0.1466	0.1286		-	-	0.002
Target 96 Inflammation	IL-24	Q13007	-	-	0.0446		-	-	0.065
Target 96 Inflammation	IL-2RB	P14784	-	0.0177	0.0815		-	-	0.046
Target 96 Inflammation	IL-33	O95760	-	-	0.0185		-	-	0.02
Target 96 Inflammation	IL-4	P05112	-	0.0241	0.1031		-	-	0.081
Target 96 Inflammation	IL-5	P05113	0.0835	0.1558	0.0993		-	-	0.274
Target 96 Inflammation	IL-6	P05231	0.0527	0.1244	0.9854		0.044	0.107	0.979
Target 96 Inflammation	IL-7	P13232	0.0771	0.2038	1		0.027	0.06	0.999
Target 96 Inflammation	IL-8	P10145	0.0572	0.1386	1		0.03	0.089	1
Target 96 Inflammation	LAP TGF-beta-1	P01137	0.0526	0.1729	1		0.1	0.166	0.999
Target 96 Inflammation	LIF	P15018	0.0544	0.0743	0.0426		-	-	0.05
Target 96 Inflammation	LIF-R	P42702	0.0719	0.1111	1		0.034	0.101	1
Target 96 Inflammation	MCP-1	P13500	0.0494	0.1115	1		0.029	0.06	1
Target 96 Inflammation	MCP-2	P80075	0.0885	0.1651	1		0.027	0.08	1
Target 96 Inflammation	MCP-3	P80098	0.0767	0.0912	0.895		0.065	0.103	0.97
Target 96 Inflammation	MCP-4	Q99616	0.0477	0.3272	1		0.03	0.095	1
Target 96 Inflammation	MMP-1	P03956	0.047	0.2816	1		0.023	0.054	1
Target 96 Inflammation	MMP-10	P09238	0.0492	0.114	1		0.027	0.088	1
Target 96 Inflammation	NRTN	Q99748	-	-	0.0439		-	-	0.028
Target 96 Inflammation	NT-3	P20783	0.0769	0.1276	0.9962		0.048	0.105	0.993
Target 96 Inflammation	OPG	O00300	0.0457	0.1203	1		0.023	0.05	1
Target 96 Inflammation	OSM	P13725	0.0652	0.1686	1		0.023	0.069	0.996
Target 96 Inflammation	PD-L1	Q9NZQ7	0.0595	0.1545	1		0.048	0.096	1
Target 96 Inflammation	SCF	P21583	0.0417	0.0885	1		0.021	0.058	1
Target 96 Inflammation	SIRT2	Q8IXJ6	0.0704	1.0019	0.8695		0.054	0.097	1
Target 96 Inflammation	SLAMF1	Q13291	-	0.0439	0.359		0.064	0.107	1
Target 96 Inflammation	ST1A1	P50225	-	-	0.8701		0.064	0.14	0.955
Target 96 Inflammation	STAMBP	O95630	0.0665	0.864	1		0.036	0.092	1
Target 96 Inflammation	TGF-alpha	P01135	0.0898	0.1053	1		0.031	0.095	1
Target 96 Inflammation	TNF	P01375	0.0608	0.0945	1		-	-	0.041
Target 96 Inflammation	TNFB	P01374	0.0771	0.1028	1		0.044	0.088	1
Target 96 Inflammation	TNFRSF9	Q07011	0.0627	0.1092	1		0.03	0.097	1
Target 96 Inflammation	TNFSF14	O43557	0.0656	0.3524	1		0.028	0.078	1
Target 96 Inflammation	TRAIL	P50591	0.0494	0.0924	1		0.027	0.072	1
Target 96 Inflammation	TRANCE	O14788	0.0816	0.1339	1		0.046	0.088	1
Target 96 Inflammation	TSLP	Q969D9	-	-	0.0605		-	-	0.008
Target 96 Inflammation	TWEAK	O43508	0.065	0.1386	1		0.023	0.062	1
Target 96 Inflammation	uPA	P00749	0.0439	0.1153	1		0.025	0.046	1
Target 96 Inflammation	VEGF-A	P15692	0.0667	0.1317	1		0.029	0.076	1
