# Supplementary material for: LEOPARD: missing view completion for multi-timepoint omics data via representation disentanglement and temporal knowledge transfer
Source: Nat Commun. 2025 Apr 6;16:3278. doi: 10.1038/s41467-025-58314-3 (PMC11972361; doi:10.1038/s41467-025-58314-3)
Supplement: Supplementary file 7 — Source data [file 41467_2025_58314_MOESM7_ESM.zip]

Archive with 86 entries (85 files):
- Source Data/
- __MACOSX/._Source Data
- Source Data/SupplementaryFig11_rocData.csv
- __MACOSX/Source Data/._SupplementaryFig11_rocData.csv
- Source Data/SupplementaryFig11_prcData.csv
- __MACOSX/Source Data/._SupplementaryFig11_prcData.csv
- Source Data/SupplementaryFig11_metrics.csv
- __MACOSX/Source Data/._SupplementaryFig11_metrics.csv
- Source Data/Fig2c.csv
- __MACOSX/Source Data/._Fig2c.csv
- Source Data/Fig2b.csv
- __MACOSX/Source Data/._Fig2b.csv
- Source Data/Fig8.csv
- __MACOSX/Source Data/._Fig8.csv
- Source Data/Fig9.csv
- __MACOSX/Source Data/._Fig9.csv
- Source Data/Fig2a.csv
- __MACOSX/Source Data/._Fig2a.csv
- Source Data/SupplementaryFig3.csv
- __MACOSX/Source Data/._SupplementaryFig3.csv
- Source Data/SupplementaryFig10.csv
- __MACOSX/Source Data/._SupplementaryFig10.csv
- Source Data/SupplementaryFig1c.csv
- __MACOSX/Source Data/._SupplementaryFig1c.csv
- Source Data/SupplementaryFig15.csv
- __MACOSX/Source Data/._SupplementaryFig15.csv
- Source Data/SupplementaryFig4.csv
- __MACOSX/Source Data/._SupplementaryFig4.csv
- Source Data/SupplementaryFig5.csv
- __MACOSX/Source Data/._SupplementaryFig5.csv
- Source Data/SupplementaryFig1b.csv
- __MACOSX/Source Data/._SupplementaryFig1b.csv
- Source Data/SupplementaryFig12_metrics.csv
- __MACOSX/Source Data/._SupplementaryFig12_metrics.csv
- Source Data/SupplementaryFig16.csv
- __MACOSX/Source Data/._SupplementaryFig16.csv
- Source Data/SupplementaryFig7.csv
- __MACOSX/Source Data/._SupplementaryFig7.csv
- Source Data/SupplementaryFig12_prcData.csv
- __MACOSX/Source Data/._SupplementaryFig12_prcData.csv
- Source Data/SupplementaryFig6.csv
- __MACOSX/Source Data/._SupplementaryFig6.csv
- Source Data/SupplementaryFig17.csv
- __MACOSX/Source Data/._SupplementaryFig17.csv
- Source Data/SupplementaryFig12_rocData.csv
- __MACOSX/Source Data/._SupplementaryFig12_rocData.csv
- Source Data/SupplementaryFig1a.csv
- __MACOSX/Source Data/._SupplementaryFig1a.csv
- Source Data/SupplementaryFig2a.csv
- __MACOSX/Source Data/._SupplementaryFig2a.csv
- Source Data/SupplementaryFig14b.csv
- __MACOSX/Source Data/._SupplementaryFig14b.csv
- Source Data/Fig7_metrics.csv
- __MACOSX/Source Data/._Fig7_metrics.csv
- Source Data/SupplementaryFig2c.csv
- __MACOSX/Source Data/._SupplementaryFig2c.csv
- Source Data/SupplementaryFig8.csv
- __MACOSX/Source Data/._SupplementaryFig8.csv
- Source Data/SupplementaryFig9.csv
- __MACOSX/Source Data/._SupplementaryFig9.csv
- Source Data/SupplementaryFig2b.csv
- __MACOSX/Source Data/._SupplementaryFig2b.csv
- Source Data/Fig7_prcData.csv
- __MACOSX/Source Data/._Fig7_prcData.csv
- Source Data/Fig7_rocData.csv
- __MACOSX/Source Data/._Fig7_rocData.csv
- Source Data/SupplementaryFig14a.csv
- __MACOSX/Source Data/._SupplementaryFig14a.csv
- Source Data/Fig6a.csv
- __MACOSX/Source Data/._Fig6a.csv
- Source Data/Fig6b.csv
- __MACOSX/Source Data/._Fig6b.csv
- Source Data/Fig4.csv
- __MACOSX/Source Data/._Fig4.csv
- Source Data/Fig5.csv
- __MACOSX/Source Data/._Fig5.csv
- Source Data/SupplementaryFig13b_prcData.csv
- __MACOSX/Source Data/._SupplementaryFig13b_prcData.csv
- Source Data/SupplementaryFig13b_rocData.csv
- __MACOSX/Source Data/._SupplementaryFig13b_rocData.csv
- Source Data/SupplementaryFig13b_metrics.csv
- __MACOSX/Source Data/._SupplementaryFig13b_metrics.csv
- Source Data/Fig3.csv
- __MACOSX/Source Data/._Fig3.csv
- Source Data/SupplementaryFig13a.csv
- __MACOSX/Source Data/._SupplementaryFig13a.csv
