# Supplementary material for: LEOPARD: missing view completion for multi-timepoint omics data via representation disentanglement and temporal knowledge transfer
Source: Nat Commun. 2025 Apr 6;16:3278. doi: 10.1038/s41467-025-58314-3 (PMC11972361; doi:10.1038/s41467-025-58314-3)
Supplement: Supplementary file 7 — Source data [file 41467_2025_58314_MOESM7_ESM.zip › Source Data/SupplementaryFig11_rocData.csv]

Method	x	y	AUROC_label
PMM 1	0	0	PMM 1 (AUROC=0.509)
PMM 1	0.001	0	PMM 1 (AUROC=0.509)
PMM 1	0.002	0	PMM 1 (AUROC=0.509)
PMM 1	0.00277777777777777	0	PMM 1 (AUROC=0.509)
PMM 1	0.003	0	PMM 1 (AUROC=0.509)
PMM 1	0.004	0	PMM 1 (AUROC=0.509)
PMM 1	0.005	0	PMM 1 (AUROC=0.509)
PMM 1	0.00555555555555554	0	PMM 1 (AUROC=0.509)
PMM 1	0.006	0.00285714285714299	PMM 1 (AUROC=0.509)
PMM 1	0.00694444444444442	0.00892857142857143	PMM 1 (AUROC=0.509)
PMM 1	0.007	0.00928571428571445	PMM 1 (AUROC=0.509)
PMM 1	0.008	0.0157142857142859	PMM 1 (AUROC=0.509)
PMM 1	0.0083333333333333	0.0178571428571429	PMM 1 (AUROC=0.509)
PMM 1	0.009	0.0178571428571429	PMM 1 (AUROC=0.509)
PMM 1	0.01	0.0178571428571429	PMM 1 (AUROC=0.509)
PMM 1	0.011	0.0178571428571429	PMM 1 (AUROC=0.509)
PMM 1	0.0111111111111111	0.0178571428571429	PMM 1 (AUROC=0.509)
PMM 1	0.012	0.0178571428571429	PMM 1 (AUROC=0.509)
PMM 1	0.013	0.0178571428571429	PMM 1 (AUROC=0.509)
PMM 1	0.0138888888888888	0.0178571428571429	PMM 1 (AUROC=0.509)
PMM 1	0.014	0.0178571428571429	PMM 1 (AUROC=0.509)
PMM 1	0.015	0.0178571428571429	PMM 1 (AUROC=0.509)
PMM 1	0.016	0.0178571428571429	PMM 1 (AUROC=0.509)
PMM 1	0.0166666666666667	0.0178571428571429	PMM 1 (AUROC=0.509)
PMM 1	0.017	0.0178571428571429	PMM 1 (AUROC=0.509)
PMM 1	0.018	0.0178571428571429	PMM 1 (AUROC=0.509)
PMM 1	0.019	0.0178571428571429	PMM 1 (AUROC=0.509)
PMM 1	0.0194444444444445	0.0178571428571429	PMM 1 (AUROC=0.509)
PMM 1	0.02	0.0178571428571429	PMM 1 (AUROC=0.509)
PMM 1	0.021	0.0178571428571429	PMM 1 (AUROC=0.509)
PMM 1	0.022	0.0178571428571429	PMM 1 (AUROC=0.509)
PMM 1	0.0222222222222223	0.0178571428571429	PMM 1 (AUROC=0.509)
PMM 1	0.0222222222222223	0.0357142857142857	PMM 1 (AUROC=0.509)
PMM 1	0.023	0.0357142857142857	PMM 1 (AUROC=0.509)
PMM 1	0.024	0.0357142857142857	PMM 1 (AUROC=0.509)
PMM 1	0.025	0.0357142857142857	PMM 1 (AUROC=0.509)
PMM 1	0.025	0.0357142857142857	PMM 1 (AUROC=0.509)
PMM 1	0.026	0.0357142857142857	PMM 1 (AUROC=0.509)
PMM 1	0.027	0.0357142857142857	PMM 1 (AUROC=0.509)
PMM 1	0.0277777777777778	0.0357142857142857	PMM 1 (AUROC=0.509)
PMM 1	0.028	0.0357142857142857	PMM 1 (AUROC=0.509)
PMM 1	0.029	0.0357142857142857	PMM 1 (AUROC=0.509)
PMM 1	0.03	0.0357142857142857	PMM 1 (AUROC=0.509)
PMM 1	0.0305555555555556	0.0357142857142857	PMM 1 (AUROC=0.509)
PMM 1	0.031	0.0357142857142857	PMM 1 (AUROC=0.509)
PMM 1	0.032	0.0357142857142857	PMM 1 (AUROC=0.509)
PMM 1	0.033	0.0357142857142857	PMM 1 (AUROC=0.509)
PMM 1	0.0333333333333333	0.0357142857142857	PMM 1 (AUROC=0.509)
PMM 1	0.034	0.0357142857142857	PMM 1 (AUROC=0.509)
PMM 1	0.035	0.0357142857142857	PMM 1 (AUROC=0.509)
PMM 1	0.036	0.0357142857142857	PMM 1 (AUROC=0.509)
PMM 1	0.0361111111111111	0.0357142857142857	PMM 1 (AUROC=0.509)
PMM 1	0.037	0.0357142857142857	PMM 1 (AUROC=0.509)
PMM 1	0.038	0.0357142857142857	PMM 1 (AUROC=0.509)
PMM 1	0.0388888888888889	0.0357142857142857	PMM 1 (AUROC=0.509)
PMM 1	0.039	0.0357142857142857	PMM 1 (AUROC=0.509)
PMM 1	0.04	0.0357142857142857	PMM 1 (AUROC=0.509)
PMM 1	0.041	0.0357142857142857	PMM 1 (AUROC=0.509)
PMM 1	0.0416666666666666	0.0357142857142857	PMM 1 (AUROC=0.509)
PMM 1	0.042	0.0357142857142857	PMM 1 (AUROC=0.509)
PMM 1	0.043	0.0357142857142857	PMM 1 (AUROC=0.509)
PMM 1	0.044	0.0357142857142857	PMM 1 (AUROC=0.509)
PMM 1	0.0444444444444444	0.0357142857142857	PMM 1 (AUROC=0.509)
PMM 1	0.045	0.0357142857142857	PMM 1 (AUROC=0.509)
PMM 1	0.046	0.0357142857142857	PMM 1 (AUROC=0.509)
PMM 1	0.047	0.0357142857142857	PMM 1 (AUROC=0.509)
PMM 1	0.0472222222222223	0.0357142857142857	PMM 1 (AUROC=0.509)
PMM 1	0.048	0.0357142857142857	PMM 1 (AUROC=0.509)
PMM 1	0.049	0.0357142857142857	PMM 1 (AUROC=0.509)
PMM 1	0.05	0.0357142857142857	PMM 1 (AUROC=0.509)
PMM 1	0.05	0.0357142857142857	PMM 1 (AUROC=0.509)
PMM 1	0.051	0.0357142857142857	PMM 1 (AUROC=0.509)
PMM 1	0.052	0.0357142857142857	PMM 1 (AUROC=0.509)
PMM 1	0.0527777777777778	0.0357142857142857	PMM 1 (AUROC=0.509)
PMM 1	0.053	0.0357142857142857	PMM 1 (AUROC=0.509)
PMM 1	0.054	0.0357142857142857	PMM 1 (AUROC=0.509)
PMM 1	0.055	0.0357142857142857	PMM 1 (AUROC=0.509)
PMM 1	0.0555555555555556	0.0357142857142857	PMM 1 (AUROC=0.509)
PMM 1	0.056	0.0357142857142857	PMM 1 (AUROC=0.509)
PMM 1	0.057	0.0357142857142857	PMM 1 (AUROC=0.509)
PMM 1	0.058	0.0357142857142857	PMM 1 (AUROC=0.509)
PMM 1	0.0583333333333333	0.0357142857142857	PMM 1 (AUROC=0.509)
PMM 1	0.059	0.0357142857142857	PMM 1 (AUROC=0.509)
PMM 1	0.06	0.0357142857142857	PMM 1 (AUROC=0.509)
PMM 1	0.061	0.0357142857142857	PMM 1 (AUROC=0.509)
PMM 1	0.0611111111111111	0.0357142857142857	PMM 1 (AUROC=0.509)
PMM 1	0.062	0.0357142857142857	PMM 1 (AUROC=0.509)
PMM 1	0.063	0.0357142857142857	PMM 1 (AUROC=0.509)
PMM 1	0.0638888888888889	0.0357142857142857	PMM 1 (AUROC=0.509)
PMM 1	0.064	0.0357142857142857	PMM 1 (AUROC=0.509)
PMM 1	0.065	0.0357142857142857	PMM 1 (AUROC=0.509)
PMM 1	0.066	0.0357142857142857	PMM 1 (AUROC=0.509)
PMM 1	0.0666666666666667	0.0357142857142857	PMM 1 (AUROC=0.509)
PMM 1	0.067	0.0357142857142857	PMM 1 (AUROC=0.509)
PMM 1	0.068	0.0357142857142857	PMM 1 (AUROC=0.509)
PMM 1	0.069	0.0357142857142857	PMM 1 (AUROC=0.509)
PMM 1	0.0694444444444444	0.0357142857142857	PMM 1 (AUROC=0.509)
PMM 1	0.07	0.0375000000000001	PMM 1 (AUROC=0.509)
PMM 1	0.071	0.0407142857142857	PMM 1 (AUROC=0.509)
PMM 1	0.0712962962962963	0.0416666666666667	PMM 1 (AUROC=0.509)
PMM 1	0.072	0.0439285714285715	PMM 1 (AUROC=0.509)
PMM 1	0.073	0.0471428571428574	PMM 1 (AUROC=0.509)
PMM 1	0.0731481481481481	0.0476190476190476	PMM 1 (AUROC=0.509)
PMM 1	0.074	0.050357142857143	PMM 1 (AUROC=0.509)
PMM 1	0.075	0.0535714285714286	PMM 1 (AUROC=0.509)
PMM 1	0.075	0.0535714285714286	PMM 1 (AUROC=0.509)
PMM 1	0.076	0.0535714285714286	PMM 1 (AUROC=0.509)
PMM 1	0.077	0.0535714285714286	PMM 1 (AUROC=0.509)
PMM 1	0.0777777777777777	0.0535714285714286	PMM 1 (AUROC=0.509)
PMM 1	0.078	0.0540476190476191	PMM 1 (AUROC=0.509)
PMM 1	0.079	0.0561904761904762	PMM 1 (AUROC=0.509)
PMM 1	0.0798611111111112	0.0580357142857143	PMM 1 (AUROC=0.509)
PMM 1	0.08	0.0583333333333332	PMM 1 (AUROC=0.509)
PMM 1	0.081	0.0604761904761904	PMM 1 (AUROC=0.509)
PMM 1	0.0819444444444445	0.0625	PMM 1 (AUROC=0.509)
PMM 1	0.082	0.0626190476190475	PMM 1 (AUROC=0.509)
PMM 1	0.083	0.0647619047619047	PMM 1 (AUROC=0.509)
PMM 1	0.084	0.0669047619047618	PMM 1 (AUROC=0.509)
PMM 1	0.0840277777777778	0.0669642857142857	PMM 1 (AUROC=0.509)
PMM 1	0.085	0.069047619047619	PMM 1 (AUROC=0.509)
PMM 1	0.086	0.0711904761904762	PMM 1 (AUROC=0.509)
PMM 1	0.0861111111111111	0.0714285714285714	PMM 1 (AUROC=0.509)
PMM 1	0.0861111111111111	0.0892857142857143	PMM 1 (AUROC=0.509)
PMM 1	0.087	0.0892857142857143	PMM 1 (AUROC=0.509)
PMM 1	0.088	0.0892857142857143	PMM 1 (AUROC=0.509)
PMM 1	0.0888888888888889	0.0892857142857143	PMM 1 (AUROC=0.509)
PMM 1	0.089	0.0892857142857143	PMM 1 (AUROC=0.509)
PMM 1	0.09	0.0892857142857143	PMM 1 (AUROC=0.509)
PMM 1	0.091	0.0892857142857143	PMM 1 (AUROC=0.509)
PMM 1	0.0916666666666667	0.0892857142857143	PMM 1 (AUROC=0.509)
PMM 1	0.092	0.0892857142857143	PMM 1 (AUROC=0.509)
PMM 1	0.093	0.0892857142857143	PMM 1 (AUROC=0.509)
PMM 1	0.094	0.0892857142857143	PMM 1 (AUROC=0.509)
PMM 1	0.0944444444444444	0.0892857142857143	PMM 1 (AUROC=0.509)
PMM 1	0.095	0.0892857142857143	PMM 1 (AUROC=0.509)
PMM 1	0.096	0.0892857142857143	PMM 1 (AUROC=0.509)
PMM 1	0.097	0.0892857142857143	PMM 1 (AUROC=0.509)
PMM 1	0.0972222222222222	0.0892857142857143	PMM 1 (AUROC=0.509)
PMM 1	0.098	0.0892857142857143	PMM 1 (AUROC=0.509)
PMM 1	0.099	0.0892857142857143	PMM 1 (AUROC=0.509)
PMM 1	0.1	0.0892857142857143	PMM 1 (AUROC=0.509)
PMM 1	0.1	0.0892857142857143	PMM 1 (AUROC=0.509)
PMM 1	0.101	0.0892857142857143	PMM 1 (AUROC=0.509)
PMM 1	0.102	0.0892857142857143	PMM 1 (AUROC=0.509)
PMM 1	0.102777777777778	0.0892857142857143	PMM 1 (AUROC=0.509)
PMM 1	0.103	0.0892857142857143	PMM 1 (AUROC=0.509)
PMM 1	0.104	0.0892857142857143	PMM 1 (AUROC=0.509)
PMM 1	0.105	0.0892857142857143	PMM 1 (AUROC=0.509)
PMM 1	0.105555555555556	0.0892857142857143	PMM 1 (AUROC=0.509)
PMM 1	0.106	0.0892857142857143	PMM 1 (AUROC=0.509)
PMM 1	0.107	0.0892857142857143	PMM 1 (AUROC=0.509)
PMM 1	0.108	0.0892857142857143	PMM 1 (AUROC=0.509)
PMM 1	0.108333333333333	0.0892857142857143	PMM 1 (AUROC=0.509)
PMM 1	0.109	0.0892857142857143	PMM 1 (AUROC=0.509)
PMM 1	0.11	0.0892857142857143	PMM 1 (AUROC=0.509)
PMM 1	0.111	0.0892857142857143	PMM 1 (AUROC=0.509)
PMM 1	0.111111111111111	0.0892857142857143	PMM 1 (AUROC=0.509)
PMM 1	0.112	0.0892857142857143	PMM 1 (AUROC=0.509)
PMM 1	0.113	0.0892857142857143	PMM 1 (AUROC=0.509)
PMM 1	0.113888888888889	0.0892857142857143	PMM 1 (AUROC=0.509)
PMM 1	0.114	0.0892857142857143	PMM 1 (AUROC=0.509)
PMM 1	0.115	0.0892857142857143	PMM 1 (AUROC=0.509)
PMM 1	0.116	0.0892857142857143	PMM 1 (AUROC=0.509)
PMM 1	0.116666666666667	0.0892857142857143	PMM 1 (AUROC=0.509)
PMM 1	0.117	0.0892857142857143	PMM 1 (AUROC=0.509)
PMM 1	0.118	0.0892857142857143	PMM 1 (AUROC=0.509)
PMM 1	0.119	0.0892857142857143	PMM 1 (AUROC=0.509)
PMM 1	0.119444444444444	0.0892857142857143	PMM 1 (AUROC=0.509)
PMM 1	0.12	0.0892857142857143	PMM 1 (AUROC=0.509)
PMM 1	0.121	0.0892857142857143	PMM 1 (AUROC=0.509)
PMM 1	0.122	0.0892857142857143	PMM 1 (AUROC=0.509)
PMM 1	0.122222222222222	0.0892857142857143	PMM 1 (AUROC=0.509)
PMM 1	0.123	0.0892857142857143	PMM 1 (AUROC=0.509)
PMM 1	0.124	0.0892857142857143	PMM 1 (AUROC=0.509)
PMM 1	0.125	0.0892857142857143	PMM 1 (AUROC=0.509)
PMM 1	0.126	0.0892857142857143	PMM 1 (AUROC=0.509)
PMM 1	0.127	0.0892857142857143	PMM 1 (AUROC=0.509)
PMM 1	0.127777777777778	0.0892857142857143	PMM 1 (AUROC=0.509)
PMM 1	0.128	0.0892857142857143	PMM 1 (AUROC=0.509)
PMM 1	0.129	0.0892857142857143	PMM 1 (AUROC=0.509)
PMM 1	0.13	0.0892857142857143	PMM 1 (AUROC=0.509)
PMM 1	0.130555555555556	0.0892857142857143	PMM 1 (AUROC=0.509)
PMM 1	0.131	0.0892857142857143	PMM 1 (AUROC=0.509)
PMM 1	0.132	0.0892857142857143	PMM 1 (AUROC=0.509)
PMM 1	0.133	0.0892857142857143	PMM 1 (AUROC=0.509)
PMM 1	0.133333333333333	0.0892857142857143	PMM 1 (AUROC=0.509)
PMM 1	0.134	0.0892857142857143	PMM 1 (AUROC=0.509)
PMM 1	0.135	0.0892857142857143	PMM 1 (AUROC=0.509)
PMM 1	0.136	0.0892857142857143	PMM 1 (AUROC=0.509)
PMM 1	0.136111111111111	0.0892857142857143	PMM 1 (AUROC=0.509)
PMM 1	0.137	0.0892857142857143	PMM 1 (AUROC=0.509)
PMM 1	0.138	0.0892857142857143	PMM 1 (AUROC=0.509)
PMM 1	0.138888888888889	0.0892857142857143	PMM 1 (AUROC=0.509)
PMM 1	0.139	0.0892857142857143	PMM 1 (AUROC=0.509)
PMM 1	0.14	0.0892857142857143	PMM 1 (AUROC=0.509)
PMM 1	0.141	0.0892857142857143	PMM 1 (AUROC=0.509)
PMM 1	0.141666666666667	0.0892857142857143	PMM 1 (AUROC=0.509)
PMM 1	0.142	0.0892857142857143	PMM 1 (AUROC=0.509)
PMM 1	0.143	0.0892857142857143	PMM 1 (AUROC=0.509)
PMM 1	0.144	0.0892857142857143	PMM 1 (AUROC=0.509)
PMM 1	0.144444444444444	0.0892857142857143	PMM 1 (AUROC=0.509)
PMM 1	0.145	0.0892857142857143	PMM 1 (AUROC=0.509)
PMM 1	0.146	0.0892857142857143	PMM 1 (AUROC=0.509)
PMM 1	0.147	0.0892857142857143	PMM 1 (AUROC=0.509)
PMM 1	0.147222222222222	0.0892857142857143	PMM 1 (AUROC=0.509)
PMM 1	0.148	0.0892857142857143	PMM 1 (AUROC=0.509)
PMM 1	0.149	0.0892857142857143	PMM 1 (AUROC=0.509)
PMM 1	0.15	0.0892857142857143	PMM 1 (AUROC=0.509)
PMM 1	0.15	0.0892857142857143	PMM 1 (AUROC=0.509)
PMM 1	0.151	0.0892857142857143	PMM 1 (AUROC=0.509)
PMM 1	0.152	0.0892857142857143	PMM 1 (AUROC=0.509)
PMM 1	0.152777777777778	0.0892857142857143	PMM 1 (AUROC=0.509)
PMM 1	0.153	0.0897619047619047	PMM 1 (AUROC=0.509)
PMM 1	0.154	0.0919047619047619	PMM 1 (AUROC=0.509)
PMM 1	0.154861111111111	0.09375	PMM 1 (AUROC=0.509)
PMM 1	0.155	0.094047619047619	PMM 1 (AUROC=0.509)
PMM 1	0.156	0.0961904761904762	PMM 1 (AUROC=0.509)
PMM 1	0.156944444444444	0.0982142857142857	PMM 1 (AUROC=0.509)
PMM 1	0.157	0.0983333333333333	PMM 1 (AUROC=0.509)
PMM 1	0.158	0.10047619047619	PMM 1 (AUROC=0.509)
PMM 1	0.159	0.102619047619048	PMM 1 (AUROC=0.509)
PMM 1	0.159027777777778	0.102678571428571	PMM 1 (AUROC=0.509)
PMM 1	0.16	0.104761904761905	PMM 1 (AUROC=0.509)
PMM 1	0.161	0.106904761904762	PMM 1 (AUROC=0.509)
PMM 1	0.161111111111111	0.107142857142857	PMM 1 (AUROC=0.509)
PMM 1	0.162	0.112857142857143	PMM 1 (AUROC=0.509)
PMM 1	0.1625	0.116071428571429	PMM 1 (AUROC=0.509)
PMM 1	0.163	0.119285714285714	PMM 1 (AUROC=0.509)
PMM 1	0.163888888888889	0.125	PMM 1 (AUROC=0.509)
PMM 1	0.164	0.125	PMM 1 (AUROC=0.509)
PMM 1	0.165	0.125	PMM 1 (AUROC=0.509)
PMM 1	0.166	0.125	PMM 1 (AUROC=0.509)
PMM 1	0.166666666666667	0.125	PMM 1 (AUROC=0.509)
PMM 1	0.167	0.125	PMM 1 (AUROC=0.509)
PMM 1	0.168	0.125	PMM 1 (AUROC=0.509)
PMM 1	0.169	0.125	PMM 1 (AUROC=0.509)
PMM 1	0.169444444444444	0.125	PMM 1 (AUROC=0.509)
PMM 1	0.17	0.125	PMM 1 (AUROC=0.509)
PMM 1	0.171	0.125	PMM 1 (AUROC=0.509)
PMM 1	0.172	0.125	PMM 1 (AUROC=0.509)
PMM 1	0.172222222222222	0.125	PMM 1 (AUROC=0.509)
PMM 1	0.173	0.125	PMM 1 (AUROC=0.509)
PMM 1	0.174	0.125	PMM 1 (AUROC=0.509)
PMM 1	0.175	0.125	PMM 1 (AUROC=0.509)
PMM 1	0.175	0.125	PMM 1 (AUROC=0.509)
PMM 1	0.176	0.128214285714286	PMM 1 (AUROC=0.509)
PMM 1	0.176851851851852	0.130952380952381	PMM 1 (AUROC=0.509)
PMM 1	0.177	0.131428571428571	PMM 1 (AUROC=0.509)
PMM 1	0.178	0.134642857142857	PMM 1 (AUROC=0.509)
PMM 1	0.178703703703704	0.136904761904762	PMM 1 (AUROC=0.509)
PMM 1	0.179	0.137857142857143	PMM 1 (AUROC=0.509)
PMM 1	0.18	0.141071428571428	PMM 1 (AUROC=0.509)
PMM 1	0.180555555555556	0.142857142857143	PMM 1 (AUROC=0.509)
PMM 1	0.181	0.142857142857143	PMM 1 (AUROC=0.509)
PMM 1	0.182	0.142857142857143	PMM 1 (AUROC=0.509)
PMM 1	0.183	0.142857142857143	PMM 1 (AUROC=0.509)
PMM 1	0.183333333333333	0.142857142857143	PMM 1 (AUROC=0.509)
PMM 1	0.184	0.147142857142857	PMM 1 (AUROC=0.509)
PMM 1	0.184722222222222	0.151785714285714	PMM 1 (AUROC=0.509)
PMM 1	0.185	0.153571428571428	PMM 1 (AUROC=0.509)
PMM 1	0.186	0.16	PMM 1 (AUROC=0.509)
PMM 1	0.186111111111111	0.160714285714286	PMM 1 (AUROC=0.509)
PMM 1	0.187	0.160714285714286	PMM 1 (AUROC=0.509)
PMM 1	0.188	0.160714285714286	PMM 1 (AUROC=0.509)
PMM 1	0.188888888888889	0.160714285714286	PMM 1 (AUROC=0.509)
PMM 1	0.189	0.160714285714286	PMM 1 (AUROC=0.509)
PMM 1	0.19	0.160714285714286	PMM 1 (AUROC=0.509)
PMM 1	0.191	0.160714285714286	PMM 1 (AUROC=0.509)
PMM 1	0.191666666666667	0.160714285714286	PMM 1 (AUROC=0.509)
PMM 1	0.192	0.160714285714286	PMM 1 (AUROC=0.509)
PMM 1	0.193	0.160714285714286	PMM 1 (AUROC=0.509)
PMM 1	0.194	0.160714285714286	PMM 1 (AUROC=0.509)
PMM 1	0.194444444444444	0.160714285714286	PMM 1 (AUROC=0.509)
PMM 1	0.195	0.160714285714286	PMM 1 (AUROC=0.509)
PMM 1	0.196	0.160714285714286	PMM 1 (AUROC=0.509)
PMM 1	0.197	0.160714285714286	PMM 1 (AUROC=0.509)
PMM 1	0.197222222222222	0.160714285714286	PMM 1 (AUROC=0.509)
PMM 1	0.198	0.160714285714286	PMM 1 (AUROC=0.509)
PMM 1	0.199	0.160714285714286	PMM 1 (AUROC=0.509)
PMM 1	0.2	0.160714285714286	PMM 1 (AUROC=0.509)
PMM 1	0.2	0.160714285714286	PMM 1 (AUROC=0.509)
PMM 1	0.201	0.160714285714286	PMM 1 (AUROC=0.509)
PMM 1	0.202	0.160714285714286	PMM 1 (AUROC=0.509)
PMM 1	0.202777777777778	0.160714285714286	PMM 1 (AUROC=0.509)
PMM 1	0.203	0.160714285714286	PMM 1 (AUROC=0.509)
PMM 1	0.204	0.160714285714286	PMM 1 (AUROC=0.509)
PMM 1	0.205	0.160714285714286	PMM 1 (AUROC=0.509)
PMM 1	0.205555555555556	0.160714285714286	PMM 1 (AUROC=0.509)
PMM 1	0.206	0.160714285714286	PMM 1 (AUROC=0.509)
PMM 1	0.207	0.160714285714286	PMM 1 (AUROC=0.509)
PMM 1	0.208	0.160714285714286	PMM 1 (AUROC=0.509)
PMM 1	0.208333333333333	0.160714285714286	PMM 1 (AUROC=0.509)
PMM 1	0.209	0.160714285714286	PMM 1 (AUROC=0.509)
PMM 1	0.21	0.160714285714286	PMM 1 (AUROC=0.509)
PMM 1	0.211	0.160714285714286	PMM 1 (AUROC=0.509)
PMM 1	0.211111111111111	0.160714285714286	PMM 1 (AUROC=0.509)
PMM 1	0.212	0.162619047619048	PMM 1 (AUROC=0.509)
PMM 1	0.213	0.164761904761905	PMM 1 (AUROC=0.509)
PMM 1	0.213194444444444	0.165178571428571	PMM 1 (AUROC=0.509)
PMM 1	0.214	0.166904761904762	PMM 1 (AUROC=0.509)
PMM 1	0.215	0.169047619047619	PMM 1 (AUROC=0.509)
PMM 1	0.215277777777778	0.169642857142857	PMM 1 (AUROC=0.509)
PMM 1	0.216	0.171190476190476	PMM 1 (AUROC=0.509)
PMM 1	0.217	0.173333333333333	PMM 1 (AUROC=0.509)
PMM 1	0.217361111111111	0.174107142857143	PMM 1 (AUROC=0.509)
PMM 1	0.218	0.17547619047619	PMM 1 (AUROC=0.509)
PMM 1	0.219	0.177619047619048	PMM 1 (AUROC=0.509)
PMM 1	0.219444444444444	0.178571428571429	PMM 1 (AUROC=0.509)
PMM 1	0.22	0.179761904761905	PMM 1 (AUROC=0.509)
PMM 1	0.221	0.181904761904762	PMM 1 (AUROC=0.509)
PMM 1	0.221527777777778	0.183035714285714	PMM 1 (AUROC=0.509)
PMM 1	0.222	0.184047619047619	PMM 1 (AUROC=0.509)
PMM 1	0.223	0.186190476190476	PMM 1 (AUROC=0.509)
PMM 1	0.223611111111111	0.1875	PMM 1 (AUROC=0.509)
PMM 1	0.224	0.188333333333333	PMM 1 (AUROC=0.509)
PMM 1	0.225	0.190476190476191	PMM 1 (AUROC=0.509)
PMM 1	0.225694444444444	0.191964285714286	PMM 1 (AUROC=0.509)
PMM 1	0.226	0.192619047619048	PMM 1 (AUROC=0.509)
PMM 1	0.227	0.194761904761905	PMM 1 (AUROC=0.509)
PMM 1	0.227777777777778	0.196428571428571	PMM 1 (AUROC=0.509)
PMM 1	0.228	0.196428571428571	PMM 1 (AUROC=0.509)
PMM 1	0.229	0.196428571428571	PMM 1 (AUROC=0.509)
PMM 1	0.23	0.196428571428571	PMM 1 (AUROC=0.509)
PMM 1	0.230555555555556	0.196428571428571	PMM 1 (AUROC=0.509)
PMM 1	0.231	0.196428571428571	PMM 1 (AUROC=0.509)
PMM 1	0.232	0.196428571428571	PMM 1 (AUROC=0.509)
PMM 1	0.233	0.196428571428571	PMM 1 (AUROC=0.509)
PMM 1	0.233333333333333	0.196428571428571	PMM 1 (AUROC=0.509)
PMM 1	0.234	0.196428571428571	PMM 1 (AUROC=0.509)
PMM 1	0.235	0.196428571428571	PMM 1 (AUROC=0.509)
PMM 1	0.236	0.196428571428571	PMM 1 (AUROC=0.509)
PMM 1	0.236111111111111	0.196428571428571	PMM 1 (AUROC=0.509)
PMM 1	0.237	0.196428571428571	PMM 1 (AUROC=0.509)
PMM 1	0.238	0.196428571428571	PMM 1 (AUROC=0.509)
PMM 1	0.238888888888889	0.196428571428571	PMM 1 (AUROC=0.509)
PMM 1	0.239	0.196547619047619	PMM 1 (AUROC=0.509)
PMM 1	0.24	0.197619047619048	PMM 1 (AUROC=0.509)
PMM 1	0.241	0.198690476190476	PMM 1 (AUROC=0.509)
PMM 1	0.241269841269841	0.198979591836735	PMM 1 (AUROC=0.509)
PMM 1	0.242	0.199761904761905	PMM 1 (AUROC=0.509)
PMM 1	0.243	0.200833333333333	PMM 1 (AUROC=0.509)
PMM 1	0.243650793650794	0.201530612244898	PMM 1 (AUROC=0.509)
PMM 1	0.244	0.201904761904762	PMM 1 (AUROC=0.509)
PMM 1	0.245	0.202976190476191	PMM 1 (AUROC=0.509)
PMM 1	0.246	0.204047619047619	PMM 1 (AUROC=0.509)
PMM 1	0.246031746031746	0.204081632653061	PMM 1 (AUROC=0.509)
PMM 1	0.247	0.205119047619048	PMM 1 (AUROC=0.509)
PMM 1	0.248	0.206190476190476	PMM 1 (AUROC=0.509)
PMM 1	0.248412698412698	0.206632653061224	PMM 1 (AUROC=0.509)
PMM 1	0.249	0.207261904761905	PMM 1 (AUROC=0.509)
PMM 1	0.25	0.208333333333333	PMM 1 (AUROC=0.509)
PMM 1	0.250793650793651	0.209183673469388	PMM 1 (AUROC=0.509)
PMM 1	0.251	0.209404761904762	PMM 1 (AUROC=0.509)
PMM 1	0.252	0.21047619047619	PMM 1 (AUROC=0.509)
PMM 1	0.253	0.211547619047619	PMM 1 (AUROC=0.509)
PMM 1	0.253174603174603	0.211734693877551	PMM 1 (AUROC=0.509)
PMM 1	0.254	0.212619047619048	PMM 1 (AUROC=0.509)
PMM 1	0.255	0.213690476190476	PMM 1 (AUROC=0.509)
PMM 1	0.255555555555556	0.214285714285714	PMM 1 (AUROC=0.509)
PMM 1	0.256	0.214285714285714	PMM 1 (AUROC=0.509)
PMM 1	0.257	0.214285714285714	PMM 1 (AUROC=0.509)
PMM 1	0.258	0.214285714285714	PMM 1 (AUROC=0.509)
PMM 1	0.258333333333333	0.214285714285714	PMM 1 (AUROC=0.509)
PMM 1	0.259	0.214285714285714	PMM 1 (AUROC=0.509)
PMM 1	0.26	0.214285714285714	PMM 1 (AUROC=0.509)
PMM 1	0.261	0.214285714285714	PMM 1 (AUROC=0.509)
PMM 1	0.261111111111111	0.214285714285714	PMM 1 (AUROC=0.509)
PMM 1	0.262	0.214285714285714	PMM 1 (AUROC=0.509)
PMM 1	0.263	0.214285714285714	PMM 1 (AUROC=0.509)
PMM 1	0.263888888888889	0.214285714285714	PMM 1 (AUROC=0.509)
PMM 1	0.264	0.214285714285714	PMM 1 (AUROC=0.509)
PMM 1	0.265	0.214285714285714	PMM 1 (AUROC=0.509)
PMM 1	0.266	0.214285714285714	PMM 1 (AUROC=0.509)
PMM 1	0.266666666666667	0.214285714285714	PMM 1 (AUROC=0.509)
PMM 1	0.267	0.214285714285714	PMM 1 (AUROC=0.509)
PMM 1	0.268	0.214285714285714	PMM 1 (AUROC=0.509)
PMM 1	0.269	0.214285714285714	PMM 1 (AUROC=0.509)
PMM 1	0.269444444444444	0.214285714285714	PMM 1 (AUROC=0.509)
PMM 1	0.27	0.214285714285714	PMM 1 (AUROC=0.509)
PMM 1	0.271	0.214285714285714	PMM 1 (AUROC=0.509)
PMM 1	0.272	0.214285714285714	PMM 1 (AUROC=0.509)
PMM 1	0.272222222222222	0.214285714285714	PMM 1 (AUROC=0.509)
PMM 1	0.273	0.214285714285714	PMM 1 (AUROC=0.509)
PMM 1	0.274	0.214285714285714	PMM 1 (AUROC=0.509)
PMM 1	0.275	0.214285714285714	PMM 1 (AUROC=0.509)
PMM 1	0.276	0.214285714285714	PMM 1 (AUROC=0.509)
PMM 1	0.277	0.214285714285714	PMM 1 (AUROC=0.509)
PMM 1	0.277777777777778	0.214285714285714	PMM 1 (AUROC=0.509)
PMM 1	0.278	0.214285714285714	PMM 1 (AUROC=0.509)
PMM 1	0.279	0.214285714285714	PMM 1 (AUROC=0.509)
PMM 1	0.28	0.214285714285714	PMM 1 (AUROC=0.509)
PMM 1	0.280555555555556	0.214285714285714	PMM 1 (AUROC=0.509)
PMM 1	0.281	0.215	PMM 1 (AUROC=0.509)
PMM 1	0.282	0.216607142857143	PMM 1 (AUROC=0.509)
PMM 1	0.282777777777778	0.217857142857143	PMM 1 (AUROC=0.509)
PMM 1	0.283	0.218214285714286	PMM 1 (AUROC=0.509)
PMM 1	0.284	0.219821428571429	PMM 1 (AUROC=0.509)
PMM 1	0.285	0.221428571428571	PMM 1 (AUROC=0.509)
PMM 1	0.286	0.223035714285714	PMM 1 (AUROC=0.509)
PMM 1	0.287	0.224642857142857	PMM 1 (AUROC=0.509)
PMM 1	0.287222222222222	0.225	PMM 1 (AUROC=0.509)
PMM 1	0.288	0.22625	PMM 1 (AUROC=0.509)
PMM 1	0.289	0.227857142857143	PMM 1 (AUROC=0.509)
PMM 1	0.289444444444444	0.228571428571429	PMM 1 (AUROC=0.509)
PMM 1	0.29	0.229464285714286	PMM 1 (AUROC=0.509)
PMM 1	0.291	0.231071428571429	PMM 1 (AUROC=0.509)
PMM 1	0.291666666666667	0.232142857142857	PMM 1 (AUROC=0.509)
PMM 1	0.292	0.232857142857143	PMM 1 (AUROC=0.509)
PMM 1	0.293	0.235	PMM 1 (AUROC=0.509)
PMM 1	0.29375	0.236607142857143	PMM 1 (AUROC=0.509)
PMM 1	0.294	0.237142857142857	PMM 1 (AUROC=0.509)
PMM 1	0.295	0.239285714285714	PMM 1 (AUROC=0.509)
PMM 1	0.295833333333333	0.241071428571429	PMM 1 (AUROC=0.509)
PMM 1	0.296	0.241428571428571	PMM 1 (AUROC=0.509)
PMM 1	0.297	0.243571428571429	PMM 1 (AUROC=0.509)
PMM 1	0.297916666666667	0.245535714285714	PMM 1 (AUROC=0.509)
PMM 1	0.298	0.245714285714286	PMM 1 (AUROC=0.509)
PMM 1	0.299	0.247857142857143	PMM 1 (AUROC=0.509)
PMM 1	0.3	0.25	PMM 1 (AUROC=0.509)
PMM 1	0.3	0.25	PMM 1 (AUROC=0.509)
PMM 1	0.301	0.251285714285714	PMM 1 (AUROC=0.509)
PMM 1	0.302	0.252571428571429	PMM 1 (AUROC=0.509)
PMM 1	0.302314814814815	0.25297619047619	PMM 1 (AUROC=0.509)
PMM 1	0.303	0.253857142857143	PMM 1 (AUROC=0.509)
PMM 1	0.304	0.255142857142857	PMM 1 (AUROC=0.509)
PMM 1	0.30462962962963	0.255952380952381	PMM 1 (AUROC=0.509)
PMM 1	0.305	0.256428571428571	PMM 1 (AUROC=0.509)
PMM 1	0.306	0.257714285714286	PMM 1 (AUROC=0.509)
PMM 1	0.306944444444444	0.258928571428571	PMM 1 (AUROC=0.509)
PMM 1	0.307	0.259	PMM 1 (AUROC=0.509)
PMM 1	0.308	0.260285714285714	PMM 1 (AUROC=0.509)
PMM 1	0.309	0.261571428571428	PMM 1 (AUROC=0.509)
PMM 1	0.309259259259259	0.261904761904762	PMM 1 (AUROC=0.509)
PMM 1	0.31	0.262857142857143	PMM 1 (AUROC=0.509)
PMM 1	0.311	0.264142857142857	PMM 1 (AUROC=0.509)
PMM 1	0.311574074074074	0.264880952380952	PMM 1 (AUROC=0.509)
PMM 1	0.312	0.265428571428571	PMM 1 (AUROC=0.509)
PMM 1	0.313	0.266714285714286	PMM 1 (AUROC=0.509)
PMM 1	0.313888888888889	0.267857142857143	PMM 1 (AUROC=0.509)
PMM 1	0.314	0.268571428571429	PMM 1 (AUROC=0.509)
PMM 1	0.315	0.275	PMM 1 (AUROC=0.509)
PMM 1	0.315277777777778	0.276785714285714	PMM 1 (AUROC=0.509)
PMM 1	0.316	0.281428571428572	PMM 1 (AUROC=0.509)
PMM 1	0.316666666666667	0.285714285714286	PMM 1 (AUROC=0.509)
PMM 1	0.317	0.285714285714286	PMM 1 (AUROC=0.509)
PMM 1	0.318	0.285714285714286	PMM 1 (AUROC=0.509)
PMM 1	0.319	0.285714285714286	PMM 1 (AUROC=0.509)
PMM 1	0.319444444444444	0.285714285714286	PMM 1 (AUROC=0.509)
PMM 1	0.32	0.285714285714286	PMM 1 (AUROC=0.509)
PMM 1	0.321	0.285714285714286	PMM 1 (AUROC=0.509)
PMM 1	0.322	0.285714285714286	PMM 1 (AUROC=0.509)
PMM 1	0.322222222222222	0.285714285714286	PMM 1 (AUROC=0.509)
PMM 1	0.323	0.285714285714286	PMM 1 (AUROC=0.509)
PMM 1	0.324	0.285714285714286	PMM 1 (AUROC=0.509)
PMM 1	0.325	0.285714285714286	PMM 1 (AUROC=0.509)
PMM 1	0.325	0.285714285714286	PMM 1 (AUROC=0.509)
PMM 1	0.326	0.285714285714286	PMM 1 (AUROC=0.509)
PMM 1	0.327	0.285714285714286	PMM 1 (AUROC=0.509)
PMM 1	0.327777777777778	0.285714285714286	PMM 1 (AUROC=0.509)
PMM 1	0.328	0.285714285714286	PMM 1 (AUROC=0.509)
PMM 1	0.329	0.285714285714286	PMM 1 (AUROC=0.509)
PMM 1	0.33	0.285714285714286	PMM 1 (AUROC=0.509)
PMM 1	0.330555555555556	0.285714285714286	PMM 1 (AUROC=0.509)
PMM 1	0.331	0.287142857142857	PMM 1 (AUROC=0.509)
PMM 1	0.332	0.290357142857143	PMM 1 (AUROC=0.509)
PMM 1	0.332407407407407	0.291666666666667	PMM 1 (AUROC=0.509)
PMM 1	0.333	0.293571428571428	PMM 1 (AUROC=0.509)
PMM 1	0.334	0.296785714285714	PMM 1 (AUROC=0.509)
PMM 1	0.334259259259259	0.297619047619048	PMM 1 (AUROC=0.509)
PMM 1	0.335	0.3	PMM 1 (AUROC=0.509)
PMM 1	0.336	0.303214285714286	PMM 1 (AUROC=0.509)
PMM 1	0.336111111111111	0.303571428571429	PMM 1 (AUROC=0.509)
PMM 1	0.337	0.306428571428571	PMM 1 (AUROC=0.509)
PMM 1	0.337962962962963	0.309523809523809	PMM 1 (AUROC=0.509)
PMM 1	0.338	0.309642857142857	PMM 1 (AUROC=0.509)
PMM 1	0.339	0.312857142857143	PMM 1 (AUROC=0.509)
PMM 1	0.339814814814815	0.31547619047619	PMM 1 (AUROC=0.509)
PMM 1	0.34	0.316071428571429	PMM 1 (AUROC=0.509)
PMM 1	0.341	0.319285714285714	PMM 1 (AUROC=0.509)
PMM 1	0.341666666666667	0.321428571428571	PMM 1 (AUROC=0.509)
PMM 1	0.342	0.321857142857143	PMM 1 (AUROC=0.509)
PMM 1	0.343	0.323142857142857	PMM 1 (AUROC=0.509)
PMM 1	0.343981481481481	0.324404761904762	PMM 1 (AUROC=0.509)
PMM 1	0.344	0.324428571428572	PMM 1 (AUROC=0.509)
PMM 1	0.345	0.325714285714286	PMM 1 (AUROC=0.509)
PMM 1	0.346	0.327	PMM 1 (AUROC=0.509)
PMM 1	0.346296296296296	0.327380952380952	PMM 1 (AUROC=0.509)
PMM 1	0.347	0.328285714285714	PMM 1 (AUROC=0.509)
PMM 1	0.348	0.329571428571429	PMM 1 (AUROC=0.509)
PMM 1	0.348611111111111	0.330357142857143	PMM 1 (AUROC=0.509)
PMM 1	0.349	0.330857142857143	PMM 1 (AUROC=0.509)
PMM 1	0.35	0.332142857142857	PMM 1 (AUROC=0.509)
PMM 1	0.350925925925926	0.333333333333333	PMM 1 (AUROC=0.509)
PMM 1	0.351	0.333428571428572	PMM 1 (AUROC=0.509)
PMM 1	0.352	0.334714285714286	PMM 1 (AUROC=0.509)
PMM 1	0.353	0.336	PMM 1 (AUROC=0.509)
PMM 1	0.353240740740741	0.336309523809524	PMM 1 (AUROC=0.509)
PMM 1	0.354	0.337285714285714	PMM 1 (AUROC=0.509)
PMM 1	0.355	0.338571428571429	PMM 1 (AUROC=0.509)
PMM 1	0.355555555555556	0.339285714285714	PMM 1 (AUROC=0.509)
PMM 1	0.356	0.345	PMM 1 (AUROC=0.509)
PMM 1	0.356481481481482	0.351190476190476	PMM 1 (AUROC=0.509)
PMM 1	0.357	0.357857142857142	PMM 1 (AUROC=0.509)
PMM 1	0.357407407407408	0.363095238095238	PMM 1 (AUROC=0.509)
PMM 1	0.358	0.370714285714285	PMM 1 (AUROC=0.509)
PMM 1	0.358333333333333	0.375	PMM 1 (AUROC=0.509)
PMM 1	0.359	0.376428571428571	PMM 1 (AUROC=0.509)
PMM 1	0.36	0.378571428571428	PMM 1 (AUROC=0.509)
PMM 1	0.360416666666667	0.379464285714286	PMM 1 (AUROC=0.509)
PMM 1	0.361	0.380714285714286	PMM 1 (AUROC=0.509)
PMM 1	0.362	0.382857142857143	PMM 1 (AUROC=0.509)
PMM 1	0.3625	0.383928571428571	PMM 1 (AUROC=0.509)
PMM 1	0.363	0.385	PMM 1 (AUROC=0.509)
PMM 1	0.364	0.387142857142857	PMM 1 (AUROC=0.509)
PMM 1	0.364583333333333	0.388392857142857	PMM 1 (AUROC=0.509)
PMM 1	0.365	0.389285714285714	PMM 1 (AUROC=0.509)
PMM 1	0.366	0.391428571428571	PMM 1 (AUROC=0.509)
PMM 1	0.366666666666667	0.392857142857143	PMM 1 (AUROC=0.509)
PMM 1	0.367	0.392857142857143	PMM 1 (AUROC=0.509)
PMM 1	0.368	0.392857142857143	PMM 1 (AUROC=0.509)
PMM 1	0.369	0.392857142857143	PMM 1 (AUROC=0.509)
PMM 1	0.369444444444444	0.392857142857143	PMM 1 (AUROC=0.509)
PMM 1	0.37	0.392857142857143	PMM 1 (AUROC=0.509)
PMM 1	0.371	0.392857142857143	PMM 1 (AUROC=0.509)
PMM 1	0.372	0.392857142857143	PMM 1 (AUROC=0.509)
PMM 1	0.372222222222222	0.392857142857143	PMM 1 (AUROC=0.509)
PMM 1	0.373	0.392857142857143	PMM 1 (AUROC=0.509)
PMM 1	0.374	0.392857142857143	PMM 1 (AUROC=0.509)
PMM 1	0.375	0.392857142857143	PMM 1 (AUROC=0.509)
PMM 1	0.376	0.392857142857143	PMM 1 (AUROC=0.509)
PMM 1	0.377	0.392857142857143	PMM 1 (AUROC=0.509)
PMM 1	0.377777777777778	0.392857142857143	PMM 1 (AUROC=0.509)
PMM 1	0.378	0.392857142857143	PMM 1 (AUROC=0.509)
PMM 1	0.379	0.392857142857143	PMM 1 (AUROC=0.509)
PMM 1	0.38	0.392857142857143	PMM 1 (AUROC=0.509)
PMM 1	0.380555555555556	0.392857142857143	PMM 1 (AUROC=0.509)
PMM 1	0.381	0.392857142857143	PMM 1 (AUROC=0.509)
PMM 1	0.382	0.392857142857143	PMM 1 (AUROC=0.509)
PMM 1	0.383	0.392857142857143	PMM 1 (AUROC=0.509)
PMM 1	0.383333333333333	0.392857142857143	PMM 1 (AUROC=0.509)
PMM 1	0.384	0.394285714285714	PMM 1 (AUROC=0.509)
PMM 1	0.385	0.396428571428572	PMM 1 (AUROC=0.509)
PMM 1	0.385416666666667	0.397321428571429	PMM 1 (AUROC=0.509)
PMM 1	0.386	0.398571428571429	PMM 1 (AUROC=0.509)
PMM 1	0.387	0.400714285714286	PMM 1 (AUROC=0.509)
PMM 1	0.3875	0.401785714285714	PMM 1 (AUROC=0.509)
PMM 1	0.388	0.402857142857143	PMM 1 (AUROC=0.509)
PMM 1	0.389	0.405	PMM 1 (AUROC=0.509)
PMM 1	0.389583333333333	0.40625	PMM 1 (AUROC=0.509)
PMM 1	0.39	0.407142857142857	PMM 1 (AUROC=0.509)
PMM 1	0.391	0.409285714285714	PMM 1 (AUROC=0.509)
PMM 1	0.391666666666667	0.410714285714286	PMM 1 (AUROC=0.509)
PMM 1	0.392	0.411071428571429	PMM 1 (AUROC=0.509)
PMM 1	0.393	0.412142857142857	PMM 1 (AUROC=0.509)
PMM 1	0.394	0.413214285714286	PMM 1 (AUROC=0.509)
PMM 1	0.394047619047619	0.413265306122449	PMM 1 (AUROC=0.509)
PMM 1	0.395	0.414285714285714	PMM 1 (AUROC=0.509)
PMM 1	0.396	0.415357142857143	PMM 1 (AUROC=0.509)
PMM 1	0.396428571428571	0.415816326530612	PMM 1 (AUROC=0.509)
PMM 1	0.397	0.416428571428571	PMM 1 (AUROC=0.509)
PMM 1	0.398	0.4175	PMM 1 (AUROC=0.509)
PMM 1	0.398809523809524	0.418367346938775	PMM 1 (AUROC=0.509)
PMM 1	0.399	0.418571428571429	PMM 1 (AUROC=0.509)
PMM 1	0.4	0.419642857142857	PMM 1 (AUROC=0.509)
PMM 1	0.401	0.420714285714286	PMM 1 (AUROC=0.509)
PMM 1	0.401190476190476	0.420918367346939	PMM 1 (AUROC=0.509)
PMM 1	0.402	0.421785714285714	PMM 1 (AUROC=0.509)
PMM 1	0.403	0.422857142857143	PMM 1 (AUROC=0.509)
PMM 1	0.403571428571429	0.423469387755102	PMM 1 (AUROC=0.509)
PMM 1	0.404	0.423928571428571	PMM 1 (AUROC=0.509)
PMM 1	0.405	0.425	PMM 1 (AUROC=0.509)
PMM 1	0.405952380952381	0.426020408163265	PMM 1 (AUROC=0.509)
PMM 1	0.406	0.426071428571428	PMM 1 (AUROC=0.509)
PMM 1	0.407	0.427142857142857	PMM 1 (AUROC=0.509)
PMM 1	0.408	0.428214285714286	PMM 1 (AUROC=0.509)
PMM 1	0.408333333333333	0.428571428571429	PMM 1 (AUROC=0.509)
PMM 1	0.409	0.428571428571429	PMM 1 (AUROC=0.509)
PMM 1	0.41	0.428571428571429	PMM 1 (AUROC=0.509)
PMM 1	0.411	0.428571428571429	PMM 1 (AUROC=0.509)
PMM 1	0.411111111111111	0.428571428571429	PMM 1 (AUROC=0.509)
PMM 1	0.412	0.428571428571429	PMM 1 (AUROC=0.509)
PMM 1	0.413	0.428571428571429	PMM 1 (AUROC=0.509)
PMM 1	0.413888888888889	0.428571428571429	PMM 1 (AUROC=0.509)
PMM 1	0.414	0.428775510204082	PMM 1 (AUROC=0.509)
PMM 1	0.415	0.430612244897959	PMM 1 (AUROC=0.509)
PMM 1	0.416	0.432448979591837	PMM 1 (AUROC=0.509)
PMM 1	0.416049382716049	0.432539682539683	PMM 1 (AUROC=0.509)
PMM 1	0.417	0.434285714285714	PMM 1 (AUROC=0.509)
PMM 1	0.418	0.436122448979592	PMM 1 (AUROC=0.509)
PMM 1	0.41820987654321	0.436507936507936	PMM 1 (AUROC=0.509)
PMM 1	0.419	0.437959183673469	PMM 1 (AUROC=0.509)
PMM 1	0.42	0.439795918367347	PMM 1 (AUROC=0.509)
PMM 1	0.42037037037037	0.44047619047619	PMM 1 (AUROC=0.509)
PMM 1	0.421	0.441632653061225	PMM 1 (AUROC=0.509)
PMM 1	0.422	0.443469387755102	PMM 1 (AUROC=0.509)
PMM 1	0.422530864197531	0.444444444444444	PMM 1 (AUROC=0.509)
PMM 1	0.423	0.44530612244898	PMM 1 (AUROC=0.509)
PMM 1	0.424	0.447142857142857	PMM 1 (AUROC=0.509)
PMM 1	0.424691358024691	0.448412698412698	PMM 1 (AUROC=0.509)
PMM 1	0.425	0.448979591836735	PMM 1 (AUROC=0.509)
PMM 1	0.426	0.450816326530612	PMM 1 (AUROC=0.509)
PMM 1	0.426851851851852	0.452380952380952	PMM 1 (AUROC=0.509)
PMM 1	0.427	0.45265306122449	PMM 1 (AUROC=0.509)
PMM 1	0.428	0.454489795918367	PMM 1 (AUROC=0.509)
PMM 1	0.429	0.456326530612245	PMM 1 (AUROC=0.509)
PMM 1	0.429012345679012	0.456349206349206	PMM 1 (AUROC=0.509)
PMM 1	0.43	0.458163265306123	PMM 1 (AUROC=0.509)
PMM 1	0.431	0.46	PMM 1 (AUROC=0.509)
PMM 1	0.431172839506173	0.46031746031746	PMM 1 (AUROC=0.509)
PMM 1	0.432	0.461836734693878	PMM 1 (AUROC=0.509)
PMM 1	0.433	0.463673469387755	PMM 1 (AUROC=0.509)
PMM 1	0.433333333333333	0.464285714285714	PMM 1 (AUROC=0.509)
PMM 1	0.434	0.465357142857143	PMM 1 (AUROC=0.509)
PMM 1	0.435	0.466964285714286	PMM 1 (AUROC=0.509)
PMM 1	0.435555555555556	0.467857142857143	PMM 1 (AUROC=0.509)
PMM 1	0.436	0.468571428571429	PMM 1 (AUROC=0.509)
PMM 1	0.437	0.470178571428571	PMM 1 (AUROC=0.509)
PMM 1	0.437777777777778	0.471428571428571	PMM 1 (AUROC=0.509)
PMM 1	0.438	0.471785714285714	PMM 1 (AUROC=0.509)
PMM 1	0.439	0.473392857142857	PMM 1 (AUROC=0.509)
PMM 1	0.44	0.475	PMM 1 (AUROC=0.509)
PMM 1	0.44	0.475	PMM 1 (AUROC=0.509)
PMM 1	0.441	0.476607142857143	PMM 1 (AUROC=0.509)
PMM 1	0.442	0.478214285714286	PMM 1 (AUROC=0.509)
PMM 1	0.442222222222222	0.478571428571429	PMM 1 (AUROC=0.509)
PMM 1	0.443	0.479821428571429	PMM 1 (AUROC=0.509)
PMM 1	0.444	0.481428571428571	PMM 1 (AUROC=0.509)
PMM 1	0.444444444444444	0.482142857142857	PMM 1 (AUROC=0.509)
PMM 1	0.445	0.482142857142857	PMM 1 (AUROC=0.509)
PMM 1	0.446	0.482142857142857	PMM 1 (AUROC=0.509)
PMM 1	0.447	0.482142857142857	PMM 1 (AUROC=0.509)
PMM 1	0.447222222222222	0.482142857142857	PMM 1 (AUROC=0.509)
PMM 1	0.448	0.482142857142857	PMM 1 (AUROC=0.509)
PMM 1	0.449	0.482142857142857	PMM 1 (AUROC=0.509)
PMM 1	0.45	0.482142857142857	PMM 1 (AUROC=0.509)
PMM 1	0.45	0.482142857142857	PMM 1 (AUROC=0.509)
PMM 1	0.451	0.482142857142857	PMM 1 (AUROC=0.509)
PMM 1	0.452	0.482142857142857	PMM 1 (AUROC=0.509)
PMM 1	0.452777777777778	0.482142857142857	PMM 1 (AUROC=0.509)
PMM 1	0.453	0.482142857142857	PMM 1 (AUROC=0.509)
PMM 1	0.454	0.482142857142857	PMM 1 (AUROC=0.509)
PMM 1	0.455	0.482142857142857	PMM 1 (AUROC=0.509)
PMM 1	0.455555555555556	0.482142857142857	PMM 1 (AUROC=0.509)
PMM 1	0.456	0.482142857142857	PMM 1 (AUROC=0.509)
PMM 1	0.457	0.482142857142857	PMM 1 (AUROC=0.509)
PMM 1	0.458	0.482142857142857	PMM 1 (AUROC=0.509)
PMM 1	0.458333333333333	0.482142857142857	PMM 1 (AUROC=0.509)
PMM 1	0.459	0.482142857142857	PMM 1 (AUROC=0.509)
PMM 1	0.46	0.482142857142857	PMM 1 (AUROC=0.509)
PMM 1	0.461	0.482142857142857	PMM 1 (AUROC=0.509)
PMM 1	0.461111111111111	0.482142857142857	PMM 1 (AUROC=0.509)
PMM 1	0.462	0.482142857142857	PMM 1 (AUROC=0.509)
PMM 1	0.463	0.482142857142857	PMM 1 (AUROC=0.509)
PMM 1	0.463888888888889	0.482142857142857	PMM 1 (AUROC=0.509)
PMM 1	0.464	0.482142857142857	PMM 1 (AUROC=0.509)
PMM 1	0.465	0.482142857142857	PMM 1 (AUROC=0.509)
PMM 1	0.466	0.482142857142857	PMM 1 (AUROC=0.509)
PMM 1	0.466666666666667	0.482142857142857	PMM 1 (AUROC=0.509)
PMM 1	0.467	0.482142857142857	PMM 1 (AUROC=0.509)
PMM 1	0.468	0.482142857142857	PMM 1 (AUROC=0.509)
PMM 1	0.469	0.482142857142857	PMM 1 (AUROC=0.509)
PMM 1	0.469444444444444	0.482142857142857	PMM 1 (AUROC=0.509)
PMM 1	0.47	0.482142857142857	PMM 1 (AUROC=0.509)
PMM 1	0.471	0.482142857142857	PMM 1 (AUROC=0.509)
PMM 1	0.472	0.482142857142857	PMM 1 (AUROC=0.509)
PMM 1	0.472222222222222	0.482142857142857	PMM 1 (AUROC=0.509)
PMM 1	0.473	0.482142857142857	PMM 1 (AUROC=0.509)
PMM 1	0.474	0.482142857142857	PMM 1 (AUROC=0.509)
PMM 1	0.475	0.482142857142857	PMM 1 (AUROC=0.509)
PMM 1	0.475	0.482142857142857	PMM 1 (AUROC=0.509)
PMM 1	0.476	0.482142857142857	PMM 1 (AUROC=0.509)
PMM 1	0.477	0.482142857142857	PMM 1 (AUROC=0.509)
PMM 1	0.477777777777778	0.482142857142857	PMM 1 (AUROC=0.509)
PMM 1	0.478	0.482380952380952	PMM 1 (AUROC=0.509)
PMM 1	0.479	0.483452380952381	PMM 1 (AUROC=0.509)
PMM 1	0.48	0.48452380952381	PMM 1 (AUROC=0.509)
PMM 1	0.48015873015873	0.48469387755102	PMM 1 (AUROC=0.509)
PMM 1	0.481	0.485595238095238	PMM 1 (AUROC=0.509)
PMM 1	0.482	0.486666666666667	PMM 1 (AUROC=0.509)
PMM 1	0.482539682539683	0.487244897959184	PMM 1 (AUROC=0.509)
PMM 1	0.483	0.487738095238095	PMM 1 (AUROC=0.509)
PMM 1	0.484	0.488809523809524	PMM 1 (AUROC=0.509)
PMM 1	0.484920634920635	0.489795918367347	PMM 1 (AUROC=0.509)
PMM 1	0.485	0.489880952380952	PMM 1 (AUROC=0.509)
PMM 1	0.486	0.490952380952381	PMM 1 (AUROC=0.509)
PMM 1	0.487	0.492023809523809	PMM 1 (AUROC=0.509)
PMM 1	0.487301587301587	0.49234693877551	PMM 1 (AUROC=0.509)
PMM 1	0.488	0.493095238095238	PMM 1 (AUROC=0.509)
PMM 1	0.489	0.494166666666667	PMM 1 (AUROC=0.509)
PMM 1	0.48968253968254	0.494897959183673	PMM 1 (AUROC=0.509)
PMM 1	0.49	0.495238095238095	PMM 1 (AUROC=0.509)
PMM 1	0.491	0.496309523809524	PMM 1 (AUROC=0.509)
PMM 1	0.492	0.497380952380952	PMM 1 (AUROC=0.509)
PMM 1	0.492063492063492	0.497448979591837	PMM 1 (AUROC=0.509)
PMM 1	0.493	0.498452380952381	PMM 1 (AUROC=0.509)
PMM 1	0.494	0.49952380952381	PMM 1 (AUROC=0.509)
PMM 1	0.494444444444444	0.5	PMM 1 (AUROC=0.509)
PMM 1	0.495	0.502380952380952	PMM 1 (AUROC=0.509)
PMM 1	0.496	0.506666666666667	PMM 1 (AUROC=0.509)
PMM 1	0.496111111111111	0.507142857142857	PMM 1 (AUROC=0.509)
PMM 1	0.497	0.510952380952381	PMM 1 (AUROC=0.509)
PMM 1	0.497777777777778	0.514285714285714	PMM 1 (AUROC=0.509)
PMM 1	0.498	0.515238095238095	PMM 1 (AUROC=0.509)
PMM 1	0.499	0.51952380952381	PMM 1 (AUROC=0.509)
PMM 1	0.499444444444444	0.521428571428571	PMM 1 (AUROC=0.509)
PMM 1	0.5	0.523809523809524	PMM 1 (AUROC=0.509)
PMM 1	0.501	0.528095238095238	PMM 1 (AUROC=0.509)
PMM 1	0.501111111111111	0.528571428571428	PMM 1 (AUROC=0.509)
PMM 1	0.502	0.532380952380952	PMM 1 (AUROC=0.509)
PMM 1	0.502777777777778	0.535714285714286	PMM 1 (AUROC=0.509)
PMM 1	0.503	0.535714285714286	PMM 1 (AUROC=0.509)
PMM 1	0.504	0.535714285714286	PMM 1 (AUROC=0.509)
PMM 1	0.505	0.535714285714286	PMM 1 (AUROC=0.509)
PMM 1	0.505555555555556	0.535714285714286	PMM 1 (AUROC=0.509)
PMM 1	0.506	0.537142857142857	PMM 1 (AUROC=0.509)
PMM 1	0.507	0.540357142857143	PMM 1 (AUROC=0.509)
PMM 1	0.507407407407407	0.541666666666667	PMM 1 (AUROC=0.509)
PMM 1	0.508	0.543571428571429	PMM 1 (AUROC=0.509)
PMM 1	0.509	0.546785714285714	PMM 1 (AUROC=0.509)
PMM 1	0.509259259259259	0.547619047619048	PMM 1 (AUROC=0.509)
PMM 1	0.51	0.55	PMM 1 (AUROC=0.509)
PMM 1	0.511	0.553214285714286	PMM 1 (AUROC=0.509)
PMM 1	0.511111111111111	0.553571428571428	PMM 1 (AUROC=0.509)
PMM 1	0.512	0.556428571428572	PMM 1 (AUROC=0.509)
PMM 1	0.512962962962963	0.559523809523809	PMM 1 (AUROC=0.509)
PMM 1	0.513	0.559642857142857	PMM 1 (AUROC=0.509)
PMM 1	0.514	0.562857142857143	PMM 1 (AUROC=0.509)
PMM 1	0.514814814814815	0.56547619047619	PMM 1 (AUROC=0.509)
PMM 1	0.515	0.566071428571429	PMM 1 (AUROC=0.509)
PMM 1	0.516	0.569285714285715	PMM 1 (AUROC=0.509)
PMM 1	0.516666666666667	0.571428571428571	PMM 1 (AUROC=0.509)
PMM 1	0.517	0.571428571428571	PMM 1 (AUROC=0.509)
PMM 1	0.518	0.571428571428571	PMM 1 (AUROC=0.509)
PMM 1	0.519	0.571428571428571	PMM 1 (AUROC=0.509)
PMM 1	0.519444444444444	0.571428571428571	PMM 1 (AUROC=0.509)
PMM 1	0.52	0.571428571428571	PMM 1 (AUROC=0.509)
PMM 1	0.521	0.571428571428571	PMM 1 (AUROC=0.509)
PMM 1	0.522	0.571428571428571	PMM 1 (AUROC=0.509)
PMM 1	0.522222222222222	0.571428571428571	PMM 1 (AUROC=0.509)
PMM 1	0.523	0.571428571428571	PMM 1 (AUROC=0.509)
PMM 1	0.524	0.571428571428571	PMM 1 (AUROC=0.509)
PMM 1	0.525	0.571428571428571	PMM 1 (AUROC=0.509)
PMM 1	0.526	0.577857142857143	PMM 1 (AUROC=0.509)
PMM 1	0.526388888888889	0.580357142857143	PMM 1 (AUROC=0.509)
PMM 1	0.527	0.584285714285714	PMM 1 (AUROC=0.509)
PMM 1	0.527777777777778	0.589285714285714	PMM 1 (AUROC=0.509)
PMM 1	0.528	0.589761904761905	PMM 1 (AUROC=0.509)
PMM 1	0.529	0.591904761904762	PMM 1 (AUROC=0.509)
PMM 1	0.529861111111111	0.59375	PMM 1 (AUROC=0.509)
PMM 1	0.53	0.594047619047619	PMM 1 (AUROC=0.509)
PMM 1	0.531	0.596190476190476	PMM 1 (AUROC=0.509)
PMM 1	0.531944444444444	0.598214285714286	PMM 1 (AUROC=0.509)
PMM 1	0.532	0.598333333333333	PMM 1 (AUROC=0.509)
PMM 1	0.533	0.60047619047619	PMM 1 (AUROC=0.509)
PMM 1	0.534	0.602619047619048	PMM 1 (AUROC=0.509)
PMM 1	0.534027777777778	0.602678571428571	PMM 1 (AUROC=0.509)
PMM 1	0.535	0.604761904761905	PMM 1 (AUROC=0.509)
PMM 1	0.536	0.606904761904762	PMM 1 (AUROC=0.509)
PMM 1	0.536111111111111	0.607142857142857	PMM 1 (AUROC=0.509)
PMM 1	0.537	0.607142857142857	PMM 1 (AUROC=0.509)
PMM 1	0.538	0.607142857142857	PMM 1 (AUROC=0.509)
PMM 1	0.538888888888889	0.607142857142857	PMM 1 (AUROC=0.509)
PMM 1	0.539	0.607142857142857	PMM 1 (AUROC=0.509)
PMM 1	0.54	0.607142857142857	PMM 1 (AUROC=0.509)
PMM 1	0.541	0.607142857142857	PMM 1 (AUROC=0.509)
PMM 1	0.541666666666667	0.607142857142857	PMM 1 (AUROC=0.509)
PMM 1	0.542	0.607142857142857	PMM 1 (AUROC=0.509)
PMM 1	0.543	0.607142857142857	PMM 1 (AUROC=0.509)
PMM 1	0.544	0.607142857142857	PMM 1 (AUROC=0.509)
PMM 1	0.544444444444445	0.607142857142857	PMM 1 (AUROC=0.509)
PMM 1	0.545	0.607142857142857	PMM 1 (AUROC=0.509)
PMM 1	0.546	0.607142857142857	PMM 1 (AUROC=0.509)
PMM 1	0.547	0.607142857142857	PMM 1 (AUROC=0.509)
PMM 1	0.547222222222222	0.607142857142857	PMM 1 (AUROC=0.509)
PMM 1	0.548	0.607142857142857	PMM 1 (AUROC=0.509)
PMM 1	0.549	0.607142857142857	PMM 1 (AUROC=0.509)
PMM 1	0.55	0.607142857142857	PMM 1 (AUROC=0.509)
PMM 1	0.551	0.607142857142857	PMM 1 (AUROC=0.509)
PMM 1	0.552	0.607142857142857	PMM 1 (AUROC=0.509)
PMM 1	0.552777777777778	0.607142857142857	PMM 1 (AUROC=0.509)
PMM 1	0.553	0.607857142857143	PMM 1 (AUROC=0.509)
PMM 1	0.554	0.611071428571429	PMM 1 (AUROC=0.509)
PMM 1	0.55462962962963	0.613095238095238	PMM 1 (AUROC=0.509)
PMM 1	0.555	0.614285714285715	PMM 1 (AUROC=0.509)
PMM 1	0.556	0.617500000000001	PMM 1 (AUROC=0.509)
PMM 1	0.556481481481481	0.619047619047619	PMM 1 (AUROC=0.509)
PMM 1	0.557	0.620714285714286	PMM 1 (AUROC=0.509)
PMM 1	0.558	0.623928571428572	PMM 1 (AUROC=0.509)
PMM 1	0.558333333333333	0.625	PMM 1 (AUROC=0.509)
PMM 1	0.559	0.625	PMM 1 (AUROC=0.509)
PMM 1	0.56	0.625	PMM 1 (AUROC=0.509)
PMM 1	0.561	0.625	PMM 1 (AUROC=0.509)
PMM 1	0.561111111111111	0.625	PMM 1 (AUROC=0.509)
PMM 1	0.562	0.625	PMM 1 (AUROC=0.509)
PMM 1	0.563	0.625	PMM 1 (AUROC=0.509)
PMM 1	0.563888888888889	0.625	PMM 1 (AUROC=0.509)
PMM 1	0.564	0.625	PMM 1 (AUROC=0.509)
PMM 1	0.565	0.625	PMM 1 (AUROC=0.509)
PMM 1	0.566	0.625	PMM 1 (AUROC=0.509)
PMM 1	0.566666666666667	0.625	PMM 1 (AUROC=0.509)
PMM 1	0.567	0.625	PMM 1 (AUROC=0.509)
PMM 1	0.568	0.625	PMM 1 (AUROC=0.509)
PMM 1	0.569	0.625	PMM 1 (AUROC=0.509)
PMM 1	0.569444444444444	0.625	PMM 1 (AUROC=0.509)
PMM 1	0.57	0.625	PMM 1 (AUROC=0.509)
PMM 1	0.571	0.625	PMM 1 (AUROC=0.509)
PMM 1	0.572	0.625	PMM 1 (AUROC=0.509)
PMM 1	0.572222222222222	0.625	PMM 1 (AUROC=0.509)
PMM 1	0.573	0.625	PMM 1 (AUROC=0.509)
PMM 1	0.574	0.625	PMM 1 (AUROC=0.509)
PMM 1	0.575	0.625	PMM 1 (AUROC=0.509)
PMM 1	0.576	0.625	PMM 1 (AUROC=0.509)
PMM 1	0.577	0.625	PMM 1 (AUROC=0.509)
PMM 1	0.577777777777778	0.625	PMM 1 (AUROC=0.509)
PMM 1	0.578	0.625	PMM 1 (AUROC=0.509)
PMM 1	0.579	0.625	PMM 1 (AUROC=0.509)
PMM 1	0.58	0.625	PMM 1 (AUROC=0.509)
PMM 1	0.580555555555555	0.625	PMM 1 (AUROC=0.509)
PMM 1	0.581	0.625	PMM 1 (AUROC=0.509)
PMM 1	0.582	0.625	PMM 1 (AUROC=0.509)
PMM 1	0.583	0.625	PMM 1 (AUROC=0.509)
PMM 1	0.583333333333333	0.625	PMM 1 (AUROC=0.509)
PMM 1	0.584	0.625	PMM 1 (AUROC=0.509)
PMM 1	0.585	0.625	PMM 1 (AUROC=0.509)
PMM 1	0.586	0.625	PMM 1 (AUROC=0.509)
PMM 1	0.586111111111111	0.625	PMM 1 (AUROC=0.509)
PMM 1	0.587	0.625	PMM 1 (AUROC=0.509)
PMM 1	0.588	0.625	PMM 1 (AUROC=0.509)
PMM 1	0.588888888888889	0.625	PMM 1 (AUROC=0.509)
PMM 1	0.589	0.625	PMM 1 (AUROC=0.509)
PMM 1	0.59	0.625	PMM 1 (AUROC=0.509)
PMM 1	0.591	0.625	PMM 1 (AUROC=0.509)
PMM 1	0.591666666666667	0.625	PMM 1 (AUROC=0.509)
PMM 1	0.592	0.625	PMM 1 (AUROC=0.509)
PMM 1	0.593	0.625	PMM 1 (AUROC=0.509)
PMM 1	0.594	0.625	PMM 1 (AUROC=0.509)
PMM 1	0.594444444444444	0.625	PMM 1 (AUROC=0.509)
PMM 1	0.595	0.625	PMM 1 (AUROC=0.509)
PMM 1	0.596	0.625	PMM 1 (AUROC=0.509)
PMM 1	0.597	0.625	PMM 1 (AUROC=0.509)
PMM 1	0.597222222222222	0.625	PMM 1 (AUROC=0.509)
PMM 1	0.598	0.625	PMM 1 (AUROC=0.509)
PMM 1	0.599	0.625	PMM 1 (AUROC=0.509)
PMM 1	0.6	0.625	PMM 1 (AUROC=0.509)
PMM 1	0.601	0.625	PMM 1 (AUROC=0.509)
PMM 1	0.602	0.625	PMM 1 (AUROC=0.509)
PMM 1	0.602777777777778	0.625	PMM 1 (AUROC=0.509)
PMM 1	0.603	0.625204081632653	PMM 1 (AUROC=0.509)
PMM 1	0.604	0.626122448979592	PMM 1 (AUROC=0.509)
PMM 1	0.605	0.627040816326531	PMM 1 (AUROC=0.509)
PMM 1	0.605208333333333	0.627232142857143	PMM 1 (AUROC=0.509)
PMM 1	0.606	0.627959183673469	PMM 1 (AUROC=0.509)
PMM 1	0.607	0.628877551020408	PMM 1 (AUROC=0.509)
PMM 1	0.607638888888889	0.629464285714286	PMM 1 (AUROC=0.509)
PMM 1	0.608	0.629795918367347	PMM 1 (AUROC=0.509)
PMM 1	0.609	0.630714285714286	PMM 1 (AUROC=0.509)
PMM 1	0.61	0.631632653061224	PMM 1 (AUROC=0.509)
PMM 1	0.610069444444444	0.631696428571429	PMM 1 (AUROC=0.509)
PMM 1	0.611	0.632551020408163	PMM 1 (AUROC=0.509)
PMM 1	0.612	0.633469387755102	PMM 1 (AUROC=0.509)
PMM 1	0.6125	0.633928571428571	PMM 1 (AUROC=0.509)
PMM 1	0.613	0.634387755102041	PMM 1 (AUROC=0.509)
PMM 1	0.614	0.63530612244898	PMM 1 (AUROC=0.509)
PMM 1	0.614930555555556	0.636160714285714	PMM 1 (AUROC=0.509)
PMM 1	0.615	0.636224489795918	PMM 1 (AUROC=0.509)
PMM 1	0.616	0.637142857142857	PMM 1 (AUROC=0.509)
PMM 1	0.617	0.638061224489796	PMM 1 (AUROC=0.509)
PMM 1	0.617361111111111	0.638392857142857	PMM 1 (AUROC=0.509)
PMM 1	0.618	0.638979591836735	PMM 1 (AUROC=0.509)
PMM 1	0.619	0.639897959183673	PMM 1 (AUROC=0.509)
PMM 1	0.619791666666667	0.640625	PMM 1 (AUROC=0.509)
PMM 1	0.62	0.640816326530612	PMM 1 (AUROC=0.509)
PMM 1	0.621	0.641734693877551	PMM 1 (AUROC=0.509)
PMM 1	0.622	0.64265306122449	PMM 1 (AUROC=0.509)
PMM 1	0.622222222222222	0.642857142857143	PMM 1 (AUROC=0.509)
PMM 1	0.623	0.644107142857143	PMM 1 (AUROC=0.509)
PMM 1	0.624	0.645714285714286	PMM 1 (AUROC=0.509)
PMM 1	0.624444444444444	0.646428571428571	PMM 1 (AUROC=0.509)
PMM 1	0.625	0.647321428571429	PMM 1 (AUROC=0.509)
PMM 1	0.626	0.648928571428572	PMM 1 (AUROC=0.509)
PMM 1	0.626666666666667	0.65	PMM 1 (AUROC=0.509)
PMM 1	0.627	0.650535714285714	PMM 1 (AUROC=0.509)
PMM 1	0.628	0.652142857142857	PMM 1 (AUROC=0.509)
PMM 1	0.628888888888889	0.653571428571429	PMM 1 (AUROC=0.509)
PMM 1	0.629	0.65375	PMM 1 (AUROC=0.509)
PMM 1	0.63	0.655357142857143	PMM 1 (AUROC=0.509)
PMM 1	0.631	0.656964285714286	PMM 1 (AUROC=0.509)
PMM 1	0.631111111111111	0.657142857142857	PMM 1 (AUROC=0.509)
PMM 1	0.632	0.658571428571429	PMM 1 (AUROC=0.509)
PMM 1	0.633	0.660178571428572	PMM 1 (AUROC=0.509)
PMM 1	0.633333333333333	0.660714285714286	PMM 1 (AUROC=0.509)
PMM 1	0.634	0.660714285714286	PMM 1 (AUROC=0.509)
PMM 1	0.635	0.660714285714286	PMM 1 (AUROC=0.509)
PMM 1	0.636	0.660714285714286	PMM 1 (AUROC=0.509)
PMM 1	0.636111111111111	0.660714285714286	PMM 1 (AUROC=0.509)
PMM 1	0.637	0.660714285714286	PMM 1 (AUROC=0.509)
PMM 1	0.638	0.660714285714286	PMM 1 (AUROC=0.509)
PMM 1	0.638888888888889	0.660714285714286	PMM 1 (AUROC=0.509)
PMM 1	0.639	0.660714285714286	PMM 1 (AUROC=0.509)
PMM 1	0.64	0.660714285714286	PMM 1 (AUROC=0.509)
PMM 1	0.641	0.660714285714286	PMM 1 (AUROC=0.509)
PMM 1	0.641666666666667	0.660714285714286	PMM 1 (AUROC=0.509)
PMM 1	0.642	0.660714285714286	PMM 1 (AUROC=0.509)
PMM 1	0.643	0.660714285714286	PMM 1 (AUROC=0.509)
PMM 1	0.644	0.660714285714286	PMM 1 (AUROC=0.509)
PMM 1	0.644444444444444	0.660714285714286	PMM 1 (AUROC=0.509)
PMM 1	0.645	0.660714285714286	PMM 1 (AUROC=0.509)
PMM 1	0.646	0.660714285714286	PMM 1 (AUROC=0.509)
PMM 1	0.647	0.660714285714286	PMM 1 (AUROC=0.509)
PMM 1	0.647222222222222	0.660714285714286	PMM 1 (AUROC=0.509)
PMM 1	0.648	0.660714285714286	PMM 1 (AUROC=0.509)
PMM 1	0.649	0.660714285714286	PMM 1 (AUROC=0.509)
PMM 1	0.65	0.660714285714286	PMM 1 (AUROC=0.509)
PMM 1	0.651	0.660714285714286	PMM 1 (AUROC=0.509)
PMM 1	0.652	0.660714285714286	PMM 1 (AUROC=0.509)
PMM 1	0.652777777777778	0.660714285714286	PMM 1 (AUROC=0.509)
PMM 1	0.653	0.660714285714286	PMM 1 (AUROC=0.509)
PMM 1	0.654	0.660714285714286	PMM 1 (AUROC=0.509)
PMM 1	0.655	0.660714285714286	PMM 1 (AUROC=0.509)
PMM 1	0.655555555555556	0.660714285714286	PMM 1 (AUROC=0.509)
PMM 1	0.656	0.663571428571429	PMM 1 (AUROC=0.509)
PMM 1	0.656944444444444	0.669642857142857	PMM 1 (AUROC=0.509)
PMM 1	0.657	0.67	PMM 1 (AUROC=0.509)
PMM 1	0.658	0.676428571428572	PMM 1 (AUROC=0.509)
PMM 1	0.658333333333333	0.678571428571429	PMM 1 (AUROC=0.509)
PMM 1	0.659	0.682857142857143	PMM 1 (AUROC=0.509)
PMM 1	0.659722222222222	0.6875	PMM 1 (AUROC=0.509)
PMM 1	0.66	0.689285714285715	PMM 1 (AUROC=0.509)
PMM 1	0.661	0.695714285714286	PMM 1 (AUROC=0.509)
PMM 1	0.661111111111111	0.696428571428571	PMM 1 (AUROC=0.509)
PMM 1	0.662	0.696428571428571	PMM 1 (AUROC=0.509)
PMM 1	0.663	0.696428571428571	PMM 1 (AUROC=0.509)
PMM 1	0.663888888888889	0.696428571428571	PMM 1 (AUROC=0.509)
PMM 1	0.664	0.696428571428571	PMM 1 (AUROC=0.509)
PMM 1	0.665	0.696428571428571	PMM 1 (AUROC=0.509)
PMM 1	0.666	0.696428571428571	PMM 1 (AUROC=0.509)
PMM 1	0.666666666666667	0.696428571428571	PMM 1 (AUROC=0.509)
PMM 1	0.667	0.696428571428571	PMM 1 (AUROC=0.509)
PMM 1	0.668	0.696428571428571	PMM 1 (AUROC=0.509)
PMM 1	0.669	0.696428571428571	PMM 1 (AUROC=0.509)
PMM 1	0.669444444444445	0.696428571428571	PMM 1 (AUROC=0.509)
PMM 1	0.67	0.696428571428571	PMM 1 (AUROC=0.509)
PMM 1	0.671	0.696428571428571	PMM 1 (AUROC=0.509)
PMM 1	0.672	0.696428571428571	PMM 1 (AUROC=0.509)
PMM 1	0.672222222222222	0.696428571428571	PMM 1 (AUROC=0.509)
PMM 1	0.673	0.696428571428571	PMM 1 (AUROC=0.509)
PMM 1	0.674	0.696428571428571	PMM 1 (AUROC=0.509)
PMM 1	0.675	0.696428571428571	PMM 1 (AUROC=0.509)
PMM 1	0.676	0.696428571428571	PMM 1 (AUROC=0.509)
PMM 1	0.677	0.696428571428571	PMM 1 (AUROC=0.509)
PMM 1	0.677777777777778	0.696428571428571	PMM 1 (AUROC=0.509)
PMM 1	0.678	0.697142857142857	PMM 1 (AUROC=0.509)
PMM 1	0.679	0.700357142857143	PMM 1 (AUROC=0.509)
PMM 1	0.67962962962963	0.702380952380952	PMM 1 (AUROC=0.509)
PMM 1	0.68	0.703571428571429	PMM 1 (AUROC=0.509)
PMM 1	0.681	0.706785714285715	PMM 1 (AUROC=0.509)
PMM 1	0.681481481481481	0.708333333333333	PMM 1 (AUROC=0.509)
PMM 1	0.682	0.710000000000001	PMM 1 (AUROC=0.509)
PMM 1	0.683	0.713214285714286	PMM 1 (AUROC=0.509)
PMM 1	0.683333333333333	0.714285714285714	PMM 1 (AUROC=0.509)
PMM 1	0.684	0.718571428571429	PMM 1 (AUROC=0.509)
PMM 1	0.684722222222222	0.723214285714286	PMM 1 (AUROC=0.509)
PMM 1	0.685	0.725	PMM 1 (AUROC=0.509)
PMM 1	0.686	0.731428571428572	PMM 1 (AUROC=0.509)
PMM 1	0.686111111111111	0.732142857142857	PMM 1 (AUROC=0.509)
PMM 1	0.687	0.737857142857143	PMM 1 (AUROC=0.509)
PMM 1	0.6875	0.741071428571429	PMM 1 (AUROC=0.509)
PMM 1	0.688	0.744285714285715	PMM 1 (AUROC=0.509)
PMM 1	0.688888888888889	0.75	PMM 1 (AUROC=0.509)
PMM 1	0.689	0.75	PMM 1 (AUROC=0.509)
PMM 1	0.69	0.75	PMM 1 (AUROC=0.509)
PMM 1	0.691	0.75	PMM 1 (AUROC=0.509)
PMM 1	0.691666666666667	0.75	PMM 1 (AUROC=0.509)
PMM 1	0.692	0.75	PMM 1 (AUROC=0.509)
PMM 1	0.693	0.75	PMM 1 (AUROC=0.509)
PMM 1	0.694	0.75	PMM 1 (AUROC=0.509)
PMM 1	0.694444444444444	0.75	PMM 1 (AUROC=0.509)
PMM 1	0.695	0.75	PMM 1 (AUROC=0.509)
PMM 1	0.696	0.75	PMM 1 (AUROC=0.509)
PMM 1	0.697	0.75	PMM 1 (AUROC=0.509)
PMM 1	0.697222222222222	0.75	PMM 1 (AUROC=0.509)
PMM 1	0.698	0.75	PMM 1 (AUROC=0.509)
PMM 1	0.699	0.75	PMM 1 (AUROC=0.509)
PMM 1	0.7	0.75	PMM 1 (AUROC=0.509)
PMM 1	0.7	0.75	PMM 1 (AUROC=0.509)
PMM 1	0.701	0.75	PMM 1 (AUROC=0.509)
PMM 1	0.702	0.75	PMM 1 (AUROC=0.509)
PMM 1	0.702777777777778	0.75	PMM 1 (AUROC=0.509)
PMM 1	0.703	0.75	PMM 1 (AUROC=0.509)
PMM 1	0.704	0.75	PMM 1 (AUROC=0.509)
PMM 1	0.705	0.75	PMM 1 (AUROC=0.509)
PMM 1	0.705555555555555	0.75	PMM 1 (AUROC=0.509)
PMM 1	0.706	0.75	PMM 1 (AUROC=0.509)
PMM 1	0.707	0.75	PMM 1 (AUROC=0.509)
PMM 1	0.708	0.75	PMM 1 (AUROC=0.509)
PMM 1	0.708333333333333	0.75	PMM 1 (AUROC=0.509)
PMM 1	0.709	0.75	PMM 1 (AUROC=0.509)
PMM 1	0.71	0.75	PMM 1 (AUROC=0.509)
PMM 1	0.711	0.75	PMM 1 (AUROC=0.509)
PMM 1	0.711111111111111	0.75	PMM 1 (AUROC=0.509)
PMM 1	0.712	0.75	PMM 1 (AUROC=0.509)
PMM 1	0.713	0.75	PMM 1 (AUROC=0.509)
PMM 1	0.713888888888889	0.75	PMM 1 (AUROC=0.509)
PMM 1	0.714	0.75	PMM 1 (AUROC=0.509)
PMM 1	0.715	0.75	PMM 1 (AUROC=0.509)
PMM 1	0.716	0.75	PMM 1 (AUROC=0.509)
PMM 1	0.716666666666667	0.75	PMM 1 (AUROC=0.509)
PMM 1	0.717	0.750357142857143	PMM 1 (AUROC=0.509)
PMM 1	0.718	0.751428571428571	PMM 1 (AUROC=0.509)
PMM 1	0.719	0.7525	PMM 1 (AUROC=0.509)
PMM 1	0.719047619047619	0.752551020408163	PMM 1 (AUROC=0.509)
PMM 1	0.72	0.753571428571429	PMM 1 (AUROC=0.509)
PMM 1	0.721	0.754642857142857	PMM 1 (AUROC=0.509)
PMM 1	0.721428571428571	0.755102040816327	PMM 1 (AUROC=0.509)
PMM 1	0.722	0.755714285714286	PMM 1 (AUROC=0.509)
PMM 1	0.723	0.756785714285715	PMM 1 (AUROC=0.509)
PMM 1	0.723809523809524	0.75765306122449	PMM 1 (AUROC=0.509)
PMM 1	0.724	0.757857142857143	PMM 1 (AUROC=0.509)
PMM 1	0.725	0.758928571428572	PMM 1 (AUROC=0.509)
PMM 1	0.726	0.76	PMM 1 (AUROC=0.509)
PMM 1	0.726190476190476	0.760204081632653	PMM 1 (AUROC=0.509)
PMM 1	0.727	0.761071428571429	PMM 1 (AUROC=0.509)
PMM 1	0.728	0.762142857142858	PMM 1 (AUROC=0.509)
PMM 1	0.728571428571428	0.762755102040817	PMM 1 (AUROC=0.509)
PMM 1	0.729	0.763214285714286	PMM 1 (AUROC=0.509)
PMM 1	0.73	0.764285714285715	PMM 1 (AUROC=0.509)
PMM 1	0.730952380952381	0.76530612244898	PMM 1 (AUROC=0.509)
PMM 1	0.731	0.765357142857144	PMM 1 (AUROC=0.509)
PMM 1	0.732	0.766428571428572	PMM 1 (AUROC=0.509)
PMM 1	0.733	0.7675	PMM 1 (AUROC=0.509)
PMM 1	0.733333333333333	0.767857142857143	PMM 1 (AUROC=0.509)
PMM 1	0.734	0.768928571428571	PMM 1 (AUROC=0.509)
PMM 1	0.735	0.770535714285714	PMM 1 (AUROC=0.509)
PMM 1	0.735555555555556	0.771428571428571	PMM 1 (AUROC=0.509)
PMM 1	0.736	0.772142857142857	PMM 1 (AUROC=0.509)
PMM 1	0.737	0.77375	PMM 1 (AUROC=0.509)
PMM 1	0.737777777777778	0.775	PMM 1 (AUROC=0.509)
PMM 1	0.738	0.775357142857143	PMM 1 (AUROC=0.509)
PMM 1	0.739	0.776964285714286	PMM 1 (AUROC=0.509)
PMM 1	0.74	0.778571428571428	PMM 1 (AUROC=0.509)
PMM 1	0.74	0.778571428571429	PMM 1 (AUROC=0.509)
PMM 1	0.741	0.780178571428571	PMM 1 (AUROC=0.509)
PMM 1	0.742	0.781785714285714	PMM 1 (AUROC=0.509)
PMM 1	0.742222222222222	0.782142857142857	PMM 1 (AUROC=0.509)
PMM 1	0.743	0.783392857142857	PMM 1 (AUROC=0.509)
PMM 1	0.744	0.785	PMM 1 (AUROC=0.509)
PMM 1	0.744444444444444	0.785714285714286	PMM 1 (AUROC=0.509)
PMM 1	0.745	0.785714285714286	PMM 1 (AUROC=0.509)
PMM 1	0.746	0.785714285714286	PMM 1 (AUROC=0.509)
PMM 1	0.747	0.785714285714286	PMM 1 (AUROC=0.509)
PMM 1	0.747222222222222	0.785714285714286	PMM 1 (AUROC=0.509)
PMM 1	0.748	0.785714285714286	PMM 1 (AUROC=0.509)
PMM 1	0.749	0.785714285714286	PMM 1 (AUROC=0.509)
PMM 1	0.75	0.785714285714286	PMM 1 (AUROC=0.509)
PMM 1	0.751	0.785714285714286	PMM 1 (AUROC=0.509)
PMM 1	0.752	0.785714285714286	PMM 1 (AUROC=0.509)
PMM 1	0.752777777777778	0.785714285714286	PMM 1 (AUROC=0.509)
PMM 1	0.753	0.785714285714286	PMM 1 (AUROC=0.509)
PMM 1	0.754	0.785714285714286	PMM 1 (AUROC=0.509)
PMM 1	0.755	0.785714285714286	PMM 1 (AUROC=0.509)
PMM 1	0.755555555555556	0.785714285714286	PMM 1 (AUROC=0.509)
PMM 1	0.756	0.785714285714286	PMM 1 (AUROC=0.509)
PMM 1	0.757	0.785714285714286	PMM 1 (AUROC=0.509)
PMM 1	0.758	0.785714285714286	PMM 1 (AUROC=0.509)
PMM 1	0.758333333333333	0.785714285714286	PMM 1 (AUROC=0.509)
PMM 1	0.759	0.794285714285715	PMM 1 (AUROC=0.509)
PMM 1	0.759259259259259	0.797619047619048	PMM 1 (AUROC=0.509)
PMM 1	0.76	0.807142857142858	PMM 1 (AUROC=0.509)
PMM 1	0.760185185185185	0.809523809523809	PMM 1 (AUROC=0.509)
PMM 1	0.761	0.820000000000001	PMM 1 (AUROC=0.509)
PMM 1	0.761111111111111	0.821428571428571	PMM 1 (AUROC=0.509)
PMM 1	0.762	0.821428571428571	PMM 1 (AUROC=0.509)
PMM 1	0.763	0.821428571428571	PMM 1 (AUROC=0.509)
PMM 1	0.763888888888889	0.821428571428571	PMM 1 (AUROC=0.509)
PMM 1	0.764	0.821428571428571	PMM 1 (AUROC=0.509)
PMM 1	0.765	0.821428571428571	PMM 1 (AUROC=0.509)
PMM 1	0.766	0.821428571428571	PMM 1 (AUROC=0.509)
PMM 1	0.766666666666667	0.821428571428571	PMM 1 (AUROC=0.509)
PMM 1	0.767	0.821428571428571	PMM 1 (AUROC=0.509)
PMM 1	0.768	0.821428571428571	PMM 1 (AUROC=0.509)
PMM 1	0.769	0.821428571428571	PMM 1 (AUROC=0.509)
PMM 1	0.769444444444444	0.821428571428571	PMM 1 (AUROC=0.509)
PMM 1	0.77	0.821428571428571	PMM 1 (AUROC=0.509)
PMM 1	0.771	0.821428571428571	PMM 1 (AUROC=0.509)
PMM 1	0.772	0.821428571428571	PMM 1 (AUROC=0.509)
PMM 1	0.772222222222222	0.821428571428571	PMM 1 (AUROC=0.509)
PMM 1	0.773	0.821428571428571	PMM 1 (AUROC=0.509)
PMM 1	0.774	0.821428571428571	PMM 1 (AUROC=0.509)
PMM 1	0.775	0.821428571428571	PMM 1 (AUROC=0.509)
PMM 1	0.776	0.821428571428571	PMM 1 (AUROC=0.509)
PMM 1	0.777	0.821428571428571	PMM 1 (AUROC=0.509)
PMM 1	0.777777777777778	0.821428571428571	PMM 1 (AUROC=0.509)
PMM 1	0.778	0.821428571428571	PMM 1 (AUROC=0.509)
PMM 1	0.779	0.821428571428571	PMM 1 (AUROC=0.509)
PMM 1	0.78	0.821428571428571	PMM 1 (AUROC=0.509)
PMM 1	0.780555555555556	0.821428571428571	PMM 1 (AUROC=0.509)
PMM 1	0.781	0.821428571428571	PMM 1 (AUROC=0.509)
PMM 1	0.782	0.821428571428571	PMM 1 (AUROC=0.509)
PMM 1	0.783	0.821428571428571	PMM 1 (AUROC=0.509)
PMM 1	0.783333333333333	0.821428571428571	PMM 1 (AUROC=0.509)
PMM 1	0.784	0.821428571428571	PMM 1 (AUROC=0.509)
PMM 1	0.785	0.821428571428571	PMM 1 (AUROC=0.509)
PMM 1	0.786	0.821428571428571	PMM 1 (AUROC=0.509)
PMM 1	0.786111111111111	0.821428571428571	PMM 1 (AUROC=0.509)
PMM 1	0.787	0.821428571428571	PMM 1 (AUROC=0.509)
PMM 1	0.788	0.821428571428571	PMM 1 (AUROC=0.509)
PMM 1	0.788888888888889	0.821428571428571	PMM 1 (AUROC=0.509)
PMM 1	0.789	0.821428571428571	PMM 1 (AUROC=0.509)
PMM 1	0.79	0.821428571428571	PMM 1 (AUROC=0.509)
PMM 1	0.791	0.821428571428571	PMM 1 (AUROC=0.509)
PMM 1	0.791666666666667	0.821428571428571	PMM 1 (AUROC=0.509)
PMM 1	0.792	0.821428571428571	PMM 1 (AUROC=0.509)
PMM 1	0.793	0.821428571428571	PMM 1 (AUROC=0.509)
PMM 1	0.794	0.821428571428571	PMM 1 (AUROC=0.509)
PMM 1	0.794444444444445	0.821428571428571	PMM 1 (AUROC=0.509)
PMM 1	0.795	0.821428571428571	PMM 1 (AUROC=0.509)
PMM 1	0.796	0.821428571428571	PMM 1 (AUROC=0.509)
PMM 1	0.797	0.821428571428571	PMM 1 (AUROC=0.509)
PMM 1	0.797222222222222	0.821428571428571	PMM 1 (AUROC=0.509)
PMM 1	0.798	0.821428571428571	PMM 1 (AUROC=0.509)
PMM 1	0.799	0.821428571428571	PMM 1 (AUROC=0.509)
PMM 1	0.8	0.821428571428571	PMM 1 (AUROC=0.509)
PMM 1	0.801	0.821428571428571	PMM 1 (AUROC=0.509)
PMM 1	0.802	0.821428571428571	PMM 1 (AUROC=0.509)
PMM 1	0.802777777777778	0.821428571428571	PMM 1 (AUROC=0.509)
PMM 1	0.803	0.821428571428571	PMM 1 (AUROC=0.509)
PMM 1	0.804	0.821428571428571	PMM 1 (AUROC=0.509)
PMM 1	0.805	0.821428571428571	PMM 1 (AUROC=0.509)
PMM 1	0.805555555555556	0.821428571428571	PMM 1 (AUROC=0.509)
PMM 1	0.806	0.821428571428571	PMM 1 (AUROC=0.509)
PMM 1	0.807	0.821428571428571	PMM 1 (AUROC=0.509)
PMM 1	0.808	0.821428571428571	PMM 1 (AUROC=0.509)
PMM 1	0.808333333333333	0.821428571428571	PMM 1 (AUROC=0.509)
PMM 1	0.809	0.821428571428571	PMM 1 (AUROC=0.509)
PMM 1	0.81	0.821428571428571	PMM 1 (AUROC=0.509)
PMM 1	0.811	0.821428571428571	PMM 1 (AUROC=0.509)
PMM 1	0.811111111111111	0.821428571428571	PMM 1 (AUROC=0.509)
PMM 1	0.812	0.821428571428571	PMM 1 (AUROC=0.509)
PMM 1	0.813	0.821428571428571	PMM 1 (AUROC=0.509)
PMM 1	0.813888888888889	0.821428571428571	PMM 1 (AUROC=0.509)
PMM 1	0.814	0.821666666666667	PMM 1 (AUROC=0.509)
PMM 1	0.815	0.823809523809524	PMM 1 (AUROC=0.509)
PMM 1	0.815972222222222	0.825892857142857	PMM 1 (AUROC=0.509)
PMM 1	0.816	0.825952380952381	PMM 1 (AUROC=0.509)
PMM 1	0.817	0.828095238095238	PMM 1 (AUROC=0.509)
PMM 1	0.818	0.830238095238096	PMM 1 (AUROC=0.509)
PMM 1	0.818055555555556	0.830357142857143	PMM 1 (AUROC=0.509)
PMM 1	0.819	0.832380952380953	PMM 1 (AUROC=0.509)
PMM 1	0.82	0.83452380952381	PMM 1 (AUROC=0.509)
PMM 1	0.820138888888889	0.834821428571429	PMM 1 (AUROC=0.509)
PMM 1	0.821	0.836666666666667	PMM 1 (AUROC=0.509)
PMM 1	0.822	0.838809523809524	PMM 1 (AUROC=0.509)
PMM 1	0.822222222222222	0.839285714285714	PMM 1 (AUROC=0.509)
PMM 1	0.823	0.839285714285714	PMM 1 (AUROC=0.509)
PMM 1	0.824	0.839285714285714	PMM 1 (AUROC=0.509)
PMM 1	0.825	0.839285714285714	PMM 1 (AUROC=0.509)
PMM 1	0.825	0.839285714285714	PMM 1 (AUROC=0.509)
PMM 1	0.826	0.839285714285714	PMM 1 (AUROC=0.509)
PMM 1	0.827	0.839285714285714	PMM 1 (AUROC=0.509)
PMM 1	0.827777777777778	0.839285714285714	PMM 1 (AUROC=0.509)
PMM 1	0.828	0.839285714285714	PMM 1 (AUROC=0.509)
PMM 1	0.829	0.839285714285714	PMM 1 (AUROC=0.509)
PMM 1	0.83	0.839285714285714	PMM 1 (AUROC=0.509)
PMM 1	0.830555555555555	0.839285714285714	PMM 1 (AUROC=0.509)
PMM 1	0.831	0.839285714285714	PMM 1 (AUROC=0.509)
PMM 1	0.832	0.839285714285714	PMM 1 (AUROC=0.509)
PMM 1	0.833	0.839285714285714	PMM 1 (AUROC=0.509)
PMM 1	0.833333333333333	0.839285714285714	PMM 1 (AUROC=0.509)
PMM 1	0.834	0.839285714285714	PMM 1 (AUROC=0.509)
PMM 1	0.835	0.839285714285714	PMM 1 (AUROC=0.509)
PMM 1	0.836	0.839285714285714	PMM 1 (AUROC=0.509)
PMM 1	0.836111111111111	0.839285714285714	PMM 1 (AUROC=0.509)
PMM 1	0.837	0.839285714285714	PMM 1 (AUROC=0.509)
PMM 1	0.838	0.839285714285714	PMM 1 (AUROC=0.509)
PMM 1	0.838888888888889	0.839285714285714	PMM 1 (AUROC=0.509)
PMM 1	0.839	0.839285714285714	PMM 1 (AUROC=0.509)
PMM 1	0.84	0.839285714285714	PMM 1 (AUROC=0.509)
PMM 1	0.841	0.839285714285714	PMM 1 (AUROC=0.509)
PMM 1	0.841666666666667	0.839285714285714	PMM 1 (AUROC=0.509)
PMM 1	0.842	0.8425	PMM 1 (AUROC=0.509)
PMM 1	0.842777777777778	0.85	PMM 1 (AUROC=0.509)
PMM 1	0.843	0.852142857142857	PMM 1 (AUROC=0.509)
PMM 1	0.843888888888889	0.860714285714286	PMM 1 (AUROC=0.509)
PMM 1	0.844	0.861785714285715	PMM 1 (AUROC=0.509)
PMM 1	0.845	0.871428571428572	PMM 1 (AUROC=0.509)
PMM 1	0.845	0.871428571428574	PMM 1 (AUROC=0.509)
PMM 1	0.846	0.881071428571431	PMM 1 (AUROC=0.509)
PMM 1	0.846111111111111	0.882142857142857	PMM 1 (AUROC=0.509)
PMM 1	0.847	0.890714285714286	PMM 1 (AUROC=0.509)
PMM 1	0.847222222222222	0.892857142857143	PMM 1 (AUROC=0.509)
PMM 1	0.848	0.892857142857143	PMM 1 (AUROC=0.509)
PMM 1	0.849	0.892857142857143	PMM 1 (AUROC=0.509)
PMM 1	0.85	0.892857142857143	PMM 1 (AUROC=0.509)
PMM 1	0.851	0.892857142857143	PMM 1 (AUROC=0.509)
PMM 1	0.852	0.892857142857143	PMM 1 (AUROC=0.509)
PMM 1	0.852777777777778	0.892857142857143	PMM 1 (AUROC=0.509)
PMM 1	0.853	0.892857142857143	PMM 1 (AUROC=0.509)
PMM 1	0.854	0.892857142857143	PMM 1 (AUROC=0.509)
PMM 1	0.855	0.892857142857143	PMM 1 (AUROC=0.509)
PMM 1	0.855555555555556	0.892857142857143	PMM 1 (AUROC=0.509)
PMM 1	0.856	0.892857142857143	PMM 1 (AUROC=0.509)
PMM 1	0.857	0.892857142857143	PMM 1 (AUROC=0.509)
PMM 1	0.858	0.892857142857143	PMM 1 (AUROC=0.509)
PMM 1	0.858333333333333	0.892857142857143	PMM 1 (AUROC=0.509)
PMM 1	0.859	0.892857142857143	PMM 1 (AUROC=0.509)
PMM 1	0.86	0.892857142857143	PMM 1 (AUROC=0.509)
PMM 1	0.861	0.892857142857143	PMM 1 (AUROC=0.509)
PMM 1	0.861111111111111	0.892857142857143	PMM 1 (AUROC=0.509)
PMM 1	0.862	0.904285714285715	PMM 1 (AUROC=0.509)
PMM 1	0.862037037037037	0.904761904761905	PMM 1 (AUROC=0.509)
PMM 1	0.862962962962963	0.916666666666667	PMM 1 (AUROC=0.509)
PMM 1	0.863	0.917142857142859	PMM 1 (AUROC=0.509)
PMM 1	0.863888888888889	0.928571428571429	PMM 1 (AUROC=0.509)
PMM 1	0.864	0.928571428571429	PMM 1 (AUROC=0.509)
PMM 1	0.865	0.928571428571429	PMM 1 (AUROC=0.509)
PMM 1	0.866	0.928571428571429	PMM 1 (AUROC=0.509)
PMM 1	0.866666666666667	0.928571428571429	PMM 1 (AUROC=0.509)
PMM 1	0.867	0.928571428571429	PMM 1 (AUROC=0.509)
PMM 1	0.868	0.928571428571429	PMM 1 (AUROC=0.509)
PMM 1	0.869	0.928571428571429	PMM 1 (AUROC=0.509)
PMM 1	0.869444444444444	0.928571428571429	PMM 1 (AUROC=0.509)
PMM 1	0.87	0.928571428571429	PMM 1 (AUROC=0.509)
PMM 1	0.871	0.928571428571429	PMM 1 (AUROC=0.509)
PMM 1	0.872	0.928571428571429	PMM 1 (AUROC=0.509)
PMM 1	0.872222222222222	0.928571428571429	PMM 1 (AUROC=0.509)
PMM 1	0.873	0.928571428571429	PMM 1 (AUROC=0.509)
PMM 1	0.874	0.928571428571429	PMM 1 (AUROC=0.509)
PMM 1	0.875	0.928571428571429	PMM 1 (AUROC=0.509)
PMM 1	0.876	0.928571428571429	PMM 1 (AUROC=0.509)
PMM 1	0.877	0.928571428571429	PMM 1 (AUROC=0.509)
PMM 1	0.877777777777778	0.928571428571429	PMM 1 (AUROC=0.509)
PMM 1	0.878	0.928571428571429	PMM 1 (AUROC=0.509)
PMM 1	0.879	0.928571428571429	PMM 1 (AUROC=0.509)
PMM 1	0.88	0.928571428571429	PMM 1 (AUROC=0.509)
PMM 1	0.880555555555556	0.928571428571429	PMM 1 (AUROC=0.509)
PMM 1	0.881	0.928571428571429	PMM 1 (AUROC=0.509)
PMM 1	0.882	0.928571428571429	PMM 1 (AUROC=0.509)
PMM 1	0.883	0.928571428571429	PMM 1 (AUROC=0.509)
PMM 1	0.883333333333333	0.928571428571429	PMM 1 (AUROC=0.509)
PMM 1	0.884	0.932857142857143	PMM 1 (AUROC=0.509)
PMM 1	0.884722222222222	0.9375	PMM 1 (AUROC=0.509)
PMM 1	0.885	0.939285714285715	PMM 1 (AUROC=0.509)
PMM 1	0.886	0.945714285714286	PMM 1 (AUROC=0.509)
PMM 1	0.886111111111111	0.946428571428571	PMM 1 (AUROC=0.509)
PMM 1	0.887	0.946428571428571	PMM 1 (AUROC=0.509)
PMM 1	0.888	0.946428571428571	PMM 1 (AUROC=0.509)
PMM 1	0.888888888888889	0.946428571428571	PMM 1 (AUROC=0.509)
PMM 1	0.889	0.946428571428571	PMM 1 (AUROC=0.509)
PMM 1	0.89	0.946428571428571	PMM 1 (AUROC=0.509)
PMM 1	0.891	0.946428571428571	PMM 1 (AUROC=0.509)
PMM 1	0.891666666666667	0.946428571428571	PMM 1 (AUROC=0.509)
PMM 1	0.892	0.947142857142857	PMM 1 (AUROC=0.509)
PMM 1	0.893	0.949285714285714	PMM 1 (AUROC=0.509)
PMM 1	0.89375	0.950892857142857	PMM 1 (AUROC=0.509)
PMM 1	0.894	0.951428571428571	PMM 1 (AUROC=0.509)
PMM 1	0.895	0.953571428571429	PMM 1 (AUROC=0.509)
PMM 1	0.895833333333333	0.955357142857143	PMM 1 (AUROC=0.509)
PMM 1	0.896	0.955714285714286	PMM 1 (AUROC=0.509)
PMM 1	0.897	0.957857142857143	PMM 1 (AUROC=0.509)
PMM 1	0.897916666666667	0.959821428571429	PMM 1 (AUROC=0.509)
PMM 1	0.898	0.96	PMM 1 (AUROC=0.509)
PMM 1	0.899	0.962142857142857	PMM 1 (AUROC=0.509)
PMM 1	0.9	0.964285714285714	PMM 1 (AUROC=0.509)
PMM 1	0.901	0.964285714285714	PMM 1 (AUROC=0.509)
PMM 1	0.902	0.964285714285714	PMM 1 (AUROC=0.509)
PMM 1	0.902777777777778	0.964285714285714	PMM 1 (AUROC=0.509)
PMM 1	0.903	0.964285714285714	PMM 1 (AUROC=0.509)
PMM 1	0.904	0.964285714285714	PMM 1 (AUROC=0.509)
PMM 1	0.905	0.964285714285714	PMM 1 (AUROC=0.509)
PMM 1	0.905555555555556	0.964285714285714	PMM 1 (AUROC=0.509)
PMM 1	0.906	0.964285714285714	PMM 1 (AUROC=0.509)
PMM 1	0.907	0.964285714285714	PMM 1 (AUROC=0.509)
PMM 1	0.908	0.964285714285714	PMM 1 (AUROC=0.509)
PMM 1	0.908333333333333	0.964285714285714	PMM 1 (AUROC=0.509)
PMM 1	0.909	0.964285714285714	PMM 1 (AUROC=0.509)
PMM 1	0.91	0.964285714285714	PMM 1 (AUROC=0.509)
PMM 1	0.911	0.964285714285714	PMM 1 (AUROC=0.509)
PMM 1	0.911111111111111	0.964285714285714	PMM 1 (AUROC=0.509)
PMM 1	0.912	0.964285714285714	PMM 1 (AUROC=0.509)
PMM 1	0.913	0.964285714285714	PMM 1 (AUROC=0.509)
PMM 1	0.913888888888889	0.964285714285714	PMM 1 (AUROC=0.509)
PMM 1	0.914	0.964285714285714	PMM 1 (AUROC=0.509)
PMM 1	0.915	0.964285714285714	PMM 1 (AUROC=0.509)
PMM 1	0.916	0.964285714285714	PMM 1 (AUROC=0.509)
PMM 1	0.916666666666667	0.964285714285714	PMM 1 (AUROC=0.509)
PMM 1	0.917	0.965357142857143	PMM 1 (AUROC=0.509)
PMM 1	0.918	0.968571428571429	PMM 1 (AUROC=0.509)
PMM 1	0.918518518518519	0.970238095238095	PMM 1 (AUROC=0.509)
PMM 1	0.919	0.971785714285714	PMM 1 (AUROC=0.509)
PMM 1	0.92	0.975	PMM 1 (AUROC=0.509)
PMM 1	0.920370370370371	0.976190476190476	PMM 1 (AUROC=0.509)
PMM 1	0.921	0.978214285714286	PMM 1 (AUROC=0.509)
PMM 1	0.922	0.981428571428571	PMM 1 (AUROC=0.509)
PMM 1	0.922222222222222	0.982142857142857	PMM 1 (AUROC=0.509)
PMM 1	0.923	0.982142857142857	PMM 1 (AUROC=0.509)
PMM 1	0.924	0.982142857142857	PMM 1 (AUROC=0.509)
PMM 1	0.925	0.982142857142857	PMM 1 (AUROC=0.509)
PMM 1	0.926	0.982142857142857	PMM 1 (AUROC=0.509)
PMM 1	0.927	0.982142857142857	PMM 1 (AUROC=0.509)
PMM 1	0.927777777777778	0.982142857142857	PMM 1 (AUROC=0.509)
PMM 1	0.928	0.982142857142857	PMM 1 (AUROC=0.509)
PMM 1	0.929	0.982142857142857	PMM 1 (AUROC=0.509)
PMM 1	0.93	0.982142857142857	PMM 1 (AUROC=0.509)
PMM 1	0.930555555555556	0.982142857142857	PMM 1 (AUROC=0.509)
PMM 1	0.931	0.982142857142857	PMM 1 (AUROC=0.509)
PMM 1	0.932	0.982142857142857	PMM 1 (AUROC=0.509)
PMM 1	0.933	0.982142857142857	PMM 1 (AUROC=0.509)
PMM 1	0.933333333333333	0.982142857142857	PMM 1 (AUROC=0.509)
PMM 1	0.934	0.982142857142857	PMM 1 (AUROC=0.509)
PMM 1	0.935	0.982142857142857	PMM 1 (AUROC=0.509)
PMM 1	0.936	0.982142857142857	PMM 1 (AUROC=0.509)
PMM 1	0.936111111111111	0.982142857142857	PMM 1 (AUROC=0.509)
PMM 1	0.937	0.982142857142857	PMM 1 (AUROC=0.509)
PMM 1	0.938	0.982142857142857	PMM 1 (AUROC=0.509)
PMM 1	0.938888888888889	0.982142857142857	PMM 1 (AUROC=0.509)
PMM 1	0.939	0.982142857142857	PMM 1 (AUROC=0.509)
PMM 1	0.94	0.982142857142857	PMM 1 (AUROC=0.509)
PMM 1	0.941	0.982142857142857	PMM 1 (AUROC=0.509)
PMM 1	0.941666666666667	0.982142857142857	PMM 1 (AUROC=0.509)
PMM 1	0.942	0.982142857142857	PMM 1 (AUROC=0.509)
PMM 1	0.943	0.982142857142857	PMM 1 (AUROC=0.509)
PMM 1	0.944	0.982142857142857	PMM 1 (AUROC=0.509)
PMM 1	0.944444444444444	0.982142857142857	PMM 1 (AUROC=0.509)
PMM 1	0.945	0.982142857142857	PMM 1 (AUROC=0.509)
PMM 1	0.946	0.982142857142857	PMM 1 (AUROC=0.509)
PMM 1	0.947	0.982142857142857	PMM 1 (AUROC=0.509)
PMM 1	0.947222222222222	0.982142857142857	PMM 1 (AUROC=0.509)
PMM 1	0.948	0.982142857142857	PMM 1 (AUROC=0.509)
PMM 1	0.949	0.982142857142857	PMM 1 (AUROC=0.509)
PMM 1	0.95	0.982142857142857	PMM 1 (AUROC=0.509)
PMM 1	0.95	0.982142857142857	PMM 1 (AUROC=0.509)
PMM 1	0.951	0.982142857142857	PMM 1 (AUROC=0.509)
PMM 1	0.952	0.982142857142857	PMM 1 (AUROC=0.509)
PMM 1	0.952777777777778	0.982142857142857	PMM 1 (AUROC=0.509)
PMM 1	0.953	0.982142857142857	PMM 1 (AUROC=0.509)
PMM 1	0.954	0.982142857142857	PMM 1 (AUROC=0.509)
PMM 1	0.955	0.982142857142857	PMM 1 (AUROC=0.509)
PMM 1	0.955555555555556	0.982142857142857	PMM 1 (AUROC=0.509)
PMM 1	0.956	0.982142857142857	PMM 1 (AUROC=0.509)
PMM 1	0.957	0.982142857142857	PMM 1 (AUROC=0.509)
PMM 1	0.958	0.982142857142857	PMM 1 (AUROC=0.509)
PMM 1	0.958333333333333	0.982142857142857	PMM 1 (AUROC=0.509)
PMM 1	0.959	0.982142857142857	PMM 1 (AUROC=0.509)
PMM 1	0.96	0.982142857142857	PMM 1 (AUROC=0.509)
PMM 1	0.961	0.982142857142857	PMM 1 (AUROC=0.509)
PMM 1	0.961111111111111	0.982142857142857	PMM 1 (AUROC=0.509)
PMM 1	0.962	0.982142857142857	PMM 1 (AUROC=0.509)
PMM 1	0.963	0.982142857142857	PMM 1 (AUROC=0.509)
PMM 1	0.963888888888889	0.982142857142857	PMM 1 (AUROC=0.509)
PMM 1	0.964	0.982142857142857	PMM 1 (AUROC=0.509)
PMM 1	0.965	0.982142857142857	PMM 1 (AUROC=0.509)
PMM 1	0.966	0.982142857142857	PMM 1 (AUROC=0.509)
PMM 1	0.966666666666667	0.982142857142857	PMM 1 (AUROC=0.509)
PMM 1	0.967	0.982142857142857	PMM 1 (AUROC=0.509)
PMM 1	0.968	0.982142857142857	PMM 1 (AUROC=0.509)
PMM 1	0.969	0.982142857142857	PMM 1 (AUROC=0.509)
PMM 1	0.969444444444444	0.982142857142857	PMM 1 (AUROC=0.509)
PMM 1	0.97	0.982142857142857	PMM 1 (AUROC=0.509)
PMM 1	0.971	0.982142857142857	PMM 1 (AUROC=0.509)
PMM 1	0.972	0.982142857142857	PMM 1 (AUROC=0.509)
PMM 1	0.972222222222222	0.982142857142857	PMM 1 (AUROC=0.509)
PMM 1	0.973	0.982142857142857	PMM 1 (AUROC=0.509)
PMM 1	0.974	0.982142857142857	PMM 1 (AUROC=0.509)
PMM 1	0.975	0.982142857142857	PMM 1 (AUROC=0.509)
PMM 1	0.976	0.982142857142857	PMM 1 (AUROC=0.509)
PMM 1	0.977	0.982142857142857	PMM 1 (AUROC=0.509)
PMM 1	0.977777777777778	0.982142857142857	PMM 1 (AUROC=0.509)
PMM 1	0.978	0.982142857142857	PMM 1 (AUROC=0.509)
PMM 1	0.979	0.982142857142857	PMM 1 (AUROC=0.509)
PMM 1	0.98	0.982142857142857	PMM 1 (AUROC=0.509)
PMM 1	0.980555555555556	0.982142857142857	PMM 1 (AUROC=0.509)
PMM 1	0.981	0.982142857142857	PMM 1 (AUROC=0.509)
PMM 1	0.982	0.982142857142857	PMM 1 (AUROC=0.509)
PMM 1	0.983	0.982142857142857	PMM 1 (AUROC=0.509)
PMM 1	0.983333333333333	0.982142857142857	PMM 1 (AUROC=0.509)
PMM 1	0.984	0.982142857142857	PMM 1 (AUROC=0.509)
PMM 1	0.985	0.982142857142857	PMM 1 (AUROC=0.509)
PMM 1	0.986	0.982142857142857	PMM 1 (AUROC=0.509)
PMM 1	0.986111111111111	0.982142857142857	PMM 1 (AUROC=0.509)
PMM 1	0.987	0.982142857142857	PMM 1 (AUROC=0.509)
PMM 1	0.988	0.982142857142857	PMM 1 (AUROC=0.509)
PMM 1	0.988888888888889	0.982142857142857	PMM 1 (AUROC=0.509)
PMM 1	0.989	0.982142857142857	PMM 1 (AUROC=0.509)
PMM 1	0.99	0.982142857142857	PMM 1 (AUROC=0.509)
PMM 1	0.991	0.982142857142857	PMM 1 (AUROC=0.509)
PMM 1	0.991666666666667	0.982142857142857	PMM 1 (AUROC=0.509)
PMM 1	0.992	0.982142857142857	PMM 1 (AUROC=0.509)
PMM 1	0.993	0.982142857142857	PMM 1 (AUROC=0.509)
PMM 1	0.994	0.982142857142857	PMM 1 (AUROC=0.509)
PMM 1	0.994444444444444	0.982142857142857	PMM 1 (AUROC=0.509)
PMM 1	0.995	0.982142857142857	PMM 1 (AUROC=0.509)
PMM 1	0.996	0.982142857142857	PMM 1 (AUROC=0.509)
PMM 1	0.997	0.982142857142857	PMM 1 (AUROC=0.509)
PMM 1	0.997222222222222	0.982142857142857	PMM 1 (AUROC=0.509)
PMM 1	0.997222222222222	1	PMM 1 (AUROC=0.509)
PMM 1	0.998	1	PMM 1 (AUROC=0.509)
PMM 1	0.999	1	PMM 1 (AUROC=0.509)
PMM 1	1	1	PMM 1 (AUROC=0.509)
PMM 2	0.83	0.910714285714286	PMM 2 (AUROC=0.567)
PMM 2	0.830555555555555	0.910714285714286	PMM 2 (AUROC=0.567)
PMM 2	0.828	0.910714285714286	PMM 2 (AUROC=0.567)
PMM 2	0.829	0.910714285714286	PMM 2 (AUROC=0.567)
PMM 2	0.833	0.910714285714286	PMM 2 (AUROC=0.567)
PMM 2	0.833333333333333	0.910714285714286	PMM 2 (AUROC=0.567)
PMM 2	0.831	0.910714285714286	PMM 2 (AUROC=0.567)
PMM 2	0.832	0.910714285714286	PMM 2 (AUROC=0.567)
PMM 2	0.826	0.910714285714286	PMM 2 (AUROC=0.567)
PMM 2	0.827	0.910714285714286	PMM 2 (AUROC=0.567)
PMM 2	0.827777777777778	0.910714285714286	PMM 2 (AUROC=0.567)
PMM 2	0.8375	0.919642857142857	PMM 2 (AUROC=0.567)
PMM 2	0.838	0.922857142857142	PMM 2 (AUROC=0.567)
PMM 2	0.838888888888889	0.928571428571429	PMM 2 (AUROC=0.567)
PMM 2	0.839	0.928571428571429	PMM 2 (AUROC=0.567)
PMM 2	0.84	0.928571428571429	PMM 2 (AUROC=0.567)
PMM 2	0.841	0.928571428571429	PMM 2 (AUROC=0.567)
PMM 2	0.841666666666667	0.928571428571429	PMM 2 (AUROC=0.567)
PMM 2	0.842	0.928571428571429	PMM 2 (AUROC=0.567)
PMM 2	0.843	0.928571428571429	PMM 2 (AUROC=0.567)
PMM 2	0.844	0.928571428571429	PMM 2 (AUROC=0.567)
PMM 2	0.844444444444444	0.928571428571429	PMM 2 (AUROC=0.567)
PMM 2	0.845	0.928571428571429	PMM 2 (AUROC=0.567)
PMM 2	0.846	0.928571428571429	PMM 2 (AUROC=0.567)
PMM 2	0.847	0.928571428571429	PMM 2 (AUROC=0.567)
PMM 2	0.847222222222222	0.928571428571429	PMM 2 (AUROC=0.567)
PMM 2	0.848	0.928571428571429	PMM 2 (AUROC=0.567)
PMM 2	0.849	0.928571428571429	PMM 2 (AUROC=0.567)
PMM 2	0.85	0.928571428571429	PMM 2 (AUROC=0.567)
PMM 2	0.851	0.928571428571429	PMM 2 (AUROC=0.567)
PMM 2	0.852	0.928571428571429	PMM 2 (AUROC=0.567)
PMM 2	0.852777777777778	0.928571428571429	PMM 2 (AUROC=0.567)
PMM 2	0.853	0.928571428571429	PMM 2 (AUROC=0.567)
PMM 2	0.854	0.928571428571429	PMM 2 (AUROC=0.567)
PMM 2	0.855	0.928571428571429	PMM 2 (AUROC=0.567)
PMM 2	0.855555555555556	0.928571428571429	PMM 2 (AUROC=0.567)
PMM 2	0.856	0.928571428571429	PMM 2 (AUROC=0.567)
PMM 2	0.857	0.928571428571429	PMM 2 (AUROC=0.567)
PMM 2	0.858	0.928571428571429	PMM 2 (AUROC=0.567)
PMM 2	0.858333333333333	0.928571428571429	PMM 2 (AUROC=0.567)
PMM 2	0.859	0.930714285714285	PMM 2 (AUROC=0.567)
PMM 2	0.86	0.933928571428571	PMM 2 (AUROC=0.567)
PMM 2	0.860185185185185	0.93452380952381	PMM 2 (AUROC=0.567)
PMM 2	0.861	0.937142857142857	PMM 2 (AUROC=0.567)
PMM 2	0.862	0.940357142857143	PMM 2 (AUROC=0.567)
PMM 2	0.862037037037037	0.940476190476191	PMM 2 (AUROC=0.567)
PMM 2	0.834	0.910714285714286	PMM 2 (AUROC=0.567)
PMM 2	0.835	0.910714285714286	PMM 2 (AUROC=0.567)
PMM 2	0.836	0.910714285714286	PMM 2 (AUROC=0.567)
PMM 2	0.836111111111111	0.910714285714286	PMM 2 (AUROC=0.567)
PMM 2	0.837	0.916428571428571	PMM 2 (AUROC=0.567)
PMM 2	0.78	0.839285714285714	PMM 2 (AUROC=0.567)
PMM 2	0.780555555555556	0.839285714285714	PMM 2 (AUROC=0.567)
PMM 2	0.781	0.839285714285714	PMM 2 (AUROC=0.567)
PMM 2	0.782	0.839285714285714	PMM 2 (AUROC=0.567)
PMM 2	0.783	0.839285714285714	PMM 2 (AUROC=0.567)
PMM 2	0.783333333333333	0.839285714285714	PMM 2 (AUROC=0.567)
PMM 2	0.784	0.839285714285714	PMM 2 (AUROC=0.567)
PMM 2	0.785	0.839285714285714	PMM 2 (AUROC=0.567)
PMM 2	0.786	0.839285714285714	PMM 2 (AUROC=0.567)
PMM 2	0.786111111111111	0.839285714285714	PMM 2 (AUROC=0.567)
PMM 2	0.787	0.842142857142857	PMM 2 (AUROC=0.567)
PMM 2	0.787962962962963	0.845238095238095	PMM 2 (AUROC=0.567)
PMM 2	0.788	0.845357142857143	PMM 2 (AUROC=0.567)
PMM 2	0.789	0.848571428571428	PMM 2 (AUROC=0.567)
PMM 2	0.789814814814815	0.851190476190476	PMM 2 (AUROC=0.567)
PMM 2	0.79	0.851785714285714	PMM 2 (AUROC=0.567)
PMM 2	0.791	0.855	PMM 2 (AUROC=0.567)
PMM 2	0.791666666666667	0.857142857142857	PMM 2 (AUROC=0.567)
PMM 2	0.792	0.858214285714285	PMM 2 (AUROC=0.567)
PMM 2	0.793	0.861428571428571	PMM 2 (AUROC=0.567)
PMM 2	0.793518518518519	0.863095238095238	PMM 2 (AUROC=0.567)
PMM 2	0.794	0.864642857142857	PMM 2 (AUROC=0.567)
PMM 2	0.795	0.867857142857142	PMM 2 (AUROC=0.567)
PMM 2	0.795370370370371	0.869047619047619	PMM 2 (AUROC=0.567)
PMM 2	0.796	0.871071428571428	PMM 2 (AUROC=0.567)
PMM 2	0.797	0.874285714285714	PMM 2 (AUROC=0.567)
PMM 2	0.797222222222222	0.875	PMM 2 (AUROC=0.567)
PMM 2	0.798	0.875	PMM 2 (AUROC=0.567)
PMM 2	0.799	0.875	PMM 2 (AUROC=0.567)
PMM 2	0.8	0.875	PMM 2 (AUROC=0.567)
PMM 2	0.801	0.876607142857143	PMM 2 (AUROC=0.567)
PMM 2	0.802	0.878214285714286	PMM 2 (AUROC=0.567)
PMM 2	0.802222222222222	0.878571428571429	PMM 2 (AUROC=0.567)
PMM 2	0.803	0.879821428571429	PMM 2 (AUROC=0.567)
PMM 2	0.804	0.881428571428571	PMM 2 (AUROC=0.567)
PMM 2	0.804444444444445	0.882142857142857	PMM 2 (AUROC=0.567)
PMM 2	0.805	0.883035714285714	PMM 2 (AUROC=0.567)
PMM 2	0.806	0.884642857142857	PMM 2 (AUROC=0.567)
PMM 2	0.806666666666667	0.885714285714286	PMM 2 (AUROC=0.567)
PMM 2	0.807	0.88625	PMM 2 (AUROC=0.567)
PMM 2	0.808	0.887857142857143	PMM 2 (AUROC=0.567)
PMM 2	0.808888888888889	0.889285714285714	PMM 2 (AUROC=0.567)
PMM 2	0.809	0.889464285714286	PMM 2 (AUROC=0.567)
PMM 2	0.81	0.891071428571429	PMM 2 (AUROC=0.567)
PMM 2	0.811	0.892678571428572	PMM 2 (AUROC=0.567)
PMM 2	0.811111111111111	0.892857142857143	PMM 2 (AUROC=0.567)
PMM 2	0.812	0.892857142857143	PMM 2 (AUROC=0.567)
PMM 2	0.813	0.892857142857143	PMM 2 (AUROC=0.567)
PMM 2	0.813888888888889	0.892857142857143	PMM 2 (AUROC=0.567)
PMM 2	0.814	0.892857142857143	PMM 2 (AUROC=0.567)
PMM 2	0.815	0.892857142857143	PMM 2 (AUROC=0.567)
PMM 2	0.816	0.892857142857143	PMM 2 (AUROC=0.567)
PMM 2	0.816666666666667	0.892857142857143	PMM 2 (AUROC=0.567)
PMM 2	0.817	0.895000000000001	PMM 2 (AUROC=0.567)
PMM 2	0.818	0.901428571428572	PMM 2 (AUROC=0.567)
PMM 2	0.818055555555556	0.901785714285714	PMM 2 (AUROC=0.567)
PMM 2	0.819	0.907857142857143	PMM 2 (AUROC=0.567)
PMM 2	0.819444444444444	0.910714285714286	PMM 2 (AUROC=0.567)
PMM 2	0.82	0.910714285714286	PMM 2 (AUROC=0.567)
PMM 2	0.821	0.910714285714286	PMM 2 (AUROC=0.567)
PMM 2	0.822	0.910714285714286	PMM 2 (AUROC=0.567)
PMM 2	0.822222222222222	0.910714285714286	PMM 2 (AUROC=0.567)
PMM 2	0.823	0.910714285714286	PMM 2 (AUROC=0.567)
PMM 2	0.824	0.910714285714286	PMM 2 (AUROC=0.567)
PMM 2	0.825	0.910714285714286	PMM 2 (AUROC=0.567)
PMM 2	0.825	0.910714285714286	PMM 2 (AUROC=0.567)
PMM 2	0.305	0.357142857142857	PMM 2 (AUROC=0.567)
PMM 2	0.305555555555556	0.357142857142857	PMM 2 (AUROC=0.567)
PMM 2	0.306	0.357142857142857	PMM 2 (AUROC=0.567)
PMM 2	0.307	0.357142857142857	PMM 2 (AUROC=0.567)
PMM 2	0.308	0.357142857142857	PMM 2 (AUROC=0.567)
PMM 2	0.308333333333333	0.357142857142857	PMM 2 (AUROC=0.567)
PMM 2	0.309	0.357142857142857	PMM 2 (AUROC=0.567)
PMM 2	0.31	0.357142857142857	PMM 2 (AUROC=0.567)
PMM 2	0.311	0.357142857142857	PMM 2 (AUROC=0.567)
PMM 2	0.311111111111111	0.357142857142857	PMM 2 (AUROC=0.567)
PMM 2	0.312	0.357142857142857	PMM 2 (AUROC=0.567)
PMM 2	0.313	0.357142857142857	PMM 2 (AUROC=0.567)
PMM 2	0.313888888888889	0.357142857142857	PMM 2 (AUROC=0.567)
PMM 2	0.314	0.357142857142857	PMM 2 (AUROC=0.567)
PMM 2	0.315	0.357142857142857	PMM 2 (AUROC=0.567)
PMM 2	0.316	0.357142857142857	PMM 2 (AUROC=0.567)
PMM 2	0.316666666666667	0.357142857142857	PMM 2 (AUROC=0.567)
PMM 2	0.317	0.357142857142857	PMM 2 (AUROC=0.567)
PMM 2	0.318	0.357142857142857	PMM 2 (AUROC=0.567)
PMM 2	0.319	0.357142857142857	PMM 2 (AUROC=0.567)
PMM 2	0.319444444444444	0.357142857142857	PMM 2 (AUROC=0.567)
PMM 2	0.32	0.357142857142857	PMM 2 (AUROC=0.567)
PMM 2	0.321	0.357142857142857	PMM 2 (AUROC=0.567)
PMM 2	0.322	0.357142857142857	PMM 2 (AUROC=0.567)
PMM 2	0.322222222222222	0.357142857142857	PMM 2 (AUROC=0.567)
PMM 2	0.323	0.357142857142857	PMM 2 (AUROC=0.567)
PMM 2	0.324	0.357142857142857	PMM 2 (AUROC=0.567)
PMM 2	0.325	0.357142857142857	PMM 2 (AUROC=0.567)
PMM 2	0.325	0.357142857142857	PMM 2 (AUROC=0.567)
PMM 2	0.326	0.357142857142857	PMM 2 (AUROC=0.567)
PMM 2	0.327	0.357142857142857	PMM 2 (AUROC=0.567)
PMM 2	0.327777777777778	0.357142857142857	PMM 2 (AUROC=0.567)
PMM 2	0.328	0.357619047619048	PMM 2 (AUROC=0.567)
PMM 2	0.329	0.359761904761905	PMM 2 (AUROC=0.567)
PMM 2	0.329861111111111	0.361607142857143	PMM 2 (AUROC=0.567)
PMM 2	0.33	0.361904761904762	PMM 2 (AUROC=0.567)
PMM 2	0.331	0.364047619047619	PMM 2 (AUROC=0.567)
PMM 2	0.331944444444444	0.366071428571429	PMM 2 (AUROC=0.567)
PMM 2	0.332	0.366190476190476	PMM 2 (AUROC=0.567)
PMM 2	0.333	0.368333333333333	PMM 2 (AUROC=0.567)
PMM 2	0.334	0.37047619047619	PMM 2 (AUROC=0.567)
PMM 2	0.334027777777778	0.370535714285714	PMM 2 (AUROC=0.567)
PMM 2	0.335	0.372619047619048	PMM 2 (AUROC=0.567)
PMM 2	0.336	0.374761904761905	PMM 2 (AUROC=0.567)
PMM 2	0.336111111111111	0.375	PMM 2 (AUROC=0.567)
PMM 2	0.337	0.375	PMM 2 (AUROC=0.567)
PMM 2	0.338	0.375	PMM 2 (AUROC=0.567)
PMM 2	0.338888888888889	0.375	PMM 2 (AUROC=0.567)
PMM 2	0.339	0.375	PMM 2 (AUROC=0.567)
PMM 2	0.34	0.375	PMM 2 (AUROC=0.567)
PMM 2	0.341	0.375	PMM 2 (AUROC=0.567)
PMM 2	0.341666666666667	0.375	PMM 2 (AUROC=0.567)
PMM 2	0.341666666666667	0.392857142857143	PMM 2 (AUROC=0.567)
PMM 2	0.342	0.392857142857143	PMM 2 (AUROC=0.567)
PMM 2	0.343	0.392857142857143	PMM 2 (AUROC=0.567)
PMM 2	0.344	0.392857142857143	PMM 2 (AUROC=0.567)
PMM 2	0.344444444444444	0.392857142857143	PMM 2 (AUROC=0.567)
PMM 2	0.345	0.392857142857143	PMM 2 (AUROC=0.567)
PMM 2	0.346	0.392857142857143	PMM 2 (AUROC=0.567)
PMM 2	0.347	0.392857142857143	PMM 2 (AUROC=0.567)
PMM 2	0.347222222222222	0.392857142857143	PMM 2 (AUROC=0.567)
PMM 2	0.348	0.394857142857143	PMM 2 (AUROC=0.567)
PMM 2	0.349	0.397428571428572	PMM 2 (AUROC=0.567)
PMM 2	0.349206349206349	0.397959183673469	PMM 2 (AUROC=0.567)
PMM 2	0.35	0.4	PMM 2 (AUROC=0.567)
PMM 2	0.351	0.402571428571429	PMM 2 (AUROC=0.567)
PMM 2	0.351190476190476	0.403061224489796	PMM 2 (AUROC=0.567)
PMM 2	0.352	0.405142857142857	PMM 2 (AUROC=0.567)
PMM 2	0.353	0.407714285714286	PMM 2 (AUROC=0.567)
PMM 2	0.353174603174603	0.408163265306122	PMM 2 (AUROC=0.567)
PMM 2	0.354	0.410285714285714	PMM 2 (AUROC=0.567)
PMM 2	0.355	0.412857142857143	PMM 2 (AUROC=0.567)
PMM 2	0.35515873015873	0.413265306122449	PMM 2 (AUROC=0.567)
PMM 2	0.356	0.415428571428571	PMM 2 (AUROC=0.567)
PMM 2	0.357	0.418	PMM 2 (AUROC=0.567)
PMM 2	0.357142857142857	0.418367346938775	PMM 2 (AUROC=0.567)
PMM 2	0.358	0.420571428571429	PMM 2 (AUROC=0.567)
PMM 2	0.359	0.423142857142857	PMM 2 (AUROC=0.567)
PMM 2	0.359126984126984	0.423469387755102	PMM 2 (AUROC=0.567)
PMM 2	0.36	0.425714285714286	PMM 2 (AUROC=0.567)
PMM 2	0.361	0.428285714285714	PMM 2 (AUROC=0.567)
PMM 2	0.361111111111111	0.428571428571429	PMM 2 (AUROC=0.567)
PMM 2	0.362	0.43	PMM 2 (AUROC=0.567)
PMM 2	0.363	0.431607142857143	PMM 2 (AUROC=0.567)
PMM 2	0.363333333333333	0.432142857142857	PMM 2 (AUROC=0.567)
PMM 2	0.364	0.433214285714286	PMM 2 (AUROC=0.567)
PMM 2	0.365	0.434821428571428	PMM 2 (AUROC=0.567)
PMM 2	0.365555555555556	0.435714285714286	PMM 2 (AUROC=0.567)
PMM 2	0.366	0.436428571428571	PMM 2 (AUROC=0.567)
PMM 2	0.367	0.438035714285714	PMM 2 (AUROC=0.567)
PMM 2	0.367777777777778	0.439285714285714	PMM 2 (AUROC=0.567)
PMM 2	0.368	0.439642857142857	PMM 2 (AUROC=0.567)
PMM 2	0.369	0.44125	PMM 2 (AUROC=0.567)
PMM 2	0.37	0.442857142857143	PMM 2 (AUROC=0.567)
PMM 2	0.37	0.442857142857143	PMM 2 (AUROC=0.567)
PMM 2	0.371	0.444464285714286	PMM 2 (AUROC=0.567)
PMM 2	0.372	0.446071428571429	PMM 2 (AUROC=0.567)
PMM 2	0.372222222222222	0.446428571428571	PMM 2 (AUROC=0.567)
PMM 2	0.373	0.446428571428571	PMM 2 (AUROC=0.567)
PMM 2	0.374	0.446428571428571	PMM 2 (AUROC=0.567)
PMM 2	0.375	0.446428571428571	PMM 2 (AUROC=0.567)
PMM 2	0.376	0.446428571428571	PMM 2 (AUROC=0.567)
PMM 2	0.377	0.446428571428571	PMM 2 (AUROC=0.567)
PMM 2	0.377777777777778	0.446428571428571	PMM 2 (AUROC=0.567)
PMM 2	0.378	0.446428571428571	PMM 2 (AUROC=0.567)
PMM 2	0.379	0.446428571428571	PMM 2 (AUROC=0.567)
PMM 2	0.38	0.446428571428571	PMM 2 (AUROC=0.567)
PMM 2	0.380555555555556	0.446428571428571	PMM 2 (AUROC=0.567)
PMM 2	0.381	0.446428571428571	PMM 2 (AUROC=0.567)
PMM 2	0.382	0.446428571428571	PMM 2 (AUROC=0.567)
PMM 2	0.383	0.446428571428571	PMM 2 (AUROC=0.567)
PMM 2	0.383333333333333	0.446428571428571	PMM 2 (AUROC=0.567)
PMM 2	0.384	0.446428571428571	PMM 2 (AUROC=0.567)
PMM 2	0.385	0.446428571428571	PMM 2 (AUROC=0.567)
PMM 2	0.386	0.446428571428571	PMM 2 (AUROC=0.567)
PMM 2	0.386111111111111	0.446428571428571	PMM 2 (AUROC=0.567)
PMM 2	0.387	0.446428571428571	PMM 2 (AUROC=0.567)
PMM 2	0.388	0.446428571428571	PMM 2 (AUROC=0.567)
PMM 2	0.388888888888889	0.446428571428571	PMM 2 (AUROC=0.567)
PMM 2	0.389	0.447142857142858	PMM 2 (AUROC=0.567)
PMM 2	0.39	0.453571428571429	PMM 2 (AUROC=0.567)
PMM 2	0.390277777777778	0.455357142857143	PMM 2 (AUROC=0.567)
PMM 2	0.391	0.46	PMM 2 (AUROC=0.567)
PMM 2	0.391666666666667	0.464285714285714	PMM 2 (AUROC=0.567)
PMM 2	0.392	0.466428571428571	PMM 2 (AUROC=0.567)
PMM 2	0.393	0.472857142857143	PMM 2 (AUROC=0.567)
PMM 2	0.393055555555556	0.473214285714286	PMM 2 (AUROC=0.567)
PMM 2	0.394	0.479285714285714	PMM 2 (AUROC=0.567)
PMM 2	0.394444444444444	0.482142857142857	PMM 2 (AUROC=0.567)
PMM 2	0.395	0.482142857142857	PMM 2 (AUROC=0.567)
PMM 2	0.396	0.482142857142857	PMM 2 (AUROC=0.567)
PMM 2	0.397	0.482142857142857	PMM 2 (AUROC=0.567)
PMM 2	0.397222222222222	0.482142857142857	PMM 2 (AUROC=0.567)
PMM 2	0.398	0.482142857142857	PMM 2 (AUROC=0.567)
PMM 2	0.399	0.482142857142857	PMM 2 (AUROC=0.567)
PMM 2	0.4	0.482142857142857	PMM 2 (AUROC=0.567)
PMM 2	0.401	0.482142857142857	PMM 2 (AUROC=0.567)
PMM 2	0.402	0.482142857142857	PMM 2 (AUROC=0.567)
PMM 2	0.402777777777778	0.482142857142857	PMM 2 (AUROC=0.567)
PMM 2	0.403	0.482142857142857	PMM 2 (AUROC=0.567)
PMM 2	0.404	0.482142857142857	PMM 2 (AUROC=0.567)
PMM 2	0.405	0.482142857142857	PMM 2 (AUROC=0.567)
PMM 2	0.405555555555556	0.482142857142857	PMM 2 (AUROC=0.567)
PMM 2	0.406	0.482142857142857	PMM 2 (AUROC=0.567)
PMM 2	0.407	0.482142857142857	PMM 2 (AUROC=0.567)
PMM 2	0.408	0.482142857142857	PMM 2 (AUROC=0.567)
PMM 2	0.408333333333333	0.482142857142857	PMM 2 (AUROC=0.567)
PMM 2	0.409	0.482142857142857	PMM 2 (AUROC=0.567)
PMM 2	0.41	0.482142857142857	PMM 2 (AUROC=0.567)
PMM 2	0.411	0.482142857142857	PMM 2 (AUROC=0.567)
PMM 2	0.411111111111111	0.482142857142857	PMM 2 (AUROC=0.567)
PMM 2	0.412	0.482142857142857	PMM 2 (AUROC=0.567)
PMM 2	0.413	0.482142857142857	PMM 2 (AUROC=0.567)
PMM 2	0.413888888888889	0.482142857142857	PMM 2 (AUROC=0.567)
PMM 2	0.414	0.482142857142857	PMM 2 (AUROC=0.567)
PMM 2	0.415	0.482142857142857	PMM 2 (AUROC=0.567)
PMM 2	0.416	0.482142857142857	PMM 2 (AUROC=0.567)
PMM 2	0.416666666666667	0.482142857142857	PMM 2 (AUROC=0.567)
PMM 2	0.417	0.482142857142857	PMM 2 (AUROC=0.567)
PMM 2	0.418	0.482142857142857	PMM 2 (AUROC=0.567)
PMM 2	0.419	0.482142857142857	PMM 2 (AUROC=0.567)
PMM 2	0.419444444444444	0.482142857142857	PMM 2 (AUROC=0.567)
PMM 2	0.42	0.482142857142857	PMM 2 (AUROC=0.567)
PMM 2	0.421	0.482142857142857	PMM 2 (AUROC=0.567)
PMM 2	0.422	0.482142857142857	PMM 2 (AUROC=0.567)
PMM 2	0.422222222222222	0.482142857142857	PMM 2 (AUROC=0.567)
PMM 2	0.423	0.482142857142857	PMM 2 (AUROC=0.567)
PMM 2	0.424	0.482142857142857	PMM 2 (AUROC=0.567)
PMM 2	0.425	0.482142857142857	PMM 2 (AUROC=0.567)
PMM 2	0.425	0.482142857142857	PMM 2 (AUROC=0.567)
PMM 2	0.426	0.482142857142857	PMM 2 (AUROC=0.567)
PMM 2	0.427	0.482142857142857	PMM 2 (AUROC=0.567)
PMM 2	0.427777777777778	0.482142857142857	PMM 2 (AUROC=0.567)
PMM 2	0.428	0.482142857142857	PMM 2 (AUROC=0.567)
PMM 2	0.429	0.482142857142857	PMM 2 (AUROC=0.567)
PMM 2	0.43	0.482142857142857	PMM 2 (AUROC=0.567)
PMM 2	0.430555555555556	0.482142857142857	PMM 2 (AUROC=0.567)
PMM 2	0.431	0.482142857142857	PMM 2 (AUROC=0.567)
PMM 2	0.432	0.482142857142857	PMM 2 (AUROC=0.567)
PMM 2	0.433	0.482142857142857	PMM 2 (AUROC=0.567)
PMM 2	0.433333333333333	0.482142857142857	PMM 2 (AUROC=0.567)
PMM 2	0.434	0.482142857142857	PMM 2 (AUROC=0.567)
PMM 2	0.435	0.482142857142857	PMM 2 (AUROC=0.567)
PMM 2	0.436	0.482142857142857	PMM 2 (AUROC=0.567)
PMM 2	0.436111111111111	0.482142857142857	PMM 2 (AUROC=0.567)
PMM 2	0.437	0.482142857142857	PMM 2 (AUROC=0.567)
PMM 2	0.438	0.482142857142857	PMM 2 (AUROC=0.567)
PMM 2	0.438888888888889	0.482142857142857	PMM 2 (AUROC=0.567)
PMM 2	0.439	0.482142857142857	PMM 2 (AUROC=0.567)
PMM 2	0.44	0.482142857142857	PMM 2 (AUROC=0.567)
PMM 2	0.441	0.482142857142857	PMM 2 (AUROC=0.567)
PMM 2	0.441666666666667	0.482142857142857	PMM 2 (AUROC=0.567)
PMM 2	0.441666666666667	0.5	PMM 2 (AUROC=0.567)
PMM 2	0.441666666666667	0.517857142857143	PMM 2 (AUROC=0.567)
PMM 2	0.442	0.517857142857143	PMM 2 (AUROC=0.567)
PMM 2	0.443	0.517857142857143	PMM 2 (AUROC=0.567)
PMM 2	0.444	0.517857142857143	PMM 2 (AUROC=0.567)
PMM 2	0.444444444444444	0.517857142857143	PMM 2 (AUROC=0.567)
PMM 2	0.445	0.517857142857143	PMM 2 (AUROC=0.567)
PMM 2	0.446	0.517857142857143	PMM 2 (AUROC=0.567)
PMM 2	0.447	0.517857142857143	PMM 2 (AUROC=0.567)
PMM 2	0.447222222222222	0.517857142857143	PMM 2 (AUROC=0.567)
PMM 2	0.448	0.51952380952381	PMM 2 (AUROC=0.567)
PMM 2	0.449	0.521666666666667	PMM 2 (AUROC=0.567)
PMM 2	0.449305555555556	0.522321428571429	PMM 2 (AUROC=0.567)
PMM 2	0.45	0.523809523809524	PMM 2 (AUROC=0.567)
PMM 2	0.451	0.525952380952381	PMM 2 (AUROC=0.567)
PMM 2	0.451388888888889	0.526785714285714	PMM 2 (AUROC=0.567)
PMM 2	0.452	0.528095238095238	PMM 2 (AUROC=0.567)
PMM 2	0.453	0.530238095238095	PMM 2 (AUROC=0.567)
PMM 2	0.453472222222222	0.53125	PMM 2 (AUROC=0.567)
PMM 2	0.454	0.532380952380952	PMM 2 (AUROC=0.567)
PMM 2	0.455	0.534523809523809	PMM 2 (AUROC=0.567)
PMM 2	0.455555555555556	0.535714285714286	PMM 2 (AUROC=0.567)
PMM 2	0.456	0.536428571428571	PMM 2 (AUROC=0.567)
PMM 2	0.457	0.538035714285714	PMM 2 (AUROC=0.567)
PMM 2	0.457777777777778	0.539285714285714	PMM 2 (AUROC=0.567)
PMM 2	0.458	0.539642857142857	PMM 2 (AUROC=0.567)
PMM 2	0.459	0.54125	PMM 2 (AUROC=0.567)
PMM 2	0.46	0.542857142857143	PMM 2 (AUROC=0.567)
PMM 2	0.46	0.542857142857143	PMM 2 (AUROC=0.567)
PMM 2	0.461	0.544464285714286	PMM 2 (AUROC=0.567)
PMM 2	0.462	0.546071428571428	PMM 2 (AUROC=0.567)
PMM 2	0.462222222222222	0.546428571428571	PMM 2 (AUROC=0.567)
PMM 2	0.463	0.547678571428571	PMM 2 (AUROC=0.567)
PMM 2	0.464	0.549285714285714	PMM 2 (AUROC=0.567)
PMM 2	0.464444444444445	0.55	PMM 2 (AUROC=0.567)
PMM 2	0.465	0.550892857142857	PMM 2 (AUROC=0.567)
PMM 2	0.466	0.5525	PMM 2 (AUROC=0.567)
PMM 2	0.466666666666667	0.553571428571429	PMM 2 (AUROC=0.567)
PMM 2	0.467	0.553571428571429	PMM 2 (AUROC=0.567)
PMM 2	0.468	0.553571428571429	PMM 2 (AUROC=0.567)
PMM 2	0.469	0.553571428571429	PMM 2 (AUROC=0.567)
PMM 2	0.469444444444444	0.553571428571429	PMM 2 (AUROC=0.567)
PMM 2	0.47	0.553571428571429	PMM 2 (AUROC=0.567)
PMM 2	0.471	0.553571428571429	PMM 2 (AUROC=0.567)
PMM 2	0.472	0.553571428571429	PMM 2 (AUROC=0.567)
PMM 2	0.472222222222222	0.553571428571429	PMM 2 (AUROC=0.567)
PMM 2	0.473	0.553571428571429	PMM 2 (AUROC=0.567)
PMM 2	0.474	0.553571428571429	PMM 2 (AUROC=0.567)
PMM 2	0.475	0.553571428571429	PMM 2 (AUROC=0.567)
PMM 2	0.475	0.553571428571429	PMM 2 (AUROC=0.567)
PMM 2	0.476	0.553571428571429	PMM 2 (AUROC=0.567)
PMM 2	0.477	0.553571428571429	PMM 2 (AUROC=0.567)
PMM 2	0.477777777777778	0.553571428571429	PMM 2 (AUROC=0.567)
PMM 2	0.478	0.553571428571429	PMM 2 (AUROC=0.567)
PMM 2	0.479	0.553571428571429	PMM 2 (AUROC=0.567)
PMM 2	0.48	0.553571428571429	PMM 2 (AUROC=0.567)
PMM 2	0.480555555555556	0.553571428571429	PMM 2 (AUROC=0.567)
PMM 2	0.480555555555556	0.571428571428571	PMM 2 (AUROC=0.567)
PMM 2	0.481	0.572857142857143	PMM 2 (AUROC=0.567)
PMM 2	0.482	0.576071428571429	PMM 2 (AUROC=0.567)
PMM 2	0.482407407407407	0.577380952380952	PMM 2 (AUROC=0.567)
PMM 2	0.483	0.579285714285714	PMM 2 (AUROC=0.567)
PMM 2	0.484	0.5825	PMM 2 (AUROC=0.567)
PMM 2	0.484259259259259	0.583333333333333	PMM 2 (AUROC=0.567)
PMM 2	0.485	0.585714285714286	PMM 2 (AUROC=0.567)
PMM 2	0.486	0.588928571428571	PMM 2 (AUROC=0.567)
PMM 2	0.486111111111111	0.589285714285714	PMM 2 (AUROC=0.567)
PMM 2	0.487	0.589285714285714	PMM 2 (AUROC=0.567)
PMM 2	0.488	0.589285714285714	PMM 2 (AUROC=0.567)
PMM 2	0.488888888888889	0.589285714285714	PMM 2 (AUROC=0.567)
PMM 2	0.488888888888889	0.607142857142857	PMM 2 (AUROC=0.567)
PMM 2	0.489	0.607142857142857	PMM 2 (AUROC=0.567)
PMM 2	0.49	0.607142857142857	PMM 2 (AUROC=0.567)
PMM 2	0.491	0.607142857142857	PMM 2 (AUROC=0.567)
PMM 2	0.491666666666667	0.607142857142857	PMM 2 (AUROC=0.567)
PMM 2	0.492	0.607142857142857	PMM 2 (AUROC=0.567)
PMM 2	0.493	0.607142857142857	PMM 2 (AUROC=0.567)
PMM 2	0.494	0.607142857142857	PMM 2 (AUROC=0.567)
PMM 2	0.494444444444444	0.607142857142857	PMM 2 (AUROC=0.567)
PMM 2	0.495	0.607142857142857	PMM 2 (AUROC=0.567)
PMM 2	0.496	0.607142857142857	PMM 2 (AUROC=0.567)
PMM 2	0.497	0.607142857142857	PMM 2 (AUROC=0.567)
PMM 2	0.497222222222222	0.607142857142857	PMM 2 (AUROC=0.567)
PMM 2	0.498	0.607142857142857	PMM 2 (AUROC=0.567)
PMM 2	0.499	0.607142857142857	PMM 2 (AUROC=0.567)
PMM 2	0.5	0.607142857142857	PMM 2 (AUROC=0.567)
PMM 2	0.501	0.607142857142857	PMM 2 (AUROC=0.567)
PMM 2	0.502	0.607142857142857	PMM 2 (AUROC=0.567)
PMM 2	0.502777777777778	0.607142857142857	PMM 2 (AUROC=0.567)
PMM 2	0.503	0.607857142857143	PMM 2 (AUROC=0.567)
PMM 2	0.504	0.611071428571429	PMM 2 (AUROC=0.567)
PMM 2	0.50462962962963	0.613095238095238	PMM 2 (AUROC=0.567)
PMM 2	0.505	0.614285714285715	PMM 2 (AUROC=0.567)
PMM 2	0.506	0.6175	PMM 2 (AUROC=0.567)
PMM 2	0.506481481481481	0.619047619047619	PMM 2 (AUROC=0.567)
PMM 2	0.507	0.620714285714286	PMM 2 (AUROC=0.567)
PMM 2	0.508	0.623928571428572	PMM 2 (AUROC=0.567)
PMM 2	0.508333333333333	0.625	PMM 2 (AUROC=0.567)
PMM 2	0.509	0.625	PMM 2 (AUROC=0.567)
PMM 2	0.51	0.625	PMM 2 (AUROC=0.567)
PMM 2	0.511	0.625	PMM 2 (AUROC=0.567)
PMM 2	0.511111111111111	0.625	PMM 2 (AUROC=0.567)
PMM 2	0.512	0.627857142857143	PMM 2 (AUROC=0.567)
PMM 2	0.512962962962963	0.630952380952381	PMM 2 (AUROC=0.567)
PMM 2	0.513	0.631071428571429	PMM 2 (AUROC=0.567)
PMM 2	0.514	0.634285714285714	PMM 2 (AUROC=0.567)
PMM 2	0.514814814814815	0.636904761904762	PMM 2 (AUROC=0.567)
PMM 2	0.515	0.6375	PMM 2 (AUROC=0.567)
PMM 2	0.516	0.640714285714286	PMM 2 (AUROC=0.567)
PMM 2	0.516666666666667	0.642857142857143	PMM 2 (AUROC=0.567)
PMM 2	0.517	0.643928571428572	PMM 2 (AUROC=0.567)
PMM 2	0.518	0.647142857142858	PMM 2 (AUROC=0.567)
PMM 2	0.518518518518518	0.648809523809524	PMM 2 (AUROC=0.567)
PMM 2	0.519	0.650357142857144	PMM 2 (AUROC=0.567)
PMM 2	0.52	0.653571428571429	PMM 2 (AUROC=0.567)
PMM 2	0.52037037037037	0.654761904761905	PMM 2 (AUROC=0.567)
PMM 2	0.521	0.656785714285715	PMM 2 (AUROC=0.567)
PMM 2	0.522	0.66	PMM 2 (AUROC=0.567)
PMM 2	0.522222222222222	0.660714285714286	PMM 2 (AUROC=0.567)
PMM 2	0.523	0.660714285714286	PMM 2 (AUROC=0.567)
PMM 2	0.524	0.660714285714286	PMM 2 (AUROC=0.567)
PMM 2	0.525	0.660714285714286	PMM 2 (AUROC=0.567)
PMM 2	0.526	0.660714285714286	PMM 2 (AUROC=0.567)
PMM 2	0.527	0.660714285714286	PMM 2 (AUROC=0.567)
PMM 2	0.527777777777778	0.660714285714286	PMM 2 (AUROC=0.567)
PMM 2	0.528	0.660714285714286	PMM 2 (AUROC=0.567)
PMM 2	0.529	0.660714285714286	PMM 2 (AUROC=0.567)
PMM 2	0.53	0.660714285714286	PMM 2 (AUROC=0.567)
PMM 2	0.530555555555556	0.660714285714286	PMM 2 (AUROC=0.567)
PMM 2	0.531	0.660714285714286	PMM 2 (AUROC=0.567)
PMM 2	0.532	0.660714285714286	PMM 2 (AUROC=0.567)
PMM 2	0.533	0.660714285714286	PMM 2 (AUROC=0.567)
PMM 2	0.533333333333333	0.660714285714286	PMM 2 (AUROC=0.567)
PMM 2	0.534	0.660714285714286	PMM 2 (AUROC=0.567)
PMM 2	0.535	0.660714285714286	PMM 2 (AUROC=0.567)
PMM 2	0.536	0.660714285714286	PMM 2 (AUROC=0.567)
PMM 2	0.536111111111111	0.660714285714286	PMM 2 (AUROC=0.567)
PMM 2	0.537	0.660714285714286	PMM 2 (AUROC=0.567)
PMM 2	0.538	0.660714285714286	PMM 2 (AUROC=0.567)
PMM 2	0.538888888888889	0.660714285714286	PMM 2 (AUROC=0.567)
PMM 2	0.539	0.660714285714286	PMM 2 (AUROC=0.567)
PMM 2	0.54	0.660714285714286	PMM 2 (AUROC=0.567)
PMM 2	0.541	0.660714285714286	PMM 2 (AUROC=0.567)
PMM 2	0.541666666666667	0.660714285714286	PMM 2 (AUROC=0.567)
PMM 2	0.542	0.660714285714286	PMM 2 (AUROC=0.567)
PMM 2	0.543	0.660714285714286	PMM 2 (AUROC=0.567)
PMM 2	0.544	0.660714285714286	PMM 2 (AUROC=0.567)
PMM 2	0.544444444444445	0.660714285714286	PMM 2 (AUROC=0.567)
PMM 2	0.545	0.660714285714286	PMM 2 (AUROC=0.567)
PMM 2	0.546	0.660714285714286	PMM 2 (AUROC=0.567)
PMM 2	0.547	0.660714285714286	PMM 2 (AUROC=0.567)
PMM 2	0.547222222222222	0.660714285714286	PMM 2 (AUROC=0.567)
PMM 2	0.548	0.660714285714286	PMM 2 (AUROC=0.567)
PMM 2	0.549	0.660714285714286	PMM 2 (AUROC=0.567)
PMM 2	0.55	0.660714285714286	PMM 2 (AUROC=0.567)
PMM 2	0.551	0.663928571428572	PMM 2 (AUROC=0.567)
PMM 2	0.551851851851852	0.666666666666667	PMM 2 (AUROC=0.567)
PMM 2	0.552	0.667142857142857	PMM 2 (AUROC=0.567)
PMM 2	0.553	0.670357142857143	PMM 2 (AUROC=0.567)
PMM 2	0.553703703703704	0.672619047619048	PMM 2 (AUROC=0.567)
PMM 2	0.554	0.673571428571429	PMM 2 (AUROC=0.567)
PMM 2	0.555	0.676785714285715	PMM 2 (AUROC=0.567)
PMM 2	0.555555555555556	0.678571428571429	PMM 2 (AUROC=0.567)
PMM 2	0.556	0.678571428571429	PMM 2 (AUROC=0.567)
PMM 2	0.557	0.678571428571429	PMM 2 (AUROC=0.567)
PMM 2	0.558	0.678571428571429	PMM 2 (AUROC=0.567)
PMM 2	0.558333333333333	0.678571428571429	PMM 2 (AUROC=0.567)
PMM 2	0.559	0.678571428571429	PMM 2 (AUROC=0.567)
PMM 2	0.56	0.678571428571429	PMM 2 (AUROC=0.567)
PMM 2	0.561	0.678571428571429	PMM 2 (AUROC=0.567)
PMM 2	0.561111111111111	0.678571428571429	PMM 2 (AUROC=0.567)
PMM 2	0.562	0.678571428571429	PMM 2 (AUROC=0.567)
PMM 2	0.563	0.678571428571429	PMM 2 (AUROC=0.567)
PMM 2	0.563888888888889	0.678571428571429	PMM 2 (AUROC=0.567)
PMM 2	0.564	0.678571428571429	PMM 2 (AUROC=0.567)
PMM 2	0.565	0.678571428571429	PMM 2 (AUROC=0.567)
PMM 2	0.566	0.678571428571429	PMM 2 (AUROC=0.567)
PMM 2	0.566666666666667	0.678571428571429	PMM 2 (AUROC=0.567)
PMM 2	0.567	0.678571428571429	PMM 2 (AUROC=0.567)
PMM 2	0.568	0.678571428571429	PMM 2 (AUROC=0.567)
PMM 2	0.569	0.678571428571429	PMM 2 (AUROC=0.567)
PMM 2	0.569444444444444	0.678571428571429	PMM 2 (AUROC=0.567)
PMM 2	0.57	0.678571428571429	PMM 2 (AUROC=0.567)
PMM 2	0.571	0.678571428571429	PMM 2 (AUROC=0.567)
PMM 2	0.572	0.678571428571429	PMM 2 (AUROC=0.567)
PMM 2	0.572222222222222	0.678571428571429	PMM 2 (AUROC=0.567)
PMM 2	0.573	0.681071428571429	PMM 2 (AUROC=0.567)
PMM 2	0.574	0.684285714285714	PMM 2 (AUROC=0.567)
PMM 2	0.574074074074074	0.68452380952381	PMM 2 (AUROC=0.567)
PMM 2	0.575	0.6875	PMM 2 (AUROC=0.567)
PMM 2	0.575925925925926	0.690476190476191	PMM 2 (AUROC=0.567)
PMM 2	0.576	0.690714285714286	PMM 2 (AUROC=0.567)
PMM 2	0.577	0.693928571428572	PMM 2 (AUROC=0.567)
PMM 2	0.577777777777778	0.696428571428571	PMM 2 (AUROC=0.567)
PMM 2	0.578	0.696428571428571	PMM 2 (AUROC=0.567)
PMM 2	0.579	0.696428571428571	PMM 2 (AUROC=0.567)
PMM 2	0.58	0.696428571428571	PMM 2 (AUROC=0.567)
PMM 2	0.580555555555555	0.696428571428571	PMM 2 (AUROC=0.567)
PMM 2	0.581	0.696428571428571	PMM 2 (AUROC=0.567)
PMM 2	0.582	0.696428571428571	PMM 2 (AUROC=0.567)
PMM 2	0.583	0.696428571428571	PMM 2 (AUROC=0.567)
PMM 2	0.583333333333333	0.696428571428571	PMM 2 (AUROC=0.567)
PMM 2	0.583333333333333	0.714285714285714	PMM 2 (AUROC=0.567)
PMM 2	0.584	0.718571428571429	PMM 2 (AUROC=0.567)
PMM 2	0.584722222222222	0.723214285714286	PMM 2 (AUROC=0.567)
PMM 2	0.585	0.725	PMM 2 (AUROC=0.567)
PMM 2	0.586	0.731428571428571	PMM 2 (AUROC=0.567)
PMM 2	0.586111111111111	0.732142857142857	PMM 2 (AUROC=0.567)
PMM 2	0.587	0.737857142857143	PMM 2 (AUROC=0.567)
PMM 2	0.5875	0.741071428571429	PMM 2 (AUROC=0.567)
PMM 2	0.588	0.744285714285714	PMM 2 (AUROC=0.567)
PMM 2	0.588888888888889	0.75	PMM 2 (AUROC=0.567)
PMM 2	0.589	0.75	PMM 2 (AUROC=0.567)
PMM 2	0.59	0.75	PMM 2 (AUROC=0.567)
PMM 2	0.591	0.75	PMM 2 (AUROC=0.567)
PMM 2	0.591666666666667	0.75	PMM 2 (AUROC=0.567)
PMM 2	0.592	0.75	PMM 2 (AUROC=0.567)
PMM 2	0.593	0.75	PMM 2 (AUROC=0.567)
PMM 2	0.594	0.75	PMM 2 (AUROC=0.567)
PMM 2	0.594444444444444	0.75	PMM 2 (AUROC=0.567)
PMM 2	0.595	0.75	PMM 2 (AUROC=0.567)
PMM 2	0.596	0.75	PMM 2 (AUROC=0.567)
PMM 2	0.597	0.75	PMM 2 (AUROC=0.567)
PMM 2	0.597222222222222	0.75	PMM 2 (AUROC=0.567)
PMM 2	0.598	0.7525	PMM 2 (AUROC=0.567)
PMM 2	0.599	0.755714285714286	PMM 2 (AUROC=0.567)
PMM 2	0.599074074074074	0.755952380952381	PMM 2 (AUROC=0.567)
PMM 2	0.6	0.758928571428572	PMM 2 (AUROC=0.567)
PMM 2	0.600925925925926	0.761904761904762	PMM 2 (AUROC=0.567)
PMM 2	0.601	0.762142857142857	PMM 2 (AUROC=0.567)
PMM 2	0.602	0.765357142857143	PMM 2 (AUROC=0.567)
PMM 2	0.602777777777778	0.767857142857143	PMM 2 (AUROC=0.567)
PMM 2	0.603	0.768571428571429	PMM 2 (AUROC=0.567)
PMM 2	0.604	0.771785714285715	PMM 2 (AUROC=0.567)
PMM 2	0.60462962962963	0.773809523809524	PMM 2 (AUROC=0.567)
PMM 2	0.605	0.775	PMM 2 (AUROC=0.567)
PMM 2	0.606	0.778214285714286	PMM 2 (AUROC=0.567)
PMM 2	0.606481481481481	0.779761904761905	PMM 2 (AUROC=0.567)
PMM 2	0.607	0.781428571428572	PMM 2 (AUROC=0.567)
PMM 2	0.608	0.784642857142857	PMM 2 (AUROC=0.567)
PMM 2	0.608333333333333	0.785714285714286	PMM 2 (AUROC=0.567)
PMM 2	0.609	0.785714285714286	PMM 2 (AUROC=0.567)
PMM 2	0.61	0.785714285714286	PMM 2 (AUROC=0.567)
PMM 2	0.611	0.785714285714286	PMM 2 (AUROC=0.567)
PMM 2	0.611111111111111	0.785714285714286	PMM 2 (AUROC=0.567)
PMM 2	0.612	0.785714285714286	PMM 2 (AUROC=0.567)
PMM 2	0.613	0.785714285714286	PMM 2 (AUROC=0.567)
PMM 2	0.613888888888889	0.785714285714286	PMM 2 (AUROC=0.567)
PMM 2	0.614	0.785714285714286	PMM 2 (AUROC=0.567)
PMM 2	0.615	0.785714285714286	PMM 2 (AUROC=0.567)
PMM 2	0.616	0.785714285714286	PMM 2 (AUROC=0.567)
PMM 2	0.616666666666667	0.785714285714286	PMM 2 (AUROC=0.567)
PMM 2	0.617	0.785714285714286	PMM 2 (AUROC=0.567)
PMM 2	0.618	0.785714285714286	PMM 2 (AUROC=0.567)
PMM 2	0.619	0.785714285714286	PMM 2 (AUROC=0.567)
PMM 2	0.619444444444444	0.785714285714286	PMM 2 (AUROC=0.567)
PMM 2	0.62	0.785714285714286	PMM 2 (AUROC=0.567)
PMM 2	0.621	0.785714285714286	PMM 2 (AUROC=0.567)
PMM 2	0.622	0.785714285714286	PMM 2 (AUROC=0.567)
PMM 2	0.622222222222222	0.785714285714286	PMM 2 (AUROC=0.567)
PMM 2	0.623	0.785714285714286	PMM 2 (AUROC=0.567)
PMM 2	0.624	0.785714285714286	PMM 2 (AUROC=0.567)
PMM 2	0.625	0.785714285714286	PMM 2 (AUROC=0.567)
PMM 2	0.626	0.785714285714286	PMM 2 (AUROC=0.567)
PMM 2	0.627	0.785714285714286	PMM 2 (AUROC=0.567)
PMM 2	0.627777777777778	0.785714285714286	PMM 2 (AUROC=0.567)
PMM 2	0.628	0.785714285714286	PMM 2 (AUROC=0.567)
PMM 2	0.629	0.785714285714286	PMM 2 (AUROC=0.567)
PMM 2	0.63	0.785714285714286	PMM 2 (AUROC=0.567)
PMM 2	0.630555555555556	0.785714285714286	PMM 2 (AUROC=0.567)
PMM 2	0.631	0.785714285714286	PMM 2 (AUROC=0.567)
PMM 2	0.632	0.785714285714286	PMM 2 (AUROC=0.567)
PMM 2	0.633	0.785714285714286	PMM 2 (AUROC=0.567)
PMM 2	0.633333333333333	0.785714285714286	PMM 2 (AUROC=0.567)
PMM 2	0.634	0.785714285714286	PMM 2 (AUROC=0.567)
PMM 2	0.635	0.785714285714286	PMM 2 (AUROC=0.567)
PMM 2	0.636	0.785714285714286	PMM 2 (AUROC=0.567)
PMM 2	0.636111111111111	0.785714285714286	PMM 2 (AUROC=0.567)
PMM 2	0.637	0.785714285714286	PMM 2 (AUROC=0.567)
PMM 2	0.638	0.785714285714286	PMM 2 (AUROC=0.567)
PMM 2	0.638888888888889	0.785714285714286	PMM 2 (AUROC=0.567)
PMM 2	0.639	0.785714285714286	PMM 2 (AUROC=0.567)
PMM 2	0.64	0.785714285714286	PMM 2 (AUROC=0.567)
PMM 2	0.641	0.785714285714286	PMM 2 (AUROC=0.567)
PMM 2	0.641666666666667	0.785714285714286	PMM 2 (AUROC=0.567)
PMM 2	0.642	0.78625	PMM 2 (AUROC=0.567)
PMM 2	0.643	0.787857142857143	PMM 2 (AUROC=0.567)
PMM 2	0.643888888888889	0.789285714285714	PMM 2 (AUROC=0.567)
PMM 2	0.644	0.789464285714286	PMM 2 (AUROC=0.567)
PMM 2	0.645	0.791071428571429	PMM 2 (AUROC=0.567)
PMM 2	0.646	0.792678571428571	PMM 2 (AUROC=0.567)
PMM 2	0.646111111111111	0.792857142857143	PMM 2 (AUROC=0.567)
[truncated: 11,973 more rows]
