# Supplementary material for: LEOPARD: missing view completion for multi-timepoint omics data via representation disentanglement and temporal knowledge transfer
Source: Nat Commun. 2025 Apr 6;16:3278. doi: 10.1038/s41467-025-58314-3 (PMC11972361; doi:10.1038/s41467-025-58314-3)
Supplement: Supplementary file 7 — Source data [file 41467_2025_58314_MOESM7_ESM.zip › Source Data/SupplementaryFig11_prcData.csv]

Method	x	y	AUPRC_label
PMM 1	0.7	0.138222849083216	PMM 1 (AUPRC=0.132)
PMM 1	0.701	0.13833836091455	PMM 1 (AUPRC=0.132)
PMM 1	0.702	0.138453736053195	PMM 1 (AUPRC=0.132)
PMM 1	0.702380952380952	0.13849765258216	PMM 1 (AUPRC=0.132)
PMM 1	0.703	0.138568974741644	PMM 1 (AUPRC=0.132)
PMM 1	0.704	0.138684077221816	PMM 1 (AUPRC=0.132)
PMM 1	0.705	0.138799043735058	PMM 1 (AUPRC=0.132)
PMM 1	0.706	0.13891387452215	PMM 1 (AUPRC=0.132)
PMM 1	0.707	0.1390285698233	PMM 1 (AUPRC=0.132)
PMM 1	0.708	0.139143129878152	PMM 1 (AUPRC=0.132)
PMM 1	0.708333333333333	0.139181286549708	PMM 1 (AUPRC=0.132)
PMM 1	0.709	0.139257554925784	PMM 1 (AUPRC=0.132)
PMM 1	0.71	0.139371845204711	PMM 1 (AUPRC=0.132)
PMM 1	0.711	0.139486000952888	PMM 1 (AUPRC=0.132)
PMM 1	0.712	0.139600022407708	PMM 1 (AUPRC=0.132)
PMM 1	0.713	0.139713909806007	PMM 1 (AUPRC=0.132)
PMM 1	0.714	0.139827663384064	PMM 1 (AUPRC=0.132)
PMM 1	0.714285714285714	0.13986013986014	PMM 1 (AUPRC=0.132)
PMM 1	0.715	0.139960850111857	PMM 1 (AUPRC=0.132)
PMM 1	0.716	0.14010174987421	PMM 1 (AUPRC=0.132)
PMM 1	0.717	0.140242539398681	PMM 1 (AUPRC=0.132)
PMM 1	0.718	0.140383218814591	PMM 1 (AUPRC=0.132)
PMM 1	0.719	0.140523788251061	PMM 1 (AUPRC=0.132)
PMM 1	0.72	0.140664247837008	PMM 1 (AUPRC=0.132)
PMM 1	0.721	0.140804597701149	PMM 1 (AUPRC=0.132)
PMM 1	0.722	0.140944837972001	PMM 1 (AUPRC=0.132)
PMM 1	0.723	0.141084968777877	PMM 1 (AUPRC=0.132)
PMM 1	0.723214285714286	0.141114982578397	PMM 1 (AUPRC=0.132)
PMM 1	0.724	0.141224990246893	PMM 1 (AUPRC=0.132)
PMM 1	0.725	0.141364902506964	PMM 1 (AUPRC=0.132)
PMM 1	0.726	0.141504705685805	PMM 1 (AUPRC=0.132)
PMM 1	0.727	0.141644399910933	PMM 1 (AUPRC=0.132)
PMM 1	0.728	0.141783985309666	PMM 1 (AUPRC=0.132)
PMM 1	0.729	0.141923462009122	PMM 1 (AUPRC=0.132)
PMM 1	0.73	0.142062830136225	PMM 1 (AUPRC=0.132)
PMM 1	0.731	0.142202089817697	PMM 1 (AUPRC=0.132)
PMM 1	0.732	0.142341241180066	PMM 1 (AUPRC=0.132)
PMM 1	0.732142857142857	0.142361111111111	PMM 1 (AUPRC=0.132)
PMM 1	0.733	0.142480284349661	PMM 1 (AUPRC=0.132)
PMM 1	0.734	0.142619219452618	PMM 1 (AUPRC=0.132)
PMM 1	0.735	0.142758046614872	PMM 1 (AUPRC=0.132)
PMM 1	0.736	0.142896765962168	PMM 1 (AUPRC=0.132)
PMM 1	0.737	0.143035377620051	PMM 1 (AUPRC=0.132)
PMM 1	0.738	0.143173881713874	PMM 1 (AUPRC=0.132)
PMM 1	0.739	0.143312278368794	PMM 1 (AUPRC=0.132)
PMM 1	0.74	0.143450567709776	PMM 1 (AUPRC=0.132)
PMM 1	0.741	0.143588749861588	PMM 1 (AUPRC=0.132)
PMM 1	0.741071428571429	0.143598615916955	PMM 1 (AUPRC=0.132)
PMM 1	0.742	0.143726824948807	PMM 1 (AUPRC=0.132)
PMM 1	0.743	0.143864793095818	PMM 1 (AUPRC=0.132)
PMM 1	0.744	0.14400265442681	PMM 1 (AUPRC=0.132)
PMM 1	0.745	0.144140409065782	PMM 1 (AUPRC=0.132)
PMM 1	0.746	0.144278057136542	PMM 1 (AUPRC=0.132)
PMM 1	0.747	0.144415598762704	PMM 1 (AUPRC=0.132)
PMM 1	0.748	0.144553034067694	PMM 1 (AUPRC=0.132)
PMM 1	0.749	0.144690363174743	PMM 1 (AUPRC=0.132)
PMM 1	0.75	0.144827586206897	PMM 1 (AUPRC=0.132)
PMM 1	0.75	0.144329896907216	PMM 1 (AUPRC=0.132)
PMM 1	0.75	0.143835616438356	PMM 1 (AUPRC=0.132)
PMM 1	0.75	0.143344709897611	PMM 1 (AUPRC=0.132)
PMM 1	0.75	0.142857142857143	PMM 1 (AUPRC=0.132)
PMM 1	0.75	0.142372881355932	PMM 1 (AUPRC=0.132)
PMM 1	0.75	0.141891891891892	PMM 1 (AUPRC=0.132)
PMM 1	0.75	0.141414141414141	PMM 1 (AUPRC=0.132)
PMM 1	0.75	0.140939597315436	PMM 1 (AUPRC=0.132)
PMM 1	0.75	0.140468227424749	PMM 1 (AUPRC=0.132)
PMM 1	0.75	0.14	PMM 1 (AUPRC=0.132)
PMM 1	0.751	0.140003728461477	PMM 1 (AUPRC=0.132)
PMM 1	0.752	0.140007447204639	PMM 1 (AUPRC=0.132)
PMM 1	0.752551020408163	0.140009492168961	PMM 1 (AUPRC=0.132)
PMM 1	0.753	0.140011156267432	PMM 1 (AUPRC=0.132)
PMM 1	0.754	0.140014855687606	PMM 1 (AUPRC=0.132)
PMM 1	0.755	0.140018545502716	PMM 1 (AUPRC=0.132)
PMM 1	0.755102040816327	0.140018921475875	PMM 1 (AUPRC=0.132)
PMM 1	0.756	0.140022225750119	PMM 1 (AUPRC=0.132)
PMM 1	0.757	0.140025896466982	PMM 1 (AUPRC=0.132)
PMM 1	0.75765306122449	0.14002828854314	PMM 1 (AUPRC=0.132)
PMM 1	0.758	0.140029557690278	PMM 1 (AUPRC=0.132)
PMM 1	0.759	0.140033209456788	PMM 1 (AUPRC=0.132)
PMM 1	0.76	0.140036851803106	PMM 1 (AUPRC=0.132)
PMM 1	0.760204081632653	0.140037593984962	PMM 1 (AUPRC=0.132)
PMM 1	0.761	0.140040484765635	PMM 1 (AUPRC=0.132)
PMM 1	0.762	0.140044108380592	PMM 1 (AUPRC=0.132)
PMM 1	0.762755102040817	0.140046838407494	PMM 1 (AUPRC=0.132)
PMM 1	0.763	0.140047722684008	PMM 1 (AUPRC=0.132)
PMM 1	0.764	0.140051327711727	PMM 1 (AUPRC=0.132)
PMM 1	0.765	0.140054923499412	PMM 1 (AUPRC=0.132)
PMM 1	0.76530612244898	0.140056022408964	PMM 1 (AUPRC=0.132)
PMM 1	0.766	0.140058510082541	PMM 1 (AUPRC=0.132)
PMM 1	0.767	0.140062087496413	PMM 1 (AUPRC=0.132)
PMM 1	0.767857142857143	0.140065146579805	PMM 1 (AUPRC=0.132)
PMM 1	0.768	0.140072954663887	PMM 1 (AUPRC=0.132)
PMM 1	0.769	0.140127554340752	PMM 1 (AUPRC=0.132)
PMM 1	0.77	0.140182054616385	PMM 1 (AUPRC=0.132)
PMM 1	0.771	0.140236455761985	PMM 1 (AUPRC=0.132)
PMM 1	0.771428571428571	0.14025974025974	PMM 1 (AUPRC=0.132)
PMM 1	0.772	0.140290758047767	PMM 1 (AUPRC=0.132)
PMM 1	0.773	0.140344961742965	PMM 1 (AUPRC=0.132)
PMM 1	0.774	0.140399067115833	PMM 1 (AUPRC=0.132)
PMM 1	0.775	0.140453074433657	PMM 1 (AUPRC=0.132)
PMM 1	0.775	0.140453074433657	PMM 1 (AUPRC=0.132)
PMM 1	0.776	0.140506983962752	PMM 1 (AUPRC=0.132)
PMM 1	0.777	0.140560795968471	PMM 1 (AUPRC=0.132)
PMM 1	0.778	0.140614510715208	PMM 1 (AUPRC=0.132)
PMM 1	0.778571428571429	0.140645161290323	PMM 1 (AUPRC=0.132)
PMM 1	0.779	0.1406681284664	PMM 1 (AUPRC=0.132)
PMM 1	0.78	0.140721649484536	PMM 1 (AUPRC=0.132)
PMM 1	0.781	0.140775074031157	PMM 1 (AUPRC=0.132)
PMM 1	0.782	0.140828402366864	PMM 1 (AUPRC=0.132)
PMM 1	0.782142857142857	0.140836012861736	PMM 1 (AUPRC=0.132)
PMM 1	0.783	0.140881634751317	PMM 1 (AUPRC=0.132)
PMM 1	0.784	0.140934771443246	PMM 1 (AUPRC=0.132)
PMM 1	0.785	0.140987812700449	PMM 1 (AUPRC=0.132)
PMM 1	0.785714285714286	0.141025641025641	PMM 1 (AUPRC=0.132)
PMM 1	0.785714285714286	0.140575079872204	PMM 1 (AUPRC=0.132)
PMM 1	0.785714285714286	0.140127388535032	PMM 1 (AUPRC=0.132)
PMM 1	0.785714285714286	0.13968253968254	PMM 1 (AUPRC=0.132)
PMM 1	0.785714285714286	0.139240506329114	PMM 1 (AUPRC=0.132)
PMM 1	0.785714285714286	0.138801261829653	PMM 1 (AUPRC=0.132)
PMM 1	0.786	0.13884122337741	PMM 1 (AUPRC=0.132)
PMM 1	0.787	0.138981041159479	PMM 1 (AUPRC=0.132)
PMM 1	0.788	0.139120784887387	PMM 1 (AUPRC=0.132)
PMM 1	0.789	0.139260454619952	PMM 1 (AUPRC=0.132)
PMM 1	0.79	0.139400050415931	PMM 1 (AUPRC=0.132)
PMM 1	0.791	0.139539572334018	PMM 1 (AUPRC=0.132)
PMM 1	0.792	0.139679020432844	PMM 1 (AUPRC=0.132)
PMM 1	0.793	0.139818394770978	PMM 1 (AUPRC=0.132)
PMM 1	0.794	0.13995769540693	PMM 1 (AUPRC=0.132)
PMM 1	0.795	0.140096922399144	PMM 1 (AUPRC=0.132)
PMM 1	0.796	0.140236075806005	PMM 1 (AUPRC=0.132)
PMM 1	0.797	0.140375155685835	PMM 1 (AUPRC=0.132)
PMM 1	0.797619047619048	0.140461215932914	PMM 1 (AUPRC=0.132)
PMM 1	0.798	0.140514162096896	PMM 1 (AUPRC=0.132)
PMM 1	0.799	0.140653095097386	PMM 1 (AUPRC=0.132)
PMM 1	0.8	0.140791954745443	PMM 1 (AUPRC=0.132)
PMM 1	0.801	0.140930741099144	PMM 1 (AUPRC=0.132)
PMM 1	0.802	0.141069454216504	PMM 1 (AUPRC=0.132)
PMM 1	0.803	0.141208094155477	PMM 1 (AUPRC=0.132)
PMM 1	0.804	0.141346660973956	PMM 1 (AUPRC=0.132)
PMM 1	0.805	0.141485154729772	PMM 1 (AUPRC=0.132)
PMM 1	0.806	0.141623575480697	PMM 1 (AUPRC=0.132)
PMM 1	0.807	0.14176192328444	PMM 1 (AUPRC=0.132)
PMM 1	0.808	0.14190019819865	PMM 1 (AUPRC=0.132)
PMM 1	0.809	0.142038400280916	PMM 1 (AUPRC=0.132)
PMM 1	0.809523809523809	0.142110762800418	PMM 1 (AUPRC=0.132)
PMM 1	0.81	0.142176529588766	PMM 1 (AUPRC=0.132)
PMM 1	0.811	0.142314586179667	PMM 1 (AUPRC=0.132)
PMM 1	0.812	0.142452570111025	PMM 1 (AUPRC=0.132)
PMM 1	0.813	0.142590481440186	PMM 1 (AUPRC=0.132)
PMM 1	0.814	0.142728320224438	PMM 1 (AUPRC=0.132)
PMM 1	0.815	0.142866086521004	PMM 1 (AUPRC=0.132)
PMM 1	0.816	0.143003780387052	PMM 1 (AUPRC=0.132)
PMM 1	0.817	0.143141401879685	PMM 1 (AUPRC=0.132)
PMM 1	0.818	0.14327895105595	PMM 1 (AUPRC=0.132)
PMM 1	0.819	0.143416427972833	PMM 1 (AUPRC=0.132)
PMM 1	0.82	0.143553832687258	PMM 1 (AUPRC=0.132)
PMM 1	0.821	0.143691165256091	PMM 1 (AUPRC=0.132)
PMM 1	0.821428571428571	0.14375	PMM 1 (AUPRC=0.132)
PMM 1	0.821428571428571	0.143302180685358	PMM 1 (AUPRC=0.132)
PMM 1	0.821428571428571	0.142857142857143	PMM 1 (AUPRC=0.132)
PMM 1	0.821428571428571	0.142414860681115	PMM 1 (AUPRC=0.132)
PMM 1	0.821428571428571	0.141975308641975	PMM 1 (AUPRC=0.132)
PMM 1	0.821428571428571	0.141538461538462	PMM 1 (AUPRC=0.132)
PMM 1	0.821428571428571	0.141104294478528	PMM 1 (AUPRC=0.132)
PMM 1	0.821428571428571	0.140672782874618	PMM 1 (AUPRC=0.132)
PMM 1	0.821428571428571	0.140243902439024	PMM 1 (AUPRC=0.132)
PMM 1	0.821428571428571	0.139817629179331	PMM 1 (AUPRC=0.132)
PMM 1	0.821428571428571	0.139393939393939	PMM 1 (AUPRC=0.132)
PMM 1	0.821428571428571	0.138972809667674	PMM 1 (AUPRC=0.132)
PMM 1	0.821428571428571	0.13855421686747	PMM 1 (AUPRC=0.132)
PMM 1	0.821428571428571	0.138138138138138	PMM 1 (AUPRC=0.132)
PMM 1	0.821428571428571	0.137724550898204	PMM 1 (AUPRC=0.132)
PMM 1	0.821428571428571	0.137313432835821	PMM 1 (AUPRC=0.132)
PMM 1	0.821428571428571	0.136904761904762	PMM 1 (AUPRC=0.132)
PMM 1	0.821428571428571	0.136498516320475	PMM 1 (AUPRC=0.132)
PMM 1	0.821428571428571	0.136094674556213	PMM 1 (AUPRC=0.132)
PMM 1	0.821428571428571	0.135693215339233	PMM 1 (AUPRC=0.132)
PMM 1	0.822	0.135736359132835	PMM 1 (AUPRC=0.132)
PMM 1	0.823	0.135811782455975	PMM 1 (AUPRC=0.132)
PMM 1	0.824	0.135887106273706	PMM 1 (AUPRC=0.132)
PMM 1	0.825	0.135962330782813	PMM 1 (AUPRC=0.132)
PMM 1	0.825892857142857	0.136029411764706	PMM 1 (AUPRC=0.132)
PMM 1	0.826	0.136037456179564	PMM 1 (AUPRC=0.132)
PMM 1	0.827	0.136112482659707	PMM 1 (AUPRC=0.132)
PMM 1	0.828	0.136187410418478	PMM 1 (AUPRC=0.132)
PMM 1	0.829	0.136262239650598	PMM 1 (AUPRC=0.132)
PMM 1	0.83	0.136336970550276	PMM 1 (AUPRC=0.132)
PMM 1	0.830357142857143	0.136363636363636	PMM 1 (AUPRC=0.132)
PMM 1	0.831	0.136411603311212	PMM 1 (AUPRC=0.132)
PMM 1	0.832	0.136486138126597	PMM 1 (AUPRC=0.132)
PMM 1	0.833	0.136560575189114	PMM 1 (AUPRC=0.132)
PMM 1	0.834	0.136634914690945	PMM 1 (AUPRC=0.132)
PMM 1	0.834821428571429	0.136695906432749	PMM 1 (AUPRC=0.132)
PMM 1	0.835	0.136709156823763	PMM 1 (AUPRC=0.132)
PMM 1	0.836	0.136783301778744	PMM 1 (AUPRC=0.132)
PMM 1	0.837	0.13685734974656	PMM 1 (AUPRC=0.132)
PMM 1	0.838	0.136931300917388	PMM 1 (AUPRC=0.132)
PMM 1	0.839	0.137005155480906	PMM 1 (AUPRC=0.132)
PMM 1	0.839285714285714	0.137026239067055	PMM 1 (AUPRC=0.132)
PMM 1	0.839285714285714	0.136627906976744	PMM 1 (AUPRC=0.132)
PMM 1	0.839285714285714	0.136231884057971	PMM 1 (AUPRC=0.132)
PMM 1	0.839285714285714	0.135838150289017	PMM 1 (AUPRC=0.132)
PMM 1	0.839285714285714	0.135446685878963	PMM 1 (AUPRC=0.132)
PMM 1	0.839285714285714	0.135057471264368	PMM 1 (AUPRC=0.132)
PMM 1	0.839285714285714	0.134670487106017	PMM 1 (AUPRC=0.132)
PMM 1	0.839285714285714	0.134285714285714	PMM 1 (AUPRC=0.132)
PMM 1	0.84	0.134374404875262	PMM 1 (AUPRC=0.132)
PMM 1	0.841	0.134498514964588	PMM 1 (AUPRC=0.132)
PMM 1	0.842	0.134622558909742	PMM 1 (AUPRC=0.132)
PMM 1	0.843	0.134746536763587	PMM 1 (AUPRC=0.132)
PMM 1	0.844	0.134870448578929	PMM 1 (AUPRC=0.132)
PMM 1	0.845	0.13499429440852	PMM 1 (AUPRC=0.132)
PMM 1	0.846	0.135118074305054	PMM 1 (AUPRC=0.132)
PMM 1	0.847	0.135241788321168	PMM 1 (AUPRC=0.132)
PMM 1	0.848	0.135365436509445	PMM 1 (AUPRC=0.132)
PMM 1	0.849	0.135489018922411	PMM 1 (AUPRC=0.132)
PMM 1	0.85	0.135612535612536	PMM 1 (AUPRC=0.132)
PMM 1	0.851	0.135735986632235	PMM 1 (AUPRC=0.132)
PMM 1	0.852	0.135859372033866	PMM 1 (AUPRC=0.132)
PMM 1	0.853	0.135982691869734	PMM 1 (AUPRC=0.132)
PMM 1	0.854	0.136105946192084	PMM 1 (AUPRC=0.132)
PMM 1	0.855	0.136229135053111	PMM 1 (AUPRC=0.132)
PMM 1	0.856	0.136352258504949	PMM 1 (AUPRC=0.132)
PMM 1	0.857	0.136475316599682	PMM 1 (AUPRC=0.132)
PMM 1	0.858	0.136598309389333	PMM 1 (AUPRC=0.132)
PMM 1	0.859	0.136721236925875	PMM 1 (AUPRC=0.132)
PMM 1	0.86	0.136844099261224	PMM 1 (AUPRC=0.132)
PMM 1	0.860714285714286	0.136931818181818	PMM 1 (AUPRC=0.132)
PMM 1	0.861	0.136966896447239	PMM 1 (AUPRC=0.132)
PMM 1	0.862	0.137089628535726	PMM 1 (AUPRC=0.132)
PMM 1	0.863	0.137212295578437	PMM 1 (AUPRC=0.132)
PMM 1	0.864	0.137334897627067	PMM 1 (AUPRC=0.132)
PMM 1	0.865	0.137457434733258	PMM 1 (AUPRC=0.132)
PMM 1	0.866	0.137579906948595	PMM 1 (AUPRC=0.132)
PMM 1	0.867	0.13770231432461	PMM 1 (AUPRC=0.132)
PMM 1	0.868	0.137824656912782	PMM 1 (AUPRC=0.132)
PMM 1	0.869	0.137946934764533	PMM 1 (AUPRC=0.132)
PMM 1	0.87	0.13806914793123	PMM 1 (AUPRC=0.132)
PMM 1	0.871	0.138191296464189	PMM 1 (AUPRC=0.132)
PMM 1	0.871428571428572	0.138243626062323	PMM 1 (AUPRC=0.132)
PMM 1	0.872	0.138313380414668	PMM 1 (AUPRC=0.132)
PMM 1	0.873	0.138435399833875	PMM 1 (AUPRC=0.132)
PMM 1	0.874	0.138557354772959	PMM 1 (AUPRC=0.132)
PMM 1	0.875	0.138679245283019	PMM 1 (AUPRC=0.132)
PMM 1	0.876	0.138801071415098	PMM 1 (AUPRC=0.132)
PMM 1	0.877	0.138922833220186	PMM 1 (AUPRC=0.132)
PMM 1	0.878	0.139044530749218	PMM 1 (AUPRC=0.132)
PMM 1	0.879	0.139166164053076	PMM 1 (AUPRC=0.132)
PMM 1	0.88	0.139287733182589	PMM 1 (AUPRC=0.132)
PMM 1	0.881	0.139409238188531	PMM 1 (AUPRC=0.132)
PMM 1	0.882	0.139530679121624	PMM 1 (AUPRC=0.132)
PMM 1	0.882142857142857	0.13954802259887	PMM 1 (AUPRC=0.132)
PMM 1	0.883	0.139652056032535	PMM 1 (AUPRC=0.132)
PMM 1	0.884	0.139773368971878	PMM 1 (AUPRC=0.132)
PMM 1	0.885	0.139894617990215	PMM 1 (AUPRC=0.132)
PMM 1	0.886	0.140015803138052	PMM 1 (AUPRC=0.132)
PMM 1	0.887	0.140136924465844	PMM 1 (AUPRC=0.132)
PMM 1	0.888	0.140257982023993	PMM 1 (AUPRC=0.132)
PMM 1	0.889	0.140378975862847	PMM 1 (AUPRC=0.132)
PMM 1	0.89	0.140499906032701	PMM 1 (AUPRC=0.132)
PMM 1	0.891	0.140620772583797	PMM 1 (AUPRC=0.132)
PMM 1	0.892	0.140741575566325	PMM 1 (AUPRC=0.132)
PMM 1	0.892857142857143	0.140845070422535	PMM 1 (AUPRC=0.132)
PMM 1	0.892857142857143	0.140449438202247	PMM 1 (AUPRC=0.132)
PMM 1	0.892857142857143	0.140056022408964	PMM 1 (AUPRC=0.132)
PMM 1	0.892857142857143	0.139664804469274	PMM 1 (AUPRC=0.132)
PMM 1	0.892857142857143	0.139275766016713	PMM 1 (AUPRC=0.132)
PMM 1	0.892857142857143	0.138888888888889	PMM 1 (AUPRC=0.132)
PMM 1	0.893	0.138906480895081	PMM 1 (AUPRC=0.132)
PMM 1	0.894	0.139029592108771	PMM 1 (AUPRC=0.132)
PMM 1	0.895	0.139152645899273	PMM 1 (AUPRC=0.132)
PMM 1	0.896	0.139275642306753	PMM 1 (AUPRC=0.132)
PMM 1	0.897	0.139398581371341	PMM 1 (AUPRC=0.132)
PMM 1	0.898	0.139521463133129	PMM 1 (AUPRC=0.132)
PMM 1	0.899	0.139644287632172	PMM 1 (AUPRC=0.132)
PMM 1	0.9	0.139767054908486	PMM 1 (AUPRC=0.132)
PMM 1	0.901	0.139889765002052	PMM 1 (AUPRC=0.132)
PMM 1	0.902	0.140012417952812	PMM 1 (AUPRC=0.132)
PMM 1	0.903	0.140135013800672	PMM 1 (AUPRC=0.132)
PMM 1	0.904	0.1402575525855	PMM 1 (AUPRC=0.132)
PMM 1	0.904761904761905	0.140350877192982	PMM 1 (AUPRC=0.132)
PMM 1	0.905	0.140380034347128	PMM 1 (AUPRC=0.132)
PMM 1	0.906	0.140502459125349	PMM 1 (AUPRC=0.132)
PMM 1	0.907	0.140624826959921	PMM 1 (AUPRC=0.132)
PMM 1	0.908	0.140747137890564	PMM 1 (AUPRC=0.132)
PMM 1	0.909	0.140869391956962	PMM 1 (AUPRC=0.132)
PMM 1	0.91	0.140991589198761	PMM 1 (AUPRC=0.132)
PMM 1	0.911	0.141113729655569	PMM 1 (AUPRC=0.132)
PMM 1	0.912	0.141235813366961	PMM 1 (AUPRC=0.132)
PMM 1	0.913	0.141357840372472	PMM 1 (AUPRC=0.132)
PMM 1	0.914	0.141479810711601	PMM 1 (AUPRC=0.132)
PMM 1	0.915	0.14160172442381	PMM 1 (AUPRC=0.132)
PMM 1	0.916	0.141723581548527	PMM 1 (AUPRC=0.132)
PMM 1	0.916666666666667	0.141804788213628	PMM 1 (AUPRC=0.132)
PMM 1	0.917	0.14184538212514	PMM 1 (AUPRC=0.132)
PMM 1	0.918	0.141967126193001	PMM 1 (AUPRC=0.132)
PMM 1	0.919	0.142088813791428	PMM 1 (AUPRC=0.132)
PMM 1	0.92	0.1422104449597	PMM 1 (AUPRC=0.132)
PMM 1	0.921	0.14233201973706	PMM 1 (AUPRC=0.132)
PMM 1	0.922	0.142453538162716	PMM 1 (AUPRC=0.132)
PMM 1	0.923	0.142575000275838	PMM 1 (AUPRC=0.132)
PMM 1	0.924	0.14269640611556	PMM 1 (AUPRC=0.132)
PMM 1	0.925	0.142817755720982	PMM 1 (AUPRC=0.132)
PMM 1	0.926	0.142939049131163	PMM 1 (AUPRC=0.132)
PMM 1	0.927	0.143060286385132	PMM 1 (AUPRC=0.132)
PMM 1	0.928	0.143181467521876	PMM 1 (AUPRC=0.132)
PMM 1	0.928571428571429	0.143250688705234	PMM 1 (AUPRC=0.132)
PMM 1	0.928571428571429	0.142857142857143	PMM 1 (AUPRC=0.132)
PMM 1	0.928571428571429	0.142465753424658	PMM 1 (AUPRC=0.132)
PMM 1	0.928571428571429	0.14207650273224	PMM 1 (AUPRC=0.132)
PMM 1	0.928571428571429	0.141689373297003	PMM 1 (AUPRC=0.132)
PMM 1	0.928571428571429	0.141304347826087	PMM 1 (AUPRC=0.132)
PMM 1	0.928571428571429	0.140921409214092	PMM 1 (AUPRC=0.132)
PMM 1	0.928571428571429	0.140540540540541	PMM 1 (AUPRC=0.132)
PMM 1	0.929	0.140587167070218	PMM 1 (AUPRC=0.132)
PMM 1	0.93	0.140695915279879	PMM 1 (AUPRC=0.132)
PMM 1	0.931	0.140804597701149	PMM 1 (AUPRC=0.132)
PMM 1	0.932	0.14091321439371	PMM 1 (AUPRC=0.132)
PMM 1	0.933	0.141021765417171	PMM 1 (AUPRC=0.132)
PMM 1	0.934	0.141130250831067	PMM 1 (AUPRC=0.132)
PMM 1	0.935	0.141238670694864	PMM 1 (AUPRC=0.132)
PMM 1	0.936	0.141347025067955	PMM 1 (AUPRC=0.132)
PMM 1	0.937	0.141455314009662	PMM 1 (AUPRC=0.132)
PMM 1	0.9375	0.141509433962264	PMM 1 (AUPRC=0.132)
PMM 1	0.938	0.141563537579233	PMM 1 (AUPRC=0.132)
PMM 1	0.939	0.141671695835848	PMM 1 (AUPRC=0.132)
PMM 1	0.94	0.141779788838612	PMM 1 (AUPRC=0.132)
PMM 1	0.941	0.141887816646562	PMM 1 (AUPRC=0.132)
PMM 1	0.942	0.141995779318661	PMM 1 (AUPRC=0.132)
PMM 1	0.943	0.142103676913804	PMM 1 (AUPRC=0.132)
PMM 1	0.944	0.14221150949081	PMM 1 (AUPRC=0.132)
PMM 1	0.945	0.142319277108434	PMM 1 (AUPRC=0.132)
PMM 1	0.946	0.142426979825354	PMM 1 (AUPRC=0.132)
PMM 1	0.946428571428571	0.14247311827957	PMM 1 (AUPRC=0.132)
PMM 1	0.946428571428571	0.142091152815013	PMM 1 (AUPRC=0.132)
PMM 1	0.946428571428571	0.141711229946524	PMM 1 (AUPRC=0.132)
PMM 1	0.947	0.141748278663987	PMM 1 (AUPRC=0.132)
PMM 1	0.948	0.141813052955507	PMM 1 (AUPRC=0.132)
PMM 1	0.949	0.141877749775746	PMM 1 (AUPRC=0.132)
PMM 1	0.95	0.141942369263607	PMM 1 (AUPRC=0.132)
PMM 1	0.950892857142857	0.142	PMM 1 (AUPRC=0.132)
PMM 1	0.951	0.14200691155766	PMM 1 (AUPRC=0.132)
PMM 1	0.952	0.142071376796145	PMM 1 (AUPRC=0.132)
PMM 1	0.953	0.142135765116973	PMM 1 (AUPRC=0.132)
PMM 1	0.954	0.142200076657723	PMM 1 (AUPRC=0.132)
PMM 1	0.955	0.14226431155565	PMM 1 (AUPRC=0.132)
PMM 1	0.955357142857143	0.142287234042553	PMM 1 (AUPRC=0.132)
PMM 1	0.956	0.14232846994768	PMM 1 (AUPRC=0.132)
PMM 1	0.957	0.142392551970412	PMM 1 (AUPRC=0.132)
PMM 1	0.958	0.142456557760122	PMM 1 (AUPRC=0.132)
PMM 1	0.959	0.142520487452762	PMM 1 (AUPRC=0.132)
PMM 1	0.959821428571429	0.142572944297082	PMM 1 (AUPRC=0.132)
PMM 1	0.96	0.142584341183959	PMM 1 (AUPRC=0.132)
PMM 1	0.961	0.14264811908902	PMM 1 (AUPRC=0.132)
PMM 1	0.962	0.142711821302929	PMM 1 (AUPRC=0.132)
PMM 1	0.963	0.142775447960351	PMM 1 (AUPRC=0.132)
PMM 1	0.964	0.142838999195631	PMM 1 (AUPRC=0.132)
PMM 1	0.964285714285714	0.142857142857143	PMM 1 (AUPRC=0.132)
PMM 1	0.964285714285714	0.142480211081794	PMM 1 (AUPRC=0.132)
PMM 1	0.964285714285714	0.142105263157895	PMM 1 (AUPRC=0.132)
PMM 1	0.964285714285714	0.141732283464567	PMM 1 (AUPRC=0.132)
PMM 1	0.964285714285714	0.141361256544503	PMM 1 (AUPRC=0.132)
PMM 1	0.964285714285714	0.140992167101828	PMM 1 (AUPRC=0.132)
PMM 1	0.964285714285714	0.140625	PMM 1 (AUPRC=0.132)
PMM 1	0.965	0.140685202540873	PMM 1 (AUPRC=0.132)
PMM 1	0.966	0.1407694229328	PMM 1 (AUPRC=0.132)
PMM 1	0.967	0.140853569719292	PMM 1 (AUPRC=0.132)
PMM 1	0.968	0.140937642996797	PMM 1 (AUPRC=0.132)
PMM 1	0.969	0.141021642861598	PMM 1 (AUPRC=0.132)
PMM 1	0.97	0.141105569409809	PMM 1 (AUPRC=0.132)
PMM 1	0.970238095238095	0.141125541125541	PMM 1 (AUPRC=0.132)
PMM 1	0.971	0.141189422737376	PMM 1 (AUPRC=0.132)
PMM 1	0.972	0.141273202940077	PMM 1 (AUPRC=0.132)
PMM 1	0.973	0.141356910113526	PMM 1 (AUPRC=0.132)
PMM 1	0.974	0.141440544353166	PMM 1 (AUPRC=0.132)
PMM 1	0.975	0.141524105754277	PMM 1 (AUPRC=0.132)
PMM 1	0.976	0.141607594411972	PMM 1 (AUPRC=0.132)
PMM 1	0.976190476190476	0.141623488773748	PMM 1 (AUPRC=0.132)
PMM 1	0.977	0.141691010421199	PMM 1 (AUPRC=0.132)
PMM 1	0.978	0.14177435387674	PMM 1 (AUPRC=0.132)
PMM 1	0.979	0.141857624873212	PMM 1 (AUPRC=0.132)
PMM 1	0.98	0.141940823505069	PMM 1 (AUPRC=0.132)
PMM 1	0.981	0.1420239498666	PMM 1 (AUPRC=0.132)
PMM 1	0.982	0.142107004051931	PMM 1 (AUPRC=0.132)
PMM 1	0.982142857142857	0.142118863049096	PMM 1 (AUPRC=0.132)
PMM 1	0.982142857142857	0.141752577319588	PMM 1 (AUPRC=0.132)
PMM 1	0.982142857142857	0.141388174807198	PMM 1 (AUPRC=0.132)
PMM 1	0.982142857142857	0.141025641025641	PMM 1 (AUPRC=0.132)
PMM 1	0.982142857142857	0.140664961636829	PMM 1 (AUPRC=0.132)
PMM 1	0.982142857142857	0.14030612244898	PMM 1 (AUPRC=0.132)
PMM 1	0.982142857142857	0.139949109414758	PMM 1 (AUPRC=0.132)
PMM 1	0.982142857142857	0.139593908629442	PMM 1 (AUPRC=0.132)
PMM 1	0.982142857142857	0.139240506329114	PMM 1 (AUPRC=0.132)
PMM 1	0.982142857142857	0.138888888888889	PMM 1 (AUPRC=0.132)
PMM 1	0.982142857142857	0.138539042821159	PMM 1 (AUPRC=0.132)
PMM 1	0.982142857142857	0.138190954773869	PMM 1 (AUPRC=0.132)
PMM 1	0.982142857142857	0.137844611528822	PMM 1 (AUPRC=0.132)
PMM 1	0.982142857142857	0.1375	PMM 1 (AUPRC=0.132)
PMM 1	0.982142857142857	0.13715710723192	PMM 1 (AUPRC=0.132)
PMM 1	0.982142857142857	0.13681592039801	PMM 1 (AUPRC=0.132)
PMM 1	0.982142857142857	0.136476426799007	PMM 1 (AUPRC=0.132)
PMM 1	0.982142857142857	0.136138613861386	PMM 1 (AUPRC=0.132)
PMM 1	0.982142857142857	0.135802469135802	PMM 1 (AUPRC=0.132)
PMM 1	0.982142857142857	0.135467980295567	PMM 1 (AUPRC=0.132)
PMM 1	0.982142857142857	0.135135135135135	PMM 1 (AUPRC=0.132)
PMM 1	0.982142857142857	0.134803921568627	PMM 1 (AUPRC=0.132)
PMM 1	0.982142857142857	0.134474327628362	PMM 1 (AUPRC=0.132)
PMM 1	0.982142857142857	0.134146341463415	PMM 1 (AUPRC=0.132)
PMM 1	0.982142857142857	0.1338199513382	PMM 1 (AUPRC=0.132)
PMM 1	0.982142857142857	0.133495145631068	PMM 1 (AUPRC=0.132)
PMM 1	0.982142857142857	0.13317191283293	PMM 1 (AUPRC=0.132)
PMM 1	0.982142857142857	0.132850241545894	PMM 1 (AUPRC=0.132)
PMM 1	0.983	0.132950768992967	PMM 1 (AUPRC=0.132)
PMM 1	0.984	0.133068021559801	PMM 1 (AUPRC=0.132)
PMM 1	0.985	0.133185242418389	PMM 1 (AUPRC=0.132)
PMM 1	0.986	0.13330243158159	PMM 1 (AUPRC=0.132)
PMM 1	0.987	0.133419589062259	PMM 1 (AUPRC=0.132)
PMM 1	0.988	0.133536714873241	PMM 1 (AUPRC=0.132)
PMM 1	0.989	0.133653809027376	PMM 1 (AUPRC=0.132)
PMM 1	0.99	0.133770871537496	PMM 1 (AUPRC=0.132)
PMM 1	0.991	0.133887902416429	PMM 1 (AUPRC=0.132)
PMM 1	0.992	0.134004901676991	PMM 1 (AUPRC=0.132)
PMM 1	0.993	0.134121869331996	PMM 1 (AUPRC=0.132)
PMM 1	0.994	0.134238805394247	PMM 1 (AUPRC=0.132)
PMM 1	0.995	0.134355709876543	PMM 1 (AUPRC=0.132)
PMM 1	0.996	0.134472582791676	PMM 1 (AUPRC=0.132)
PMM 1	0.997	0.134589424152428	PMM 1 (AUPRC=0.132)
PMM 1	0.998	0.134706233971578	PMM 1 (AUPRC=0.132)
PMM 1	0.999	0.134823012261896	PMM 1 (AUPRC=0.132)
PMM 1	1	0.134939759036145	PMM 1 (AUPRC=0.132)
PMM 1	1	0.134615384615385	PMM 1 (AUPRC=0.132)
PMM 1	0.213	0.115250830949988	PMM 1 (AUPRC=0.132)
PMM 1	0.214	0.11535499768982	PMM 1 (AUPRC=0.132)
PMM 1	0.214285714285714	0.115384615384615	PMM 1 (AUPRC=0.132)
PMM 1	0.214285714285714	0.114285714285714	PMM 1 (AUPRC=0.132)
PMM 1	0.214285714285714	0.113207547169811	PMM 1 (AUPRC=0.132)
PMM 1	0.214285714285714	0.11214953271028	PMM 1 (AUPRC=0.132)
PMM 1	0.214285714285714	0.111111111111111	PMM 1 (AUPRC=0.132)
PMM 1	0.214285714285714	0.110091743119266	PMM 1 (AUPRC=0.132)
PMM 1	0.214285714285714	0.109090909090909	PMM 1 (AUPRC=0.132)
PMM 1	0.214285714285714	0.108108108108108	PMM 1 (AUPRC=0.132)
PMM 1	0.214285714285714	0.107142857142857	PMM 1 (AUPRC=0.132)
PMM 1	0.214285714285714	0.106194690265487	PMM 1 (AUPRC=0.132)
PMM 1	0.215	0.106360424028269	PMM 1 (AUPRC=0.132)
PMM 1	0.216	0.106591469862531	PMM 1 (AUPRC=0.132)
PMM 1	0.217	0.106821378340366	PMM 1 (AUPRC=0.132)
PMM 1	0.217857142857143	0.107017543859649	PMM 1 (AUPRC=0.132)
PMM 1	0.218	0.107050157839355	PMM 1 (AUPRC=0.132)
PMM 1	0.219	0.107277816655004	PMM 1 (AUPRC=0.132)
PMM 1	0.22	0.107504363001745	PMM 1 (AUPRC=0.132)
PMM 1	0.221	0.107729805013928	PMM 1 (AUPRC=0.132)
PMM 1	0.221428571428571	0.107826086956522	PMM 1 (AUPRC=0.132)
PMM 1	0.222	0.107954150746787	PMM 1 (AUPRC=0.132)
PMM 1	0.223	0.108177408177408	PMM 1 (AUPRC=0.132)
PMM 1	0.224	0.108399585205669	PMM 1 (AUPRC=0.132)
PMM 1	0.225	0.108620689655172	PMM 1 (AUPRC=0.132)
PMM 1	0.225	0.108620689655172	PMM 1 (AUPRC=0.132)
PMM 1	0.226	0.108840729274166	PMM 1 (AUPRC=0.132)
PMM 1	0.227	0.109059711736445	PMM 1 (AUPRC=0.132)
PMM 1	0.228	0.109277644642246	PMM 1 (AUPRC=0.132)
PMM 1	0.228571428571429	0.109401709401709	PMM 1 (AUPRC=0.132)
PMM 1	0.229	0.109494535519126	PMM 1 (AUPRC=0.132)
PMM 1	0.23	0.109710391822828	PMM 1 (AUPRC=0.132)
PMM 1	0.231	0.109925220938137	PMM 1 (AUPRC=0.132)
PMM 1	0.232	0.110139030179722	PMM 1 (AUPRC=0.132)
PMM 1	0.232142857142857	0.110169491525424	PMM 1 (AUPRC=0.132)
PMM 1	0.233	0.110396642750778	PMM 1 (AUPRC=0.132)
PMM 1	0.234	0.110660721524118	PMM 1 (AUPRC=0.132)
PMM 1	0.235	0.110923803101821	PMM 1 (AUPRC=0.132)
PMM 1	0.236	0.111185893121551	PMM 1 (AUPRC=0.132)
PMM 1	0.236607142857143	0.111344537815126	PMM 1 (AUPRC=0.132)
PMM 1	0.237	0.111446997178557	PMM 1 (AUPRC=0.132)
PMM 1	0.238	0.111707120826069	PMM 1 (AUPRC=0.132)
PMM 1	0.239	0.111966269575693	PMM 1 (AUPRC=0.132)
PMM 1	0.24	0.112224448897796	PMM 1 (AUPRC=0.132)
PMM 1	0.241	0.112481664221896	PMM 1 (AUPRC=0.132)
PMM 1	0.241071428571429	0.1125	PMM 1 (AUPRC=0.132)
PMM 1	0.242	0.112737920937042	PMM 1 (AUPRC=0.132)
PMM 1	0.243	0.112993224392188	PMM 1 (AUPRC=0.132)
PMM 1	0.244	0.113247579896565	PMM 1 (AUPRC=0.132)
PMM 1	0.245	0.113500992720053	PMM 1 (AUPRC=0.132)
PMM 1	0.245535714285714	0.113636363636364	PMM 1 (AUPRC=0.132)
PMM 1	0.246	0.113753468093539	PMM 1 (AUPRC=0.132)
PMM 1	0.247	0.114005011209284	PMM 1 (AUPRC=0.132)
PMM 1	0.248	0.114255627221272	PMM 1 (AUPRC=0.132)
PMM 1	0.249	0.114505321245566	PMM 1 (AUPRC=0.132)
PMM 1	0.25	0.114754098360656	PMM 1 (AUPRC=0.132)
PMM 1	0.251	0.114896678001569	PMM 1 (AUPRC=0.132)
PMM 1	0.252	0.115038476587974	PMM 1 (AUPRC=0.132)
PMM 1	0.25297619047619	0.115176151761518	PMM 1 (AUPRC=0.132)
PMM 1	0.253	0.115179500520291	PMM 1 (AUPRC=0.132)
PMM 1	0.254	0.1153197561292	PMM 1 (AUPRC=0.132)
PMM 1	0.255	0.115459249676585	PMM 1 (AUPRC=0.132)
PMM 1	0.255952380952381	0.115591397849462	PMM 1 (AUPRC=0.132)
PMM 1	0.256	0.11559798735647	PMM 1 (AUPRC=0.132)
PMM 1	0.257	0.115735975295934	PMM 1 (AUPRC=0.132)
PMM 1	0.258	0.115873219556012	PMM 1 (AUPRC=0.132)
PMM 1	0.258928571428571	0.116	PMM 1 (AUPRC=0.132)
PMM 1	0.259	0.116009726132583	PMM 1 (AUPRC=0.132)
PMM 1	0.26	0.116145500957243	PMM 1 (AUPRC=0.132)
PMM 1	0.261	0.116280549898167	PMM 1 (AUPRC=0.132)
PMM 1	0.261904761904762	0.116402116402116	PMM 1 (AUPRC=0.132)
PMM 1	0.262	0.11641487876095	PMM 1 (AUPRC=0.132)
PMM 1	0.263	0.11654849328944	PMM 1 (AUPRC=0.132)
PMM 1	0.264	0.116681399166561	PMM 1 (AUPRC=0.132)
PMM 1	0.264880952380952	0.116797900262467	PMM 1 (AUPRC=0.132)
PMM 1	0.265	0.116813602015113	PMM 1 (AUPRC=0.132)
PMM 1	0.266	0.116945107398568	PMM 1 (AUPRC=0.132)
PMM 1	0.267	0.117075920821849	PMM 1 (AUPRC=0.132)
PMM 1	0.267857142857143	0.1171875	PMM 1 (AUPRC=0.132)
PMM 1	0.268	0.117235345581802	PMM 1 (AUPRC=0.132)
PMM 1	0.269	0.11756993006993	PMM 1 (AUPRC=0.132)
PMM 1	0.27	0.117903930131004	PMM 1 (AUPRC=0.132)
PMM 1	0.271	0.118237347294939	PMM 1 (AUPRC=0.132)
PMM 1	0.272	0.118570183086312	PMM 1 (AUPRC=0.132)
PMM 1	0.273	0.11890243902439	PMM 1 (AUPRC=0.132)
PMM 1	0.274	0.119234116623151	PMM 1 (AUPRC=0.132)
PMM 1	0.275	0.119565217391304	PMM 1 (AUPRC=0.132)
PMM 1	0.276	0.11989574283232	PMM 1 (AUPRC=0.132)
PMM 1	0.276785714285714	0.12015503875969	PMM 1 (AUPRC=0.132)
PMM 1	0.277	0.120225694444444	PMM 1 (AUPRC=0.132)
PMM 1	0.278	0.120555073720729	PMM 1 (AUPRC=0.132)
PMM 1	0.279	0.120883882149047	PMM 1 (AUPRC=0.132)
PMM 1	0.28	0.121212121212121	PMM 1 (AUPRC=0.132)
PMM 1	0.281	0.121539792387543	PMM 1 (AUPRC=0.132)
PMM 1	0.282	0.121866897147796	PMM 1 (AUPRC=0.132)
PMM 1	0.283	0.122193436960276	PMM 1 (AUPRC=0.132)
PMM 1	0.284	0.122519413287317	PMM 1 (AUPRC=0.132)
PMM 1	0.285	0.122844827586207	PMM 1 (AUPRC=0.132)
PMM 1	0.285714285714286	0.123076923076923	PMM 1 (AUPRC=0.132)
PMM 1	0.285714285714286	0.122137404580153	PMM 1 (AUPRC=0.132)
PMM 1	0.285714285714286	0.121212121212121	PMM 1 (AUPRC=0.132)
PMM 1	0.285714285714286	0.120300751879699	PMM 1 (AUPRC=0.132)
PMM 1	0.285714285714286	0.119402985074627	PMM 1 (AUPRC=0.132)
PMM 1	0.285714285714286	0.118518518518519	PMM 1 (AUPRC=0.132)
PMM 1	0.286	0.118594869972158	PMM 1 (AUPRC=0.132)
PMM 1	0.287	0.118861673174772	PMM 1 (AUPRC=0.132)
PMM 1	0.288	0.119127814217337	PMM 1 (AUPRC=0.132)
PMM 1	0.289	0.119393295561851	PMM 1 (AUPRC=0.132)
PMM 1	0.29	0.11965811965812	PMM 1 (AUPRC=0.132)
PMM 1	0.291	0.119922288943836	PMM 1 (AUPRC=0.132)
PMM 1	0.291666666666667	0.120098039215686	PMM 1 (AUPRC=0.132)
PMM 1	0.292	0.120185805844652	PMM 1 (AUPRC=0.132)
PMM 1	0.293	0.120448672774254	PMM 1 (AUPRC=0.132)
PMM 1	0.294	0.120710892134436	PMM 1 (AUPRC=0.132)
PMM 1	0.295	0.120972466315173	PMM 1 (AUPRC=0.132)
PMM 1	0.296	0.121233397694693	PMM 1 (AUPRC=0.132)
PMM 1	0.297	0.121493688639551	PMM 1 (AUPRC=0.132)
PMM 1	0.297619047619048	0.121654501216545	PMM 1 (AUPRC=0.132)
PMM 1	0.298	0.121753341504699	PMM 1 (AUPRC=0.132)
PMM 1	0.299	0.122012358633555	PMM 1 (AUPRC=0.132)
PMM 1	0.3	0.122270742358079	PMM 1 (AUPRC=0.132)
PMM 1	0.301	0.122528494998837	PMM 1 (AUPRC=0.132)
PMM 1	0.302	0.122785618865075	PMM 1 (AUPRC=0.132)
PMM 1	0.303	0.123042116254786	PMM 1 (AUPRC=0.132)
PMM 1	0.303571428571429	0.123188405797101	PMM 1 (AUPRC=0.132)
PMM 1	0.304	0.123297989454777	PMM 1 (AUPRC=0.132)
PMM 1	0.305	0.123553240740741	PMM 1 (AUPRC=0.132)
PMM 1	0.306	0.123807872377319	PMM 1 (AUPRC=0.132)
PMM 1	0.307	0.124061886618173	PMM 1 (AUPRC=0.132)
PMM 1	0.308	0.124315285706049	PMM 1 (AUPRC=0.132)
PMM 1	0.309	0.12456807187284	PMM 1 (AUPRC=0.132)
PMM 1	0.309523809523809	0.124700239808153	PMM 1 (AUPRC=0.132)
PMM 1	0.31	0.124820247339661	PMM 1 (AUPRC=0.132)
PMM 1	0.311	0.125071814316902	PMM 1 (AUPRC=0.132)
PMM 1	0.312	0.125322775004304	PMM 1 (AUPRC=0.132)
PMM 1	0.313	0.125573131591013	PMM 1 (AUPRC=0.132)
PMM 1	0.314	0.125822886255653	PMM 1 (AUPRC=0.132)
PMM 1	0.315	0.126072041166381	PMM 1 (AUPRC=0.132)
PMM 1	0.31547619047619	0.126190476190476	PMM 1 (AUPRC=0.132)
PMM 1	0.316	0.126320598480955	PMM 1 (AUPRC=0.132)
PMM 1	0.317	0.126568560346794	PMM 1 (AUPRC=0.132)
PMM 1	0.318	0.126815928901043	PMM 1 (AUPRC=0.132)
PMM 1	0.319	0.127062706270627	PMM 1 (AUPRC=0.132)
PMM 1	0.32	0.127308894572322	PMM 1 (AUPRC=0.132)
PMM 1	0.321	0.127554495912807	PMM 1 (AUPRC=0.132)
PMM 1	0.321428571428571	0.127659574468085	PMM 1 (AUPRC=0.132)
PMM 1	0.322	0.127712618278656	PMM 1 (AUPRC=0.132)
PMM 1	0.323	0.127805098637725	PMM 1 (AUPRC=0.132)
PMM 1	0.324	0.127897140923702	PMM 1 (AUPRC=0.132)
PMM 1	0.324404761904762	0.127934272300469	PMM 1 (AUPRC=0.132)
PMM 1	0.325	0.127988748241913	PMM 1 (AUPRC=0.132)
PMM 1	0.326	0.128079923668407	PMM 1 (AUPRC=0.132)
PMM 1	0.327	0.128170670250294	PMM 1 (AUPRC=0.132)
PMM 1	0.327380952380952	0.128205128205128	PMM 1 (AUPRC=0.132)
PMM 1	0.328	0.128260991006089	PMM 1 (AUPRC=0.132)
PMM 1	0.329	0.128350888926044	PMM 1 (AUPRC=0.132)
PMM 1	0.33	0.128440366972477	PMM 1 (AUPRC=0.132)
PMM 1	0.330357142857143	0.128472222222222	PMM 1 (AUPRC=0.132)
PMM 1	0.331	0.128529428080102	PMM 1 (AUPRC=0.132)
PMM 1	0.332	0.128618075156345	PMM 1 (AUPRC=0.132)
PMM 1	0.333	0.128706311081663	PMM 1 (AUPRC=0.132)
PMM 1	0.333333333333333	0.128735632183908	PMM 1 (AUPRC=0.132)
PMM 1	0.334	0.128794138709855	PMM 1 (AUPRC=0.132)
PMM 1	0.335	0.12888156086837	PMM 1 (AUPRC=0.132)
PMM 1	0.336	0.128968580358612	PMM 1 (AUPRC=0.132)
PMM 1	0.336309523809524	0.128995433789954	PMM 1 (AUPRC=0.132)
PMM 1	0.337	0.129055199956234	PMM 1 (AUPRC=0.132)
PMM 1	0.338	0.12914142241144	PMM 1 (AUPRC=0.132)
PMM 1	0.339	0.129227250449273	PMM 1 (AUPRC=0.132)
PMM 1	0.339285714285714	0.129251700680272	PMM 1 (AUPRC=0.132)
PMM 1	0.34	0.129470964232286	PMM 1 (AUPRC=0.132)
PMM 1	0.341	0.129777632795085	PMM 1 (AUPRC=0.132)
PMM 1	0.342	0.130083951422284	PMM 1 (AUPRC=0.132)
PMM 1	0.343	0.130389920712501	PMM 1 (AUPRC=0.132)
PMM 1	0.344	0.130695541262992	PMM 1 (AUPRC=0.132)
PMM 1	0.345	0.13100081366965	PMM 1 (AUPRC=0.132)
PMM 1	0.346	0.131305738527012	PMM 1 (AUPRC=0.132)
PMM 1	0.347	0.131610316428262	PMM 1 (AUPRC=0.132)
PMM 1	0.348	0.131914547965234	PMM 1 (AUPRC=0.132)
PMM 1	0.349	0.132218433728419	PMM 1 (AUPRC=0.132)
PMM 1	0.35	0.132521974306964	PMM 1 (AUPRC=0.132)
PMM 1	0.351	0.13282517028868	PMM 1 (AUPRC=0.132)
PMM 1	0.351190476190476	0.132882882882883	PMM 1 (AUPRC=0.132)
PMM 1	0.352	0.133128022260043	PMM 1 (AUPRC=0.132)
PMM 1	0.353	0.133430530806199	PMM 1 (AUPRC=0.132)
PMM 1	0.354	0.133732696510969	PMM 1 (AUPRC=0.132)
PMM 1	0.355	0.13403451995685	PMM 1 (AUPRC=0.132)
PMM 1	0.356	0.134336001725021	PMM 1 (AUPRC=0.132)
PMM 1	0.357	0.134637142395345	PMM 1 (AUPRC=0.132)
PMM 1	0.358	0.134937942546375	PMM 1 (AUPRC=0.132)
PMM 1	0.359	0.135238402755355	PMM 1 (AUPRC=0.132)
PMM 1	0.36	0.135538523598225	PMM 1 (AUPRC=0.132)
PMM 1	0.361	0.135838305649626	PMM 1 (AUPRC=0.132)
PMM 1	0.362	0.136137749482902	PMM 1 (AUPRC=0.132)
PMM 1	0.363	0.136436855670103	PMM 1 (AUPRC=0.132)
PMM 1	0.363095238095238	0.136465324384787	PMM 1 (AUPRC=0.132)
PMM 1	0.364	0.13673562478199	PMM 1 (AUPRC=0.132)
PMM 1	0.365	0.13703405738804	PMM 1 (AUPRC=0.132)
PMM 1	0.366	0.137332154056444	PMM 1 (AUPRC=0.132)
PMM 1	0.367	0.13762991535412	PMM 1 (AUPRC=0.132)
PMM 1	0.368	0.137927341846706	PMM 1 (AUPRC=0.132)
PMM 1	0.369	0.138224434098571	PMM 1 (AUPRC=0.132)
PMM 1	0.37	0.138521192672817	PMM 1 (AUPRC=0.132)
PMM 1	0.371	0.138817618131281	PMM 1 (AUPRC=0.132)
PMM 1	0.372	0.139113711034538	PMM 1 (AUPRC=0.132)
PMM 1	0.373	0.139409471941908	PMM 1 (AUPRC=0.132)
PMM 1	0.374	0.139704901411457	PMM 1 (AUPRC=0.132)
PMM 1	0.375	0.14	PMM 1 (AUPRC=0.132)
PMM 1	0.376	0.140164021727554	PMM 1 (AUPRC=0.132)
PMM 1	0.377	0.140327555035627	PMM 1 (AUPRC=0.132)
PMM 1	0.378	0.14049060210258	PMM 1 (AUPRC=0.132)
PMM 1	0.379	0.140653165093839	PMM 1 (AUPRC=0.132)
PMM 1	0.379464285714286	0.140728476821192	PMM 1 (AUPRC=0.132)
PMM 1	0.38	0.14081524616199	PMM 1 (AUPRC=0.132)
PMM 1	0.381	0.140976847446876	PMM 1 (AUPRC=0.132)
PMM 1	0.382	0.141137971075689	PMM 1 (AUPRC=0.132)
PMM 1	0.383	0.141298619163065	PMM 1 (AUPRC=0.132)
PMM 1	0.383928571428571	0.141447368421053	PMM 1 (AUPRC=0.132)
PMM 1	0.384	0.141458793811178	PMM 1 (AUPRC=0.132)
PMM 1	0.385	0.141618497109827	PMM 1 (AUPRC=0.132)
PMM 1	0.386	0.141777731136531	PMM 1 (AUPRC=0.132)
PMM 1	0.387	0.141936497956617	PMM 1 (AUPRC=0.132)
PMM 1	0.388	0.142094799623313	PMM 1 (AUPRC=0.132)
PMM 1	0.388392857142857	0.142156862745098	PMM 1 (AUPRC=0.132)
PMM 1	0.389	0.142252638177829	PMM 1 (AUPRC=0.132)
PMM 1	0.39	0.142410015649452	PMM 1 (AUPRC=0.132)
PMM 1	0.391	0.142566934055631	PMM 1 (AUPRC=0.132)
PMM 1	0.392	0.14272339540206	PMM 1 (AUPRC=0.132)
PMM 1	0.392857142857143	0.142857142857143	PMM 1 (AUPRC=0.132)
PMM 1	0.392857142857143	0.141935483870968	PMM 1 (AUPRC=0.132)
PMM 1	0.392857142857143	0.141025641025641	PMM 1 (AUPRC=0.132)
PMM 1	0.392857142857143	0.140127388535032	PMM 1 (AUPRC=0.132)
PMM 1	0.392857142857143	0.139240506329114	PMM 1 (AUPRC=0.132)
PMM 1	0.392857142857143	0.138364779874214	PMM 1 (AUPRC=0.132)
PMM 1	0.392857142857143	0.1375	PMM 1 (AUPRC=0.132)
PMM 1	0.393	0.1375224955009	PMM 1 (AUPRC=0.132)
PMM 1	0.394	0.137679712460064	PMM 1 (AUPRC=0.132)
PMM 1	0.395	0.137836490528415	PMM 1 (AUPRC=0.132)
PMM 1	0.396	0.137992831541219	PMM 1 (AUPRC=0.132)
PMM 1	0.397	0.138148737323524	PMM 1 (AUPRC=0.132)
PMM 1	0.397321428571429	0.138198757763975	PMM 1 (AUPRC=0.132)
PMM 1	0.398	0.13830420969023	PMM 1 (AUPRC=0.132)
PMM 1	0.399	0.138459250446163	PMM 1 (AUPRC=0.132)
PMM 1	0.4	0.138613861386139	PMM 1 (AUPRC=0.132)
PMM 1	0.401	0.138768044295037	PMM 1 (AUPRC=0.132)
PMM 1	0.401785714285714	0.138888888888889	PMM 1 (AUPRC=0.132)
PMM 1	0.402	0.138921800947867	PMM 1 (AUPRC=0.132)
PMM 1	0.403	0.13907513310984	PMM 1 (AUPRC=0.132)
PMM 1	0.404	0.139228042536432	PMM 1 (AUPRC=0.132)
PMM 1	0.405	0.139380530973451	PMM 1 (AUPRC=0.132)
PMM 1	0.406	0.139532600157109	PMM 1 (AUPRC=0.132)
PMM 1	0.40625	0.139570552147239	PMM 1 (AUPRC=0.132)
PMM 1	0.407	0.139684251814081	PMM 1 (AUPRC=0.132)
PMM 1	0.408	0.139835487661575	PMM 1 (AUPRC=0.132)
PMM 1	0.409	0.139986309407393	PMM 1 (AUPRC=0.132)
PMM 1	0.41	0.14013671875	PMM 1 (AUPRC=0.132)
PMM 1	0.410714285714286	0.140243902439024	PMM 1 (AUPRC=0.132)
PMM 1	0.411	0.140245685873062	PMM 1 (AUPRC=0.132)
PMM 1	0.412	0.140251908768176	PMM 1 (AUPRC=0.132)
PMM 1	0.413	0.14025810207646	PMM 1 (AUPRC=0.132)
PMM 1	0.413265306122449	0.14025974025974	PMM 1 (AUPRC=0.132)
PMM 1	0.414	0.140264266008422	PMM 1 (AUPRC=0.132)
PMM 1	0.415	0.140270400772574	PMM 1 (AUPRC=0.132)
PMM 1	0.415816326530612	0.140275387263339	PMM 1 (AUPRC=0.132)
PMM 1	0.416	0.140276506575461	PMM 1 (AUPRC=0.132)
PMM 1	0.417	0.140282583621684	PMM 1 (AUPRC=0.132)
PMM 1	0.418	0.140288632113919	PMM 1 (AUPRC=0.132)
PMM 1	0.418367346938775	0.140290846877673	PMM 1 (AUPRC=0.132)
PMM 1	0.419	0.140294652252942	PMM 1 (AUPRC=0.132)
PMM 1	0.42	0.140300644237652	PMM 1 (AUPRC=0.132)
PMM 1	0.420918367346939	0.14030612244898	PMM 1 (AUPRC=0.132)
PMM 1	0.421	0.140306608265092	PMM 1 (AUPRC=0.132)
PMM 1	0.422	0.140312544530471	PMM 1 (AUPRC=0.132)
PMM 1	0.423	0.140318453227182	PMM 1 (AUPRC=0.132)
PMM 1	0.423469387755102	0.140321217244294	PMM 1 (AUPRC=0.132)
PMM 1	0.424	0.14032433454683	PMM 1 (AUPRC=0.132)
PMM 1	0.425	0.140330188679245	PMM 1 (AUPRC=0.132)
PMM 1	0.426	0.140336015812509	PMM 1 (AUPRC=0.132)
PMM 1	0.426020408163265	0.140336134453781	PMM 1 (AUPRC=0.132)
PMM 1	0.427	0.14034181613297	PMM 1 (AUPRC=0.132)
PMM 1	0.428	0.140347589825268	PMM 1 (AUPRC=0.132)
PMM 1	0.428571428571429	0.140350877192982	PMM 1 (AUPRC=0.132)
PMM 1	0.428571428571429	0.13953488372093	PMM 1 (AUPRC=0.132)
PMM 1	0.428571428571429	0.138728323699422	PMM 1 (AUPRC=0.132)
PMM 1	0.429	0.138780414538901	PMM 1 (AUPRC=0.132)
PMM 1	0.43	0.138901707429626	PMM 1 (AUPRC=0.132)
PMM 1	0.431	0.139022648204041	PMM 1 (AUPRC=0.132)
PMM 1	0.432	0.139143238393227	PMM 1 (AUPRC=0.132)
PMM 1	0.432539682539683	0.139208173690932	PMM 1 (AUPRC=0.132)
PMM 1	0.433	0.139263479519401	PMM 1 (AUPRC=0.132)
PMM 1	0.434	0.139383373095981	PMM 1 (AUPRC=0.132)
PMM 1	0.435	0.139502920627649	PMM 1 (AUPRC=0.132)
PMM 1	0.436	0.139622123610412	PMM 1 (AUPRC=0.132)
PMM 1	0.436507936507936	0.13968253968254	PMM 1 (AUPRC=0.132)
PMM 1	0.437	0.139740983531669	PMM 1 (AUPRC=0.132)
PMM 1	0.438	0.139859501870267	PMM 1 (AUPRC=0.132)
PMM 1	0.439	0.139977680096568	PMM 1 (AUPRC=0.132)
PMM 1	0.44	0.140095519672504	PMM 1 (AUPRC=0.132)
PMM 1	0.44047619047619	0.140151515151515	PMM 1 (AUPRC=0.132)
PMM 1	0.441	0.140213022051643	PMM 1 (AUPRC=0.132)
PMM 1	0.442	0.140330188679245	PMM 1 (AUPRC=0.132)
PMM 1	0.443	0.140447020992323	PMM 1 (AUPRC=0.132)
PMM 1	0.444	0.140563520419701	PMM 1 (AUPRC=0.132)
PMM 1	0.444444444444444	0.140615191462649	PMM 1 (AUPRC=0.132)
PMM 1	0.445	0.140679688382071	PMM 1 (AUPRC=0.132)
PMM 1	0.446	0.140795526292054	PMM 1 (AUPRC=0.132)
PMM 1	0.447	0.140911035554255	PMM 1 (AUPRC=0.132)
PMM 1	0.448	0.141026217565319	PMM 1 (AUPRC=0.132)
PMM 1	0.448412698412698	0.141073657927591	PMM 1 (AUPRC=0.132)
PMM 1	0.449	0.141141073713991	PMM 1 (AUPRC=0.132)
PMM 1	0.45	0.141255605381166	PMM 1 (AUPRC=0.132)
PMM 1	0.451	0.14136981393995	PMM 1 (AUPRC=0.132)
PMM 1	0.452	0.141483700755713	PMM 1 (AUPRC=0.132)
PMM 1	0.452380952380952	0.141527001862197	PMM 1 (AUPRC=0.132)
PMM 1	0.453	0.141597267186139	PMM 1 (AUPRC=0.132)
PMM 1	0.454	0.14171051458129	PMM 1 (AUPRC=0.132)
PMM 1	0.455	0.141823444283647	PMM 1 (AUPRC=0.132)
PMM 1	0.456	0.141936057628174	PMM 1 (AUPRC=0.132)
PMM 1	0.456349206349206	0.141975308641975	PMM 1 (AUPRC=0.132)
PMM 1	0.457	0.142048355942364	PMM 1 (AUPRC=0.132)
PMM 1	0.458	0.142160340546293	PMM 1 (AUPRC=0.132)
PMM 1	0.459	0.142272012752673	PMM 1 (AUPRC=0.132)
PMM 1	0.46	0.142383373866903	PMM 1 (AUPRC=0.132)
PMM 1	0.46031746031746	0.142418661755678	PMM 1 (AUPRC=0.132)
PMM 1	0.461	0.142494425187115	PMM 1 (AUPRC=0.132)
PMM 1	0.462	0.142605168004233	PMM 1 (AUPRC=0.132)
PMM 1	0.463	0.142715603602017	PMM 1 (AUPRC=0.132)
PMM 1	0.464	0.142825733257113	PMM 1 (AUPRC=0.132)
PMM 1	0.464285714285714	0.142857142857143	PMM 1 (AUPRC=0.132)
PMM 1	0.465	0.142919868276619	PMM 1 (AUPRC=0.132)
PMM 1	0.466	0.143007452871548	PMM 1 (AUPRC=0.132)
PMM 1	0.467	0.143094769096082	PMM 1 (AUPRC=0.132)
PMM 1	0.467857142857143	0.143169398907104	PMM 1 (AUPRC=0.132)
PMM 1	0.468	0.143181818181818	PMM 1 (AUPRC=0.132)
PMM 1	0.469	0.143268601352826	PMM 1 (AUPRC=0.132)
PMM 1	0.47	0.143355119825708	PMM 1 (AUPRC=0.132)
PMM 1	0.471	0.143441374809658	PMM 1 (AUPRC=0.132)
PMM 1	0.471428571428571	0.143478260869565	PMM 1 (AUPRC=0.132)
PMM 1	0.472	0.143527367506516	PMM 1 (AUPRC=0.132)
PMM 1	0.473	0.143613099110822	PMM 1 (AUPRC=0.132)
PMM 1	0.474	0.143698570809874	PMM 1 (AUPRC=0.132)
PMM 1	0.475	0.143783783783784	PMM 1 (AUPRC=0.132)
PMM 1	0.475	0.143783783783784	PMM 1 (AUPRC=0.132)
PMM 1	0.476	0.143868739205527	PMM 1 (AUPRC=0.132)
PMM 1	0.477	0.143953438241	PMM 1 (AUPRC=0.132)
PMM 1	0.478	0.144037882049074	PMM 1 (AUPRC=0.132)
PMM 1	0.478571428571429	0.144086021505376	PMM 1 (AUPRC=0.132)
PMM 1	0.479	0.144122071781646	PMM 1 (AUPRC=0.132)
PMM 1	0.48	0.144206008583691	PMM 1 (AUPRC=0.132)
PMM 1	0.481	0.144289693593315	PMM 1 (AUPRC=0.132)
PMM 1	0.482	0.144373127941806	PMM 1 (AUPRC=0.132)
PMM 1	0.482142857142857	0.144385026737968	PMM 1 (AUPRC=0.132)
PMM 1	0.482142857142857	0.143617021276596	PMM 1 (AUPRC=0.132)
PMM 1	0.482142857142857	0.142857142857143	PMM 1 (AUPRC=0.132)
PMM 1	0.482142857142857	0.142105263157895	PMM 1 (AUPRC=0.132)
PMM 1	0.482142857142857	0.141361256544503	PMM 1 (AUPRC=0.132)
PMM 1	0.482142857142857	0.140625	PMM 1 (AUPRC=0.132)
PMM 1	0.482142857142857	0.139896373056995	PMM 1 (AUPRC=0.132)
PMM 1	0.482142857142857	0.139175257731959	PMM 1 (AUPRC=0.132)
PMM 1	0.482142857142857	0.138461538461538	PMM 1 (AUPRC=0.132)
PMM 1	0.482142857142857	0.137755102040816	PMM 1 (AUPRC=0.132)
PMM 1	0.482142857142857	0.137055837563452	PMM 1 (AUPRC=0.132)
PMM 1	0.482142857142857	0.136363636363636	PMM 1 (AUPRC=0.132)
PMM 1	0.482142857142857	0.135678391959799	PMM 1 (AUPRC=0.132)
PMM 1	0.483	0.135690492434884	PMM 1 (AUPRC=0.132)
PMM 1	0.484	0.135704558199151	PMM 1 (AUPRC=0.132)
PMM 1	0.48469387755102	0.135714285714286	PMM 1 (AUPRC=0.132)
PMM 1	0.485	0.135718568858685	PMM 1 (AUPRC=0.132)
PMM 1	0.486	0.135732524736674	PMM 1 (AUPRC=0.132)
PMM 1	0.487	0.135746426153785	PMM 1 (AUPRC=0.132)
PMM 1	0.487244897959184	0.135749822316986	PMM 1 (AUPRC=0.132)
PMM 1	0.488	0.135760273428185	PMM 1 (AUPRC=0.132)
PMM 1	0.489	0.13577406687557	PMM 1 (AUPRC=0.132)
PMM 1	0.489795918367347	0.135785007072136	PMM 1 (AUPRC=0.132)
PMM 1	0.49	0.135787806809184	PMM 1 (AUPRC=0.132)
PMM 1	0.491	0.135801493539847	PMM 1 (AUPRC=0.132)
PMM 1	0.492	0.135815127375976	PMM 1 (AUPRC=0.132)
PMM 1	0.49234693877551	0.135819845179451	PMM 1 (AUPRC=0.132)
PMM 1	0.493	0.135828708623608	PMM 1 (AUPRC=0.132)
PMM 1	0.494	0.135842237586424	PMM 1 (AUPRC=0.132)
PMM 1	0.494897959183673	0.135854341736695	PMM 1 (AUPRC=0.132)
PMM 1	0.495	0.135855714565771	PMM 1 (AUPRC=0.132)
PMM 1	0.496	0.135869139860687	PMM 1 (AUPRC=0.132)
PMM 1	0.497	0.135882513767918	PMM 1 (AUPRC=0.132)
PMM 1	0.497448979591837	0.13588850174216	PMM 1 (AUPRC=0.132)
PMM 1	0.498	0.135895836581943	PMM 1 (AUPRC=0.132)
PMM 1	0.499	0.135909108594996	PMM 1 (AUPRC=0.132)
PMM 1	0.5	0.135922330097087	PMM 1 (AUPRC=0.132)
PMM 1	0.501	0.136101678470942	PMM 1 (AUPRC=0.132)
PMM 1	0.502	0.136280783401202	PMM 1 (AUPRC=0.132)
PMM 1	0.503	0.136459645383199	PMM 1 (AUPRC=0.132)
PMM 1	0.504	0.136638264910922	PMM 1 (AUPRC=0.132)
PMM 1	0.505	0.13681664247702	PMM 1 (AUPRC=0.132)
PMM 1	0.506	0.13699477857281	PMM 1 (AUPRC=0.132)
PMM 1	0.507	0.137172673688279	PMM 1 (AUPRC=0.132)
PMM 1	0.507142857142857	0.13719806763285	PMM 1 (AUPRC=0.132)
PMM 1	0.508	0.13735032831209	PMM 1 (AUPRC=0.132)
PMM 1	0.509	0.137527742931584	PMM 1 (AUPRC=0.132)
PMM 1	0.51	0.137704918032787	PMM 1 (AUPRC=0.132)
PMM 1	0.511	0.137881854100414	PMM 1 (AUPRC=0.132)
PMM 1	0.512	0.138058551617874	PMM 1 (AUPRC=0.132)
PMM 1	0.513	0.13823501106727	PMM 1 (AUPRC=0.132)
PMM 1	0.514	0.13841123292941	PMM 1 (AUPRC=0.132)
PMM 1	0.514285714285714	0.138461538461538	PMM 1 (AUPRC=0.132)
PMM 1	0.515	0.138587217683806	PMM 1 (AUPRC=0.132)
PMM 1	0.516	0.138762965808682	PMM 1 (AUPRC=0.132)
PMM 1	0.517	0.138938477780977	PMM 1 (AUPRC=0.132)
PMM 1	0.518	0.139113754076348	PMM 1 (AUPRC=0.132)
PMM 1	0.519	0.139288795169175	PMM 1 (AUPRC=0.132)
PMM 1	0.52	0.139463601532567	PMM 1 (AUPRC=0.132)
PMM 1	0.521	0.139638173638365	PMM 1 (AUPRC=0.132)
PMM 1	0.521428571428571	0.139712918660287	PMM 1 (AUPRC=0.132)
PMM 1	0.522	0.139812511957146	PMM 1 (AUPRC=0.132)
PMM 1	0.523	0.139986616958226	PMM 1 (AUPRC=0.132)
PMM 1	0.524	0.140160489109668	PMM 1 (AUPRC=0.132)
PMM 1	0.525	0.140334128878282	PMM 1 (AUPRC=0.132)
PMM 1	0.526	0.140507536729632	PMM 1 (AUPRC=0.132)
PMM 1	0.527	0.140680713128039	PMM 1 (AUPRC=0.132)
PMM 1	0.528	0.140853658536585	PMM 1 (AUPRC=0.132)
PMM 1	0.528571428571428	0.140952380952381	PMM 1 (AUPRC=0.132)
PMM 1	0.529	0.141026373417119	PMM 1 (AUPRC=0.132)
PMM 1	0.53	0.141198858230257	PMM 1 (AUPRC=0.132)
PMM 1	0.531	0.14137111343539	PMM 1 (AUPRC=0.132)
PMM 1	0.532	0.141543139490688	PMM 1 (AUPRC=0.132)
PMM 1	0.533	0.1417149368531	PMM 1 (AUPRC=0.132)
PMM 1	0.534	0.141886505978364	PMM 1 (AUPRC=0.132)
PMM 1	0.535	0.142057847321005	PMM 1 (AUPRC=0.132)
PMM 1	0.535714285714286	0.14218009478673	PMM 1 (AUPRC=0.132)
PMM 1	0.535714285714286	0.141509433962264	PMM 1 (AUPRC=0.132)
PMM 1	0.536	0.141552855957142	PMM 1 (AUPRC=0.132)
PMM 1	0.537	0.141704678252347	PMM 1 (AUPRC=0.132)
PMM 1	0.538	0.141856260358596	PMM 1 (AUPRC=0.132)
PMM 1	0.539	0.142007602845421	PMM 1 (AUPRC=0.132)
PMM 1	0.54	0.142158706280557	PMM 1 (AUPRC=0.132)
PMM 1	0.541	0.142309571229943	PMM 1 (AUPRC=0.132)
PMM 1	0.541666666666667	0.142410015649452	PMM 1 (AUPRC=0.132)
PMM 1	0.542	0.142460198257735	PMM 1 (AUPRC=0.132)
PMM 1	0.543	0.142610587926312	PMM 1 (AUPRC=0.132)
PMM 1	0.544	0.142760740796281	PMM 1 (AUPRC=0.132)
PMM 1	0.545	0.142910657426484	PMM 1 (AUPRC=0.132)
PMM 1	0.546	0.143060338374008	PMM 1 (AUPRC=0.132)
PMM 1	0.547	0.143209784194188	PMM 1 (AUPRC=0.132)
PMM 1	0.547619047619048	0.143302180685358	PMM 1 (AUPRC=0.132)
PMM 1	0.548	0.143358995440616	PMM 1 (AUPRC=0.132)
PMM 1	0.549	0.143507972665148	PMM 1 (AUPRC=0.132)
PMM 1	0.55	0.14365671641791	PMM 1 (AUPRC=0.132)
PMM 1	0.551	0.143805227247306	PMM 1 (AUPRC=0.132)
PMM 1	0.552	0.143953505700022	PMM 1 (AUPRC=0.132)
PMM 1	0.553	0.144101552321036	PMM 1 (AUPRC=0.132)
PMM 1	0.553571428571428	0.144186046511628	PMM 1 (AUPRC=0.132)
PMM 1	0.554	0.144249367653623	PMM 1 (AUPRC=0.132)
PMM 1	0.555	0.144396952239361	PMM 1 (AUPRC=0.132)
PMM 1	0.556	0.144544306618139	PMM 1 (AUPRC=0.132)
PMM 1	0.557	0.144691431328163	PMM 1 (AUPRC=0.132)
PMM 1	0.558	0.144838326905963	PMM 1 (AUPRC=0.132)
PMM 1	0.559	0.144984993886398	PMM 1 (AUPRC=0.132)
PMM 1	0.559523809523809	0.145061728395062	PMM 1 (AUPRC=0.132)
PMM 1	0.56	0.145131432802666	PMM 1 (AUPRC=0.132)
PMM 1	0.561	0.145277644186305	PMM 1 (AUPRC=0.132)
PMM 1	0.562	0.145423628567204	PMM 1 (AUPRC=0.132)
PMM 1	0.563	0.145569386473608	PMM 1 (AUPRC=0.132)
PMM 1	0.564	0.145714918432125	PMM 1 (AUPRC=0.132)
PMM 1	0.565	0.14586022496773	PMM 1 (AUPRC=0.132)
PMM 1	0.56547619047619	0.145929339477727	PMM 1 (AUPRC=0.132)
PMM 1	0.566	0.146005306603774	PMM 1 (AUPRC=0.132)
PMM 1	0.567	0.146150163861988	PMM 1 (AUPRC=0.132)
PMM 1	0.568	0.146294797262492	PMM 1 (AUPRC=0.132)
PMM 1	0.569	0.146439207323799	PMM 1 (AUPRC=0.132)
PMM 1	0.57	0.146583394562821	PMM 1 (AUPRC=0.132)
PMM 1	0.571	0.146727359494879	PMM 1 (AUPRC=0.132)
PMM 1	0.571428571428571	0.146788990825688	PMM 1 (AUPRC=0.132)
PMM 1	0.571428571428571	0.146118721461187	PMM 1 (AUPRC=0.132)
PMM 1	0.571428571428571	0.145454545454545	PMM 1 (AUPRC=0.132)
PMM 1	0.571428571428571	0.144796380090498	PMM 1 (AUPRC=0.132)
PMM 1	0.572	0.144899214707053	PMM 1 (AUPRC=0.132)
PMM 1	0.573	0.145079032083047	PMM 1 (AUPRC=0.132)
PMM 1	0.574	0.145258667437909	PMM 1 (AUPRC=0.132)
PMM 1	0.575	0.145438121047877	PMM 1 (AUPRC=0.132)
PMM 1	0.576	0.145617393188631	PMM 1 (AUPRC=0.132)
PMM 1	0.577	0.145796484135292	PMM 1 (AUPRC=0.132)
PMM 1	0.578	0.145975394162427	PMM 1 (AUPRC=0.132)
PMM 1	0.579	0.146154123544048	PMM 1 (AUPRC=0.132)
PMM 1	0.58	0.146332672553613	PMM 1 (AUPRC=0.132)
PMM 1	0.580357142857143	0.146396396396396	PMM 1 (AUPRC=0.132)
PMM 1	0.581	0.14651104146403	PMM 1 (AUPRC=0.132)
PMM 1	0.582	0.146689230547654	PMM 1 (AUPRC=0.132)
PMM 1	0.583	0.146867240076295	PMM 1 (AUPRC=0.132)
PMM 1	0.584	0.147045070321211	PMM 1 (AUPRC=0.132)
PMM 1	0.585	0.147222721553119	PMM 1 (AUPRC=0.132)
PMM 1	0.586	0.147400194042186	PMM 1 (AUPRC=0.132)
PMM 1	0.587	0.14757748805804	PMM 1 (AUPRC=0.132)
PMM 1	0.588	0.147754603869763	PMM 1 (AUPRC=0.132)
PMM 1	0.589	0.147931541745901	PMM 1 (AUPRC=0.132)
PMM 1	0.589285714285714	0.147982062780269	PMM 1 (AUPRC=0.132)
PMM 1	0.59	0.148055207026349	PMM 1 (AUPRC=0.132)
PMM 1	0.591	0.148157432940587	PMM 1 (AUPRC=0.132)
PMM 1	0.592	0.148259454044578	PMM 1 (AUPRC=0.132)
PMM 1	0.593	0.148361270953215	PMM 1 (AUPRC=0.132)
PMM 1	0.59375	0.1484375	PMM 1 (AUPRC=0.132)
PMM 1	0.594	0.14846288427893	PMM 1 (AUPRC=0.132)
PMM 1	0.595	0.14856429463171	PMM 1 (AUPRC=0.132)
PMM 1	0.596	0.148665502619107	PMM 1 (AUPRC=0.132)
PMM 1	0.597	0.14876650884625	PMM 1 (AUPRC=0.132)
PMM 1	0.598	0.148867313915858	PMM 1 (AUPRC=0.132)
PMM 1	0.598214285714286	0.148888888888889	PMM 1 (AUPRC=0.132)
PMM 1	0.599	0.148967918428252	PMM 1 (AUPRC=0.132)
PMM 1	0.6	0.149068322981366	PMM 1 (AUPRC=0.132)
PMM 1	0.601	0.149168528170762	PMM 1 (AUPRC=0.132)
PMM 1	0.602	0.149268534589636	PMM 1 (AUPRC=0.132)
PMM 1	0.602678571428571	0.149336283185841	PMM 1 (AUPRC=0.132)
PMM 1	0.603	0.149368342828833	PMM 1 (AUPRC=0.132)
PMM 1	0.604	0.149467953476862	PMM 1 (AUPRC=0.132)
PMM 1	0.605	0.149567367119901	PMM 1 (AUPRC=0.132)
PMM 1	0.606	0.149666584341813	PMM 1 (AUPRC=0.132)
PMM 1	0.607	0.149765605724155	PMM 1 (AUPRC=0.132)
PMM 1	0.607142857142857	0.149779735682819	PMM 1 (AUPRC=0.132)
PMM 1	0.607142857142857	0.149122807017544	PMM 1 (AUPRC=0.132)
PMM 1	0.607142857142857	0.148471615720524	PMM 1 (AUPRC=0.132)
PMM 1	0.607142857142857	0.147826086956522	PMM 1 (AUPRC=0.132)
PMM 1	0.607142857142857	0.147186147186147	PMM 1 (AUPRC=0.132)
PMM 1	0.607142857142857	0.146551724137931	PMM 1 (AUPRC=0.132)
PMM 1	0.607142857142857	0.145922746781116	PMM 1 (AUPRC=0.132)
PMM 1	0.608	0.146038499811275	PMM 1 (AUPRC=0.132)
PMM 1	0.609	0.14617336442189	PMM 1 (AUPRC=0.132)
PMM 1	0.61	0.14630803494946	PMM 1 (AUPRC=0.132)
PMM 1	0.611	0.146442511812641	PMM 1 (AUPRC=0.132)
PMM 1	0.612	0.146576795428884	PMM 1 (AUPRC=0.132)
PMM 1	0.613	0.146710886214442	PMM 1 (AUPRC=0.132)
PMM 1	0.613095238095238	0.146723646723647	PMM 1 (AUPRC=0.132)
PMM 1	0.614	0.146844784584373	PMM 1 (AUPRC=0.132)
PMM 1	0.615	0.146978490952544	PMM 1 (AUPRC=0.132)
PMM 1	0.616	0.147112005731637	PMM 1 (AUPRC=0.132)
PMM 1	0.617	0.147245329333152	PMM 1 (AUPRC=0.132)
PMM 1	0.618	0.14737846216741	PMM 1 (AUPRC=0.132)
PMM 1	0.619	0.147511404643562	PMM 1 (AUPRC=0.132)
PMM 1	0.619047619047619	0.147517730496454	PMM 1 (AUPRC=0.132)
PMM 1	0.62	0.147644157169587	PMM 1 (AUPRC=0.132)
PMM 1	0.621	0.147776720152298	PMM 1 (AUPRC=0.132)
PMM 1	0.622	0.14790909399735	PMM 1 (AUPRC=0.132)
PMM 1	0.623	0.14804127910924	PMM 1 (AUPRC=0.132)
PMM 1	0.624	0.148173275891312	PMM 1 (AUPRC=0.132)
PMM 1	0.625	0.148305084745763	PMM 1 (AUPRC=0.132)
PMM 1	0.625	0.147679324894515	PMM 1 (AUPRC=0.132)
PMM 1	0.625	0.147058823529412	PMM 1 (AUPRC=0.132)
PMM 1	0.625	0.146443514644351	PMM 1 (AUPRC=0.132)
PMM 1	0.625	0.145833333333333	PMM 1 (AUPRC=0.132)
PMM 1	0.625	0.145228215767635	PMM 1 (AUPRC=0.132)
PMM 1	0.625	0.144628099173554	PMM 1 (AUPRC=0.132)
PMM 1	0.625	0.1440329218107	PMM 1 (AUPRC=0.132)
PMM 1	0.625	0.14344262295082	PMM 1 (AUPRC=0.132)
PMM 1	0.625	0.142857142857143	PMM 1 (AUPRC=0.132)
PMM 1	0.625	0.142276422764228	PMM 1 (AUPRC=0.132)
PMM 1	0.625	0.1417004048583	PMM 1 (AUPRC=0.132)
PMM 1	0.625	0.141129032258065	PMM 1 (AUPRC=0.132)
PMM 1	0.625	0.140562248995984	PMM 1 (AUPRC=0.132)
PMM 1	0.625	0.14	PMM 1 (AUPRC=0.132)
PMM 1	0.625	0.139442231075697	PMM 1 (AUPRC=0.132)
PMM 1	0.625	0.138888888888889	PMM 1 (AUPRC=0.132)
PMM 1	0.626	0.138864241348713	PMM 1 (AUPRC=0.132)
PMM 1	0.627	0.138839681133747	PMM 1 (AUPRC=0.132)
PMM 1	0.627232142857143	0.138833992094862	PMM 1 (AUPRC=0.132)
PMM 1	0.628	0.138815207780725	PMM 1 (AUPRC=0.132)
PMM 1	0.629	0.138790820829656	PMM 1 (AUPRC=0.132)
PMM 1	0.629464285714286	0.138779527559055	PMM 1 (AUPRC=0.132)
PMM 1	0.63	0.138766519823789	PMM 1 (AUPRC=0.132)
PMM 1	0.631	0.138742304309587	PMM 1 (AUPRC=0.132)
PMM 1	0.631696428571429	0.138725490196078	PMM 1 (AUPRC=0.132)
PMM 1	0.632	0.138718173836699	PMM 1 (AUPRC=0.132)
PMM 1	0.633	0.138694127957932	PMM 1 (AUPRC=0.132)
PMM 1	0.633928571428571	0.138671875	PMM 1 (AUPRC=0.132)
PMM 1	0.634	0.138670166229221	PMM 1 (AUPRC=0.132)
PMM 1	0.635	0.138646288209607	PMM 1 (AUPRC=0.132)
PMM 1	0.636	0.138622493461203	PMM 1 (AUPRC=0.132)
PMM 1	0.636160714285714	0.138618677042802	PMM 1 (AUPRC=0.132)
PMM 1	0.637	0.138598781549173	PMM 1 (AUPRC=0.132)
PMM 1	0.638	0.138575152041703	PMM 1 (AUPRC=0.132)
PMM 1	0.638392857142857	0.138565891472868	PMM 1 (AUPRC=0.132)
PMM 1	0.639	0.138551604509974	PMM 1 (AUPRC=0.132)
PMM 1	0.64	0.138528138528139	PMM 1 (AUPRC=0.132)
PMM 1	0.640625	0.138513513513514	PMM 1 (AUPRC=0.132)
PMM 1	0.641	0.138504753673293	PMM 1 (AUPRC=0.132)
PMM 1	0.642	0.138481449525453	PMM 1 (AUPRC=0.132)
PMM 1	0.642857142857143	0.138461538461538	PMM 1 (AUPRC=0.132)
PMM 1	0.643	0.138471004460852	PMM 1 (AUPRC=0.132)
PMM 1	0.644	0.138537185003073	PMM 1 (AUPRC=0.132)
PMM 1	0.645	0.138603223330775	PMM 1 (AUPRC=0.132)
PMM 1	0.646	0.138669119901871	PMM 1 (AUPRC=0.132)
PMM 1	0.646428571428571	0.138697318007663	PMM 1 (AUPRC=0.132)
PMM 1	0.647	0.138734875172308	PMM 1 (AUPRC=0.132)
PMM 1	0.648	0.138800489596083	PMM 1 (AUPRC=0.132)
PMM 1	0.649	0.138865963625248	PMM 1 (AUPRC=0.132)
PMM 1	0.65	0.138931297709924	PMM 1 (AUPRC=0.132)
PMM 1	0.65	0.138931297709924	PMM 1 (AUPRC=0.132)
PMM 1	0.651	0.138996492298307	PMM 1 (AUPRC=0.132)
PMM 1	0.652	0.139061547836685	PMM 1 (AUPRC=0.132)
PMM 1	0.653	0.139126464769441	PMM 1 (AUPRC=0.132)
PMM 1	0.653571428571429	0.139163498098859	PMM 1 (AUPRC=0.132)
PMM 1	0.654	0.13919124353907	PMM 1 (AUPRC=0.132)
PMM 1	0.655	0.139255884586181	PMM 1 (AUPRC=0.132)
PMM 1	0.656	0.139320388349515	PMM 1 (AUPRC=0.132)
PMM 1	0.657	0.139384755265949	PMM 1 (AUPRC=0.132)
PMM 1	0.657142857142857	0.139393939393939	PMM 1 (AUPRC=0.132)
PMM 1	0.658	0.139448985770512	PMM 1 (AUPRC=0.132)
PMM 1	0.659	0.139513080296386	PMM 1 (AUPRC=0.132)
PMM 1	0.66	0.139577039274924	PMM 1 (AUPRC=0.132)
PMM 1	0.660714285714286	0.139622641509434	PMM 1 (AUPRC=0.132)
PMM 1	0.660714285714286	0.139097744360902	PMM 1 (AUPRC=0.132)
PMM 1	0.660714285714286	0.138576779026217	PMM 1 (AUPRC=0.132)
PMM 1	0.660714285714286	0.138059701492537	PMM 1 (AUPRC=0.132)
PMM 1	0.660714285714286	0.137546468401487	PMM 1 (AUPRC=0.132)
PMM 1	0.660714285714286	0.137037037037037	PMM 1 (AUPRC=0.132)
PMM 1	0.660714285714286	0.136531365313653	PMM 1 (AUPRC=0.132)
PMM 1	0.660714285714286	0.136029411764706	PMM 1 (AUPRC=0.132)
PMM 1	0.660714285714286	0.135531135531136	PMM 1 (AUPRC=0.132)
PMM 1	0.661	0.135573852149199	PMM 1 (AUPRC=0.132)
PMM 1	0.662	0.135723281492546	PMM 1 (AUPRC=0.132)
PMM 1	0.663	0.135872588342068	PMM 1 (AUPRC=0.132)
PMM 1	0.664	0.136021772848322	PMM 1 (AUPRC=0.132)
PMM 1	0.665	0.136170835161621	PMM 1 (AUPRC=0.132)
PMM 1	0.666	0.13631977543203	PMM 1 (AUPRC=0.132)
PMM 1	0.667	0.136468593809371	PMM 1 (AUPRC=0.132)
PMM 1	0.668	0.136617290443217	PMM 1 (AUPRC=0.132)
PMM 1	0.669	0.136765865482901	PMM 1 (AUPRC=0.132)
PMM 1	0.669642857142857	0.136861313868613	PMM 1 (AUPRC=0.132)
PMM 1	0.67	0.136914319077507	PMM 1 (AUPRC=0.132)
PMM 1	0.671	0.137062651375879	PMM 1 (AUPRC=0.132)
PMM 1	0.672	0.137210862526617	PMM 1 (AUPRC=0.132)
PMM 1	0.673	0.137358952678077	PMM 1 (AUPRC=0.132)
PMM 1	0.674	0.137506921978374	PMM 1 (AUPRC=0.132)
PMM 1	0.675	0.137654770575382	PMM 1 (AUPRC=0.132)
PMM 1	0.676	0.137802498616733	PMM 1 (AUPRC=0.132)
PMM 1	0.677	0.137950106249818	PMM 1 (AUPRC=0.132)
PMM 1	0.678	0.138097593621788	PMM 1 (AUPRC=0.132)
PMM 1	0.678571428571429	0.138181818181818	PMM 1 (AUPRC=0.132)
PMM 1	0.679	0.138244960879556	PMM 1 (AUPRC=0.132)
PMM 1	0.68	0.138392208169792	PMM 1 (AUPRC=0.132)
PMM 1	0.681	0.138539335638932	PMM 1 (AUPRC=0.132)
PMM 1	0.682	0.13868634343317	PMM 1 (AUPRC=0.132)
PMM 1	0.683	0.138833231698464	PMM 1 (AUPRC=0.132)
PMM 1	0.684	0.138980000580535	PMM 1 (AUPRC=0.132)
PMM 1	0.685	0.139126650224866	PMM 1 (AUPRC=0.132)
PMM 1	0.686	0.139273180776705	PMM 1 (AUPRC=0.132)
PMM 1	0.687	0.139419592381063	PMM 1 (AUPRC=0.132)
PMM 1	0.6875	0.139492753623188	PMM 1 (AUPRC=0.132)
PMM 1	0.688	0.139565885182717	PMM 1 (AUPRC=0.132)
PMM 1	0.689	0.139712059326207	PMM 1 (AUPRC=0.132)
PMM 1	0.69	0.139858114955842	PMM 1 (AUPRC=0.132)
PMM 1	0.691	0.140004052215694	PMM 1 (AUPRC=0.132)
PMM 1	0.692	0.140149871249602	PMM 1 (AUPRC=0.132)
PMM 1	0.693	0.140295572201174	PMM 1 (AUPRC=0.132)
PMM 1	0.694	0.140441155213784	PMM 1 (AUPRC=0.132)
PMM 1	0.695	0.140586620430574	PMM 1 (AUPRC=0.132)
PMM 1	0.696	0.140731967994454	PMM 1 (AUPRC=0.132)
PMM 1	0.696428571428571	0.140794223826715	PMM 1 (AUPRC=0.132)
PMM 1	0.696428571428571	0.140287769784173	PMM 1 (AUPRC=0.132)
PMM 1	0.696428571428571	0.139784946236559	PMM 1 (AUPRC=0.132)
PMM 1	0.696428571428571	0.139285714285714	PMM 1 (AUPRC=0.132)
PMM 1	0.696428571428571	0.138790035587189	PMM 1 (AUPRC=0.132)
PMM 1	0.696428571428571	0.138297872340426	PMM 1 (AUPRC=0.132)
PMM 1	0.696428571428571	0.137809187279152	PMM 1 (AUPRC=0.132)
PMM 1	0.697	0.13787549099952	PMM 1 (AUPRC=0.132)
PMM 1	0.698	0.137991414369634	PMM 1 (AUPRC=0.132)
PMM 1	0.699	0.138107200316125	PMM 1 (AUPRC=0.132)
PMM 1	0.165	0.107491856677524	PMM 1 (AUPRC=0.132)
PMM 1	0.165178571428571	0.107558139534884	PMM 1 (AUPRC=0.132)
PMM 1	0.166	0.107862248213125	PMM 1 (AUPRC=0.132)
PMM 1	0.167	0.108230719377835	PMM 1 (AUPRC=0.132)
PMM 1	0.168	0.108597285067873	PMM 1 (AUPRC=0.132)
PMM 1	0.169	0.10896196002579	PMM 1 (AUPRC=0.132)
PMM 1	0.169642857142857	0.109195402298851	PMM 1 (AUPRC=0.132)
PMM 1	0.17	0.109324758842444	PMM 1 (AUPRC=0.132)
PMM 1	0.171	0.109685695958948	PMM 1 (AUPRC=0.132)
PMM 1	0.172	0.110044785668586	PMM 1 (AUPRC=0.132)
PMM 1	0.173	0.110402042118698	PMM 1 (AUPRC=0.132)
PMM 1	0.174	0.11075747931254	PMM 1 (AUPRC=0.132)
PMM 1	0.174107142857143	0.110795454545455	PMM 1 (AUPRC=0.132)
PMM 1	0.175	0.111111111111111	PMM 1 (AUPRC=0.132)
PMM 1	0.176	0.111462951234959	PMM 1 (AUPRC=0.132)
PMM 1	0.177	0.111813013265951	PMM 1 (AUPRC=0.132)
PMM 1	0.178	0.112161310649023	PMM 1 (AUPRC=0.132)
PMM 1	0.178571428571429	0.112359550561798	PMM 1 (AUPRC=0.132)
PMM 1	0.179	0.112507856693903	PMM 1 (AUPRC=0.132)
PMM 1	0.18	0.112852664576803	PMM 1 (AUPRC=0.132)
PMM 1	0.181	0.113195747342089	PMM 1 (AUPRC=0.132)
PMM 1	0.182	0.11353711790393	PMM 1 (AUPRC=0.132)
PMM 1	0.183	0.113876789047915	PMM 1 (AUPRC=0.132)
PMM 1	0.183035714285714	0.113888888888889	PMM 1 (AUPRC=0.132)
PMM 1	0.184	0.114214773432651	PMM 1 (AUPRC=0.132)
PMM 1	0.185	0.114551083591331	PMM 1 (AUPRC=0.132)
PMM 1	0.186	0.114885731933292	PMM 1 (AUPRC=0.132)
PMM 1	0.187	0.115218730745533	PMM 1 (AUPRC=0.132)
PMM 1	0.1875	0.115384615384615	PMM 1 (AUPRC=0.132)
PMM 1	0.188	0.115550092194222	PMM 1 (AUPRC=0.132)
PMM 1	0.189	0.11587982832618	PMM 1 (AUPRC=0.132)
PMM 1	0.19	0.116207951070336	PMM 1 (AUPRC=0.132)
PMM 1	0.191	0.11653447223917	PMM 1 (AUPRC=0.132)
PMM 1	0.191964285714286	0.116847826086957	PMM 1 (AUPRC=0.132)
PMM 1	0.192	0.116859403530128	PMM 1 (AUPRC=0.132)
PMM 1	0.193	0.117182756527019	PMM 1 (AUPRC=0.132)
PMM 1	0.194	0.117504542701393	PMM 1 (AUPRC=0.132)
PMM 1	0.195	0.117824773413897	PMM 1 (AUPRC=0.132)
PMM 1	0.196	0.118143459915612	PMM 1 (AUPRC=0.132)
PMM 1	0.196428571428571	0.118279569892473	PMM 1 (AUPRC=0.132)
PMM 1	0.196428571428571	0.117021276595745	PMM 1 (AUPRC=0.132)
PMM 1	0.196428571428571	0.115789473684211	PMM 1 (AUPRC=0.132)
PMM 1	0.196428571428571	0.114583333333333	PMM 1 (AUPRC=0.132)
PMM 1	0.196428571428571	0.11340206185567	PMM 1 (AUPRC=0.132)
PMM 1	0.197	0.113469925121369	PMM 1 (AUPRC=0.132)
PMM 1	0.198	0.113587936403868	PMM 1 (AUPRC=0.132)
PMM 1	0.198979591836735	0.113702623906706	PMM 1 (AUPRC=0.132)
PMM 1	0.199	0.11370500367317	PMM 1 (AUPRC=0.132)
PMM 1	0.2	0.113821138211382	PMM 1 (AUPRC=0.132)
PMM 1	0.201	0.113936351121548	PMM 1 (AUPRC=0.132)
PMM 1	0.201530612244898	0.113997113997114	PMM 1 (AUPRC=0.132)
PMM 1	0.202	0.114050653331182	PMM 1 (AUPRC=0.132)
PMM 1	0.203	0.114164055595726	PMM 1 (AUPRC=0.132)
PMM 1	0.204	0.114276568501921	PMM 1 (AUPRC=0.132)
PMM 1	0.204081632653061	0.114285714285714	PMM 1 (AUPRC=0.132)
PMM 1	0.205	0.114388202471104	PMM 1 (AUPRC=0.132)
PMM 1	0.206	0.114498967762427	PMM 1 (AUPRC=0.132)
PMM 1	0.206632653061224	0.114568599717115	PMM 1 (AUPRC=0.132)
PMM 1	0.207	0.114608874475995	PMM 1 (AUPRC=0.132)
PMM 1	0.208	0.114717932555941	PMM 1 (AUPRC=0.132)
PMM 1	0.209	0.114826151793423	PMM 1 (AUPRC=0.132)
PMM 1	0.209183673469388	0.11484593837535	PMM 1 (AUPRC=0.132)
PMM 1	0.21	0.114933541829554	PMM 1 (AUPRC=0.132)
PMM 1	0.211	0.115040112158268	PMM 1 (AUPRC=0.132)
PMM 1	0.211734693877551	0.115117891816921	PMM 1 (AUPRC=0.132)
PMM 1	0.212	0.115145872129112	PMM 1 (AUPRC=0.132)
PMM 1	0.044	0.0867850098619329	PMM 1 (AUPRC=0.132)
PMM 1	0.045	0.0882352941176471	PMM 1 (AUPRC=0.132)
PMM 1	0.046	0.0896686159844055	PMM 1 (AUPRC=0.132)
PMM 1	0.047	0.0910852713178295	PMM 1 (AUPRC=0.132)
PMM 1	0.0476190476190476	0.0919540229885057	PMM 1 (AUPRC=0.132)
PMM 1	0.048	0.092485549132948	PMM 1 (AUPRC=0.132)
PMM 1	0.049	0.0938697318007663	PMM 1 (AUPRC=0.132)
PMM 1	0.05	0.0952380952380952	PMM 1 (AUPRC=0.132)
PMM 1	0.051	0.0965909090909091	PMM 1 (AUPRC=0.132)
PMM 1	0.052	0.0979284369114878	PMM 1 (AUPRC=0.132)
PMM 1	0.053	0.099250936329588	PMM 1 (AUPRC=0.132)
PMM 1	0.0535714285714286	0.1	PMM 1 (AUPRC=0.132)
PMM 1	0.0535714285714286	0.0967741935483871	PMM 1 (AUPRC=0.132)
PMM 1	0.054	0.0972472343709802	PMM 1 (AUPRC=0.132)
PMM 1	0.055	0.0983397190293742	PMM 1 (AUPRC=0.132)
PMM 1	0.056	0.0994166878011666	PMM 1 (AUPRC=0.132)
PMM 1	0.057	0.100478468899522	PMM 1 (AUPRC=0.132)
PMM 1	0.058	0.101525381345336	PMM 1 (AUPRC=0.132)
PMM 1	0.0580357142857143	0.1015625	PMM 1 (AUPRC=0.132)
PMM 1	0.059	0.102557735286814	PMM 1 (AUPRC=0.132)
PMM 1	0.06	0.103575832305795	PMM 1 (AUPRC=0.132)
PMM 1	0.061	0.104579965711487	PMM 1 (AUPRC=0.132)
PMM 1	0.062	0.105570420822184	PMM 1 (AUPRC=0.132)
PMM 1	0.0625	0.106060606060606	PMM 1 (AUPRC=0.132)
PMM 1	0.063	0.106547475235564	PMM 1 (AUPRC=0.132)
PMM 1	0.064	0.107511399088073	PMM 1 (AUPRC=0.132)
PMM 1	0.065	0.108462455303933	PMM 1 (AUPRC=0.132)
PMM 1	0.066	0.109400899834241	PMM 1 (AUPRC=0.132)
PMM 1	0.0669642857142857	0.110294117647059	PMM 1 (AUPRC=0.132)
PMM 1	0.067	0.110326981886615	PMM 1 (AUPRC=0.132)
PMM 1	0.068	0.111240944145828	PMM 1 (AUPRC=0.132)
PMM 1	0.069	0.112143022985837	PMM 1 (AUPRC=0.132)
PMM 1	0.07	0.113033448673587	PMM 1 (AUPRC=0.132)
PMM 1	0.071	0.113912445564978	PMM 1 (AUPRC=0.132)
PMM 1	0.0714285714285714	0.114285714285714	PMM 1 (AUPRC=0.132)
PMM 1	0.072	0.115094770495547	PMM 1 (AUPRC=0.132)
PMM 1	0.073	0.116507067943456	PMM 1 (AUPRC=0.132)
PMM 1	0.074	0.11791486455725	PMM 1 (AUPRC=0.132)
PMM 1	0.075	0.119318181818182	PMM 1 (AUPRC=0.132)
PMM 1	0.076	0.120717041071023	PMM 1 (AUPRC=0.132)
PMM 1	0.077	0.122111463525147	PMM 1 (AUPRC=0.132)
PMM 1	0.078	0.123501470255598	PMM 1 (AUPRC=0.132)
PMM 1	0.079	0.124887082204155	PMM 1 (AUPRC=0.132)
PMM 1	0.08	0.126268320180383	PMM 1 (AUPRC=0.132)
PMM 1	0.081	0.127645204862674	PMM 1 (AUPRC=0.132)
PMM 1	0.082	0.129017756799281	PMM 1 (AUPRC=0.132)
PMM 1	0.083	0.130385996409336	PMM 1 (AUPRC=0.132)
PMM 1	0.084	0.131749943983867	PMM 1 (AUPRC=0.132)
PMM 1	0.085	0.133109619686801	PMM 1 (AUPRC=0.132)
PMM 1	0.086	0.134465043555953	PMM 1 (AUPRC=0.132)
PMM 1	0.087	0.135816235504014	PMM 1 (AUPRC=0.132)
PMM 1	0	0	PMM 1 (AUPRC=0.132)
PMM 1	0.001	0.0265151515151515	PMM 1 (AUPRC=0.132)
PMM 1	0.002	0.0503597122302158	PMM 1 (AUPRC=0.132)
PMM 1	0.003	0.0719178082191781	PMM 1 (AUPRC=0.132)
PMM 1	0.004	0.0915032679738562	PMM 1 (AUPRC=0.132)
PMM 1	0.005	0.109375	PMM 1 (AUPRC=0.132)
PMM 1	0.006	0.125748502994012	PMM 1 (AUPRC=0.132)
PMM 1	0.007	0.140804597701149	PMM 1 (AUPRC=0.132)
PMM 1	0.008	0.154696132596685	PMM 1 (AUPRC=0.132)
PMM 1	0.00892857142857143	0.166666666666667	PMM 1 (AUPRC=0.132)
PMM 1	0.009	0.167553191489362	PMM 1 (AUPRC=0.132)
PMM 1	0.01	0.17948717948718	PMM 1 (AUPRC=0.132)
PMM 1	0.011	0.190594059405941	PMM 1 (AUPRC=0.132)
PMM 1	0.012	0.200956937799043	PMM 1 (AUPRC=0.132)
PMM 1	0.013	0.210648148148148	PMM 1 (AUPRC=0.132)
PMM 1	0.014	0.219730941704036	PMM 1 (AUPRC=0.132)
PMM 1	0.015	0.228260869565217	PMM 1 (AUPRC=0.132)
PMM 1	0.016	0.236286919831224	PMM 1 (AUPRC=0.132)
PMM 1	0.017	0.243852459016394	PMM 1 (AUPRC=0.132)
PMM 1	0.0178571428571429	0.25	PMM 1 (AUPRC=0.132)
PMM 1	0.0178571428571429	0.2	PMM 1 (AUPRC=0.132)
PMM 1	0.0178571428571429	0.166666666666667	PMM 1 (AUPRC=0.132)
PMM 1	0.0178571428571429	0.142857142857143	PMM 1 (AUPRC=0.132)
PMM 1	0.0178571428571429	0.125	PMM 1 (AUPRC=0.132)
PMM 1	0.0178571428571429	0.111111111111111	PMM 1 (AUPRC=0.132)
PMM 1	0.018	0.11190053285968	PMM 1 (AUPRC=0.132)
PMM 1	0.019	0.11738746690203	PMM 1 (AUPRC=0.132)
PMM 1	0.02	0.12280701754386	PMM 1 (AUPRC=0.132)
PMM 1	0.021	0.128160418482999	PMM 1 (AUPRC=0.132)
PMM 1	0.022	0.133448873483536	PMM 1 (AUPRC=0.132)
PMM 1	0.023	0.138673557278208	PMM 1 (AUPRC=0.132)
PMM 1	0.024	0.143835616438356	PMM 1 (AUPRC=0.132)
PMM 1	0.025	0.148936170212766	PMM 1 (AUPRC=0.132)
PMM 1	0.026	0.153976311336717	PMM 1 (AUPRC=0.132)
PMM 1	0.027	0.158957106812447	PMM 1 (AUPRC=0.132)
PMM 1	0.028	0.163879598662207	PMM 1 (AUPRC=0.132)
PMM 1	0.029	0.168744804655029	PMM 1 (AUPRC=0.132)
PMM 1	0.03	0.173553719008265	PMM 1 (AUPRC=0.132)
PMM 1	0.031	0.178307313064914	PMM 1 (AUPRC=0.132)
PMM 1	0.032	0.183006535947712	PMM 1 (AUPRC=0.132)
PMM 1	0.033	0.187652315190902	PMM 1 (AUPRC=0.132)
PMM 1	0.034	0.192245557350566	PMM 1 (AUPRC=0.132)
PMM 1	0.035	0.196787148594378	PMM 1 (AUPRC=0.132)
PMM 1	0.0357142857142857	0.2	PMM 1 (AUPRC=0.132)
PMM 1	0.0357142857142857	0.181818181818182	PMM 1 (AUPRC=0.132)
PMM 1	0.0357142857142857	0.166666666666667	PMM 1 (AUPRC=0.132)
PMM 1	0.0357142857142857	0.153846153846154	PMM 1 (AUPRC=0.132)
PMM 1	0.0357142857142857	0.142857142857143	PMM 1 (AUPRC=0.132)
PMM 1	0.0357142857142857	0.133333333333333	PMM 1 (AUPRC=0.132)
PMM 1	0.0357142857142857	0.125	PMM 1 (AUPRC=0.132)
PMM 1	0.0357142857142857	0.117647058823529	PMM 1 (AUPRC=0.132)
PMM 1	0.0357142857142857	0.111111111111111	PMM 1 (AUPRC=0.132)
PMM 1	0.0357142857142857	0.105263157894737	PMM 1 (AUPRC=0.132)
PMM 1	0.0357142857142857	0.1	PMM 1 (AUPRC=0.132)
PMM 1	0.0357142857142857	0.0952380952380952	PMM 1 (AUPRC=0.132)
PMM 1	0.0357142857142857	0.0909090909090909	PMM 1 (AUPRC=0.132)
PMM 1	0.0357142857142857	0.0869565217391304	PMM 1 (AUPRC=0.132)
PMM 1	0.0357142857142857	0.0833333333333333	PMM 1 (AUPRC=0.132)
PMM 1	0.0357142857142857	0.08	PMM 1 (AUPRC=0.132)
PMM 1	0.0357142857142857	0.0769230769230769	PMM 1 (AUPRC=0.132)
PMM 1	0.0357142857142857	0.0740740740740741	PMM 1 (AUPRC=0.132)
PMM 1	0.036	0.0745341614906832	PMM 1 (AUPRC=0.132)
PMM 1	0.037	0.0761316872427984	PMM 1 (AUPRC=0.132)
PMM 1	0.038	0.0777096114519428	PMM 1 (AUPRC=0.132)
PMM 1	0.039	0.0792682926829268	PMM 1 (AUPRC=0.132)
PMM 1	0.04	0.0808080808080808	PMM 1 (AUPRC=0.132)
PMM 1	0.041	0.0823293172690763	PMM 1 (AUPRC=0.132)
PMM 1	0.0416666666666667	0.0833333333333333	PMM 1 (AUPRC=0.132)
PMM 1	0.042	0.0838323353293413	PMM 1 (AUPRC=0.132)
PMM 1	0.043	0.0853174603174603	PMM 1 (AUPRC=0.132)
PMM 1	0.125	0.101449275362319	PMM 1 (AUPRC=0.132)
PMM 1	0.125	0.1	PMM 1 (AUPRC=0.132)
PMM 1	0.126	0.100558659217877	PMM 1 (AUPRC=0.132)
PMM 1	0.127	0.101114649681529	PMM 1 (AUPRC=0.132)
PMM 1	0.128	0.101667990468626	PMM 1 (AUPRC=0.132)
PMM 1	0.129	0.102218700475436	PMM 1 (AUPRC=0.132)
PMM 1	0.13	0.102766798418972	PMM 1 (AUPRC=0.132)
PMM 1	0.130952380952381	0.103286384976526	PMM 1 (AUPRC=0.132)
PMM 1	0.131	0.103312302839117	PMM 1 (AUPRC=0.132)
PMM 1	0.132	0.103855232100708	PMM 1 (AUPRC=0.132)
PMM 1	0.133	0.104395604395604	PMM 1 (AUPRC=0.132)
PMM 1	0.134	0.104933437744714	PMM 1 (AUPRC=0.132)
PMM 1	0.135	0.10546875	PMM 1 (AUPRC=0.132)
PMM 1	0.136	0.106001558846454	PMM 1 (AUPRC=0.132)
PMM 1	0.136904761904762	0.106481481481481	PMM 1 (AUPRC=0.132)
PMM 1	0.137	0.106531881804044	PMM 1 (AUPRC=0.132)
PMM 1	0.138	0.107059736229635	PMM 1 (AUPRC=0.132)
PMM 1	0.139	0.107585139318885	PMM 1 (AUPRC=0.132)
PMM 1	0.14	0.108108108108108	PMM 1 (AUPRC=0.132)
PMM 1	0.141	0.108628659476117	PMM 1 (AUPRC=0.132)
PMM 1	0.142	0.109146810146042	PMM 1 (AUPRC=0.132)
PMM 1	0.142857142857143	0.10958904109589	PMM 1 (AUPRC=0.132)
PMM 1	0.142857142857143	0.108108108108108	PMM 1 (AUPRC=0.132)
PMM 1	0.143	0.108192823173368	PMM 1 (AUPRC=0.132)
PMM 1	0.144	0.108784804662206	PMM 1 (AUPRC=0.132)
PMM 1	0.145	0.109375	PMM 1 (AUPRC=0.132)
PMM 1	0.146	0.109963417258446	PMM 1 (AUPRC=0.132)
PMM 1	0.147	0.110550064460679	PMM 1 (AUPRC=0.132)
PMM 1	0.148	0.111134949581635	PMM 1 (AUPRC=0.132)
PMM 1	0.149	0.111718080548415	PMM 1 (AUPRC=0.132)
PMM 1	0.15	0.112299465240642	PMM 1 (AUPRC=0.132)
PMM 1	0.151	0.112879111490816	PMM 1 (AUPRC=0.132)
PMM 1	0.151785714285714	0.113333333333333	PMM 1 (AUPRC=0.132)
PMM 1	0.152	0.113457027084666	PMM 1 (AUPRC=0.132)
PMM 1	0.153	0.114033219761499	PMM 1 (AUPRC=0.132)
PMM 1	0.154	0.114607697214544	PMM 1 (AUPRC=0.132)
PMM 1	0.155	0.115180467091295	PMM 1 (AUPRC=0.132)
PMM 1	0.156	0.115751536993852	PMM 1 (AUPRC=0.132)
PMM 1	0.157	0.116320914479255	PMM 1 (AUPRC=0.132)
PMM 1	0.158	0.116888607059818	PMM 1 (AUPRC=0.132)
PMM 1	0.159	0.117454622203461	PMM 1 (AUPRC=0.132)
PMM 1	0.16	0.118018967334036	PMM 1 (AUPRC=0.132)
PMM 1	0.160714285714286	0.118421052631579	PMM 1 (AUPRC=0.132)
PMM 1	0.160714285714286	0.116883116883117	PMM 1 (AUPRC=0.132)
PMM 1	0.160714285714286	0.115384615384615	PMM 1 (AUPRC=0.132)
PMM 1	0.160714285714286	0.113924050632911	PMM 1 (AUPRC=0.132)
PMM 1	0.160714285714286	0.1125	PMM 1 (AUPRC=0.132)
PMM 1	0.160714285714286	0.111111111111111	PMM 1 (AUPRC=0.132)
PMM 1	0.160714285714286	0.109756097560976	PMM 1 (AUPRC=0.132)
PMM 1	0.160714285714286	0.108433734939759	PMM 1 (AUPRC=0.132)
PMM 1	0.160714285714286	0.107142857142857	PMM 1 (AUPRC=0.132)
PMM 1	0.088	0.137163215319528	PMM 1 (AUPRC=0.132)
PMM 1	0.089	0.138506002667852	PMM 1 (AUPRC=0.132)
PMM 1	0.0892857142857143	0.138888888888889	PMM 1 (AUPRC=0.132)
PMM 1	0.0892857142857143	0.135135135135135	PMM 1 (AUPRC=0.132)
PMM 1	0.0892857142857143	0.131578947368421	PMM 1 (AUPRC=0.132)
PMM 1	0.0892857142857143	0.128205128205128	PMM 1 (AUPRC=0.132)
PMM 1	0.0892857142857143	0.125	PMM 1 (AUPRC=0.132)
PMM 1	0.0892857142857143	0.121951219512195	PMM 1 (AUPRC=0.132)
PMM 1	0.0892857142857143	0.119047619047619	PMM 1 (AUPRC=0.132)
PMM 1	0.0892857142857143	0.116279069767442	PMM 1 (AUPRC=0.132)
PMM 1	0.0892857142857143	0.113636363636364	PMM 1 (AUPRC=0.132)
PMM 1	0.0892857142857143	0.111111111111111	PMM 1 (AUPRC=0.132)
PMM 1	0.0892857142857143	0.108695652173913	PMM 1 (AUPRC=0.132)
PMM 1	0.0892857142857143	0.106382978723404	PMM 1 (AUPRC=0.132)
PMM 1	0.0892857142857143	0.104166666666667	PMM 1 (AUPRC=0.132)
PMM 1	0.0892857142857143	0.102040816326531	PMM 1 (AUPRC=0.132)
PMM 1	0.0892857142857143	0.1	PMM 1 (AUPRC=0.132)
PMM 1	0.0892857142857143	0.0980392156862745	PMM 1 (AUPRC=0.132)
PMM 1	0.0892857142857143	0.0961538461538462	PMM 1 (AUPRC=0.132)
PMM 1	0.0892857142857143	0.0943396226415094	PMM 1 (AUPRC=0.132)
PMM 1	0.0892857142857143	0.0925925925925926	PMM 1 (AUPRC=0.132)
PMM 1	0.0892857142857143	0.0909090909090909	PMM 1 (AUPRC=0.132)
PMM 1	0.0892857142857143	0.0892857142857143	PMM 1 (AUPRC=0.132)
PMM 1	0.0892857142857143	0.087719298245614	PMM 1 (AUPRC=0.132)
PMM 1	0.0892857142857143	0.0862068965517241	PMM 1 (AUPRC=0.132)
PMM 1	0.0892857142857143	0.0847457627118644	PMM 1 (AUPRC=0.132)
PMM 1	0.0892857142857143	0.0833333333333333	PMM 1 (AUPRC=0.132)
PMM 1	0.09	0.0837765957446809	PMM 1 (AUPRC=0.132)
PMM 1	0.091	0.0843932167461579	PMM 1 (AUPRC=0.132)
PMM 1	0.092	0.0850052798310454	PMM 1 (AUPRC=0.132)
PMM 1	0.093	0.0856128353498159	PMM 1 (AUPRC=0.132)
PMM 1	0.09375	0.0860655737704918	PMM 1 (AUPRC=0.132)
PMM 1	0.094	0.0862159329140461	PMM 1 (AUPRC=0.132)
PMM 1	0.095	0.0868146214099217	PMM 1 (AUPRC=0.132)
PMM 1	0.096	0.0874089490114464	PMM 1 (AUPRC=0.132)
PMM 1	0.097	0.0879989631933644	PMM 1 (AUPRC=0.132)
PMM 1	0.098	0.0885847107438017	PMM 1 (AUPRC=0.132)
PMM 1	0.0982142857142857	0.0887096774193548	PMM 1 (AUPRC=0.132)
PMM 1	0.099	0.0891662377766341	PMM 1 (AUPRC=0.132)
PMM 1	0.1	0.0897435897435897	PMM 1 (AUPRC=0.132)
PMM 1	0.101	0.090316811446091	PMM 1 (AUPRC=0.132)
PMM 1	0.102	0.0908859470468432	PMM 1 (AUPRC=0.132)
PMM 1	0.102678571428571	0.0912698412698413	PMM 1 (AUPRC=0.132)
PMM 1	0.103	0.0914510400811771	PMM 1 (AUPRC=0.132)
PMM 1	0.104	0.0920121334681497	PMM 1 (AUPRC=0.132)
PMM 1	0.105	0.0925692695214106	PMM 1 (AUPRC=0.132)
PMM 1	0.106	0.0931224899598394	PMM 1 (AUPRC=0.132)
PMM 1	0.107	0.093671835917959	PMM 1 (AUPRC=0.132)
PMM 1	0.107142857142857	0.09375	PMM 1 (AUPRC=0.132)
PMM 1	0.108	0.0943584623065402	PMM 1 (AUPRC=0.132)
PMM 1	0.109	0.0950660353849988	PMM 1 (AUPRC=0.132)
PMM 1	0.11	0.095771144278607	PMM 1 (AUPRC=0.132)
PMM 1	0.111	0.0964738018375962	PMM 1 (AUPRC=0.132)
PMM 1	0.112	0.0971740208230044	PMM 1 (AUPRC=0.132)
PMM 1	0.113	0.0978718139074486	PMM 1 (AUPRC=0.132)
PMM 1	0.114	0.0985671936758893	PMM 1 (AUPRC=0.132)
PMM 1	0.115	0.0992601726263872	PMM 1 (AUPRC=0.132)
PMM 1	0.116	0.0999507631708518	PMM 1 (AUPRC=0.132)
PMM 1	0.116071428571429	0.1	PMM 1 (AUPRC=0.132)
PMM 1	0.117	0.100638977635783	PMM 1 (AUPRC=0.132)
PMM 1	0.118	0.101324828263003	PMM 1 (AUPRC=0.132)
PMM 1	0.119	0.102008327210385	PMM 1 (AUPRC=0.132)
PMM 1	0.12	0.102689486552567	PMM 1 (AUPRC=0.132)
PMM 1	0.121	0.10336831828167	PMM 1 (AUPRC=0.132)
PMM 1	0.122	0.104044834307992	PMM 1 (AUPRC=0.132)
PMM 1	0.123	0.104719046460715	PMM 1 (AUPRC=0.132)
PMM 1	0.124	0.105390966488587	PMM 1 (AUPRC=0.132)
PMM 1	0.125	0.106060606060606	PMM 1 (AUPRC=0.132)
PMM 1	0.125	0.104477611940299	PMM 1 (AUPRC=0.132)
PMM 1	0.125	0.102941176470588	PMM 1 (AUPRC=0.132)
PMM 1	0.162	0.106369008535785	PMM 1 (AUPRC=0.132)
PMM 1	0.163	0.106745252128356	PMM 1 (AUPRC=0.132)
PMM 1	0.164	0.107119529719138	PMM 1 (AUPRC=0.132)
PMM 1	0.160714285714286	0.105882352941176	PMM 1 (AUPRC=0.132)
PMM 1	0.161	0.105990783410138	PMM 1 (AUPRC=0.132)
PMM 2	0.729	0.162226602238047	PMM 2 (AUPRC=0.154)
PMM 2	0.73	0.162376866857324	PMM 2 (AUPRC=0.154)
PMM 2	0.731	0.162526997840173	PMM 2 (AUPRC=0.154)
PMM 2	0.732	0.162676995364785	PMM 2 (AUPRC=0.154)
PMM 2	0.732142857142857	0.162698412698413	PMM 2 (AUPRC=0.154)
PMM 2	0.733	0.162826859609038	PMM 2 (AUPRC=0.154)
PMM 2	0.734	0.162976590750492	PMM 2 (AUPRC=0.154)
PMM 2	0.735	0.163126188966392	PMM 2 (AUPRC=0.154)
PMM 2	0.736	0.163275654433669	PMM 2 (AUPRC=0.154)
PMM 2	0.737	0.163424987328941	PMM 2 (AUPRC=0.154)
PMM 2	0.738	0.16357418782851	PMM 2 (AUPRC=0.154)
PMM 2	0.739	0.163723256108368	PMM 2 (AUPRC=0.154)
PMM 2	0.74	0.163872192344195	PMM 2 (AUPRC=0.154)
PMM 2	0.741	0.164020996711358	PMM 2 (AUPRC=0.154)
PMM 2	0.741071428571429	0.16403162055336	PMM 2 (AUPRC=0.154)
PMM 2	0.742	0.164169669384917	PMM 2 (AUPRC=0.154)
PMM 2	0.743	0.164318210539618	PMM 2 (AUPRC=0.154)
PMM 2	0.744	0.164466620349902	PMM 2 (AUPRC=0.154)
PMM 2	0.745	0.164614898989899	PMM 2 (AUPRC=0.154)
PMM 2	0.746	0.164763046633432	PMM 2 (AUPRC=0.154)
PMM 2	0.747	0.164911063454018	PMM 2 (AUPRC=0.154)
PMM 2	0.748	0.165058949624866	PMM 2 (AUPRC=0.154)
PMM 2	0.749	0.165206705318881	PMM 2 (AUPRC=0.154)
PMM 2	0.75	0.165354330708661	PMM 2 (AUPRC=0.154)
PMM 2	0.75	0.164705882352941	PMM 2 (AUPRC=0.154)
PMM 2	0.75	0.1640625	PMM 2 (AUPRC=0.154)
PMM 2	0.75	0.163424124513619	PMM 2 (AUPRC=0.154)
PMM 2	0.751	0.16353512101039	PMM 2 (AUPRC=0.154)
PMM 2	0.752	0.163645972580595	PMM 2 (AUPRC=0.154)
PMM 2	0.753	0.163756679507891	PMM 2 (AUPRC=0.154)
PMM 2	0.754	0.163867242075196	PMM 2 (AUPRC=0.154)
PMM 2	0.755	0.163977660564691	PMM 2 (AUPRC=0.154)
PMM 2	0.755952380952381	0.164082687338501	PMM 2 (AUPRC=0.154)
PMM 2	0.756	0.164087935257821	PMM 2 (AUPRC=0.154)
PMM 2	0.757	0.1641980664353	PMM 2 (AUPRC=0.154)
PMM 2	0.758	0.16430805437711	PMM 2 (AUPRC=0.154)
PMM 2	0.759	0.164417899362505	PMM 2 (AUPRC=0.154)
PMM 2	0.76	0.164527601670017	PMM 2 (AUPRC=0.154)
PMM 2	0.761	0.164637161577451	PMM 2 (AUPRC=0.154)
PMM 2	0.761904761904762	0.164736164736165	PMM 2 (AUPRC=0.154)
PMM 2	0.762	0.164746579361893	PMM 2 (AUPRC=0.154)
PMM 2	0.763	0.16485585529971	PMM 2 (AUPRC=0.154)
PMM 2	0.764	0.164964989666554	PMM 2 (AUPRC=0.154)
PMM 2	0.765	0.165073982737361	PMM 2 (AUPRC=0.154)
PMM 2	0.766	0.165182834786359	PMM 2 (AUPRC=0.154)
PMM 2	0.767	0.165291546087064	PMM 2 (AUPRC=0.154)
PMM 2	0.767857142857143	0.165384615384615	PMM 2 (AUPRC=0.154)
PMM 2	0.768	0.165400116912285	PMM 2 (AUPRC=0.154)
PMM 2	0.769	0.165508547534129	PMM 2 (AUPRC=0.154)
PMM 2	0.77	0.165616838223998	PMM 2 (AUPRC=0.154)
PMM 2	0.771	0.165724989252595	PMM 2 (AUPRC=0.154)
PMM 2	0.772	0.165833000889925	PMM 2 (AUPRC=0.154)
PMM 2	0.773	0.165940873405299	PMM 2 (AUPRC=0.154)
PMM 2	0.773809523809524	0.16602809706258	PMM 2 (AUPRC=0.154)
PMM 2	0.774	0.166048607067333	PMM 2 (AUPRC=0.154)
PMM 2	0.775	0.166156202143951	PMM 2 (AUPRC=0.154)
PMM 2	0.776	0.166263658902391	PMM 2 (AUPRC=0.154)
PMM 2	0.777	0.166370977609201	PMM 2 (AUPRC=0.154)
PMM 2	0.778	0.166478158530248	PMM 2 (AUPRC=0.154)
PMM 2	0.779	0.166585201930714	PMM 2 (AUPRC=0.154)
PMM 2	0.779761904761905	0.166666666666667	PMM 2 (AUPRC=0.154)
PMM 2	0.78	0.166692108075103	PMM 2 (AUPRC=0.154)
PMM 2	0.781	0.166798877227239	PMM 2 (AUPRC=0.154)
PMM 2	0.782	0.166905509650273	PMM 2 (AUPRC=0.154)
PMM 2	0.783	0.167012005606679	PMM 2 (AUPRC=0.154)
PMM 2	0.784	0.167118365358263	PMM 2 (AUPRC=0.154)
PMM 2	0.785	0.167224589166159	PMM 2 (AUPRC=0.154)
PMM 2	0.785714285714286	0.167300380228137	PMM 2 (AUPRC=0.154)
PMM 2	0.785714285714286	0.166666666666667	PMM 2 (AUPRC=0.154)
PMM 2	0.785714285714286	0.166037735849057	PMM 2 (AUPRC=0.154)
PMM 2	0.785714285714286	0.165413533834586	PMM 2 (AUPRC=0.154)
PMM 2	0.785714285714286	0.164794007490637	PMM 2 (AUPRC=0.154)
PMM 2	0.785714285714286	0.164179104477612	PMM 2 (AUPRC=0.154)
PMM 2	0.785714285714286	0.163568773234201	PMM 2 (AUPRC=0.154)
PMM 2	0.785714285714286	0.162962962962963	PMM 2 (AUPRC=0.154)
PMM 2	0.785714285714286	0.162361623616236	PMM 2 (AUPRC=0.154)
PMM 2	0.785714285714286	0.161764705882353	PMM 2 (AUPRC=0.154)
PMM 2	0.785714285714286	0.161172161172161	PMM 2 (AUPRC=0.154)
PMM 2	0.785714285714286	0.160583941605839	PMM 2 (AUPRC=0.154)
PMM 2	0.785714285714286	0.16	PMM 2 (AUPRC=0.154)
PMM 2	0.786	0.160011632979497	PMM 2 (AUPRC=0.154)
PMM 2	0.787	0.160052295177223	PMM 2 (AUPRC=0.154)
PMM 2	0.788	0.160092874764185	PMM 2 (AUPRC=0.154)
PMM 2	0.789	0.160133371991882	PMM 2 (AUPRC=0.154)
PMM 2	0.789285714285714	0.160144927536232	PMM 2 (AUPRC=0.154)
PMM 2	0.79	0.160173787110789	PMM 2 (AUPRC=0.154)
PMM 2	0.791	0.16021412037037	PMM 2 (AUPRC=0.154)
PMM 2	0.792	0.160254372019078	PMM 2 (AUPRC=0.154)
PMM 2	0.792857142857143	0.16028880866426	PMM 2 (AUPRC=0.154)
PMM 2	0.793	0.16029454230436	PMM 2 (AUPRC=0.154)
PMM 2	0.794	0.160334631472667	PMM 2 (AUPRC=0.154)
PMM 2	0.795	0.160374639769452	PMM 2 (AUPRC=0.154)
PMM 2	0.796	0.160414567439182	PMM 2 (AUPRC=0.154)
PMM 2	0.796428571428572	0.160431654676259	PMM 2 (AUPRC=0.154)
PMM 2	0.797	0.160454414725338	PMM 2 (AUPRC=0.154)
PMM 2	0.798	0.160494181870421	PMM 2 (AUPRC=0.154)
PMM 2	0.799	0.160533869115959	PMM 2 (AUPRC=0.154)
PMM 2	0.8	0.160573476702509	PMM 2 (AUPRC=0.154)
PMM 2	0.8	0.160573476702509	PMM 2 (AUPRC=0.154)
PMM 2	0.801	0.160613004869665	PMM 2 (AUPRC=0.154)
PMM 2	0.802	0.16065245385606	PMM 2 (AUPRC=0.154)
PMM 2	0.803	0.160691823899371	PMM 2 (AUPRC=0.154)
PMM 2	0.803571428571429	0.160714285714286	PMM 2 (AUPRC=0.154)
PMM 2	0.803571428571429	0.160142348754448	PMM 2 (AUPRC=0.154)
PMM 2	0.803571428571429	0.159574468085106	PMM 2 (AUPRC=0.154)
PMM 2	0.803571428571429	0.159010600706714	PMM 2 (AUPRC=0.154)
PMM 2	0.803571428571429	0.158450704225352	PMM 2 (AUPRC=0.154)
PMM 2	0.803571428571429	0.157894736842105	PMM 2 (AUPRC=0.154)
PMM 2	0.803571428571429	0.157342657342657	PMM 2 (AUPRC=0.154)
PMM 2	0.803571428571429	0.156794425087108	PMM 2 (AUPRC=0.154)
PMM 2	0.803571428571429	0.15625	PMM 2 (AUPRC=0.154)
PMM 2	0.803571428571429	0.155709342560554	PMM 2 (AUPRC=0.154)
PMM 2	0.803571428571429	0.155172413793103	PMM 2 (AUPRC=0.154)
PMM 2	0.803571428571429	0.154639175257732	PMM 2 (AUPRC=0.154)
PMM 2	0.803571428571429	0.154109589041096	PMM 2 (AUPRC=0.154)
PMM 2	0.803571428571429	0.15358361774744	PMM 2 (AUPRC=0.154)
PMM 2	0.803571428571429	0.153061224489796	PMM 2 (AUPRC=0.154)
PMM 2	0.803571428571429	0.152542372881356	PMM 2 (AUPRC=0.154)
PMM 2	0.804	0.15259889916217	PMM 2 (AUPRC=0.154)
PMM 2	0.805	0.152730722320098	PMM 2 (AUPRC=0.154)
PMM 2	0.806	0.152862445474004	PMM 2 (AUPRC=0.154)
PMM 2	0.807	0.152994068737643	PMM 2 (AUPRC=0.154)
PMM 2	0.808	0.153125592224599	PMM 2 (AUPRC=0.154)
PMM 2	0.809	0.15325701604828	PMM 2 (AUPRC=0.154)
PMM 2	0.81	0.153388340321926	PMM 2 (AUPRC=0.154)
PMM 2	0.811	0.153519565158604	PMM 2 (AUPRC=0.154)
PMM 2	0.812	0.153650690671208	PMM 2 (AUPRC=0.154)
PMM 2	0.8125	0.153716216216216	PMM 2 (AUPRC=0.154)
PMM 2	0.813	0.153781716972465	PMM 2 (AUPRC=0.154)
PMM 2	0.814	0.153912644174928	PMM 2 (AUPRC=0.154)
PMM 2	0.815	0.154043472390982	PMM 2 (AUPRC=0.154)
PMM 2	0.816	0.15417420173284	PMM 2 (AUPRC=0.154)
PMM 2	0.817	0.154304832312549	PMM 2 (AUPRC=0.154)
PMM 2	0.818	0.154435364241983	PMM 2 (AUPRC=0.154)
PMM 2	0.819	0.154565797632849	PMM 2 (AUPRC=0.154)
PMM 2	0.82	0.154696132596685	PMM 2 (AUPRC=0.154)
PMM 2	0.821	0.154826369244861	PMM 2 (AUPRC=0.154)
PMM 2	0.821428571428571	0.154882154882155	PMM 2 (AUPRC=0.154)
PMM 2	0.821428571428571	0.154362416107383	PMM 2 (AUPRC=0.154)
PMM 2	0.821428571428571	0.153846153846154	PMM 2 (AUPRC=0.154)
PMM 2	0.821428571428571	0.153333333333333	PMM 2 (AUPRC=0.154)
PMM 2	0.821428571428571	0.152823920265781	PMM 2 (AUPRC=0.154)
PMM 2	0.821428571428571	0.152317880794702	PMM 2 (AUPRC=0.154)
PMM 2	0.821428571428571	0.151815181518152	PMM 2 (AUPRC=0.154)
PMM 2	0.821428571428571	0.151315789473684	PMM 2 (AUPRC=0.154)
PMM 2	0.821428571428571	0.150819672131148	PMM 2 (AUPRC=0.154)
PMM 2	0.821428571428571	0.150326797385621	PMM 2 (AUPRC=0.154)
PMM 2	0.821428571428571	0.149837133550489	PMM 2 (AUPRC=0.154)
PMM 2	0.821428571428571	0.149350649350649	PMM 2 (AUPRC=0.154)
PMM 2	0.821428571428571	0.148867313915858	PMM 2 (AUPRC=0.154)
PMM 2	0.821428571428571	0.148387096774194	PMM 2 (AUPRC=0.154)
PMM 2	0.821428571428571	0.147909967845659	PMM 2 (AUPRC=0.154)
PMM 2	0.821428571428571	0.147435897435897	PMM 2 (AUPRC=0.154)
PMM 2	0.821428571428571	0.146964856230032	PMM 2 (AUPRC=0.154)
PMM 2	0.821428571428571	0.146496815286624	PMM 2 (AUPRC=0.154)
PMM 2	0.821428571428571	0.146031746031746	PMM 2 (AUPRC=0.154)
PMM 2	0.822	0.14610364878247	PMM 2 (AUPRC=0.154)
PMM 2	0.823	0.146229408330584	PMM 2 (AUPRC=0.154)
PMM 2	0.824	0.146355078531374	PMM 2 (AUPRC=0.154)
PMM 2	0.825	0.146480659480025	PMM 2 (AUPRC=0.154)
PMM 2	0.826	0.146606151271584	PMM 2 (AUPRC=0.154)
PMM 2	0.827	0.146731554000963	PMM 2 (AUPRC=0.154)
PMM 2	0.828	0.146856867762941	PMM 2 (AUPRC=0.154)
PMM 2	0.829	0.146982092652162	PMM 2 (AUPRC=0.154)
PMM 2	0.83	0.147107228763135	PMM 2 (AUPRC=0.154)
PMM 2	0.830357142857143	0.147151898734177	PMM 2 (AUPRC=0.154)
PMM 2	0.831	0.147232276190235	PMM 2 (AUPRC=0.154)
PMM 2	0.832	0.147357235027705	PMM 2 (AUPRC=0.154)
PMM 2	0.833	0.147482105369654	PMM 2 (AUPRC=0.154)
PMM 2	0.834	0.147606887310055	PMM 2 (AUPRC=0.154)
PMM 2	0.835	0.147731580942752	PMM 2 (AUPRC=0.154)
PMM 2	0.836	0.147856186361454	PMM 2 (AUPRC=0.154)
PMM 2	0.837	0.147980703659738	PMM 2 (AUPRC=0.154)
PMM 2	0.838	0.148105132931048	PMM 2 (AUPRC=0.154)
PMM 2	0.839	0.148229474268696	PMM 2 (AUPRC=0.154)
PMM 2	0.839285714285714	0.148264984227129	PMM 2 (AUPRC=0.154)
PMM 2	0.839285714285714	0.147798742138365	PMM 2 (AUPRC=0.154)
PMM 2	0.839285714285714	0.147335423197492	PMM 2 (AUPRC=0.154)
PMM 2	0.839285714285714	0.146875	PMM 2 (AUPRC=0.154)
PMM 2	0.839285714285714	0.146417445482866	PMM 2 (AUPRC=0.154)
PMM 2	0.839285714285714	0.145962732919255	PMM 2 (AUPRC=0.154)
PMM 2	0.839285714285714	0.145510835913313	PMM 2 (AUPRC=0.154)
PMM 2	0.839285714285714	0.145061728395062	PMM 2 (AUPRC=0.154)
PMM 2	0.839285714285714	0.144615384615385	PMM 2 (AUPRC=0.154)
PMM 2	0.839285714285714	0.144171779141104	PMM 2 (AUPRC=0.154)
PMM 2	0.839285714285714	0.143730886850153	PMM 2 (AUPRC=0.154)
PMM 2	0.839285714285714	0.143292682926829	PMM 2 (AUPRC=0.154)
PMM 2	0.839285714285714	0.142857142857143	PMM 2 (AUPRC=0.154)
PMM 2	0.839285714285714	0.142424242424242	PMM 2 (AUPRC=0.154)
PMM 2	0.84	0.142493638676845	PMM 2 (AUPRC=0.154)
PMM 2	0.841	0.142590708714819	PMM 2 (AUPRC=0.154)
PMM 2	0.842	0.142687680054228	PMM 2 (AUPRC=0.154)
PMM 2	0.843	0.142784552845528	PMM 2 (AUPRC=0.154)
PMM 2	0.844	0.142881327238869	PMM 2 (AUPRC=0.154)
PMM 2	0.845	0.142978003384095	PMM 2 (AUPRC=0.154)
PMM 2	0.845238095238095	0.143001007049345	PMM 2 (AUPRC=0.154)
PMM 2	0.846	0.143074581430746	PMM 2 (AUPRC=0.154)
PMM 2	0.847	0.143171061528059	PMM 2 (AUPRC=0.154)
PMM 2	0.848	0.14326744382497	PMM 2 (AUPRC=0.154)
PMM 2	0.849	0.143363728470111	PMM 2 (AUPRC=0.154)
PMM 2	0.85	0.143459915611814	PMM 2 (AUPRC=0.154)
PMM 2	0.851	0.143556005398111	PMM 2 (AUPRC=0.154)
PMM 2	0.851190476190476	0.143574297188755	PMM 2 (AUPRC=0.154)
PMM 2	0.852	0.143651997976732	PMM 2 (AUPRC=0.154)
PMM 2	0.853	0.143747893495113	PMM 2 (AUPRC=0.154)
PMM 2	0.854	0.143843692100387	PMM 2 (AUPRC=0.154)
PMM 2	0.855	0.143939393939394	PMM 2 (AUPRC=0.154)
PMM 2	0.856	0.144034999158674	PMM 2 (AUPRC=0.154)
PMM 2	0.857	0.144130507904474	PMM 2 (AUPRC=0.154)
PMM 2	0.857142857142857	0.144144144144144	PMM 2 (AUPRC=0.154)
PMM 2	0.858	0.144225920322743	PMM 2 (AUPRC=0.154)
PMM 2	0.859	0.14432123655914	PMM 2 (AUPRC=0.154)
PMM 2	0.86	0.144416456759026	PMM 2 (AUPRC=0.154)
PMM 2	0.861	0.144511581067472	PMM 2 (AUPRC=0.154)
PMM 2	0.862	0.144606609629257	PMM 2 (AUPRC=0.154)
PMM 2	0.863	0.144701542588866	PMM 2 (AUPRC=0.154)
PMM 2	0.863095238095238	0.144710578842315	PMM 2 (AUPRC=0.154)
PMM 2	0.864	0.144796380090498	PMM 2 (AUPRC=0.154)
PMM 2	0.865	0.144891122278057	PMM 2 (AUPRC=0.154)
PMM 2	0.866	0.144985769295162	PMM 2 (AUPRC=0.154)
PMM 2	0.867	0.145080321285141	PMM 2 (AUPRC=0.154)
PMM 2	0.868	0.145174778391035	PMM 2 (AUPRC=0.154)
PMM 2	0.869	0.1452691407556	PMM 2 (AUPRC=0.154)
PMM 2	0.869047619047619	0.145273631840796	PMM 2 (AUPRC=0.154)
PMM 2	0.87	0.145363408521303	PMM 2 (AUPRC=0.154)
PMM 2	0.871	0.145457581830327	PMM 2 (AUPRC=0.154)
PMM 2	0.872	0.14555166082457	PMM 2 (AUPRC=0.154)
PMM 2	0.873	0.145645645645646	PMM 2 (AUPRC=0.154)
PMM 2	0.874	0.145739536434884	PMM 2 (AUPRC=0.154)
PMM 2	0.875	0.145833333333333	PMM 2 (AUPRC=0.154)
PMM 2	0.875	0.14540059347181	PMM 2 (AUPRC=0.154)
PMM 2	0.876	0.145445920303605	PMM 2 (AUPRC=0.154)
PMM 2	0.877	0.145491171939803	PMM 2 (AUPRC=0.154)
PMM 2	0.878	0.145536348567369	PMM 2 (AUPRC=0.154)
PMM 2	0.878571428571429	0.145562130177515	PMM 2 (AUPRC=0.154)
PMM 2	0.879	0.145581450372649	PMM 2 (AUPRC=0.154)
PMM 2	0.88	0.145626477541371	PMM 2 (AUPRC=0.154)
PMM 2	0.881	0.145671430258651	PMM 2 (AUPRC=0.154)
PMM 2	0.882	0.145716308708992	PMM 2 (AUPRC=0.154)
PMM 2	0.882142857142857	0.145722713864307	PMM 2 (AUPRC=0.154)
PMM 2	0.883	0.145761113076288	PMM 2 (AUPRC=0.154)
PMM 2	0.884	0.145805843543827	PMM 2 (AUPRC=0.154)
PMM 2	0.885	0.145850500294291	PMM 2 (AUPRC=0.154)
PMM 2	0.885714285714286	0.145882352941176	PMM 2 (AUPRC=0.154)
PMM 2	0.886	0.145895083509762	PMM 2 (AUPRC=0.154)
PMM 2	0.887	0.145939593371724	PMM 2 (AUPRC=0.154)
PMM 2	0.888	0.145984030061062	PMM 2 (AUPRC=0.154)
PMM 2	0.889	0.146028393758066	PMM 2 (AUPRC=0.154)
PMM 2	0.889285714285714	0.146041055718475	PMM 2 (AUPRC=0.154)
PMM 2	0.89	0.146072684642438	PMM 2 (AUPRC=0.154)
PMM 2	0.891	0.146116902893288	PMM 2 (AUPRC=0.154)
PMM 2	0.892	0.146161048689139	PMM 2 (AUPRC=0.154)
PMM 2	0.892857142857143	0.146198830409357	PMM 2 (AUPRC=0.154)
PMM 2	0.892857142857143	0.145772594752187	PMM 2 (AUPRC=0.154)
PMM 2	0.892857142857143	0.145348837209302	PMM 2 (AUPRC=0.154)
PMM 2	0.893	0.14536533184503	PMM 2 (AUPRC=0.154)
PMM 2	0.894	0.145480751348335	PMM 2 (AUPRC=0.154)
PMM 2	0.895	0.145596095747153	PMM 2 (AUPRC=0.154)
PMM 2	0.896	0.145711365114766	PMM 2 (AUPRC=0.154)
PMM 2	0.897	0.145826559524363	PMM 2 (AUPRC=0.154)
PMM 2	0.898	0.145941679049034	PMM 2 (AUPRC=0.154)
PMM 2	0.899	0.146056723761779	PMM 2 (AUPRC=0.154)
PMM 2	0.9	0.146171693735499	PMM 2 (AUPRC=0.154)
PMM 2	0.901	0.146286589043002	PMM 2 (AUPRC=0.154)
PMM 2	0.901785714285714	0.146376811594203	PMM 2 (AUPRC=0.154)
PMM 2	0.902	0.146401409757002	PMM 2 (AUPRC=0.154)
PMM 2	0.903	0.146516155950118	PMM 2 (AUPRC=0.154)
PMM 2	0.904	0.146630827694874	PMM 2 (AUPRC=0.154)
PMM 2	0.905	0.146745425063702	PMM 2 (AUPRC=0.154)
PMM 2	0.906	0.146859948128937	PMM 2 (AUPRC=0.154)
PMM 2	0.907	0.146974396962822	PMM 2 (AUPRC=0.154)
PMM 2	0.908	0.147088771637508	PMM 2 (AUPRC=0.154)
PMM 2	0.909	0.14720307222505	PMM 2 (AUPRC=0.154)
PMM 2	0.91	0.14731729879741	PMM 2 (AUPRC=0.154)
PMM 2	0.910714285714286	0.147398843930636	PMM 2 (AUPRC=0.154)
PMM 2	0.910714285714286	0.146974063400576	PMM 2 (AUPRC=0.154)
PMM 2	0.910714285714286	0.146551724137931	PMM 2 (AUPRC=0.154)
PMM 2	0.910714285714286	0.146131805157593	PMM 2 (AUPRC=0.154)
PMM 2	0.910714285714286	0.145714285714286	PMM 2 (AUPRC=0.154)
PMM 2	0.910714285714286	0.145299145299145	PMM 2 (AUPRC=0.154)
PMM 2	0.910714285714286	0.144886363636364	PMM 2 (AUPRC=0.154)
PMM 2	0.911	0.144918643759658	PMM 2 (AUPRC=0.154)
PMM 2	0.912	0.145031577990822	PMM 2 (AUPRC=0.154)
PMM 2	0.913	0.145144440406977	PMM 2 (AUPRC=0.154)
PMM 2	0.914	0.145257231076602	PMM 2 (AUPRC=0.154)
PMM 2	0.915	0.145369950068089	PMM 2 (AUPRC=0.154)
PMM 2	0.916	0.145482597449744	PMM 2 (AUPRC=0.154)
PMM 2	0.917	0.145595173289784	PMM 2 (AUPRC=0.154)
PMM 2	0.918	0.145707677656342	PMM 2 (AUPRC=0.154)
PMM 2	0.919	0.145820110617463	PMM 2 (AUPRC=0.154)
PMM 2	0.919642857142857	0.145892351274788	PMM 2 (AUPRC=0.154)
PMM 2	0.92	0.145932472241106	PMM 2 (AUPRC=0.154)
PMM 2	0.921	0.146044762595143	PMM 2 (AUPRC=0.154)
PMM 2	0.922	0.146156981747362	PMM 2 (AUPRC=0.154)
PMM 2	0.923	0.146269129765462	PMM 2 (AUPRC=0.154)
PMM 2	0.924	0.14638120671706	PMM 2 (AUPRC=0.154)
PMM 2	0.925	0.146493212669683	PMM 2 (AUPRC=0.154)
PMM 2	0.926	0.146605147690777	PMM 2 (AUPRC=0.154)
PMM 2	0.927	0.146717011847698	PMM 2 (AUPRC=0.154)
PMM 2	0.928	0.146828805207721	PMM 2 (AUPRC=0.154)
PMM 2	0.928571428571429	0.146892655367232	PMM 2 (AUPRC=0.154)
PMM 2	0.928571428571429	0.146478873239437	PMM 2 (AUPRC=0.154)
PMM 2	0.928571428571429	0.146067415730337	PMM 2 (AUPRC=0.154)
PMM 2	0.928571428571429	0.145658263305322	PMM 2 (AUPRC=0.154)
PMM 2	0.928571428571429	0.145251396648045	PMM 2 (AUPRC=0.154)
PMM 2	0.928571428571429	0.144846796657382	PMM 2 (AUPRC=0.154)
PMM 2	0.928571428571429	0.144444444444444	PMM 2 (AUPRC=0.154)
PMM 2	0.928571428571429	0.14404432132964	PMM 2 (AUPRC=0.154)
PMM 2	0.929	0.144082066734612	PMM 2 (AUPRC=0.154)
PMM 2	0.93	0.144170080832687	PMM 2 (AUPRC=0.154)
PMM 2	0.931	0.144258013104303	PMM 2 (AUPRC=0.154)
PMM 2	0.932	0.144345863663517	PMM 2 (AUPRC=0.154)
PMM 2	0.933	0.144433632624176	PMM 2 (AUPRC=0.154)
PMM 2	0.934	0.144521320099914	PMM 2 (AUPRC=0.154)
PMM 2	0.93452380952381	0.144567219152855	PMM 2 (AUPRC=0.154)
PMM 2	0.935	0.144608926204154	PMM 2 (AUPRC=0.154)
PMM 2	0.936	0.144696451050109	PMM 2 (AUPRC=0.154)
PMM 2	0.937	0.144783894750784	PMM 2 (AUPRC=0.154)
PMM 2	0.938	0.144871257418971	PMM 2 (AUPRC=0.154)
PMM 2	0.939	0.144958539167255	PMM 2 (AUPRC=0.154)
PMM 2	0.94	0.145045740108013	PMM 2 (AUPRC=0.154)
PMM 2	0.940476190476191	0.145087235996327	PMM 2 (AUPRC=0.154)
PMM 2	0.941	0.145132860353413	PMM 2 (AUPRC=0.154)
PMM 2	0.942	0.145219900015416	PMM 2 (AUPRC=0.154)
PMM 2	0.943	0.145306859205776	PMM 2 (AUPRC=0.154)
PMM 2	0.944	0.14539373803604	PMM 2 (AUPRC=0.154)
PMM 2	0.945	0.14548053661755	PMM 2 (AUPRC=0.154)
PMM 2	0.946	0.145567255061441	PMM 2 (AUPRC=0.154)
PMM 2	0.946428571428571	0.145604395604396	PMM 2 (AUPRC=0.154)
PMM 2	0.946428571428571	0.145205479452055	PMM 2 (AUPRC=0.154)
PMM 2	0.946428571428571	0.144808743169399	PMM 2 (AUPRC=0.154)
PMM 2	0.946428571428571	0.14441416893733	PMM 2 (AUPRC=0.154)
PMM 2	0.946428571428571	0.144021739130435	PMM 2 (AUPRC=0.154)
PMM 2	0.946428571428571	0.143631436314363	PMM 2 (AUPRC=0.154)
PMM 2	0.946428571428571	0.143243243243243	PMM 2 (AUPRC=0.154)
PMM 2	0.946428571428571	0.142857142857143	PMM 2 (AUPRC=0.154)
PMM 2	0.946428571428571	0.14247311827957	PMM 2 (AUPRC=0.154)
PMM 2	0.946428571428571	0.142091152815013	PMM 2 (AUPRC=0.154)
PMM 2	0.946428571428571	0.141711229946524	PMM 2 (AUPRC=0.154)
PMM 2	0.946428571428571	0.141333333333333	PMM 2 (AUPRC=0.154)
PMM 2	0.947	0.141382472753642	PMM 2 (AUPRC=0.154)
PMM 2	0.948	0.141468406242006	PMM 2 (AUPRC=0.154)
PMM 2	0.949	0.141554262822562	PMM 2 (AUPRC=0.154)
PMM 2	0.95	0.141640042598509	PMM 2 (AUPRC=0.154)
PMM 2	0.951	0.141725745672862	PMM 2 (AUPRC=0.154)
PMM 2	0.952	0.141811372148451	PMM 2 (AUPRC=0.154)
PMM 2	0.952380952380952	0.141843971631206	PMM 2 (AUPRC=0.154)
PMM 2	0.953	0.141896922127922	PMM 2 (AUPRC=0.154)
PMM 2	0.954	0.141982395713739	PMM 2 (AUPRC=0.154)
PMM 2	0.955	0.142067793008182	PMM 2 (AUPRC=0.154)
PMM 2	0.956	0.142153114113349	PMM 2 (AUPRC=0.154)
PMM 2	0.957	0.142238359131155	PMM 2 (AUPRC=0.154)
PMM 2	0.958	0.142323528163335	PMM 2 (AUPRC=0.154)
PMM 2	0.958333333333333	0.142351900972591	PMM 2 (AUPRC=0.154)
PMM 2	0.959	0.142408621311441	PMM 2 (AUPRC=0.154)
PMM 2	0.96	0.142493638676845	PMM 2 (AUPRC=0.154)
PMM 2	0.961	0.142578580360738	PMM 2 (AUPRC=0.154)
PMM 2	0.962	0.142663446464133	PMM 2 (AUPRC=0.154)
PMM 2	0.963	0.14274823708786	PMM 2 (AUPRC=0.154)
PMM 2	0.964	0.142832952332571	PMM 2 (AUPRC=0.154)
PMM 2	0.964285714285714	0.142857142857143	PMM 2 (AUPRC=0.154)
PMM 2	0.964285714285714	0.142480211081794	PMM 2 (AUPRC=0.154)
PMM 2	0.964285714285714	0.142105263157895	PMM 2 (AUPRC=0.154)
PMM 2	0.964285714285714	0.141732283464567	PMM 2 (AUPRC=0.154)
PMM 2	0.964285714285714	0.141361256544503	PMM 2 (AUPRC=0.154)
PMM 2	0.964285714285714	0.140992167101828	PMM 2 (AUPRC=0.154)
PMM 2	0.964285714285714	0.140625	PMM 2 (AUPRC=0.154)
PMM 2	0.964285714285714	0.14025974025974	PMM 2 (AUPRC=0.154)
PMM 2	0.964285714285714	0.139896373056995	PMM 2 (AUPRC=0.154)
PMM 2	0.964285714285714	0.13953488372093	PMM 2 (AUPRC=0.154)
PMM 2	0.964285714285714	0.139175257731959	PMM 2 (AUPRC=0.154)
PMM 2	0.964285714285714	0.138817480719794	PMM 2 (AUPRC=0.154)
PMM 2	0.964285714285714	0.138461538461538	PMM 2 (AUPRC=0.154)
PMM 2	0.964285714285714	0.138107416879795	PMM 2 (AUPRC=0.154)
PMM 2	0.964285714285714	0.137755102040816	PMM 2 (AUPRC=0.154)
PMM 2	0.964285714285714	0.137404580152672	PMM 2 (AUPRC=0.154)
PMM 2	0.964285714285714	0.137055837563452	PMM 2 (AUPRC=0.154)
PMM 2	0.964285714285714	0.136708860759494	PMM 2 (AUPRC=0.154)
PMM 2	0.964285714285714	0.136363636363636	PMM 2 (AUPRC=0.154)
PMM 2	0.964285714285714	0.136020151133501	PMM 2 (AUPRC=0.154)
PMM 2	0.964285714285714	0.135678391959799	PMM 2 (AUPRC=0.154)
PMM 2	0.964285714285714	0.135338345864662	PMM 2 (AUPRC=0.154)
PMM 2	0.964285714285714	0.135	PMM 2 (AUPRC=0.154)
PMM 2	0.964285714285714	0.134663341645885	PMM 2 (AUPRC=0.154)
PMM 2	0.964285714285714	0.134328358208955	PMM 2 (AUPRC=0.154)
PMM 2	0.964285714285714	0.133995037220844	PMM 2 (AUPRC=0.154)
PMM 2	0.965	0.134054375868228	PMM 2 (AUPRC=0.154)
PMM 2	0.966	0.134137390648866	PMM 2 (AUPRC=0.154)
PMM 2	0.967	0.134220336294416	PMM 2 (AUPRC=0.154)
PMM 2	0.968	0.134303212891206	PMM 2 (AUPRC=0.154)
PMM 2	0.969	0.134386020525419	PMM 2 (AUPRC=0.154)
PMM 2	0.97	0.134468759283097	PMM 2 (AUPRC=0.154)
PMM 2	0.970238095238095	0.134488448844885	PMM 2 (AUPRC=0.154)
PMM 2	0.971	0.134551429250139	PMM 2 (AUPRC=0.154)
PMM 2	0.972	0.134634030512298	PMM 2 (AUPRC=0.154)
PMM 2	0.973	0.134716563155188	PMM 2 (AUPRC=0.154)
PMM 2	0.974	0.13479902726428	PMM 2 (AUPRC=0.154)
PMM 2	0.975	0.134881422924901	PMM 2 (AUPRC=0.154)
PMM 2	0.976	0.13496375022224	PMM 2 (AUPRC=0.154)
PMM 2	0.976190476190476	0.134979423868313	PMM 2 (AUPRC=0.154)
PMM 2	0.977	0.135046009241341	PMM 2 (AUPRC=0.154)
PMM 2	0.978	0.13512820006711	PMM 2 (AUPRC=0.154)
PMM 2	0.979	0.135210322784311	PMM 2 (AUPRC=0.154)
PMM 2	0.98	0.135292377477566	PMM 2 (AUPRC=0.154)
PMM 2	0.981	0.135374364231361	PMM 2 (AUPRC=0.154)
PMM 2	0.982	0.135456283130037	PMM 2 (AUPRC=0.154)
PMM 2	0.982142857142857	0.135467980295567	PMM 2 (AUPRC=0.154)
PMM 2	0.982142857142857	0.135135135135135	PMM 2 (AUPRC=0.154)
PMM 2	0.982142857142857	0.134803921568627	PMM 2 (AUPRC=0.154)
PMM 2	0.982142857142857	0.134474327628362	PMM 2 (AUPRC=0.154)
PMM 2	0.982142857142857	0.134146341463415	PMM 2 (AUPRC=0.154)
PMM 2	0.982142857142857	0.1338199513382	PMM 2 (AUPRC=0.154)
PMM 2	0.982142857142857	0.133495145631068	PMM 2 (AUPRC=0.154)
PMM 2	0.983	0.133596085892906	PMM 2 (AUPRC=0.154)
PMM 2	0.984	0.133713819812475	PMM 2 (AUPRC=0.154)
PMM 2	0.985	0.13383152173913	PMM 2 (AUPRC=0.154)
PMM 2	0.986	0.133949191685912	PMM 2 (AUPRC=0.154)
PMM 2	0.987	0.134066829665852	PMM 2 (AUPRC=0.154)
PMM 2	0.988	0.134184435691973	PMM 2 (AUPRC=0.154)
PMM 2	0.989	0.134302009777295	PMM 2 (AUPRC=0.154)
PMM 2	0.99	0.134419551934827	PMM 2 (AUPRC=0.154)
PMM 2	0.991	0.134537062177573	PMM 2 (AUPRC=0.154)
PMM 2	0.992	0.134654540518529	PMM 2 (AUPRC=0.154)
PMM 2	0.993	0.134771986970684	PMM 2 (AUPRC=0.154)
PMM 2	0.994	0.134889401547021	PMM 2 (AUPRC=0.154)
PMM 2	0.995	0.135006784260516	PMM 2 (AUPRC=0.154)
PMM 2	0.996	0.135124135124135	PMM 2 (AUPRC=0.154)
PMM 2	0.997	0.135241454150841	PMM 2 (AUPRC=0.154)
PMM 2	0.998	0.135358741353587	PMM 2 (AUPRC=0.154)
PMM 2	0.999	0.135475996745321	PMM 2 (AUPRC=0.154)
PMM 2	1	0.135593220338983	PMM 2 (AUPRC=0.154)
PMM 2	1	0.135265700483092	PMM 2 (AUPRC=0.154)
PMM 2	1	0.134939759036145	PMM 2 (AUPRC=0.154)
PMM 2	1	0.134615384615385	PMM 2 (AUPRC=0.154)
PMM 2	0.227678571428571	0.143258426966292	PMM 2 (AUPRC=0.154)
PMM 2	0.228	0.143421998562185	PMM 2 (AUPRC=0.154)
PMM 2	0.229	0.143930324434335	PMM 2 (AUPRC=0.154)
PMM 2	0.23	0.144437799043062	PMM 2 (AUPRC=0.154)
PMM 2	0.231	0.144944424524919	PMM 2 (AUPRC=0.154)
PMM 2	0.232	0.145450203009315	PMM 2 (AUPRC=0.154)
PMM 2	0.233	0.145955136618542	PMM 2 (AUPRC=0.154)
PMM 2	0.234	0.146459227467811	PMM 2 (AUPRC=0.154)
PMM 2	0.235	0.146962477665277	PMM 2 (AUPRC=0.154)
PMM 2	0.236	0.147464889312069	PMM 2 (AUPRC=0.154)
PMM 2	0.237	0.147966464502319	PMM 2 (AUPRC=0.154)
PMM 2	0.238	0.148467205323194	PMM 2 (AUPRC=0.154)
PMM 2	0.239	0.148967113854921	PMM 2 (AUPRC=0.154)
PMM 2	0.24	0.149466192170819	PMM 2 (AUPRC=0.154)
PMM 2	0.241	0.149964442337324	PMM 2 (AUPRC=0.154)
PMM 2	0.241071428571429	0.15	PMM 2 (AUPRC=0.154)
PMM 2	0.242	0.150461866414022	PMM 2 (AUPRC=0.154)
PMM 2	0.243	0.150958466453674	PMM 2 (AUPRC=0.154)
PMM 2	0.244	0.151454244502246	PMM 2 (AUPRC=0.154)
PMM 2	0.245	0.151949202598937	PMM 2 (AUPRC=0.154)
PMM 2	0.246	0.152443342776204	PMM 2 (AUPRC=0.154)
PMM 2	0.247	0.152936667059795	PMM 2 (AUPRC=0.154)
PMM 2	0.248	0.153429177468772	PMM 2 (AUPRC=0.154)
PMM 2	0.249	0.153920876015542	PMM 2 (AUPRC=0.154)
PMM 2	0.25	0.154411764705882	PMM 2 (AUPRC=0.154)
PMM 2	0.251	0.154901845538968	PMM 2 (AUPRC=0.154)
PMM 2	0.252	0.1553911205074	PMM 2 (AUPRC=0.154)
PMM 2	0.253	0.15587959159723	PMM 2 (AUPRC=0.154)
PMM 2	0.254	0.156367260787992	PMM 2 (AUPRC=0.154)
PMM 2	0.254464285714286	0.156593406593407	PMM 2 (AUPRC=0.154)
PMM 2	0.255	0.156854130052724	PMM 2 (AUPRC=0.154)
PMM 2	0.256	0.157340201357996	PMM 2 (AUPRC=0.154)
PMM 2	0.257	0.157825476663937	PMM 2 (AUPRC=0.154)
PMM 2	0.258	0.158309957924264	PMM 2 (AUPRC=0.154)
PMM 2	0.259	0.158793647086302	PMM 2 (AUPRC=0.154)
PMM 2	0.26	0.159276546091015	PMM 2 (AUPRC=0.154)
PMM 2	0.261	0.159758656873033	PMM 2 (AUPRC=0.154)
PMM 2	0.262	0.160239981360671	PMM 2 (AUPRC=0.154)
PMM 2	0.263	0.160720521475963	PMM 2 (AUPRC=0.154)
PMM 2	0.264	0.161200279134683	PMM 2 (AUPRC=0.154)
PMM 2	0.265	0.161679256246368	PMM 2 (AUPRC=0.154)
PMM 2	0.266	0.162157454714352	PMM 2 (AUPRC=0.154)
PMM 2	0.267	0.162634876435781	PMM 2 (AUPRC=0.154)
PMM 2	0.267857142857143	0.16304347826087	PMM 2 (AUPRC=0.154)
PMM 2	0.267857142857143	0.161290322580645	PMM 2 (AUPRC=0.154)
PMM 2	0.267857142857143	0.159574468085106	PMM 2 (AUPRC=0.154)
PMM 2	0.267857142857143	0.157894736842105	PMM 2 (AUPRC=0.154)
PMM 2	0.267857142857143	0.15625	PMM 2 (AUPRC=0.154)
PMM 2	0.267857142857143	0.154639175257732	PMM 2 (AUPRC=0.154)
PMM 2	0.267857142857143	0.153061224489796	PMM 2 (AUPRC=0.154)
PMM 2	0.267857142857143	0.151515151515152	PMM 2 (AUPRC=0.154)
PMM 2	0.268	0.151565340335286	PMM 2 (AUPRC=0.154)
PMM 2	0.269	0.151916095199677	PMM 2 (AUPRC=0.154)
PMM 2	0.27	0.15226586102719	PMM 2 (AUPRC=0.154)
PMM 2	0.271	0.152614641995173	PMM 2 (AUPRC=0.154)
PMM 2	0.272	0.152962442257481	PMM 2 (AUPRC=0.154)
PMM 2	0.273	0.153309265944645	PMM 2 (AUPRC=0.154)
PMM 2	0.274	0.15365511716403	PMM 2 (AUPRC=0.154)
PMM 2	0.275	0.154	PMM 2 (AUPRC=0.154)
PMM 2	0.276	0.15434391851408	PMM 2 (AUPRC=0.154)
PMM 2	0.277	0.154686876745114	PMM 2 (AUPRC=0.154)
PMM 2	0.278	0.15502887870942	PMM 2 (AUPRC=0.154)
PMM 2	0.279	0.155369928400955	PMM 2 (AUPRC=0.154)
PMM 2	0.28	0.15571002979146	PMM 2 (AUPRC=0.154)
PMM 2	0.281	0.156049186830623	PMM 2 (AUPRC=0.154)
PMM 2	0.282	0.156387403446227	PMM 2 (AUPRC=0.154)
PMM 2	0.282142857142857	0.156435643564356	PMM 2 (AUPRC=0.154)
PMM 2	0.283	0.156724683544304	PMM 2 (AUPRC=0.154)
PMM 2	0.284	0.157061031009283	PMM 2 (AUPRC=0.154)
PMM 2	0.285	0.157396449704142	PMM 2 (AUPRC=0.154)
PMM 2	0.286	0.157730943470553	PMM 2 (AUPRC=0.154)
PMM 2	0.287	0.158064516129032	PMM 2 (AUPRC=0.154)
PMM 2	0.288	0.158397171479081	PMM 2 (AUPRC=0.154)
PMM 2	0.289	0.158728913299333	PMM 2 (AUPRC=0.154)
PMM 2	0.289285714285714	0.158823529411765	PMM 2 (AUPRC=0.154)
PMM 2	0.29	0.159059745347698	PMM 2 (AUPRC=0.154)
PMM 2	0.291	0.159389671361502	PMM 2 (AUPRC=0.154)
PMM 2	0.292	0.159718695057628	PMM 2 (AUPRC=0.154)
PMM 2	0.293	0.160046820132657	PMM 2 (AUPRC=0.154)
PMM 2	0.294	0.160374050263004	PMM 2 (AUPRC=0.154)
PMM 2	0.295	0.160700389105058	PMM 2 (AUPRC=0.154)
PMM 2	0.296	0.161025840295318	PMM 2 (AUPRC=0.154)
PMM 2	0.296428571428571	0.161165048543689	PMM 2 (AUPRC=0.154)
PMM 2	0.297	0.161350407450524	PMM 2 (AUPRC=0.154)
PMM 2	0.298	0.161674094167797	PMM 2 (AUPRC=0.154)
PMM 2	0.299	0.161996904024768	PMM 2 (AUPRC=0.154)
PMM 2	0.3	0.16231884057971	PMM 2 (AUPRC=0.154)
PMM 2	0.301	0.162639907371671	PMM 2 (AUPRC=0.154)
PMM 2	0.302	0.162960107920601	PMM 2 (AUPRC=0.154)
PMM 2	0.303	0.163279445727483	PMM 2 (AUPRC=0.154)
PMM 2	0.303571428571429	0.163461538461538	PMM 2 (AUPRC=0.154)
PMM 2	0.303571428571429	0.161904761904762	PMM 2 (AUPRC=0.154)
PMM 2	0.303571428571429	0.160377358490566	PMM 2 (AUPRC=0.154)
PMM 2	0.304	0.160313394605997	PMM 2 (AUPRC=0.154)
PMM 2	0.305	0.160165041260315	PMM 2 (AUPRC=0.154)
PMM 2	0.305803571428571	0.160046728971963	PMM 2 (AUPRC=0.154)
PMM 2	0.306	0.16001792917974	PMM 2 (AUPRC=0.154)
PMM 2	0.307	0.159872042850766	PMM 2 (AUPRC=0.154)
PMM 2	0.308	0.159727367017336	PMM 2 (AUPRC=0.154)
PMM 2	0.308035714285714	0.159722222222222	PMM 2 (AUPRC=0.154)
PMM 2	0.309	0.15958388667552	PMM 2 (AUPRC=0.154)
PMM 2	0.31	0.159441587068332	PMM 2 (AUPRC=0.154)
PMM 2	0.310267857142857	0.159403669724771	PMM 2 (AUPRC=0.154)
PMM 2	0.311	0.159300453680667	PMM 2 (AUPRC=0.154)
PMM 2	0.312	0.159160472234368	PMM 2 (AUPRC=0.154)
PMM 2	0.3125	0.159090909090909	PMM 2 (AUPRC=0.154)
PMM 2	0.313	0.159021628683408	PMM 2 (AUPRC=0.154)
PMM 2	0.314	0.158883909209195	PMM 2 (AUPRC=0.154)
PMM 2	0.314732142857143	0.158783783783784	PMM 2 (AUPRC=0.154)
PMM 2	0.315	0.158747300215983	PMM 2 (AUPRC=0.154)
PMM 2	0.316	0.158611788326402	PMM 2 (AUPRC=0.154)
PMM 2	0.316964285714286	0.158482142857143	PMM 2 (AUPRC=0.154)
PMM 2	0.317	0.158477360377089	PMM 2 (AUPRC=0.154)
PMM 2	0.318	0.158344003414426	PMM 2 (AUPRC=0.154)
PMM 2	0.319	0.158211704690378	PMM 2 (AUPRC=0.154)
PMM 2	0.319196428571429	0.158185840707965	PMM 2 (AUPRC=0.154)
PMM 2	0.32	0.158080451658433	PMM 2 (AUPRC=0.154)
PMM 2	0.321	0.157950231969633	PMM 2 (AUPRC=0.154)
PMM 2	0.321428571428571	0.157894736842105	PMM 2 (AUPRC=0.154)
PMM 2	0.322	0.158042350301501	PMM 2 (AUPRC=0.154)
PMM 2	0.323	0.158300077014633	PMM 2 (AUPRC=0.154)
PMM 2	0.324	0.158557046979866	PMM 2 (AUPRC=0.154)
PMM 2	0.325	0.158813263525305	PMM 2 (AUPRC=0.154)
PMM 2	0.326	0.159068729959571	PMM 2 (AUPRC=0.154)
PMM 2	0.327	0.159323449571936	PMM 2 (AUPRC=0.154)
PMM 2	0.327380952380952	0.159420289855072	PMM 2 (AUPRC=0.154)
PMM 2	0.328	0.159577425632471	PMM 2 (AUPRC=0.154)
PMM 2	0.329	0.159830661392185	PMM 2 (AUPRC=0.154)
PMM 2	0.33	0.16008316008316	PMM 2 (AUPRC=0.154)
PMM 2	0.331	0.160334924918691	PMM 2 (AUPRC=0.154)
PMM 2	0.332	0.160585959093422	PMM 2 (AUPRC=0.154)
PMM 2	0.333	0.160836265783482	PMM 2 (AUPRC=0.154)
PMM 2	0.333333333333333	0.160919540229885	PMM 2 (AUPRC=0.154)
PMM 2	0.334	0.161085848146617	PMM 2 (AUPRC=0.154)
PMM 2	0.335	0.161334709322325	PMM 2 (AUPRC=0.154)
PMM 2	0.336	0.161582852431987	PMM 2 (AUPRC=0.154)
PMM 2	0.337	0.161830280578994	PMM 2 (AUPRC=0.154)
PMM 2	0.338	0.162076996848883	PMM 2 (AUPRC=0.154)
PMM 2	0.339	0.16232300430946	PMM 2 (AUPRC=0.154)
PMM 2	0.339285714285714	0.162393162393162	PMM 2 (AUPRC=0.154)
PMM 2	0.339285714285714	0.161016949152542	PMM 2 (AUPRC=0.154)
PMM 2	0.339285714285714	0.159663865546218	PMM 2 (AUPRC=0.154)
PMM 2	0.339285714285714	0.158333333333333	PMM 2 (AUPRC=0.154)
PMM 2	0.339285714285714	0.15702479338843	PMM 2 (AUPRC=0.154)
PMM 2	0.339285714285714	0.155737704918033	PMM 2 (AUPRC=0.154)
PMM 2	0.339285714285714	0.154471544715447	PMM 2 (AUPRC=0.154)
PMM 2	0.34	0.154595647937642	PMM 2 (AUPRC=0.154)
PMM 2	0.341	0.154768851714971	PMM 2 (AUPRC=0.154)
PMM 2	0.342	0.154941427739305	PMM 2 (AUPRC=0.154)
PMM 2	0.343	0.155113379417275	PMM 2 (AUPRC=0.154)
PMM 2	0.34375	0.155241935483871	PMM 2 (AUPRC=0.154)
PMM 2	0.344	0.155284710130909	PMM 2 (AUPRC=0.154)
PMM 2	0.345	0.15545542323785	PMM 2 (AUPRC=0.154)
PMM 2	0.346	0.15562552207158	PMM 2 (AUPRC=0.154)
PMM 2	0.347	0.155795009941633	PMM 2 (AUPRC=0.154)
PMM 2	0.348	0.155963890133811	PMM 2 (AUPRC=0.154)
PMM 2	0.348214285714286	0.156	PMM 2 (AUPRC=0.154)
PMM 2	0.349	0.156132165910398	PMM 2 (AUPRC=0.154)
[truncated: 12,019 more rows]
