# Supplementary material for: LEOPARD: missing view completion for multi-timepoint omics data via representation disentanglement and temporal knowledge transfer
Source: Nat Commun. 2025 Apr 6;16:3278. doi: 10.1038/s41467-025-58314-3 (PMC11972361; doi:10.1038/s41467-025-58314-3)
Supplement: Supplementary file 7 — Source data [file 41467_2025_58314_MOESM7_ESM.zip › Source Data/SupplementaryFig11_metrics.csv]

Method	Metric	Performance
PMM 1	Sensitivity	0.160714285714286
PMM 2	Sensitivity	0.339285714285714
PMM 3	Sensitivity	0.160714285714286
PMM 4	Sensitivity	0.25
PMM 5	Sensitivity	0.232142857142857
LM 1	Sensitivity	0.178571428571429
LM 2	Sensitivity	0.375
LM 3	Sensitivity	0.267857142857143
LM 4	Sensitivity	0.392857142857143
LM 5	Sensitivity	0.25
PMM 1	Specificity	0.791666666666667
PMM 2	Specificity	0.727777777777778
PMM 3	Specificity	0.805555555555556
PMM 4	Specificity	0.8
PMM 5	Specificity	0.8
LM 1	Specificity	0.794444444444444
LM 2	Specificity	0.808333333333333
LM 3	Specificity	0.797222222222222
LM 4	Specificity	0.797222222222222
LM 5	Specificity	0.805555555555556
PMM 1	Precision	0.107142857142857
PMM 2	Precision	0.162393162393162
PMM 3	Precision	0.113924050632911
PMM 4	Precision	0.162790697674419
PMM 5	Precision	0.152941176470588
LM 1	Precision	0.119047619047619
LM 2	Precision	0.233333333333333
LM 3	Precision	0.170454545454545
LM 4	Precision	0.231578947368421
LM 5	Precision	0.166666666666667
PMM 1	BalancedAccuracy	0.476190476190476
PMM 2	BalancedAccuracy	0.533531746031746
PMM 3	BalancedAccuracy	0.483134920634921
PMM 4	BalancedAccuracy	0.525
PMM 5	BalancedAccuracy	0.516071428571429
LM 1	BalancedAccuracy	0.486507936507937
LM 2	BalancedAccuracy	0.591666666666667
LM 3	BalancedAccuracy	0.532539682539683
LM 4	BalancedAccuracy	0.595039682539683
LM 5	BalancedAccuracy	0.527777777777778
PMM 1	F.Measure	0.128571428571429
PMM 2	F.Measure	0.219653179190751
PMM 3	F.Measure	0.133333333333333
PMM 4	F.Measure	0.197183098591549
PMM 5	F.Measure	0.184397163120567
LM 1	F.Measure	0.142857142857143
LM 2	F.Measure	0.287671232876712
LM 3	F.Measure	0.208333333333333
LM 4	F.Measure	0.291390728476821
LM 5	F.Measure	0.2
