# Supplementary material for: LEOPARD: missing view completion for multi-timepoint omics data via representation disentanglement and temporal knowledge transfer
Source: Nat Commun. 2025 Apr 6;16:3278. doi: 10.1038/s41467-025-58314-3 (PMC11972361; doi:10.1038/s41467-025-58314-3)
Supplement: Supplementary file 7 — Source data [file 41467_2025_58314_MOESM7_ESM.zip › Source Data/Fig2c.csv]

DataSource	Timepoint	View	Epoch	Representation	UMAP1	UMAP2
Metabolomics, S4 (raw)	S4	Metabolomics	Epoch 5	domain representation	-1.42191136048192	-6.57487868392355
Metabolomics, S4 (raw)	S4	Metabolomics	Epoch 5	domain representation	-2.41017751505553	-5.50078911241385
Metabolomics, S4 (raw)	S4	Metabolomics	Epoch 5	domain representation	-3.22574243965163	-6.61560285510268
Metabolomics, S4 (raw)	S4	Metabolomics	Epoch 5	domain representation	-1.41676569178338	-6.67437899766626
Metabolomics, S4 (raw)	S4	Metabolomics	Epoch 5	domain representation	-3.11122660521941	-6.54260005112767
Metabolomics, S4 (raw)	S4	Metabolomics	Epoch 5	domain representation	-0.89424000382175	-5.77022943770399
Metabolomics, S4 (raw)	S4	Metabolomics	Epoch 5	domain representation	-0.163609859265601	-6.93878068526903
Metabolomics, S4 (raw)	S4	Metabolomics	Epoch 5	domain representation	1.42356781272177	-6.61660570668151
Metabolomics, S4 (raw)	S4	Metabolomics	Epoch 5	domain representation	-1.51125594661719	-6.73029560460022
Metabolomics, S4 (raw)	S4	Metabolomics	Epoch 5	domain representation	-3.81243413715991	-4.88547250303121
Metabolomics, S4 (raw)	S4	Metabolomics	Epoch 5	domain representation	-4.18440482201379	-6.95714439299147
Metabolomics, S4 (raw)	S4	Metabolomics	Epoch 5	domain representation	1.04619113903855	-6.5681888325137
Metabolomics, S4 (raw)	S4	Metabolomics	Epoch 5	domain representation	-3.61057434352051	-7.6123507704616
Metabolomics, S4 (raw)	S4	Metabolomics	Epoch 5	domain representation	-1.24895474398679	-6.61296460228121
Metabolomics, S4 (raw)	S4	Metabolomics	Epoch 5	domain representation	-1.598109278876	-6.58761533118451
Metabolomics, S4 (raw)	S4	Metabolomics	Epoch 5	domain representation	-2.55512237951265	-5.62326323730995
Metabolomics, S4 (raw)	S4	Metabolomics	Epoch 5	domain representation	-0.573623993672901	-6.79129371181348
Metabolomics, S4 (raw)	S4	Metabolomics	Epoch 5	domain representation	0.108896175501131	-5.98711866777009
Metabolomics, S4 (raw)	S4	Metabolomics	Epoch 5	domain representation	-2.75243820844448	-5.50850169521955
Metabolomics, S4 (raw)	S4	Metabolomics	Epoch 5	domain representation	-3.72737229510807	-4.81381549705761
Metabolomics, S4 (raw)	S4	Metabolomics	Epoch 5	domain representation	0.49234003362171	-5.63367043387184
Metabolomics, S4 (raw)	S4	Metabolomics	Epoch 5	domain representation	-0.848118700404855	-5.73663640605859
Metabolomics, S4 (raw)	S4	Metabolomics	Epoch 5	domain representation	-4.38756538262144	-4.95413961828068
Metabolomics, S4 (raw)	S4	Metabolomics	Epoch 5	domain representation	-2.29650960420272	-5.15033374233836
Metabolomics, S4 (raw)	S4	Metabolomics	Epoch 5	domain representation	-3.95158034140623	-6.78648385775629
Metabolomics, S4 (raw)	S4	Metabolomics	Epoch 5	domain representation	-2.23974721038135	-5.06576068794872
Metabolomics, S4 (raw)	S4	Metabolomics	Epoch 5	domain representation	0.86857367873311	-6.76548083127045
Metabolomics, S4 (raw)	S4	Metabolomics	Epoch 5	domain representation	-1.69363208417406	-4.03845986481726
Metabolomics, S4 (raw)	S4	Metabolomics	Epoch 5	domain representation	-4.31333068171015	-4.77328357688234
Metabolomics, S4 (raw)	S4	Metabolomics	Epoch 5	domain representation	0.157345626589856	-5.48043373827384
Metabolomics, S4 (raw)	S4	Metabolomics	Epoch 5	domain representation	-2.97798567279678	-4.54072738846497
Metabolomics, S4 (raw)	S4	Metabolomics	Epoch 5	domain representation	-2.68211065505522	-5.43056515758702
Metabolomics, S4 (raw)	S4	Metabolomics	Epoch 5	domain representation	-1.08537268453638	-5.24171750395426
Metabolomics, S4 (raw)	S4	Metabolomics	Epoch 5	domain representation	-3.8161369074516	-4.72987956919396
Metabolomics, S4 (raw)	S4	Metabolomics	Epoch 5	domain representation	-3.11878308745114	-4.2171906227686
Metabolomics, S4 (raw)	S4	Metabolomics	Epoch 5	domain representation	0.749229913789391	-6.60308040231956
Metabolomics, S4 (raw)	S4	Metabolomics	Epoch 5	domain representation	-2.14261428246639	-6.4030126579629
Metabolomics, S4 (raw)	S4	Metabolomics	Epoch 5	domain representation	-1.56603939740285	-6.34177552553269
Metabolomics, S4 (raw)	S4	Metabolomics	Epoch 5	domain representation	-3.14873270628326	-7.08806486031187
Metabolomics, S4 (raw)	S4	Metabolomics	Epoch 5	domain representation	-1.49499604885418	-6.74941483418145
Metabolomics, S4 (raw)	S4	Metabolomics	Epoch 5	domain representation	-3.96355883996818	-4.86148910189911
Metabolomics, S4 (raw)	S4	Metabolomics	Epoch 5	domain representation	-3.77546448540068	-4.56973934237625
Metabolomics, S4 (raw)	S4	Metabolomics	Epoch 5	domain representation	-3.00045590847896	-5.03581486828901
Metabolomics, S4 (raw)	S4	Metabolomics	Epoch 5	domain representation	-3.12189945160628	-6.80785526274063
Metabolomics, S4 (raw)	S4	Metabolomics	Epoch 5	domain representation	-3.22973286504304	-7.86589110183389
Metabolomics, S4 (raw)	S4	Metabolomics	Epoch 5	domain representation	-2.14602197676509	-3.96406042997598
Metabolomics, S4 (raw)	S4	Metabolomics	Epoch 5	domain representation	0.0847140764302461	-5.88616929641336
Metabolomics, S4 (raw)	S4	Metabolomics	Epoch 5	domain representation	-3.29835959342307	-7.66623045308974
Metabolomics, S4 (raw)	S4	Metabolomics	Epoch 5	domain representation	-0.458180836812582	-7.01937423266158
Metabolomics, S4 (raw)	S4	Metabolomics	Epoch 5	domain representation	-2.10220361056295	-3.81519860254534
Metabolomics, S4 (raw)	S4	Metabolomics	Epoch 5	domain representation	-3.27638513849214	-4.40481858366806
Metabolomics, S4 (raw)	S4	Metabolomics	Epoch 5	domain representation	0.469961469202819	-7.10253596928456
Metabolomics, S4 (raw)	S4	Metabolomics	Epoch 5	domain representation	-2.77248492117375	-5.47170033651483
Metabolomics, S4 (raw)	S4	Metabolomics	Epoch 5	domain representation	-1.50495350575101	-6.78249383804835
Metabolomics, S4 (raw)	S4	Metabolomics	Epoch 5	domain representation	1.49752336703471	-6.67252205198342
Metabolomics, S4 (raw)	S4	Metabolomics	Epoch 5	domain representation	-2.14845861740095	-3.99330494273773
Metabolomics, S4 (raw)	S4	Metabolomics	Epoch 5	domain representation	-1.94785628494536	-5.9186201456685
Metabolomics, S4 (raw)	S4	Metabolomics	Epoch 5	domain representation	-3.21802678104947	-4.4592128569703
Metabolomics, S4 (raw)	S4	Metabolomics	Epoch 5	domain representation	0.159383473892912	-6.84076538696149
Metabolomics, S4 (raw)	S4	Metabolomics	Epoch 5	domain representation	-0.159557749732026	-5.66934262888862
Metabolomics, S4 (raw)	S4	Metabolomics	Epoch 5	domain representation	-1.42233825895374	-5.65135358013182
Metabolomics, S4 (raw)	S4	Metabolomics	Epoch 5	domain representation	-1.82701954566994	-4.33478976697858
Metabolomics, S4 (raw)	S4	Metabolomics	Epoch 5	domain representation	-3.94534510896608	-7.4418564114361
Metabolomics, S4 (raw)	S4	Metabolomics	Epoch 5	domain representation	-2.97610781072883	-5.21693415891315
Metabolomics, S4 (raw)	S4	Metabolomics	Epoch 5	domain representation	-1.24579098796259	-6.04945427646728
Metabolomics, S4 (raw)	S4	Metabolomics	Epoch 5	domain representation	0.132339333017395	-5.43481539681159
Metabolomics, S4 (raw)	S4	Metabolomics	Epoch 5	domain representation	-2.33503398488086	-5.51349734220107
Metabolomics, S4 (raw)	S4	Metabolomics	Epoch 5	domain representation	-3.46224918832775	-7.47998782995586
Metabolomics, S4 (raw)	S4	Metabolomics	Epoch 5	domain representation	-3.79135782260956	-4.87180121362362
Metabolomics, S4 (raw)	S4	Metabolomics	Epoch 5	domain representation	-1.77595844926448	-4.12421083421104
Metabolomics, S4 (raw)	S4	Metabolomics	Epoch 5	domain representation	-0.908789729621384	-5.38202689374495
Metabolomics, S4 (raw)	S4	Metabolomics	Epoch 5	domain representation	-2.97450813321098	-6.36470391960293
Metabolomics, S4 (raw)	S4	Metabolomics	Epoch 5	domain representation	-2.57312456445797	-6.13068614443532
Metabolomics, S4 (raw)	S4	Metabolomics	Epoch 5	domain representation	-3.25848737862848	-7.10570582683318
Metabolomics, S4 (raw)	S4	Metabolomics	Epoch 5	domain representation	-2.87472800391367	-5.39179905269455
Metabolomics, S4 (raw)	S4	Metabolomics	Epoch 5	domain representation	1.10149218131114	-6.33407887311601
Metabolomics, S4 (raw)	S4	Metabolomics	Epoch 5	domain representation	-3.03558174667535	-7.21968163150684
Metabolomics, S4 (raw)	S4	Metabolomics	Epoch 5	domain representation	-0.666267589975845	-6.77926961379081
Metabolomics, S4 (raw)	S4	Metabolomics	Epoch 5	domain representation	-3.84258020361638	-5.08805950312503
Metabolomics, S4 (raw)	S4	Metabolomics	Epoch 5	domain representation	-2.21463587869738	-4.88160619557273
Metabolomics, S4 (raw)	S4	Metabolomics	Epoch 5	domain representation	-3.53412986032939	-7.31695380512689
Metabolomics, S4 (raw)	S4	Metabolomics	Epoch 5	domain representation	-0.344596944037157	-6.20876157860987
Metabolomics, S4 (raw)	S4	Metabolomics	Epoch 5	domain representation	-1.61983483872469	-6.53607483858095
Metabolomics, S4 (raw)	S4	Metabolomics	Epoch 5	domain representation	-3.12777378612801	-7.27895014063764
Metabolomics, S4 (raw)	S4	Metabolomics	Epoch 5	domain representation	-2.17473461167831	-4.6575241919939
Metabolomics, S4 (raw)	S4	Metabolomics	Epoch 5	domain representation	-3.25418013598834	-4.97914819411459
Metabolomics, S4 (raw)	S4	Metabolomics	Epoch 5	domain representation	-3.37345255837372	-7.53343247012488
Metabolomics, S4 (raw)	S4	Metabolomics	Epoch 5	domain representation	-3.71141288203142	-5.73253205054683
Metabolomics, S4 (raw)	S4	Metabolomics	Epoch 5	domain representation	-3.83254695420225	-7.01961950283502
Metabolomics, S4 (raw)	S4	Metabolomics	Epoch 5	domain representation	0.298415516835241	-5.71972450251351
Metabolomics, S4 (raw)	S4	Metabolomics	Epoch 5	domain representation	-3.85873601679444	-6.72402785994266
Metabolomics, S4 (raw)	S4	Metabolomics	Epoch 5	domain representation	-0.991922128755422	-5.11206720441344
Metabolomics, S4 (raw)	S4	Metabolomics	Epoch 5	domain representation	-2.12212069877232	-5.73302379669755
Metabolomics, S4 (raw)	S4	Metabolomics	Epoch 5	domain representation	-1.99912318503953	-5.55510672381163
Metabolomics, S4 (raw)	S4	Metabolomics	Epoch 5	domain representation	-0.486880990593157	-6.99421390807161
Metabolomics, S4 (raw)	S4	Metabolomics	Epoch 5	domain representation	-2.97469636253671	-6.16894450795101
Metabolomics, S4 (raw)	S4	Metabolomics	Epoch 5	domain representation	-2.12114068923118	-4.66972925796745
Metabolomics, S4 (raw)	S4	Metabolomics	Epoch 5	domain representation	-0.289664939745278	-7.06693043110063
Metabolomics, S4 (raw)	S4	Metabolomics	Epoch 5	domain representation	-1.25348874217361	-6.02723517459674
Metabolomics, S4 (raw)	S4	Metabolomics	Epoch 5	domain representation	-3.84730471825804	-5.30211896870127
Metabolomics, S4 (raw)	S4	Metabolomics	Epoch 5	domain representation	-1.07104819856698	-5.10163817966076
Metabolomics, S4 (raw)	S4	Metabolomics	Epoch 5	domain representation	-4.13007489804939	-6.8544353803742
Metabolomics, S4 (raw)	S4	Metabolomics	Epoch 5	domain representation	-3.10513891200206	-4.99733820790097
Metabolomics, S4 (raw)	S4	Metabolomics	Epoch 5	domain representation	0.61273433285115	-5.79913382120188
Metabolomics, S4 (raw)	S4	Metabolomics	Epoch 5	domain representation	-0.465267112617002	-6.05273868880174
Metabolomics, S4 (raw)	S4	Metabolomics	Epoch 5	domain representation	0.464192610475818	-5.5462370537652
Metabolomics, S4 (raw)	S4	Metabolomics	Epoch 5	domain representation	-2.56881994309409	-5.35488987732539
Metabolomics, S4 (raw)	S4	Metabolomics	Epoch 5	domain representation	-2.64530990509539	-5.6112732222955
Metabolomics, S4 (raw)	S4	Metabolomics	Epoch 5	domain representation	-2.60506498890752	-8.49364962713739
Metabolomics, S4 (raw)	S4	Metabolomics	Epoch 5	domain representation	0.794093574229378	-5.80529079963625
Metabolomics, S4 (raw)	S4	Metabolomics	Epoch 5	domain representation	-1.9345574923159	-3.77849037462132
Metabolomics, S4 (raw)	S4	Metabolomics	Epoch 5	domain representation	-1.46076904435807	-6.86701656354428
Metabolomics, S4 (raw)	S4	Metabolomics	Epoch 5	domain representation	-0.691703981821379	-6.44946208289863
Metabolomics, S4 (raw)	S4	Metabolomics	Epoch 5	domain representation	-3.59023543727094	-4.88085089012509
Metabolomics, S4 (raw)	S4	Metabolomics	Epoch 5	domain representation	-3.58263075846277	-4.80924951700478
Metabolomics, S4 (raw)	S4	Metabolomics	Epoch 5	domain representation	-2.61846445502228	-5.7561204156171
Metabolomics, S4 (raw)	S4	Metabolomics	Epoch 5	domain representation	1.40366718855191	-6.59598008792568
Metabolomics, S4 (raw)	S4	Metabolomics	Epoch 5	domain representation	0.899394420495782	-6.06111172917719
Metabolomics, S4 (raw)	S4	Metabolomics	Epoch 5	domain representation	-1.55525251510922	-6.81554293437961
Metabolomics, S4 (raw)	S4	Metabolomics	Epoch 5	domain representation	-2.64213231496367	-5.6240694301887
Metabolomics, S4 (raw)	S4	Metabolomics	Epoch 5	domain representation	-3.2754703122489	-7.35890221322907
Metabolomics, S4 (raw)	S4	Metabolomics	Epoch 5	domain representation	-3.14903057307666	-4.03234766653236
Metabolomics, S4 (raw)	S4	Metabolomics	Epoch 5	domain representation	-0.261237780890773	-6.1268866989552
Metabolomics, S4 (raw)	S4	Metabolomics	Epoch 5	domain representation	-2.57397321369929	-5.72147418447998
Metabolomics, S4 (raw)	S4	Metabolomics	Epoch 5	domain representation	-3.45716049652528	-6.85177431347417
Metabolomics, S4 (raw)	S4	Metabolomics	Epoch 5	domain representation	-3.91218297170133	-5.26768471883334
Metabolomics, S4 (raw)	S4	Metabolomics	Epoch 5	domain representation	-0.760398256286222	-6.72548375245895
Metabolomics, S4 (raw)	S4	Metabolomics	Epoch 5	domain representation	-1.95715783765337	-4.76466341624031
Metabolomics, S4 (raw)	S4	Metabolomics	Epoch 5	domain representation	-1.8307382975378	-3.77865781406493
Metabolomics, S4 (raw)	S4	Metabolomics	Epoch 5	domain representation	-4.37153479887788	-4.97094740983543
Metabolomics, S4 (raw)	S4	Metabolomics	Epoch 5	domain representation	-2.15184763656251	-3.88695856629206
Metabolomics, S4 (raw)	S4	Metabolomics	Epoch 5	domain representation	-4.28829411498518	-4.93048848878855
Metabolomics, S4 (raw)	S4	Metabolomics	Epoch 5	domain representation	-2.28414251414503	-5.08174115296823
Metabolomics, S4 (raw)	S4	Metabolomics	Epoch 5	domain representation	-0.972008536319076	-5.35941179652572
Metabolomics, S4 (raw)	S4	Metabolomics	Epoch 5	domain representation	-3.28278450749835	-4.99121571207954
Metabolomics, S4 (raw)	S4	Metabolomics	Epoch 5	domain representation	-2.02807941062982	-4.84382865142713
Metabolomics, S4 (raw)	S4	Metabolomics	Epoch 5	domain representation	0.710828811397144	-6.3906494468333
Metabolomics, S4 (raw)	S4	Metabolomics	Epoch 5	domain representation	-1.78525277435283	-5.73655096756854
Metabolomics, S4 (raw)	S4	Metabolomics	Epoch 5	domain representation	-3.1770479669662	-6.73505822789803
Metabolomics, S4 (raw)	S4	Metabolomics	Epoch 5	domain representation	-4.0798984833906	-6.81205507460901
Metabolomics, S4 (raw)	S4	Metabolomics	Epoch 5	domain representation	-0.225975878177325	-6.2782558607158
Metabolomics, S4 (raw)	S4	Metabolomics	Epoch 5	domain representation	-2.78174046825198	-5.5388851236151
Metabolomics, S4 (raw)	S4	Metabolomics	Epoch 5	domain representation	-2.81198285175295	-8.31436080824485
Metabolomics, S4 (raw)	S4	Metabolomics	Epoch 5	domain representation	-0.887456576232484	-7.0620521605977
Metabolomics, S4 (raw)	S4	Metabolomics	Epoch 5	domain representation	-3.44488167302401	-4.01060601591895
Metabolomics, S4 (raw)	S4	Metabolomics	Epoch 5	domain representation	-1.81191779694843	-5.67571054582569
Metabolomics, S4 (raw)	S4	Metabolomics	Epoch 5	domain representation	-0.264584588260326	-7.00539744056302
Metabolomics, S4 (raw)	S4	Metabolomics	Epoch 5	domain representation	-3.89666391316908	-7.01366454943276
Metabolomics, S4 (raw)	S4	Metabolomics	Epoch 5	domain representation	-4.03828310459907	-4.90158545804485
Metabolomics, S4 (raw)	S4	Metabolomics	Epoch 5	domain representation	-0.794854518377713	-6.60351829102025
Metabolomics, S4 (raw)	S4	Metabolomics	Epoch 5	domain representation	-1.73260824121425	-3.97691397836393
Metabolomics, S4 (raw)	S4	Metabolomics	Epoch 5	domain representation	-0.268650444646148	-6.72153670694744
Metabolomics, S4 (raw)	S4	Metabolomics	Epoch 5	domain representation	-2.2804372381322	-5.68120454952962
Metabolomics, S4 (raw)	S4	Metabolomics	Epoch 5	domain representation	-3.4530648664091	-4.94694969842865
Metabolomics, S4 (raw)	S4	Metabolomics	Epoch 5	domain representation	0.0783355872624785	-6.19081953999633
Metabolomics, S4 (raw)	S4	Metabolomics	Epoch 5	domain representation	-2.30363241421324	-3.66619196023396
Metabolomics, S4 (raw)	S4	Metabolomics	Epoch 5	domain representation	-2.52095515885258	-5.48438588263747
Metabolomics, S4 (raw)	S4	Metabolomics	Epoch 5	domain representation	-1.04701192249607	-6.71780252473379
Metabolomics, S4 (raw)	S4	Metabolomics	Epoch 5	domain representation	-2.26894999871373	-4.42393743715701
Metabolomics, S4 (raw)	S4	Metabolomics	Epoch 5	domain representation	0.576306583105451	-5.80103596190121
Metabolomics, S4 (raw)	S4	Metabolomics	Epoch 5	domain representation	0.481125234162004	-6.74013488449305
Metabolomics, S4 (raw)	S4	Metabolomics	Epoch 5	domain representation	0.375814634804326	-5.5105261148635
Metabolomics, S4 (raw)	S4	Metabolomics	Epoch 5	domain representation	-2.72068444425001	-5.31712209950526
Metabolomics, S4 (raw)	S4	Metabolomics	Epoch 5	domain representation	0.931360849629975	-6.61467423257988
Metabolomics, S4 (raw)	S4	Metabolomics	Epoch 5	domain representation	-1.96604157988691	-3.77341954343373
Metabolomics, S4 (raw)	S4	Metabolomics	Epoch 5	domain representation	-3.62064352104249	-4.3273342112572
Metabolomics, S4 (raw)	S4	Metabolomics	Epoch 5	domain representation	-3.58759126011145	-7.5059223476126
Metabolomics, S4 (raw)	S4	Metabolomics	Epoch 5	domain representation	-2.62643609922814	-8.43827547745464
Metabolomics, S4 (raw)	S4	Metabolomics	Epoch 5	domain representation	0.333883688362406	-5.49236579045718
Metabolomics, S4 (raw)	S4	Metabolomics	Epoch 5	domain representation	0.042098807939724	-5.31809425095166
Proteomics, S4 (raw)	S4	Proteomics	Epoch 5	domain representation	-0.987320678349515	-6.45067462817211
Proteomics, S4 (raw)	S4	Proteomics	Epoch 5	domain representation	-1.12256117213152	-5.01682591143038
Proteomics, S4 (raw)	S4	Proteomics	Epoch 5	domain representation	-3.96389776531781	-7.18270734656152
Proteomics, S4 (raw)	S4	Proteomics	Epoch 5	domain representation	-2.7490359493905	-5.08329084184028
Proteomics, S4 (raw)	S4	Proteomics	Epoch 5	domain representation	-4.11497704062932	-5.04319975931462
Proteomics, S4 (raw)	S4	Proteomics	Epoch 5	domain representation	-1.8968952950476	-7.47494407609638
Proteomics, S4 (raw)	S4	Proteomics	Epoch 5	domain representation	-2.3200839524675	-8.61064240354328
Proteomics, S4 (raw)	S4	Proteomics	Epoch 5	domain representation	1.38589183706231	-6.57276792061409
Proteomics, S4 (raw)	S4	Proteomics	Epoch 5	domain representation	-0.829935178203241	-6.93234798014082
Proteomics, S4 (raw)	S4	Proteomics	Epoch 5	domain representation	-3.87023067279009	-5.00854566230852
Proteomics, S4 (raw)	S4	Proteomics	Epoch 5	domain representation	-3.13955973716705	-8.01614857287615
Proteomics, S4 (raw)	S4	Proteomics	Epoch 5	domain representation	0.572703575701744	-5.62901492142305
Proteomics, S4 (raw)	S4	Proteomics	Epoch 5	domain representation	-0.861905111139415	-5.63377987685051
Proteomics, S4 (raw)	S4	Proteomics	Epoch 5	domain representation	-0.0562324109633456	-6.92301619323231
Proteomics, S4 (raw)	S4	Proteomics	Epoch 5	domain representation	-4.2257115794414	-5.41070744906351
Proteomics, S4 (raw)	S4	Proteomics	Epoch 5	domain representation	-3.26505680173488	-3.97968071131541
Proteomics, S4 (raw)	S4	Proteomics	Epoch 5	domain representation	-0.617401333098773	-6.72159390671886
Proteomics, S4 (raw)	S4	Proteomics	Epoch 5	domain representation	-1.90502416899717	-7.57840138120542
Proteomics, S4 (raw)	S4	Proteomics	Epoch 5	domain representation	-3.18635141198507	-3.88656642759266
Proteomics, S4 (raw)	S4	Proteomics	Epoch 5	domain representation	-4.3189412152926	-5.39620187675313
Proteomics, S4 (raw)	S4	Proteomics	Epoch 5	domain representation	-2.59461347306442	-3.63781044430166
Proteomics, S4 (raw)	S4	Proteomics	Epoch 5	domain representation	-2.34759895585543	-8.67379598123994
Proteomics, S4 (raw)	S4	Proteomics	Epoch 5	domain representation	-3.34161801092715	-4.69530127116312
Proteomics, S4 (raw)	S4	Proteomics	Epoch 5	domain representation	-1.55579353267099	-4.3910199811329
Proteomics, S4 (raw)	S4	Proteomics	Epoch 5	domain representation	-2.40412389152956	-8.65631136654618
Proteomics, S4 (raw)	S4	Proteomics	Epoch 5	domain representation	-3.88937976874738	-7.19742982153686
Proteomics, S4 (raw)	S4	Proteomics	Epoch 5	domain representation	-0.859266951432796	-6.78112230788563
Proteomics, S4 (raw)	S4	Proteomics	Epoch 5	domain representation	1.1678641754355	-6.52778555525214
Proteomics, S4 (raw)	S4	Proteomics	Epoch 5	domain representation	-3.16265010030327	-7.00615054099987
Proteomics, S4 (raw)	S4	Proteomics	Epoch 5	domain representation	-0.738879308337727	-4.91895859874329
Proteomics, S4 (raw)	S4	Proteomics	Epoch 5	domain representation	-2.11901283085163	-5.01172846551258
Proteomics, S4 (raw)	S4	Proteomics	Epoch 5	domain representation	1.18348126841515	-6.66672277613552
Proteomics, S4 (raw)	S4	Proteomics	Epoch 5	domain representation	-0.980531706144623	-4.72891564725721
Proteomics, S4 (raw)	S4	Proteomics	Epoch 5	domain representation	-2.45574232910927	-7.51921629684376
Proteomics, S4 (raw)	S4	Proteomics	Epoch 5	domain representation	-1.50422920687529	-4.53020972103575
Proteomics, S4 (raw)	S4	Proteomics	Epoch 5	domain representation	0.409169205483782	-6.19548594028412
Proteomics, S4 (raw)	S4	Proteomics	Epoch 5	domain representation	-2.95194898814772	-6.59420803005623
Proteomics, S4 (raw)	S4	Proteomics	Epoch 5	domain representation	-1.67902954798099	-5.80532524318506
Proteomics, S4 (raw)	S4	Proteomics	Epoch 5	domain representation	-2.6657281436665	-8.43314865872384
Proteomics, S4 (raw)	S4	Proteomics	Epoch 5	domain representation	-1.80744005259632	-4.61724099220838
Proteomics, S4 (raw)	S4	Proteomics	Epoch 5	domain representation	-2.15443848019169	-4.36879654714664
Proteomics, S4 (raw)	S4	Proteomics	Epoch 5	domain representation	-2.81084348330617	-3.64964459339516
Proteomics, S4 (raw)	S4	Proteomics	Epoch 5	domain representation	-3.78222392014693	-4.98239810582327
Proteomics, S4 (raw)	S4	Proteomics	Epoch 5	domain representation	-1.99657794365937	-6.95108951256945
Proteomics, S4 (raw)	S4	Proteomics	Epoch 5	domain representation	-2.4813637196144	-8.6181092714825
Proteomics, S4 (raw)	S4	Proteomics	Epoch 5	domain representation	-1.99519438661888	-4.11978428868698
Proteomics, S4 (raw)	S4	Proteomics	Epoch 5	domain representation	-1.15192796951351	-7.33038359094764
Proteomics, S4 (raw)	S4	Proteomics	Epoch 5	domain representation	-3.76918083014035	-5.39612354750858
Proteomics, S4 (raw)	S4	Proteomics	Epoch 5	domain representation	-2.30763798513004	-8.59711676362488
Proteomics, S4 (raw)	S4	Proteomics	Epoch 5	domain representation	-0.283588448758132	-5.44273902976025
Proteomics, S4 (raw)	S4	Proteomics	Epoch 5	domain representation	-1.04122986035741	-4.92821408620561
Proteomics, S4 (raw)	S4	Proteomics	Epoch 5	domain representation	-3.94490240692526	-4.80655476666415
Proteomics, S4 (raw)	S4	Proteomics	Epoch 5	domain representation	-3.88457905542799	-4.70961876052036
Proteomics, S4 (raw)	S4	Proteomics	Epoch 5	domain representation	-0.862050004502376	-5.88271312395681
Proteomics, S4 (raw)	S4	Proteomics	Epoch 5	domain representation	0.565379296243425	-5.66025558004769
Proteomics, S4 (raw)	S4	Proteomics	Epoch 5	domain representation	-1.80048502039391	-7.6447406120474
Proteomics, S4 (raw)	S4	Proteomics	Epoch 5	domain representation	-0.624739508220351	-5.96939253341553
Proteomics, S4 (raw)	S4	Proteomics	Epoch 5	domain representation	0.65372975279234	-6.88610559510407
Proteomics, S4 (raw)	S4	Proteomics	Epoch 5	domain representation	-2.68467417628578	-3.6363338911909
Proteomics, S4 (raw)	S4	Proteomics	Epoch 5	domain representation	-2.07058086361002	-7.41095715950351
Proteomics, S4 (raw)	S4	Proteomics	Epoch 5	domain representation	-0.654781586397911	-6.74240272051856
Proteomics, S4 (raw)	S4	Proteomics	Epoch 5	domain representation	-1.48754343322307	-4.2378758312312
Proteomics, S4 (raw)	S4	Proteomics	Epoch 5	domain representation	-3.93031172115878	-7.46959440232576
Proteomics, S4 (raw)	S4	Proteomics	Epoch 5	domain representation	-2.46778623400848	-4.61272474425716
Proteomics, S4 (raw)	S4	Proteomics	Epoch 5	domain representation	-0.940594847248843	-5.73114411832409
Proteomics, S4 (raw)	S4	Proteomics	Epoch 5	domain representation	-1.3715961066158	-6.73510847969149
Proteomics, S4 (raw)	S4	Proteomics	Epoch 5	domain representation	-3.14413347196257	-6.89318433379041
Proteomics, S4 (raw)	S4	Proteomics	Epoch 5	domain representation	-3.87900167402628	-5.30406289053655
Proteomics, S4 (raw)	S4	Proteomics	Epoch 5	domain representation	-4.34721055387345	-5.64043207296234
Proteomics, S4 (raw)	S4	Proteomics	Epoch 5	domain representation	-1.77453682518352	-4.38150348509862
Proteomics, S4 (raw)	S4	Proteomics	Epoch 5	domain representation	0.85041821157989	-6.77134003713433
Proteomics, S4 (raw)	S4	Proteomics	Epoch 5	domain representation	-1.71457242247181	-7.11672434909908
Proteomics, S4 (raw)	S4	Proteomics	Epoch 5	domain representation	-2.21466521351367	-8.64288946235946
Proteomics, S4 (raw)	S4	Proteomics	Epoch 5	domain representation	-1.41202154890681	-4.9377920429645
Proteomics, S4 (raw)	S4	Proteomics	Epoch 5	domain representation	-2.93592677572616	-6.3621801697062
Proteomics, S4 (raw)	S4	Proteomics	Epoch 5	domain representation	0.778394963419709	-5.89399154070696
Proteomics, S4 (raw)	S4	Proteomics	Epoch 5	domain representation	-4.06351212464574	-5.16527873391493
Proteomics, S4 (raw)	S4	Proteomics	Epoch 5	domain representation	-0.928437882539273	-5.03127733571364
Proteomics, S4 (raw)	S4	Proteomics	Epoch 5	domain representation	-3.75331074452652	-4.55798748119783
Proteomics, S4 (raw)	S4	Proteomics	Epoch 5	domain representation	-3.63439251305138	-4.65813751072606
Proteomics, S4 (raw)	S4	Proteomics	Epoch 5	domain representation	-3.21132046931709	-6.59936983354193
Proteomics, S4 (raw)	S4	Proteomics	Epoch 5	domain representation	0.812710432975776	-6.75579112453502
Proteomics, S4 (raw)	S4	Proteomics	Epoch 5	domain representation	-1.16798597111457	-5.80241926973641
Proteomics, S4 (raw)	S4	Proteomics	Epoch 5	domain representation	-2.4198976766145	-8.64330599674659
Proteomics, S4 (raw)	S4	Proteomics	Epoch 5	domain representation	-3.08950885897816	-7.91045876325909
Proteomics, S4 (raw)	S4	Proteomics	Epoch 5	domain representation	-2.02837715872385	-5.73338428857701
Proteomics, S4 (raw)	S4	Proteomics	Epoch 5	domain representation	-3.87202618757508	-5.12466959268373
Proteomics, S4 (raw)	S4	Proteomics	Epoch 5	domain representation	-3.10493692679524	-7.81141718761466
Proteomics, S4 (raw)	S4	Proteomics	Epoch 5	domain representation	-4.19217718949323	-6.91352255970272
Proteomics, S4 (raw)	S4	Proteomics	Epoch 5	domain representation	0.868351567481462	-5.89809104115487
Proteomics, S4 (raw)	S4	Proteomics	Epoch 5	domain representation	-2.36636266770117	-8.63991690840677
Proteomics, S4 (raw)	S4	Proteomics	Epoch 5	domain representation	-3.18143200152111	-3.78398867786773
Proteomics, S4 (raw)	S4	Proteomics	Epoch 5	domain representation	-2.82486439210385	-5.02104747953016
Proteomics, S4 (raw)	S4	Proteomics	Epoch 5	domain representation	-2.47566197975146	-4.50538570558725
Proteomics, S4 (raw)	S4	Proteomics	Epoch 5	domain representation	0.631148779019354	-7.13679715362162
Proteomics, S4 (raw)	S4	Proteomics	Epoch 5	domain representation	-3.22326203153618	-7.92105833142738
Proteomics, S4 (raw)	S4	Proteomics	Epoch 5	domain representation	-3.71102936270664	-4.34581423988208
Proteomics, S4 (raw)	S4	Proteomics	Epoch 5	domain representation	-0.0346913106557344	-7.07092737797378
Proteomics, S4 (raw)	S4	Proteomics	Epoch 5	domain representation	-2.46274575654297	-4.5685776702332
Proteomics, S4 (raw)	S4	Proteomics	Epoch 5	domain representation	-1.72048231236308	-7.08978660399305
Proteomics, S4 (raw)	S4	Proteomics	Epoch 5	domain representation	-4.30287029452295	-7.02451826495393
Proteomics, S4 (raw)	S4	Proteomics	Epoch 5	domain representation	-3.3649576442745	-4.0030968918652
Proteomics, S4 (raw)	S4	Proteomics	Epoch 5	domain representation	-0.951626513884842	-5.78295461855439
Proteomics, S4 (raw)	S4	Proteomics	Epoch 5	domain representation	-0.180503709028484	-5.48166131193033
Proteomics, S4 (raw)	S4	Proteomics	Epoch 5	domain representation	-3.54785917694586	-4.11107928545069
Proteomics, S4 (raw)	S4	Proteomics	Epoch 5	domain representation	1.06575823913186	-6.51285130978321
Proteomics, S4 (raw)	S4	Proteomics	Epoch 5	domain representation	-3.97132215197899	-7.07648273431106
Proteomics, S4 (raw)	S4	Proteomics	Epoch 5	domain representation	-4.21824921871645	-7.20961482353446
Proteomics, S4 (raw)	S4	Proteomics	Epoch 5	domain representation	-1.33267389485571	-4.69881227953415
Proteomics, S4 (raw)	S4	Proteomics	Epoch 5	domain representation	1.41687732561767	-6.56508241894079
Proteomics, S4 (raw)	S4	Proteomics	Epoch 5	domain representation	-1.9361357216195	-4.65629389534207
Proteomics, S4 (raw)	S4	Proteomics	Epoch 5	domain representation	0.824117105489843	-6.50058787615605
Proteomics, S4 (raw)	S4	Proteomics	Epoch 5	domain representation	1.47187514029631	-6.61209948034594
Proteomics, S4 (raw)	S4	Proteomics	Epoch 5	domain representation	-1.47154620053416	-5.92069688254385
Proteomics, S4 (raw)	S4	Proteomics	Epoch 5	domain representation	-2.0659662464663	-3.81868537972336
Proteomics, S4 (raw)	S4	Proteomics	Epoch 5	domain representation	-2.07155692746313	-3.84740231417812
Proteomics, S4 (raw)	S4	Proteomics	Epoch 5	domain representation	0.894809254148203	-6.8579263375364
Proteomics, S4 (raw)	S4	Proteomics	Epoch 5	domain representation	0.944260182235037	-6.11266462963582
Proteomics, S4 (raw)	S4	Proteomics	Epoch 5	domain representation	-0.562856423549841	-6.45030745998478
Proteomics, S4 (raw)	S4	Proteomics	Epoch 5	domain representation	-4.24818127513725	-7.04143448784735
Proteomics, S4 (raw)	S4	Proteomics	Epoch 5	domain representation	-1.55950340746574	-5.77879453118734
Proteomics, S4 (raw)	S4	Proteomics	Epoch 5	domain representation	-0.952193157203898	-6.81469595088749
Proteomics, S4 (raw)	S4	Proteomics	Epoch 5	domain representation	-2.09244653824098	-4.55817514492387
Proteomics, S4 (raw)	S4	Proteomics	Epoch 5	domain representation	-3.14988103241346	-6.59040205319722
Proteomics, S4 (raw)	S4	Proteomics	Epoch 5	domain representation	-4.1408352777904	-7.00528426747177
Proteomics, S4 (raw)	S4	Proteomics	Epoch 5	domain representation	-2.06427178616004	-7.67435892831781
Proteomics, S4 (raw)	S4	Proteomics	Epoch 5	domain representation	0.669604809989569	-6.92469475770853
Proteomics, S4 (raw)	S4	Proteomics	Epoch 5	domain representation	-3.22303533088295	-3.8846764355244
Proteomics, S4 (raw)	S4	Proteomics	Epoch 5	domain representation	-0.184045777469471	-5.23282775834198
Proteomics, S4 (raw)	S4	Proteomics	Epoch 5	domain representation	-3.90073743887517	-7.460670890646
Proteomics, S4 (raw)	S4	Proteomics	Epoch 5	domain representation	0.873785368034102	-6.34359714675955
Proteomics, S4 (raw)	S4	Proteomics	Epoch 5	domain representation	-3.41982196269685	-4.0691730502243
Proteomics, S4 (raw)	S4	Proteomics	Epoch 5	domain representation	-2.29904098172736	-7.6526130939016
Proteomics, S4 (raw)	S4	Proteomics	Epoch 5	domain representation	0.632960147292827	-6.95365644895053
Proteomics, S4 (raw)	S4	Proteomics	Epoch 5	domain representation	-4.10397566883846	-7.36881385748447
Proteomics, S4 (raw)	S4	Proteomics	Epoch 5	domain representation	-2.20990597333833	-4.55648020424259
Proteomics, S4 (raw)	S4	Proteomics	Epoch 5	domain representation	-0.510788255058479	-5.38358671043921
Proteomics, S4 (raw)	S4	Proteomics	Epoch 5	domain representation	-1.02979252077324	-6.95730389643764
Proteomics, S4 (raw)	S4	Proteomics	Epoch 5	domain representation	-2.41399267670011	-4.50144241678434
Proteomics, S4 (raw)	S4	Proteomics	Epoch 5	domain representation	-3.86809549331108	-7.06919157378142
Proteomics, S4 (raw)	S4	Proteomics	Epoch 5	domain representation	-2.33798783631637	-8.71635131302521
Proteomics, S4 (raw)	S4	Proteomics	Epoch 5	domain representation	-2.55380074212494	-8.60299567214984
Proteomics, S4 (raw)	S4	Proteomics	Epoch 5	domain representation	-3.19084474770892	-3.96483976154502
Proteomics, S4 (raw)	S4	Proteomics	Epoch 5	domain representation	0.518076720868793	-6.54293812290249
Proteomics, S4 (raw)	S4	Proteomics	Epoch 5	domain representation	-2.95176393500139	-7.76189905766858
Proteomics, S4 (raw)	S4	Proteomics	Epoch 5	domain representation	-3.57154010674294	-4.24519929251683
Proteomics, S4 (raw)	S4	Proteomics	Epoch 5	domain representation	-0.304815327190282	-6.22374816122755
Proteomics, S4 (raw)	S4	Proteomics	Epoch 5	domain representation	-2.48658674284367	-8.56943762890084
Proteomics, S4 (raw)	S4	Proteomics	Epoch 5	domain representation	-2.65352762670565	-3.64414460640207
Proteomics, S4 (raw)	S4	Proteomics	Epoch 5	domain representation	-0.749784037087638	-5.14859140434372
Proteomics, S4 (raw)	S4	Proteomics	Epoch 5	domain representation	-0.702258010089684	-5.29034709265277
Proteomics, S4 (raw)	S4	Proteomics	Epoch 5	domain representation	-0.534343923967183	-5.83464130579976
Proteomics, S4 (raw)	S4	Proteomics	Epoch 5	domain representation	-3.19105408315198	-6.63572792542675
Proteomics, S4 (raw)	S4	Proteomics	Epoch 5	domain representation	-2.78769926126964	-7.23565236585812
Proteomics, S4 (raw)	S4	Proteomics	Epoch 5	domain representation	-2.89985302859735	-6.28775083525166
Proteomics, S4 (raw)	S4	Proteomics	Epoch 5	domain representation	-2.9166079703905	-7.2257549982411
Proteomics, S4 (raw)	S4	Proteomics	Epoch 5	domain representation	-2.74047931430832	-8.33798866129838
Proteomics, S4 (raw)	S4	Proteomics	Epoch 5	domain representation	-2.05191606131454	-7.58896623526469
Proteomics, S4 (raw)	S4	Proteomics	Epoch 5	domain representation	0.133903111261239	-5.82707672100006
Proteomics, S4 (raw)	S4	Proteomics	Epoch 5	domain representation	-1.6117208052529	-4.71460537658606
Proteomics, S4 (raw)	S4	Proteomics	Epoch 5	domain representation	-0.539212361637754	-5.11565262260624
Proteomics, S4 (raw)	S4	Proteomics	Epoch 5	domain representation	-1.12699458053198	-4.83912739207708
Proteomics, S4 (raw)	S4	Proteomics	Epoch 5	domain representation	1.10144443849418	-6.58629441680764
Proteomics, S4 (raw)	S4	Proteomics	Epoch 5	domain representation	1.13122807632035	-6.68420409717275
Proteomics, S4 (raw)	S4	Proteomics	Epoch 5	domain representation	0.307852768147298	-6.18948017733139
Proteomics, S4 (raw)	S4	Proteomics	Epoch 5	domain representation	-2.07379778661961	-3.88241855676474
Proteomics, S4 (raw)	S4	Proteomics	Epoch 5	domain representation	-3.97203806420872	-4.9982843294002
Proteomics, S4 (raw)	S4	Proteomics	Epoch 5	domain representation	-4.43588451191509	-4.93206832034952
Proteomics, S4 (raw)	S4	Proteomics	Epoch 5	domain representation	0.866264673087447	-6.68440244607665
Proteomics, S4 (raw)	S4	Proteomics	Epoch 5	domain representation	0.631082538226957	-5.73307072826516
Metabolomics, F4 (raw)	F4	Metabolomics	Epoch 5	domain representation	4.83607577302945	5.75946970638357
Metabolomics, F4 (raw)	F4	Metabolomics	Epoch 5	domain representation	5.30389250906222	5.44572131947481
Metabolomics, F4 (raw)	F4	Metabolomics	Epoch 5	domain representation	5.93464336373012	7.23108443230073
Metabolomics, F4 (raw)	F4	Metabolomics	Epoch 5	domain representation	5.84225376906481	6.2924779402299
Metabolomics, F4 (raw)	F4	Metabolomics	Epoch 5	domain representation	3.45381082929513	6.29729686979534
Metabolomics, F4 (raw)	F4	Metabolomics	Epoch 5	domain representation	5.11700631330642	5.64536819048396
Metabolomics, F4 (raw)	F4	Metabolomics	Epoch 5	domain representation	6.09371699517361	6.68978268144445
Metabolomics, F4 (raw)	F4	Metabolomics	Epoch 5	domain representation	2.04962408767613	4.56120529097805
Metabolomics, F4 (raw)	F4	Metabolomics	Epoch 5	domain representation	5.56663944401117	6.47264768357858
Metabolomics, F4 (raw)	F4	Metabolomics	Epoch 5	domain representation	5.05084835015884	6.83583200145211
Metabolomics, F4 (raw)	F4	Metabolomics	Epoch 5	domain representation	3.75512985388504	6.66731536522484
Metabolomics, F4 (raw)	F4	Metabolomics	Epoch 5	domain representation	5.97071928091449	7.35050323366898
Metabolomics, F4 (raw)	F4	Metabolomics	Epoch 5	domain representation	4.58167894317733	6.50369581471725
Metabolomics, F4 (raw)	F4	Metabolomics	Epoch 5	domain representation	4.69284940075676	5.81098040248009
Metabolomics, F4 (raw)	F4	Metabolomics	Epoch 5	domain representation	5.50882578605758	5.50787347253123
Metabolomics, F4 (raw)	F4	Metabolomics	Epoch 5	domain representation	5.66336880396708	5.9022105644377
Metabolomics, F4 (raw)	F4	Metabolomics	Epoch 5	domain representation	5.28153855494289	6.11147521441165
Metabolomics, F4 (raw)	F4	Metabolomics	Epoch 5	domain representation	4.04888162901163	4.50395273514545
Metabolomics, F4 (raw)	F4	Metabolomics	Epoch 5	domain representation	5.96308089297311	6.40552660120661
Metabolomics, F4 (raw)	F4	Metabolomics	Epoch 5	domain representation	5.87748326787136	7.10544724657005
Metabolomics, F4 (raw)	F4	Metabolomics	Epoch 5	domain representation	4.31145732709348	4.66784236788096
Metabolomics, F4 (raw)	F4	Metabolomics	Epoch 5	domain representation	5.44077573807028	7.13540345970984
Metabolomics, F4 (raw)	F4	Metabolomics	Epoch 5	domain representation	4.87704027537744	6.72281675819827
Metabolomics, F4 (raw)	F4	Metabolomics	Epoch 5	domain representation	4.40273518869095	6.00970435742706
Metabolomics, F4 (raw)	F4	Metabolomics	Epoch 5	domain representation	3.9688063875198	4.4798094741053
Metabolomics, F4 (raw)	F4	Metabolomics	Epoch 5	domain representation	4.22947068454763	4.77844025885877
Metabolomics, F4 (raw)	F4	Metabolomics	Epoch 5	domain representation	2.17737489673608	4.72501986149973
Metabolomics, F4 (raw)	F4	Metabolomics	Epoch 5	domain representation	2.2028409615513	4.82967498397408
Metabolomics, F4 (raw)	F4	Metabolomics	Epoch 5	domain representation	4.20887230932214	5.96974696763289
Metabolomics, F4 (raw)	F4	Metabolomics	Epoch 5	domain representation	3.34003122573147	6.17157419954492
Metabolomics, F4 (raw)	F4	Metabolomics	Epoch 5	domain representation	4.65921071106013	6.76798037403103
Metabolomics, F4 (raw)	F4	Metabolomics	Epoch 5	domain representation	6.35856195151512	7.226875721234
Metabolomics, F4 (raw)	F4	Metabolomics	Epoch 5	domain representation	3.44141332641574	6.74356547267799
Metabolomics, F4 (raw)	F4	Metabolomics	Epoch 5	domain representation	5.79594601082496	6.34140916577445
Metabolomics, F4 (raw)	F4	Metabolomics	Epoch 5	domain representation	1.18183087836992	4.26193619590522
Metabolomics, F4 (raw)	F4	Metabolomics	Epoch 5	domain representation	6.02743613133663	7.48362099376753
Metabolomics, F4 (raw)	F4	Metabolomics	Epoch 5	domain representation	3.81514342364381	5.70929859465878
Metabolomics, F4 (raw)	F4	Metabolomics	Epoch 5	domain representation	4.06592653085044	5.7388279227803
Metabolomics, F4 (raw)	F4	Metabolomics	Epoch 5	domain representation	3.84344583986429	5.80668628896814
Metabolomics, F4 (raw)	F4	Metabolomics	Epoch 5	domain representation	5.4408898702362	6.32819130451286
Metabolomics, F4 (raw)	F4	Metabolomics	Epoch 5	domain representation	5.02036532518724	6.53898815775331
Metabolomics, F4 (raw)	F4	Metabolomics	Epoch 5	domain representation	5.22936763452795	6.41677832952495
Metabolomics, F4 (raw)	F4	Metabolomics	Epoch 5	domain representation	5.34786695145995	7.03514108115415
Metabolomics, F4 (raw)	F4	Metabolomics	Epoch 5	domain representation	4.63571315381749	6.00738697982084
Metabolomics, F4 (raw)	F4	Metabolomics	Epoch 5	domain representation	3.45985601557526	5.36535144222072
Metabolomics, F4 (raw)	F4	Metabolomics	Epoch 5	domain representation	5.25105026487897	7.11522001115994
Metabolomics, F4 (raw)	F4	Metabolomics	Epoch 5	domain representation	5.38793833816759	6.25722641553747
Metabolomics, F4 (raw)	F4	Metabolomics	Epoch 5	domain representation	3.51267847144991	5.21264996565511
Metabolomics, F4 (raw)	F4	Metabolomics	Epoch 5	domain representation	5.10294983580005	6.77736754706442
Metabolomics, F4 (raw)	F4	Metabolomics	Epoch 5	domain representation	5.57719075142584	7.24182989800762
Metabolomics, F4 (raw)	F4	Metabolomics	Epoch 5	domain representation	5.67543649684557	7.05616210298836
Metabolomics, F4 (raw)	F4	Metabolomics	Epoch 5	domain representation	4.29873929422956	4.68113232473581
Metabolomics, F4 (raw)	F4	Metabolomics	Epoch 5	domain representation	5.81406786083517	6.82325717640615
Metabolomics, F4 (raw)	F4	Metabolomics	Epoch 5	domain representation	3.72855606226846	5.87838642376157
Metabolomics, F4 (raw)	F4	Metabolomics	Epoch 5	domain representation	1.18806345593391	4.28008354533837
Metabolomics, F4 (raw)	F4	Metabolomics	Epoch 5	domain representation	2.16445079543651	4.56482092070666
Metabolomics, F4 (raw)	F4	Metabolomics	Epoch 5	domain representation	5.79885273820545	6.45112089030955
Metabolomics, F4 (raw)	F4	Metabolomics	Epoch 5	domain representation	4.28462075214143	4.57135534139321
Metabolomics, F4 (raw)	F4	Metabolomics	Epoch 5	domain representation	5.45011421700227	7.13016210956768
Metabolomics, F4 (raw)	F4	Metabolomics	Epoch 5	domain representation	3.91765926715987	4.53776795578157
Metabolomics, F4 (raw)	F4	Metabolomics	Epoch 5	domain representation	5.44558765265271	6.44401967084908
Metabolomics, F4 (raw)	F4	Metabolomics	Epoch 5	domain representation	5.9297267909858	7.30276616830614
Metabolomics, F4 (raw)	F4	Metabolomics	Epoch 5	domain representation	3.86990285755407	4.62486877961022
Metabolomics, F4 (raw)	F4	Metabolomics	Epoch 5	domain representation	5.58113777393687	7.18682429755023
Metabolomics, F4 (raw)	F4	Metabolomics	Epoch 5	domain representation	6.15578443873907	6.73664431164168
Metabolomics, F4 (raw)	F4	Metabolomics	Epoch 5	domain representation	1.98984854665909	4.53905406675211
Metabolomics, F4 (raw)	F4	Metabolomics	Epoch 5	domain representation	5.41995167375321	6.30521884266175
Metabolomics, F4 (raw)	F4	Metabolomics	Epoch 5	domain representation	3.49357361466325	5.58551411319581
Metabolomics, F4 (raw)	F4	Metabolomics	Epoch 5	domain representation	3.40662059451137	5.82394284480503
Metabolomics, F4 (raw)	F4	Metabolomics	Epoch 5	domain representation	2.23692557643825	4.5272320113741
Metabolomics, F4 (raw)	F4	Metabolomics	Epoch 5	domain representation	4.99790008849016	6.17657759020621
Metabolomics, F4 (raw)	F4	Metabolomics	Epoch 5	domain representation	5.43674398083384	6.15082752213121
Metabolomics, F4 (raw)	F4	Metabolomics	Epoch 5	domain representation	5.06225627580971	6.21964002711218
Metabolomics, F4 (raw)	F4	Metabolomics	Epoch 5	domain representation	4.5035423184056	5.85459909200629
Metabolomics, F4 (raw)	F4	Metabolomics	Epoch 5	domain representation	4.26810294457677	4.6029495227867
Metabolomics, F4 (raw)	F4	Metabolomics	Epoch 5	domain representation	2.35142659518459	4.50971264156406
Metabolomics, F4 (raw)	F4	Metabolomics	Epoch 5	domain representation	5.24185947380544	6.91307461627546
Metabolomics, F4 (raw)	F4	Metabolomics	Epoch 5	domain representation	2.62250288168124	5.32268373499351
Metabolomics, F4 (raw)	F4	Metabolomics	Epoch 5	domain representation	4.56515528997839	5.46254148319034
Metabolomics, F4 (raw)	F4	Metabolomics	Epoch 5	domain representation	5.41115508348419	6.58531340801359
Metabolomics, F4 (raw)	F4	Metabolomics	Epoch 5	domain representation	4.28114358743397	6.15310993954504
Metabolomics, F4 (raw)	F4	Metabolomics	Epoch 5	domain representation	6.23830207007682	7.06657529478995
Metabolomics, F4 (raw)	F4	Metabolomics	Epoch 5	domain representation	4.2953191170116	4.64993150530086
Metabolomics, F4 (raw)	F4	Metabolomics	Epoch 5	domain representation	3.48730217163707	5.61308757603765
Metabolomics, F4 (raw)	F4	Metabolomics	Epoch 5	domain representation	5.81235626035254	7.28087291797517
Metabolomics, F4 (raw)	F4	Metabolomics	Epoch 5	domain representation	5.75218975305825	6.99837034257172
Metabolomics, F4 (raw)	F4	Metabolomics	Epoch 5	domain representation	3.89095283732097	4.50056750109023
Metabolomics, F4 (raw)	F4	Metabolomics	Epoch 5	domain representation	4.65742260442538	5.8404341819996
Metabolomics, F4 (raw)	F4	Metabolomics	Epoch 5	domain representation	3.68498270162026	6.48627042275567
Metabolomics, F4 (raw)	F4	Metabolomics	Epoch 5	domain representation	3.81128406901009	4.4996396837199
Metabolomics, F4 (raw)	F4	Metabolomics	Epoch 5	domain representation	4.45921673689882	5.14392524792508
Metabolomics, F4 (raw)	F4	Metabolomics	Epoch 5	domain representation	3.34078708873804	6.07094882191412
Metabolomics, F4 (raw)	F4	Metabolomics	Epoch 5	domain representation	6.24434811587811	6.8508119922015
Metabolomics, F4 (raw)	F4	Metabolomics	Epoch 5	domain representation	4.57835612075631	6.25887849329992
Metabolomics, F4 (raw)	F4	Metabolomics	Epoch 5	domain representation	4.75065992517587	6.27664956526102
Metabolomics, F4 (raw)	F4	Metabolomics	Epoch 5	domain representation	4.46893079935698	5.93209018039246
Metabolomics, F4 (raw)	F4	Metabolomics	Epoch 5	domain representation	5.19799876247692	5.59367780303436
Metabolomics, F4 (raw)	F4	Metabolomics	Epoch 5	domain representation	3.83565836727836	5.21055332188682
Metabolomics, F4 (raw)	F4	Metabolomics	Epoch 5	domain representation	6.20903655549931	7.21418934285092
Metabolomics, F4 (raw)	F4	Metabolomics	Epoch 5	domain representation	3.32464616766822	6.1250895325973
Metabolomics, F4 (raw)	F4	Metabolomics	Epoch 5	domain representation	3.416474387772	5.67232612415032
Metabolomics, F4 (raw)	F4	Metabolomics	Epoch 5	domain representation	3.41280063417391	6.6564462136252
Metabolomics, F4 (raw)	F4	Metabolomics	Epoch 5	domain representation	5.42593039794767	5.42449027252035
Metabolomics, F4 (raw)	F4	Metabolomics	Epoch 5	domain representation	5.99629659305979	7.11488283344497
Metabolomics, F4 (raw)	F4	Metabolomics	Epoch 5	domain representation	4.18517827689961	4.71568834355483
Metabolomics, F4 (raw)	F4	Metabolomics	Epoch 5	domain representation	2.56428011736834	4.54919891343969
Metabolomics, F4 (raw)	F4	Metabolomics	Epoch 5	domain representation	6.03187631457279	6.48064564427436
Metabolomics, F4 (raw)	F4	Metabolomics	Epoch 5	domain representation	3.43076113274236	5.20743417348098
Metabolomics, F4 (raw)	F4	Metabolomics	Epoch 5	domain representation	3.99923343430262	4.49722524977432
Metabolomics, F4 (raw)	F4	Metabolomics	Epoch 5	domain representation	2.34067276849375	4.48277427698098
Metabolomics, F4 (raw)	F4	Metabolomics	Epoch 5	domain representation	5.44420124994978	5.67519533501929
Metabolomics, F4 (raw)	F4	Metabolomics	Epoch 5	domain representation	4.54200850285532	5.70879454615165
Metabolomics, F4 (raw)	F4	Metabolomics	Epoch 5	domain representation	4.10854445349505	4.42607610362457
Metabolomics, F4 (raw)	F4	Metabolomics	Epoch 5	domain representation	4.32720654342978	4.98025393115103
Metabolomics, F4 (raw)	F4	Metabolomics	Epoch 5	domain representation	5.58766707748331	7.00125626687798
Metabolomics, F4 (raw)	F4	Metabolomics	Epoch 5	domain representation	3.78937209600589	6.72195730886725
Metabolomics, F4 (raw)	F4	Metabolomics	Epoch 5	domain representation	5.49126828962324	6.66628778614102
Metabolomics, F4 (raw)	F4	Metabolomics	Epoch 5	domain representation	6.00514386293973	7.40655844642827
Metabolomics, F4 (raw)	F4	Metabolomics	Epoch 5	domain representation	5.13713812640804	6.76386749880083
Metabolomics, F4 (raw)	F4	Metabolomics	Epoch 5	domain representation	5.5423591382076	6.57022042479919
Metabolomics, F4 (raw)	F4	Metabolomics	Epoch 5	domain representation	5.21053883957655	5.72390714533685
Metabolomics, F4 (raw)	F4	Metabolomics	Epoch 5	domain representation	5.20699908235912	7.06532392143925
Metabolomics, F4 (raw)	F4	Metabolomics	Epoch 5	domain representation	4.79835979914478	6.10509599247521
Metabolomics, F4 (raw)	F4	Metabolomics	Epoch 5	domain representation	3.95322427741686	4.53127084999785
Metabolomics, F4 (raw)	F4	Metabolomics	Epoch 5	domain representation	4.36437800404669	5.90524664135681
Metabolomics, F4 (raw)	F4	Metabolomics	Epoch 5	domain representation	4.8306887196363	6.10079872400044
Metabolomics, F4 (raw)	F4	Metabolomics	Epoch 5	domain representation	2.508061425597	5.2492047290406
Metabolomics, F4 (raw)	F4	Metabolomics	Epoch 5	domain representation	5.4310365253296	6.23102828946066
Metabolomics, F4 (raw)	F4	Metabolomics	Epoch 5	domain representation	4.15694592024928	4.40276259422227
Metabolomics, F4 (raw)	F4	Metabolomics	Epoch 5	domain representation	5.65332999165694	7.29692198035698
Metabolomics, F4 (raw)	F4	Metabolomics	Epoch 5	domain representation	6.05359529749412	6.53236320179869
Metabolomics, F4 (raw)	F4	Metabolomics	Epoch 5	domain representation	5.79118964477192	7.31642228843478
Metabolomics, F4 (raw)	F4	Metabolomics	Epoch 5	domain representation	3.80384883535633	4.57431478858065
Metabolomics, F4 (raw)	F4	Metabolomics	Epoch 5	domain representation	5.22484079213026	7.04349518803571
Metabolomics, F4 (raw)	F4	Metabolomics	Epoch 5	domain representation	3.58891086500765	5.42151355597567
Metabolomics, F4 (raw)	F4	Metabolomics	Epoch 5	domain representation	5.46077652466572	6.41717066553846
Metabolomics, F4 (raw)	F4	Metabolomics	Epoch 5	domain representation	4.43825207248554	5.14370575285171
Metabolomics, F4 (raw)	F4	Metabolomics	Epoch 5	domain representation	6.23208313848724	7.1963524385381
Metabolomics, F4 (raw)	F4	Metabolomics	Epoch 5	domain representation	3.87165539212236	5.96520731971495
Metabolomics, F4 (raw)	F4	Metabolomics	Epoch 5	domain representation	5.79319436137362	7.04185578690004
Metabolomics, F4 (raw)	F4	Metabolomics	Epoch 5	domain representation	5.24731138385112	6.21297667655708
Metabolomics, F4 (raw)	F4	Metabolomics	Epoch 5	domain representation	5.30324775874227	7.06656085634495
Metabolomics, F4 (raw)	F4	Metabolomics	Epoch 5	domain representation	4.4051448374124	5.20302611834351
Metabolomics, F4 (raw)	F4	Metabolomics	Epoch 5	domain representation	4.90627164612996	6.57326154572268
Metabolomics, F4 (raw)	F4	Metabolomics	Epoch 5	domain representation	4.30740820192833	4.70876121996403
Metabolomics, F4 (raw)	F4	Metabolomics	Epoch 5	domain representation	6.17141580351695	6.99021169209256
Metabolomics, F4 (raw)	F4	Metabolomics	Epoch 5	domain representation	2.27545903318923	4.5788012381884
Metabolomics, F4 (raw)	F4	Metabolomics	Epoch 5	domain representation	5.30109092653288	6.27418907227444
Metabolomics, F4 (raw)	F4	Metabolomics	Epoch 5	domain representation	2.08187172430607	4.52379247249278
Metabolomics, F4 (raw)	F4	Metabolomics	Epoch 5	domain representation	5.8559614278591	7.24897368258346
Metabolomics, F4 (raw)	F4	Metabolomics	Epoch 5	domain representation	4.00364006094689	4.73568643733069
Metabolomics, F4 (raw)	F4	Metabolomics	Epoch 5	domain representation	4.15763331933277	4.69204036307013
Metabolomics, F4 (raw)	F4	Metabolomics	Epoch 5	domain representation	3.89386525613065	5.13498841676514
Metabolomics, F4 (raw)	F4	Metabolomics	Epoch 5	domain representation	4.89858608958294	6.70078668163181
Metabolomics, F4 (raw)	F4	Metabolomics	Epoch 5	domain representation	3.94426177568061	5.43687892908442
Metabolomics, F4 (raw)	F4	Metabolomics	Epoch 5	domain representation	2.54203489973627	4.4894459902156
Metabolomics, F4 (raw)	F4	Metabolomics	Epoch 5	domain representation	3.97388556314136	5.87351138056342
Metabolomics, F4 (raw)	F4	Metabolomics	Epoch 5	domain representation	5.67067247924257	5.53741685039083
Metabolomics, F4 (raw)	F4	Metabolomics	Epoch 5	domain representation	4.78739178639958	6.46991936462254
Metabolomics, F4 (raw)	F4	Metabolomics	Epoch 5	domain representation	5.00282455097397	6.7983685519591
Metabolomics, F4 (raw)	F4	Metabolomics	Epoch 5	domain representation	4.47628614823198	6.09417884651761
Metabolomics, F4 (raw)	F4	Metabolomics	Epoch 5	domain representation	6.11577020721534	7.0296004547224
Metabolomics, F4 (raw)	F4	Metabolomics	Epoch 5	domain representation	5.71701173407636	6.23763774406754
Metabolomics, F4 (raw)	F4	Metabolomics	Epoch 5	domain representation	5.60880966974588	5.66908769261535
Metabolomics, F4 (raw)	F4	Metabolomics	Epoch 5	domain representation	2.40103134659176	4.45988124460044
Metabolomics, F4 (raw)	F4	Metabolomics	Epoch 5	domain representation	4.59738547265496	6.21826182880449
Metabolomics, F4 (raw)	F4	Metabolomics	Epoch 5	domain representation	3.66763129432181	6.62553163483037
Metabolomics, F4 (raw)	F4	Metabolomics	Epoch 5	domain representation	4.10637892538241	6.16264768237559
Metabolomics, F4 (raw)	F4	Metabolomics	Epoch 5	domain representation	2.57770958633396	4.52607796777875
Metabolomics, F4 (raw)	F4	Metabolomics	Epoch 5	domain representation	6.32081670730421	7.24807672058451
Proteomics, F4 (imputed)	F4	Proteomics	Epoch 5	domain representation	-3.25074181826181	4.69680801627098
Proteomics, F4 (imputed)	F4	Proteomics	Epoch 5	domain representation	0.214590938286921	3.79790906689174
Proteomics, F4 (imputed)	F4	Proteomics	Epoch 5	domain representation	3.27406952565545	6.69902379285293
Proteomics, F4 (imputed)	F4	Proteomics	Epoch 5	domain representation	-1.50813760863704	7.72420059671815
Proteomics, F4 (imputed)	F4	Proteomics	Epoch 5	domain representation	-2.66931884605953	4.01688496211383
Proteomics, F4 (imputed)	F4	Proteomics	Epoch 5	domain representation	-3.31266281127936	4.72858421652522
Proteomics, F4 (imputed)	F4	Proteomics	Epoch 5	domain representation	2.02816728053299	7.78062870656118
Proteomics, F4 (imputed)	F4	Proteomics	Epoch 5	domain representation	0.247046853270072	3.94681913806133
Proteomics, F4 (imputed)	F4	Proteomics	Epoch 5	domain representation	-0.549714808831915	3.67974601205663
Proteomics, F4 (imputed)	F4	Proteomics	Epoch 5	domain representation	1.26414881983906	8.08215134373154
Proteomics, F4 (imputed)	F4	Proteomics	Epoch 5	domain representation	-2.67426789404236	6.98097064356501
Proteomics, F4 (imputed)	F4	Proteomics	Epoch 5	domain representation	0.78591962510204	8.19974337220852
Proteomics, F4 (imputed)	F4	Proteomics	Epoch 5	domain representation	-2.74926332232519	6.89130231016878
Proteomics, F4 (imputed)	F4	Proteomics	Epoch 5	domain representation	-2.62479027484405	4.03750894327687
Proteomics, F4 (imputed)	F4	Proteomics	Epoch 5	domain representation	-3.36739248376355	4.822310127002
Proteomics, F4 (imputed)	F4	Proteomics	Epoch 5	domain representation	-2.05150674529907	7.72774555001526
Proteomics, F4 (imputed)	F4	Proteomics	Epoch 5	domain representation	0.228101746866861	3.91438112655035
Proteomics, F4 (imputed)	F4	Proteomics	Epoch 5	domain representation	0.658112455429664	3.96023553367562
Proteomics, F4 (imputed)	F4	Proteomics	Epoch 5	domain representation	-0.774342322515557	7.86658124838322
Proteomics, F4 (imputed)	F4	Proteomics	Epoch 5	domain representation	2.74118270259368	7.30061880784788
Proteomics, F4 (imputed)	F4	Proteomics	Epoch 5	domain representation	-1.23053479691017	3.59260860904364
Proteomics, F4 (imputed)	F4	Proteomics	Epoch 5	domain representation	0.652563087845696	8.2560933646237
Proteomics, F4 (imputed)	F4	Proteomics	Epoch 5	domain representation	-0.641951707866783	7.87609713034945
Proteomics, F4 (imputed)	F4	Proteomics	Epoch 5	domain representation	-0.843523243294803	7.8709012157499
Proteomics, F4 (imputed)	F4	Proteomics	Epoch 5	domain representation	-2.74254168086498	4.09175677645784
Proteomics, F4 (imputed)	F4	Proteomics	Epoch 5	domain representation	-2.4543595047976	7.34924711193359
Proteomics, F4 (imputed)	F4	Proteomics	Epoch 5	domain representation	0.834421239597122	4.05536796406046
Proteomics, F4 (imputed)	F4	Proteomics	Epoch 5	domain representation	0.635029319624704	3.939413385204
Proteomics, F4 (imputed)	F4	Proteomics	Epoch 5	domain representation	-2.18999517047677	7.67052075159157
Proteomics, F4 (imputed)	F4	Proteomics	Epoch 5	domain representation	-3.17692141810434	4.58383818280289
Proteomics, F4 (imputed)	F4	Proteomics	Epoch 5	domain representation	-2.11334121705564	7.76782901552579
Proteomics, F4 (imputed)	F4	Proteomics	Epoch 5	domain representation	-1.82383598493977	3.84896959596956
Proteomics, F4 (imputed)	F4	Proteomics	Epoch 5	domain representation	-3.32342122390572	4.75774008495518
Proteomics, F4 (imputed)	F4	Proteomics	Epoch 5	domain representation	-3.40870917251259	5.89514978279885
Proteomics, F4 (imputed)	F4	Proteomics	Epoch 5	domain representation	-2.8550769428902	4.1697047727995
Proteomics, F4 (imputed)	F4	Proteomics	Epoch 5	domain representation	-1.04707856761882	7.8092589140619
Proteomics, F4 (imputed)	F4	Proteomics	Epoch 5	domain representation	-2.18031683071083	7.62450653086377
Proteomics, F4 (imputed)	F4	Proteomics	Epoch 5	domain representation	-3.41985224530888	5.83464268304555
Proteomics, F4 (imputed)	F4	Proteomics	Epoch 5	domain representation	-3.11872264591076	4.4698792769988
Proteomics, F4 (imputed)	F4	Proteomics	Epoch 5	domain representation	-2.39548053481784	7.21658893697395
Proteomics, F4 (imputed)	F4	Proteomics	Epoch 5	domain representation	-2.66899141067732	6.98346215527401
Proteomics, F4 (imputed)	F4	Proteomics	Epoch 5	domain representation	0.467655171050545	8.07399007245244
Proteomics, F4 (imputed)	F4	Proteomics	Epoch 5	domain representation	2.48166534205945	7.48715002154434
Proteomics, F4 (imputed)	F4	Proteomics	Epoch 5	domain representation	0.641326488257596	8.15521413986732
Proteomics, F4 (imputed)	F4	Proteomics	Epoch 5	domain representation	-0.338820314583623	3.63693304983815
Proteomics, F4 (imputed)	F4	Proteomics	Epoch 5	domain representation	-2.04454571595497	7.74522288075689
Proteomics, F4 (imputed)	F4	Proteomics	Epoch 5	domain representation	-3.10205173113133	6.04619828929781
Proteomics, F4 (imputed)	F4	Proteomics	Epoch 5	domain representation	0.790027196160511	4.02323122825213
Proteomics, F4 (imputed)	F4	Proteomics	Epoch 5	domain representation	-3.23064340414434	5.95986416922123
Proteomics, F4 (imputed)	F4	Proteomics	Epoch 5	domain representation	3.24937824728084	6.80811274272602
Proteomics, F4 (imputed)	F4	Proteomics	Epoch 5	domain representation	2.91410375539501	7.15390032809466
Proteomics, F4 (imputed)	F4	Proteomics	Epoch 5	domain representation	-3.40715029794673	5.83504180364714
Proteomics, F4 (imputed)	F4	Proteomics	Epoch 5	domain representation	1.67054927334648	7.92983352004655
Proteomics, F4 (imputed)	F4	Proteomics	Epoch 5	domain representation	-1.86564778534873	3.55747483956351
Proteomics, F4 (imputed)	F4	Proteomics	Epoch 5	domain representation	0.195502677021714	3.87804969376445
Proteomics, F4 (imputed)	F4	Proteomics	Epoch 5	domain representation	-2.01368073982554	7.4012218648568
Proteomics, F4 (imputed)	F4	Proteomics	Epoch 5	domain representation	-0.163679716366919	7.95610944690498
Proteomics, F4 (imputed)	F4	Proteomics	Epoch 5	domain representation	0.256537799611874	3.87606136508909
Proteomics, F4 (imputed)	F4	Proteomics	Epoch 5	domain representation	0.883103202441369	8.1537965662833
Proteomics, F4 (imputed)	F4	Proteomics	Epoch 5	domain representation	-1.27789517365188	3.42031071459069
Proteomics, F4 (imputed)	F4	Proteomics	Epoch 5	domain representation	-2.33129767193019	7.30088958937483
Proteomics, F4 (imputed)	F4	Proteomics	Epoch 5	domain representation	2.29289489945077	7.61680562445545
Proteomics, F4 (imputed)	F4	Proteomics	Epoch 5	domain representation	-1.80574242945796	3.51631438797424
Proteomics, F4 (imputed)	F4	Proteomics	Epoch 5	domain representation	3.34117419888669	6.75999139258397
Proteomics, F4 (imputed)	F4	Proteomics	Epoch 5	domain representation	2.24224951005032	7.6514645481437
Proteomics, F4 (imputed)	F4	Proteomics	Epoch 5	domain representation	-1.49278731804474	3.75735153935553
Proteomics, F4 (imputed)	F4	Proteomics	Epoch 5	domain representation	1.41965067938661	8.03782910458181
Proteomics, F4 (imputed)	F4	Proteomics	Epoch 5	domain representation	-1.70812757971065	3.4255756383616
Proteomics, F4 (imputed)	F4	Proteomics	Epoch 5	domain representation	-1.68374340551832	3.37097290684427
Proteomics, F4 (imputed)	F4	Proteomics	Epoch 5	domain representation	0.172143419697281	3.90931925187898
Proteomics, F4 (imputed)	F4	Proteomics	Epoch 5	domain representation	-0.113100819891337	7.97672071395029
Proteomics, F4 (imputed)	F4	Proteomics	Epoch 5	domain representation	-3.39504391470886	5.83234489261319
Proteomics, F4 (imputed)	F4	Proteomics	Epoch 5	domain representation	2.25531687883605	7.64580911550814
Proteomics, F4 (imputed)	F4	Proteomics	Epoch 5	domain representation	-3.4501946502233	5.80514858706675
Proteomics, F4 (imputed)	F4	Proteomics	Epoch 5	domain representation	-1.60137417881072	3.50102939270469
Proteomics, F4 (imputed)	F4	Proteomics	Epoch 5	domain representation	0.308242788496844	3.9471808733662
Proteomics, F4 (imputed)	F4	Proteomics	Epoch 5	domain representation	-0.0369863014683033	8.02324475353323
Proteomics, F4 (imputed)	F4	Proteomics	Epoch 5	domain representation	-0.549043484350784	3.68839248657721
Proteomics, F4 (imputed)	F4	Proteomics	Epoch 5	domain representation	-2.23935756637052	7.68706269504679
Proteomics, F4 (imputed)	F4	Proteomics	Epoch 5	domain representation	-0.58507754717745	7.8395982941994
Proteomics, F4 (imputed)	F4	Proteomics	Epoch 5	domain representation	0.706577942283262	8.11890459873412
Proteomics, F4 (imputed)	F4	Proteomics	Epoch 5	domain representation	2.91967469312881	7.16113717967788
Proteomics, F4 (imputed)	F4	Proteomics	Epoch 5	domain representation	-0.497834033619577	3.62180095712327
Proteomics, F4 (imputed)	F4	Proteomics	Epoch 5	domain representation	-0.691014128636773	3.53797074782217
Proteomics, F4 (imputed)	F4	Proteomics	Epoch 5	domain representation	3.25171499738253	6.75988447061039
Proteomics, F4 (imputed)	F4	Proteomics	Epoch 5	domain representation	3.24462838844413	6.78402312350528
Proteomics, F4 (imputed)	F4	Proteomics	Epoch 5	domain representation	-0.961998665086628	3.47213416882591
Proteomics, F4 (imputed)	F4	Proteomics	Epoch 5	domain representation	-2.21032863866334	7.66135613975593
Proteomics, F4 (imputed)	F4	Proteomics	Epoch 5	domain representation	-3.37285321378581	4.83257346907362
Proteomics, F4 (imputed)	F4	Proteomics	Epoch 5	domain representation	0.756555212956242	4.05776079761179
Proteomics, F4 (imputed)	F4	Proteomics	Epoch 5	domain representation	-2.67784785575501	6.96980112275163
Proteomics, F4 (imputed)	F4	Proteomics	Epoch 5	domain representation	-1.463510367937	3.42400451922305
Proteomics, F4 (imputed)	F4	Proteomics	Epoch 5	domain representation	1.22583469727901	8.0915869746844
Proteomics, F4 (imputed)	F4	Proteomics	Epoch 5	domain representation	-3.44901437984691	5.79264228628331
Proteomics, F4 (imputed)	F4	Proteomics	Epoch 5	domain representation	-2.05352391350177	7.58463661526659
Proteomics, F4 (imputed)	F4	Proteomics	Epoch 5	domain representation	-0.250042096047363	7.92283351926862
Proteomics, F4 (imputed)	F4	Proteomics	Epoch 5	domain representation	-1.22968073852501	3.63694042979894
Proteomics, F4 (imputed)	F4	Proteomics	Epoch 5	domain representation	-1.34677831401724	3.65424974560672
Proteomics, F4 (imputed)	F4	Proteomics	Epoch 5	domain representation	2.24561508727716	7.6517637981666
Proteomics, F4 (imputed)	F4	Proteomics	Epoch 5	domain representation	-1.56928870750352	3.40035424769252
Proteomics, F4 (imputed)	F4	Proteomics	Epoch 5	domain representation	-1.54413480748967	3.33528427395938
Proteomics, F4 (imputed)	F4	Proteomics	Epoch 5	domain representation	-2.77606150372991	4.08195699257706
Proteomics, F4 (imputed)	F4	Proteomics	Epoch 5	domain representation	-3.36861420055051	4.8854766734316
Proteomics, F4 (imputed)	F4	Proteomics	Epoch 5	domain representation	0.810342286524685	8.21338678204464
Proteomics, F4 (imputed)	F4	Proteomics	Epoch 5	domain representation	-2.77089845966863	4.08911316612569
Proteomics, F4 (imputed)	F4	Proteomics	Epoch 5	domain representation	0.677087861444499	8.15013903653912
Proteomics, F4 (imputed)	F4	Proteomics	Epoch 5	domain representation	2.74553494898154	7.29935529347573
Proteomics, F4 (imputed)	F4	Proteomics	Epoch 5	domain representation	0.58534673173265	3.94413483251064
Proteomics, F4 (imputed)	F4	Proteomics	Epoch 5	domain representation	-2.76281211046315	4.06061451760279
Proteomics, F4 (imputed)	F4	Proteomics	Epoch 5	domain representation	0.796402421839273	4.05972227645645
Proteomics, F4 (imputed)	F4	Proteomics	Epoch 5	domain representation	-0.186500070365648	7.93645343792589
Proteomics, F4 (imputed)	F4	Proteomics	Epoch 5	domain representation	-3.30359458421917	4.80438426591953
Proteomics, F4 (imputed)	F4	Proteomics	Epoch 5	domain representation	-0.365093244127441	3.67965423332989
Proteomics, F4 (imputed)	F4	Proteomics	Epoch 5	domain representation	-3.44226611142051	5.74425473577025
Proteomics, F4 (imputed)	F4	Proteomics	Epoch 5	domain representation	-1.86442519709483	7.4521887100174
Proteomics, F4 (imputed)	F4	Proteomics	Epoch 5	domain representation	-2.68626342997057	6.95760333244789
Proteomics, F4 (imputed)	F4	Proteomics	Epoch 5	domain representation	-1.76720602513031	3.81544686955691
Proteomics, F4 (imputed)	F4	Proteomics	Epoch 5	domain representation	-3.09447307924162	4.63143079105909
Proteomics, F4 (imputed)	F4	Proteomics	Epoch 5	domain representation	-0.912928456061086	7.85270435277787
Proteomics, F4 (imputed)	F4	Proteomics	Epoch 5	domain representation	3.28349671811113	6.70483366902746
Proteomics, F4 (imputed)	F4	Proteomics	Epoch 5	domain representation	-2.14933245948868	7.73231952962005
Proteomics, F4 (imputed)	F4	Proteomics	Epoch 5	domain representation	-2.27713537417457	7.6561885741848
Proteomics, F4 (imputed)	F4	Proteomics	Epoch 5	domain representation	-0.0371070988222315	8.00045070881434
Proteomics, F4 (imputed)	F4	Proteomics	Epoch 5	domain representation	-1.13582090594054	3.41782592759801
Proteomics, F4 (imputed)	F4	Proteomics	Epoch 5	domain representation	0.362859919025861	8.08775552394187
Proteomics, F4 (imputed)	F4	Proteomics	Epoch 5	domain representation	-1.54113411996717	3.53831089303167
Proteomics, F4 (imputed)	F4	Proteomics	Epoch 5	domain representation	-2.0154766585452	3.77510687823154
Proteomics, F4 (imputed)	F4	Proteomics	Epoch 5	domain representation	-1.35665238127621	3.70710902109389
Proteomics, F4 (imputed)	F4	Proteomics	Epoch 5	domain representation	-0.531925677373491	3.68193424515955
Proteomics, F4 (imputed)	F4	Proteomics	Epoch 5	domain representation	3.05007102536714	7.03482330194098
Proteomics, F4 (imputed)	F4	Proteomics	Epoch 5	domain representation	0.704394879826256	8.20053774918232
Proteomics, F4 (imputed)	F4	Proteomics	Epoch 5	domain representation	3.17216054140928	6.70459839555763
Proteomics, F4 (imputed)	F4	Proteomics	Epoch 5	domain representation	0.39055134141761	3.89313263337292
Proteomics, F4 (imputed)	F4	Proteomics	Epoch 5	domain representation	0.866264898689991	8.16974725365519
Proteomics, F4 (imputed)	F4	Proteomics	Epoch 5	domain representation	-0.516675328860647	3.59592402428384
Proteomics, F4 (imputed)	F4	Proteomics	Epoch 5	domain representation	-1.65296629232904	7.69582496118211
Proteomics, F4 (imputed)	F4	Proteomics	Epoch 5	domain representation	-1.41205635162672	3.56899343166187
Proteomics, F4 (imputed)	F4	Proteomics	Epoch 5	domain representation	0.60345072428425	8.23023390443291
Proteomics, F4 (imputed)	F4	Proteomics	Epoch 5	domain representation	-2.15017151731808	7.85771818104447
Proteomics, F4 (imputed)	F4	Proteomics	Epoch 5	domain representation	2.93831453846459	7.13924436403998
Proteomics, F4 (imputed)	F4	Proteomics	Epoch 5	domain representation	0.00846860822175644	8.0419161692616
Proteomics, F4 (imputed)	F4	Proteomics	Epoch 5	domain representation	2.76439987899116	7.28355025750586
Proteomics, F4 (imputed)	F4	Proteomics	Epoch 5	domain representation	0.10978375962279	3.85357529934315
Proteomics, F4 (imputed)	F4	Proteomics	Epoch 5	domain representation	0.758698272173079	8.24851325056373
Proteomics, F4 (imputed)	F4	Proteomics	Epoch 5	domain representation	-2.7118678484156	6.94189058575041
Proteomics, F4 (imputed)	F4	Proteomics	Epoch 5	domain representation	-0.621527849531713	7.88839587176529
Proteomics, F4 (imputed)	F4	Proteomics	Epoch 5	domain representation	-3.03205441526937	4.54081613637858
Proteomics, F4 (imputed)	F4	Proteomics	Epoch 5	domain representation	0.952777855148127	8.1168351391329
Proteomics, F4 (imputed)	F4	Proteomics	Epoch 5	domain representation	0.444863497929553	3.92466025694954
Proteomics, F4 (imputed)	F4	Proteomics	Epoch 5	domain representation	-0.317312367222152	7.96205724099164
Proteomics, F4 (imputed)	F4	Proteomics	Epoch 5	domain representation	0.302377539066445	3.9289008045234
Proteomics, F4 (imputed)	F4	Proteomics	Epoch 5	domain representation	-3.43187581196073	5.79598880638532
Proteomics, F4 (imputed)	F4	Proteomics	Epoch 5	domain representation	-1.95182574358352	7.53187826437878
Proteomics, F4 (imputed)	F4	Proteomics	Epoch 5	domain representation	2.76908805434552	7.28716738270418
Proteomics, F4 (imputed)	F4	Proteomics	Epoch 5	domain representation	-2.6899380064997	4.04602248335428
Proteomics, F4 (imputed)	F4	Proteomics	Epoch 5	domain representation	-1.73611225525043	3.85722173123614
Proteomics, F4 (imputed)	F4	Proteomics	Epoch 5	domain representation	-3.33407736567838	4.77474053941467
Proteomics, F4 (imputed)	F4	Proteomics	Epoch 5	domain representation	-3.26347964198581	4.69211350378075
Proteomics, F4 (imputed)	F4	Proteomics	Epoch 5	domain representation	-2.0173613926787	7.62461265738826
Proteomics, F4 (imputed)	F4	Proteomics	Epoch 5	domain representation	-0.659732391151752	7.87006898471023
Proteomics, F4 (imputed)	F4	Proteomics	Epoch 5	domain representation	-0.753258544324447	7.93641696623351
Proteomics, F4 (imputed)	F4	Proteomics	Epoch 5	domain representation	1.23316947961578	8.11938194424969
Proteomics, F4 (imputed)	F4	Proteomics	Epoch 5	domain representation	0.703044433259674	8.30405760745318
Proteomics, F4 (imputed)	F4	Proteomics	Epoch 5	domain representation	-1.82480888487493	3.79026360427504
Proteomics, F4 (imputed)	F4	Proteomics	Epoch 5	domain representation	-3.20817789185232	5.25833274172132
Proteomics, F4 (imputed)	F4	Proteomics	Epoch 5	domain representation	-1.91358454076374	3.6228361508089
Proteomics, F4 (imputed)	F4	Proteomics	Epoch 5	domain representation	-2.12415728562167	7.75250779557683
Proteomics, F4 (imputed)	F4	Proteomics	Epoch 5	domain representation	-3.48121481560641	5.87487135673896
Proteomics, F4 (imputed)	F4	Proteomics	Epoch 5	domain representation	-3.22938063909319	5.34942870127553
Proteomics, F4 (imputed)	F4	Proteomics	Epoch 5	domain representation	-0.510524379784189	7.91922048906655
Metabolomics, S4 (raw)	S4	Metabolomics	Epoch 30	domain representation	2.8127938903511	4.86922729765466
Metabolomics, S4 (raw)	S4	Metabolomics	Epoch 30	domain representation	5.67782811810863	3.72528125437668
Metabolomics, S4 (raw)	S4	Metabolomics	Epoch 30	domain representation	6.36126594947726	4.48079071306466
Metabolomics, S4 (raw)	S4	Metabolomics	Epoch 30	domain representation	3.62629566248152	5.12593264339508
Metabolomics, S4 (raw)	S4	Metabolomics	Epoch 30	domain representation	3.92223877905068	4.31242979667868
Metabolomics, S4 (raw)	S4	Metabolomics	Epoch 30	domain representation	1.53647505986356	4.41088801241676
Metabolomics, S4 (raw)	S4	Metabolomics	Epoch 30	domain representation	2.47607098513109	3.79940945324607
Metabolomics, S4 (raw)	S4	Metabolomics	Epoch 30	domain representation	-2.03003554688052	4.02944729283595
Metabolomics, S4 (raw)	S4	Metabolomics	Epoch 30	domain representation	2.20037713155594	3.85040237366172
Metabolomics, S4 (raw)	S4	Metabolomics	Epoch 30	domain representation	5.89689657775041	2.59310884947293
Metabolomics, S4 (raw)	S4	Metabolomics	Epoch 30	domain representation	4.57556092077768	2.05417843651875
Metabolomics, S4 (raw)	S4	Metabolomics	Epoch 30	domain representation	-0.945607676325835	3.83176744982075
Metabolomics, S4 (raw)	S4	Metabolomics	Epoch 30	domain representation	5.55444744925919	2.10281655154666
Metabolomics, S4 (raw)	S4	Metabolomics	Epoch 30	domain representation	2.93086540730366	4.89444980430437
Metabolomics, S4 (raw)	S4	Metabolomics	Epoch 30	domain representation	2.35812219378404	4.39006890234345
Metabolomics, S4 (raw)	S4	Metabolomics	Epoch 30	domain representation	3.22987070844015	5.05901668145145
Metabolomics, S4 (raw)	S4	Metabolomics	Epoch 30	domain representation	1.46316385002515	3.40221070164183
Metabolomics, S4 (raw)	S4	Metabolomics	Epoch 30	domain representation	0.952676991584805	3.06547899620303
Metabolomics, S4 (raw)	S4	Metabolomics	Epoch 30	domain representation	4.18402454548026	4.10728522355324
Metabolomics, S4 (raw)	S4	Metabolomics	Epoch 30	domain representation	4.39458356341508	1.9114426740819
Metabolomics, S4 (raw)	S4	Metabolomics	Epoch 30	domain representation	0.246949455330587	3.65507716480814
Metabolomics, S4 (raw)	S4	Metabolomics	Epoch 30	domain representation	2.65117710802239	3.10875768061182
Metabolomics, S4 (raw)	S4	Metabolomics	Epoch 30	domain representation	5.41824120645263	2.10696480445507
Metabolomics, S4 (raw)	S4	Metabolomics	Epoch 30	domain representation	6.27755685855566	4.57491051500268
Metabolomics, S4 (raw)	S4	Metabolomics	Epoch 30	domain representation	5.45528661811383	2.09697543430617
Metabolomics, S4 (raw)	S4	Metabolomics	Epoch 30	domain representation	4.74009697406001	3.12485254502635
Metabolomics, S4 (raw)	S4	Metabolomics	Epoch 30	domain representation	0.985404862506914	4.56959416859707
Metabolomics, S4 (raw)	S4	Metabolomics	Epoch 30	domain representation	-0.277596509323299	3.52131629504277
Metabolomics, S4 (raw)	S4	Metabolomics	Epoch 30	domain representation	3.66166755667224	1.79050929054267
Metabolomics, S4 (raw)	S4	Metabolomics	Epoch 30	domain representation	1.13927383304343	3.54247335371421
Metabolomics, S4 (raw)	S4	Metabolomics	Epoch 30	domain representation	0.677442141571956	4.05236770500968
Metabolomics, S4 (raw)	S4	Metabolomics	Epoch 30	domain representation	1.66570676631317	3.17069339068627
Metabolomics, S4 (raw)	S4	Metabolomics	Epoch 30	domain representation	4.32596196341723	2.1886060439732
Metabolomics, S4 (raw)	S4	Metabolomics	Epoch 30	domain representation	6.02056074239158	3.13599907014669
Metabolomics, S4 (raw)	S4	Metabolomics	Epoch 30	domain representation	0.90507290627803	3.2826516632553
Metabolomics, S4 (raw)	S4	Metabolomics	Epoch 30	domain representation	-1.44989468386843	3.96651104462974
Metabolomics, S4 (raw)	S4	Metabolomics	Epoch 30	domain representation	5.54814582392383	4.8162550518192
Metabolomics, S4 (raw)	S4	Metabolomics	Epoch 30	domain representation	5.26291602079102	4.73465725041966
Metabolomics, S4 (raw)	S4	Metabolomics	Epoch 30	domain representation	6.59267690518505	4.70602170828372
Metabolomics, S4 (raw)	S4	Metabolomics	Epoch 30	domain representation	3.41950650275152	3.71798519224879
Metabolomics, S4 (raw)	S4	Metabolomics	Epoch 30	domain representation	5.64243904630012	2.39197399220125
Metabolomics, S4 (raw)	S4	Metabolomics	Epoch 30	domain representation	4.13817728854994	1.83843460983369
Metabolomics, S4 (raw)	S4	Metabolomics	Epoch 30	domain representation	4.20987914819696	3.20481662386461
Metabolomics, S4 (raw)	S4	Metabolomics	Epoch 30	domain representation	6.65959052590267	4.71897916203637
Metabolomics, S4 (raw)	S4	Metabolomics	Epoch 30	domain representation	6.93713379279005	4.72803942995027
Metabolomics, S4 (raw)	S4	Metabolomics	Epoch 30	domain representation	3.9188764548682	2.36006100044789
Metabolomics, S4 (raw)	S4	Metabolomics	Epoch 30	domain representation	0.94528286191375	3.31082073923472
Metabolomics, S4 (raw)	S4	Metabolomics	Epoch 30	domain representation	4.60591808517982	1.92793436415951
Metabolomics, S4 (raw)	S4	Metabolomics	Epoch 30	domain representation	2.04528734990439	4.74476664401792
Metabolomics, S4 (raw)	S4	Metabolomics	Epoch 30	domain representation	2.80186351489846	2.2821643657693
Metabolomics, S4 (raw)	S4	Metabolomics	Epoch 30	domain representation	6.05797725505525	3.0750745347473
Metabolomics, S4 (raw)	S4	Metabolomics	Epoch 30	domain representation	2.35471140085059	3.94849421965131
Metabolomics, S4 (raw)	S4	Metabolomics	Epoch 30	domain representation	4.17753255563761	1.93897636705918
Metabolomics, S4 (raw)	S4	Metabolomics	Epoch 30	domain representation	3.09702668097434	5.05308870057894
Metabolomics, S4 (raw)	S4	Metabolomics	Epoch 30	domain representation	-1.53324352422151	4.04653363828953
Metabolomics, S4 (raw)	S4	Metabolomics	Epoch 30	domain representation	-0.30584440873407	3.67669629909412
Metabolomics, S4 (raw)	S4	Metabolomics	Epoch 30	domain representation	3.92301750251175	4.38394869495359
Metabolomics, S4 (raw)	S4	Metabolomics	Epoch 30	domain representation	4.39937417711532	3.09641578433535
Metabolomics, S4 (raw)	S4	Metabolomics	Epoch 30	domain representation	2.30292388548657	2.98797725930117
Metabolomics, S4 (raw)	S4	Metabolomics	Epoch 30	domain representation	1.68051807116907	4.37383382540647
Metabolomics, S4 (raw)	S4	Metabolomics	Epoch 30	domain representation	3.19922699612188	4.75927785516206
Metabolomics, S4 (raw)	S4	Metabolomics	Epoch 30	domain representation	0.860952262849467	3.98196499057736
Metabolomics, S4 (raw)	S4	Metabolomics	Epoch 30	domain representation	5.30946374369824	2.05886708235269
Metabolomics, S4 (raw)	S4	Metabolomics	Epoch 30	domain representation	4.05940342032033	3.48244826557665
Metabolomics, S4 (raw)	S4	Metabolomics	Epoch 30	domain representation	1.63374547071384	3.40295817825628
Metabolomics, S4 (raw)	S4	Metabolomics	Epoch 30	domain representation	-0.469511254639295	3.63353073515719
Metabolomics, S4 (raw)	S4	Metabolomics	Epoch 30	domain representation	3.61706472514276	4.49980299207344
Metabolomics, S4 (raw)	S4	Metabolomics	Epoch 30	domain representation	6.80414359410473	4.7520433334721
Metabolomics, S4 (raw)	S4	Metabolomics	Epoch 30	domain representation	4.1096455744007	3.26120938094396
Metabolomics, S4 (raw)	S4	Metabolomics	Epoch 30	domain representation	2.91514056975465	3.01970283195519
Metabolomics, S4 (raw)	S4	Metabolomics	Epoch 30	domain representation	3.78227620374434	5.08439284279438
Metabolomics, S4 (raw)	S4	Metabolomics	Epoch 30	domain representation	4.71030930073779	3.20060413582387
Metabolomics, S4 (raw)	S4	Metabolomics	Epoch 30	domain representation	5.8826874520164	3.15117349196486
Metabolomics, S4 (raw)	S4	Metabolomics	Epoch 30	domain representation	5.52038839073352	4.4292706915836
Metabolomics, S4 (raw)	S4	Metabolomics	Epoch 30	domain representation	4.91350746091765	3.13596972709238
Metabolomics, S4 (raw)	S4	Metabolomics	Epoch 30	domain representation	-1.64270496449965	4.05207744750724
Metabolomics, S4 (raw)	S4	Metabolomics	Epoch 30	domain representation	5.83180353175147	3.44383799916732
Metabolomics, S4 (raw)	S4	Metabolomics	Epoch 30	domain representation	1.76605062840969	4.71587557593887
Metabolomics, S4 (raw)	S4	Metabolomics	Epoch 30	domain representation	5.73603870171635	3.26824864469281
Metabolomics, S4 (raw)	S4	Metabolomics	Epoch 30	domain representation	2.98211044424641	3.23052938708153
Metabolomics, S4 (raw)	S4	Metabolomics	Epoch 30	domain representation	6.48443212358789	4.43359320874334
Metabolomics, S4 (raw)	S4	Metabolomics	Epoch 30	domain representation	2.70133586170271	4.60965017941762
Metabolomics, S4 (raw)	S4	Metabolomics	Epoch 30	domain representation	3.5120599896139	3.62595887632811
Metabolomics, S4 (raw)	S4	Metabolomics	Epoch 30	domain representation	6.85794735591344	4.77829974318316
Metabolomics, S4 (raw)	S4	Metabolomics	Epoch 30	domain representation	0.524788359715502	2.92583507154431
Metabolomics, S4 (raw)	S4	Metabolomics	Epoch 30	domain representation	4.68734535159856	3.26293906457573
Metabolomics, S4 (raw)	S4	Metabolomics	Epoch 30	domain representation	6.83885809530026	4.22787001529336
Metabolomics, S4 (raw)	S4	Metabolomics	Epoch 30	domain representation	6.97271351491119	4.61229514002581
Metabolomics, S4 (raw)	S4	Metabolomics	Epoch 30	domain representation	6.46602374667729	4.35032609334235
Metabolomics, S4 (raw)	S4	Metabolomics	Epoch 30	domain representation	0.788262321792365	3.40083645289193
Metabolomics, S4 (raw)	S4	Metabolomics	Epoch 30	domain representation	6.25833971842359	4.39816201266948
Metabolomics, S4 (raw)	S4	Metabolomics	Epoch 30	domain representation	4.60072472840152	3.76304344454249
Metabolomics, S4 (raw)	S4	Metabolomics	Epoch 30	domain representation	3.08267814291942	4.71501297716067
Metabolomics, S4 (raw)	S4	Metabolomics	Epoch 30	domain representation	3.5925569217101	4.37106330738244
Metabolomics, S4 (raw)	S4	Metabolomics	Epoch 30	domain representation	1.87827344402007	3.71020844297099
Metabolomics, S4 (raw)	S4	Metabolomics	Epoch 30	domain representation	6.8947081934546	4.46285786585841
Metabolomics, S4 (raw)	S4	Metabolomics	Epoch 30	domain representation	3.74386179348942	2.03838350973248
Metabolomics, S4 (raw)	S4	Metabolomics	Epoch 30	domain representation	2.87677316220633	4.52566175930998
Metabolomics, S4 (raw)	S4	Metabolomics	Epoch 30	domain representation	2.46917170200347	2.44244054362387
Metabolomics, S4 (raw)	S4	Metabolomics	Epoch 30	domain representation	5.74719241160741	4.10160735812882
Metabolomics, S4 (raw)	S4	Metabolomics	Epoch 30	domain representation	3.95325381636732	1.8381107278727
Metabolomics, S4 (raw)	S4	Metabolomics	Epoch 30	domain representation	4.81683410929896	3.12476595932818
Metabolomics, S4 (raw)	S4	Metabolomics	Epoch 30	domain representation	4.79891593966575	4.51410755277504
Metabolomics, S4 (raw)	S4	Metabolomics	Epoch 30	domain representation	1.43294246197674	4.61841881382717
Metabolomics, S4 (raw)	S4	Metabolomics	Epoch 30	domain representation	2.58745180158407	4.63496153570424
Metabolomics, S4 (raw)	S4	Metabolomics	Epoch 30	domain representation	-1.83808756323871	4.13218352606046
Metabolomics, S4 (raw)	S4	Metabolomics	Epoch 30	domain representation	5.97907143060294	2.71101853163605
Metabolomics, S4 (raw)	S4	Metabolomics	Epoch 30	domain representation	5.85681286181172	3.18279166368977
Metabolomics, S4 (raw)	S4	Metabolomics	Epoch 30	domain representation	3.70667825617666	5.20613875396041
Metabolomics, S4 (raw)	S4	Metabolomics	Epoch 30	domain representation	-2.12287176123532	4.05597174851955
Metabolomics, S4 (raw)	S4	Metabolomics	Epoch 30	domain representation	0.480255015312936	2.8786739597293
Metabolomics, S4 (raw)	S4	Metabolomics	Epoch 30	domain representation	3.35473975557547	3.60986857730094
Metabolomics, S4 (raw)	S4	Metabolomics	Epoch 30	domain representation	-1.31742538663766	4.07114122697815
Metabolomics, S4 (raw)	S4	Metabolomics	Epoch 30	domain representation	5.90481801062926	2.55384394232658
Metabolomics, S4 (raw)	S4	Metabolomics	Epoch 30	domain representation	5.02165082967486	2.10601337021348
Metabolomics, S4 (raw)	S4	Metabolomics	Epoch 30	domain representation	6.13204279201223	4.52641745213803
Metabolomics, S4 (raw)	S4	Metabolomics	Epoch 30	domain representation	-1.47960172586241	3.99508308921227
Metabolomics, S4 (raw)	S4	Metabolomics	Epoch 30	domain representation	-2.15787161283982	4.09634574419999
Metabolomics, S4 (raw)	S4	Metabolomics	Epoch 30	domain representation	2.93209852028806	4.66978105758608
Metabolomics, S4 (raw)	S4	Metabolomics	Epoch 30	domain representation	6.27057276001168	4.3260205136009
Metabolomics, S4 (raw)	S4	Metabolomics	Epoch 30	domain representation	6.97071202870391	4.67744330978872
Metabolomics, S4 (raw)	S4	Metabolomics	Epoch 30	domain representation	4.22764299935645	2.23384014806943
Metabolomics, S4 (raw)	S4	Metabolomics	Epoch 30	domain representation	0.681951112098015	3.46272412185477
Metabolomics, S4 (raw)	S4	Metabolomics	Epoch 30	domain representation	3.83704259118112	3.42239386387747
Metabolomics, S4 (raw)	S4	Metabolomics	Epoch 30	domain representation	5.61617793028374	3.18280012550515
Metabolomics, S4 (raw)	S4	Metabolomics	Epoch 30	domain representation	5.9956314977742	2.68317310492172
Metabolomics, S4 (raw)	S4	Metabolomics	Epoch 30	domain representation	1.54030276483075	4.21291946077579
Metabolomics, S4 (raw)	S4	Metabolomics	Epoch 30	domain representation	3.27879371432468	2.92072392734718
Metabolomics, S4 (raw)	S4	Metabolomics	Epoch 30	domain representation	-0.168166015553145	3.53730608313863
Metabolomics, S4 (raw)	S4	Metabolomics	Epoch 30	domain representation	4.34374836795581	2.30784421202562
Metabolomics, S4 (raw)	S4	Metabolomics	Epoch 30	domain representation	0.402491723190277	3.92956001712584
Metabolomics, S4 (raw)	S4	Metabolomics	Epoch 30	domain representation	4.2956175800354	3.83971679726484
Metabolomics, S4 (raw)	S4	Metabolomics	Epoch 30	domain representation	4.39345244458551	2.32629713604804
Metabolomics, S4 (raw)	S4	Metabolomics	Epoch 30	domain representation	4.55145668517644	2.77122626379395
Metabolomics, S4 (raw)	S4	Metabolomics	Epoch 30	domain representation	5.47251028170958	2.12994999604075
Metabolomics, S4 (raw)	S4	Metabolomics	Epoch 30	domain representation	3.05028467647758	2.99044063296595
Metabolomics, S4 (raw)	S4	Metabolomics	Epoch 30	domain representation	-1.52291740255054	4.07830543695539
Metabolomics, S4 (raw)	S4	Metabolomics	Epoch 30	domain representation	2.306976793807	3.62503919209431
Metabolomics, S4 (raw)	S4	Metabolomics	Epoch 30	domain representation	3.53924506021587	4.25203177153671
Metabolomics, S4 (raw)	S4	Metabolomics	Epoch 30	domain representation	5.89319136820302	2.39015259616462
Metabolomics, S4 (raw)	S4	Metabolomics	Epoch 30	domain representation	2.19899189107861	3.78834402833127
Metabolomics, S4 (raw)	S4	Metabolomics	Epoch 30	domain representation	5.54533594926198	3.5189827753379
Metabolomics, S4 (raw)	S4	Metabolomics	Epoch 30	domain representation	5.94192624972063	4.65153174793043
Metabolomics, S4 (raw)	S4	Metabolomics	Epoch 30	domain representation	3.36332690453237	4.7303029013491
Metabolomics, S4 (raw)	S4	Metabolomics	Epoch 30	domain representation	4.0882832205452	3.30410070898197
Metabolomics, S4 (raw)	S4	Metabolomics	Epoch 30	domain representation	4.59847871626402	4.21826125401138
Metabolomics, S4 (raw)	S4	Metabolomics	Epoch 30	domain representation	-0.832424734945118	3.75502597748291
Metabolomics, S4 (raw)	S4	Metabolomics	Epoch 30	domain representation	6.80297290248678	4.25908565521488
Metabolomics, S4 (raw)	S4	Metabolomics	Epoch 30	domain representation	4.02164549925383	2.59801239512769
Metabolomics, S4 (raw)	S4	Metabolomics	Epoch 30	domain representation	0.836846603356233	3.15163733297543
Metabolomics, S4 (raw)	S4	Metabolomics	Epoch 30	domain representation	-0.581488463645863	3.63379861528703
Metabolomics, S4 (raw)	S4	Metabolomics	Epoch 30	domain representation	4.82411598343917	4.94728876938439
Metabolomics, S4 (raw)	S4	Metabolomics	Epoch 30	domain representation	1.30318626521149	4.51917861297029
Metabolomics, S4 (raw)	S4	Metabolomics	Epoch 30	domain representation	5.35361575161499	3.08659698208611
Metabolomics, S4 (raw)	S4	Metabolomics	Epoch 30	domain representation	1.58236543685673	4.48395178233224
Metabolomics, S4 (raw)	S4	Metabolomics	Epoch 30	domain representation	2.75138096421924	2.29955593826918
Metabolomics, S4 (raw)	S4	Metabolomics	Epoch 30	domain representation	4.48873363656812	4.36507179372878
Metabolomics, S4 (raw)	S4	Metabolomics	Epoch 30	domain representation	2.27550008288042	4.70986564295063
Metabolomics, S4 (raw)	S4	Metabolomics	Epoch 30	domain representation	2.44337023487052	2.84212646627525
Metabolomics, S4 (raw)	S4	Metabolomics	Epoch 30	domain representation	-0.551549193849893	3.63587215430273
Metabolomics, S4 (raw)	S4	Metabolomics	Epoch 30	domain representation	-1.85495772079539	3.94921674666083
Metabolomics, S4 (raw)	S4	Metabolomics	Epoch 30	domain representation	-0.473302976004934	3.58795890862185
Metabolomics, S4 (raw)	S4	Metabolomics	Epoch 30	domain representation	3.80260846589423	1.7638392939061
Metabolomics, S4 (raw)	S4	Metabolomics	Epoch 30	domain representation	0.292970651227107	3.44385396931205
Metabolomics, S4 (raw)	S4	Metabolomics	Epoch 30	domain representation	2.77053174150956	2.31464438536455
Metabolomics, S4 (raw)	S4	Metabolomics	Epoch 30	domain representation	4.09292603624063	2.17329628650076
Metabolomics, S4 (raw)	S4	Metabolomics	Epoch 30	domain representation	6.85371193301418	4.40693888028691
Metabolomics, S4 (raw)	S4	Metabolomics	Epoch 30	domain representation	6.83423593321434	4.48451949608485
Metabolomics, S4 (raw)	S4	Metabolomics	Epoch 30	domain representation	-1.74014398117024	4.15175403538402
Metabolomics, S4 (raw)	S4	Metabolomics	Epoch 30	domain representation	0.586301120988753	3.49266287846489
Proteomics, S4 (raw)	S4	Proteomics	Epoch 30	domain representation	2.22515454553498	4.79268763578228
Proteomics, S4 (raw)	S4	Proteomics	Epoch 30	domain representation	3.59794780748573	3.4790894962906
Proteomics, S4 (raw)	S4	Proteomics	Epoch 30	domain representation	5.98183801315657	3.07017430117759
Proteomics, S4 (raw)	S4	Proteomics	Epoch 30	domain representation	5.08089413163929	4.97672607425794
Proteomics, S4 (raw)	S4	Proteomics	Epoch 30	domain representation	4.51121833501638	2.26574823955193
Proteomics, S4 (raw)	S4	Proteomics	Epoch 30	domain representation	4.55266112614853	3.56152860005203
Proteomics, S4 (raw)	S4	Proteomics	Epoch 30	domain representation	2.45708704952797	4.98271302612734
Proteomics, S4 (raw)	S4	Proteomics	Epoch 30	domain representation	-1.60542527340573	4.24110367069894
Proteomics, S4 (raw)	S4	Proteomics	Epoch 30	domain representation	3.4621824153445	4.47570523890256
Proteomics, S4 (raw)	S4	Proteomics	Epoch 30	domain representation	4.87920080600019	4.86154866127426
Proteomics, S4 (raw)	S4	Proteomics	Epoch 30	domain representation	6.37581338322827	4.58550681135613
Proteomics, S4 (raw)	S4	Proteomics	Epoch 30	domain representation	-0.177077099464947	3.62483563171603
Proteomics, S4 (raw)	S4	Proteomics	Epoch 30	domain representation	2.86930311304701	4.88671601681278
Proteomics, S4 (raw)	S4	Proteomics	Epoch 30	domain representation	4.04478302812203	4.26597725121488
Proteomics, S4 (raw)	S4	Proteomics	Epoch 30	domain representation	5.8363574944932	2.36153577186934
Proteomics, S4 (raw)	S4	Proteomics	Epoch 30	domain representation	6.53597238671261	4.55723460675112
Proteomics, S4 (raw)	S4	Proteomics	Epoch 30	domain representation	2.66256982376061	3.17309130454604
Proteomics, S4 (raw)	S4	Proteomics	Epoch 30	domain representation	4.63771548677774	2.97119377869902
Proteomics, S4 (raw)	S4	Proteomics	Epoch 30	domain representation	4.49547087115144	1.92463355976973
Proteomics, S4 (raw)	S4	Proteomics	Epoch 30	domain representation	5.79356940966054	2.32697513681542
Proteomics, S4 (raw)	S4	Proteomics	Epoch 30	domain representation	2.78077332666574	2.22578122730695
Proteomics, S4 (raw)	S4	Proteomics	Epoch 30	domain representation	3.05770160232831	5.00624092382126
Proteomics, S4 (raw)	S4	Proteomics	Epoch 30	domain representation	5.96815734501517	3.18060416599491
Proteomics, S4 (raw)	S4	Proteomics	Epoch 30	domain representation	3.20919251681373	1.91168433635479
Proteomics, S4 (raw)	S4	Proteomics	Epoch 30	domain representation	3.8405260826343	3.3569430055707
Proteomics, S4 (raw)	S4	Proteomics	Epoch 30	domain representation	4.21249230405982	4.27418579352381
Proteomics, S4 (raw)	S4	Proteomics	Epoch 30	domain representation	3.26750336243544	5.21084696053717
Proteomics, S4 (raw)	S4	Proteomics	Epoch 30	domain representation	-2.15355427339915	4.10967671550932
Proteomics, S4 (raw)	S4	Proteomics	Epoch 30	domain representation	6.86951023780844	4.59772385643183
Proteomics, S4 (raw)	S4	Proteomics	Epoch 30	domain representation	0.626812905890296	4.08379289491175
Proteomics, S4 (raw)	S4	Proteomics	Epoch 30	domain representation	5.71644880687788	3.90162284877205
Proteomics, S4 (raw)	S4	Proteomics	Epoch 30	domain representation	-1.28002629137314	3.9744346365787
Proteomics, S4 (raw)	S4	Proteomics	Epoch 30	domain representation	-1.63886097499868	4.03380224028672
Proteomics, S4 (raw)	S4	Proteomics	Epoch 30	domain representation	4.5314933288461	2.41569519600712
Proteomics, S4 (raw)	S4	Proteomics	Epoch 30	domain representation	2.73674795657541	2.33551616994748
Proteomics, S4 (raw)	S4	Proteomics	Epoch 30	domain representation	-1.45993893794834	3.93132558372345
Proteomics, S4 (raw)	S4	Proteomics	Epoch 30	domain representation	4.59337227194372	4.3693497132847
Proteomics, S4 (raw)	S4	Proteomics	Epoch 30	domain representation	4.06133159371308	5.19449759025324
Proteomics, S4 (raw)	S4	Proteomics	Epoch 30	domain representation	5.58143415974206	4.53136027539051
Proteomics, S4 (raw)	S4	Proteomics	Epoch 30	domain representation	0.950071873820016	3.13645255557063
Proteomics, S4 (raw)	S4	Proteomics	Epoch 30	domain representation	3.30137526600225	2.95681142111818
Proteomics, S4 (raw)	S4	Proteomics	Epoch 30	domain representation	0.269542834443882	2.98983872805336
Proteomics, S4 (raw)	S4	Proteomics	Epoch 30	domain representation	4.35766533948306	4.48334261239117
Proteomics, S4 (raw)	S4	Proteomics	Epoch 30	domain representation	3.63393372632373	4.53207729707682
Proteomics, S4 (raw)	S4	Proteomics	Epoch 30	domain representation	6.93382771137949	4.71167566854296
Proteomics, S4 (raw)	S4	Proteomics	Epoch 30	domain representation	0.328974858429072	3.89282916203047
Proteomics, S4 (raw)	S4	Proteomics	Epoch 30	domain representation	2.60693336099737	3.10162503100616
Proteomics, S4 (raw)	S4	Proteomics	Epoch 30	domain representation	5.84672834196383	3.24780854432257
Proteomics, S4 (raw)	S4	Proteomics	Epoch 30	domain representation	3.4459662420012	4.60233169732014
Proteomics, S4 (raw)	S4	Proteomics	Epoch 30	domain representation	0.44950914373258	3.96573942751678
Proteomics, S4 (raw)	S4	Proteomics	Epoch 30	domain representation	2.34474567675894	2.723189798876
Proteomics, S4 (raw)	S4	Proteomics	Epoch 30	domain representation	4.79963229316651	3.02934335309397
Proteomics, S4 (raw)	S4	Proteomics	Epoch 30	domain representation	4.03138975771302	2.01088831293472
Proteomics, S4 (raw)	S4	Proteomics	Epoch 30	domain representation	3.17997594560477	5.14646271962589
Proteomics, S4 (raw)	S4	Proteomics	Epoch 30	domain representation	0.970567206920552	4.41354063457264
Proteomics, S4 (raw)	S4	Proteomics	Epoch 30	domain representation	3.22174431076155	5.31674810110294
Proteomics, S4 (raw)	S4	Proteomics	Epoch 30	domain representation	3.11934655741549	3.73872437357505
Proteomics, S4 (raw)	S4	Proteomics	Epoch 30	domain representation	3.79612087904116	1.90411313197849
Proteomics, S4 (raw)	S4	Proteomics	Epoch 30	domain representation	0.351247959431325	3.10498474934786
Proteomics, S4 (raw)	S4	Proteomics	Epoch 30	domain representation	4.28476405876166	4.53512595795922
Proteomics, S4 (raw)	S4	Proteomics	Epoch 30	domain representation	0.758616918677791	3.00826679450539
Proteomics, S4 (raw)	S4	Proteomics	Epoch 30	domain representation	0.496973547500642	3.80834266833674
Proteomics, S4 (raw)	S4	Proteomics	Epoch 30	domain representation	6.85382710243194	4.42326587528097
Proteomics, S4 (raw)	S4	Proteomics	Epoch 30	domain representation	6.06170767659302	3.4971458664762
Proteomics, S4 (raw)	S4	Proteomics	Epoch 30	domain representation	3.66308876426418	4.31716489666941
Proteomics, S4 (raw)	S4	Proteomics	Epoch 30	domain representation	2.53036173119706	4.92006383453907
Proteomics, S4 (raw)	S4	Proteomics	Epoch 30	domain representation	5.59334717684168	3.6950814442365
Proteomics, S4 (raw)	S4	Proteomics	Epoch 30	domain representation	6.04483363215873	2.6904157845829
Proteomics, S4 (raw)	S4	Proteomics	Epoch 30	domain representation	6.98655929808403	4.47955722150174
Proteomics, S4 (raw)	S4	Proteomics	Epoch 30	domain representation	0.883681038760853	3.23265183615573
Proteomics, S4 (raw)	S4	Proteomics	Epoch 30	domain representation	1.34378518880573	4.46271333204499
Proteomics, S4 (raw)	S4	Proteomics	Epoch 30	domain representation	3.85332344206639	3.06134770073976
Proteomics, S4 (raw)	S4	Proteomics	Epoch 30	domain representation	2.96289683296949	4.53791428121906
Proteomics, S4 (raw)	S4	Proteomics	Epoch 30	domain representation	3.5547887300134	4.41270142418506
Proteomics, S4 (raw)	S4	Proteomics	Epoch 30	domain representation	4.15832061937368	4.84853125745443
Proteomics, S4 (raw)	S4	Proteomics	Epoch 30	domain representation	-1.74590024800381	4.16727759711006
Proteomics, S4 (raw)	S4	Proteomics	Epoch 30	domain representation	6.02893648385878	2.43498709797062
Proteomics, S4 (raw)	S4	Proteomics	Epoch 30	domain representation	3.01595763832899	4.9348152211703
Proteomics, S4 (raw)	S4	Proteomics	Epoch 30	domain representation	2.9980674186994	2.84340198367289
Proteomics, S4 (raw)	S4	Proteomics	Epoch 30	domain representation	4.4216253878161	2.69904814200189
Proteomics, S4 (raw)	S4	Proteomics	Epoch 30	domain representation	6.7228765995508	4.61387412986695
Proteomics, S4 (raw)	S4	Proteomics	Epoch 30	domain representation	1.16890052238274	4.45571153584982
Proteomics, S4 (raw)	S4	Proteomics	Epoch 30	domain representation	2.87292956690076	3.24799423545191
Proteomics, S4 (raw)	S4	Proteomics	Epoch 30	domain representation	3.94885483881162	4.27964653440678
Proteomics, S4 (raw)	S4	Proteomics	Epoch 30	domain representation	4.68696356444129	2.50035817242302
Proteomics, S4 (raw)	S4	Proteomics	Epoch 30	domain representation	3.48939303273878	4.39521935374075
Proteomics, S4 (raw)	S4	Proteomics	Epoch 30	domain representation	5.81911515172291	2.32379960871308
Proteomics, S4 (raw)	S4	Proteomics	Epoch 30	domain representation	3.86936289902345	3.35952899598552
Proteomics, S4 (raw)	S4	Proteomics	Epoch 30	domain representation	5.86078882533739	2.45675369437962
Proteomics, S4 (raw)	S4	Proteomics	Epoch 30	domain representation	-2.12292569802835	4.11469888922177
Proteomics, S4 (raw)	S4	Proteomics	Epoch 30	domain representation	4.52786716680733	4.11122902876041
Proteomics, S4 (raw)	S4	Proteomics	Epoch 30	domain representation	3.22331264396188	1.93056874266646
Proteomics, S4 (raw)	S4	Proteomics	Epoch 30	domain representation	4.04807798004488	4.26032436652902
Proteomics, S4 (raw)	S4	Proteomics	Epoch 30	domain representation	4.11600081176869	4.18989465140814
Proteomics, S4 (raw)	S4	Proteomics	Epoch 30	domain representation	1.58588236069187	4.7067913687942
Proteomics, S4 (raw)	S4	Proteomics	Epoch 30	domain representation	5.97965321960828	3.07261991345413
Proteomics, S4 (raw)	S4	Proteomics	Epoch 30	domain representation	4.64666312911129	3.15648304713706
Proteomics, S4 (raw)	S4	Proteomics	Epoch 30	domain representation	2.96070122402429	4.91907805057722
Proteomics, S4 (raw)	S4	Proteomics	Epoch 30	domain representation	4.00390478736269	2.05443456836163
Proteomics, S4 (raw)	S4	Proteomics	Epoch 30	domain representation	3.35661626067018	5.34576745850358
Proteomics, S4 (raw)	S4	Proteomics	Epoch 30	domain representation	5.85405767862853	2.45129440125403
Proteomics, S4 (raw)	S4	Proteomics	Epoch 30	domain representation	3.02464263401405	2.24156635712086
Proteomics, S4 (raw)	S4	Proteomics	Epoch 30	domain representation	1.33113525530283	3.43475630149488
Proteomics, S4 (raw)	S4	Proteomics	Epoch 30	domain representation	0.984058241487219	4.38742352775477
Proteomics, S4 (raw)	S4	Proteomics	Epoch 30	domain representation	4.46755456543684	2.85466783592568
Proteomics, S4 (raw)	S4	Proteomics	Epoch 30	domain representation	-5.76530264608152	2.65029443057353
Proteomics, S4 (raw)	S4	Proteomics	Epoch 30	domain representation	6.67685327923999	4.34847845058943
Proteomics, S4 (raw)	S4	Proteomics	Epoch 30	domain representation	5.43715719689042	2.02923872583807
Proteomics, S4 (raw)	S4	Proteomics	Epoch 30	domain representation	0.890188535806039	3.23616813386905
Proteomics, S4 (raw)	S4	Proteomics	Epoch 30	domain representation	-1.75307505155032	4.23864992303317
Proteomics, S4 (raw)	S4	Proteomics	Epoch 30	domain representation	5.77625910700479	3.65645426517506
Proteomics, S4 (raw)	S4	Proteomics	Epoch 30	domain representation	2.14899195881916	4.6046822582092
Proteomics, S4 (raw)	S4	Proteomics	Epoch 30	domain representation	-1.35757194393081	4.0170726751974
Proteomics, S4 (raw)	S4	Proteomics	Epoch 30	domain representation	3.51154472762165	5.28248456955873
Proteomics, S4 (raw)	S4	Proteomics	Epoch 30	domain representation	0.42609056754001	3.73806464366661
Proteomics, S4 (raw)	S4	Proteomics	Epoch 30	domain representation	2.73351779815177	2.26066694897703
Proteomics, S4 (raw)	S4	Proteomics	Epoch 30	domain representation	-0.808930164692197	3.93057838714405
Proteomics, S4 (raw)	S4	Proteomics	Epoch 30	domain representation	-1.52032855863909	4.05115310754965
Proteomics, S4 (raw)	S4	Proteomics	Epoch 30	domain representation	2.89481251534736	4.70782454897245
Proteomics, S4 (raw)	S4	Proteomics	Epoch 30	domain representation	5.85095447573764	2.68074771215799
Proteomics, S4 (raw)	S4	Proteomics	Epoch 30	domain representation	1.96668997386343	4.73156590029268
Proteomics, S4 (raw)	S4	Proteomics	Epoch 30	domain representation	3.27506353283598	5.26585902582133
Proteomics, S4 (raw)	S4	Proteomics	Epoch 30	domain representation	2.46773116804276	2.79697705088757
Proteomics, S4 (raw)	S4	Proteomics	Epoch 30	domain representation	4.16867283328743	4.26467628909079
Proteomics, S4 (raw)	S4	Proteomics	Epoch 30	domain representation	5.91334256123077	3.07316353972231
Proteomics, S4 (raw)	S4	Proteomics	Epoch 30	domain representation	5.82041813372167	3.88130033507036
Proteomics, S4 (raw)	S4	Proteomics	Epoch 30	domain representation	3.0570666515239	4.76537966254104
Proteomics, S4 (raw)	S4	Proteomics	Epoch 30	domain representation	2.86692836586995	2.99283760544093
Proteomics, S4 (raw)	S4	Proteomics	Epoch 30	domain representation	-2.18810184748459	4.14935588624996
Proteomics, S4 (raw)	S4	Proteomics	Epoch 30	domain representation	4.79882976210735	3.10048299560256
Proteomics, S4 (raw)	S4	Proteomics	Epoch 30	domain representation	-2.12855071794532	4.04624929511299
Proteomics, S4 (raw)	S4	Proteomics	Epoch 30	domain representation	4.42182933542893	3.06963234704468
Proteomics, S4 (raw)	S4	Proteomics	Epoch 30	domain representation	5.35230666871942	4.7198319732948
Proteomics, S4 (raw)	S4	Proteomics	Epoch 30	domain representation	-0.751121532705798	4.01050523117314
Proteomics, S4 (raw)	S4	Proteomics	Epoch 30	domain representation	5.97738781307157	3.18053904015342
Proteomics, S4 (raw)	S4	Proteomics	Epoch 30	domain representation	3.20012178182326	2.74211020597152
Proteomics, S4 (raw)	S4	Proteomics	Epoch 30	domain representation	1.2966835461321	4.50896214929202
Proteomics, S4 (raw)	S4	Proteomics	Epoch 30	domain representation	2.37414245274996	4.92541507852631
Proteomics, S4 (raw)	S4	Proteomics	Epoch 30	domain representation	4.41104599088052	4.03229594281403
Proteomics, S4 (raw)	S4	Proteomics	Epoch 30	domain representation	4.60694261798224	3.10743129924577
Proteomics, S4 (raw)	S4	Proteomics	Epoch 30	domain representation	2.99326316297274	4.86239151280432
Proteomics, S4 (raw)	S4	Proteomics	Epoch 30	domain representation	3.95738245860589	4.34830364978327
Proteomics, S4 (raw)	S4	Proteomics	Epoch 30	domain representation	3.05382180922716	5.08592578531933
Proteomics, S4 (raw)	S4	Proteomics	Epoch 30	domain representation	1.90036972578143	4.66924559664485
Proteomics, S4 (raw)	S4	Proteomics	Epoch 30	domain representation	5.82841498692067	2.38505370163249
Proteomics, S4 (raw)	S4	Proteomics	Epoch 30	domain representation	5.87734520201936	2.43417713225991
Proteomics, S4 (raw)	S4	Proteomics	Epoch 30	domain representation	0.987374726602439	3.07011582916554
Proteomics, S4 (raw)	S4	Proteomics	Epoch 30	domain representation	6.05758673515966	2.92762376532775
Proteomics, S4 (raw)	S4	Proteomics	Epoch 30	domain representation	0.678646635899914	2.94690548966996
Proteomics, S4 (raw)	S4	Proteomics	Epoch 30	domain representation	2.67456088688892	2.42726816293123
Proteomics, S4 (raw)	S4	Proteomics	Epoch 30	domain representation	0.753553478043995	3.5912219699802
Proteomics, S4 (raw)	S4	Proteomics	Epoch 30	domain representation	1.66491425332651	3.16957470254496
Proteomics, S4 (raw)	S4	Proteomics	Epoch 30	domain representation	4.51531520757829	2.37279210366251
Proteomics, S4 (raw)	S4	Proteomics	Epoch 30	domain representation	6.96391682623594	4.70492352983633
Proteomics, S4 (raw)	S4	Proteomics	Epoch 30	domain representation	3.99996599380897	5.20898331998326
Proteomics, S4 (raw)	S4	Proteomics	Epoch 30	domain representation	6.83644934007273	4.38802345430865
Proteomics, S4 (raw)	S4	Proteomics	Epoch 30	domain representation	5.27231757963232	4.85175572017333
Proteomics, S4 (raw)	S4	Proteomics	Epoch 30	domain representation	3.87982140823808	1.86814376687822
Proteomics, S4 (raw)	S4	Proteomics	Epoch 30	domain representation	0.632126918075725	2.9293282988107
Proteomics, S4 (raw)	S4	Proteomics	Epoch 30	domain representation	3.807202308506	2.07104723603226
Proteomics, S4 (raw)	S4	Proteomics	Epoch 30	domain representation	0.62858039842263	3.01073592563052
Proteomics, S4 (raw)	S4	Proteomics	Epoch 30	domain representation	-0.505424205452333	3.5434030927107
Proteomics, S4 (raw)	S4	Proteomics	Epoch 30	domain representation	1.52365548507933	4.7025232440131
Proteomics, S4 (raw)	S4	Proteomics	Epoch 30	domain representation	1.00238596485611	4.43668748253067
Proteomics, S4 (raw)	S4	Proteomics	Epoch 30	domain representation	0.715358572834374	4.00015529757345
Proteomics, S4 (raw)	S4	Proteomics	Epoch 30	domain representation	3.68522843241654	1.96315445846218
Proteomics, S4 (raw)	S4	Proteomics	Epoch 30	domain representation	6.11297902239758	2.83360664308343
Proteomics, S4 (raw)	S4	Proteomics	Epoch 30	domain representation	-0.284109664517501	3.49618146167629
Proteomics, S4 (raw)	S4	Proteomics	Epoch 30	domain representation	0.858007235093853	4.49025022196916
Proteomics, S4 (raw)	S4	Proteomics	Epoch 30	domain representation	1.01123884496818	4.22090058484946
Metabolomics, F4 (raw)	F4	Metabolomics	Epoch 30	domain representation	-4.16592313912498	-4.85263759400157
Metabolomics, F4 (raw)	F4	Metabolomics	Epoch 30	domain representation	-3.47033520387691	-5.9299413554741
Metabolomics, F4 (raw)	F4	Metabolomics	Epoch 30	domain representation	-4.41332389780361	-4.63928559152869
Metabolomics, F4 (raw)	F4	Metabolomics	Epoch 30	domain representation	-1.21307675264428	-6.29207882762345
Metabolomics, F4 (raw)	F4	Metabolomics	Epoch 30	domain representation	-3.01852305507053	-5.99865618248883
Metabolomics, F4 (raw)	F4	Metabolomics	Epoch 30	domain representation	0.077951812093768	-6.71492667657048
Metabolomics, F4 (raw)	F4	Metabolomics	Epoch 30	domain representation	-7.13123054403389	-1.63630088759717
Metabolomics, F4 (raw)	F4	Metabolomics	Epoch 30	domain representation	-6.57389796767328	1.9393907991577
Metabolomics, F4 (raw)	F4	Metabolomics	Epoch 30	domain representation	-7.44296273661439	-1.50742932400216
Metabolomics, F4 (raw)	F4	Metabolomics	Epoch 30	domain representation	-6.57912756490621	-1.41983995547858
Metabolomics, F4 (raw)	F4	Metabolomics	Epoch 30	domain representation	0.733840388402082	-6.28525252336891
Metabolomics, F4 (raw)	F4	Metabolomics	Epoch 30	domain representation	-6.40658341194474	2.38530398491181
Metabolomics, F4 (raw)	F4	Metabolomics	Epoch 30	domain representation	0.958042677310518	-6.46952506147246
Metabolomics, F4 (raw)	F4	Metabolomics	Epoch 30	domain representation	-7.34762314329663	-0.804656197611642
Metabolomics, F4 (raw)	F4	Metabolomics	Epoch 30	domain representation	1.7127820953621	-7.55688745949167
Metabolomics, F4 (raw)	F4	Metabolomics	Epoch 30	domain representation	-5.84597802963392	-1.87246651410724
Metabolomics, F4 (raw)	F4	Metabolomics	Epoch 30	domain representation	-7.50620160537946	1.56301796446888
Metabolomics, F4 (raw)	F4	Metabolomics	Epoch 30	domain representation	-6.42985045125022	2.26548915194973
Metabolomics, F4 (raw)	F4	Metabolomics	Epoch 30	domain representation	-3.56152486555035	-5.01549542029821
Metabolomics, F4 (raw)	F4	Metabolomics	Epoch 30	domain representation	-6.66244869363284	-0.947198500962504
Metabolomics, F4 (raw)	F4	Metabolomics	Epoch 30	domain representation	-6.88870324170045	-1.95274657950535
Metabolomics, F4 (raw)	F4	Metabolomics	Epoch 30	domain representation	-7.42136456549369	2.00467802789435
Metabolomics, F4 (raw)	F4	Metabolomics	Epoch 30	domain representation	-4.44031968547998	-4.52544101281352
Metabolomics, F4 (raw)	F4	Metabolomics	Epoch 30	domain representation	3.11622578458372	-7.71638869163272
Metabolomics, F4 (raw)	F4	Metabolomics	Epoch 30	domain representation	-1.60534240162349	-6.15274598413271
Metabolomics, F4 (raw)	F4	Metabolomics	Epoch 30	domain representation	-5.01204542612974	-4.05224123540403
Metabolomics, F4 (raw)	F4	Metabolomics	Epoch 30	domain representation	-6.16286946747911	2.3965794392847
Metabolomics, F4 (raw)	F4	Metabolomics	Epoch 30	domain representation	-7.56130213069605	1.86931162585667
Metabolomics, F4 (raw)	F4	Metabolomics	Epoch 30	domain representation	-2.11995177959508	-5.73709783127046
Metabolomics, F4 (raw)	F4	Metabolomics	Epoch 30	domain representation	-3.51286445915696	-5.46841994247742
Metabolomics, F4 (raw)	F4	Metabolomics	Epoch 30	domain representation	-6.57512351549182	-0.881618230755287
Metabolomics, F4 (raw)	F4	Metabolomics	Epoch 30	domain representation	-7.26771326582444	1.32819806293268
Metabolomics, F4 (raw)	F4	Metabolomics	Epoch 30	domain representation	1.06068513595792	-6.4761906820402
Metabolomics, F4 (raw)	F4	Metabolomics	Epoch 30	domain representation	0.859498233912118	-6.6779137027837
Metabolomics, F4 (raw)	F4	Metabolomics	Epoch 30	domain representation	-7.02924213979195	0.728967643103516
Metabolomics, F4 (raw)	F4	Metabolomics	Epoch 30	domain representation	-6.58980638006153	2.03516507270172
Metabolomics, F4 (raw)	F4	Metabolomics	Epoch 30	domain representation	1.17067767480182	-6.67027038232964
Metabolomics, F4 (raw)	F4	Metabolomics	Epoch 30	domain representation	-1.5226060312228	-5.85844338550206
Metabolomics, F4 (raw)	F4	Metabolomics	Epoch 30	domain representation	2.82477970882595	-7.65213148060582
Metabolomics, F4 (raw)	F4	Metabolomics	Epoch 30	domain representation	-3.57577523777261	-5.89665589375926
Metabolomics, F4 (raw)	F4	Metabolomics	Epoch 30	domain representation	-1.78152200836902	-5.62113241726528
Metabolomics, F4 (raw)	F4	Metabolomics	Epoch 30	domain representation	1.93163191988343	-6.92200583850344
Metabolomics, F4 (raw)	F4	Metabolomics	Epoch 30	domain representation	-5.0631087222021	-4.09484881765204
Metabolomics, F4 (raw)	F4	Metabolomics	Epoch 30	domain representation	0.361788906908316	-6.75027101152496
Metabolomics, F4 (raw)	F4	Metabolomics	Epoch 30	domain representation	1.52785734965041	-6.71827552747493
Metabolomics, F4 (raw)	F4	Metabolomics	Epoch 30	domain representation	-2.25979044119918	-5.40496471135932
Metabolomics, F4 (raw)	F4	Metabolomics	Epoch 30	domain representation	-6.9460247481118	-1.8782343335128
Metabolomics, F4 (raw)	F4	Metabolomics	Epoch 30	domain representation	3.38681371235261	-7.76305811983458
Metabolomics, F4 (raw)	F4	Metabolomics	Epoch 30	domain representation	-7.27111928741164	-1.03080094529243
Metabolomics, F4 (raw)	F4	Metabolomics	Epoch 30	domain representation	-3.28008906690407	-4.72574410765414
Metabolomics, F4 (raw)	F4	Metabolomics	Epoch 30	domain representation	-4.3427888778234	-4.45726541631635
Metabolomics, F4 (raw)	F4	Metabolomics	Epoch 30	domain representation	-7.22418232898634	-0.920883467095593
Metabolomics, F4 (raw)	F4	Metabolomics	Epoch 30	domain representation	-5.70351246413948	-2.12047410098273
Metabolomics, F4 (raw)	F4	Metabolomics	Epoch 30	domain representation	3.46893248993716	-7.82375269928511
Metabolomics, F4 (raw)	F4	Metabolomics	Epoch 30	domain representation	-3.43202087698883	-4.87501335722475
Metabolomics, F4 (raw)	F4	Metabolomics	Epoch 30	domain representation	-7.06717436467438	1.2912543242825
Metabolomics, F4 (raw)	F4	Metabolomics	Epoch 30	domain representation	-6.26572928818493	-1.77757424931606
Metabolomics, F4 (raw)	F4	Metabolomics	Epoch 30	domain representation	-6.12917215230379	-1.79366994658836
Metabolomics, F4 (raw)	F4	Metabolomics	Epoch 30	domain representation	-5.06466373587051	-4.04632107411898
Metabolomics, F4 (raw)	F4	Metabolomics	Epoch 30	domain representation	-5.76643027734587	-3.99532380245672
Metabolomics, F4 (raw)	F4	Metabolomics	Epoch 30	domain representation	-3.60833836934651	-5.79837803820511
Metabolomics, F4 (raw)	F4	Metabolomics	Epoch 30	domain representation	-7.23395684686534	1.3146111457736
Metabolomics, F4 (raw)	F4	Metabolomics	Epoch 30	domain representation	1.86008386997435	-7.10687196127711
Metabolomics, F4 (raw)	F4	Metabolomics	Epoch 30	domain representation	1.13085122877956	-6.51864949575642
Metabolomics, F4 (raw)	F4	Metabolomics	Epoch 30	domain representation	-6.52277675298832	-0.797874000792593
Metabolomics, F4 (raw)	F4	Metabolomics	Epoch 30	domain representation	-7.11973138305316	1.12311256740185
Metabolomics, F4 (raw)	F4	Metabolomics	Epoch 30	domain representation	-6.67313923612206	-1.82052825511863
Metabolomics, F4 (raw)	F4	Metabolomics	Epoch 30	domain representation	1.21015111115009	-6.91316772607086
Metabolomics, F4 (raw)	F4	Metabolomics	Epoch 30	domain representation	0.39982367559263	-6.6827200115668
Metabolomics, F4 (raw)	F4	Metabolomics	Epoch 30	domain representation	-2.10350330878466	4.17075557342752
Metabolomics, F4 (raw)	F4	Metabolomics	Epoch 30	domain representation	-2.85608145718422	-5.20721664969928
Metabolomics, F4 (raw)	F4	Metabolomics	Epoch 30	domain representation	-5.64364653134042	-4.08001396736697
Metabolomics, F4 (raw)	F4	Metabolomics	Epoch 30	domain representation	3.43674813694675	3.50253195318605
Metabolomics, F4 (raw)	F4	Metabolomics	Epoch 30	domain representation	-0.345640981846634	-6.58299458627907
Metabolomics, F4 (raw)	F4	Metabolomics	Epoch 30	domain representation	-6.45715975267467	-2.36893715160688
Metabolomics, F4 (raw)	F4	Metabolomics	Epoch 30	domain representation	-6.22760909378299	2.39613603176223
Metabolomics, F4 (raw)	F4	Metabolomics	Epoch 30	domain representation	-3.26421357695268	-4.90851746928529
Metabolomics, F4 (raw)	F4	Metabolomics	Epoch 30	domain representation	-6.50937121241475	-0.597995140224259
Metabolomics, F4 (raw)	F4	Metabolomics	Epoch 30	domain representation	1.59951834143446	-7.48573274592653
Metabolomics, F4 (raw)	F4	Metabolomics	Epoch 30	domain representation	-6.47700644108131	-1.87727561350541
Metabolomics, F4 (raw)	F4	Metabolomics	Epoch 30	domain representation	-1.48661227374434	-5.99667201312598
Metabolomics, F4 (raw)	F4	Metabolomics	Epoch 30	domain representation	-6.23360944991091	-1.89517112984317
Metabolomics, F4 (raw)	F4	Metabolomics	Epoch 30	domain representation	-6.69228675064387	-0.891032366705124
Metabolomics, F4 (raw)	F4	Metabolomics	Epoch 30	domain representation	3.34149907067442	-7.74000218451995
Metabolomics, F4 (raw)	F4	Metabolomics	Epoch 30	domain representation	-7.26529743374281	2.15060173566398
Metabolomics, F4 (raw)	F4	Metabolomics	Epoch 30	domain representation	-1.84864551673485	-5.63129298488103
Metabolomics, F4 (raw)	F4	Metabolomics	Epoch 30	domain representation	2.01675105444931	-7.17987381314953
Metabolomics, F4 (raw)	F4	Metabolomics	Epoch 30	domain representation	3.36601676387523	-7.84329328758221
Metabolomics, F4 (raw)	F4	Metabolomics	Epoch 30	domain representation	3.18359513179638	-7.63051340175101
Metabolomics, F4 (raw)	F4	Metabolomics	Epoch 30	domain representation	-7.38012498729043	-1.39149714423191
Metabolomics, F4 (raw)	F4	Metabolomics	Epoch 30	domain representation	-1.82398370564618	-5.64293255811095
Metabolomics, F4 (raw)	F4	Metabolomics	Epoch 30	domain representation	3.41707684575708	-7.85135830070478
Metabolomics, F4 (raw)	F4	Metabolomics	Epoch 30	domain representation	-5.77407279465016	-4.0066201731603
Metabolomics, F4 (raw)	F4	Metabolomics	Epoch 30	domain representation	1.5033462534127	-7.31981532252592
Metabolomics, F4 (raw)	F4	Metabolomics	Epoch 30	domain representation	-1.07045555785688	-6.06482939081494
Metabolomics, F4 (raw)	F4	Metabolomics	Epoch 30	domain representation	1.60056135382088	-7.47511841152682
Metabolomics, F4 (raw)	F4	Metabolomics	Epoch 30	domain representation	-6.93200147010331	1.97981196388894
Metabolomics, F4 (raw)	F4	Metabolomics	Epoch 30	domain representation	-3.31623835936488	-5.7245264079356
Metabolomics, F4 (raw)	F4	Metabolomics	Epoch 30	domain representation	-7.05949141868383	0.169222842087054
Metabolomics, F4 (raw)	F4	Metabolomics	Epoch 30	domain representation	2.67369605522015	-7.63301352604328
Metabolomics, F4 (raw)	F4	Metabolomics	Epoch 30	domain representation	0.00820385706771432	-6.62720269566008
Metabolomics, F4 (raw)	F4	Metabolomics	Epoch 30	domain representation	1.75586515028464	-7.04031093294576
Metabolomics, F4 (raw)	F4	Metabolomics	Epoch 30	domain representation	-5.53173537969297	-4.1045586692425
Metabolomics, F4 (raw)	F4	Metabolomics	Epoch 30	domain representation	-6.34504532579791	-0.74074834789126
Metabolomics, F4 (raw)	F4	Metabolomics	Epoch 30	domain representation	-5.54119174849204	-4.11113163099874
Metabolomics, F4 (raw)	F4	Metabolomics	Epoch 30	domain representation	-6.31320746894093	2.40110798959353
Metabolomics, F4 (raw)	F4	Metabolomics	Epoch 30	domain representation	-1.36657314939274	-6.19507584419961
Metabolomics, F4 (raw)	F4	Metabolomics	Epoch 30	domain representation	3.41139223339099	-7.81147808705559
Metabolomics, F4 (raw)	F4	Metabolomics	Epoch 30	domain representation	1.05651942547118	-7.39600056197117
Metabolomics, F4 (raw)	F4	Metabolomics	Epoch 30	domain representation	-2.21049961960955	4.09954735921629
Metabolomics, F4 (raw)	F4	Metabolomics	Epoch 30	domain representation	-3.54124080387903	-5.87826762316104
Metabolomics, F4 (raw)	F4	Metabolomics	Epoch 30	domain representation	-5.14806978148674	-4.07487586544642
Metabolomics, F4 (raw)	F4	Metabolomics	Epoch 30	domain representation	-7.47116914913635	-1.42409236117255
Metabolomics, F4 (raw)	F4	Metabolomics	Epoch 30	domain representation	-2.23430083382894	-6.02147483836952
Metabolomics, F4 (raw)	F4	Metabolomics	Epoch 30	domain representation	3.39856701952767	3.1075896178848
Metabolomics, F4 (raw)	F4	Metabolomics	Epoch 30	domain representation	-3.16625547875699	-5.87528913908206
Metabolomics, F4 (raw)	F4	Metabolomics	Epoch 30	domain representation	-6.96440695715039	0.981781387232561
Metabolomics, F4 (raw)	F4	Metabolomics	Epoch 30	domain representation	-5.93947284339657	2.54496292709602
Metabolomics, F4 (raw)	F4	Metabolomics	Epoch 30	domain representation	-4.54723404463237	-4.36987204903207
Metabolomics, F4 (raw)	F4	Metabolomics	Epoch 30	domain representation	1.21868554294169	-6.62857141603334
Metabolomics, F4 (raw)	F4	Metabolomics	Epoch 30	domain representation	3.38081389459027	-7.77854905587899
Metabolomics, F4 (raw)	F4	Metabolomics	Epoch 30	domain representation	-2.53218298015462	-5.48838013081693
Metabolomics, F4 (raw)	F4	Metabolomics	Epoch 30	domain representation	-0.293557163746424	-6.76401227108954
Metabolomics, F4 (raw)	F4	Metabolomics	Epoch 30	domain representation	1.0642001551762	-7.39785606451102
Metabolomics, F4 (raw)	F4	Metabolomics	Epoch 30	domain representation	-1.11954508819016	-6.28394643778663
Metabolomics, F4 (raw)	F4	Metabolomics	Epoch 30	domain representation	2.59676694788682	-7.51665826188643
Metabolomics, F4 (raw)	F4	Metabolomics	Epoch 30	domain representation	-6.80158155703865	-0.325510249654151
Metabolomics, F4 (raw)	F4	Metabolomics	Epoch 30	domain representation	-3.26165740847091	-5.77524959934691
Metabolomics, F4 (raw)	F4	Metabolomics	Epoch 30	domain representation	-7.33707643629129	-1.29674768469777
Metabolomics, F4 (raw)	F4	Metabolomics	Epoch 30	domain representation	-6.04975962947443	-1.27460593395979
Metabolomics, F4 (raw)	F4	Metabolomics	Epoch 30	domain representation	-4.26396474300032	-4.84060522766899
Metabolomics, F4 (raw)	F4	Metabolomics	Epoch 30	domain representation	-6.53877343808559	-0.641195156078524
Metabolomics, F4 (raw)	F4	Metabolomics	Epoch 30	domain representation	2.30034818314382	-7.42141360352576
Metabolomics, F4 (raw)	F4	Metabolomics	Epoch 30	domain representation	-4.38127549328608	-4.54333308007696
Metabolomics, F4 (raw)	F4	Metabolomics	Epoch 30	domain representation	1.37178462350536	-7.39071038866569
Metabolomics, F4 (raw)	F4	Metabolomics	Epoch 30	domain representation	-2.90027928933415	-4.93637112914624
Metabolomics, F4 (raw)	F4	Metabolomics	Epoch 30	domain representation	-6.71357364312164	-0.715229234098022
Metabolomics, F4 (raw)	F4	Metabolomics	Epoch 30	domain representation	-7.50993767020694	1.62051800116601
Metabolomics, F4 (raw)	F4	Metabolomics	Epoch 30	domain representation	3.25730181952041	-7.77349697448673
Metabolomics, F4 (raw)	F4	Metabolomics	Epoch 30	domain representation	-6.1827183113239	-1.44688417522878
Metabolomics, F4 (raw)	F4	Metabolomics	Epoch 30	domain representation	-2.98489641637819	-6.04334820051003
Metabolomics, F4 (raw)	F4	Metabolomics	Epoch 30	domain representation	-4.50065480504401	-4.3666063037237
Metabolomics, F4 (raw)	F4	Metabolomics	Epoch 30	domain representation	-0.556571256236159	-6.52166539006811
Metabolomics, F4 (raw)	F4	Metabolomics	Epoch 30	domain representation	-3.10588439992123	-5.63875930726575
Metabolomics, F4 (raw)	F4	Metabolomics	Epoch 30	domain representation	-3.6039069825636	-5.88266209689684
Metabolomics, F4 (raw)	F4	Metabolomics	Epoch 30	domain representation	-6.40238237703393	-0.826560451338121
Metabolomics, F4 (raw)	F4	Metabolomics	Epoch 30	domain representation	-5.98721665742167	2.50678572619442
Metabolomics, F4 (raw)	F4	Metabolomics	Epoch 30	domain representation	1.62015264071612	-7.49786645547178
Metabolomics, F4 (raw)	F4	Metabolomics	Epoch 30	domain representation	-7.10547394610006	1.2865943444118
Metabolomics, F4 (raw)	F4	Metabolomics	Epoch 30	domain representation	-7.63129837577671	1.80186077857129
Metabolomics, F4 (raw)	F4	Metabolomics	Epoch 30	domain representation	-7.48028632539393	1.37007470122236
Metabolomics, F4 (raw)	F4	Metabolomics	Epoch 30	domain representation	-2.32917826933413	-5.44796534020033
Metabolomics, F4 (raw)	F4	Metabolomics	Epoch 30	domain representation	-3.58022820857306	-5.52026129468706
Metabolomics, F4 (raw)	F4	Metabolomics	Epoch 30	domain representation	3.13037357214095	-7.58715274405359
Metabolomics, F4 (raw)	F4	Metabolomics	Epoch 30	domain representation	-3.07539777238919	-6.02108474973854
Metabolomics, F4 (raw)	F4	Metabolomics	Epoch 30	domain representation	-6.37143964244902	-1.04785465746091
Metabolomics, F4 (raw)	F4	Metabolomics	Epoch 30	domain representation	2.42980296285887	-7.7413228059868
Metabolomics, F4 (raw)	F4	Metabolomics	Epoch 30	domain representation	-6.94709723940384	-1.95877780405701
Metabolomics, F4 (raw)	F4	Metabolomics	Epoch 30	domain representation	-5.34900459655187	-4.168866109646
Metabolomics, F4 (raw)	F4	Metabolomics	Epoch 30	domain representation	-6.33869422224125	-2.09089174149917
Metabolomics, F4 (raw)	F4	Metabolomics	Epoch 30	domain representation	-3.09495144335897	-5.36988533083126
Metabolomics, F4 (raw)	F4	Metabolomics	Epoch 30	domain representation	-7.42236398251551	1.49755630412891
Metabolomics, F4 (raw)	F4	Metabolomics	Epoch 30	domain representation	0.0987981236526957	-6.70690828881342
Metabolomics, F4 (raw)	F4	Metabolomics	Epoch 30	domain representation	-7.18235746143315	-0.887420886557407
Metabolomics, F4 (raw)	F4	Metabolomics	Epoch 30	domain representation	-7.52863865618885	1.80425031188848
Metabolomics, F4 (raw)	F4	Metabolomics	Epoch 30	domain representation	-2.55583918821946	-5.63047859932359
Metabolomics, F4 (raw)	F4	Metabolomics	Epoch 30	domain representation	1.32248358581822	-6.78948695496939
Metabolomics, F4 (raw)	F4	Metabolomics	Epoch 30	domain representation	1.77811504597984	-6.89869726555623
Metabolomics, F4 (raw)	F4	Metabolomics	Epoch 30	domain representation	-5.91893820247416	2.57648991426349
Metabolomics, F4 (raw)	F4	Metabolomics	Epoch 30	domain representation	-7.44507379254691	1.38535747970127
Proteomics, F4 (imputed)	F4	Proteomics	Epoch 30	domain representation	-3.4448184715791	-5.32936953649969
Proteomics, F4 (imputed)	F4	Proteomics	Epoch 30	domain representation	-3.22535958798071	-5.92496553821679
Proteomics, F4 (imputed)	F4	Proteomics	Epoch 30	domain representation	-3.0494180903639	-4.90593732482606
Proteomics, F4 (imputed)	F4	Proteomics	Epoch 30	domain representation	-1.12418434249035	-5.89620038561917
Proteomics, F4 (imputed)	F4	Proteomics	Epoch 30	domain representation	-2.21117308810013	-6.03882596877734
Proteomics, F4 (imputed)	F4	Proteomics	Epoch 30	domain representation	0.202612293074649	-6.81794467220815
Proteomics, F4 (imputed)	F4	Proteomics	Epoch 30	domain representation	-7.08321492402043	-1.75464084086976
Proteomics, F4 (imputed)	F4	Proteomics	Epoch 30	domain representation	-7.02640521434219	1.29168985590645
Proteomics, F4 (imputed)	F4	Proteomics	Epoch 30	domain representation	-7.44655359209004	-1.39819962120265
Proteomics, F4 (imputed)	F4	Proteomics	Epoch 30	domain representation	-5.98452148088074	-1.70057280997582
Proteomics, F4 (imputed)	F4	Proteomics	Epoch 30	domain representation	-1.00443266159527	-5.8538208039366
Proteomics, F4 (imputed)	F4	Proteomics	Epoch 30	domain representation	-7.52868245162206	2.0278882113213
Proteomics, F4 (imputed)	F4	Proteomics	Epoch 30	domain representation	0.779472605725687	-6.69709341014423
Proteomics, F4 (imputed)	F4	Proteomics	Epoch 30	domain representation	-7.06083062370237	-0.134226597140668
Proteomics, F4 (imputed)	F4	Proteomics	Epoch 30	domain representation	2.48535612144735	-7.82762466436092
Proteomics, F4 (imputed)	F4	Proteomics	Epoch 30	domain representation	-3.60551350174281	-4.59452745718536
Proteomics, F4 (imputed)	F4	Proteomics	Epoch 30	domain representation	-7.4608824710889	0.951467899861365
Proteomics, F4 (imputed)	F4	Proteomics	Epoch 30	domain representation	-6.04980594601124	2.37622327257245
Proteomics, F4 (imputed)	F4	Proteomics	Epoch 30	domain representation	-3.2869211345683	-5.19317687334505
Proteomics, F4 (imputed)	F4	Proteomics	Epoch 30	domain representation	-7.02887605632541	-1.35772884062208
Proteomics, F4 (imputed)	F4	Proteomics	Epoch 30	domain representation	-6.68422514599512	-2.17404796222736
Proteomics, F4 (imputed)	F4	Proteomics	Epoch 30	domain representation	-7.62764830885233	1.70786903768717
Proteomics, F4 (imputed)	F4	Proteomics	Epoch 30	domain representation	-4.44618273867599	-4.64409702475132
Proteomics, F4 (imputed)	F4	Proteomics	Epoch 30	domain representation	2.86233444369499	-7.80147493980553
Proteomics, F4 (imputed)	F4	Proteomics	Epoch 30	domain representation	-1.10341497621143	-6.37279491600312
Proteomics, F4 (imputed)	F4	Proteomics	Epoch 30	domain representation	-5.2404693181715	-4.21143604945915
Proteomics, F4 (imputed)	F4	Proteomics	Epoch 30	domain representation	-6.33820378193682	2.59874906355495
Proteomics, F4 (imputed)	F4	Proteomics	Epoch 30	domain representation	-7.62630728330317	1.73149621932868
Proteomics, F4 (imputed)	F4	Proteomics	Epoch 30	domain representation	-1.43722817709617	-5.60737223591942
Proteomics, F4 (imputed)	F4	Proteomics	Epoch 30	domain representation	-5.12072543915258	-4.16678914815387
Proteomics, F4 (imputed)	F4	Proteomics	Epoch 30	domain representation	-5.92811323126364	-1.67436046489991
Proteomics, F4 (imputed)	F4	Proteomics	Epoch 30	domain representation	-7.13733548260592	0.694368363527815
Proteomics, F4 (imputed)	F4	Proteomics	Epoch 30	domain representation	0.487718318143626	-6.72278823838184
Proteomics, F4 (imputed)	F4	Proteomics	Epoch 30	domain representation	0.505969098579302	-6.74558338467522
Proteomics, F4 (imputed)	F4	Proteomics	Epoch 30	domain representation	-7.05546043345448	0.32835043610883
Proteomics, F4 (imputed)	F4	Proteomics	Epoch 30	domain representation	-6.49745269065132	2.34048493307141
Proteomics, F4 (imputed)	F4	Proteomics	Epoch 30	domain representation	1.31873254970109	-6.89845121934663
Proteomics, F4 (imputed)	F4	Proteomics	Epoch 30	domain representation	-1.25093490288898	-5.82186669103954
Proteomics, F4 (imputed)	F4	Proteomics	Epoch 30	domain representation	3.03649410223384	-7.67288967862232
Proteomics, F4 (imputed)	F4	Proteomics	Epoch 30	domain representation	-2.30243802731559	-5.79261441665013
Proteomics, F4 (imputed)	F4	Proteomics	Epoch 30	domain representation	-1.6508804825016	-5.94637237462166
Proteomics, F4 (imputed)	F4	Proteomics	Epoch 30	domain representation	1.94556172651419	-7.64488599282551
Proteomics, F4 (imputed)	F4	Proteomics	Epoch 30	domain representation	-4.3555902160584	-4.32487144140977
Proteomics, F4 (imputed)	F4	Proteomics	Epoch 30	domain representation	1.30211766703489	-6.80193954018667
Proteomics, F4 (imputed)	F4	Proteomics	Epoch 30	domain representation	1.391326207001	-6.97244196997521
Proteomics, F4 (imputed)	F4	Proteomics	Epoch 30	domain representation	-2.30865608543029	-5.68116881778021
Proteomics, F4 (imputed)	F4	Proteomics	Epoch 30	domain representation	-7.22444035483206	-1.66657460861733
Proteomics, F4 (imputed)	F4	Proteomics	Epoch 30	domain representation	3.02928523791665	-7.92066621736675
Proteomics, F4 (imputed)	F4	Proteomics	Epoch 30	domain representation	-7.32374096743584	-0.986691729724996
Proteomics, F4 (imputed)	F4	Proteomics	Epoch 30	domain representation	-3.23593518492828	-5.01447740057111
Proteomics, F4 (imputed)	F4	Proteomics	Epoch 30	domain representation	-4.27980381822307	-4.80234101010533
Proteomics, F4 (imputed)	F4	Proteomics	Epoch 30	domain representation	-7.28216137834243	-0.940112553077522
Proteomics, F4 (imputed)	F4	Proteomics	Epoch 30	domain representation	-4.42028928410599	-4.46863674714199
Proteomics, F4 (imputed)	F4	Proteomics	Epoch 30	domain representation	2.97502715603644	-7.994706045629
Proteomics, F4 (imputed)	F4	Proteomics	Epoch 30	domain representation	-3.33641055297273	-5.02376823396629
Proteomics, F4 (imputed)	F4	Proteomics	Epoch 30	domain representation	-7.33880293097347	1.13591078891279
Proteomics, F4 (imputed)	F4	Proteomics	Epoch 30	domain representation	-6.0112651960999	-1.73110395711723
Proteomics, F4 (imputed)	F4	Proteomics	Epoch 30	domain representation	-6.84995692971514	-1.76004318545837
Proteomics, F4 (imputed)	F4	Proteomics	Epoch 30	domain representation	-5.59970887928615	-4.07452940661284
Proteomics, F4 (imputed)	F4	Proteomics	Epoch 30	domain representation	-5.80791395167346	-4.03769458167819
Proteomics, F4 (imputed)	F4	Proteomics	Epoch 30	domain representation	-4.22066667721851	-4.86161884288584
Proteomics, F4 (imputed)	F4	Proteomics	Epoch 30	domain representation	-7.16142245691771	1.10414918163929
Proteomics, F4 (imputed)	F4	Proteomics	Epoch 30	domain representation	3.00114489049936	-7.70491010198779
Proteomics, F4 (imputed)	F4	Proteomics	Epoch 30	domain representation	-0.184648829955642	-6.59236576542027
Proteomics, F4 (imputed)	F4	Proteomics	Epoch 30	domain representation	-5.91350754880294	-1.41791962065801
Proteomics, F4 (imputed)	F4	Proteomics	Epoch 30	domain representation	-7.15187662733743	1.05132387311745
Proteomics, F4 (imputed)	F4	Proteomics	Epoch 30	domain representation	-5.8731988651645	-1.84619631096442
Proteomics, F4 (imputed)	F4	Proteomics	Epoch 30	domain representation	1.70169800145609	-6.98936349034764
Proteomics, F4 (imputed)	F4	Proteomics	Epoch 30	domain representation	0.861918871999555	-6.77919349438825
Proteomics, F4 (imputed)	F4	Proteomics	Epoch 30	domain representation	-5.87156657066587	2.59651990714208
Proteomics, F4 (imputed)	F4	Proteomics	Epoch 30	domain representation	-2.37590008805766	-5.69174729053289
Proteomics, F4 (imputed)	F4	Proteomics	Epoch 30	domain representation	-5.50706222127994	-4.07841664485916
Proteomics, F4 (imputed)	F4	Proteomics	Epoch 30	domain representation	-4.5062913527495	-4.55736156006251
Proteomics, F4 (imputed)	F4	Proteomics	Epoch 30	domain representation	-0.54010196851573	-6.30403792294681
Proteomics, F4 (imputed)	F4	Proteomics	Epoch 30	domain representation	-5.97091809436118	-1.76255653597897
Proteomics, F4 (imputed)	F4	Proteomics	Epoch 30	domain representation	-6.07466636483854	2.45201228402926
Proteomics, F4 (imputed)	F4	Proteomics	Epoch 30	domain representation	-3.25907878778881	-4.80799524079641
Proteomics, F4 (imputed)	F4	Proteomics	Epoch 30	domain representation	-6.49643038600218	-0.824964336862559
Proteomics, F4 (imputed)	F4	Proteomics	Epoch 30	domain representation	1.96524569763243	-7.63705690733559
Proteomics, F4 (imputed)	F4	Proteomics	Epoch 30	domain representation	-6.96931333245964	-1.91175859106043
Proteomics, F4 (imputed)	F4	Proteomics	Epoch 30	domain representation	-1.4007756559473	-5.6943071498601
Proteomics, F4 (imputed)	F4	Proteomics	Epoch 30	domain representation	-6.91688119637016	-1.88080293884745
Proteomics, F4 (imputed)	F4	Proteomics	Epoch 30	domain representation	-6.4859845646037	-1.0759458808919
Proteomics, F4 (imputed)	F4	Proteomics	Epoch 30	domain representation	2.20330398287777	-7.8266978427192
Proteomics, F4 (imputed)	F4	Proteomics	Epoch 30	domain representation	-7.59063176538689	1.90044111683145
Proteomics, F4 (imputed)	F4	Proteomics	Epoch 30	domain representation	-1.44712092525855	-5.72899326640577
Proteomics, F4 (imputed)	F4	Proteomics	Epoch 30	domain representation	1.88381770424748	-7.0459109750197
Proteomics, F4 (imputed)	F4	Proteomics	Epoch 30	domain representation	2.32335014859876	-7.87113915448377
Proteomics, F4 (imputed)	F4	Proteomics	Epoch 30	domain representation	2.96658667873638	-7.77579722514033
Proteomics, F4 (imputed)	F4	Proteomics	Epoch 30	domain representation	-7.42688597571823	-1.38402039692914
Proteomics, F4 (imputed)	F4	Proteomics	Epoch 30	domain representation	-1.21142514442346	-6.2307407089361
Proteomics, F4 (imputed)	F4	Proteomics	Epoch 30	domain representation	3.06468346375502	-8.04222068678102
Proteomics, F4 (imputed)	F4	Proteomics	Epoch 30	domain representation	-5.81799626771328	-4.00119301520686
Proteomics, F4 (imputed)	F4	Proteomics	Epoch 30	domain representation	1.51962637028802	-7.51155781609735
Proteomics, F4 (imputed)	F4	Proteomics	Epoch 30	domain representation	-0.700775313359288	-6.51506180702524
Proteomics, F4 (imputed)	F4	Proteomics	Epoch 30	domain representation	1.96877894163882	-7.53985319397752
Proteomics, F4 (imputed)	F4	Proteomics	Epoch 30	domain representation	-6.69029163936376	2.31774453325046
Proteomics, F4 (imputed)	F4	Proteomics	Epoch 30	domain representation	-4.28484198225816	-4.79954877652859
Proteomics, F4 (imputed)	F4	Proteomics	Epoch 30	domain representation	-7.06079808033752	0.244172064950207
Proteomics, F4 (imputed)	F4	Proteomics	Epoch 30	domain representation	2.2569603314151	-7.84677156012854
Proteomics, F4 (imputed)	F4	Proteomics	Epoch 30	domain representation	-0.144418426739405	-6.68942509539006
Proteomics, F4 (imputed)	F4	Proteomics	Epoch 30	domain representation	2.21361457569124	-7.59065260950928
Proteomics, F4 (imputed)	F4	Proteomics	Epoch 30	domain representation	-5.78795423618715	-4.02703559886698
Proteomics, F4 (imputed)	F4	Proteomics	Epoch 30	domain representation	-6.71133801277832	-0.715245670994982
Proteomics, F4 (imputed)	F4	Proteomics	Epoch 30	domain representation	-4.86398168040584	-4.13211340396559
Proteomics, F4 (imputed)	F4	Proteomics	Epoch 30	domain representation	-6.19602848245531	2.40738763161834
Proteomics, F4 (imputed)	F4	Proteomics	Epoch 30	domain representation	-1.09420271655807	-5.82930245530743
Proteomics, F4 (imputed)	F4	Proteomics	Epoch 30	domain representation	2.77017972951567	-7.95458441661372
Proteomics, F4 (imputed)	F4	Proteomics	Epoch 30	domain representation	1.73395009904029	-7.60071508061245
Proteomics, F4 (imputed)	F4	Proteomics	Epoch 30	domain representation	-2.20754461996642	4.10879503648773
Proteomics, F4 (imputed)	F4	Proteomics	Epoch 30	domain representation	-3.22653606632343	-5.86306935578702
Proteomics, F4 (imputed)	F4	Proteomics	Epoch 30	domain representation	-5.41341945036399	-4.11591109816498
Proteomics, F4 (imputed)	F4	Proteomics	Epoch 30	domain representation	-7.45417521063812	-1.22706804917331
Proteomics, F4 (imputed)	F4	Proteomics	Epoch 30	domain representation	-1.90930172058866	-6.13335493435923
Proteomics, F4 (imputed)	F4	Proteomics	Epoch 30	domain representation	-6.13028303819662	-1.84172472132673
Proteomics, F4 (imputed)	F4	Proteomics	Epoch 30	domain representation	-2.85071065486929	-5.97042756075488
Proteomics, F4 (imputed)	F4	Proteomics	Epoch 30	domain representation	-7.04818804711105	0.582874829286585
Proteomics, F4 (imputed)	F4	Proteomics	Epoch 30	domain representation	-6.12339728144588	2.40482228307044
Proteomics, F4 (imputed)	F4	Proteomics	Epoch 30	domain representation	-5.22741249766955	-4.1442902603845
Proteomics, F4 (imputed)	F4	Proteomics	Epoch 30	domain representation	0.843749918100587	-6.91197909140798
Proteomics, F4 (imputed)	F4	Proteomics	Epoch 30	domain representation	3.08682629574149	-8.03608611764418
Proteomics, F4 (imputed)	F4	Proteomics	Epoch 30	domain representation	-2.3422013895876	-5.97915711649848
Proteomics, F4 (imputed)	F4	Proteomics	Epoch 30	domain representation	-0.166597426909406	-6.7274078264914
Proteomics, F4 (imputed)	F4	Proteomics	Epoch 30	domain representation	1.86640142627195	-7.55698507357948
Proteomics, F4 (imputed)	F4	Proteomics	Epoch 30	domain representation	-1.33169523810065	-5.77814351945663
Proteomics, F4 (imputed)	F4	Proteomics	Epoch 30	domain representation	2.93681294253666	-7.75501570002642
Proteomics, F4 (imputed)	F4	Proteomics	Epoch 30	domain representation	-7.06856365652688	0.00880026862504891
Proteomics, F4 (imputed)	F4	Proteomics	Epoch 30	domain representation	-2.96069544759496	-5.93694165537567
Proteomics, F4 (imputed)	F4	Proteomics	Epoch 30	domain representation	-7.39937916867785	-1.22850881047783
Proteomics, F4 (imputed)	F4	Proteomics	Epoch 30	domain representation	-6.12202303072093	-1.32418132665931
Proteomics, F4 (imputed)	F4	Proteomics	Epoch 30	domain representation	-3.5989503650924	-5.35980858077507
Proteomics, F4 (imputed)	F4	Proteomics	Epoch 30	domain representation	-5.99386576521222	-1.35418394226598
Proteomics, F4 (imputed)	F4	Proteomics	Epoch 30	domain representation	2.74217420837708	-7.76820454973934
Proteomics, F4 (imputed)	F4	Proteomics	Epoch 30	domain representation	-4.34710627180564	-4.68088768437151
Proteomics, F4 (imputed)	F4	Proteomics	Epoch 30	domain representation	1.91983077661598	-7.0392663779128
Proteomics, F4 (imputed)	F4	Proteomics	Epoch 30	domain representation	-3.18659802822901	-4.97259477933575
Proteomics, F4 (imputed)	F4	Proteomics	Epoch 30	domain representation	-6.67005088017086	-0.884123580517159
Proteomics, F4 (imputed)	F4	Proteomics	Epoch 30	domain representation	-7.33002645725207	1.36658537146442
Proteomics, F4 (imputed)	F4	Proteomics	Epoch 30	domain representation	2.29627413843705	-7.99858406865244
Proteomics, F4 (imputed)	F4	Proteomics	Epoch 30	domain representation	-6.64095927563251	-0.961608205546986
Proteomics, F4 (imputed)	F4	Proteomics	Epoch 30	domain representation	-0.292293601770707	-6.62649535596297
Proteomics, F4 (imputed)	F4	Proteomics	Epoch 30	domain representation	-4.34769102968649	-4.78184807849705
Proteomics, F4 (imputed)	F4	Proteomics	Epoch 30	domain representation	-0.883770419273223	-6.2629678787775
Proteomics, F4 (imputed)	F4	Proteomics	Epoch 30	domain representation	-2.62961126533294	-5.91740911703017
Proteomics, F4 (imputed)	F4	Proteomics	Epoch 30	domain representation	-3.09943147045256	-6.02824994532785
Proteomics, F4 (imputed)	F4	Proteomics	Epoch 30	domain representation	-5.86857397340198	-1.54551115231585
Proteomics, F4 (imputed)	F4	Proteomics	Epoch 30	domain representation	-6.32824228722637	2.28157023338563
Proteomics, F4 (imputed)	F4	Proteomics	Epoch 30	domain representation	1.68787768996266	-7.60240749806014
Proteomics, F4 (imputed)	F4	Proteomics	Epoch 30	domain representation	-7.14218176984065	2.22344244178814
Proteomics, F4 (imputed)	F4	Proteomics	Epoch 30	domain representation	-7.38432458247995	2.19033066936641
Proteomics, F4 (imputed)	F4	Proteomics	Epoch 30	domain representation	-7.22221778282994	0.589553771656969
Proteomics, F4 (imputed)	F4	Proteomics	Epoch 30	domain representation	-1.84136279242322	-5.92885002753286
Proteomics, F4 (imputed)	F4	Proteomics	Epoch 30	domain representation	-3.46178476620253	-4.80225141629038
Proteomics, F4 (imputed)	F4	Proteomics	Epoch 30	domain representation	3.00828338160597	-7.74582447690371
Proteomics, F4 (imputed)	F4	Proteomics	Epoch 30	domain representation	-2.54153116392914	-6.05112187411896
Proteomics, F4 (imputed)	F4	Proteomics	Epoch 30	domain representation	-5.87183330718545	-1.63366620757531
Proteomics, F4 (imputed)	F4	Proteomics	Epoch 30	domain representation	3.00132074634855	-7.81262067368831
Proteomics, F4 (imputed)	F4	Proteomics	Epoch 30	domain representation	-7.27490052293816	-1.55239107795962
Proteomics, F4 (imputed)	F4	Proteomics	Epoch 30	domain representation	-5.36046699705911	-4.15234701848058
Proteomics, F4 (imputed)	F4	Proteomics	Epoch 30	domain representation	-7.10088317829991	-1.78849857174798
Proteomics, F4 (imputed)	F4	Proteomics	Epoch 30	domain representation	-2.72776425372929	-6.07651167421332
Proteomics, F4 (imputed)	F4	Proteomics	Epoch 30	domain representation	-7.33341973511554	1.21678497730284
Proteomics, F4 (imputed)	F4	Proteomics	Epoch 30	domain representation	0.0494479880809874	-6.73578554235084
Proteomics, F4 (imputed)	F4	Proteomics	Epoch 30	domain representation	-7.37365813849815	-1.13525319069348
Proteomics, F4 (imputed)	F4	Proteomics	Epoch 30	domain representation	-7.40544227351598	2.07860724662457
Proteomics, F4 (imputed)	F4	Proteomics	Epoch 30	domain representation	-2.37177435329576	-5.84966654016107
Proteomics, F4 (imputed)	F4	Proteomics	Epoch 30	domain representation	1.43114279080391	-7.29554544046118
Proteomics, F4 (imputed)	F4	Proteomics	Epoch 30	domain representation	1.81734608848713	-7.67113344978545
Proteomics, F4 (imputed)	F4	Proteomics	Epoch 30	domain representation	-5.87402391242328	2.59802202212174
Proteomics, F4 (imputed)	F4	Proteomics	Epoch 30	domain representation	-7.08126049875763	0.138852527940567
Metabolomics, S4 (raw)	S4	Metabolomics	Epoch 60	domain representation	-1.77057624138169	1.63257162328799
Metabolomics, S4 (raw)	S4	Metabolomics	Epoch 60	domain representation	-4.97802320428585	2.50752689113051
Metabolomics, S4 (raw)	S4	Metabolomics	Epoch 60	domain representation	-5.13717731682446	1.91793234105513
Metabolomics, S4 (raw)	S4	Metabolomics	Epoch 60	domain representation	-2.79915167935756	2.62695233388577
Metabolomics, S4 (raw)	S4	Metabolomics	Epoch 60	domain representation	-3.14001052671488	1.61555799470368
Metabolomics, S4 (raw)	S4	Metabolomics	Epoch 60	domain representation	-2.84150051368647	3.5502247867066
Metabolomics, S4 (raw)	S4	Metabolomics	Epoch 60	domain representation	-1.97739452879339	1.42990619715824
Metabolomics, S4 (raw)	S4	Metabolomics	Epoch 60	domain representation	1.88464081074367	4.97192014714728
Metabolomics, S4 (raw)	S4	Metabolomics	Epoch 60	domain representation	1.68485756576975	4.73615766942286
Metabolomics, S4 (raw)	S4	Metabolomics	Epoch 60	domain representation	-5.58840727656717	2.62170732622182
Metabolomics, S4 (raw)	S4	Metabolomics	Epoch 60	domain representation	-4.79672864569899	4.14470546475354
Metabolomics, S4 (raw)	S4	Metabolomics	Epoch 60	domain representation	1.64026166702539	5.08964330162464
Metabolomics, S4 (raw)	S4	Metabolomics	Epoch 60	domain representation	-5.56352835337083	2.0724517173379
Metabolomics, S4 (raw)	S4	Metabolomics	Epoch 60	domain representation	-2.24973816425219	2.63922748453979
Metabolomics, S4 (raw)	S4	Metabolomics	Epoch 60	domain representation	-1.76169657860599	1.95284978387778
Metabolomics, S4 (raw)	S4	Metabolomics	Epoch 60	domain representation	-3.53300333514109	1.40006461589901
Metabolomics, S4 (raw)	S4	Metabolomics	Epoch 60	domain representation	-0.37448908169394	3.55749691247958
Metabolomics, S4 (raw)	S4	Metabolomics	Epoch 60	domain representation	-0.0965658198382844	3.82074410094677
Metabolomics, S4 (raw)	S4	Metabolomics	Epoch 60	domain representation	-3.18931173017649	1.53929196788666
Metabolomics, S4 (raw)	S4	Metabolomics	Epoch 60	domain representation	0.883096120128947	5.84386294325609
Metabolomics, S4 (raw)	S4	Metabolomics	Epoch 60	domain representation	1.73830021334027	5.75392019055459
Metabolomics, S4 (raw)	S4	Metabolomics	Epoch 60	domain representation	-0.268410848786467	3.72182822603822
Metabolomics, S4 (raw)	S4	Metabolomics	Epoch 60	domain representation	-5.08871960658687	4.12214596582537
Metabolomics, S4 (raw)	S4	Metabolomics	Epoch 60	domain representation	-4.05823716678501	1.46001029600658
Metabolomics, S4 (raw)	S4	Metabolomics	Epoch 60	domain representation	-4.97465763636244	4.13978539749873
Metabolomics, S4 (raw)	S4	Metabolomics	Epoch 60	domain representation	-5.22047081899449	3.28673106303626
Metabolomics, S4 (raw)	S4	Metabolomics	Epoch 60	domain representation	-1.90437429075363	3.52636940885763
Metabolomics, S4 (raw)	S4	Metabolomics	Epoch 60	domain representation	1.83705203583924	6.08002964244947
Metabolomics, S4 (raw)	S4	Metabolomics	Epoch 60	domain representation	-0.00669929400765304	5.40121503618331
Metabolomics, S4 (raw)	S4	Metabolomics	Epoch 60	domain representation	0.574542011938552	4.66241589106204
Metabolomics, S4 (raw)	S4	Metabolomics	Epoch 60	domain representation	0.125234514499459	5.29473127566911
Metabolomics, S4 (raw)	S4	Metabolomics	Epoch 60	domain representation	0.0657520638239058	3.99535986041109
Metabolomics, S4 (raw)	S4	Metabolomics	Epoch 60	domain representation	-4.62542254876543	2.9306991903414
Metabolomics, S4 (raw)	S4	Metabolomics	Epoch 60	domain representation	-5.22518049416098	2.36792926741963
Metabolomics, S4 (raw)	S4	Metabolomics	Epoch 60	domain representation	-0.205445188290797	3.74139674114344
Metabolomics, S4 (raw)	S4	Metabolomics	Epoch 60	domain representation	1.37269339525555	4.70980498079373
Metabolomics, S4 (raw)	S4	Metabolomics	Epoch 60	domain representation	-3.98101386629022	1.42640921655507
Metabolomics, S4 (raw)	S4	Metabolomics	Epoch 60	domain representation	-3.91479811828653	1.58862867749773
Metabolomics, S4 (raw)	S4	Metabolomics	Epoch 60	domain representation	-5.91156374708759	2.75885488146925
Metabolomics, S4 (raw)	S4	Metabolomics	Epoch 60	domain representation	-2.51751484324177	1.06208388338252
Metabolomics, S4 (raw)	S4	Metabolomics	Epoch 60	domain representation	-5.20587515288368	3.68028148064694
Metabolomics, S4 (raw)	S4	Metabolomics	Epoch 60	domain representation	0.587220017757045	5.70184870226632
Metabolomics, S4 (raw)	S4	Metabolomics	Epoch 60	domain representation	-2.30094621809097	1.09704564155083
Metabolomics, S4 (raw)	S4	Metabolomics	Epoch 60	domain representation	-5.9364171323322	1.80911924839292
Metabolomics, S4 (raw)	S4	Metabolomics	Epoch 60	domain representation	-5.47971823066871	1.31638953731711
Metabolomics, S4 (raw)	S4	Metabolomics	Epoch 60	domain representation	0.712248011026068	1.91445545519312
Metabolomics, S4 (raw)	S4	Metabolomics	Epoch 60	domain representation	1.31902687026221	4.90589989244494
Metabolomics, S4 (raw)	S4	Metabolomics	Epoch 60	domain representation	-3.85706272525106	3.88181349386453
Metabolomics, S4 (raw)	S4	Metabolomics	Epoch 60	domain representation	-2.43593029160815	2.46236522906476
Metabolomics, S4 (raw)	S4	Metabolomics	Epoch 60	domain representation	0.236440492733863	5.60187477928302
Metabolomics, S4 (raw)	S4	Metabolomics	Epoch 60	domain representation	-4.91766064165928	2.28431972359546
Metabolomics, S4 (raw)	S4	Metabolomics	Epoch 60	domain representation	-1.782702924218	1.68286980487896
Metabolomics, S4 (raw)	S4	Metabolomics	Epoch 60	domain representation	-5.01510352306052	4.12159170576388
Metabolomics, S4 (raw)	S4	Metabolomics	Epoch 60	domain representation	-2.41810611915377	2.51997241987333
Metabolomics, S4 (raw)	S4	Metabolomics	Epoch 60	domain representation	1.94580153023028	4.91479933159888
Metabolomics, S4 (raw)	S4	Metabolomics	Epoch 60	domain representation	2.03093236149027	5.89222813796035
Metabolomics, S4 (raw)	S4	Metabolomics	Epoch 60	domain representation	-2.64296175545774	1.87015734827991
Metabolomics, S4 (raw)	S4	Metabolomics	Epoch 60	domain representation	0.569497160722414	1.99867060190562
Metabolomics, S4 (raw)	S4	Metabolomics	Epoch 60	domain representation	0.0237965420253059	3.93923095335702
Metabolomics, S4 (raw)	S4	Metabolomics	Epoch 60	domain representation	-2.9450452581915	3.3176646343911
Metabolomics, S4 (raw)	S4	Metabolomics	Epoch 60	domain representation	-2.66698629701553	1.92510789158475
Metabolomics, S4 (raw)	S4	Metabolomics	Epoch 60	domain representation	-0.219691992628613	3.91294245353677
Metabolomics, S4 (raw)	S4	Metabolomics	Epoch 60	domain representation	-5.21321711505883	3.70868771210013
Metabolomics, S4 (raw)	S4	Metabolomics	Epoch 60	domain representation	-3.39707520149076	1.86910795496047
Metabolomics, S4 (raw)	S4	Metabolomics	Epoch 60	domain representation	-0.454222957060544	3.47172916810009
Metabolomics, S4 (raw)	S4	Metabolomics	Epoch 60	domain representation	1.66551274793072	5.69449027222418
Metabolomics, S4 (raw)	S4	Metabolomics	Epoch 60	domain representation	-3.04557385986615	1.41497276773189
Metabolomics, S4 (raw)	S4	Metabolomics	Epoch 60	domain representation	-5.50215331827661	1.3277197921899
Metabolomics, S4 (raw)	S4	Metabolomics	Epoch 60	domain representation	-2.45946304298177	1.01739785083397
Metabolomics, S4 (raw)	S4	Metabolomics	Epoch 60	domain representation	0.0519002313705953	1.61740047905036
Metabolomics, S4 (raw)	S4	Metabolomics	Epoch 60	domain representation	-2.99657187255456	2.62649389375986
Metabolomics, S4 (raw)	S4	Metabolomics	Epoch 60	domain representation	-2.39171252208801	0.896816712639926
Metabolomics, S4 (raw)	S4	Metabolomics	Epoch 60	domain representation	-4.96344278721539	2.88875644138712
Metabolomics, S4 (raw)	S4	Metabolomics	Epoch 60	domain representation	-3.91026540442474	1.590380951574
Metabolomics, S4 (raw)	S4	Metabolomics	Epoch 60	domain representation	-0.162651964457482	-4.93819114758398
Metabolomics, S4 (raw)	S4	Metabolomics	Epoch 60	domain representation	2.12688340485731	5.98017260353156
Metabolomics, S4 (raw)	S4	Metabolomics	Epoch 60	domain representation	-4.92447644549142	2.00590985516592
Metabolomics, S4 (raw)	S4	Metabolomics	Epoch 60	domain representation	-1.44541039458519	2.51843641211015
Metabolomics, S4 (raw)	S4	Metabolomics	Epoch 60	domain representation	-5.65015915236881	2.82371311272967
Metabolomics, S4 (raw)	S4	Metabolomics	Epoch 60	domain representation	-3.02014976904757	3.46605942266985
Metabolomics, S4 (raw)	S4	Metabolomics	Epoch 60	domain representation	-5.63870226261856	2.01320239704735
Metabolomics, S4 (raw)	S4	Metabolomics	Epoch 60	domain representation	0.738883309396231	1.92902676917457
Metabolomics, S4 (raw)	S4	Metabolomics	Epoch 60	domain representation	-2.07975169607981	1.26012695926519
Metabolomics, S4 (raw)	S4	Metabolomics	Epoch 60	domain representation	-5.34728018329837	1.25193281021582
Metabolomics, S4 (raw)	S4	Metabolomics	Epoch 60	domain representation	0.583944353509961	4.78284945972762
Metabolomics, S4 (raw)	S4	Metabolomics	Epoch 60	domain representation	-2.35277610474869	1.04130596233949
Metabolomics, S4 (raw)	S4	Metabolomics	Epoch 60	domain representation	-6.27928302968184	1.74797367262835
Metabolomics, S4 (raw)	S4	Metabolomics	Epoch 60	domain representation	-5.37325978432193	1.32602623406233
Metabolomics, S4 (raw)	S4	Metabolomics	Epoch 60	domain representation	-4.9098740771256	1.68073236209401
Metabolomics, S4 (raw)	S4	Metabolomics	Epoch 60	domain representation	1.79912807559638	5.367267038547
Metabolomics, S4 (raw)	S4	Metabolomics	Epoch 60	domain representation	-5.23367989488696	2.01481200955481
Metabolomics, S4 (raw)	S4	Metabolomics	Epoch 60	domain representation	-3.35958965092862	3.78487352537113
Metabolomics, S4 (raw)	S4	Metabolomics	Epoch 60	domain representation	-2.55184363850372	1.80231980997574
Metabolomics, S4 (raw)	S4	Metabolomics	Epoch 60	domain representation	-2.97991664878086	1.5025098788102
Metabolomics, S4 (raw)	S4	Metabolomics	Epoch 60	domain representation	-1.37287809637024	2.53953956264783
Metabolomics, S4 (raw)	S4	Metabolomics	Epoch 60	domain representation	-5.80518314291953	1.84016917893559
Metabolomics, S4 (raw)	S4	Metabolomics	Epoch 60	domain representation	-0.0481447384431518	5.20097555920262
Metabolomics, S4 (raw)	S4	Metabolomics	Epoch 60	domain representation	-1.95004384815123	1.92078226976111
Metabolomics, S4 (raw)	S4	Metabolomics	Epoch 60	domain representation	0.439648622846705	2.21086614006581
Metabolomics, S4 (raw)	S4	Metabolomics	Epoch 60	domain representation	-5.02005492767139	1.8206471939471
Metabolomics, S4 (raw)	S4	Metabolomics	Epoch 60	domain representation	-3.43622352051731	3.88377488321924
Metabolomics, S4 (raw)	S4	Metabolomics	Epoch 60	domain representation	-5.88179437338507	2.76992579054953
Metabolomics, S4 (raw)	S4	Metabolomics	Epoch 60	domain representation	-3.07750807311596	2.5675735291168
Metabolomics, S4 (raw)	S4	Metabolomics	Epoch 60	domain representation	-1.38027729639082	2.61628896541104
Metabolomics, S4 (raw)	S4	Metabolomics	Epoch 60	domain representation	-2.00677670750066	3.45385725732047
Metabolomics, S4 (raw)	S4	Metabolomics	Epoch 60	domain representation	2.24845780126966	6.03943606128748
Metabolomics, S4 (raw)	S4	Metabolomics	Epoch 60	domain representation	-5.15621190764007	2.20551518440095
Metabolomics, S4 (raw)	S4	Metabolomics	Epoch 60	domain representation	-5.32233263116836	3.07045774237359
Metabolomics, S4 (raw)	S4	Metabolomics	Epoch 60	domain representation	-3.04778968629386	2.65314378242246
Metabolomics, S4 (raw)	S4	Metabolomics	Epoch 60	domain representation	2.79642620667912	6.26647633655554
Metabolomics, S4 (raw)	S4	Metabolomics	Epoch 60	domain representation	1.42747011695534	5.75690796805824
Metabolomics, S4 (raw)	S4	Metabolomics	Epoch 60	domain representation	-1.90550363225764	1.54914346124248
Metabolomics, S4 (raw)	S4	Metabolomics	Epoch 60	domain representation	-1.57357772324328	3.65381858208734
Metabolomics, S4 (raw)	S4	Metabolomics	Epoch 60	domain representation	-5.31913051562435	3.99126013852413
Metabolomics, S4 (raw)	S4	Metabolomics	Epoch 60	domain representation	-3.4591565119224	3.86226090870825
Metabolomics, S4 (raw)	S4	Metabolomics	Epoch 60	domain representation	-3.13805947363541	2.51530369573541
Metabolomics, S4 (raw)	S4	Metabolomics	Epoch 60	domain representation	1.83030010660471	5.07620006561358
Metabolomics, S4 (raw)	S4	Metabolomics	Epoch 60	domain representation	2.76636606940587	6.31716985588078
Metabolomics, S4 (raw)	S4	Metabolomics	Epoch 60	domain representation	-1.68547764739347	2.06599126060004
Metabolomics, S4 (raw)	S4	Metabolomics	Epoch 60	domain representation	-3.69548994989897	1.19027195042932
Metabolomics, S4 (raw)	S4	Metabolomics	Epoch 60	domain representation	-5.77291427842682	1.6806837705447
Metabolomics, S4 (raw)	S4	Metabolomics	Epoch 60	domain representation	-0.123975611473559	5.16895161480547
Metabolomics, S4 (raw)	S4	Metabolomics	Epoch 60	domain representation	1.86482965592295	5.52143933920695
Metabolomics, S4 (raw)	S4	Metabolomics	Epoch 60	domain representation	-2.42666748644198	0.659278592353183
Metabolomics, S4 (raw)	S4	Metabolomics	Epoch 60	domain representation	-5.91568633316736	2.75857872936052
Metabolomics, S4 (raw)	S4	Metabolomics	Epoch 60	domain representation	-5.82347322469924	2.08596522025522
Metabolomics, S4 (raw)	S4	Metabolomics	Epoch 60	domain representation	-0.107541239649661	4.85943318809183
Metabolomics, S4 (raw)	S4	Metabolomics	Epoch 60	domain representation	-3.22131582110842	3.67059637088114
Metabolomics, S4 (raw)	S4	Metabolomics	Epoch 60	domain representation	1.70202509291576	6.02591764707461
Metabolomics, S4 (raw)	S4	Metabolomics	Epoch 60	domain representation	-3.50879334387731	3.63356135580908
Metabolomics, S4 (raw)	S4	Metabolomics	Epoch 60	domain representation	1.49975559762004	6.02895167759099
Metabolomics, S4 (raw)	S4	Metabolomics	Epoch 60	domain representation	-3.87823642749079	2.19276474446355
Metabolomics, S4 (raw)	S4	Metabolomics	Epoch 60	domain representation	-3.47860250408164	3.42590551736782
Metabolomics, S4 (raw)	S4	Metabolomics	Epoch 60	domain representation	-3.47553368488851	3.80262100927287
Metabolomics, S4 (raw)	S4	Metabolomics	Epoch 60	domain representation	-5.37720374174737	3.15291402917872
Metabolomics, S4 (raw)	S4	Metabolomics	Epoch 60	domain representation	-0.158376254284916	1.64337394757228
Metabolomics, S4 (raw)	S4	Metabolomics	Epoch 60	domain representation	-1.65759703563345	3.59994040721635
Metabolomics, S4 (raw)	S4	Metabolomics	Epoch 60	domain representation	-1.82766310085636	1.6963432732298
Metabolomics, S4 (raw)	S4	Metabolomics	Epoch 60	domain representation	-2.40539933176851	0.651243449883454
Metabolomics, S4 (raw)	S4	Metabolomics	Epoch 60	domain representation	-5.98395138469338	2.05612214343307
Metabolomics, S4 (raw)	S4	Metabolomics	Epoch 60	domain representation	-1.58120299820452	1.9010825106261
Metabolomics, S4 (raw)	S4	Metabolomics	Epoch 60	domain representation	-5.20316871664343	3.8649865514004
Metabolomics, S4 (raw)	S4	Metabolomics	Epoch 60	domain representation	-3.40802328861021	1.28435027836541
Metabolomics, S4 (raw)	S4	Metabolomics	Epoch 60	domain representation	-3.27040902442866	3.57955663877081
Metabolomics, S4 (raw)	S4	Metabolomics	Epoch 60	domain representation	-2.48304123375279	1.0785405796264
Metabolomics, S4 (raw)	S4	Metabolomics	Epoch 60	domain representation	-2.61525103077973	1.79420482974784
Metabolomics, S4 (raw)	S4	Metabolomics	Epoch 60	domain representation	-0.267691451218189	3.63986080442619
Metabolomics, S4 (raw)	S4	Metabolomics	Epoch 60	domain representation	-5.40206784065526	2.88673129991286
Metabolomics, S4 (raw)	S4	Metabolomics	Epoch 60	domain representation	-5.00284437480276	3.11184143492338
Metabolomics, S4 (raw)	S4	Metabolomics	Epoch 60	domain representation	0.0604686757246834	3.90970216259772
Metabolomics, S4 (raw)	S4	Metabolomics	Epoch 60	domain representation	1.20399970965176	5.33620715679474
Metabolomics, S4 (raw)	S4	Metabolomics	Epoch 60	domain representation	-3.03315203960526	2.55890358934502
Metabolomics, S4 (raw)	S4	Metabolomics	Epoch 60	domain representation	-2.73678789931254	3.27352960816701
Metabolomics, S4 (raw)	S4	Metabolomics	Epoch 60	domain representation	-2.5765471104011	0.849166493313102
Metabolomics, S4 (raw)	S4	Metabolomics	Epoch 60	domain representation	-1.89603506102407	3.51072327002836
Metabolomics, S4 (raw)	S4	Metabolomics	Epoch 60	domain representation	0.344556792152893	5.41277597092238
Metabolomics, S4 (raw)	S4	Metabolomics	Epoch 60	domain representation	-4.33222594955856	1.74418182077923
Metabolomics, S4 (raw)	S4	Metabolomics	Epoch 60	domain representation	-2.42779737114316	2.42841431124253
Metabolomics, S4 (raw)	S4	Metabolomics	Epoch 60	domain representation	0.715489191765846	4.82903786016983
Metabolomics, S4 (raw)	S4	Metabolomics	Epoch 60	domain representation	0.190238142458786	4.82247960516878
Metabolomics, S4 (raw)	S4	Metabolomics	Epoch 60	domain representation	1.82538971619421	5.24148893121798
Metabolomics, S4 (raw)	S4	Metabolomics	Epoch 60	domain representation	1.79625401806954	5.94173936695313
Metabolomics, S4 (raw)	S4	Metabolomics	Epoch 60	domain representation	0.171358392739947	5.62465103695552
Metabolomics, S4 (raw)	S4	Metabolomics	Epoch 60	domain representation	0.736103127368666	4.64097337590543
Metabolomics, S4 (raw)	S4	Metabolomics	Epoch 60	domain representation	0.607643379079004	5.04491601924362
Metabolomics, S4 (raw)	S4	Metabolomics	Epoch 60	domain representation	-3.89170904044898	3.74149343805406
Metabolomics, S4 (raw)	S4	Metabolomics	Epoch 60	domain representation	-6.08769506590328	1.86964060470845
Metabolomics, S4 (raw)	S4	Metabolomics	Epoch 60	domain representation	-5.11899470121876	1.68684901487874
Metabolomics, S4 (raw)	S4	Metabolomics	Epoch 60	domain representation	1.99125009259052	5.85741757756578
Metabolomics, S4 (raw)	S4	Metabolomics	Epoch 60	domain representation	0.158029816027578	5.27103055404193
Proteomics, S4 (raw)	S4	Proteomics	Epoch 60	domain representation	-1.46368485440648	2.8148511859932
Proteomics, S4 (raw)	S4	Proteomics	Epoch 60	domain representation	-2.41836648071833	0.641181918171973
Proteomics, S4 (raw)	S4	Proteomics	Epoch 60	domain representation	-5.77912554245321	1.99455858276972
Proteomics, S4 (raw)	S4	Proteomics	Epoch 60	domain representation	-3.96443074526078	1.70154050735593
Proteomics, S4 (raw)	S4	Proteomics	Epoch 60	domain representation	-4.89963135596312	4.13248305359347
Proteomics, S4 (raw)	S4	Proteomics	Epoch 60	domain representation	-3.57443755152701	1.84442053689466
Proteomics, S4 (raw)	S4	Proteomics	Epoch 60	domain representation	-0.252156810271901	1.5615105597879
Proteomics, S4 (raw)	S4	Proteomics	Epoch 60	domain representation	2.08290314811308	4.85732733140833
Proteomics, S4 (raw)	S4	Proteomics	Epoch 60	domain representation	-1.91053988134634	1.72317943536264
Proteomics, S4 (raw)	S4	Proteomics	Epoch 60	domain representation	-3.77683177895324	1.59993009705074
Proteomics, S4 (raw)	S4	Proteomics	Epoch 60	domain representation	-5.86525246297211	1.45672545247705
Proteomics, S4 (raw)	S4	Proteomics	Epoch 60	domain representation	1.64324732942832	5.91477774831579
Proteomics, S4 (raw)	S4	Proteomics	Epoch 60	domain representation	-3.7762189542111	1.80267605640245
Proteomics, S4 (raw)	S4	Proteomics	Epoch 60	domain representation	-3.51480637149029	1.56641390309028
Proteomics, S4 (raw)	S4	Proteomics	Epoch 60	domain representation	-5.32040684586552	3.95012984689271
Proteomics, S4 (raw)	S4	Proteomics	Epoch 60	domain representation	-5.05550188430862	1.52307437898608
Proteomics, S4 (raw)	S4	Proteomics	Epoch 60	domain representation	-1.9429361136769	1.62588971961642
Proteomics, S4 (raw)	S4	Proteomics	Epoch 60	domain representation	-5.13148195279038	2.90564550460163
Proteomics, S4 (raw)	S4	Proteomics	Epoch 60	domain representation	-0.204676802668673	5.31091925512508
Proteomics, S4 (raw)	S4	Proteomics	Epoch 60	domain representation	-6.2280947261505	1.75452777359987
Proteomics, S4 (raw)	S4	Proteomics	Epoch 60	domain representation	0.330652660866711	5.6542643315618
Proteomics, S4 (raw)	S4	Proteomics	Epoch 60	domain representation	-2.06760308546083	2.36056077854878
Proteomics, S4 (raw)	S4	Proteomics	Epoch 60	domain representation	-5.60038536217689	2.4811908089554
Proteomics, S4 (raw)	S4	Proteomics	Epoch 60	domain representation	0.0961348795985233	5.45116229545276
Proteomics, S4 (raw)	S4	Proteomics	Epoch 60	domain representation	-2.12548592189931	1.22168392585066
Proteomics, S4 (raw)	S4	Proteomics	Epoch 60	domain representation	-3.48813748019942	1.39600547088153
Proteomics, S4 (raw)	S4	Proteomics	Epoch 60	domain representation	-2.68911295860186	3.07519112355711
Proteomics, S4 (raw)	S4	Proteomics	Epoch 60	domain representation	2.81259901086347	6.40230933806643
Proteomics, S4 (raw)	S4	Proteomics	Epoch 60	domain representation	-5.76788993336206	1.45964634846053
Proteomics, S4 (raw)	S4	Proteomics	Epoch 60	domain representation	0.221272733145103	5.67993483218959
Proteomics, S4 (raw)	S4	Proteomics	Epoch 60	domain representation	-5.4955945565812	1.41153764249523
Proteomics, S4 (raw)	S4	Proteomics	Epoch 60	domain representation	1.67343718586143	4.88757773980206
Proteomics, S4 (raw)	S4	Proteomics	Epoch 60	domain representation	1.86853181711375	6.03625512785144
Proteomics, S4 (raw)	S4	Proteomics	Epoch 60	domain representation	-4.70324588706482	3.03184102504399
Proteomics, S4 (raw)	S4	Proteomics	Epoch 60	domain representation	0.588421041460431	2.02487892713658
Proteomics, S4 (raw)	S4	Proteomics	Epoch 60	domain representation	1.82151886311646	5.37334936228018
Proteomics, S4 (raw)	S4	Proteomics	Epoch 60	domain representation	-4.87931028190072	2.06320204406909
Proteomics, S4 (raw)	S4	Proteomics	Epoch 60	domain representation	-3.19108053540584	2.46470244250962
Proteomics, S4 (raw)	S4	Proteomics	Epoch 60	domain representation	-5.41898325624415	1.73361450492421
Proteomics, S4 (raw)	S4	Proteomics	Epoch 60	domain representation	0.701296791450974	4.73017416338807
Proteomics, S4 (raw)	S4	Proteomics	Epoch 60	domain representation	-5.08578953688528	3.18774204947688
Proteomics, S4 (raw)	S4	Proteomics	Epoch 60	domain representation	1.49605344055255	5.86611939364905
Proteomics, S4 (raw)	S4	Proteomics	Epoch 60	domain representation	-4.86564061387492	1.83664240105738
Proteomics, S4 (raw)	S4	Proteomics	Epoch 60	domain representation	-2.49954502204798	0.751313260867501
Proteomics, S4 (raw)	S4	Proteomics	Epoch 60	domain representation	-5.79889684235301	2.98245617241235
Proteomics, S4 (raw)	S4	Proteomics	Epoch 60	domain representation	0.663319944997523	5.78184767798057
Proteomics, S4 (raw)	S4	Proteomics	Epoch 60	domain representation	-0.478437192724539	3.44212015132954
Proteomics, S4 (raw)	S4	Proteomics	Epoch 60	domain representation	-5.43517749170397	2.49708184203747
Proteomics, S4 (raw)	S4	Proteomics	Epoch 60	domain representation	-3.7952453759565	1.70796533918273
Proteomics, S4 (raw)	S4	Proteomics	Epoch 60	domain representation	0.336042507386541	5.69033898184013
Proteomics, S4 (raw)	S4	Proteomics	Epoch 60	domain representation	0.178174688865015	4.02466186403613
Proteomics, S4 (raw)	S4	Proteomics	Epoch 60	domain representation	-5.09383694278124	3.72948895794353
Proteomics, S4 (raw)	S4	Proteomics	Epoch 60	domain representation	-4.93080587785612	4.29125901994565
Proteomics, S4 (raw)	S4	Proteomics	Epoch 60	domain representation	-3.1374020178629	2.50986575569147
Proteomics, S4 (raw)	S4	Proteomics	Epoch 60	domain representation	0.197762652315125	4.28853029449547
Proteomics, S4 (raw)	S4	Proteomics	Epoch 60	domain representation	-1.84974553644882	1.7438376681967
Proteomics, S4 (raw)	S4	Proteomics	Epoch 60	domain representation	-3.05056171048412	1.51894283543914
Proteomics, S4 (raw)	S4	Proteomics	Epoch 60	domain representation	-3.40681378461787	3.92202749790851
Proteomics, S4 (raw)	S4	Proteomics	Epoch 60	domain representation	1.21336061523159	5.64713404809713
Proteomics, S4 (raw)	S4	Proteomics	Epoch 60	domain representation	-3.54709788837046	3.84134355413592
Proteomics, S4 (raw)	S4	Proteomics	Epoch 60	domain representation	0.37216857479827	4.20658219771598
Proteomics, S4 (raw)	S4	Proteomics	Epoch 60	domain representation	1.23216645871547	5.7670952840135
Proteomics, S4 (raw)	S4	Proteomics	Epoch 60	domain representation	-6.245080542664	1.74471318819269
Proteomics, S4 (raw)	S4	Proteomics	Epoch 60	domain representation	-5.79057985519845	2.04751135977316
Proteomics, S4 (raw)	S4	Proteomics	Epoch 60	domain representation	-3.65705749014665	1.68207907587527
Proteomics, S4 (raw)	S4	Proteomics	Epoch 60	domain representation	-0.273453469622475	4.81109129146679
Proteomics, S4 (raw)	S4	Proteomics	Epoch 60	domain representation	-5.28272955668776	2.06291430310405
Proteomics, S4 (raw)	S4	Proteomics	Epoch 60	domain representation	-5.95823194711667	1.96446895158381
Proteomics, S4 (raw)	S4	Proteomics	Epoch 60	domain representation	-5.08644717714222	4.11264859822623
Proteomics, S4 (raw)	S4	Proteomics	Epoch 60	domain representation	1.05689964478354	5.10759433080872
Proteomics, S4 (raw)	S4	Proteomics	Epoch 60	domain representation	-2.59779552108322	3.27208740914835
Proteomics, S4 (raw)	S4	Proteomics	Epoch 60	domain representation	0.0848499263449171	1.58494330204296
Proteomics, S4 (raw)	S4	Proteomics	Epoch 60	domain representation	-1.71142576511854	1.90469382018574
Proteomics, S4 (raw)	S4	Proteomics	Epoch 60	domain representation	-3.18698466997206	1.29382809889215
Proteomics, S4 (raw)	S4	Proteomics	Epoch 60	domain representation	-4.73514470767734	1.66624931855448
Proteomics, S4 (raw)	S4	Proteomics	Epoch 60	domain representation	2.66464003719725	6.25735326504506
Proteomics, S4 (raw)	S4	Proteomics	Epoch 60	domain representation	-6.32232642710577	1.77651779185781
Proteomics, S4 (raw)	S4	Proteomics	Epoch 60	domain representation	-2.32244255098329	2.02684925203244
Proteomics, S4 (raw)	S4	Proteomics	Epoch 60	domain representation	0.102201613920477	3.93974350642839
Proteomics, S4 (raw)	S4	Proteomics	Epoch 60	domain representation	-5.11302146707737	3.23924923612099
Proteomics, S4 (raw)	S4	Proteomics	Epoch 60	domain representation	-5.50102766294228	1.40322129262755
Proteomics, S4 (raw)	S4	Proteomics	Epoch 60	domain representation	-0.25031092309554	4.70204744074845
Proteomics, S4 (raw)	S4	Proteomics	Epoch 60	domain representation	0.120527784982525	1.74094034025299
Proteomics, S4 (raw)	S4	Proteomics	Epoch 60	domain representation	-1.86861356662563	1.84114472479064
Proteomics, S4 (raw)	S4	Proteomics	Epoch 60	domain representation	-4.86162348813821	2.88070209508198
Proteomics, S4 (raw)	S4	Proteomics	Epoch 60	domain representation	-2.42157687224312	0.563273033049039
Proteomics, S4 (raw)	S4	Proteomics	Epoch 60	domain representation	-5.09159596378605	4.08981403204876
Proteomics, S4 (raw)	S4	Proteomics	Epoch 60	domain representation	-3.08110324734147	1.06585808711988
Proteomics, S4 (raw)	S4	Proteomics	Epoch 60	domain representation	-5.28661962521192	3.80677413822165
Proteomics, S4 (raw)	S4	Proteomics	Epoch 60	domain representation	2.7794747832419	6.34807264157888
Proteomics, S4 (raw)	S4	Proteomics	Epoch 60	domain representation	-2.39993894617645	1.07758044650986
Proteomics, S4 (raw)	S4	Proteomics	Epoch 60	domain representation	0.37360120851519	5.82234800274144
Proteomics, S4 (raw)	S4	Proteomics	Epoch 60	domain representation	-3.3779451007312	1.25153437181998
Proteomics, S4 (raw)	S4	Proteomics	Epoch 60	domain representation	0.518052596461537	1.35750792277451
Proteomics, S4 (raw)	S4	Proteomics	Epoch 60	domain representation	-1.47798851672794	2.47434299024973
Proteomics, S4 (raw)	S4	Proteomics	Epoch 60	domain representation	-5.5410104335443	3.10875034095879
Proteomics, S4 (raw)	S4	Proteomics	Epoch 60	domain representation	-5.27481623012237	3.03873279769025
Proteomics, S4 (raw)	S4	Proteomics	Epoch 60	domain representation	-2.70099539166786	1.79310893299751
Proteomics, S4 (raw)	S4	Proteomics	Epoch 60	domain representation	-3.73894106817774	3.80829211249652
Proteomics, S4 (raw)	S4	Proteomics	Epoch 60	domain representation	-2.54327952398553	2.48855798261688
Proteomics, S4 (raw)	S4	Proteomics	Epoch 60	domain representation	-4.99787342628376	4.16777757713006
Proteomics, S4 (raw)	S4	Proteomics	Epoch 60	domain representation	-5.10092413745843	3.92501281193411
Proteomics, S4 (raw)	S4	Proteomics	Epoch 60	domain representation	-0.449963151536361	3.45753561230544
Proteomics, S4 (raw)	S4	Proteomics	Epoch 60	domain representation	-2.36382148610277	2.64023136833636
Proteomics, S4 (raw)	S4	Proteomics	Epoch 60	domain representation	-5.14704170390801	3.70686773949672
Proteomics, S4 (raw)	S4	Proteomics	Epoch 60	domain representation	2.69320252172063	6.31901407704984
Proteomics, S4 (raw)	S4	Proteomics	Epoch 60	domain representation	-5.80183732088445	1.80443470212857
Proteomics, S4 (raw)	S4	Proteomics	Epoch 60	domain representation	-6.27130104177285	1.71480903655459
Proteomics, S4 (raw)	S4	Proteomics	Epoch 60	domain representation	0.889155230012645	5.01037716702339
Proteomics, S4 (raw)	S4	Proteomics	Epoch 60	domain representation	2.72877544178011	6.30275558210021
Proteomics, S4 (raw)	S4	Proteomics	Epoch 60	domain representation	-4.87123509104973	2.23858031684422
Proteomics, S4 (raw)	S4	Proteomics	Epoch 60	domain representation	-1.57859869192453	2.51316167955852
Proteomics, S4 (raw)	S4	Proteomics	Epoch 60	domain representation	2.62691292456921	6.2083812151236
Proteomics, S4 (raw)	S4	Proteomics	Epoch 60	domain representation	-3.12863527354983	2.54528439614546
Proteomics, S4 (raw)	S4	Proteomics	Epoch 60	domain representation	1.34136045331644	5.85774757981757
Proteomics, S4 (raw)	S4	Proteomics	Epoch 60	domain representation	1.04335409384316	5.38685547412721
Proteomics, S4 (raw)	S4	Proteomics	Epoch 60	domain representation	1.49929571331189	4.76323973395133
Proteomics, S4 (raw)	S4	Proteomics	Epoch 60	domain representation	2.00291867322379	5.69208902423314
Proteomics, S4 (raw)	S4	Proteomics	Epoch 60	domain representation	-1.71632786409622	2.0435020214821
Proteomics, S4 (raw)	S4	Proteomics	Epoch 60	domain representation	-5.68043640224686	3.1712343055419
Proteomics, S4 (raw)	S4	Proteomics	Epoch 60	domain representation	-2.73111886542669	3.37410696407357
Proteomics, S4 (raw)	S4	Proteomics	Epoch 60	domain representation	-2.59693786949272	2.4181487373922
Proteomics, S4 (raw)	S4	Proteomics	Epoch 60	domain representation	0.205033608880954	3.93581915304351
Proteomics, S4 (raw)	S4	Proteomics	Epoch 60	domain representation	-3.44989232272282	1.51770939654088
Proteomics, S4 (raw)	S4	Proteomics	Epoch 60	domain representation	-5.89935506605729	2.30394748129139
Proteomics, S4 (raw)	S4	Proteomics	Epoch 60	domain representation	-4.87351702565161	1.58264553116701
Proteomics, S4 (raw)	S4	Proteomics	Epoch 60	domain representation	-1.76204486760272	1.80080636468705
Proteomics, S4 (raw)	S4	Proteomics	Epoch 60	domain representation	0.287257312444333	2.0010305765179
Proteomics, S4 (raw)	S4	Proteomics	Epoch 60	domain representation	2.73578775624488	6.31918128380965
Proteomics, S4 (raw)	S4	Proteomics	Epoch 60	domain representation	-5.72727710751248	3.00323509894913
Proteomics, S4 (raw)	S4	Proteomics	Epoch 60	domain representation	2.53978469997687	6.2036767483399
Proteomics, S4 (raw)	S4	Proteomics	Epoch 60	domain representation	-5.36166958980848	2.99172838727739
Proteomics, S4 (raw)	S4	Proteomics	Epoch 60	domain representation	-5.26142250235258	1.3425446476632
Proteomics, S4 (raw)	S4	Proteomics	Epoch 60	domain representation	1.46773541801794	4.82322282172696
Proteomics, S4 (raw)	S4	Proteomics	Epoch 60	domain representation	-5.85544402272641	2.70283583881068
Proteomics, S4 (raw)	S4	Proteomics	Epoch 60	domain representation	0.0640544452753072	1.61242914830829
Proteomics, S4 (raw)	S4	Proteomics	Epoch 60	domain representation	-0.211834304811826	4.89017941012599
Proteomics, S4 (raw)	S4	Proteomics	Epoch 60	domain representation	-2.7641813011875	2.74453645497861
Proteomics, S4 (raw)	S4	Proteomics	Epoch 60	domain representation	-3.93550837881394	1.53463181951666
Proteomics, S4 (raw)	S4	Proteomics	Epoch 60	domain representation	-5.52383910514266	3.00599349095424
Proteomics, S4 (raw)	S4	Proteomics	Epoch 60	domain representation	-1.76636933841269	1.92948076344903
Proteomics, S4 (raw)	S4	Proteomics	Epoch 60	domain representation	-3.25165948782441	2.24630354048121
Proteomics, S4 (raw)	S4	Proteomics	Epoch 60	domain representation	-3.35109646429067	1.69018497879328
Proteomics, S4 (raw)	S4	Proteomics	Epoch 60	domain representation	-3.21012160096354	3.89333641441475
Proteomics, S4 (raw)	S4	Proteomics	Epoch 60	domain representation	-5.54833474234272	3.4910918518937
Proteomics, S4 (raw)	S4	Proteomics	Epoch 60	domain representation	-5.84946527499508	2.0094543008624
Proteomics, S4 (raw)	S4	Proteomics	Epoch 60	domain representation	0.136883462263539	3.99043695290536
Proteomics, S4 (raw)	S4	Proteomics	Epoch 60	domain representation	-5.70743782594966	2.17012950394104
Proteomics, S4 (raw)	S4	Proteomics	Epoch 60	domain representation	0.755626393986903	4.82091766770128
Proteomics, S4 (raw)	S4	Proteomics	Epoch 60	domain representation	0.210980986098762	5.21047088828994
Proteomics, S4 (raw)	S4	Proteomics	Epoch 60	domain representation	0.741864228589092	4.94763292585499
Proteomics, S4 (raw)	S4	Proteomics	Epoch 60	domain representation	-0.154014814901645	3.74943605174562
Proteomics, S4 (raw)	S4	Proteomics	Epoch 60	domain representation	-4.68259087323788	2.28448502882611
Proteomics, S4 (raw)	S4	Proteomics	Epoch 60	domain representation	-5.89145078697464	1.42792384976518
Proteomics, S4 (raw)	S4	Proteomics	Epoch 60	domain representation	-3.86129086236813	1.50469021552666
Proteomics, S4 (raw)	S4	Proteomics	Epoch 60	domain representation	-6.03570865650316	1.60199454938283
Proteomics, S4 (raw)	S4	Proteomics	Epoch 60	domain representation	-4.93639409714717	1.64903997426461
Proteomics, S4 (raw)	S4	Proteomics	Epoch 60	domain representation	-3.67026946481217	3.97948201831734
Proteomics, S4 (raw)	S4	Proteomics	Epoch 60	domain representation	0.658950954353096	4.98263406958476
Proteomics, S4 (raw)	S4	Proteomics	Epoch 60	domain representation	-5.11101171038911	3.2571655856875
Proteomics, S4 (raw)	S4	Proteomics	Epoch 60	domain representation	1.08692848789125	5.42480259986842
Proteomics, S4 (raw)	S4	Proteomics	Epoch 60	domain representation	1.70601417620069	5.93728251008569
Proteomics, S4 (raw)	S4	Proteomics	Epoch 60	domain representation	-1.76248944737312	3.53412072578322
Proteomics, S4 (raw)	S4	Proteomics	Epoch 60	domain representation	0.951535784772123	4.50470193323759
Proteomics, S4 (raw)	S4	Proteomics	Epoch 60	domain representation	0.173079986966424	5.61029270340181
Proteomics, S4 (raw)	S4	Proteomics	Epoch 60	domain representation	0.566666785498722	5.79504043758642
Proteomics, S4 (raw)	S4	Proteomics	Epoch 60	domain representation	-5.9376484493192	1.98469334337898
Proteomics, S4 (raw)	S4	Proteomics	Epoch 60	domain representation	2.35921864825431	6.21517778396872
Proteomics, S4 (raw)	S4	Proteomics	Epoch 60	domain representation	0.976301717234022	4.60590576950015
Proteomics, S4 (raw)	S4	Proteomics	Epoch 60	domain representation	0.0394529616031337	5.22819396006462
Metabolomics, F4 (raw)	F4	Metabolomics	Epoch 60	domain representation	5.74084162874972	-3.32262894817143
Metabolomics, F4 (raw)	F4	Metabolomics	Epoch 60	domain representation	3.09413509645605	-5.52523621787343
Metabolomics, F4 (raw)	F4	Metabolomics	Epoch 60	domain representation	2.73631269013459	-5.08479686671867
Metabolomics, F4 (raw)	F4	Metabolomics	Epoch 60	domain representation	3.57696061165478	-5.27551920452526
Metabolomics, F4 (raw)	F4	Metabolomics	Epoch 60	domain representation	3.62357581303403	-5.24430086846634
Metabolomics, F4 (raw)	F4	Metabolomics	Epoch 60	domain representation	-0.277535300560736	-8.27289848121179
Metabolomics, F4 (raw)	F4	Metabolomics	Epoch 60	domain representation	6.47806956160094	-3.76337082405088
Metabolomics, F4 (raw)	F4	Metabolomics	Epoch 60	domain representation	2.95973806176393	4.29695185028353
Metabolomics, F4 (raw)	F4	Metabolomics	Epoch 60	domain representation	6.85235229910351	-3.83375337887417
Metabolomics, F4 (raw)	F4	Metabolomics	Epoch 60	domain representation	3.17241270111072	-1.22016469888302
Metabolomics, F4 (raw)	F4	Metabolomics	Epoch 60	domain representation	-0.106103436222524	-5.05250010752387
Metabolomics, F4 (raw)	F4	Metabolomics	Epoch 60	domain representation	1.08546923011893	5.06338453997937
Metabolomics, F4 (raw)	F4	Metabolomics	Epoch 60	domain representation	-0.377396902559982	-6.24107187345465
Metabolomics, F4 (raw)	F4	Metabolomics	Epoch 60	domain representation	6.97893006177855	-3.82970079043892
Metabolomics, F4 (raw)	F4	Metabolomics	Epoch 60	domain representation	-0.904194868971606	-8.51217439985342
Metabolomics, F4 (raw)	F4	Metabolomics	Epoch 60	domain representation	1.67205539431747	-3.59779164916476
Metabolomics, F4 (raw)	F4	Metabolomics	Epoch 60	domain representation	3.68003816667313	-0.70256174801039
Metabolomics, F4 (raw)	F4	Metabolomics	Epoch 60	domain representation	2.58955387973713	4.09427616812064
Metabolomics, F4 (raw)	F4	Metabolomics	Epoch 60	domain representation	2.63515549296947	-4.57610976404034
Metabolomics, F4 (raw)	F4	Metabolomics	Epoch 60	domain representation	0.684722433929758	1.37149543632306
Metabolomics, F4 (raw)	F4	Metabolomics	Epoch 60	domain representation	1.24724176014455	1.93348898349197
Metabolomics, F4 (raw)	F4	Metabolomics	Epoch 60	domain representation	2.05001890829383	2.47184572104099
Metabolomics, F4 (raw)	F4	Metabolomics	Epoch 60	domain representation	2.4858684421014	-4.35737067332149
Metabolomics, F4 (raw)	F4	Metabolomics	Epoch 60	domain representation	-1.48515817224957	-7.24773607594285
Metabolomics, F4 (raw)	F4	Metabolomics	Epoch 60	domain representation	1.92651390468688	-4.52650373435404
Metabolomics, F4 (raw)	F4	Metabolomics	Epoch 60	domain representation	0.640930995061367	1.30016624533465
Metabolomics, F4 (raw)	F4	Metabolomics	Epoch 60	domain representation	2.97204093928284	4.56954561168284
Metabolomics, F4 (raw)	F4	Metabolomics	Epoch 60	domain representation	4.21471111752896	-0.800293883189842
Metabolomics, F4 (raw)	F4	Metabolomics	Epoch 60	domain representation	2.52448224829132	-3.12853201523269
Metabolomics, F4 (raw)	F4	Metabolomics	Epoch 60	domain representation	3.74137282355267	-0.990223072839482
Metabolomics, F4 (raw)	F4	Metabolomics	Epoch 60	domain representation	2.16243045961495	3.19233869121127
Metabolomics, F4 (raw)	F4	Metabolomics	Epoch 60	domain representation	3.78885840543694	-0.707332995591639
Metabolomics, F4 (raw)	F4	Metabolomics	Epoch 60	domain representation	-0.432226816098374	-6.23842846097368
Metabolomics, F4 (raw)	F4	Metabolomics	Epoch 60	domain representation	-0.842525773150666	-6.93951646038055
Metabolomics, F4 (raw)	F4	Metabolomics	Epoch 60	domain representation	6.62516115433212	-3.65171142476669
Metabolomics, F4 (raw)	F4	Metabolomics	Epoch 60	domain representation	2.92310959328865	3.31027218638173
Metabolomics, F4 (raw)	F4	Metabolomics	Epoch 60	domain representation	-0.759419064330818	-7.97384793368448
Metabolomics, F4 (raw)	F4	Metabolomics	Epoch 60	domain representation	4.18464420030451	-3.1225160182779
Metabolomics, F4 (raw)	F4	Metabolomics	Epoch 60	domain representation	-1.40678092012086	-7.98988140308848
Metabolomics, F4 (raw)	F4	Metabolomics	Epoch 60	domain representation	3.14264256086468	-5.6367402864305
Metabolomics, F4 (raw)	F4	Metabolomics	Epoch 60	domain representation	2.49790431441168	-4.52706325482627
Metabolomics, F4 (raw)	F4	Metabolomics	Epoch 60	domain representation	-1.19507889251044	-7.14934246972495
Metabolomics, F4 (raw)	F4	Metabolomics	Epoch 60	domain representation	4.00896890642731	-3.04763567301744
Metabolomics, F4 (raw)	F4	Metabolomics	Epoch 60	domain representation	2.61305068993729	-5.50906405400576
Metabolomics, F4 (raw)	F4	Metabolomics	Epoch 60	domain representation	-0.410641101705781	-6.19545157010332
Metabolomics, F4 (raw)	F4	Metabolomics	Epoch 60	domain representation	2.31816419360213	-3.05128043769555
Metabolomics, F4 (raw)	F4	Metabolomics	Epoch 60	domain representation	4.26621407597344	-1.33792777180486
Metabolomics, F4 (raw)	F4	Metabolomics	Epoch 60	domain representation	-1.68598883280416	-7.86208690909602
Metabolomics, F4 (raw)	F4	Metabolomics	Epoch 60	domain representation	4.10812682479046	-0.686742249032442
Metabolomics, F4 (raw)	F4	Metabolomics	Epoch 60	domain representation	1.5261269775035	-3.8267014063816
Metabolomics, F4 (raw)	F4	Metabolomics	Epoch 60	domain representation	3.20173380089716	-5.27670901078087
Metabolomics, F4 (raw)	F4	Metabolomics	Epoch 60	domain representation	4.34500694475006	-1.29416202602143
Metabolomics, F4 (raw)	F4	Metabolomics	Epoch 60	domain representation	2.1491069290607	-3.20306496902294
Metabolomics, F4 (raw)	F4	Metabolomics	Epoch 60	domain representation	-1.82901679981435	-7.77631083556205
Metabolomics, F4 (raw)	F4	Metabolomics	Epoch 60	domain representation	6.44930307224583	-3.64393935378661
Metabolomics, F4 (raw)	F4	Metabolomics	Epoch 60	domain representation	2.63885466186255	3.37434474466217
Metabolomics, F4 (raw)	F4	Metabolomics	Epoch 60	domain representation	6.09918605867526	-3.26302883601755
Metabolomics, F4 (raw)	F4	Metabolomics	Epoch 60	domain representation	2.14283141802678	-3.27620950011642
Metabolomics, F4 (raw)	F4	Metabolomics	Epoch 60	domain representation	3.92019845841557	-2.65465194229377
Metabolomics, F4 (raw)	F4	Metabolomics	Epoch 60	domain representation	4.36284088332257	-1.41848112167836
Metabolomics, F4 (raw)	F4	Metabolomics	Epoch 60	domain representation	3.58831668656955	-5.27523896663781
Metabolomics, F4 (raw)	F4	Metabolomics	Epoch 60	domain representation	2.3399155426367	2.90876048500588
Metabolomics, F4 (raw)	F4	Metabolomics	Epoch 60	domain representation	1.93520503710354	-3.47459258563752
Metabolomics, F4 (raw)	F4	Metabolomics	Epoch 60	domain representation	-0.186257831705957	-5.14029877587688
Metabolomics, F4 (raw)	F4	Metabolomics	Epoch 60	domain representation	4.1750617650659	-2.15909766745834
Metabolomics, F4 (raw)	F4	Metabolomics	Epoch 60	domain representation	2.7735514527537	3.20811151618224
Metabolomics, F4 (raw)	F4	Metabolomics	Epoch 60	domain representation	4.96770573068809	-3.00170982916859
Metabolomics, F4 (raw)	F4	Metabolomics	Epoch 60	domain representation	-0.88548422404203	-8.557849750817
Metabolomics, F4 (raw)	F4	Metabolomics	Epoch 60	domain representation	-0.168868856836276	-5.11313659553845
Metabolomics, F4 (raw)	F4	Metabolomics	Epoch 60	domain representation	2.96913646713904	4.5502645328307
Metabolomics, F4 (raw)	F4	Metabolomics	Epoch 60	domain representation	6.09774426108338	-3.23523202590318
Metabolomics, F4 (raw)	F4	Metabolomics	Epoch 60	domain representation	6.16734954100087	-3.71564810420588
Metabolomics, F4 (raw)	F4	Metabolomics	Epoch 60	domain representation	6.30111059351411	-4.15512270871169
Metabolomics, F4 (raw)	F4	Metabolomics	Epoch 60	domain representation	-1.25616272252959	-8.13665200348362
Metabolomics, F4 (raw)	F4	Metabolomics	Epoch 60	domain representation	0.626827093213735	1.3436675778005
Metabolomics, F4 (raw)	F4	Metabolomics	Epoch 60	domain representation	2.82270323342588	4.27319099131464
Metabolomics, F4 (raw)	F4	Metabolomics	Epoch 60	domain representation	2.62926288759987	-3.12966297512509
Metabolomics, F4 (raw)	F4	Metabolomics	Epoch 60	domain representation	3.13933079777854	-0.876956827827903
Metabolomics, F4 (raw)	F4	Metabolomics	Epoch 60	domain representation	-0.447883634699295	-8.64679684331411
Metabolomics, F4 (raw)	F4	Metabolomics	Epoch 60	domain representation	3.15131625247658	-1.0180700688108
Metabolomics, F4 (raw)	F4	Metabolomics	Epoch 60	domain representation	2.49354189159169	-4.3467502590494
Metabolomics, F4 (raw)	F4	Metabolomics	Epoch 60	domain representation	3.47679531817092	-2.61093992899609
Metabolomics, F4 (raw)	F4	Metabolomics	Epoch 60	domain representation	1.87481981698916	2.35704299765563
Metabolomics, F4 (raw)	F4	Metabolomics	Epoch 60	domain representation	-1.65177767267102	-7.42773799552524
Metabolomics, F4 (raw)	F4	Metabolomics	Epoch 60	domain representation	1.69134775009749	2.22710383999218
Metabolomics, F4 (raw)	F4	Metabolomics	Epoch 60	domain representation	2.34168614046747	-5.23445743347132
Metabolomics, F4 (raw)	F4	Metabolomics	Epoch 60	domain representation	-0.706815892331067	-6.74690767600684
Metabolomics, F4 (raw)	F4	Metabolomics	Epoch 60	domain representation	-1.81098445099505	-7.48780203460089
Metabolomics, F4 (raw)	F4	Metabolomics	Epoch 60	domain representation	-1.53715730201694	-7.23222356403826
Metabolomics, F4 (raw)	F4	Metabolomics	Epoch 60	domain representation	2.35901425893383	3.35845161453574
Metabolomics, F4 (raw)	F4	Metabolomics	Epoch 60	domain representation	1.84924489006705	-4.4331809878279
Metabolomics, F4 (raw)	F4	Metabolomics	Epoch 60	domain representation	-0.75463341568846	-8.57043300845968
Metabolomics, F4 (raw)	F4	Metabolomics	Epoch 60	domain representation	5.49403711677367	-3.23563590648275
Metabolomics, F4 (raw)	F4	Metabolomics	Epoch 60	domain representation	-0.585372704750197	-7.85822966365119
Metabolomics, F4 (raw)	F4	Metabolomics	Epoch 60	domain representation	-0.290998428934452	-7.86288557497698
Metabolomics, F4 (raw)	F4	Metabolomics	Epoch 60	domain representation	-0.242793327325602	-7.71541177633979
Metabolomics, F4 (raw)	F4	Metabolomics	Epoch 60	domain representation	2.92371798585613	3.91664630002203
Metabolomics, F4 (raw)	F4	Metabolomics	Epoch 60	domain representation	6.75511326403451	-4.03296321993021
Metabolomics, F4 (raw)	F4	Metabolomics	Epoch 60	domain representation	3.2680185493801	-0.77759463218512
Metabolomics, F4 (raw)	F4	Metabolomics	Epoch 60	domain representation	-1.79134650098953	-7.47166949654785
Metabolomics, F4 (raw)	F4	Metabolomics	Epoch 60	domain representation	3.22374608923242	-5.15205427498234
Metabolomics, F4 (raw)	F4	Metabolomics	Epoch 60	domain representation	-1.76089847857159	-7.41985283453571
Metabolomics, F4 (raw)	F4	Metabolomics	Epoch 60	domain representation	6.38175996603914	-3.47196375623672
Metabolomics, F4 (raw)	F4	Metabolomics	Epoch 60	domain representation	1.19822621201269	1.86167444695068
Metabolomics, F4 (raw)	F4	Metabolomics	Epoch 60	domain representation	4.1301236073449	-2.49390458409335
Metabolomics, F4 (raw)	F4	Metabolomics	Epoch 60	domain representation	2.72513672323005	4.44639787689371
Metabolomics, F4 (raw)	F4	Metabolomics	Epoch 60	domain representation	3.69428069403215	-5.29412648806258
Metabolomics, F4 (raw)	F4	Metabolomics	Epoch 60	domain representation	-1.84738085749234	-7.48823641280371
Metabolomics, F4 (raw)	F4	Metabolomics	Epoch 60	domain representation	-0.027750685281479	-7.41906689757178
Metabolomics, F4 (raw)	F4	Metabolomics	Epoch 60	domain representation	2.83664108004804	6.28499780336803
Metabolomics, F4 (raw)	F4	Metabolomics	Epoch 60	domain representation	-0.188869482262727	-8.50760009900234
Metabolomics, F4 (raw)	F4	Metabolomics	Epoch 60	domain representation	6.02105171059037	-3.36082212726203
Metabolomics, F4 (raw)	F4	Metabolomics	Epoch 60	domain representation	6.41248005162274	-3.66063239717018
Metabolomics, F4 (raw)	F4	Metabolomics	Epoch 60	domain representation	3.1322454105471	-5.29317350934549
Metabolomics, F4 (raw)	F4	Metabolomics	Epoch 60	domain representation	1.7067536934883	-3.62942241634215
Metabolomics, F4 (raw)	F4	Metabolomics	Epoch 60	domain representation	4.13450178900301	-3.05189263509617
Metabolomics, F4 (raw)	F4	Metabolomics	Epoch 60	domain representation	4.30414590876894	-0.866230509192165
Metabolomics, F4 (raw)	F4	Metabolomics	Epoch 60	domain representation	2.95824631605453	4.46067443529819
Metabolomics, F4 (raw)	F4	Metabolomics	Epoch 60	domain representation	3.09489174395928	-1.44868692940505
Metabolomics, F4 (raw)	F4	Metabolomics	Epoch 60	domain representation	-0.583376972866898	-7.48073144079416
Metabolomics, F4 (raw)	F4	Metabolomics	Epoch 60	domain representation	-1.88955324767411	-7.63281380695659
Metabolomics, F4 (raw)	F4	Metabolomics	Epoch 60	domain representation	3.26264914529651	-5.21550014256979
Metabolomics, F4 (raw)	F4	Metabolomics	Epoch 60	domain representation	3.35874532292958	-5.00907052964581
Metabolomics, F4 (raw)	F4	Metabolomics	Epoch 60	domain representation	-1.41415943102056	-7.95365758520602
Metabolomics, F4 (raw)	F4	Metabolomics	Epoch 60	domain representation	2.47265964229889	-5.4005230251533
Metabolomics, F4 (raw)	F4	Metabolomics	Epoch 60	domain representation	-1.66119603914038	-7.32611643382524
Metabolomics, F4 (raw)	F4	Metabolomics	Epoch 60	domain representation	4.29510557444749	-1.37395200433
Metabolomics, F4 (raw)	F4	Metabolomics	Epoch 60	domain representation	3.15129304572176	-3.07162830846646
Metabolomics, F4 (raw)	F4	Metabolomics	Epoch 60	domain representation	4.39522222307983	-0.974801247466109
Metabolomics, F4 (raw)	F4	Metabolomics	Epoch 60	domain representation	1.02077367616204	1.89114775698225
Metabolomics, F4 (raw)	F4	Metabolomics	Epoch 60	domain representation	4.04919745671805	-3.18536469164317
Metabolomics, F4 (raw)	F4	Metabolomics	Epoch 60	domain representation	3.10565939953578	-0.954193057863707
Metabolomics, F4 (raw)	F4	Metabolomics	Epoch 60	domain representation	-0.421030798100992	-6.39553875348911
Metabolomics, F4 (raw)	F4	Metabolomics	Epoch 60	domain representation	2.53012505274152	-3.14988354086975
Metabolomics, F4 (raw)	F4	Metabolomics	Epoch 60	domain representation	-0.360627590230682	-7.50609228449833
Metabolomics, F4 (raw)	F4	Metabolomics	Epoch 60	domain representation	2.25243612809724	-4.09045635329355
Metabolomics, F4 (raw)	F4	Metabolomics	Epoch 60	domain representation	3.10441229294245	-0.922581744418057
Metabolomics, F4 (raw)	F4	Metabolomics	Epoch 60	domain representation	1.84110272214016	2.32268145874214
Metabolomics, F4 (raw)	F4	Metabolomics	Epoch 60	domain representation	-1.93194692457393	-7.75261883823207
Metabolomics, F4 (raw)	F4	Metabolomics	Epoch 60	domain representation	3.99422068160014	-2.53227754095859
Metabolomics, F4 (raw)	F4	Metabolomics	Epoch 60	domain representation	6.69701194887593	-3.98654397034277
Metabolomics, F4 (raw)	F4	Metabolomics	Epoch 60	domain representation	1.68191853297889	-3.68870837722886
Metabolomics, F4 (raw)	F4	Metabolomics	Epoch 60	domain representation	-0.406229781587256	-8.59363052205806
Metabolomics, F4 (raw)	F4	Metabolomics	Epoch 60	domain representation	2.81106578136933	-5.13031876327568
Metabolomics, F4 (raw)	F4	Metabolomics	Epoch 60	domain representation	2.83253625027623	-5.13461296617845
Metabolomics, F4 (raw)	F4	Metabolomics	Epoch 60	domain representation	3.26511309062186	-2.51882990448907
Metabolomics, F4 (raw)	F4	Metabolomics	Epoch 60	domain representation	2.82582877007044	4.32617814440959
Metabolomics, F4 (raw)	F4	Metabolomics	Epoch 60	domain representation	-0.287968106367418	-8.45266482175679
Metabolomics, F4 (raw)	F4	Metabolomics	Epoch 60	domain representation	4.07657135084106	-0.679569503746295
Metabolomics, F4 (raw)	F4	Metabolomics	Epoch 60	domain representation	2.30624433611474	3.37879226383104
Metabolomics, F4 (raw)	F4	Metabolomics	Epoch 60	domain representation	2.12853883611999	3.01095355876067
Metabolomics, F4 (raw)	F4	Metabolomics	Epoch 60	domain representation	2.92642177124055	-5.55922790456344
Metabolomics, F4 (raw)	F4	Metabolomics	Epoch 60	domain representation	6.82965816385352	-3.99493191006249
Metabolomics, F4 (raw)	F4	Metabolomics	Epoch 60	domain representation	-0.287797862372594	-7.2235890501734
Metabolomics, F4 (raw)	F4	Metabolomics	Epoch 60	domain representation	6.49146133316081	-3.81592342738354
Metabolomics, F4 (raw)	F4	Metabolomics	Epoch 60	domain representation	1.22520271840078	1.90807610108201
Metabolomics, F4 (raw)	F4	Metabolomics	Epoch 60	domain representation	-1.25339205777222	-8.36553486512446
Metabolomics, F4 (raw)	F4	Metabolomics	Epoch 60	domain representation	4.30472093367545	-1.50023819544505
Metabolomics, F4 (raw)	F4	Metabolomics	Epoch 60	domain representation	5.58730612203907	-3.2790259720921
Metabolomics, F4 (raw)	F4	Metabolomics	Epoch 60	domain representation	0.693075475694355	1.35029914609388
Metabolomics, F4 (raw)	F4	Metabolomics	Epoch 60	domain representation	2.37422596675606	-3.09052401100857
Metabolomics, F4 (raw)	F4	Metabolomics	Epoch 60	domain representation	4.26745462287203	-0.808065940316901
Metabolomics, F4 (raw)	F4	Metabolomics	Epoch 60	domain representation	-0.544418205195729	-7.21628236434288
Metabolomics, F4 (raw)	F4	Metabolomics	Epoch 60	domain representation	3.02945956070222	3.42151684289491
Metabolomics, F4 (raw)	F4	Metabolomics	Epoch 60	domain representation	2.06795032919346	2.76028323846109
Metabolomics, F4 (raw)	F4	Metabolomics	Epoch 60	domain representation	6.36229024615338	-4.00091669132889
Metabolomics, F4 (raw)	F4	Metabolomics	Epoch 60	domain representation	-0.37104449236902	-6.28166418069879
Metabolomics, F4 (raw)	F4	Metabolomics	Epoch 60	domain representation	-1.82151742712675	-7.47450350451307
Metabolomics, F4 (raw)	F4	Metabolomics	Epoch 60	domain representation	2.65607151628595	4.11813641840292
Metabolomics, F4 (raw)	F4	Metabolomics	Epoch 60	domain representation	3.51775250692142	-0.695002694958428
Proteomics, F4 (imputed)	F4	Proteomics	Epoch 60	domain representation	6.37659522216344	-3.47443380229271
Proteomics, F4 (imputed)	F4	Proteomics	Epoch 60	domain representation	3.72705165535403	-5.36484927420399
Proteomics, F4 (imputed)	F4	Proteomics	Epoch 60	domain representation	-0.114731773001439	-5.05671189044349
Proteomics, F4 (imputed)	F4	Proteomics	Epoch 60	domain representation	3.39070452657375	-5.21618851284288
Proteomics, F4 (imputed)	F4	Proteomics	Epoch 60	domain representation	2.47059446094171	-4.39901882788516
Proteomics, F4 (imputed)	F4	Proteomics	Epoch 60	domain representation	-0.263892272239614	-7.48569680270879
Proteomics, F4 (imputed)	F4	Proteomics	Epoch 60	domain representation	6.53816779574451	-3.85782194017756
Proteomics, F4 (imputed)	F4	Proteomics	Epoch 60	domain representation	2.99483905106341	4.40695228391921
Proteomics, F4 (imputed)	F4	Proteomics	Epoch 60	domain representation	6.81402985803803	-3.87001397468137
Proteomics, F4 (imputed)	F4	Proteomics	Epoch 60	domain representation	3.97953258834415	-2.63952463276762
Proteomics, F4 (imputed)	F4	Proteomics	Epoch 60	domain representation	1.7299927855685	-4.36702150267462
Proteomics, F4 (imputed)	F4	Proteomics	Epoch 60	domain representation	2.28276818578969	3.92817946411435
Proteomics, F4 (imputed)	F4	Proteomics	Epoch 60	domain representation	2.42831875829835	-5.30202328631275
Proteomics, F4 (imputed)	F4	Proteomics	Epoch 60	domain representation	6.80132331556745	-4.0391891557138
Proteomics, F4 (imputed)	F4	Proteomics	Epoch 60	domain representation	-0.944043875033665	-8.45747012207438
Proteomics, F4 (imputed)	F4	Proteomics	Epoch 60	domain representation	-0.163263063083187	-5.07370041575672
Proteomics, F4 (imputed)	F4	Proteomics	Epoch 60	domain representation	4.32720449995123	-1.50862658137044
Proteomics, F4 (imputed)	F4	Proteomics	Epoch 60	domain representation	2.04275987612329	2.50446866609923
Proteomics, F4 (imputed)	F4	Proteomics	Epoch 60	domain representation	2.50295539199717	-4.33878742580618
Proteomics, F4 (imputed)	F4	Proteomics	Epoch 60	domain representation	-0.11228541872062	-4.95634986082165
Proteomics, F4 (imputed)	F4	Proteomics	Epoch 60	domain representation	0.930334049384801	1.9505788150379
Proteomics, F4 (imputed)	F4	Proteomics	Epoch 60	domain representation	2.05134332100171	2.51325773551781
Proteomics, F4 (imputed)	F4	Proteomics	Epoch 60	domain representation	1.6144798964866	-3.74338597473173
Proteomics, F4 (imputed)	F4	Proteomics	Epoch 60	domain representation	-0.602345745432925	-7.79644002777623
Proteomics, F4 (imputed)	F4	Proteomics	Epoch 60	domain representation	2.72868599910289	-5.05346827688289
Proteomics, F4 (imputed)	F4	Proteomics	Epoch 60	domain representation	1.08708492531523	1.83071534677816
Proteomics, F4 (imputed)	F4	Proteomics	Epoch 60	domain representation	2.96468814039819	3.93783188963444
Proteomics, F4 (imputed)	F4	Proteomics	Epoch 60	domain representation	4.26738993264307	-0.754335395123218
Proteomics, F4 (imputed)	F4	Proteomics	Epoch 60	domain representation	1.64886435036876	-3.69270430725867
Proteomics, F4 (imputed)	F4	Proteomics	Epoch 60	domain representation	4.28624054844887	-1.88018588240201
Proteomics, F4 (imputed)	F4	Proteomics	Epoch 60	domain representation	-4.74375474633748	2.59920142662251
Proteomics, F4 (imputed)	F4	Proteomics	Epoch 60	domain representation	3.93347069526242	-0.759287717300352
Proteomics, F4 (imputed)	F4	Proteomics	Epoch 60	domain representation	2.72856109629898	-5.38506984343909
Proteomics, F4 (imputed)	F4	Proteomics	Epoch 60	domain representation	-0.383084216760547	-7.44529434750455
Proteomics, F4 (imputed)	F4	Proteomics	Epoch 60	domain representation	6.60966545989799	-4.01500272176127
Proteomics, F4 (imputed)	F4	Proteomics	Epoch 60	domain representation	2.96922937673248	3.3986894563445
Proteomics, F4 (imputed)	F4	Proteomics	Epoch 60	domain representation	-0.636864216139021	-7.6152952927074
Proteomics, F4 (imputed)	F4	Proteomics	Epoch 60	domain representation	3.63679818673915	-3.28911806700324
Proteomics, F4 (imputed)	F4	Proteomics	Epoch 60	domain representation	-1.47831613793653	-7.91183238282736
Proteomics, F4 (imputed)	F4	Proteomics	Epoch 60	domain representation	3.59251911313484	-5.46452959378032
Proteomics, F4 (imputed)	F4	Proteomics	Epoch 60	domain representation	2.42013238112594	-4.35082414421478
Proteomics, F4 (imputed)	F4	Proteomics	Epoch 60	domain representation	-0.441006450154182	-8.07800685316635
Proteomics, F4 (imputed)	F4	Proteomics	Epoch 60	domain representation	1.38938981463468	-4.03841641066473
Proteomics, F4 (imputed)	F4	Proteomics	Epoch 60	domain representation	2.95123807684524	-5.59561509467913
Proteomics, F4 (imputed)	F4	Proteomics	Epoch 60	domain representation	-0.427204684550044	-6.16626611093253
Proteomics, F4 (imputed)	F4	Proteomics	Epoch 60	domain representation	2.32160579384638	-3.11275981553107
Proteomics, F4 (imputed)	F4	Proteomics	Epoch 60	domain representation	4.28447477551313	-1.14385048808925
Proteomics, F4 (imputed)	F4	Proteomics	Epoch 60	domain representation	-1.75536727143461	-7.6417601897044
Proteomics, F4 (imputed)	F4	Proteomics	Epoch 60	domain representation	4.21128730012282	-2.19618131980715
Proteomics, F4 (imputed)	F4	Proteomics	Epoch 60	domain representation	2.55433514149766	-3.21237333249908
Proteomics, F4 (imputed)	F4	Proteomics	Epoch 60	domain representation	3.57371962994244	-5.25966131015027
Proteomics, F4 (imputed)	F4	Proteomics	Epoch 60	domain representation	4.23979424284076	-2.59937016639151
Proteomics, F4 (imputed)	F4	Proteomics	Epoch 60	domain representation	-0.0781970388998981	-5.01007546641547
Proteomics, F4 (imputed)	F4	Proteomics	Epoch 60	domain representation	-1.39367073754698	-8.23613620081903
Proteomics, F4 (imputed)	F4	Proteomics	Epoch 60	domain representation	6.81040114700521	-3.97729543232556
Proteomics, F4 (imputed)	F4	Proteomics	Epoch 60	domain representation	2.91246908780906	3.30639372338994
Proteomics, F4 (imputed)	F4	Proteomics	Epoch 60	domain representation	6.32578165058727	-3.49364724967004
Proteomics, F4 (imputed)	F4	Proteomics	Epoch 60	domain representation	2.72567873992033	-2.96991554689139
Proteomics, F4 (imputed)	F4	Proteomics	Epoch 60	domain representation	4.20986318198415	-2.58032326893783
Proteomics, F4 (imputed)	F4	Proteomics	Epoch 60	domain representation	4.18869486338033	-2.69864305408186
Proteomics, F4 (imputed)	F4	Proteomics	Epoch 60	domain representation	6.05883864445655	-3.49708073330209
Proteomics, F4 (imputed)	F4	Proteomics	Epoch 60	domain representation	2.69644324901812	3.08479652579268
Proteomics, F4 (imputed)	F4	Proteomics	Epoch 60	domain representation	-0.073863764315186	-4.99493016402225
Proteomics, F4 (imputed)	F4	Proteomics	Epoch 60	domain representation	1.98245784186226	-4.41010304200697
Proteomics, F4 (imputed)	F4	Proteomics	Epoch 60	domain representation	5.79136665402751	-3.31575840521951
Proteomics, F4 (imputed)	F4	Proteomics	Epoch 60	domain representation	3.03502736777919	3.47633095358304
Proteomics, F4 (imputed)	F4	Proteomics	Epoch 60	domain representation	1.0639711211656	-4.25926548039723
Proteomics, F4 (imputed)	F4	Proteomics	Epoch 60	domain representation	-1.32118392860243	-7.84572010408493
Proteomics, F4 (imputed)	F4	Proteomics	Epoch 60	domain representation	2.49728265685199	-4.58485084004707
Proteomics, F4 (imputed)	F4	Proteomics	Epoch 60	domain representation	3.0012488410251	4.63477129554324
Proteomics, F4 (imputed)	F4	Proteomics	Epoch 60	domain representation	6.25333110994511	-3.41669675798518
Proteomics, F4 (imputed)	F4	Proteomics	Epoch 60	domain representation	6.21892640594068	-3.66921993126114
Proteomics, F4 (imputed)	F4	Proteomics	Epoch 60	domain representation	6.64820712300655	-4.03503277685393
Proteomics, F4 (imputed)	F4	Proteomics	Epoch 60	domain representation	-0.819796247926606	-8.60172990405681
Proteomics, F4 (imputed)	F4	Proteomics	Epoch 60	domain representation	0.0647571297470903	1.6262397408037
Proteomics, F4 (imputed)	F4	Proteomics	Epoch 60	domain representation	2.84603411792728	4.39495424990761
Proteomics, F4 (imputed)	F4	Proteomics	Epoch 60	domain representation	1.6651287325718	-3.66678008376602
Proteomics, F4 (imputed)	F4	Proteomics	Epoch 60	domain representation	3.15242460720116	-0.944381176812974
Proteomics, F4 (imputed)	F4	Proteomics	Epoch 60	domain representation	-0.614168290271199	-8.74630698939038
Proteomics, F4 (imputed)	F4	Proteomics	Epoch 60	domain representation	1.82450194948209	-3.46482053938072
Proteomics, F4 (imputed)	F4	Proteomics	Epoch 60	domain representation	-0.11154282662739	-5.03480334719357
Proteomics, F4 (imputed)	F4	Proteomics	Epoch 60	domain representation	4.27677255644654	-1.87149112887438
Proteomics, F4 (imputed)	F4	Proteomics	Epoch 60	domain representation	2.06801004099764	2.54528689928205
Proteomics, F4 (imputed)	F4	Proteomics	Epoch 60	domain representation	-1.00475744924332	-8.50095686701954
Proteomics, F4 (imputed)	F4	Proteomics	Epoch 60	domain representation	0.832277414838587	1.40636132914894
Proteomics, F4 (imputed)	F4	Proteomics	Epoch 60	domain representation	2.65456417639028	-5.40873118647108
Proteomics, F4 (imputed)	F4	Proteomics	Epoch 60	domain representation	-0.135633609815939	-7.23739353811322
Proteomics, F4 (imputed)	F4	Proteomics	Epoch 60	domain representation	-1.74652972095746	-8.01511888364943
Proteomics, F4 (imputed)	F4	Proteomics	Epoch 60	domain representation	-0.860634725111964	-7.75412756622785
Proteomics, F4 (imputed)	F4	Proteomics	Epoch 60	domain representation	2.25226993549157	3.0518447578205
Proteomics, F4 (imputed)	F4	Proteomics	Epoch 60	domain representation	2.70965000420238	-4.53541742727361
Proteomics, F4 (imputed)	F4	Proteomics	Epoch 60	domain representation	-0.756971115404329	-8.65915378924643
Proteomics, F4 (imputed)	F4	Proteomics	Epoch 60	domain representation	5.6677045790822	-3.24723434527044
Proteomics, F4 (imputed)	F4	Proteomics	Epoch 60	domain representation	-0.584011586418919	-8.65138846698963
Proteomics, F4 (imputed)	F4	Proteomics	Epoch 60	domain representation	-0.49358662397146	-8.6757777470155
Proteomics, F4 (imputed)	F4	Proteomics	Epoch 60	domain representation	-0.131523922223891	-7.59883088446616
Proteomics, F4 (imputed)	F4	Proteomics	Epoch 60	domain representation	4.05849797038134	-0.699512637039039
Proteomics, F4 (imputed)	F4	Proteomics	Epoch 60	domain representation	6.59953032386383	-4.07939566385737
Proteomics, F4 (imputed)	F4	Proteomics	Epoch 60	domain representation	3.02577439478914	-1.28023246715096
Proteomics, F4 (imputed)	F4	Proteomics	Epoch 60	domain representation	-1.15047311427665	-8.39782732337085
Proteomics, F4 (imputed)	F4	Proteomics	Epoch 60	domain representation	2.40388724016247	-4.40844056356977
Proteomics, F4 (imputed)	F4	Proteomics	Epoch 60	domain representation	-1.33244472559787	-8.0970075325902
Proteomics, F4 (imputed)	F4	Proteomics	Epoch 60	domain representation	6.5435070961735	-3.64226602828821
Proteomics, F4 (imputed)	F4	Proteomics	Epoch 60	domain representation	3.26711719829663	-0.592908118461269
Proteomics, F4 (imputed)	F4	Proteomics	Epoch 60	domain representation	3.54191873269148	-2.91081017903569
Proteomics, F4 (imputed)	F4	Proteomics	Epoch 60	domain representation	2.75955234256398	4.33264660519597
Proteomics, F4 (imputed)	F4	Proteomics	Epoch 60	domain representation	-0.172870712266416	-5.17030440794618
Proteomics, F4 (imputed)	F4	Proteomics	Epoch 60	domain representation	-1.8511530514687	-7.44013052955858
Proteomics, F4 (imputed)	F4	Proteomics	Epoch 60	domain representation	2.78069734259387	-5.45218912919322
Proteomics, F4 (imputed)	F4	Proteomics	Epoch 60	domain representation	2.83267559766118	6.33943164904765
Proteomics, F4 (imputed)	F4	Proteomics	Epoch 60	domain representation	-0.279478324334745	-8.39167425949203
Proteomics, F4 (imputed)	F4	Proteomics	Epoch 60	domain representation	6.40856250296403	-3.54832274229588
Proteomics, F4 (imputed)	F4	Proteomics	Epoch 60	domain representation	6.67851898258594	-3.90380369809518
Proteomics, F4 (imputed)	F4	Proteomics	Epoch 60	domain representation	1.78576469253724	-4.33818587857268
Proteomics, F4 (imputed)	F4	Proteomics	Epoch 60	domain representation	3.66225950826022	-2.72828220888244
Proteomics, F4 (imputed)	F4	Proteomics	Epoch 60	domain representation	4.62987311721994	-2.88714395930329
Proteomics, F4 (imputed)	F4	Proteomics	Epoch 60	domain representation	4.31518113283063	-0.772934262741462
Proteomics, F4 (imputed)	F4	Proteomics	Epoch 60	domain representation	2.95489669122521	4.52543175903023
Proteomics, F4 (imputed)	F4	Proteomics	Epoch 60	domain representation	3.13372127680523	-1.17749487379138
Proteomics, F4 (imputed)	F4	Proteomics	Epoch 60	domain representation	-0.732760738193466	-6.99303154055806
Proteomics, F4 (imputed)	F4	Proteomics	Epoch 60	domain representation	-1.77655704449082	-8.14652517183736
Proteomics, F4 (imputed)	F4	Proteomics	Epoch 60	domain representation	3.57923774492319	-5.23341700396732
Proteomics, F4 (imputed)	F4	Proteomics	Epoch 60	domain representation	2.87523329307438	-4.52287340779538
Proteomics, F4 (imputed)	F4	Proteomics	Epoch 60	domain representation	-1.24150564240858	-8.16223312856411
Proteomics, F4 (imputed)	F4	Proteomics	Epoch 60	domain representation	0.0394184606429799	-7.24565695419498
Proteomics, F4 (imputed)	F4	Proteomics	Epoch 60	domain representation	-1.50556294168034	-7.27079139064336
Proteomics, F4 (imputed)	F4	Proteomics	Epoch 60	domain representation	4.36882872377405	-1.15017502677462
Proteomics, F4 (imputed)	F4	Proteomics	Epoch 60	domain representation	3.61096916191078	-3.09135479733772
Proteomics, F4 (imputed)	F4	Proteomics	Epoch 60	domain representation	4.30653041439029	-0.949309723292125
[truncated: 3,441 more rows]
