# Supplementary material for: LEOPARD: missing view completion for multi-timepoint omics data via representation disentanglement and temporal knowledge transfer
Source: Nat Commun. 2025 Apr 6;16:3278. doi: 10.1038/s41467-025-58314-3 (PMC11972361; doi:10.1038/s41467-025-58314-3)
Supplement: Supplementary file 7 — Source data [file 41467_2025_58314_MOESM7_ESM.zip › Source Data/Fig2b.csv]

DataSource	Timepoint	View	Epoch	Representation	UMAP1	UMAP2
Metabolomics, S4 (raw)	S4	Metabolomics	Epoch 5	base representation	-9.93442188156613	1.18773157977821
Metabolomics, S4 (raw)	S4	Metabolomics	Epoch 5	base representation	-8.10765996325723	1.99330178544399
Metabolomics, S4 (raw)	S4	Metabolomics	Epoch 5	base representation	-9.05697241775258	3.14343510793184
Metabolomics, S4 (raw)	S4	Metabolomics	Epoch 5	base representation	-11.1779613482271	4.14498567260644
Metabolomics, S4 (raw)	S4	Metabolomics	Epoch 5	base representation	-8.88162178335951	3.11944079271773
Metabolomics, S4 (raw)	S4	Metabolomics	Epoch 5	base representation	-7.52810403995142	1.12181323144591
Metabolomics, S4 (raw)	S4	Metabolomics	Epoch 5	base representation	-9.17518572814821	3.68618026311954
Metabolomics, S4 (raw)	S4	Metabolomics	Epoch 5	base representation	-8.780471591357	-1.15984220320474
Metabolomics, S4 (raw)	S4	Metabolomics	Epoch 5	base representation	-10.2284702065932	1.13356837979445
Metabolomics, S4 (raw)	S4	Metabolomics	Epoch 5	base representation	-10.2636339025068	5.04957961332315
Metabolomics, S4 (raw)	S4	Metabolomics	Epoch 5	base representation	-10.3560756355065	5.01618614307945
Metabolomics, S4 (raw)	S4	Metabolomics	Epoch 5	base representation	-8.77330548644424	-1.52838989319976
Metabolomics, S4 (raw)	S4	Metabolomics	Epoch 5	base representation	-8.88448761868367	3.27875129957327
Metabolomics, S4 (raw)	S4	Metabolomics	Epoch 5	base representation	-10.5791882783918	1.3817711188444
Metabolomics, S4 (raw)	S4	Metabolomics	Epoch 5	base representation	-10.3237811179182	2.34104557590695
Metabolomics, S4 (raw)	S4	Metabolomics	Epoch 5	base representation	-10.4646930094146	1.5079393510609
Metabolomics, S4 (raw)	S4	Metabolomics	Epoch 5	base representation	-8.90897616053086	-0.943242576605487
Metabolomics, S4 (raw)	S4	Metabolomics	Epoch 5	base representation	-8.0037561536412	-1.49159540558084
Metabolomics, S4 (raw)	S4	Metabolomics	Epoch 5	base representation	-10.1972375595347	2.30023550171807
Metabolomics, S4 (raw)	S4	Metabolomics	Epoch 5	base representation	-8.06820558664706	0.80060292978709
Metabolomics, S4 (raw)	S4	Metabolomics	Epoch 5	base representation	-9.02762622337585	-2.86508008582509
Metabolomics, S4 (raw)	S4	Metabolomics	Epoch 5	base representation	-7.45066129892886	1.22220889291868
Metabolomics, S4 (raw)	S4	Metabolomics	Epoch 5	base representation	-7.6473257384813	1.48982107096124
Metabolomics, S4 (raw)	S4	Metabolomics	Epoch 5	base representation	-11.8474903321092	5.75327642546598
Metabolomics, S4 (raw)	S4	Metabolomics	Epoch 5	base representation	-8.63361803604687	3.17337590845206
Metabolomics, S4 (raw)	S4	Metabolomics	Epoch 5	base representation	-9.0800691225735	3.67934587533211
Metabolomics, S4 (raw)	S4	Metabolomics	Epoch 5	base representation	-9.8170180721127	-0.4943148887809
Metabolomics, S4 (raw)	S4	Metabolomics	Epoch 5	base representation	-8.63459213918524	-1.19462715891264
Metabolomics, S4 (raw)	S4	Metabolomics	Epoch 5	base representation	-8.75159660602802	1.35465363426419
Metabolomics, S4 (raw)	S4	Metabolomics	Epoch 5	base representation	-9.00073780214955	-2.80414819539565
Metabolomics, S4 (raw)	S4	Metabolomics	Epoch 5	base representation	-8.19917170561409	-2.66529596220978
Metabolomics, S4 (raw)	S4	Metabolomics	Epoch 5	base representation	-9.9929483203656	0.816739478974622
Metabolomics, S4 (raw)	S4	Metabolomics	Epoch 5	base representation	-12.42709911165	5.92473793225475
Metabolomics, S4 (raw)	S4	Metabolomics	Epoch 5	base representation	-9.79262391215127	1.36787107212406
Metabolomics, S4 (raw)	S4	Metabolomics	Epoch 5	base representation	-7.41184020398377	0.97239020700119
Metabolomics, S4 (raw)	S4	Metabolomics	Epoch 5	base representation	-9.42403569144498	-1.02767299907456
Metabolomics, S4 (raw)	S4	Metabolomics	Epoch 5	base representation	-10.2294344705979	4.65037133061292
Metabolomics, S4 (raw)	S4	Metabolomics	Epoch 5	base representation	-9.80863627201259	3.68913377877617
Metabolomics, S4 (raw)	S4	Metabolomics	Epoch 5	base representation	-9.54096711354872	3.16761373679922
Metabolomics, S4 (raw)	S4	Metabolomics	Epoch 5	base representation	-9.91575485935552	1.11526270374905
Metabolomics, S4 (raw)	S4	Metabolomics	Epoch 5	base representation	-7.80549044628879	2.31323128692649
Metabolomics, S4 (raw)	S4	Metabolomics	Epoch 5	base representation	-7.66046282646769	1.5363366393704
Metabolomics, S4 (raw)	S4	Metabolomics	Epoch 5	base representation	-7.68825963011654	2.17535254333911
Metabolomics, S4 (raw)	S4	Metabolomics	Epoch 5	base representation	-9.80201952997051	2.95713666879126
Metabolomics, S4 (raw)	S4	Metabolomics	Epoch 5	base representation	-12.0599925124957	5.89089358925261
Metabolomics, S4 (raw)	S4	Metabolomics	Epoch 5	base representation	-8.00131536769727	0.740836440103633
Metabolomics, S4 (raw)	S4	Metabolomics	Epoch 5	base representation	-8.16165576419218	-1.274211067049
Metabolomics, S4 (raw)	S4	Metabolomics	Epoch 5	base representation	-12.0548862990917	5.91595248878226
Metabolomics, S4 (raw)	S4	Metabolomics	Epoch 5	base representation	-9.18914493425745	1.13069546905023
Metabolomics, S4 (raw)	S4	Metabolomics	Epoch 5	base representation	-7.90610986804847	0.187976427787027
Metabolomics, S4 (raw)	S4	Metabolomics	Epoch 5	base representation	-7.59919856991318	1.94182815686547
Metabolomics, S4 (raw)	S4	Metabolomics	Epoch 5	base representation	-8.09158883721514	0.19639899071592
Metabolomics, S4 (raw)	S4	Metabolomics	Epoch 5	base representation	-10.1142695310245	0.831221831122116
Metabolomics, S4 (raw)	S4	Metabolomics	Epoch 5	base representation	-10.0989180622501	3.5877103438754
Metabolomics, S4 (raw)	S4	Metabolomics	Epoch 5	base representation	-9.73008799362141	-0.699853590886948
Metabolomics, S4 (raw)	S4	Metabolomics	Epoch 5	base representation	-7.5300350837991	0.801982009555777
Metabolomics, S4 (raw)	S4	Metabolomics	Epoch 5	base representation	-10.3128531391865	0.478650962149181
Metabolomics, S4 (raw)	S4	Metabolomics	Epoch 5	base representation	-7.58728820691246	0.752851517657653
Metabolomics, S4 (raw)	S4	Metabolomics	Epoch 5	base representation	-9.06321799730308	-1.49149015146165
Metabolomics, S4 (raw)	S4	Metabolomics	Epoch 5	base representation	-7.80647703336206	0.557582163415741
Metabolomics, S4 (raw)	S4	Metabolomics	Epoch 5	base representation	-7.89400445732818	0.0377720931838074
Metabolomics, S4 (raw)	S4	Metabolomics	Epoch 5	base representation	-8.68253983934511	-2.84084679258007
Metabolomics, S4 (raw)	S4	Metabolomics	Epoch 5	base representation	-8.27322568916987	2.72966714002274
Metabolomics, S4 (raw)	S4	Metabolomics	Epoch 5	base representation	-7.76843759832085	1.68108088985376
Metabolomics, S4 (raw)	S4	Metabolomics	Epoch 5	base representation	-9.28740832436443	0.122194374264073
Metabolomics, S4 (raw)	S4	Metabolomics	Epoch 5	base representation	-9.15732439941513	-2.69229748154773
Metabolomics, S4 (raw)	S4	Metabolomics	Epoch 5	base representation	-9.20888180151734	1.71360560071104
Metabolomics, S4 (raw)	S4	Metabolomics	Epoch 5	base representation	-10.509964103121	4.89449288230475
Metabolomics, S4 (raw)	S4	Metabolomics	Epoch 5	base representation	-7.5486674354522	1.88002089065662
Metabolomics, S4 (raw)	S4	Metabolomics	Epoch 5	base representation	-7.46882498656175	0.909571694755666
Metabolomics, S4 (raw)	S4	Metabolomics	Epoch 5	base representation	-12.0693326878551	5.88481563621543
Metabolomics, S4 (raw)	S4	Metabolomics	Epoch 5	base representation	-10.1337657403779	2.50436755100301
Metabolomics, S4 (raw)	S4	Metabolomics	Epoch 5	base representation	-9.52012799149952	3.17836957644768
Metabolomics, S4 (raw)	S4	Metabolomics	Epoch 5	base representation	-10.043178345002	4.1653004855985
Metabolomics, S4 (raw)	S4	Metabolomics	Epoch 5	base representation	-9.73643962682251	1.93821873860563
Metabolomics, S4 (raw)	S4	Metabolomics	Epoch 5	base representation	-8.78205596185595	-2.85084428387399
Metabolomics, S4 (raw)	S4	Metabolomics	Epoch 5	base representation	-10.9340758461436	5.28729040246499
Metabolomics, S4 (raw)	S4	Metabolomics	Epoch 5	base representation	-10.0926527586483	0.083366211623903
Metabolomics, S4 (raw)	S4	Metabolomics	Epoch 5	base representation	-8.45812313054116	2.84842669262877
Metabolomics, S4 (raw)	S4	Metabolomics	Epoch 5	base representation	-9.55618535860506	0.169909561028077
Metabolomics, S4 (raw)	S4	Metabolomics	Epoch 5	base representation	-10.775118949445	5.12893769065219
Metabolomics, S4 (raw)	S4	Metabolomics	Epoch 5	base representation	-8.81337497344726	1.62464666279889
Metabolomics, S4 (raw)	S4	Metabolomics	Epoch 5	base representation	-9.97302362668175	1.12141026420358
Metabolomics, S4 (raw)	S4	Metabolomics	Epoch 5	base representation	-10.6913678828461	4.99937337276926
Metabolomics, S4 (raw)	S4	Metabolomics	Epoch 5	base representation	-8.97788777465252	-1.39107803470344
Metabolomics, S4 (raw)	S4	Metabolomics	Epoch 5	base representation	-7.75790892214294	2.27358282891899
Metabolomics, S4 (raw)	S4	Metabolomics	Epoch 5	base representation	-12.189941201607	6.00487015111997
Metabolomics, S4 (raw)	S4	Metabolomics	Epoch 5	base representation	-10.8062621854718	4.5014837738733
Metabolomics, S4 (raw)	S4	Metabolomics	Epoch 5	base representation	-10.2029196370106	4.85575083992279
Metabolomics, S4 (raw)	S4	Metabolomics	Epoch 5	base representation	-7.94565780909519	-1.35838186386645
Metabolomics, S4 (raw)	S4	Metabolomics	Epoch 5	base representation	-10.1509791441759	4.45190326478279
Metabolomics, S4 (raw)	S4	Metabolomics	Epoch 5	base representation	-10.3125840422802	5.15668269090071
Metabolomics, S4 (raw)	S4	Metabolomics	Epoch 5	base representation	-9.98327284494451	0.919877909397719
Metabolomics, S4 (raw)	S4	Metabolomics	Epoch 5	base representation	-8.77936363484914	3.34257191870093
Metabolomics, S4 (raw)	S4	Metabolomics	Epoch 5	base representation	-9.16533955509961	0.157700929586132
Metabolomics, S4 (raw)	S4	Metabolomics	Epoch 5	base representation	-12.1088767963	5.95120512813173
Metabolomics, S4 (raw)	S4	Metabolomics	Epoch 5	base representation	-9.01577378167733	-2.84082668888966
Metabolomics, S4 (raw)	S4	Metabolomics	Epoch 5	base representation	-8.77606642654636	1.64524309850275
Metabolomics, S4 (raw)	S4	Metabolomics	Epoch 5	base representation	-9.12136203061355	-1.170404213784
Metabolomics, S4 (raw)	S4	Metabolomics	Epoch 5	base representation	-10.1407551045723	4.43728183937817
Metabolomics, S4 (raw)	S4	Metabolomics	Epoch 5	base representation	-12.1955067958115	5.95446040159931
Metabolomics, S4 (raw)	S4	Metabolomics	Epoch 5	base representation	-9.05138802510656	3.58654871594609
Metabolomics, S4 (raw)	S4	Metabolomics	Epoch 5	base representation	-9.19960848251019	0.976394119817672
Metabolomics, S4 (raw)	S4	Metabolomics	Epoch 5	base representation	-8.90168525139842	-1.46231742102202
Metabolomics, S4 (raw)	S4	Metabolomics	Epoch 5	base representation	-9.1901380075507	3.88147212950845
Metabolomics, S4 (raw)	S4	Metabolomics	Epoch 5	base representation	-8.16151218206398	-2.63956727807839
Metabolomics, S4 (raw)	S4	Metabolomics	Epoch 5	base representation	-10.2961731850524	4.78717587723309
Metabolomics, S4 (raw)	S4	Metabolomics	Epoch 5	base representation	-10.2552518010246	2.5145999775701
Metabolomics, S4 (raw)	S4	Metabolomics	Epoch 5	base representation	-10.0648215512662	4.53898899642567
Metabolomics, S4 (raw)	S4	Metabolomics	Epoch 5	base representation	-7.7675829629145	-1.59739937471148
Metabolomics, S4 (raw)	S4	Metabolomics	Epoch 5	base representation	-8.24924478901301	-2.72586908340673
Metabolomics, S4 (raw)	S4	Metabolomics	Epoch 5	base representation	-9.14460651503744	2.98245770155181
Metabolomics, S4 (raw)	S4	Metabolomics	Epoch 5	base representation	-7.75921609923757	0.691409533747961
Metabolomics, S4 (raw)	S4	Metabolomics	Epoch 5	base representation	-7.76654916870459	1.79691060951056
Metabolomics, S4 (raw)	S4	Metabolomics	Epoch 5	base representation	-8.88371270364896	1.23010948432169
Metabolomics, S4 (raw)	S4	Metabolomics	Epoch 5	base representation	-9.46169539386799	3.11155723174952
Metabolomics, S4 (raw)	S4	Metabolomics	Epoch 5	base representation	-9.16522315168542	-1.88980465513541
Metabolomics, S4 (raw)	S4	Metabolomics	Epoch 5	base representation	-9.27310909474196	-2.57268264218221
Metabolomics, S4 (raw)	S4	Metabolomics	Epoch 5	base representation	-9.07476669094767	3.60461682938973
Metabolomics, S4 (raw)	S4	Metabolomics	Epoch 5	base representation	-9.95749631517505	2.63465079971609
Metabolomics, S4 (raw)	S4	Metabolomics	Epoch 5	base representation	-11.2652842671052	4.50812452540086
Metabolomics, S4 (raw)	S4	Metabolomics	Epoch 5	base representation	-11.6684992659942	5.63376506084095
Metabolomics, S4 (raw)	S4	Metabolomics	Epoch 5	base representation	-7.38092801250541	1.45012262103289
Metabolomics, S4 (raw)	S4	Metabolomics	Epoch 5	base representation	-10.3954879986053	1.90708096763899
Metabolomics, S4 (raw)	S4	Metabolomics	Epoch 5	base representation	-9.93885657172614	3.95201827572012
Metabolomics, S4 (raw)	S4	Metabolomics	Epoch 5	base representation	-10.155498011509	4.39856595606101
Metabolomics, S4 (raw)	S4	Metabolomics	Epoch 5	base representation	-10.0582320137735	-0.102003716666204
Metabolomics, S4 (raw)	S4	Metabolomics	Epoch 5	base representation	-9.73805918478051	-0.0877127466214961
Metabolomics, S4 (raw)	S4	Metabolomics	Epoch 5	base representation	-7.95950085126359	-2.06390213949352
Metabolomics, S4 (raw)	S4	Metabolomics	Epoch 5	base representation	-7.96935571440684	-0.220132575721903
Metabolomics, S4 (raw)	S4	Metabolomics	Epoch 5	base representation	-9.27002424687137	0.205416984726048
Metabolomics, S4 (raw)	S4	Metabolomics	Epoch 5	base representation	-7.74159836517959	1.50164643560158
Metabolomics, S4 (raw)	S4	Metabolomics	Epoch 5	base representation	-10.3673413065379	5.17339157112531
Metabolomics, S4 (raw)	S4	Metabolomics	Epoch 5	base representation	-12.4700139678841	5.84506582132349
Metabolomics, S4 (raw)	S4	Metabolomics	Epoch 5	base representation	-7.84771347578787	2.353634614729
Metabolomics, S4 (raw)	S4	Metabolomics	Epoch 5	base representation	-9.44810152393446	0.396017926266327
Metabolomics, S4 (raw)	S4	Metabolomics	Epoch 5	base representation	-9.33778907103294	-2.33900813716883
Metabolomics, S4 (raw)	S4	Metabolomics	Epoch 5	base representation	-8.00466061515172	0.106347031992757
Metabolomics, S4 (raw)	S4	Metabolomics	Epoch 5	base representation	-9.62492702597975	3.09990811763329
Metabolomics, S4 (raw)	S4	Metabolomics	Epoch 5	base representation	-9.37669588383312	3.1424607869227
Metabolomics, S4 (raw)	S4	Metabolomics	Epoch 5	base representation	-8.07329210886126	0.160099047105318
Metabolomics, S4 (raw)	S4	Metabolomics	Epoch 5	base representation	-9.80738281695813	1.99458296536619
Metabolomics, S4 (raw)	S4	Metabolomics	Epoch 5	base representation	-9.9815155552243	4.15718770011351
Metabolomics, S4 (raw)	S4	Metabolomics	Epoch 5	base representation	-8.8776567102857	1.51835310757691
Metabolomics, S4 (raw)	S4	Metabolomics	Epoch 5	base representation	-7.85125934383842	1.43400384877645
Metabolomics, S4 (raw)	S4	Metabolomics	Epoch 5	base representation	-8.6958408414069	1.69945593131707
Metabolomics, S4 (raw)	S4	Metabolomics	Epoch 5	base representation	-8.20797459635267	-1.20711835396498
Metabolomics, S4 (raw)	S4	Metabolomics	Epoch 5	base representation	-9.32048048788791	3.24590603558659
Metabolomics, S4 (raw)	S4	Metabolomics	Epoch 5	base representation	-7.93102764211543	1.04831740413994
Metabolomics, S4 (raw)	S4	Metabolomics	Epoch 5	base representation	-9.62792796575446	-0.778253447697179
Metabolomics, S4 (raw)	S4	Metabolomics	Epoch 5	base representation	-8.19126884419893	-2.08374344921377
Metabolomics, S4 (raw)	S4	Metabolomics	Epoch 5	base representation	-10.2810679009327	4.7537977745408
Metabolomics, S4 (raw)	S4	Metabolomics	Epoch 5	base representation	-10.3013039316033	1.21887558788469
Metabolomics, S4 (raw)	S4	Metabolomics	Epoch 5	base representation	-7.86249520679497	2.29403015925898
Metabolomics, S4 (raw)	S4	Metabolomics	Epoch 5	base representation	-8.25959723138305	-1.83928010323732
Metabolomics, S4 (raw)	S4	Metabolomics	Epoch 5	base representation	-8.5318181736866	-2.89090144167804
Metabolomics, S4 (raw)	S4	Metabolomics	Epoch 5	base representation	-10.3319556406645	4.610416486425
Metabolomics, S4 (raw)	S4	Metabolomics	Epoch 5	base representation	-9.83449460923572	-0.459900911757733
Metabolomics, S4 (raw)	S4	Metabolomics	Epoch 5	base representation	-8.34337068390858	-1.29388861353372
Metabolomics, S4 (raw)	S4	Metabolomics	Epoch 5	base representation	-7.83437099209339	-1.57606554843207
Metabolomics, S4 (raw)	S4	Metabolomics	Epoch 5	base representation	-9.05830709372416	-0.997163133581675
Metabolomics, S4 (raw)	S4	Metabolomics	Epoch 5	base representation	-8.23988532806254	-1.97334816742001
Metabolomics, S4 (raw)	S4	Metabolomics	Epoch 5	base representation	-10.2126076719076	3.7198010313736
Metabolomics, S4 (raw)	S4	Metabolomics	Epoch 5	base representation	-9.34878592336493	-2.29612148911616
Metabolomics, S4 (raw)	S4	Metabolomics	Epoch 5	base representation	-8.10613565552662	-1.71679000788261
Metabolomics, S4 (raw)	S4	Metabolomics	Epoch 5	base representation	-7.97746901753149	0.762766870365263
Metabolomics, S4 (raw)	S4	Metabolomics	Epoch 5	base representation	-10.1773705979418	4.90817991760296
Metabolomics, S4 (raw)	S4	Metabolomics	Epoch 5	base representation	-12.2829074676181	5.969446795999
Metabolomics, S4 (raw)	S4	Metabolomics	Epoch 5	base representation	-8.01652174503281	-2.12399350836135
Metabolomics, S4 (raw)	S4	Metabolomics	Epoch 5	base representation	-9.21755466912818	-1.53921346236468
Metabolomics, F4 (raw)	F4	Metabolomics	Epoch 5	base representation	-10.0988315468165	0.737803601296756
Metabolomics, F4 (raw)	F4	Metabolomics	Epoch 5	base representation	-9.84838594516251	1.43312341131352
Metabolomics, F4 (raw)	F4	Metabolomics	Epoch 5	base representation	-8.63903448698007	3.05879569038551
Metabolomics, F4 (raw)	F4	Metabolomics	Epoch 5	base representation	-11.2597758381508	4.28124577006544
Metabolomics, F4 (raw)	F4	Metabolomics	Epoch 5	base representation	-9.11046745024755	3.70715945190052
Metabolomics, F4 (raw)	F4	Metabolomics	Epoch 5	base representation	-10.2993130918138	2.75480906670436
Metabolomics, F4 (raw)	F4	Metabolomics	Epoch 5	base representation	-10.076098749012	1.10357938653526
Metabolomics, F4 (raw)	F4	Metabolomics	Epoch 5	base representation	-8.25941072528141	-1.58781810330743
Metabolomics, F4 (raw)	F4	Metabolomics	Epoch 5	base representation	-9.79199195679696	-0.497070785544877
Metabolomics, F4 (raw)	F4	Metabolomics	Epoch 5	base representation	-8.87894292820276	-2.80220265925787
Metabolomics, F4 (raw)	F4	Metabolomics	Epoch 5	base representation	-11.0454631289818	5.45648172857584
Metabolomics, F4 (raw)	F4	Metabolomics	Epoch 5	base representation	-8.94847052123216	-2.74557899706513
Metabolomics, F4 (raw)	F4	Metabolomics	Epoch 5	base representation	-8.44459322445717	2.97136781468705
Metabolomics, F4 (raw)	F4	Metabolomics	Epoch 5	base representation	-11.1770613141732	4.15532694865696
Metabolomics, F4 (raw)	F4	Metabolomics	Epoch 5	base representation	-10.079300459125	2.50841158507006
Metabolomics, F4 (raw)	F4	Metabolomics	Epoch 5	base representation	-10.1942878028857	0.120046277739297
Metabolomics, F4 (raw)	F4	Metabolomics	Epoch 5	base representation	-8.20890130298612	-1.18053878855183
Metabolomics, F4 (raw)	F4	Metabolomics	Epoch 5	base representation	-8.46122815177198	-2.8046793169714
Metabolomics, F4 (raw)	F4	Metabolomics	Epoch 5	base representation	-11.2227339354026	4.26622944375521
Metabolomics, F4 (raw)	F4	Metabolomics	Epoch 5	base representation	-9.3473084080409	0.214567030290808
Metabolomics, F4 (raw)	F4	Metabolomics	Epoch 5	base representation	-9.04586265536053	-2.88881295789877
Metabolomics, F4 (raw)	F4	Metabolomics	Epoch 5	base representation	-7.9519429764697	-1.76789147880873
Metabolomics, F4 (raw)	F4	Metabolomics	Epoch 5	base representation	-7.7780994173555	0.498624084436888
Metabolomics, F4 (raw)	F4	Metabolomics	Epoch 5	base representation	-12.0081176368857	5.73536560442582
Metabolomics, F4 (raw)	F4	Metabolomics	Epoch 5	base representation	-7.80055012406357	1.70874547516126
Metabolomics, F4 (raw)	F4	Metabolomics	Epoch 5	base representation	-8.07766719976304	-2.12645211436232
Metabolomics, F4 (raw)	F4	Metabolomics	Epoch 5	base representation	-9.27771684258298	-2.23285191424375
Metabolomics, F4 (raw)	F4	Metabolomics	Epoch 5	base representation	-12.4487952342839	5.92277457850275
Metabolomics, F4 (raw)	F4	Metabolomics	Epoch 5	base representation	-11.1474899330245	4.46740016416028
Metabolomics, F4 (raw)	F4	Metabolomics	Epoch 5	base representation	-12.3142491628062	5.82155796631649
Metabolomics, F4 (raw)	F4	Metabolomics	Epoch 5	base representation	-8.61586599767432	-2.89441504855293
Metabolomics, F4 (raw)	F4	Metabolomics	Epoch 5	base representation	-9.59330932929237	-1.1071047195642
Metabolomics, F4 (raw)	F4	Metabolomics	Epoch 5	base representation	-11.0920275071553	5.4492584611885
Metabolomics, F4 (raw)	F4	Metabolomics	Epoch 5	base representation	-10.3459812457015	1.30746802231233
Metabolomics, F4 (raw)	F4	Metabolomics	Epoch 5	base representation	-9.79516802076518	0.667414570151808
Metabolomics, F4 (raw)	F4	Metabolomics	Epoch 5	base representation	-9.14051592217003	-2.2672036958636
Metabolomics, F4 (raw)	F4	Metabolomics	Epoch 5	base representation	-10.3162718996225	4.59354241396704
Metabolomics, F4 (raw)	F4	Metabolomics	Epoch 5	base representation	-10.132059985297	3.72373272661455
Metabolomics, F4 (raw)	F4	Metabolomics	Epoch 5	base representation	-10.2102838902725	4.36250260531648
Metabolomics, F4 (raw)	F4	Metabolomics	Epoch 5	base representation	-9.95810873582468	0.768653511403808
Metabolomics, F4 (raw)	F4	Metabolomics	Epoch 5	base representation	-7.47464465846511	1.71661473472361
Metabolomics, F4 (raw)	F4	Metabolomics	Epoch 5	base representation	-9.51242268567007	1.76564329963684
Metabolomics, F4 (raw)	F4	Metabolomics	Epoch 5	base representation	-7.4288324024401	0.841935329735058
Metabolomics, F4 (raw)	F4	Metabolomics	Epoch 5	base representation	-10.0380885662476	2.82560067245278
Metabolomics, F4 (raw)	F4	Metabolomics	Epoch 5	base representation	-11.7776350698404	5.72162173455859
Metabolomics, F4 (raw)	F4	Metabolomics	Epoch 5	base representation	-8.74487438976283	1.57789347245191
Metabolomics, F4 (raw)	F4	Metabolomics	Epoch 5	base representation	-9.30783786891866	-0.845726007825339
Metabolomics, F4 (raw)	F4	Metabolomics	Epoch 5	base representation	-11.8743420691137	5.78991582171739
Metabolomics, F4 (raw)	F4	Metabolomics	Epoch 5	base representation	-9.15014016040649	-1.75491484065844
Metabolomics, F4 (raw)	F4	Metabolomics	Epoch 5	base representation	-7.55251727494284	1.57663640504104
Metabolomics, F4 (raw)	F4	Metabolomics	Epoch 5	base representation	-7.58595490096428	1.89306574981197
Metabolomics, F4 (raw)	F4	Metabolomics	Epoch 5	base representation	-8.05323779004783	-1.85933835652028
Metabolomics, F4 (raw)	F4	Metabolomics	Epoch 5	base representation	-9.27640367870038	0.0608571405714384
Metabolomics, F4 (raw)	F4	Metabolomics	Epoch 5	base representation	-10.5801558234511	4.59558585577784
Metabolomics, F4 (raw)	F4	Metabolomics	Epoch 5	base representation	-10.2101457426753	0.463983707484845
Metabolomics, F4 (raw)	F4	Metabolomics	Epoch 5	base representation	-7.49144803522279	0.914268059884221
Metabolomics, F4 (raw)	F4	Metabolomics	Epoch 5	base representation	-9.65760583776197	0.268076200657738
Metabolomics, F4 (raw)	F4	Metabolomics	Epoch 5	base representation	-7.59345896866469	1.78373555529801
Metabolomics, F4 (raw)	F4	Metabolomics	Epoch 5	base representation	-7.92221694043879	0.559982913596785
Metabolomics, F4 (raw)	F4	Metabolomics	Epoch 5	base representation	-7.79509108134383	-1.81112428846718
Metabolomics, F4 (raw)	F4	Metabolomics	Epoch 5	base representation	-7.87123264315815	0.29301382066124
Metabolomics, F4 (raw)	F4	Metabolomics	Epoch 5	base representation	-8.02853360325292	-2.44277715692289
Metabolomics, F4 (raw)	F4	Metabolomics	Epoch 5	base representation	-7.75971484795095	1.78491575722684
Metabolomics, F4 (raw)	F4	Metabolomics	Epoch 5	base representation	-10.1939285888837	5.0928525960147
Metabolomics, F4 (raw)	F4	Metabolomics	Epoch 5	base representation	-10.2754337637314	0.291803000934878
Metabolomics, F4 (raw)	F4	Metabolomics	Epoch 5	base representation	-9.16666697650985	-1.80952388276125
Metabolomics, F4 (raw)	F4	Metabolomics	Epoch 5	base representation	-10.4820041106457	0.85150422182759
Metabolomics, F4 (raw)	F4	Metabolomics	Epoch 5	base representation	-11.954678802025	5.80948961371694
Metabolomics, F4 (raw)	F4	Metabolomics	Epoch 5	base representation	-12.3949197071447	5.88538097326382
Metabolomics, F4 (raw)	F4	Metabolomics	Epoch 5	base representation	-8.2062269087267	-2.61721445993585
Metabolomics, F4 (raw)	F4	Metabolomics	Epoch 5	base representation	-10.4628064120253	1.60011956090789
Metabolomics, F4 (raw)	F4	Metabolomics	Epoch 5	base representation	-10.3130138535202	0.88769952727003
Metabolomics, F4 (raw)	F4	Metabolomics	Epoch 5	base representation	-9.60772364648561	1.99455586610748
Metabolomics, F4 (raw)	F4	Metabolomics	Epoch 5	base representation	-10.4471595397834	3.62419194369748
Metabolomics, F4 (raw)	F4	Metabolomics	Epoch 5	base representation	-7.39590000655487	1.65152810110438
Metabolomics, F4 (raw)	F4	Metabolomics	Epoch 5	base representation	-8.10531673865706	-2.56142258152595
Metabolomics, F4 (raw)	F4	Metabolomics	Epoch 5	base representation	-8.83963852492432	1.76282033986228
Metabolomics, F4 (raw)	F4	Metabolomics	Epoch 5	base representation	-8.8109156627096	-1.37977889704217
Metabolomics, F4 (raw)	F4	Metabolomics	Epoch 5	base representation	-10.1565847921948	2.47389167489317
Metabolomics, F4 (raw)	F4	Metabolomics	Epoch 5	base representation	-9.32321285248329	-1.32745263529888
Metabolomics, F4 (raw)	F4	Metabolomics	Epoch 5	base representation	-10.7360692542488	4.74565100730482
Metabolomics, F4 (raw)	F4	Metabolomics	Epoch 5	base representation	-9.92032565194804	0.866652799005759
Metabolomics, F4 (raw)	F4	Metabolomics	Epoch 5	base representation	-7.78312262571825	-1.87684724555035
Metabolomics, F4 (raw)	F4	Metabolomics	Epoch 5	base representation	-11.7824461099689	5.76280232493768
Metabolomics, F4 (raw)	F4	Metabolomics	Epoch 5	base representation	-8.19624755465266	-1.57083383032869
Metabolomics, F4 (raw)	F4	Metabolomics	Epoch 5	base representation	-7.57541474238155	2.06865518864279
Metabolomics, F4 (raw)	F4	Metabolomics	Epoch 5	base representation	-8.69833319275099	3.38435720319621
Metabolomics, F4 (raw)	F4	Metabolomics	Epoch 5	base representation	-11.1801155159155	4.27380732431228
Metabolomics, F4 (raw)	F4	Metabolomics	Epoch 5	base representation	-10.820742233966	5.20513044388981
Metabolomics, F4 (raw)	F4	Metabolomics	Epoch 5	base representation	-7.7227406713426	-1.54441816141965
Metabolomics, F4 (raw)	F4	Metabolomics	Epoch 5	base representation	-9.1204803224538	1.59409150421254
Metabolomics, F4 (raw)	F4	Metabolomics	Epoch 5	base representation	-10.9714533696865	5.27656933384574
Metabolomics, F4 (raw)	F4	Metabolomics	Epoch 5	base representation	-9.97923278873063	1.13678147299786
Metabolomics, F4 (raw)	F4	Metabolomics	Epoch 5	base representation	-10.1111400312124	4.13668837455881
Metabolomics, F4 (raw)	F4	Metabolomics	Epoch 5	base representation	-10.0287937082061	2.61483529721103
Metabolomics, F4 (raw)	F4	Metabolomics	Epoch 5	base representation	-10.9974145651918	4.2114249508821
Metabolomics, F4 (raw)	F4	Metabolomics	Epoch 5	base representation	-9.29217169084513	-2.58833068631069
Metabolomics, F4 (raw)	F4	Metabolomics	Epoch 5	base representation	-9.02927847249099	3.52188665565332
Metabolomics, F4 (raw)	F4	Metabolomics	Epoch 5	base representation	-8.54573923395551	-1.55178330827385
Metabolomics, F4 (raw)	F4	Metabolomics	Epoch 5	base representation	-12.4074091122112	5.88546923464013
Metabolomics, F4 (raw)	F4	Metabolomics	Epoch 5	base representation	-11.7095621493107	5.68037216479072
Metabolomics, F4 (raw)	F4	Metabolomics	Epoch 5	base representation	-12.1864693858488	5.84599770953113
Metabolomics, F4 (raw)	F4	Metabolomics	Epoch 5	base representation	-9.92119025208274	-0.13064354209253
Metabolomics, F4 (raw)	F4	Metabolomics	Epoch 5	base representation	-8.87700415151643	-2.94924977835407
Metabolomics, F4 (raw)	F4	Metabolomics	Epoch 5	base representation	-8.82743464483806	1.28586138522153
Metabolomics, F4 (raw)	F4	Metabolomics	Epoch 5	base representation	-7.84964488698439	-1.70414697448022
Metabolomics, F4 (raw)	F4	Metabolomics	Epoch 5	base representation	-10.9788129299937	3.86296608002693
Metabolomics, F4 (raw)	F4	Metabolomics	Epoch 5	base representation	-10.7224354711123	5.06494821419354
Metabolomics, F4 (raw)	F4	Metabolomics	Epoch 5	base representation	-8.52025046032531	2.87869639578162
Metabolomics, F4 (raw)	F4	Metabolomics	Epoch 5	base representation	-7.95313642593966	-2.43775593539431
Metabolomics, F4 (raw)	F4	Metabolomics	Epoch 5	base representation	-9.93945846491861	1.31712388940919
Metabolomics, F4 (raw)	F4	Metabolomics	Epoch 5	base representation	-9.81273352461631	1.61643063482579
Metabolomics, F4 (raw)	F4	Metabolomics	Epoch 5	base representation	-7.5681484635183	0.871187640577445
Metabolomics, F4 (raw)	F4	Metabolomics	Epoch 5	base representation	-9.32813015939693	1.6268037963899
Metabolomics, F4 (raw)	F4	Metabolomics	Epoch 5	base representation	-12.3879983883111	5.90464216160908
Metabolomics, F4 (raw)	F4	Metabolomics	Epoch 5	base representation	-10.2417139408462	5.01188758212121
Metabolomics, F4 (raw)	F4	Metabolomics	Epoch 5	base representation	-9.57408442173107	-0.990785951640446
Metabolomics, F4 (raw)	F4	Metabolomics	Epoch 5	base representation	-9.29365868987468	-2.60076504846605
Metabolomics, F4 (raw)	F4	Metabolomics	Epoch 5	base representation	-8.63862124539971	1.43335089835665
Metabolomics, F4 (raw)	F4	Metabolomics	Epoch 5	base representation	-9.62393705418917	3.11808786853016
Metabolomics, F4 (raw)	F4	Metabolomics	Epoch 5	base representation	-11.2070405588087	4.37224843348597
Metabolomics, F4 (raw)	F4	Metabolomics	Epoch 5	base representation	-10.4917289422382	5.06636032545369
Metabolomics, F4 (raw)	F4	Metabolomics	Epoch 5	base representation	-9.76498322570914	1.92146096189076
Metabolomics, F4 (raw)	F4	Metabolomics	Epoch 5	base representation	-9.68669589570256	2.10018901455308
Metabolomics, F4 (raw)	F4	Metabolomics	Epoch 5	base representation	-8.72771560145099	3.21614410083557
Metabolomics, F4 (raw)	F4	Metabolomics	Epoch 5	base representation	-11.2579782898877	4.32600437022381
Metabolomics, F4 (raw)	F4	Metabolomics	Epoch 5	base representation	-9.77530437011441	1.45147304226495
Metabolomics, F4 (raw)	F4	Metabolomics	Epoch 5	base representation	-7.97559518110032	0.00500369147352591
Metabolomics, F4 (raw)	F4	Metabolomics	Epoch 5	base representation	-8.42115572088162	-1.17853305242373
Metabolomics, F4 (raw)	F4	Metabolomics	Epoch 5	base representation	-7.96639162272631	-1.79668778253923
Metabolomics, F4 (raw)	F4	Metabolomics	Epoch 5	base representation	-10.6529289144113	1.20949618037979
Metabolomics, F4 (raw)	F4	Metabolomics	Epoch 5	base representation	-8.14960557719243	-1.42516614760139
Metabolomics, F4 (raw)	F4	Metabolomics	Epoch 5	base representation	-8.7124988446357	3.28216685841101
Metabolomics, F4 (raw)	F4	Metabolomics	Epoch 5	base representation	-8.7461055150271	1.44686697484236
Metabolomics, F4 (raw)	F4	Metabolomics	Epoch 5	base representation	-10.4576342998887	4.24868980741966
Metabolomics, F4 (raw)	F4	Metabolomics	Epoch 5	base representation	-10.5546076402742	1.21759707234593
Metabolomics, F4 (raw)	F4	Metabolomics	Epoch 5	base representation	-9.17864713010769	-1.67119467771526
Metabolomics, F4 (raw)	F4	Metabolomics	Epoch 5	base representation	-8.61617603305431	-1.13899941543775
Metabolomics, F4 (raw)	F4	Metabolomics	Epoch 5	base representation	-10.7367235022593	5.0504419424444
Metabolomics, F4 (raw)	F4	Metabolomics	Epoch 5	base representation	-8.38015627587537	-1.12039651058895
Metabolomics, F4 (raw)	F4	Metabolomics	Epoch 5	base representation	-9.90513643307547	0.879481543391094
Metabolomics, F4 (raw)	F4	Metabolomics	Epoch 5	base representation	-7.69722063343019	0.634904777555659
Metabolomics, F4 (raw)	F4	Metabolomics	Epoch 5	base representation	-9.55523771632216	1.88751919361025
Metabolomics, F4 (raw)	F4	Metabolomics	Epoch 5	base representation	-8.83447072887158	1.54779859835379
Metabolomics, F4 (raw)	F4	Metabolomics	Epoch 5	base representation	-7.93571163404726	1.31732315820328
Metabolomics, F4 (raw)	F4	Metabolomics	Epoch 5	base representation	-9.11424857521249	-2.58828625318218
Metabolomics, F4 (raw)	F4	Metabolomics	Epoch 5	base representation	-7.9568586480623	-1.35459253380154
Metabolomics, F4 (raw)	F4	Metabolomics	Epoch 5	base representation	-10.0136706685736	2.35369215625595
Metabolomics, F4 (raw)	F4	Metabolomics	Epoch 5	base representation	-8.09058819776718	-2.05039687025966
Metabolomics, F4 (raw)	F4	Metabolomics	Epoch 5	base representation	-9.01654592863785	-2.09667951204385
Metabolomics, F4 (raw)	F4	Metabolomics	Epoch 5	base representation	-8.88913515283594	-2.95167060959313
Metabolomics, F4 (raw)	F4	Metabolomics	Epoch 5	base representation	-8.57593299886792	3.11229209326204
Metabolomics, F4 (raw)	F4	Metabolomics	Epoch 5	base representation	-9.93551729224434	1.22145199084387
Metabolomics, F4 (raw)	F4	Metabolomics	Epoch 5	base representation	-8.55631062925292	3.21117634248206
Metabolomics, F4 (raw)	F4	Metabolomics	Epoch 5	base representation	-9.0373726485443	0.964297775276937
Metabolomics, F4 (raw)	F4	Metabolomics	Epoch 5	base representation	-8.13937026112537	-2.5826554133182
Metabolomics, F4 (raw)	F4	Metabolomics	Epoch 5	base representation	-11.1034026178279	4.4002847879837
Metabolomics, F4 (raw)	F4	Metabolomics	Epoch 5	base representation	-9.7944822685719	-0.623002157802678
Metabolomics, F4 (raw)	F4	Metabolomics	Epoch 5	base representation	-8.24291399002625	-1.14584205458769
Metabolomics, F4 (raw)	F4	Metabolomics	Epoch 5	base representation	-8.07451792386913	-2.09555674777584
Metabolomics, F4 (raw)	F4	Metabolomics	Epoch 5	base representation	-8.88741585220864	0.174880723431176
Metabolomics, F4 (raw)	F4	Metabolomics	Epoch 5	base representation	-8.57289948629562	-2.02934079647162
Metabolomics, F4 (raw)	F4	Metabolomics	Epoch 5	base representation	-11.2935386281221	4.30029146333491
Metabolomics, F4 (raw)	F4	Metabolomics	Epoch 5	base representation	-9.65597221545555	-0.915183274947532
Metabolomics, F4 (raw)	F4	Metabolomics	Epoch 5	base representation	-8.25058929901304	-2.6941809027851
Metabolomics, F4 (raw)	F4	Metabolomics	Epoch 5	base representation	-9.6185886003008	1.58501087108387
Metabolomics, F4 (raw)	F4	Metabolomics	Epoch 5	base representation	-9.17871115964444	3.86649813722464
Metabolomics, F4 (raw)	F4	Metabolomics	Epoch 5	base representation	-12.3689058964996	5.90655758199601
Metabolomics, F4 (raw)	F4	Metabolomics	Epoch 5	base representation	-8.75021738205884	-2.84050873269479
Metabolomics, F4 (raw)	F4	Metabolomics	Epoch 5	base representation	-9.34827106762219	-1.24768238021099
Proteomics, S4 (raw)	S4	Proteomics	Epoch 5	base representation	8.73859923435898	-6.08764749306878
Proteomics, S4 (raw)	S4	Proteomics	Epoch 5	base representation	8.67651281816572	-5.44313824325106
Proteomics, S4 (raw)	S4	Proteomics	Epoch 5	base representation	8.00757264965418	-2.21909378058391
Proteomics, S4 (raw)	S4	Proteomics	Epoch 5	base representation	8.24417230484958	-3.89108703871462
Proteomics, S4 (raw)	S4	Proteomics	Epoch 5	base representation	9.09116982423439	-1.38360133829279
Proteomics, S4 (raw)	S4	Proteomics	Epoch 5	base representation	9.02375413384134	-5.26654218299813
Proteomics, S4 (raw)	S4	Proteomics	Epoch 5	base representation	10.5580632055307	-3.19818753803843
Proteomics, S4 (raw)	S4	Proteomics	Epoch 5	base representation	9.49414592066993	-5.45408981678366
Proteomics, S4 (raw)	S4	Proteomics	Epoch 5	base representation	9.13592755873571	-5.44786400820882
Proteomics, S4 (raw)	S4	Proteomics	Epoch 5	base representation	8.10359269103546	-4.04491451203958
Proteomics, S4 (raw)	S4	Proteomics	Epoch 5	base representation	8.2492462891889	-1.88267007966584
Proteomics, S4 (raw)	S4	Proteomics	Epoch 5	base representation	10.5301819875082	-4.023018877388
Proteomics, S4 (raw)	S4	Proteomics	Epoch 5	base representation	8.07618470465326	-4.2878981089294
Proteomics, S4 (raw)	S4	Proteomics	Epoch 5	base representation	10.3617562352363	-3.3353581638707
Proteomics, S4 (raw)	S4	Proteomics	Epoch 5	base representation	8.54547278623735	-1.86307880669848
Proteomics, S4 (raw)	S4	Proteomics	Epoch 5	base representation	7.96057926553013	-4.91470002787548
Proteomics, S4 (raw)	S4	Proteomics	Epoch 5	base representation	10.3185758830259	-3.68152906349614
Proteomics, S4 (raw)	S4	Proteomics	Epoch 5	base representation	9.22169964619152	-5.94656861368879
Proteomics, S4 (raw)	S4	Proteomics	Epoch 5	base representation	8.28745493494337	-5.51712843761193
Proteomics, S4 (raw)	S4	Proteomics	Epoch 5	base representation	8.52280522969727	-1.53934030524367
Proteomics, S4 (raw)	S4	Proteomics	Epoch 5	base representation	8.40207018317618	-5.78818802266145
Proteomics, S4 (raw)	S4	Proteomics	Epoch 5	base representation	10.517117046561	-3.21270006874625
Proteomics, S4 (raw)	S4	Proteomics	Epoch 5	base representation	8.0751142740007	-2.07775598009392
Proteomics, S4 (raw)	S4	Proteomics	Epoch 5	base representation	8.26702467097656	-5.24223901187513
Proteomics, S4 (raw)	S4	Proteomics	Epoch 5	base representation	10.3627341147516	-3.33634538956182
Proteomics, S4 (raw)	S4	Proteomics	Epoch 5	base representation	7.89586226258214	-2.56038978624001
Proteomics, S4 (raw)	S4	Proteomics	Epoch 5	base representation	8.9833324687855	-4.77398030588654
Proteomics, S4 (raw)	S4	Proteomics	Epoch 5	base representation	10.5323891847414	-4.06533490051622
Proteomics, S4 (raw)	S4	Proteomics	Epoch 5	base representation	7.8661230770488	-2.58332247727061
Proteomics, S4 (raw)	S4	Proteomics	Epoch 5	base representation	9.09665327177579	-1.63649460722674
Proteomics, S4 (raw)	S4	Proteomics	Epoch 5	base representation	7.96265610984996	-3.11003544786388
Proteomics, S4 (raw)	S4	Proteomics	Epoch 5	base representation	9.57391207098441	-5.44734560382489
Proteomics, S4 (raw)	S4	Proteomics	Epoch 5	base representation	8.93088290642437	-1.71831515385632
Proteomics, S4 (raw)	S4	Proteomics	Epoch 5	base representation	8.24044172181404	-1.59084502582707
Proteomics, S4 (raw)	S4	Proteomics	Epoch 5	base representation	9.07291203493545	-1.3969954817369
Proteomics, S4 (raw)	S4	Proteomics	Epoch 5	base representation	8.04183891583546	-5.14613924800787
Proteomics, S4 (raw)	S4	Proteomics	Epoch 5	base representation	8.22329681823692	-4.52741763028461
Proteomics, S4 (raw)	S4	Proteomics	Epoch 5	base representation	8.00418072611853	-4.20137547975314
Proteomics, S4 (raw)	S4	Proteomics	Epoch 5	base representation	8.21593518880872	-2.42164557768748
Proteomics, S4 (raw)	S4	Proteomics	Epoch 5	base representation	9.42884541147092	-5.70296632721645
Proteomics, S4 (raw)	S4	Proteomics	Epoch 5	base representation	8.59369320862736	-1.8109426092717
Proteomics, S4 (raw)	S4	Proteomics	Epoch 5	base representation	8.319477000709	-5.68920673837414
Proteomics, S4 (raw)	S4	Proteomics	Epoch 5	base representation	8.14184685629755	-5.11022649862412
Proteomics, S4 (raw)	S4	Proteomics	Epoch 5	base representation	8.63942338919072	-5.26354558496128
Proteomics, S4 (raw)	S4	Proteomics	Epoch 5	base representation	8.18750438582959	-1.82330279660733
Proteomics, S4 (raw)	S4	Proteomics	Epoch 5	base representation	8.77892565167087	-1.61447076944253
Proteomics, S4 (raw)	S4	Proteomics	Epoch 5	base representation	9.14955917468518	-5.72730866342777
Proteomics, S4 (raw)	S4	Proteomics	Epoch 5	base representation	8.09023615959942	-4.19612116574224
Proteomics, S4 (raw)	S4	Proteomics	Epoch 5	base representation	8.4917974769857	-1.62110737619389
Proteomics, S4 (raw)	S4	Proteomics	Epoch 5	base representation	10.7071046963987	-3.82324074430567
Proteomics, S4 (raw)	S4	Proteomics	Epoch 5	base representation	8.59846414319686	-6.0623448781346
Proteomics, S4 (raw)	S4	Proteomics	Epoch 5	base representation	8.17262841451319	-2.48588086074194
Proteomics, S4 (raw)	S4	Proteomics	Epoch 5	base representation	8.7426665464387	-1.45249088131496
Proteomics, S4 (raw)	S4	Proteomics	Epoch 5	base representation	8.42964338868597	-5.65490076863009
Proteomics, S4 (raw)	S4	Proteomics	Epoch 5	base representation	9.25361285865688	-1.63376445360919
Proteomics, S4 (raw)	S4	Proteomics	Epoch 5	base representation	9.23904049978653	-5.66480228519401
Proteomics, S4 (raw)	S4	Proteomics	Epoch 5	base representation	8.45984593019342	-5.86385043710175
Proteomics, S4 (raw)	S4	Proteomics	Epoch 5	base representation	9.40158388456234	-4.71811953417706
Proteomics, S4 (raw)	S4	Proteomics	Epoch 5	base representation	8.27038357813377	-5.3227867941076
Proteomics, S4 (raw)	S4	Proteomics	Epoch 5	base representation	8.43048838758932	-1.51252431923068
Proteomics, S4 (raw)	S4	Proteomics	Epoch 5	base representation	9.89770963194426	-4.44840908138607
Proteomics, S4 (raw)	S4	Proteomics	Epoch 5	base representation	9.25443741077228	-1.44350854441813
Proteomics, S4 (raw)	S4	Proteomics	Epoch 5	base representation	8.40165929310269	-1.57306116387655
Proteomics, S4 (raw)	S4	Proteomics	Epoch 5	base representation	8.89310186187852	-1.32778252812836
Proteomics, S4 (raw)	S4	Proteomics	Epoch 5	base representation	8.4085058861586	-5.91105426795183
Proteomics, S4 (raw)	S4	Proteomics	Epoch 5	base representation	8.91858410328579	-5.97318508680936
Proteomics, S4 (raw)	S4	Proteomics	Epoch 5	base representation	7.85904728281927	-2.61354535662027
Proteomics, S4 (raw)	S4	Proteomics	Epoch 5	base representation	8.24778256548882	-5.12733069104782
Proteomics, S4 (raw)	S4	Proteomics	Epoch 5	base representation	8.04906889085315	-2.31769923563718
Proteomics, S4 (raw)	S4	Proteomics	Epoch 5	base representation	9.10363093943874	-1.59925801200294
Proteomics, S4 (raw)	S4	Proteomics	Epoch 5	base representation	10.7125247585224	-3.93878638555489
Proteomics, S4 (raw)	S4	Proteomics	Epoch 5	base representation	7.90495218126095	-2.99973844503735
Proteomics, S4 (raw)	S4	Proteomics	Epoch 5	base representation	9.30246852474269	-5.59914994118283
Proteomics, S4 (raw)	S4	Proteomics	Epoch 5	base representation	8.62563884426344	-5.70972643048488
Proteomics, S4 (raw)	S4	Proteomics	Epoch 5	base representation	8.00032836188039	-4.59778571028115
Proteomics, S4 (raw)	S4	Proteomics	Epoch 5	base representation	10.6214358681688	-3.99722542596946
Proteomics, S4 (raw)	S4	Proteomics	Epoch 5	base representation	8.7381849754322	-1.78797159023677
Proteomics, S4 (raw)	S4	Proteomics	Epoch 5	base representation	9.0442189156748	-4.00377488510179
Proteomics, S4 (raw)	S4	Proteomics	Epoch 5	base representation	8.003125222363	-4.50747509297443
Proteomics, S4 (raw)	S4	Proteomics	Epoch 5	base representation	7.93756212790145	-2.61643294671565
Proteomics, S4 (raw)	S4	Proteomics	Epoch 5	base representation	7.97499132418054	-4.27478375271664
Proteomics, S4 (raw)	S4	Proteomics	Epoch 5	base representation	10.0326650510953	-4.39281469669154
Proteomics, S4 (raw)	S4	Proteomics	Epoch 5	base representation	8.47514296624584	-5.68663411592579
Proteomics, S4 (raw)	S4	Proteomics	Epoch 5	base representation	9.17552737934105	-5.63096414252175
Proteomics, S4 (raw)	S4	Proteomics	Epoch 5	base representation	8.15204098599997	-2.02279466595448
Proteomics, S4 (raw)	S4	Proteomics	Epoch 5	base representation	8.69792539014072	-6.0333925553407
Proteomics, S4 (raw)	S4	Proteomics	Epoch 5	base representation	8.14041115580461	-4.53131436746142
Proteomics, S4 (raw)	S4	Proteomics	Epoch 5	base representation	8.16349363436227	-1.84107564570147
Proteomics, S4 (raw)	S4	Proteomics	Epoch 5	base representation	8.02730881219674	-4.26974687733131
Proteomics, S4 (raw)	S4	Proteomics	Epoch 5	base representation	10.1586241763873	-4.39805027675483
Proteomics, S4 (raw)	S4	Proteomics	Epoch 5	base representation	9.08509934629366	-6.02774669675699
Proteomics, S4 (raw)	S4	Proteomics	Epoch 5	base representation	8.30200512232273	-5.79978590464859
Proteomics, S4 (raw)	S4	Proteomics	Epoch 5	base representation	8.43929283583284	-4.2387716403857
Proteomics, S4 (raw)	S4	Proteomics	Epoch 5	base representation	8.8561728369728	-1.39013757864676
Proteomics, S4 (raw)	S4	Proteomics	Epoch 5	base representation	9.38197277824278	-5.64077534103863
Proteomics, S4 (raw)	S4	Proteomics	Epoch 5	base representation	8.32072127142031	-2.04038955844349
Proteomics, S4 (raw)	S4	Proteomics	Epoch 5	base representation	8.83685237903468	-3.99608897353561
Proteomics, S4 (raw)	S4	Proteomics	Epoch 5	base representation	10.443896403922	-3.4184212421195
Proteomics, S4 (raw)	S4	Proteomics	Epoch 5	base representation	8.69360452443827	-1.47208498056278
Proteomics, S4 (raw)	S4	Proteomics	Epoch 5	base representation	6.73023742589027	-0.976552889676539
Proteomics, S4 (raw)	S4	Proteomics	Epoch 5	base representation	8.93883780849258	-1.26291607676877
Proteomics, S4 (raw)	S4	Proteomics	Epoch 5	base representation	8.09360139353276	-5.02339589080618
Proteomics, S4 (raw)	S4	Proteomics	Epoch 5	base representation	8.11642426204641	-5.09934324825769
Proteomics, S4 (raw)	S4	Proteomics	Epoch 5	base representation	9.07420819321914	-1.63689900624371
Proteomics, S4 (raw)	S4	Proteomics	Epoch 5	base representation	8.36048159998906	-5.31021314360548
Proteomics, S4 (raw)	S4	Proteomics	Epoch 5	base representation	10.6452939886703	-3.94003974110065
Proteomics, S4 (raw)	S4	Proteomics	Epoch 5	base representation	8.12150375117581	-4.34305910644731
Proteomics, S4 (raw)	S4	Proteomics	Epoch 5	base representation	9.07732061191664	-1.33906433673127
Proteomics, S4 (raw)	S4	Proteomics	Epoch 5	base representation	10.5789401131713	-3.34682464148539
Proteomics, S4 (raw)	S4	Proteomics	Epoch 5	base representation	10.3996512383116	-4.20363347186606
Proteomics, S4 (raw)	S4	Proteomics	Epoch 5	base representation	8.76985945981803	-1.44668481137474
Proteomics, S4 (raw)	S4	Proteomics	Epoch 5	base representation	8.40280345089272	-3.9708476715536
Proteomics, S4 (raw)	S4	Proteomics	Epoch 5	base representation	10.3089473946767	-4.23887696262502
Proteomics, S4 (raw)	S4	Proteomics	Epoch 5	base representation	8.4375083547761	-5.78713993464758
Proteomics, S4 (raw)	S4	Proteomics	Epoch 5	base representation	8.94472169685912	-3.85908483630954
Proteomics, S4 (raw)	S4	Proteomics	Epoch 5	base representation	8.69385599577913	-3.94111851235506
Proteomics, S4 (raw)	S4	Proteomics	Epoch 5	base representation	9.87759365824528	-4.6045636074194
Proteomics, S4 (raw)	S4	Proteomics	Epoch 5	base representation	10.427747160905	-4.21073854789134
Proteomics, S4 (raw)	S4	Proteomics	Epoch 5	base representation	9.07529334134418	-5.44514571688696
Proteomics, S4 (raw)	S4	Proteomics	Epoch 5	base representation	8.25259183991211	-2.48661880612523
Proteomics, S4 (raw)	S4	Proteomics	Epoch 5	base representation	8.07929118519864	-4.77227377618944
Proteomics, S4 (raw)	S4	Proteomics	Epoch 5	base representation	13.4315157052756	-0.141616777895016
Proteomics, S4 (raw)	S4	Proteomics	Epoch 5	base representation	10.4415948476552	-3.35870502378033
Proteomics, S4 (raw)	S4	Proteomics	Epoch 5	base representation	8.13735040844599	-4.3455647047941
Proteomics, S4 (raw)	S4	Proteomics	Epoch 5	base representation	8.06660562656917	-4.6152410263887
Proteomics, S4 (raw)	S4	Proteomics	Epoch 5	base representation	8.08068722960085	-1.93357501275831
Proteomics, S4 (raw)	S4	Proteomics	Epoch 5	base representation	9.45169043356345	-5.62368238717464
Proteomics, S4 (raw)	S4	Proteomics	Epoch 5	base representation	8.3976576517494	-5.73227012291927
Proteomics, S4 (raw)	S4	Proteomics	Epoch 5	base representation	8.88496172985436	-4.96500113967449
Proteomics, S4 (raw)	S4	Proteomics	Epoch 5	base representation	8.48647549795032	-1.44042173450657
Proteomics, S4 (raw)	S4	Proteomics	Epoch 5	base representation	9.34571482713443	-5.20646313073416
Proteomics, S4 (raw)	S4	Proteomics	Epoch 5	base representation	8.75752946921372	-4.05445754738263
Proteomics, S4 (raw)	S4	Proteomics	Epoch 5	base representation	8.27532103564804	-1.41491666852039
Proteomics, S4 (raw)	S4	Proteomics	Epoch 5	base representation	10.5205094491068	-3.83748652862163
Proteomics, S4 (raw)	S4	Proteomics	Epoch 5	base representation	7.83199805305229	-2.43870092250079
Proteomics, S4 (raw)	S4	Proteomics	Epoch 5	base representation	9.10874569630517	-1.32072868959019
Proteomics, S4 (raw)	S4	Proteomics	Epoch 5	base representation	6.93198434174724	-1.35017758762257
Proteomics, S4 (raw)	S4	Proteomics	Epoch 5	base representation	8.93960335919637	-5.68014979815392
Proteomics, S4 (raw)	S4	Proteomics	Epoch 5	base representation	8.18791105167787	-1.82926424226891
Proteomics, S4 (raw)	S4	Proteomics	Epoch 5	base representation	7.93276547081096	-2.31954842072933
Proteomics, S4 (raw)	S4	Proteomics	Epoch 5	base representation	9.23560182527193	-5.92423093905815
Proteomics, S4 (raw)	S4	Proteomics	Epoch 5	base representation	8.90326705310993	-6.04138062476518
Proteomics, S4 (raw)	S4	Proteomics	Epoch 5	base representation	8.11730487548867	-4.9726671600634
Proteomics, S4 (raw)	S4	Proteomics	Epoch 5	base representation	10.984433457513	-3.3703848010469
Proteomics, S4 (raw)	S4	Proteomics	Epoch 5	base representation	8.26577594257537	-1.51583298334891
Proteomics, S4 (raw)	S4	Proteomics	Epoch 5	base representation	8.18637546899084	-5.08935554900904
Proteomics, S4 (raw)	S4	Proteomics	Epoch 5	base representation	9.31581442547592	-5.38982554735506
Proteomics, S4 (raw)	S4	Proteomics	Epoch 5	base representation	8.24706311364075	-2.3476462125562
Proteomics, S4 (raw)	S4	Proteomics	Epoch 5	base representation	8.49758393424921	-5.56150063211471
Proteomics, S4 (raw)	S4	Proteomics	Epoch 5	base representation	9.14152141619298	-5.17124716844164
Proteomics, S4 (raw)	S4	Proteomics	Epoch 5	base representation	9.23115733787721	-1.50830473636167
Proteomics, S4 (raw)	S4	Proteomics	Epoch 5	base representation	8.55967944150485	-6.07382269101545
Proteomics, S4 (raw)	S4	Proteomics	Epoch 5	base representation	10.0403139873311	-3.1155654085866
Proteomics, S4 (raw)	S4	Proteomics	Epoch 5	base representation	8.08568358903811	-2.05843708631852
Proteomics, S4 (raw)	S4	Proteomics	Epoch 5	base representation	8.18262067604034	-4.61446331599681
Proteomics, S4 (raw)	S4	Proteomics	Epoch 5	base representation	8.01197973895955	-4.21458356945319
Proteomics, S4 (raw)	S4	Proteomics	Epoch 5	base representation	8.19064496879652	-1.93592692981795
Proteomics, S4 (raw)	S4	Proteomics	Epoch 5	base representation	7.95479251821015	-2.60005436536741
Proteomics, S4 (raw)	S4	Proteomics	Epoch 5	base representation	10.4928039269822	-3.82815745275855
Proteomics, S4 (raw)	S4	Proteomics	Epoch 5	base representation	6.8226934323037	-1.1204322733948
Proteomics, S4 (raw)	S4	Proteomics	Epoch 5	base representation	9.01407853423072	-5.14264163019819
Proteomics, S4 (raw)	S4	Proteomics	Epoch 5	base representation	8.8534906960952	-5.01761574646317
Proteomics, S4 (raw)	S4	Proteomics	Epoch 5	base representation	9.49675657992392	-5.5561104205288
Proteomics, S4 (raw)	S4	Proteomics	Epoch 5	base representation	9.77970022503353	-4.65074740423418
Proteomics, S4 (raw)	S4	Proteomics	Epoch 5	base representation	7.91905672363786	3.37721900234886
Proteomics, S4 (raw)	S4	Proteomics	Epoch 5	base representation	9.06149520168712	-1.39420926366296
Proteomics, S4 (raw)	S4	Proteomics	Epoch 5	base representation	8.20826217334084	-1.71460075089413
Proteomics, S4 (raw)	S4	Proteomics	Epoch 5	base representation	8.96310871695037	-1.39021339953112
Proteomics, S4 (raw)	S4	Proteomics	Epoch 5	base representation	10.605571940006	-3.96431131735417
Proteomics, S4 (raw)	S4	Proteomics	Epoch 5	base representation	10.5397758728622	-3.97174180293132
Proteomics, F4 (imputed)	F4	Proteomics	Epoch 5	base representation	12.3110876518933	2.23542664118948
Proteomics, F4 (imputed)	F4	Proteomics	Epoch 5	base representation	11.7506402814326	-2.91885013255695
Proteomics, F4 (imputed)	F4	Proteomics	Epoch 5	base representation	7.06882468230133	-1.56395977536653
Proteomics, F4 (imputed)	F4	Proteomics	Epoch 5	base representation	7.68187439912389	3.63417380240541
Proteomics, F4 (imputed)	F4	Proteomics	Epoch 5	base representation	13.5896306153657	-0.68955891029835
Proteomics, F4 (imputed)	F4	Proteomics	Epoch 5	base representation	12.4031498431954	2.12772620471996
Proteomics, F4 (imputed)	F4	Proteomics	Epoch 5	base representation	6.42001050432591	-0.166622038242837
Proteomics, F4 (imputed)	F4	Proteomics	Epoch 5	base representation	12.7197350804624	-2.30309583378833
Proteomics, F4 (imputed)	F4	Proteomics	Epoch 5	base representation	12.944347068686	-2.06819805686248
Proteomics, F4 (imputed)	F4	Proteomics	Epoch 5	base representation	5.97071065988277	1.81360544626848
Proteomics, F4 (imputed)	F4	Proteomics	Epoch 5	base representation	10.9476008277058	3.48453296965836
Proteomics, F4 (imputed)	F4	Proteomics	Epoch 5	base representation	6.01613520609242	2.10251642857536
Proteomics, F4 (imputed)	F4	Proteomics	Epoch 5	base representation	11.0194645568571	3.43031955511559
Proteomics, F4 (imputed)	F4	Proteomics	Epoch 5	base representation	13.656610974346	-0.383559707028686
Proteomics, F4 (imputed)	F4	Proteomics	Epoch 5	base representation	12.3180763835265	2.22710275681349
Proteomics, F4 (imputed)	F4	Proteomics	Epoch 5	base representation	8.41971571875908	3.84297260244498
Proteomics, F4 (imputed)	F4	Proteomics	Epoch 5	base representation	12.4235554726259	-2.50207219149052
Proteomics, F4 (imputed)	F4	Proteomics	Epoch 5	base representation	11.0902411386902	-3.22022416761399
Proteomics, F4 (imputed)	F4	Proteomics	Epoch 5	base representation	7.34050829999474	3.52857073030468
Proteomics, F4 (imputed)	F4	Proteomics	Epoch 5	base representation	6.60787513386355	-0.805543965316585
Proteomics, F4 (imputed)	F4	Proteomics	Epoch 5	base representation	13.236680545518	-1.83365432374474
Proteomics, F4 (imputed)	F4	Proteomics	Epoch 5	base representation	6.02051133428941	2.31968612087079
Proteomics, F4 (imputed)	F4	Proteomics	Epoch 5	base representation	7.23194157438929	3.47383768353126
Proteomics, F4 (imputed)	F4	Proteomics	Epoch 5	base representation	7.49885786896927	3.57632445480818
Proteomics, F4 (imputed)	F4	Proteomics	Epoch 5	base representation	13.6746366004316	-0.472054208903723
Proteomics, F4 (imputed)	F4	Proteomics	Epoch 5	base representation	10.9060469654878	3.49702966036639
Proteomics, F4 (imputed)	F4	Proteomics	Epoch 5	base representation	10.9783413028039	-3.32055154063125
Proteomics, F4 (imputed)	F4	Proteomics	Epoch 5	base representation	11.2803923857093	-3.11445027543581
Proteomics, F4 (imputed)	F4	Proteomics	Epoch 5	base representation	8.73748768737085	3.93125217102862
Proteomics, F4 (imputed)	F4	Proteomics	Epoch 5	base representation	12.3551219302276	2.18881228756181
Proteomics, F4 (imputed)	F4	Proteomics	Epoch 5	base representation	8.64356677579362	3.87688356109306
Proteomics, F4 (imputed)	F4	Proteomics	Epoch 5	base representation	13.6873400709359	-0.573235220317255
Proteomics, F4 (imputed)	F4	Proteomics	Epoch 5	base representation	12.3850590306958	2.15928080303705
Proteomics, F4 (imputed)	F4	Proteomics	Epoch 5	base representation	11.3727289414034	3.13924960019114
Proteomics, F4 (imputed)	F4	Proteomics	Epoch 5	base representation	13.6678449185143	-0.265785364037991
Proteomics, F4 (imputed)	F4	Proteomics	Epoch 5	base representation	7.1894690581664	3.43694028051138
Proteomics, F4 (imputed)	F4	Proteomics	Epoch 5	base representation	8.6668139098565	3.82580054433781
Proteomics, F4 (imputed)	F4	Proteomics	Epoch 5	base representation	11.5306678776949	3.00013217993913
Proteomics, F4 (imputed)	F4	Proteomics	Epoch 5	base representation	13.6365444961652	-0.286370527121949
Proteomics, F4 (imputed)	F4	Proteomics	Epoch 5	base representation	8.89725364982352	3.82333029129644
Proteomics, F4 (imputed)	F4	Proteomics	Epoch 5	base representation	10.942426366153	3.45350903208992
Proteomics, F4 (imputed)	F4	Proteomics	Epoch 5	base representation	6.37819917370858	2.78969532254669
Proteomics, F4 (imputed)	F4	Proteomics	Epoch 5	base representation	6.50755333074247	-0.478077917911168
Proteomics, F4 (imputed)	F4	Proteomics	Epoch 5	base representation	6.0659186441593	2.41258463003518
Proteomics, F4 (imputed)	F4	Proteomics	Epoch 5	base representation	11.8264953939675	-2.86680688948024
Proteomics, F4 (imputed)	F4	Proteomics	Epoch 5	base representation	8.49451274360628	3.85394373698333
Proteomics, F4 (imputed)	F4	Proteomics	Epoch 5	base representation	11.0604630382178	3.36429661269816
Proteomics, F4 (imputed)	F4	Proteomics	Epoch 5	base representation	10.9898388260462	-3.30945865465701
Proteomics, F4 (imputed)	F4	Proteomics	Epoch 5	base representation	11.1445953554114	3.32057848724204
Proteomics, F4 (imputed)	F4	Proteomics	Epoch 5	base representation	6.91656749518718	-1.42131925728757
Proteomics, F4 (imputed)	F4	Proteomics	Epoch 5	base representation	6.79771228621254	-1.02562886678914
Proteomics, F4 (imputed)	F4	Proteomics	Epoch 5	base representation	11.5350640924134	2.99453572024863
Proteomics, F4 (imputed)	F4	Proteomics	Epoch 5	base representation	6.04380247672625	1.45434496818943
Proteomics, F4 (imputed)	F4	Proteomics	Epoch 5	base representation	13.4049833702423	-1.41939646893531
Proteomics, F4 (imputed)	F4	Proteomics	Epoch 5	base representation	11.8942685657698	-2.81707082752395
Proteomics, F4 (imputed)	F4	Proteomics	Epoch 5	base representation	8.18934861319399	3.6781782524991
Proteomics, F4 (imputed)	F4	Proteomics	Epoch 5	base representation	6.61025072004747	3.04488228832784
Proteomics, F4 (imputed)	F4	Proteomics	Epoch 5	base representation	11.9846617008727	-2.74920492945275
Proteomics, F4 (imputed)	F4	Proteomics	Epoch 5	base representation	6.01685938516994	2.06532543164692
Proteomics, F4 (imputed)	F4	Proteomics	Epoch 5	base representation	13.0257537641624	-2.12184829264822
Proteomics, F4 (imputed)	F4	Proteomics	Epoch 5	base representation	8.94326821615073	3.82018547557898
Proteomics, F4 (imputed)	F4	Proteomics	Epoch 5	base representation	6.46697175269878	-0.372920544802383
Proteomics, F4 (imputed)	F4	Proteomics	Epoch 5	base representation	13.378769907648	-1.60070759809347
Proteomics, F4 (imputed)	F4	Proteomics	Epoch 5	base representation	7.02766876573033	-1.53977445496001
Proteomics, F4 (imputed)	F4	Proteomics	Epoch 5	base representation	6.46326897736658	-0.360573483893939
Proteomics, F4 (imputed)	F4	Proteomics	Epoch 5	base representation	13.4660412788018	-1.26071316524073
Proteomics, F4 (imputed)	F4	Proteomics	Epoch 5	base representation	5.99480668050832	1.68716930901482
Proteomics, F4 (imputed)	F4	Proteomics	Epoch 5	base representation	13.2849076599802	-1.86308502321377
Proteomics, F4 (imputed)	F4	Proteomics	Epoch 5	base representation	13.2888054048854	-1.96963711912085
Proteomics, F4 (imputed)	F4	Proteomics	Epoch 5	base representation	13.0144889022611	-1.98607145099542
Proteomics, F4 (imputed)	F4	Proteomics	Epoch 5	base representation	6.56421765531095	3.01396751366935
Proteomics, F4 (imputed)	F4	Proteomics	Epoch 5	base representation	11.4509378892778	3.07251692008374
Proteomics, F4 (imputed)	F4	Proteomics	Epoch 5	base representation	6.49890840998522	-0.452198239077188
Proteomics, F4 (imputed)	F4	Proteomics	Epoch 5	base representation	11.5615212193171	2.97015865129211
Proteomics, F4 (imputed)	F4	Proteomics	Epoch 5	base representation	13.384533734354	-1.4764447462266
Proteomics, F4 (imputed)	F4	Proteomics	Epoch 5	base representation	12.7294166335912	-2.29629200295872
Proteomics, F4 (imputed)	F4	Proteomics	Epoch 5	base representation	6.50697253329539	2.9458500239307
Proteomics, F4 (imputed)	F4	Proteomics	Epoch 5	base representation	12.9147628881195	-2.14664992278093
Proteomics, F4 (imputed)	F4	Proteomics	Epoch 5	base representation	8.70831411379408	3.89193736826179
Proteomics, F4 (imputed)	F4	Proteomics	Epoch 5	base representation	7.10987943396823	3.42289309990318
Proteomics, F4 (imputed)	F4	Proteomics	Epoch 5	base representation	6.10284383904237	2.42855327134515
Proteomics, F4 (imputed)	F4	Proteomics	Epoch 5	base representation	6.75698633071161	-1.02931187438939
Proteomics, F4 (imputed)	F4	Proteomics	Epoch 5	base representation	12.1866675477504	-2.64857385750238
Proteomics, F4 (imputed)	F4	Proteomics	Epoch 5	base representation	12.1681061939437	-2.66278546058903
Proteomics, F4 (imputed)	F4	Proteomics	Epoch 5	base representation	6.99123690066793	-1.53196707633136
Proteomics, F4 (imputed)	F4	Proteomics	Epoch 5	base representation	6.9094041260011	-1.40758526063978
Proteomics, F4 (imputed)	F4	Proteomics	Epoch 5	base representation	12.4137076717436	-2.52181280896439
Proteomics, F4 (imputed)	F4	Proteomics	Epoch 5	base representation	8.59441598001095	3.82382554646263
Proteomics, F4 (imputed)	F4	Proteomics	Epoch 5	base representation	12.3640972439694	2.17556465205632
Proteomics, F4 (imputed)	F4	Proteomics	Epoch 5	base representation	10.9377103419966	-3.35389015078731
Proteomics, F4 (imputed)	F4	Proteomics	Epoch 5	base representation	10.984898405576	3.49054824748818
Proteomics, F4 (imputed)	F4	Proteomics	Epoch 5	base representation	13.23544676277	-2.04705042745102
Proteomics, F4 (imputed)	F4	Proteomics	Epoch 5	base representation	5.96978462244685	1.79254738534326
Proteomics, F4 (imputed)	F4	Proteomics	Epoch 5	base representation	11.6684330457166	2.87354052946275
Proteomics, F4 (imputed)	F4	Proteomics	Epoch 5	base representation	8.52761383775882	3.80035637929187
Proteomics, F4 (imputed)	F4	Proteomics	Epoch 5	base representation	6.74135527610904	3.16243029945834
Proteomics, F4 (imputed)	F4	Proteomics	Epoch 5	base representation	13.2033142891605	-1.69778710619466
Proteomics, F4 (imputed)	F4	Proteomics	Epoch 5	base representation	13.3592022410916	-1.46111078619345
Proteomics, F4 (imputed)	F4	Proteomics	Epoch 5	base representation	6.42312624597324	-0.295351625659008
Proteomics, F4 (imputed)	F4	Proteomics	Epoch 5	base representation	13.2066805916817	-2.04951030364755
Proteomics, F4 (imputed)	F4	Proteomics	Epoch 5	base representation	13.1788701725837	-2.0529614433399
Proteomics, F4 (imputed)	F4	Proteomics	Epoch 5	base representation	13.7423909990397	-0.336700268427796
Proteomics, F4 (imputed)	F4	Proteomics	Epoch 5	base representation	12.0980638856475	2.45177672774438
Proteomics, F4 (imputed)	F4	Proteomics	Epoch 5	base representation	5.95610734318091	2.17375907162369
Proteomics, F4 (imputed)	F4	Proteomics	Epoch 5	base representation	13.6946009096909	-0.357392872606175
Proteomics, F4 (imputed)	F4	Proteomics	Epoch 5	base representation	6.00837321493117	2.06281384525361
Proteomics, F4 (imputed)	F4	Proteomics	Epoch 5	base representation	6.71398711224743	-0.974923759504879
Proteomics, F4 (imputed)	F4	Proteomics	Epoch 5	base representation	11.2271427120994	-3.11292306154722
Proteomics, F4 (imputed)	F4	Proteomics	Epoch 5	base representation	13.6834164186009	-0.416049757417654
Proteomics, F4 (imputed)	F4	Proteomics	Epoch 5	base representation	11.0065490662274	-3.27444018203242
Proteomics, F4 (imputed)	F4	Proteomics	Epoch 5	base representation	6.64733614992118	3.07895857030867
Proteomics, F4 (imputed)	F4	Proteomics	Epoch 5	base representation	12.0058629817083	2.54402486268815
Proteomics, F4 (imputed)	F4	Proteomics	Epoch 5	base representation	12.8392298200572	-2.19950591646346
Proteomics, F4 (imputed)	F4	Proteomics	Epoch 5	base representation	11.7316462175391	2.81630685986633
Proteomics, F4 (imputed)	F4	Proteomics	Epoch 5	base representation	8.42159916255839	3.80383267881058
Proteomics, F4 (imputed)	F4	Proteomics	Epoch 5	base representation	10.9902807276021	3.48174371347627
Proteomics, F4 (imputed)	F4	Proteomics	Epoch 5	base representation	13.6905943092937	-0.501285000342399
Proteomics, F4 (imputed)	F4	Proteomics	Epoch 5	base representation	12.1651836035921	2.37662504795514
Proteomics, F4 (imputed)	F4	Proteomics	Epoch 5	base representation	7.57582012231021	3.61586621918402
Proteomics, F4 (imputed)	F4	Proteomics	Epoch 5	base representation	6.93611844131139	-1.45049459512694
Proteomics, F4 (imputed)	F4	Proteomics	Epoch 5	base representation	8.67181894667172	3.85641561800985
Proteomics, F4 (imputed)	F4	Proteomics	Epoch 5	base representation	8.68877422019361	3.90643434929133
Proteomics, F4 (imputed)	F4	Proteomics	Epoch 5	base representation	6.56754439871397	3.01545862008734
Proteomics, F4 (imputed)	F4	Proteomics	Epoch 5	base representation	12.8983780811133	-2.23420386707347
Proteomics, F4 (imputed)	F4	Proteomics	Epoch 5	base representation	6.42832583270036	2.86054176529778
Proteomics, F4 (imputed)	F4	Proteomics	Epoch 5	base representation	13.4140399754389	-1.43066471560108
Proteomics, F4 (imputed)	F4	Proteomics	Epoch 5	base representation	13.6591850648026	-0.62971647210954
Proteomics, F4 (imputed)	F4	Proteomics	Epoch 5	base representation	13.3096813317249	-1.50933081734434
Proteomics, F4 (imputed)	F4	Proteomics	Epoch 5	base representation	12.8122490957079	-2.23746215438601
Proteomics, F4 (imputed)	F4	Proteomics	Epoch 5	base representation	6.86214080505816	-1.38739013954514
Proteomics, F4 (imputed)	F4	Proteomics	Epoch 5	base representation	6.04396978987297	2.36577288561827
Proteomics, F4 (imputed)	F4	Proteomics	Epoch 5	base representation	6.99658322259446	-1.49858495397322
Proteomics, F4 (imputed)	F4	Proteomics	Epoch 5	base representation	11.2802474881859	-3.08793892399539
Proteomics, F4 (imputed)	F4	Proteomics	Epoch 5	base representation	5.96133757941864	2.27348840224452
Proteomics, F4 (imputed)	F4	Proteomics	Epoch 5	base representation	12.0322786018264	-2.75267243252217
Proteomics, F4 (imputed)	F4	Proteomics	Epoch 5	base representation	7.74757340011888	3.662840195998
Proteomics, F4 (imputed)	F4	Proteomics	Epoch 5	base representation	13.3251180990891	-1.54861752708789
Proteomics, F4 (imputed)	F4	Proteomics	Epoch 5	base representation	6.09413283845453	2.41828046717658
Proteomics, F4 (imputed)	F4	Proteomics	Epoch 5	base representation	8.63856576762319	3.93950268157714
Proteomics, F4 (imputed)	F4	Proteomics	Epoch 5	base representation	6.70650565431911	-1.01635679638593
Proteomics, F4 (imputed)	F4	Proteomics	Epoch 5	base representation	6.54437739694728	2.99467740743952
Proteomics, F4 (imputed)	F4	Proteomics	Epoch 5	base representation	6.61917169007271	-0.816009456120165
Proteomics, F4 (imputed)	F4	Proteomics	Epoch 5	base representation	11.9145539362021	-2.8078486340642
Proteomics, F4 (imputed)	F4	Proteomics	Epoch 5	base representation	5.94331990927133	2.21091667798889
Proteomics, F4 (imputed)	F4	Proteomics	Epoch 5	base representation	10.9515223622007	3.4836532840347
Proteomics, F4 (imputed)	F4	Proteomics	Epoch 5	base representation	7.07417636978303	3.38103476525311
Proteomics, F4 (imputed)	F4	Proteomics	Epoch 5	base representation	12.1179334015768	2.42702312751591
Proteomics, F4 (imputed)	F4	Proteomics	Epoch 5	base representation	5.92552792612108	2.24756680590055
Proteomics, F4 (imputed)	F4	Proteomics	Epoch 5	base representation	11.7001272540035	-2.95254044466123
Proteomics, F4 (imputed)	F4	Proteomics	Epoch 5	base representation	6.78070957615018	3.19506401431456
Proteomics, F4 (imputed)	F4	Proteomics	Epoch 5	base representation	12.0311507245571	-2.71296748127445
Proteomics, F4 (imputed)	F4	Proteomics	Epoch 5	base representation	11.7161783515014	2.83104563988204
Proteomics, F4 (imputed)	F4	Proteomics	Epoch 5	base representation	7.77204665122919	3.60931903079492
Proteomics, F4 (imputed)	F4	Proteomics	Epoch 5	base representation	6.67599305417638	-0.916526821513507
Proteomics, F4 (imputed)	F4	Proteomics	Epoch 5	base representation	13.6908777738297	-0.431439382965901
Proteomics, F4 (imputed)	F4	Proteomics	Epoch 5	base representation	13.7052023544305	-0.574072862666827
Proteomics, F4 (imputed)	F4	Proteomics	Epoch 5	base representation	12.3412667736909	2.20712655855235
Proteomics, F4 (imputed)	F4	Proteomics	Epoch 5	base representation	12.3648446379413	2.18164777571807
Proteomics, F4 (imputed)	F4	Proteomics	Epoch 5	base representation	8.59999141826256	3.88806106844292
Proteomics, F4 (imputed)	F4	Proteomics	Epoch 5	base representation	7.12857166914333	3.41388658934352
Proteomics, F4 (imputed)	F4	Proteomics	Epoch 5	base representation	7.59537123838941	3.60994352473416
Proteomics, F4 (imputed)	F4	Proteomics	Epoch 5	base representation	5.97942196139347	1.80858180114625
Proteomics, F4 (imputed)	F4	Proteomics	Epoch 5	base representation	6.0231401355809	2.31780754106644
Proteomics, F4 (imputed)	F4	Proteomics	Epoch 5	base representation	13.7384748996085	-0.602530802530329
Proteomics, F4 (imputed)	F4	Proteomics	Epoch 5	base representation	11.2083953595368	3.26503412414442
Proteomics, F4 (imputed)	F4	Proteomics	Epoch 5	base representation	13.4285921313458	-1.32112460276508
Proteomics, F4 (imputed)	F4	Proteomics	Epoch 5	base representation	8.56741543119403	3.95234877336565
Proteomics, F4 (imputed)	F4	Proteomics	Epoch 5	base representation	11.7553804058132	2.78961294370182
Proteomics, F4 (imputed)	F4	Proteomics	Epoch 5	base representation	11.2335231342995	3.2394172950512
Proteomics, F4 (imputed)	F4	Proteomics	Epoch 5	base representation	7.04122995273364	3.37169995113578
Metabolomics, S4 (raw)	S4	Metabolomics	Epoch 30	base representation	-5.5187052394174	-3.84477506730303
Metabolomics, S4 (raw)	S4	Metabolomics	Epoch 30	base representation	-2.30193481779876	-3.82908481930106
Metabolomics, S4 (raw)	S4	Metabolomics	Epoch 30	base representation	-2.68524907435085	-4.79659134808244
Metabolomics, S4 (raw)	S4	Metabolomics	Epoch 30	base representation	-4.62325735056721	-5.66433434221697
Metabolomics, S4 (raw)	S4	Metabolomics	Epoch 30	base representation	-2.11421618315196	-3.95337415103964
Metabolomics, S4 (raw)	S4	Metabolomics	Epoch 30	base representation	-3.43417019163923	-4.18241611418791
Metabolomics, S4 (raw)	S4	Metabolomics	Epoch 30	base representation	-3.05623107475271	-5.83815172970844
Metabolomics, S4 (raw)	S4	Metabolomics	Epoch 30	base representation	-6.06459435892931	-5.2035805474343
Metabolomics, S4 (raw)	S4	Metabolomics	Epoch 30	base representation	-4.36523216446708	-5.66265949557305
Metabolomics, S4 (raw)	S4	Metabolomics	Epoch 30	base representation	-1.70389484811926	-4.88894377763378
Metabolomics, S4 (raw)	S4	Metabolomics	Epoch 30	base representation	-1.53371179700411	-5.08935249973204
Metabolomics, S4 (raw)	S4	Metabolomics	Epoch 30	base representation	-4.02128838573569	-6.76805583569947
Metabolomics, S4 (raw)	S4	Metabolomics	Epoch 30	base representation	-1.70680824380184	-4.3332353757129
Metabolomics, S4 (raw)	S4	Metabolomics	Epoch 30	base representation	-4.73092187064897	-5.76780101442089
Metabolomics, S4 (raw)	S4	Metabolomics	Epoch 30	base representation	-5.62751044454115	-3.86377624687133
Metabolomics, S4 (raw)	S4	Metabolomics	Epoch 30	base representation	-4.22040163684719	-4.98829478501842
Metabolomics, S4 (raw)	S4	Metabolomics	Epoch 30	base representation	-5.17394849463989	-5.78860965860308
Metabolomics, S4 (raw)	S4	Metabolomics	Epoch 30	base representation	-5.32489685155983	-4.47281165717191
Metabolomics, S4 (raw)	S4	Metabolomics	Epoch 30	base representation	-4.37335966289223	-5.4555035358238
Metabolomics, S4 (raw)	S4	Metabolomics	Epoch 30	base representation	-3.649665854159	-2.59168269225305
Metabolomics, S4 (raw)	S4	Metabolomics	Epoch 30	base representation	-4.77674754983982	-6.79939343336098
Metabolomics, S4 (raw)	S4	Metabolomics	Epoch 30	base representation	-4.12049462887753	-3.44306230836815
Metabolomics, S4 (raw)	S4	Metabolomics	Epoch 30	base representation	-3.80863435963962	-2.60987030645209
Metabolomics, S4 (raw)	S4	Metabolomics	Epoch 30	base representation	-0.361934640447037	-5.52929832841778
Metabolomics, S4 (raw)	S4	Metabolomics	Epoch 30	base representation	-1.95759317977224	-4.28529747681729
Metabolomics, S4 (raw)	S4	Metabolomics	Epoch 30	base representation	-4.01129598180938	-4.45955155060155
Metabolomics, S4 (raw)	S4	Metabolomics	Epoch 30	base representation	-5.33577634684692	-5.92745400925836
Metabolomics, S4 (raw)	S4	Metabolomics	Epoch 30	base representation	-1.8027923567069	-5.40604737253629
Metabolomics, S4 (raw)	S4	Metabolomics	Epoch 30	base representation	-3.07638104756669	-4.08458947256905
Metabolomics, S4 (raw)	S4	Metabolomics	Epoch 30	base representation	-2.996625885832	-6.27311239489265
Metabolomics, S4 (raw)	S4	Metabolomics	Epoch 30	base representation	-3.5382700133513	-6.96470218525126
Metabolomics, S4 (raw)	S4	Metabolomics	Epoch 30	base representation	-5.50868611503998	-5.51026811436852
Metabolomics, S4 (raw)	S4	Metabolomics	Epoch 30	base representation	-1.35907582768647	-5.01929467411968
Metabolomics, S4 (raw)	S4	Metabolomics	Epoch 30	base representation	-3.06541356600121	-3.23729271939157
Metabolomics, S4 (raw)	S4	Metabolomics	Epoch 30	base representation	-4.77857101859066	-4.01050235095154
Metabolomics, S4 (raw)	S4	Metabolomics	Epoch 30	base representation	-5.94197852668184	-5.26670362226625
Metabolomics, S4 (raw)	S4	Metabolomics	Epoch 30	base representation	-1.07940934593643	-4.6813139210341
Metabolomics, S4 (raw)	S4	Metabolomics	Epoch 30	base representation	-2.77426967777944	-5.64453031224476
Metabolomics, S4 (raw)	S4	Metabolomics	Epoch 30	base representation	-2.39594061435523	-4.35618409595898
Metabolomics, S4 (raw)	S4	Metabolomics	Epoch 30	base representation	-4.76363974855387	-3.5529172154699
Metabolomics, S4 (raw)	S4	Metabolomics	Epoch 30	base representation	-2.40827547140507	-3.84044623612248
Metabolomics, S4 (raw)	S4	Metabolomics	Epoch 30	base representation	-3.90167347994093	-2.67564487484236
Metabolomics, S4 (raw)	S4	Metabolomics	Epoch 30	base representation	-4.78789830631213	-3.07083718030834
Metabolomics, S4 (raw)	S4	Metabolomics	Epoch 30	base representation	-2.53489570433833	-4.06897345229476
Metabolomics, S4 (raw)	S4	Metabolomics	Epoch 30	base representation	-0.984430289001487	-4.81686971713841
Metabolomics, S4 (raw)	S4	Metabolomics	Epoch 30	base representation	-4.14781568034878	-5.56786182305056
Metabolomics, S4 (raw)	S4	Metabolomics	Epoch 30	base representation	-3.51269911007737	-6.50379735755133
Metabolomics, S4 (raw)	S4	Metabolomics	Epoch 30	base representation	-1.12895856476683	-5.24202023374386
Metabolomics, S4 (raw)	S4	Metabolomics	Epoch 30	base representation	-2.40549346983791	-6.07946210408671
Metabolomics, S4 (raw)	S4	Metabolomics	Epoch 30	base representation	-3.44150867809597	-4.1917717863583
Metabolomics, S4 (raw)	S4	Metabolomics	Epoch 30	base representation	-4.8349406868279	-3.0193731495163
Metabolomics, S4 (raw)	S4	Metabolomics	Epoch 30	base representation	-4.43067125984941	-3.83024346644173
Metabolomics, S4 (raw)	S4	Metabolomics	Epoch 30	base representation	-5.32977505517751	-5.05493000259958
Metabolomics, S4 (raw)	S4	Metabolomics	Epoch 30	base representation	-3.38874354490826	-5.34339405599015
Metabolomics, S4 (raw)	S4	Metabolomics	Epoch 30	base representation	-5.72361441279116	-5.79260594778198
Metabolomics, S4 (raw)	S4	Metabolomics	Epoch 30	base representation	-3.712962805839	-6.4844114040038
Metabolomics, S4 (raw)	S4	Metabolomics	Epoch 30	base representation	-4.52197540645171	-5.64259997021367
Metabolomics, S4 (raw)	S4	Metabolomics	Epoch 30	base representation	-5.07104349006278	-3.19997644663658
Metabolomics, S4 (raw)	S4	Metabolomics	Epoch 30	base representation	-5.36186453879711	-5.46563580196884
Metabolomics, S4 (raw)	S4	Metabolomics	Epoch 30	base representation	-2.66362393132383	-5.33242065011952
Metabolomics, S4 (raw)	S4	Metabolomics	Epoch 30	base representation	-4.74954573497806	-3.6814530317386
Metabolomics, S4 (raw)	S4	Metabolomics	Epoch 30	base representation	-3.62896671945384	-6.98505209525007
Metabolomics, S4 (raw)	S4	Metabolomics	Epoch 30	base representation	-2.04077265153334	-4.85319075719918
Metabolomics, S4 (raw)	S4	Metabolomics	Epoch 30	base representation	-4.09814983407279	-3.023587188825
Metabolomics, S4 (raw)	S4	Metabolomics	Epoch 30	base representation	-3.78740500928107	-5.83394257971382
Metabolomics, S4 (raw)	S4	Metabolomics	Epoch 30	base representation	-5.15413206018212	-6.34784251842905
Metabolomics, S4 (raw)	S4	Metabolomics	Epoch 30	base representation	-4.95310783979445	-3.69700380475517
Metabolomics, S4 (raw)	S4	Metabolomics	Epoch 30	base representation	-0.813271355771692	-4.85391242613884
Metabolomics, S4 (raw)	S4	Metabolomics	Epoch 30	base representation	-4.74968278940973	-3.01258940930039
Metabolomics, S4 (raw)	S4	Metabolomics	Epoch 30	base representation	-3.99882136986257	-3.42000237095102
Metabolomics, S4 (raw)	S4	Metabolomics	Epoch 30	base representation	-0.908180605219669	-5.57575830491808
Metabolomics, S4 (raw)	S4	Metabolomics	Epoch 30	base representation	-5.23385074579676	-3.27719542010414
Metabolomics, S4 (raw)	S4	Metabolomics	Epoch 30	base representation	-4.92652944180854	-3.3857175838946
Metabolomics, S4 (raw)	S4	Metabolomics	Epoch 30	base representation	-2.37668942812507	-3.7486598521626
Metabolomics, S4 (raw)	S4	Metabolomics	Epoch 30	base representation	-5.16366739174681	-3.44162895915716
Metabolomics, S4 (raw)	S4	Metabolomics	Epoch 30	base representation	-3.80187587687384	-6.73701718121145
Metabolomics, S4 (raw)	S4	Metabolomics	Epoch 30	base representation	-0.861041069592101	-4.81794200842145
Metabolomics, S4 (raw)	S4	Metabolomics	Epoch 30	base representation	-4.55199278891089	-5.63810122122245
Metabolomics, S4 (raw)	S4	Metabolomics	Epoch 30	base representation	-2.683761948654	-4.84591784004168
Metabolomics, S4 (raw)	S4	Metabolomics	Epoch 30	base representation	-5.55528766682534	-5.18733509890266
Metabolomics, S4 (raw)	S4	Metabolomics	Epoch 30	base representation	-0.555369601568201	-5.09217028031389
Metabolomics, S4 (raw)	S4	Metabolomics	Epoch 30	base representation	-5.05534210848362	-5.54734563034266
Metabolomics, S4 (raw)	S4	Metabolomics	Epoch 30	base representation	-5.71845134459447	-3.90131019243906
Metabolomics, S4 (raw)	S4	Metabolomics	Epoch 30	base representation	-2.30567310620953	-4.5682660052187
Metabolomics, S4 (raw)	S4	Metabolomics	Epoch 30	base representation	-5.31605029123415	-5.2776127553377
Metabolomics, S4 (raw)	S4	Metabolomics	Epoch 30	base representation	-4.49645863933426	-3.04713337165084
Metabolomics, S4 (raw)	S4	Metabolomics	Epoch 30	base representation	-0.435668167318916	-5.50776660189041
Metabolomics, S4 (raw)	S4	Metabolomics	Epoch 30	base representation	-0.50771358578311	-5.81588819778334
Metabolomics, S4 (raw)	S4	Metabolomics	Epoch 30	base representation	-1.39887324285686	-4.95726868086311
Metabolomics, S4 (raw)	S4	Metabolomics	Epoch 30	base representation	-4.67593592408907	-4.25361252978758
Metabolomics, S4 (raw)	S4	Metabolomics	Epoch 30	base representation	-1.08554297824291	-4.87182306222298
Metabolomics, S4 (raw)	S4	Metabolomics	Epoch 30	base representation	-1.2686686425694	-5.65177755106638
Metabolomics, S4 (raw)	S4	Metabolomics	Epoch 30	base representation	-5.49974023541213	-4.24700928133986
Metabolomics, S4 (raw)	S4	Metabolomics	Epoch 30	base representation	-2.82488895092318	-5.05339224731869
Metabolomics, S4 (raw)	S4	Metabolomics	Epoch 30	base representation	-3.73962657028433	-5.93588821003246
Metabolomics, S4 (raw)	S4	Metabolomics	Epoch 30	base representation	-0.353180725371141	-5.61958422180933
Metabolomics, S4 (raw)	S4	Metabolomics	Epoch 30	base representation	-4.9991493438337	-5.75907082804412
Metabolomics, S4 (raw)	S4	Metabolomics	Epoch 30	base representation	-3.11072385207153	-5.89729362892539
Metabolomics, S4 (raw)	S4	Metabolomics	Epoch 30	base representation	-5.92882156884726	-5.18892659955563
Metabolomics, S4 (raw)	S4	Metabolomics	Epoch 30	base representation	-2.09696476930912	-3.92875532653277
Metabolomics, S4 (raw)	S4	Metabolomics	Epoch 30	base representation	-1.35376533053355	-5.84966114508704
Metabolomics, S4 (raw)	S4	Metabolomics	Epoch 30	base representation	-1.98410639654711	-4.36933770671595
Metabolomics, S4 (raw)	S4	Metabolomics	Epoch 30	base representation	-4.26802532658401	-4.85765009165958
Metabolomics, S4 (raw)	S4	Metabolomics	Epoch 30	base representation	-3.49799626856026	-6.62123313248793
Metabolomics, S4 (raw)	S4	Metabolomics	Epoch 30	base representation	-2.88446903810079	-6.13321336507343
Metabolomics, S4 (raw)	S4	Metabolomics	Epoch 30	base representation	-3.75981366814779	-6.68934219798383
Metabolomics, S4 (raw)	S4	Metabolomics	Epoch 30	base representation	-1.38865789098621	-5.72876240765346
Metabolomics, S4 (raw)	S4	Metabolomics	Epoch 30	base representation	-4.35233304146904	-3.93067976365123
Metabolomics, S4 (raw)	S4	Metabolomics	Epoch 30	base representation	-2.19915303056306	-4.37463772350799
Metabolomics, S4 (raw)	S4	Metabolomics	Epoch 30	base representation	-5.0134828301595	-4.40080964631936
Metabolomics, S4 (raw)	S4	Metabolomics	Epoch 30	base representation	-5.68376435904371	-4.78298006550229
Metabolomics, S4 (raw)	S4	Metabolomics	Epoch 30	base representation	-1.9835079257803	-4.03363288402134
Metabolomics, S4 (raw)	S4	Metabolomics	Epoch 30	base representation	-3.4375670010438	-6.02899084636578
Metabolomics, S4 (raw)	S4	Metabolomics	Epoch 30	base representation	-4.989274011657	-3.24047343471682
Metabolomics, S4 (raw)	S4	Metabolomics	Epoch 30	base representation	-1.30308082405183	-5.72092887626191
Metabolomics, S4 (raw)	S4	Metabolomics	Epoch 30	base representation	-2.65354365290614	-3.8721533248986
Metabolomics, S4 (raw)	S4	Metabolomics	Epoch 30	base representation	-4.91667093124466	-5.7187631125527
Metabolomics, S4 (raw)	S4	Metabolomics	Epoch 30	base representation	-4.99163500651172	-6.67499145074605
Metabolomics, S4 (raw)	S4	Metabolomics	Epoch 30	base representation	-3.02294261106447	-5.66430356479125
Metabolomics, S4 (raw)	S4	Metabolomics	Epoch 30	base representation	-3.01901180066564	-5.31959445495737
Metabolomics, S4 (raw)	S4	Metabolomics	Epoch 30	base representation	-0.473003215674091	-5.86535406261153
Metabolomics, S4 (raw)	S4	Metabolomics	Epoch 30	base representation	-2.18683835852042	-5.95115355860318
Metabolomics, S4 (raw)	S4	Metabolomics	Epoch 30	base representation	-4.06424668297655	-3.51993635270935
Metabolomics, S4 (raw)	S4	Metabolomics	Epoch 30	base representation	-5.54052511317353	-3.79967177557084
Metabolomics, S4 (raw)	S4	Metabolomics	Epoch 30	base representation	-2.55849650494532	-4.18796869456054
Metabolomics, S4 (raw)	S4	Metabolomics	Epoch 30	base representation	-1.15937570853663	-5.50042861115735
Metabolomics, S4 (raw)	S4	Metabolomics	Epoch 30	base representation	-4.81300932494247	-5.07795142306853
Metabolomics, S4 (raw)	S4	Metabolomics	Epoch 30	base representation	-5.3812987512857	-5.37386522362105
Metabolomics, S4 (raw)	S4	Metabolomics	Epoch 30	base representation	-3.71595462830843	-6.70283227151857
Metabolomics, S4 (raw)	S4	Metabolomics	Epoch 30	base representation	-3.8115973677488	-2.64309144141977
Metabolomics, S4 (raw)	S4	Metabolomics	Epoch 30	base representation	-3.08603365496884	-6.23501114996629
Metabolomics, S4 (raw)	S4	Metabolomics	Epoch 30	base representation	-3.73657906544143	-2.53542375559516
Metabolomics, S4 (raw)	S4	Metabolomics	Epoch 30	base representation	-1.74170467759281	-5.30464980222204
Metabolomics, S4 (raw)	S4	Metabolomics	Epoch 30	base representation	-1.94727457209518	-4.22116856046428
Metabolomics, S4 (raw)	S4	Metabolomics	Epoch 30	base representation	-1.93313600921767	-4.13396280089897
Metabolomics, S4 (raw)	S4	Metabolomics	Epoch 30	base representation	-5.25341232392145	-5.33804218152067
Metabolomics, S4 (raw)	S4	Metabolomics	Epoch 30	base representation	-5.69828509364882	-5.81539451504693
Metabolomics, S4 (raw)	S4	Metabolomics	Epoch 30	base representation	-5.75204420667523	-4.69379045272962
Metabolomics, S4 (raw)	S4	Metabolomics	Epoch 30	base representation	-5.04812263466679	-3.27760182582938
Metabolomics, S4 (raw)	S4	Metabolomics	Epoch 30	base representation	-2.61068426354901	-3.82906838584477
Metabolomics, S4 (raw)	S4	Metabolomics	Epoch 30	base representation	-3.87205538568834	-6.11866265228524
Metabolomics, S4 (raw)	S4	Metabolomics	Epoch 30	base representation	-3.53037628103132	-2.7440341600402
Metabolomics, S4 (raw)	S4	Metabolomics	Epoch 30	base representation	-2.28004949461523	-3.88274300465604
Metabolomics, S4 (raw)	S4	Metabolomics	Epoch 30	base representation	-2.4313061550497	-6.07249818470608
Metabolomics, S4 (raw)	S4	Metabolomics	Epoch 30	base representation	-3.69982160579921	-2.55945485749393
Metabolomics, S4 (raw)	S4	Metabolomics	Epoch 30	base representation	-2.92861827594624	-3.99665406682589
Metabolomics, S4 (raw)	S4	Metabolomics	Epoch 30	base representation	-5.08020907301853	-4.28145392314859
Metabolomics, S4 (raw)	S4	Metabolomics	Epoch 30	base representation	-4.69126772741167	-3.46015354982353
Metabolomics, S4 (raw)	S4	Metabolomics	Epoch 30	base representation	-3.68802325894324	-2.45908699522632
Metabolomics, S4 (raw)	S4	Metabolomics	Epoch 30	base representation	-6.01649276110231	-5.34691748229335
Metabolomics, S4 (raw)	S4	Metabolomics	Epoch 30	base representation	-3.78216224561738	-6.98263539946032
Metabolomics, S4 (raw)	S4	Metabolomics	Epoch 30	base representation	-1.13039685854785	-4.62294254095401
Metabolomics, S4 (raw)	S4	Metabolomics	Epoch 30	base representation	-4.11569869938451	-5.29814475550509
Metabolomics, S4 (raw)	S4	Metabolomics	Epoch 30	base representation	-5.06840568100307	-3.18945190767616
Metabolomics, S4 (raw)	S4	Metabolomics	Epoch 30	base representation	-3.70113568328213	-2.65644178311683
Metabolomics, S4 (raw)	S4	Metabolomics	Epoch 30	base representation	-3.64884276778754	-7.11010350292007
Metabolomics, S4 (raw)	S4	Metabolomics	Epoch 30	base representation	-1.84808968681788	-5.71679753032591
Metabolomics, S4 (raw)	S4	Metabolomics	Epoch 30	base representation	-6.02090448386805	-4.97030800446384
Metabolomics, S4 (raw)	S4	Metabolomics	Epoch 30	base representation	-5.12605768220813	-4.31174544373417
Metabolomics, S4 (raw)	S4	Metabolomics	Epoch 30	base representation	-4.70002802054009	-4.17610909372838
Metabolomics, S4 (raw)	S4	Metabolomics	Epoch 30	base representation	-6.06742108670829	-5.31450793086527
Metabolomics, S4 (raw)	S4	Metabolomics	Epoch 30	base representation	-4.5614199165462	-6.8857780153819
Metabolomics, S4 (raw)	S4	Metabolomics	Epoch 30	base representation	-1.05524312393595	-5.58239589135142
Metabolomics, S4 (raw)	S4	Metabolomics	Epoch 30	base representation	-5.80673044025768	-5.67298837624608
Metabolomics, S4 (raw)	S4	Metabolomics	Epoch 30	base representation	-2.96036255384497	-6.25224449171363
Metabolomics, S4 (raw)	S4	Metabolomics	Epoch 30	base representation	-3.53782859289386	-2.68157498875957
Metabolomics, S4 (raw)	S4	Metabolomics	Epoch 30	base representation	-1.57549095807519	-4.65169359097981
Metabolomics, S4 (raw)	S4	Metabolomics	Epoch 30	base representation	-0.346629212714453	-5.34986661658213
Metabolomics, S4 (raw)	S4	Metabolomics	Epoch 30	base representation	-3.65666383480572	-6.76108245098504
Metabolomics, S4 (raw)	S4	Metabolomics	Epoch 30	base representation	-5.19619287056633	-5.91969272787346
Metabolomics, F4 (raw)	F4	Metabolomics	Epoch 30	base representation	-5.45818218129837	-3.78986484037051
Metabolomics, F4 (raw)	F4	Metabolomics	Epoch 30	base representation	-4.9064145462797	-3.28512655595928
Metabolomics, F4 (raw)	F4	Metabolomics	Epoch 30	base representation	-2.9978821041119	-5.63282982832375
Metabolomics, F4 (raw)	F4	Metabolomics	Epoch 30	base representation	-4.42427587691841	-5.64393946658301
Metabolomics, F4 (raw)	F4	Metabolomics	Epoch 30	base representation	-3.0047477462533	-4.66291662973737
Metabolomics, F4 (raw)	F4	Metabolomics	Epoch 30	base representation	-0.956748194338112	-5.61920358700619
Metabolomics, F4 (raw)	F4	Metabolomics	Epoch 30	base representation	-3.04035376036524	-5.73178897375017
Metabolomics, F4 (raw)	F4	Metabolomics	Epoch 30	base representation	-4.12686580994758	-6.51857175843504
Metabolomics, F4 (raw)	F4	Metabolomics	Epoch 30	base representation	-5.81893109415669	-4.08150639136099
Metabolomics, F4 (raw)	F4	Metabolomics	Epoch 30	base representation	-1.36404869818404	-6.01686950686459
Metabolomics, F4 (raw)	F4	Metabolomics	Epoch 30	base representation	-1.80329889038276	-4.19971612895892
Metabolomics, F4 (raw)	F4	Metabolomics	Epoch 30	base representation	-4.33812906396425	-6.8603391253883
Metabolomics, F4 (raw)	F4	Metabolomics	Epoch 30	base representation	-2.01576805553526	-4.10839955583554
Metabolomics, F4 (raw)	F4	Metabolomics	Epoch 30	base representation	-4.54112079404368	-5.76969606083898
Metabolomics, F4 (raw)	F4	Metabolomics	Epoch 30	base representation	-3.90333851708087	-4.08430989716951
Metabolomics, F4 (raw)	F4	Metabolomics	Epoch 30	base representation	-5.13761303295533	-5.29515324274419
Metabolomics, F4 (raw)	F4	Metabolomics	Epoch 30	base representation	-5.75032709666946	-4.58465399282339
Metabolomics, F4 (raw)	F4	Metabolomics	Epoch 30	base representation	-4.43011802121977	-6.93714929819721
Metabolomics, F4 (raw)	F4	Metabolomics	Epoch 30	base representation	-4.57162147342819	-5.80545829889675
Metabolomics, F4 (raw)	F4	Metabolomics	Epoch 30	base representation	-5.41467705591541	-5.34614724634049
Metabolomics, F4 (raw)	F4	Metabolomics	Epoch 30	base representation	-4.96024691147775	-6.60057722423331
Metabolomics, F4 (raw)	F4	Metabolomics	Epoch 30	base representation	-4.23064285829176	-6.65231868458211
Metabolomics, F4 (raw)	F4	Metabolomics	Epoch 30	base representation	-2.11232215102008	-5.21911685977972
Metabolomics, F4 (raw)	F4	Metabolomics	Epoch 30	base representation	-0.412538320898962	-5.77825478275077
Metabolomics, F4 (raw)	F4	Metabolomics	Epoch 30	base representation	-3.27262236547189	-3.45700474201876
Metabolomics, F4 (raw)	F4	Metabolomics	Epoch 30	base representation	-3.76494025680226	-7.15799230963243
Metabolomics, F4 (raw)	F4	Metabolomics	Epoch 30	base representation	-5.32236813632991	-6.24455543824766
Metabolomics, F4 (raw)	F4	Metabolomics	Epoch 30	base representation	-1.13886874911116	-5.94184762452874
Metabolomics, F4 (raw)	F4	Metabolomics	Epoch 30	base representation	-1.66126139987993	-5.8742132138961
Metabolomics, F4 (raw)	F4	Metabolomics	Epoch 30	base representation	-1.39989766888993	-5.98908106756469
Metabolomics, F4 (raw)	F4	Metabolomics	Epoch 30	base representation	-3.60179975195448	-7.09909557884075
Metabolomics, F4 (raw)	F4	Metabolomics	Epoch 30	base representation	-6.00472919610794	-5.42285784679138
Metabolomics, F4 (raw)	F4	Metabolomics	Epoch 30	base representation	-1.23090264429663	-4.63763689324474
Metabolomics, F4 (raw)	F4	Metabolomics	Epoch 30	base representation	-5.20310931605012	-3.70554659004201
Metabolomics, F4 (raw)	F4	Metabolomics	Epoch 30	base representation	-4.2278743582705	-6.00083474663056
Metabolomics, F4 (raw)	F4	Metabolomics	Epoch 30	base representation	-5.73781998233925	-5.1723601225027
Metabolomics, F4 (raw)	F4	Metabolomics	Epoch 30	base representation	-2.88840751569996	-5.33863423128161
Metabolomics, F4 (raw)	F4	Metabolomics	Epoch 30	base representation	-3.19287799054361	-5.18815895778395
Metabolomics, F4 (raw)	F4	Metabolomics	Epoch 30	base representation	-1.65232515670534	-4.54281311782794
Metabolomics, F4 (raw)	F4	Metabolomics	Epoch 30	base representation	-5.30408843585025	-3.47913987495356
Metabolomics, F4 (raw)	F4	Metabolomics	Epoch 30	base representation	-4.94464708164333	-3.08612481421759
Metabolomics, F4 (raw)	F4	Metabolomics	Epoch 30	base representation	-3.21084436585686	-4.13340113903627
Metabolomics, F4 (raw)	F4	Metabolomics	Epoch 30	base representation	-4.13079010200455	-3.3386477377198
Metabolomics, F4 (raw)	F4	Metabolomics	Epoch 30	base representation	-2.76612385094285	-4.94396436459632
Metabolomics, F4 (raw)	F4	Metabolomics	Epoch 30	base representation	-0.694226685151891	-4.9772423096465
Metabolomics, F4 (raw)	F4	Metabolomics	Epoch 30	base representation	-1.81660700471971	-5.29938980608547
Metabolomics, F4 (raw)	F4	Metabolomics	Epoch 30	base representation	-5.89251129516988	-5.10754348538625
Metabolomics, F4 (raw)	F4	Metabolomics	Epoch 30	base representation	-0.861612800423797	-4.9423358133313
Metabolomics, F4 (raw)	F4	Metabolomics	Epoch 30	base representation	-4.37860492665321	-5.5920827610952
Metabolomics, F4 (raw)	F4	Metabolomics	Epoch 30	base representation	-2.52490178236117	-3.83886413453927
Metabolomics, F4 (raw)	F4	Metabolomics	Epoch 30	base representation	-4.71415091786863	-2.9692668979707
Metabolomics, F4 (raw)	F4	Metabolomics	Epoch 30	base representation	-4.97490861636545	-4.14482271048531
Metabolomics, F4 (raw)	F4	Metabolomics	Epoch 30	base representation	-3.34523263537813	-4.09934902541352
Metabolomics, F4 (raw)	F4	Metabolomics	Epoch 30	base representation	-1.14414284870475	-4.80379935018148
Metabolomics, F4 (raw)	F4	Metabolomics	Epoch 30	base representation	-4.15350174647042	-5.29028195161974
Metabolomics, F4 (raw)	F4	Metabolomics	Epoch 30	base representation	-4.04618583390744	-3.49366935298816
Metabolomics, F4 (raw)	F4	Metabolomics	Epoch 30	base representation	-1.26014213459422	-5.51624077542023
Metabolomics, F4 (raw)	F4	Metabolomics	Epoch 30	base representation	-4.17881488302609	-2.93433496675204
Metabolomics, F4 (raw)	F4	Metabolomics	Epoch 30	base representation	-4.71330914838072	-3.55009830015422
Metabolomics, F4 (raw)	F4	Metabolomics	Epoch 30	base representation	-4.7789162434022	-3.53194676867531
Metabolomics, F4 (raw)	F4	Metabolomics	Epoch 30	base representation	-4.82164814478099	-3.12614461079811
Metabolomics, F4 (raw)	F4	Metabolomics	Epoch 30	base representation	-4.49908182994101	-4.01880123271652
Metabolomics, F4 (raw)	F4	Metabolomics	Epoch 30	base representation	-2.02700005423617	-4.26899531779711
Metabolomics, F4 (raw)	F4	Metabolomics	Epoch 30	base representation	-1.76957079341769	-4.45786110016975
Metabolomics, F4 (raw)	F4	Metabolomics	Epoch 30	base representation	-3.953155940706	-5.7160211807497
Metabolomics, F4 (raw)	F4	Metabolomics	Epoch 30	base representation	-5.31713886385177	-5.76430019939727
Metabolomics, F4 (raw)	F4	Metabolomics	Epoch 30	base representation	-4.68793353823032	-5.40069355639258
Metabolomics, F4 (raw)	F4	Metabolomics	Epoch 30	base representation	-0.236446860438865	-5.54407178390841
Metabolomics, F4 (raw)	F4	Metabolomics	Epoch 30	base representation	-1.56294068390874	-4.81006956944757
Metabolomics, F4 (raw)	F4	Metabolomics	Epoch 30	base representation	-4.20770174702666	-6.66280895687976
Metabolomics, F4 (raw)	F4	Metabolomics	Epoch 30	base representation	-3.47319070163146	-4.31052084207552
Metabolomics, F4 (raw)	F4	Metabolomics	Epoch 30	base representation	-5.68993630351414	-3.81346816402462
Metabolomics, F4 (raw)	F4	Metabolomics	Epoch 30	base representation	-4.67438463109465	-3.42114763017561
Metabolomics, F4 (raw)	F4	Metabolomics	Epoch 30	base representation	-4.07582600070769	-4.83803510648069
Metabolomics, F4 (raw)	F4	Metabolomics	Epoch 30	base representation	-4.00207270074182	-3.48606077231533
Metabolomics, F4 (raw)	F4	Metabolomics	Epoch 30	base representation	-4.1656118715639	-6.69084508096038
Metabolomics, F4 (raw)	F4	Metabolomics	Epoch 30	base representation	-2.29023593484865	-6.02566927990353
Metabolomics, F4 (raw)	F4	Metabolomics	Epoch 30	base representation	-3.22425690437411	-4.38682928189554
Metabolomics, F4 (raw)	F4	Metabolomics	Epoch 30	base representation	-2.82221403832783	-4.74194400452247
Metabolomics, F4 (raw)	F4	Metabolomics	Epoch 30	base representation	-5.52227247725684	-5.46991442505631
Metabolomics, F4 (raw)	F4	Metabolomics	Epoch 30	base representation	-0.25968320039879	-5.59276995802508
Metabolomics, F4 (raw)	F4	Metabolomics	Epoch 30	base representation	-5.25548371614042	-5.30942813967529
Metabolomics, F4 (raw)	F4	Metabolomics	Epoch 30	base representation	-4.45134509232123	-7.02377167237976
Metabolomics, F4 (raw)	F4	Metabolomics	Epoch 30	base representation	-0.789384276541488	-4.82541222331893
Metabolomics, F4 (raw)	F4	Metabolomics	Epoch 30	base representation	-4.27290397732461	-6.8730676874253
Metabolomics, F4 (raw)	F4	Metabolomics	Epoch 30	base representation	-2.10566731507624	-3.92933597707597
Metabolomics, F4 (raw)	F4	Metabolomics	Epoch 30	base representation	-2.59990071856656	-4.30400411285391
Metabolomics, F4 (raw)	F4	Metabolomics	Epoch 30	base representation	-0.406947912770543	-5.76936692125042
Metabolomics, F4 (raw)	F4	Metabolomics	Epoch 30	base representation	-0.731507337458306	-4.98919913492923
Metabolomics, F4 (raw)	F4	Metabolomics	Epoch 30	base representation	-3.66891359973981	-6.60929671683051
Metabolomics, F4 (raw)	F4	Metabolomics	Epoch 30	base representation	-3.47360944818118	-2.83346911409662
Metabolomics, F4 (raw)	F4	Metabolomics	Epoch 30	base representation	-0.955898387426268	-4.84022523339413
Metabolomics, F4 (raw)	F4	Metabolomics	Epoch 30	base representation	-5.7860238238498	-4.08373992534527
Metabolomics, F4 (raw)	F4	Metabolomics	Epoch 30	base representation	-2.41259768290107	-4.60774732892546
Metabolomics, F4 (raw)	F4	Metabolomics	Epoch 30	base representation	-2.9681481339847	-5.14952707641729
Metabolomics, F4 (raw)	F4	Metabolomics	Epoch 30	base representation	-0.419374171243988	-5.5399692458516
Metabolomics, F4 (raw)	F4	Metabolomics	Epoch 30	base representation	-5.07007699650187	-6.51924540550003
Metabolomics, F4 (raw)	F4	Metabolomics	Epoch 30	base representation	-3.00048923509773	-5.65583680174917
Metabolomics, F4 (raw)	F4	Metabolomics	Epoch 30	base representation	-5.8317005944051	-5.2234439678659
Metabolomics, F4 (raw)	F4	Metabolomics	Epoch 30	base representation	-1.21920380843558	-5.03086245675278
Metabolomics, F4 (raw)	F4	Metabolomics	Epoch 30	base representation	-0.680275052529618	-5.4884723917947
Metabolomics, F4 (raw)	F4	Metabolomics	Epoch 30	base representation	-0.274432547866904	-5.58309570046347
Metabolomics, F4 (raw)	F4	Metabolomics	Epoch 30	base representation	-4.96072650889536	-5.3641906571305
Metabolomics, F4 (raw)	F4	Metabolomics	Epoch 30	base representation	-3.50391109392807	-7.08371476066695
Metabolomics, F4 (raw)	F4	Metabolomics	Epoch 30	base representation	-2.78785784698549	-6.08611962420648
Metabolomics, F4 (raw)	F4	Metabolomics	Epoch 30	base representation	-4.24112800565706	-6.74025664014393
Metabolomics, F4 (raw)	F4	Metabolomics	Epoch 30	base representation	-3.75771567388662	-5.31641311161796
Metabolomics, F4 (raw)	F4	Metabolomics	Epoch 30	base representation	-0.934832183924072	-4.77993104412004
Metabolomics, F4 (raw)	F4	Metabolomics	Epoch 30	base representation	-2.15755714092176	-3.7762593311235
Metabolomics, F4 (raw)	F4	Metabolomics	Epoch 30	base representation	-4.8229505484872	-4.64533360135493
Metabolomics, F4 (raw)	F4	Metabolomics	Epoch 30	base representation	-4.94392228812033	-3.6349074485961
Metabolomics, F4 (raw)	F4	Metabolomics	Epoch 30	base representation	-2.84606603782582	-4.50522254891363
Metabolomics, F4 (raw)	F4	Metabolomics	Epoch 30	base representation	-5.52273630911109	-4.43041891692426
Metabolomics, F4 (raw)	F4	Metabolomics	Epoch 30	base representation	-4.14651362000163	-5.37842545998203
Metabolomics, F4 (raw)	F4	Metabolomics	Epoch 30	base representation	-1.56466946176362	-5.77048810153483
Metabolomics, F4 (raw)	F4	Metabolomics	Epoch 30	base representation	-2.03538801965837	-5.97854056349507
Metabolomics, F4 (raw)	F4	Metabolomics	Epoch 30	base representation	-5.46252073643449	-4.12157455352625
Metabolomics, F4 (raw)	F4	Metabolomics	Epoch 30	base representation	-4.98825363174185	-6.66343051449517
Metabolomics, F4 (raw)	F4	Metabolomics	Epoch 30	base representation	-2.56070014863814	-6.11516132788864
Metabolomics, F4 (raw)	F4	Metabolomics	Epoch 30	base representation	-2.40107808899584	-4.65344091664179
Metabolomics, F4 (raw)	F4	Metabolomics	Epoch 30	base representation	-3.86096102210002	-4.75182615502433
Metabolomics, F4 (raw)	F4	Metabolomics	Epoch 30	base representation	-2.07550152448121	-5.81171490524862
Metabolomics, F4 (raw)	F4	Metabolomics	Epoch 30	base representation	-5.35362998853552	-3.58278880558663
Metabolomics, F4 (raw)	F4	Metabolomics	Epoch 30	base representation	-5.12945827841136	-3.18126527074869
Metabolomics, F4 (raw)	F4	Metabolomics	Epoch 30	base representation	-2.06025885863795	-4.46396928913468
Metabolomics, F4 (raw)	F4	Metabolomics	Epoch 30	base representation	-0.824606783666363	-5.52123021786136
Metabolomics, F4 (raw)	F4	Metabolomics	Epoch 30	base representation	-4.90116588906333	-5.72283259727037
Metabolomics, F4 (raw)	F4	Metabolomics	Epoch 30	base representation	-4.61162495016118	-3.27272385128178
Metabolomics, F4 (raw)	F4	Metabolomics	Epoch 30	base representation	-3.90035969285809	-2.65080527156891
Metabolomics, F4 (raw)	F4	Metabolomics	Epoch 30	base representation	-3.44487130623178	-6.89500054962257
Metabolomics, F4 (raw)	F4	Metabolomics	Epoch 30	base representation	-4.01832942693447	-5.57457033770678
Metabolomics, F4 (raw)	F4	Metabolomics	Epoch 30	base representation	-3.80653771540275	-2.61509598902632
Metabolomics, F4 (raw)	F4	Metabolomics	Epoch 30	base representation	-2.06473071949647	-3.91966973848966
Metabolomics, F4 (raw)	F4	Metabolomics	Epoch 30	base representation	-3.73032668661342	-2.54016416424578
Metabolomics, F4 (raw)	F4	Metabolomics	Epoch 30	base representation	-2.42777684957645	-3.73986312611925
Metabolomics, F4 (raw)	F4	Metabolomics	Epoch 30	base representation	-4.11823363440048	-4.73186883970641
Metabolomics, F4 (raw)	F4	Metabolomics	Epoch 30	base representation	-5.83595245647079	-5.08980342555689
Metabolomics, F4 (raw)	F4	Metabolomics	Epoch 30	base representation	-6.0871986691961	-5.2009850136725
Metabolomics, F4 (raw)	F4	Metabolomics	Epoch 30	base representation	-0.612802066801194	-5.76741466080733
Metabolomics, F4 (raw)	F4	Metabolomics	Epoch 30	base representation	-5.54077548351067	-5.15467553448398
Metabolomics, F4 (raw)	F4	Metabolomics	Epoch 30	base representation	-5.57658956180645	-4.28369383505692
Metabolomics, F4 (raw)	F4	Metabolomics	Epoch 30	base representation	-3.58948661711974	-2.56102707794428
Metabolomics, F4 (raw)	F4	Metabolomics	Epoch 30	base representation	-3.95567274193547	-3.42507837478653
Metabolomics, F4 (raw)	F4	Metabolomics	Epoch 30	base representation	-3.42970529266162	-2.74075908778257
Metabolomics, F4 (raw)	F4	Metabolomics	Epoch 30	base representation	-3.63362152077088	-2.49987690004625
Metabolomics, F4 (raw)	F4	Metabolomics	Epoch 30	base representation	-4.28499824753847	-4.82372408176092
Metabolomics, F4 (raw)	F4	Metabolomics	Epoch 30	base representation	-5.24592585320608	-4.44199503125232
Metabolomics, F4 (raw)	F4	Metabolomics	Epoch 30	base representation	-5.02325573866415	-3.39130173964774
Metabolomics, F4 (raw)	F4	Metabolomics	Epoch 30	base representation	-3.46321811843549	-6.52601982342118
Metabolomics, F4 (raw)	F4	Metabolomics	Epoch 30	base representation	-5.13286109531602	-6.67921070493155
Metabolomics, F4 (raw)	F4	Metabolomics	Epoch 30	base representation	-4.47359286734891	-6.82086183554035
Metabolomics, F4 (raw)	F4	Metabolomics	Epoch 30	base representation	-2.89629895794719	-5.49602244355699
Metabolomics, F4 (raw)	F4	Metabolomics	Epoch 30	base representation	-3.11439450887342	-4.66012912974654
Metabolomics, F4 (raw)	F4	Metabolomics	Epoch 30	base representation	-2.39954389453034	-3.86151730349799
Metabolomics, F4 (raw)	F4	Metabolomics	Epoch 30	base representation	-2.28179203254469	-5.90646949720981
Metabolomics, F4 (raw)	F4	Metabolomics	Epoch 30	base representation	-3.80820880654657	-7.04689951080981
Metabolomics, F4 (raw)	F4	Metabolomics	Epoch 30	base representation	-0.888522546270174	-4.94134376664593
Metabolomics, F4 (raw)	F4	Metabolomics	Epoch 30	base representation	-5.46289407073786	-5.16950015262463
Metabolomics, F4 (raw)	F4	Metabolomics	Epoch 30	base representation	-5.45084873583118	-5.00558055416262
Metabolomics, F4 (raw)	F4	Metabolomics	Epoch 30	base representation	-2.86245255211053	-6.34610783139771
Metabolomics, F4 (raw)	F4	Metabolomics	Epoch 30	base representation	-2.01044087401042	-5.42911161208633
Metabolomics, F4 (raw)	F4	Metabolomics	Epoch 30	base representation	-5.04816615410373	-6.58020331853225
Metabolomics, F4 (raw)	F4	Metabolomics	Epoch 30	base representation	-0.22262966558529	-5.65671327481417
Metabolomics, F4 (raw)	F4	Metabolomics	Epoch 30	base representation	-5.60973647895468	-5.8395906360937
Metabolomics, F4 (raw)	F4	Metabolomics	Epoch 30	base representation	-4.00785392122015	-6.52466445569011
Metabolomics, F4 (raw)	F4	Metabolomics	Epoch 30	base representation	-3.782414261929	-3.94286295216637
Metabolomics, F4 (raw)	F4	Metabolomics	Epoch 30	base representation	-1.55225516438395	-4.77840432250556
Metabolomics, F4 (raw)	F4	Metabolomics	Epoch 30	base representation	-0.301640830973403	-5.52644629588032
Metabolomics, F4 (raw)	F4	Metabolomics	Epoch 30	base representation	-4.40356427459062	-6.84345280105655
Metabolomics, F4 (raw)	F4	Metabolomics	Epoch 30	base representation	-5.22734776394974	-6.28285725114852
Proteomics, S4 (raw)	S4	Proteomics	Epoch 30	base representation	5.65334876704519	4.35621704271857
Proteomics, S4 (raw)	S4	Proteomics	Epoch 30	base representation	6.61190747193908	3.52546054588427
Proteomics, S4 (raw)	S4	Proteomics	Epoch 30	base representation	9.21877708780368	1.2298057761052
Proteomics, S4 (raw)	S4	Proteomics	Epoch 30	base representation	10.6051293430435	0.250393389235597
Proteomics, S4 (raw)	S4	Proteomics	Epoch 30	base representation	7.03092787257426	1.31143805875658
Proteomics, S4 (raw)	S4	Proteomics	Epoch 30	base representation	6.98995932878183	3.12240732007037
Proteomics, S4 (raw)	S4	Proteomics	Epoch 30	base representation	0.710482324262998	7.08784801572948
Proteomics, S4 (raw)	S4	Proteomics	Epoch 30	base representation	-1.40523982187022	7.24678308146039
Proteomics, S4 (raw)	S4	Proteomics	Epoch 30	base representation	4.70453534158025	4.45145826890703
Proteomics, S4 (raw)	S4	Proteomics	Epoch 30	base representation	7.2437785244691	1.19494771874852
Proteomics, S4 (raw)	S4	Proteomics	Epoch 30	base representation	11.1720264902443	0.344217641068365
Proteomics, S4 (raw)	S4	Proteomics	Epoch 30	base representation	-3.60887795939493	7.70348887085243
Proteomics, S4 (raw)	S4	Proteomics	Epoch 30	base representation	6.01096129373531	3.46446954065893
Proteomics, S4 (raw)	S4	Proteomics	Epoch 30	base representation	-2.99589383002655	9.20760924030144
Proteomics, S4 (raw)	S4	Proteomics	Epoch 30	base representation	6.87417791143131	3.3703068187989
Proteomics, S4 (raw)	S4	Proteomics	Epoch 30	base representation	10.7189857274292	0.148349275253638
Proteomics, S4 (raw)	S4	Proteomics	Epoch 30	base representation	-3.69694476567671	8.50859730366689
Proteomics, S4 (raw)	S4	Proteomics	Epoch 30	base representation	-0.373786933035643	7.73975144070521
Proteomics, S4 (raw)	S4	Proteomics	Epoch 30	base representation	8.13721020193602	0.704343130659085
Proteomics, S4 (raw)	S4	Proteomics	Epoch 30	base representation	4.73376898385424	4.6632532102887
Proteomics, S4 (raw)	S4	Proteomics	Epoch 30	base representation	7.06446750681393	1.22872713867488
Proteomics, S4 (raw)	S4	Proteomics	Epoch 30	base representation	-3.19766643941524	9.28301891565228
Proteomics, S4 (raw)	S4	Proteomics	Epoch 30	base representation	0.258693401167872	8.31312299327986
Proteomics, S4 (raw)	S4	Proteomics	Epoch 30	base representation	6.17429121450658	3.72003570166692
Proteomics, S4 (raw)	S4	Proteomics	Epoch 30	base representation	-1.17986616396715	8.26827479805108
Proteomics, S4 (raw)	S4	Proteomics	Epoch 30	base representation	6.72809824110034	3.44619172845208
Proteomics, S4 (raw)	S4	Proteomics	Epoch 30	base representation	5.60551221609123	4.43694081510149
Proteomics, S4 (raw)	S4	Proteomics	Epoch 30	base representation	-2.63429916596809	7.55530487310117
Proteomics, S4 (raw)	S4	Proteomics	Epoch 30	base representation	10.6547785786153	0.499739382879947
Proteomics, S4 (raw)	S4	Proteomics	Epoch 30	base representation	-1.25525451122343	7.13055024232729
Proteomics, S4 (raw)	S4	Proteomics	Epoch 30	base representation	10.710461950421	0.195753485891056
Proteomics, S4 (raw)	S4	Proteomics	Epoch 30	base representation	-1.48398593858685	7.34737623861642
Proteomics, S4 (raw)	S4	Proteomics	Epoch 30	base representation	3.28063427643403	6.29507766287716
Proteomics, S4 (raw)	S4	Proteomics	Epoch 30	base representation	-0.881622559845528	8.20383759122499
Proteomics, S4 (raw)	S4	Proteomics	Epoch 30	base representation	-1.59857389965954	7.98091811115914
Proteomics, S4 (raw)	S4	Proteomics	Epoch 30	base representation	4.93110042057906	5.32529473957441
Proteomics, S4 (raw)	S4	Proteomics	Epoch 30	base representation	7.993086807776	0.811379367121513
Proteomics, S4 (raw)	S4	Proteomics	Epoch 30	base representation	7.84032423877603	0.878739983992235
Proteomics, S4 (raw)	S4	Proteomics	Epoch 30	base representation	11.5550155471751	0.463899134140594
Proteomics, S4 (raw)	S4	Proteomics	Epoch 30	base representation	-3.86539550031673	8.13374760869932
Proteomics, S4 (raw)	S4	Proteomics	Epoch 30	base representation	5.67156265421938	4.11816129107138
Proteomics, S4 (raw)	S4	Proteomics	Epoch 30	base representation	5.55289976418737	4.6049023694291
Proteomics, S4 (raw)	S4	Proteomics	Epoch 30	base representation	10.3827635827118	0.24067384755129
Proteomics, S4 (raw)	S4	Proteomics	Epoch 30	base representation	10.7329883814319	0.121840187985725
Proteomics, S4 (raw)	S4	Proteomics	Epoch 30	base representation	8.7843333330247	1.14254102413161
Proteomics, S4 (raw)	S4	Proteomics	Epoch 30	base representation	-2.63580502701839	7.63499554645804
Proteomics, S4 (raw)	S4	Proteomics	Epoch 30	base representation	0.882411095624649	6.94607605701142
Proteomics, S4 (raw)	S4	Proteomics	Epoch 30	base representation	10.6294087178197	0.183810989999462
Proteomics, S4 (raw)	S4	Proteomics	Epoch 30	base representation	-2.07321110523962	8.9935084874522
Proteomics, S4 (raw)	S4	Proteomics	Epoch 30	base representation	0.818180091609762	6.86659997281306
Proteomics, S4 (raw)	S4	Proteomics	Epoch 30	base representation	5.51399794365686	4.39516415492984
Proteomics, S4 (raw)	S4	Proteomics	Epoch 30	base representation	-0.130497146106687	8.29010045793595
Proteomics, S4 (raw)	S4	Proteomics	Epoch 30	base representation	4.89587676356195	4.85795147446886
Proteomics, S4 (raw)	S4	Proteomics	Epoch 30	base representation	7.16136860373409	1.19563608469286
Proteomics, S4 (raw)	S4	Proteomics	Epoch 30	base representation	-2.56938725504689	7.61758042677097
Proteomics, S4 (raw)	S4	Proteomics	Epoch 30	base representation	4.75374300665827	4.47629582963698
Proteomics, S4 (raw)	S4	Proteomics	Epoch 30	base representation	7.12307079436315	1.32472622738019
Proteomics, S4 (raw)	S4	Proteomics	Epoch 30	base representation	0.959983333039933	6.9859407928309
Proteomics, S4 (raw)	S4	Proteomics	Epoch 30	base representation	5.53783538693178	4.8318790642215
Proteomics, S4 (raw)	S4	Proteomics	Epoch 30	base representation	5.46928759769059	4.098267084521
Proteomics, S4 (raw)	S4	Proteomics	Epoch 30	base representation	0.388360471293851	6.86880063747705
Proteomics, S4 (raw)	S4	Proteomics	Epoch 30	base representation	-2.89482000768068	7.57755184232829
Proteomics, S4 (raw)	S4	Proteomics	Epoch 30	base representation	11.5650513783922	0.421565507073891
Proteomics, S4 (raw)	S4	Proteomics	Epoch 30	base representation	-1.36768477025471	8.39172846170847
Proteomics, S4 (raw)	S4	Proteomics	Epoch 30	base representation	8.18324436250501	0.748172050886493
Proteomics, S4 (raw)	S4	Proteomics	Epoch 30	base representation	4.73679925847636	4.67086013987552
Proteomics, S4 (raw)	S4	Proteomics	Epoch 30	base representation	9.86582425967786	0.623582790421305
Proteomics, S4 (raw)	S4	Proteomics	Epoch 30	base representation	10.682669784306	0.28526081323363
Proteomics, S4 (raw)	S4	Proteomics	Epoch 30	base representation	-3.3546849896054	9.47826887780801
Proteomics, S4 (raw)	S4	Proteomics	Epoch 30	base representation	-3.9712964320898	8.02274011450509
Proteomics, S4 (raw)	S4	Proteomics	Epoch 30	base representation	0.387317971910981	6.79487422821762
Proteomics, S4 (raw)	S4	Proteomics	Epoch 30	base representation	0.623202392764098	7.38235824671107
Proteomics, S4 (raw)	S4	Proteomics	Epoch 30	base representation	-0.77434388761428	7.89928082198814
Proteomics, S4 (raw)	S4	Proteomics	Epoch 30	base representation	8.45666246894168	0.624635128192001
Proteomics, S4 (raw)	S4	Proteomics	Epoch 30	base representation	8.06800203746047	0.698277790979106
Proteomics, S4 (raw)	S4	Proteomics	Epoch 30	base representation	-2.73465648764197	7.54331295575798
Proteomics, S4 (raw)	S4	Proteomics	Epoch 30	base representation	8.98457435685573	1.0209406824505
Proteomics, S4 (raw)	S4	Proteomics	Epoch 30	base representation	4.75056323258557	4.48571787978246
Proteomics, S4 (raw)	S4	Proteomics	Epoch 30	base representation	7.02475023838135	1.30356534414594
Proteomics, S4 (raw)	S4	Proteomics	Epoch 30	base representation	6.24978313083791	3.75753510886763
Proteomics, S4 (raw)	S4	Proteomics	Epoch 30	base representation	10.581132062255	0.104350024544084
Proteomics, S4 (raw)	S4	Proteomics	Epoch 30	base representation	3.02203202860514	6.39162285565624
Proteomics, S4 (raw)	S4	Proteomics	Epoch 30	base representation	6.21754890202549	3.66996441486603
Proteomics, S4 (raw)	S4	Proteomics	Epoch 30	base representation	0.590756089033766	7.43888653501027
Proteomics, S4 (raw)	S4	Proteomics	Epoch 30	base representation	-1.34179361345778	8.42073246956176
Proteomics, S4 (raw)	S4	Proteomics	Epoch 30	base representation	8.79880156971599	0.592032606118931
Proteomics, S4 (raw)	S4	Proteomics	Epoch 30	base representation	10.4986655501722	0.231240140263182
Proteomics, S4 (raw)	S4	Proteomics	Epoch 30	base representation	0.331336337540762	8.21126171698622
Proteomics, S4 (raw)	S4	Proteomics	Epoch 30	base representation	9.03117605638051	0.956992841077414
Proteomics, S4 (raw)	S4	Proteomics	Epoch 30	base representation	-3.01996853186528	7.5962360685332
Proteomics, S4 (raw)	S4	Proteomics	Epoch 30	base representation	-1.59813114064353	8.55574997234315
Proteomics, S4 (raw)	S4	Proteomics	Epoch 30	base representation	7.05220759108058	1.24054414678734
Proteomics, S4 (raw)	S4	Proteomics	Epoch 30	base representation	6.43252876537275	3.64364952346114
Proteomics, S4 (raw)	S4	Proteomics	Epoch 30	base representation	0.406390668636845	7.37706255160789
Proteomics, S4 (raw)	S4	Proteomics	Epoch 30	base representation	0.580905265484914	6.88423847240461
Proteomics, S4 (raw)	S4	Proteomics	Epoch 30	base representation	8.95008173733083	1.19856851749172
Proteomics, S4 (raw)	S4	Proteomics	Epoch 30	base representation	6.72996416064746	3.45281849549302
Proteomics, S4 (raw)	S4	Proteomics	Epoch 30	base representation	-1.39625564674507	8.40043601721596
Proteomics, S4 (raw)	S4	Proteomics	Epoch 30	base representation	-1.61256796790123	8.27620078848629
Proteomics, S4 (raw)	S4	Proteomics	Epoch 30	base representation	0.930602851507531	6.9434723335804
Proteomics, S4 (raw)	S4	Proteomics	Epoch 30	base representation	2.80119452609606	5.58434835191153
Proteomics, S4 (raw)	S4	Proteomics	Epoch 30	base representation	7.57607870787438	0.978071634734879
Proteomics, S4 (raw)	S4	Proteomics	Epoch 30	base representation	5.73714373759845	4.32372279227905
Proteomics, S4 (raw)	S4	Proteomics	Epoch 30	base representation	4.4905907872221	5.43370228119371
Proteomics, S4 (raw)	S4	Proteomics	Epoch 30	base representation	8.48740997521752	0.689247663737178
Proteomics, S4 (raw)	S4	Proteomics	Epoch 30	base representation	-1.22235206188076	7.11704785667498
Proteomics, S4 (raw)	S4	Proteomics	Epoch 30	base representation	10.9118262422098	0.331336264133843
Proteomics, S4 (raw)	S4	Proteomics	Epoch 30	base representation	7.06775434833141	3.19225155031609
Proteomics, S4 (raw)	S4	Proteomics	Epoch 30	base representation	-4.06477704447082	7.96033555306405
Proteomics, S4 (raw)	S4	Proteomics	Epoch 30	base representation	-2.64925663234108	7.51251277297674
Proteomics, S4 (raw)	S4	Proteomics	Epoch 30	base representation	6.83154947135438	3.40908340359622
Proteomics, S4 (raw)	S4	Proteomics	Epoch 30	base representation	5.54165836658801	4.46859705378261
Proteomics, S4 (raw)	S4	Proteomics	Epoch 30	base representation	-3.62437271148382	7.87431147379889
Proteomics, S4 (raw)	S4	Proteomics	Epoch 30	base representation	6.18052928356273	3.25448075924331
Proteomics, S4 (raw)	S4	Proteomics	Epoch 30	base representation	4.09288262692577	5.83202470129924
Proteomics, S4 (raw)	S4	Proteomics	Epoch 30	base representation	4.05276103032551	5.85810636480067
Proteomics, S4 (raw)	S4	Proteomics	Epoch 30	base representation	0.404244992799945	6.82462048648071
Proteomics, S4 (raw)	S4	Proteomics	Epoch 30	base representation	-2.94902949067418	7.62754258423466
Proteomics, S4 (raw)	S4	Proteomics	Epoch 30	base representation	4.70843757828171	4.52427832546032
Proteomics, S4 (raw)	S4	Proteomics	Epoch 30	base representation	-3.13407087589875	9.51229395634632
Proteomics, S4 (raw)	S4	Proteomics	Epoch 30	base representation	5.06276754704074	4.59341439616693
Proteomics, S4 (raw)	S4	Proteomics	Epoch 30	base representation	4.92812814447139	4.80318097448028
Proteomics, S4 (raw)	S4	Proteomics	Epoch 30	base representation	-1.71012839579725	8.00199620334824
Proteomics, S4 (raw)	S4	Proteomics	Epoch 30	base representation	7.71241873224583	1.17980186439923
Proteomics, S4 (raw)	S4	Proteomics	Epoch 30	base representation	10.8593022686804	0.173320811025475
Proteomics, S4 (raw)	S4	Proteomics	Epoch 30	base representation	-3.36833365218025	9.60233876185766
Proteomics, S4 (raw)	S4	Proteomics	Epoch 30	base representation	0.794052974803613	7.26356803521349
Proteomics, S4 (raw)	S4	Proteomics	Epoch 30	base representation	7.24326669229092	1.18519712921252
Proteomics, S4 (raw)	S4	Proteomics	Epoch 30	base representation	3.6657138380477	6.16359027496621
Proteomics, S4 (raw)	S4	Proteomics	Epoch 30	base representation	6.95562626570536	3.31986188839106
Proteomics, S4 (raw)	S4	Proteomics	Epoch 30	base representation	3.81012129745764	6.01119462564078
Proteomics, S4 (raw)	S4	Proteomics	Epoch 30	base representation	7.1162978840765	1.27416112468402
Proteomics, S4 (raw)	S4	Proteomics	Epoch 30	base representation	8.29238792798799	1.76320296945911
Proteomics, S4 (raw)	S4	Proteomics	Epoch 30	base representation	-3.45379348935627	7.95865290130189
Proteomics, S4 (raw)	S4	Proteomics	Epoch 30	base representation	11.4950465618436	0.43827367941195
Proteomics, S4 (raw)	S4	Proteomics	Epoch 30	base representation	-0.29642741415915	7.69552584761349
Proteomics, S4 (raw)	S4	Proteomics	Epoch 30	base representation	-4.00460488330577	7.97271930730469
Proteomics, S4 (raw)	S4	Proteomics	Epoch 30	base representation	1.00463650023664	6.93385852026493
Proteomics, S4 (raw)	S4	Proteomics	Epoch 30	base representation	-1.73475776627339	8.82838195599044
Proteomics, S4 (raw)	S4	Proteomics	Epoch 30	base representation	2.84572557808619	5.60228344421327
Proteomics, S4 (raw)	S4	Proteomics	Epoch 30	base representation	-2.94103858028627	9.20727360595367
Proteomics, S4 (raw)	S4	Proteomics	Epoch 30	base representation	5.02866912044815	4.18922505550772
Proteomics, S4 (raw)	S4	Proteomics	Epoch 30	base representation	8.0857414190797	0.691434639093396
Proteomics, S4 (raw)	S4	Proteomics	Epoch 30	base representation	3.73289132609352	6.01464523513205
Proteomics, S4 (raw)	S4	Proteomics	Epoch 30	base representation	2.87968298881724	5.62848701253146
Proteomics, S4 (raw)	S4	Proteomics	Epoch 30	base representation	8.61214473498982	0.627018848636192
Proteomics, S4 (raw)	S4	Proteomics	Epoch 30	base representation	3.53128500345089	6.12438729337681
Proteomics, S4 (raw)	S4	Proteomics	Epoch 30	base representation	-1.05963752572684	8.28366104643575
Proteomics, S4 (raw)	S4	Proteomics	Epoch 30	base representation	5.91862846346016	4.09171726372082
Proteomics, S4 (raw)	S4	Proteomics	Epoch 30	base representation	3.77091020729381	6.07933925856275
Proteomics, S4 (raw)	S4	Proteomics	Epoch 30	base representation	-3.54991338656065	7.87679988139936
Proteomics, S4 (raw)	S4	Proteomics	Epoch 30	base representation	5.93447101785322	4.03696271824129
Proteomics, S4 (raw)	S4	Proteomics	Epoch 30	base representation	-3.32996476548858	9.54865017410523
Proteomics, S4 (raw)	S4	Proteomics	Epoch 30	base representation	11.2007214344227	0.374257927648233
Proteomics, S4 (raw)	S4	Proteomics	Epoch 30	base representation	8.15179396687254	0.647037061525922
Proteomics, S4 (raw)	S4	Proteomics	Epoch 30	base representation	10.4023163605562	0.149821725220115
Proteomics, S4 (raw)	S4	Proteomics	Epoch 30	base representation	10.4811971444974	0.192854292928372
Proteomics, S4 (raw)	S4	Proteomics	Epoch 30	base representation	0.892809397850549	7.29067087134798
Proteomics, S4 (raw)	S4	Proteomics	Epoch 30	base representation	0.73982306557613	6.69889539727239
Proteomics, S4 (raw)	S4	Proteomics	Epoch 30	base representation	0.910204670501881	7.2179506389425
Proteomics, S4 (raw)	S4	Proteomics	Epoch 30	base representation	4.38967453262546	5.56057624974993
Proteomics, S4 (raw)	S4	Proteomics	Epoch 30	base representation	3.99517515062221	5.89102143880955
Proteomics, S4 (raw)	S4	Proteomics	Epoch 30	base representation	-2.06149418416464	7.83066066009927
Proteomics, S4 (raw)	S4	Proteomics	Epoch 30	base representation	-1.31692563505441	7.18226002685234
Proteomics, S4 (raw)	S4	Proteomics	Epoch 30	base representation	4.25124973863682	5.68198026604449
Proteomics, S4 (raw)	S4	Proteomics	Epoch 30	base representation	-1.2612763751849	7.12215032681878
Proteomics, S4 (raw)	S4	Proteomics	Epoch 30	base representation	-3.33970555796774	9.54160403394129
Proteomics, S4 (raw)	S4	Proteomics	Epoch 30	base representation	3.73734938632863	6.14010984448315
Proteomics, S4 (raw)	S4	Proteomics	Epoch 30	base representation	0.483625206709296	6.67688977548441
Proteomics, S4 (raw)	S4	Proteomics	Epoch 30	base representation	-3.16932681784206	7.58954215983672
Proteomics, F4 (imputed)	F4	Proteomics	Epoch 30	base representation	6.61541791930054	3.51969798611117
Proteomics, F4 (imputed)	F4	Proteomics	Epoch 30	base representation	6.66003995465816	3.46960437606239
Proteomics, F4 (imputed)	F4	Proteomics	Epoch 30	base representation	9.78684138811801	0.474015034936683
Proteomics, F4 (imputed)	F4	Proteomics	Epoch 30	base representation	10.6855258174257	0.448582472970102
Proteomics, F4 (imputed)	F4	Proteomics	Epoch 30	base representation	7.71112505668962	2.19541592686297
Proteomics, F4 (imputed)	F4	Proteomics	Epoch 30	base representation	7.29611970410846	2.78760436679796
Proteomics, F4 (imputed)	F4	Proteomics	Epoch 30	base representation	0.656822501215621	7.06880952410322
Proteomics, F4 (imputed)	F4	Proteomics	Epoch 30	base representation	-1.59227282644577	7.33061694170111
Proteomics, F4 (imputed)	F4	Proteomics	Epoch 30	base representation	4.77278302000621	4.66771649885707
Proteomics, F4 (imputed)	F4	Proteomics	Epoch 30	base representation	7.12641128304044	1.16605520208785
Proteomics, F4 (imputed)	F4	Proteomics	Epoch 30	base representation	11.5551715489997	0.459496087944144
Proteomics, F4 (imputed)	F4	Proteomics	Epoch 30	base representation	-4.07181657778165	7.93300508230851
Proteomics, F4 (imputed)	F4	Proteomics	Epoch 30	base representation	7.63730935146046	2.37042483517418
Proteomics, F4 (imputed)	F4	Proteomics	Epoch 30	base representation	-3.80199615821819	8.1159940116765
Proteomics, F4 (imputed)	F4	Proteomics	Epoch 30	base representation	7.10286134065504	3.16479308629169
Proteomics, F4 (imputed)	F4	Proteomics	Epoch 30	base representation	10.3549502198332	0.227943241243389
Proteomics, F4 (imputed)	F4	Proteomics	Epoch 30	base representation	-4.12254210434794	7.9729142223051
Proteomics, F4 (imputed)	F4	Proteomics	Epoch 30	base representation	-1.84453836977918	7.32146092701558
Proteomics, F4 (imputed)	F4	Proteomics	Epoch 30	base representation	8.84980568543493	0.758499448927582
Proteomics, F4 (imputed)	F4	Proteomics	Epoch 30	base representation	4.72103613786953	4.81092734523953
Proteomics, F4 (imputed)	F4	Proteomics	Epoch 30	base representation	7.1197143125722	1.05807376507981
Proteomics, F4 (imputed)	F4	Proteomics	Epoch 30	base representation	-4.15685397543688	7.88347713855131
Proteomics, F4 (imputed)	F4	Proteomics	Epoch 30	base representation	-0.153316428672164	7.80564120102307
Proteomics, F4 (imputed)	F4	Proteomics	Epoch 30	base representation	7.54065102421824	2.49093931874904
Proteomics, F4 (imputed)	F4	Proteomics	Epoch 30	base representation	-1.51330547093498	8.69364590990086
Proteomics, F4 (imputed)	F4	Proteomics	Epoch 30	base representation	6.18354690301172	3.81990174125086
Proteomics, F4 (imputed)	F4	Proteomics	Epoch 30	base representation	4.85101824816208	5.41708899480161
Proteomics, F4 (imputed)	F4	Proteomics	Epoch 30	base representation	-3.39804285348597	7.70457172905338
Proteomics, F4 (imputed)	F4	Proteomics	Epoch 30	base representation	10.9685522683611	0.339252713779282
Proteomics, F4 (imputed)	F4	Proteomics	Epoch 30	base representation	-0.824120270632768	8.02600892589426
Proteomics, F4 (imputed)	F4	Proteomics	Epoch 30	base representation	8.03526413668724	0.722146436090175
Proteomics, F4 (imputed)	F4	Proteomics	Epoch 30	base representation	-1.71686875838065	7.39497062910945
Proteomics, F4 (imputed)	F4	Proteomics	Epoch 30	base representation	0.113632475632426	8.25542361628384
Proteomics, F4 (imputed)	F4	Proteomics	Epoch 30	base representation	-1.34398129854947	8.66206306795206
Proteomics, F4 (imputed)	F4	Proteomics	Epoch 30	base representation	-2.14283118490809	7.71735706900072
Proteomics, F4 (imputed)	F4	Proteomics	Epoch 30	base representation	4.89083802040113	5.3295252482137
Proteomics, F4 (imputed)	F4	Proteomics	Epoch 30	base representation	9.01800876427862	1.17572945030573
Proteomics, F4 (imputed)	F4	Proteomics	Epoch 30	base representation	8.84271486554704	1.30541135518281
Proteomics, F4 (imputed)	F4	Proteomics	Epoch 30	base representation	11.5299332746527	0.43749348867051
Proteomics, F4 (imputed)	F4	Proteomics	Epoch 30	base representation	-3.10267819249462	9.41388614077679
Proteomics, F4 (imputed)	F4	Proteomics	Epoch 30	base representation	7.01480578080489	3.23750274479209
Proteomics, F4 (imputed)	F4	Proteomics	Epoch 30	base representation	7.03897967945132	3.22681597629869
Proteomics, F4 (imputed)	F4	Proteomics	Epoch 30	base representation	8.45663331400532	0.618773128885486
Proteomics, F4 (imputed)	F4	Proteomics	Epoch 30	base representation	10.460430754739	0.565300103761064
Proteomics, F4 (imputed)	F4	Proteomics	Epoch 30	base representation	9.21476065238102	0.986661692293855
Proteomics, F4 (imputed)	F4	Proteomics	Epoch 30	base representation	-1.61761078261087	8.72824022183142
Proteomics, F4 (imputed)	F4	Proteomics	Epoch 30	base representation	0.82764046772849	7.02386255264396
Proteomics, F4 (imputed)	F4	Proteomics	Epoch 30	base representation	10.9302079065366	0.487841609753618
Proteomics, F4 (imputed)	F4	Proteomics	Epoch 30	base representation	-3.70340933189683	8.20610176737638
Proteomics, F4 (imputed)	F4	Proteomics	Epoch 30	base representation	-0.188858360339388	8.24935452643012
Proteomics, F4 (imputed)	F4	Proteomics	Epoch 30	base representation	5.31237814553086	4.08064434423585
Proteomics, F4 (imputed)	F4	Proteomics	Epoch 30	base representation	0.196036864002069	7.15798113913107
Proteomics, F4 (imputed)	F4	Proteomics	Epoch 30	base representation	4.98472622895511	4.21166686774888
Proteomics, F4 (imputed)	F4	Proteomics	Epoch 30	base representation	8.10111327614975	1.90148703332829
Proteomics, F4 (imputed)	F4	Proteomics	Epoch 30	base representation	-1.53213634946478	8.62760012064959
Proteomics, F4 (imputed)	F4	Proteomics	Epoch 30	base representation	4.72142515347752	5.30893915369115
Proteomics, F4 (imputed)	F4	Proteomics	Epoch 30	base representation	7.17658420960715	1.13455052479951
Proteomics, F4 (imputed)	F4	Proteomics	Epoch 30	base representation	0.889100200837466	6.955358163249
Proteomics, F4 (imputed)	F4	Proteomics	Epoch 30	base representation	6.17661266870102	3.70936963372581
Proteomics, F4 (imputed)	F4	Proteomics	Epoch 30	base representation	5.83797896942164	4.05205213423311
Proteomics, F4 (imputed)	F4	Proteomics	Epoch 30	base representation	-0.336630953780775	7.93824670643042
Proteomics, F4 (imputed)	F4	Proteomics	Epoch 30	base representation	-3.02423228115721	7.74385652682671
Proteomics, F4 (imputed)	F4	Proteomics	Epoch 30	base representation	11.5723978365998	0.451280860814329
Proteomics, F4 (imputed)	F4	Proteomics	Epoch 30	base representation	-1.72241817762513	8.82236684014331
Proteomics, F4 (imputed)	F4	Proteomics	Epoch 30	base representation	7.02449087388371	1.27080535925688
Proteomics, F4 (imputed)	F4	Proteomics	Epoch 30	base representation	4.59868196371183	5.25643360178486
Proteomics, F4 (imputed)	F4	Proteomics	Epoch 30	base representation	7.75142020535378	0.847592705403416
Proteomics, F4 (imputed)	F4	Proteomics	Epoch 30	base representation	10.6851582735917	0.635797752997315
Proteomics, F4 (imputed)	F4	Proteomics	Epoch 30	base representation	-3.34275250693398	9.6180015169094
Proteomics, F4 (imputed)	F4	Proteomics	Epoch 30	base representation	-4.06373558759755	7.94079666276369
Proteomics, F4 (imputed)	F4	Proteomics	Epoch 30	base representation	-0.207548801021386	8.2300602513664
Proteomics, F4 (imputed)	F4	Proteomics	Epoch 30	base representation	0.0414492681796081	7.64488908020289
Proteomics, F4 (imputed)	F4	Proteomics	Epoch 30	base representation	-1.27204865791957	8.27914505715506
Proteomics, F4 (imputed)	F4	Proteomics	Epoch 30	base representation	9.26769210810508	0.888444970253063
Proteomics, F4 (imputed)	F4	Proteomics	Epoch 30	base representation	7.37926468069702	1.02810096825727
Proteomics, F4 (imputed)	F4	Proteomics	Epoch 30	base representation	-3.14609367506683	7.6592307165965
Proteomics, F4 (imputed)	F4	Proteomics	Epoch 30	base representation	9.55398161385491	0.532954496280881
Proteomics, F4 (imputed)	F4	Proteomics	Epoch 30	base representation	4.76788438644374	4.90348936946832
Proteomics, F4 (imputed)	F4	Proteomics	Epoch 30	base representation	8.14804547269488	1.84636355152986
Proteomics, F4 (imputed)	F4	Proteomics	Epoch 30	base representation	5.93181272312612	4.04202363261304
Proteomics, F4 (imputed)	F4	Proteomics	Epoch 30	base representation	10.9525143512378	0.319101418939671
Proteomics, F4 (imputed)	F4	Proteomics	Epoch 30	base representation	0.852186102479095	6.82752754767518
Proteomics, F4 (imputed)	F4	Proteomics	Epoch 30	base representation	6.08013760254192	3.68623616315093
Proteomics, F4 (imputed)	F4	Proteomics	Epoch 30	base representation	-0.395656276440741	8.32192068232822
Proteomics, F4 (imputed)	F4	Proteomics	Epoch 30	base representation	-3.33463846699294	7.72397556434099
Proteomics, F4 (imputed)	F4	Proteomics	Epoch 30	base representation	9.47323358236723	0.714891278920185
Proteomics, F4 (imputed)	F4	Proteomics	Epoch 30	base representation	10.6040164313109	0.708024936156415
Proteomics, F4 (imputed)	F4	Proteomics	Epoch 30	base representation	-0.191754803310532	8.32815141528588
Proteomics, F4 (imputed)	F4	Proteomics	Epoch 30	base representation	9.50614928868634	0.846142366703735
Proteomics, F4 (imputed)	F4	Proteomics	Epoch 30	base representation	-2.05240754232982	7.89450522688291
Proteomics, F4 (imputed)	F4	Proteomics	Epoch 30	base representation	-2.75979969216416	9.30042624777506
Proteomics, F4 (imputed)	F4	Proteomics	Epoch 30	base representation	8.72629719244995	1.39079379841398
Proteomics, F4 (imputed)	F4	Proteomics	Epoch 30	base representation	6.10165123656728	3.84393353449095
Proteomics, F4 (imputed)	F4	Proteomics	Epoch 30	base representation	-0.575021447580534	8.38992434198431
Proteomics, F4 (imputed)	F4	Proteomics	Epoch 30	base representation	-0.363233296147479	8.3374989210356
Proteomics, F4 (imputed)	F4	Proteomics	Epoch 30	base representation	9.06649842707853	1.11156481249191
Proteomics, F4 (imputed)	F4	Proteomics	Epoch 30	base representation	5.0055514024511	5.28240307729949
Proteomics, F4 (imputed)	F4	Proteomics	Epoch 30	base representation	-1.52634171806752	8.44848094533748
Proteomics, F4 (imputed)	F4	Proteomics	Epoch 30	base representation	-2.501658311371	7.77426741517431
Proteomics, F4 (imputed)	F4	Proteomics	Epoch 30	base representation	0.14344758261606	8.24417777527792
Proteomics, F4 (imputed)	F4	Proteomics	Epoch 30	base representation	0.332149145023205	8.19505335456251
Proteomics, F4 (imputed)	F4	Proteomics	Epoch 30	base representation	9.10950945654283	1.13867389867912
Proteomics, F4 (imputed)	F4	Proteomics	Epoch 30	base representation	6.10069086849611	3.92826659864123
Proteomics, F4 (imputed)	F4	Proteomics	Epoch 30	base representation	4.74638333576278	4.92260128775026
Proteomics, F4 (imputed)	F4	Proteomics	Epoch 30	base representation	7.7394862716721	0.880167381854279
Proteomics, F4 (imputed)	F4	Proteomics	Epoch 30	base representation	-1.27947980741923	7.13302275217544
Proteomics, F4 (imputed)	F4	Proteomics	Epoch 30	base representation	11.0210651607458	0.43007217092463
Proteomics, F4 (imputed)	F4	Proteomics	Epoch 30	base representation	7.04706183927302	3.25270148596296
Proteomics, F4 (imputed)	F4	Proteomics	Epoch 30	base representation	-3.19255952222893	9.5008402579903
Proteomics, F4 (imputed)	F4	Proteomics	Epoch 30	base representation	-3.07958991649111	7.55391563674009
Proteomics, F4 (imputed)	F4	Proteomics	Epoch 30	base representation	6.63766014684574	3.52341962364306
Proteomics, F4 (imputed)	F4	Proteomics	Epoch 30	base representation	5.47115281729081	4.12756640888711
Proteomics, F4 (imputed)	F4	Proteomics	Epoch 30	base representation	-3.73806827016563	8.27799231983672
Proteomics, F4 (imputed)	F4	Proteomics	Epoch 30	base representation	7.47582549969171	2.54985658217302
Proteomics, F4 (imputed)	F4	Proteomics	Epoch 30	base representation	3.40623527222895	5.96169391062471
Proteomics, F4 (imputed)	F4	Proteomics	Epoch 30	base representation	3.21017328988525	5.32099686260276
Proteomics, F4 (imputed)	F4	Proteomics	Epoch 30	base representation	0.290778313254673	6.94213813806527
Proteomics, F4 (imputed)	F4	Proteomics	Epoch 30	base representation	-3.36708499252979	7.67134523308154
Proteomics, F4 (imputed)	F4	Proteomics	Epoch 30	base representation	4.69040140568547	4.57490392982485
Proteomics, F4 (imputed)	F4	Proteomics	Epoch 30	base representation	-3.13065025699163	9.4824281557777
Proteomics, F4 (imputed)	F4	Proteomics	Epoch 30	base representation	4.88870307813522	4.09836256622975
Proteomics, F4 (imputed)	F4	Proteomics	Epoch 30	base representation	4.91510529983785	4.15884970628336
Proteomics, F4 (imputed)	F4	Proteomics	Epoch 30	base representation	-1.58647720030772	8.73844439411462
Proteomics, F4 (imputed)	F4	Proteomics	Epoch 30	base representation	8.76791264237366	1.39634382494876
Proteomics, F4 (imputed)	F4	Proteomics	Epoch 30	base representation	11.0143634706544	0.338472687145243
Proteomics, F4 (imputed)	F4	Proteomics	Epoch 30	base representation	-3.26183868538445	9.57342363604179
Proteomics, F4 (imputed)	F4	Proteomics	Epoch 30	base representation	0.731728385913463	6.74533459100082
Proteomics, F4 (imputed)	F4	Proteomics	Epoch 30	base representation	7.87801905813753	1.71228896517691
Proteomics, F4 (imputed)	F4	Proteomics	Epoch 30	base representation	3.3885454627594	6.04934514106153
Proteomics, F4 (imputed)	F4	Proteomics	Epoch 30	base representation	5.58301479275563	4.50082208041578
Proteomics, F4 (imputed)	F4	Proteomics	Epoch 30	base representation	2.9315930257335	5.60000653840984
Proteomics, F4 (imputed)	F4	Proteomics	Epoch 30	base representation	6.84960898335904	1.4497889103692
Proteomics, F4 (imputed)	F4	Proteomics	Epoch 30	base representation	8.83350907969398	1.33863286880734
Proteomics, F4 (imputed)	F4	Proteomics	Epoch 30	base representation	-3.04679626781798	9.26386184553482
Proteomics, F4 (imputed)	F4	Proteomics	Epoch 30	base representation	11.5067671452944	0.486897626764568
Proteomics, F4 (imputed)	F4	Proteomics	Epoch 30	base representation	-0.82949350263731	8.46640660273424
Proteomics, F4 (imputed)	F4	Proteomics	Epoch 30	base representation	-3.81456648722141	8.22680107116694
Proteomics, F4 (imputed)	F4	Proteomics	Epoch 30	base representation	3.26062545543228	6.32531531008035
Proteomics, F4 (imputed)	F4	Proteomics	Epoch 30	base representation	-2.88058619667999	9.40599294211413
Proteomics, F4 (imputed)	F4	Proteomics	Epoch 30	base representation	3.52926626976153	6.090635691347
Proteomics, F4 (imputed)	F4	Proteomics	Epoch 30	base representation	-2.99428719653533	9.43334437225517
Proteomics, F4 (imputed)	F4	Proteomics	Epoch 30	base representation	5.28383207449439	4.11343068450324
Proteomics, F4 (imputed)	F4	Proteomics	Epoch 30	base representation	9.07842583366697	1.0523645408127
Proteomics, F4 (imputed)	F4	Proteomics	Epoch 30	base representation	2.85582086738758	5.62557261701691
Proteomics, F4 (imputed)	F4	Proteomics	Epoch 30	base representation	2.82811822316168	5.71703248346599
Proteomics, F4 (imputed)	F4	Proteomics	Epoch 30	base representation	7.15234611079075	1.14617619917708
Proteomics, F4 (imputed)	F4	Proteomics	Epoch 30	base representation	3.52727515712489	6.23823581598815
Proteomics, F4 (imputed)	F4	Proteomics	Epoch 30	base representation	-1.52133319371044	8.67739629025192
Proteomics, F4 (imputed)	F4	Proteomics	Epoch 30	base representation	5.19731379190516	5.12877849003464
Proteomics, F4 (imputed)	F4	Proteomics	Epoch 30	base representation	3.76483020543107	6.09689486687683
Proteomics, F4 (imputed)	F4	Proteomics	Epoch 30	base representation	-3.87014320684999	7.97066260786004
Proteomics, F4 (imputed)	F4	Proteomics	Epoch 30	base representation	6.93854187059036	3.29373118927497
Proteomics, F4 (imputed)	F4	Proteomics	Epoch 30	base representation	-3.32188407899524	9.46384597998462
Proteomics, F4 (imputed)	F4	Proteomics	Epoch 30	base representation	11.2780069501623	0.339400594905908
Proteomics, F4 (imputed)	F4	Proteomics	Epoch 30	base representation	8.88713909849165	0.92406842885256
Proteomics, F4 (imputed)	F4	Proteomics	Epoch 30	base representation	7.65969773342262	0.841292996276084
Proteomics, F4 (imputed)	F4	Proteomics	Epoch 30	base representation	10.6767698921756	0.661143110823708
Proteomics, F4 (imputed)	F4	Proteomics	Epoch 30	base representation	0.751218909280236	6.88958391417911
Proteomics, F4 (imputed)	F4	Proteomics	Epoch 30	base representation	0.341581967296543	7.46798007705896
Proteomics, F4 (imputed)	F4	Proteomics	Epoch 30	base representation	0.711564834068192	7.11148988490509
Proteomics, F4 (imputed)	F4	Proteomics	Epoch 30	base representation	4.72195541668195	4.3104083706713
Proteomics, F4 (imputed)	F4	Proteomics	Epoch 30	base representation	4.05345077843738	5.84599721010044
Proteomics, F4 (imputed)	F4	Proteomics	Epoch 30	base representation	-1.6069892886558	8.72585599855209
Proteomics, F4 (imputed)	F4	Proteomics	Epoch 30	base representation	-0.77624875927815	7.63178667405431
Proteomics, F4 (imputed)	F4	Proteomics	Epoch 30	base representation	4.28399669368493	5.6277209149167
Proteomics, F4 (imputed)	F4	Proteomics	Epoch 30	base representation	-1.04457645955866	8.43308955327383
Proteomics, F4 (imputed)	F4	Proteomics	Epoch 30	base representation	-2.96274394389888	9.45165070071491
Proteomics, F4 (imputed)	F4	Proteomics	Epoch 30	base representation	0.290085168023971	8.23733389816905
Proteomics, F4 (imputed)	F4	Proteomics	Epoch 30	base representation	-1.01407248424942	7.0258809164538
Proteomics, F4 (imputed)	F4	Proteomics	Epoch 30	base representation	-3.56711803271533	8.07111831860045
Metabolomics, S4 (raw)	S4	Metabolomics	Epoch 60	base representation	3.24310133046481	-5.31560400733081
Metabolomics, S4 (raw)	S4	Metabolomics	Epoch 60	base representation	0.655669349246778	-6.31634367384141
Metabolomics, S4 (raw)	S4	Metabolomics	Epoch 60	base representation	-1.44998685455873	-5.73014304227287
Metabolomics, S4 (raw)	S4	Metabolomics	Epoch 60	base representation	3.84341122715681	-4.94864117784317
Metabolomics, S4 (raw)	S4	Metabolomics	Epoch 60	base representation	-0.579429457545326	-5.85392007537337
Metabolomics, S4 (raw)	S4	Metabolomics	Epoch 60	base representation	0.455615586571842	-5.50504237043161
Metabolomics, S4 (raw)	S4	Metabolomics	Epoch 60	base representation	1.16203245384161	-3.82665313620677
Metabolomics, S4 (raw)	S4	Metabolomics	Epoch 60	base representation	3.66243877006822	-6.75973012524302
Metabolomics, S4 (raw)	S4	Metabolomics	Epoch 60	base representation	3.32971714116175	-5.33734001992958
Metabolomics, S4 (raw)	S4	Metabolomics	Epoch 60	base representation	0.116013603550649	-5.41998663920703
Metabolomics, S4 (raw)	S4	Metabolomics	Epoch 60	base representation	-0.611024862262874	-5.23168301701935
Metabolomics, S4 (raw)	S4	Metabolomics	Epoch 60	base representation	2.07666625045502	-4.56792650254286
Metabolomics, S4 (raw)	S4	Metabolomics	Epoch 60	base representation	-1.42148463634187	-5.39801489399455
Metabolomics, S4 (raw)	S4	Metabolomics	Epoch 60	base representation	3.79561165552526	-5.00107301795956
Metabolomics, S4 (raw)	S4	Metabolomics	Epoch 60	base representation	2.90885826323796	-6.94460240223234
Metabolomics, S4 (raw)	S4	Metabolomics	Epoch 60	base representation	0.689482017478393	-5.74316283914694
Metabolomics, S4 (raw)	S4	Metabolomics	Epoch 60	base representation	3.16552965032763	-5.55732252055978
Metabolomics, S4 (raw)	S4	Metabolomics	Epoch 60	base representation	2.3028864421088	-6.19716437209811
Metabolomics, S4 (raw)	S4	Metabolomics	Epoch 60	base representation	3.1350897303823	-4.36725352663882
Metabolomics, S4 (raw)	S4	Metabolomics	Epoch 60	base representation	1.98423051768939	-6.7198583968456
Metabolomics, S4 (raw)	S4	Metabolomics	Epoch 60	base representation	2.94392353192157	-4.83604202066155
Metabolomics, S4 (raw)	S4	Metabolomics	Epoch 60	base representation	0.842872893861558	-6.27888497483968
Metabolomics, S4 (raw)	S4	Metabolomics	Epoch 60	base representation	1.53313387289751	-6.74004630222341
Metabolomics, S4 (raw)	S4	Metabolomics	Epoch 60	base representation	-1.73240451881353	-4.72957062227744
Metabolomics, S4 (raw)	S4	Metabolomics	Epoch 60	base representation	-0.5185636860677	-5.75028362352623
Metabolomics, S4 (raw)	S4	Metabolomics	Epoch 60	base representation	0.419465447621883	-5.50592720262852
Metabolomics, S4 (raw)	S4	Metabolomics	Epoch 60	base representation	3.834546206993	-5.2578560125293
Metabolomics, S4 (raw)	S4	Metabolomics	Epoch 60	base representation	0.424951536172246	-4.5389929379047
Metabolomics, S4 (raw)	S4	Metabolomics	Epoch 60	base representation	0.175882991886079	-5.33208190054968
Metabolomics, S4 (raw)	S4	Metabolomics	Epoch 60	base representation	1.70860775973149	-4.13585482749231
Metabolomics, S4 (raw)	S4	Metabolomics	Epoch 60	base representation	1.35629034854984	-5.53593408936945
Metabolomics, S4 (raw)	S4	Metabolomics	Epoch 60	base representation	3.76178162437483	-6.23859311946343
Metabolomics, S4 (raw)	S4	Metabolomics	Epoch 60	base representation	-0.648104624109899	-5.17955543247578
Metabolomics, S4 (raw)	S4	Metabolomics	Epoch 60	base representation	1.20821498536128	-7.05714658737952
Metabolomics, S4 (raw)	S4	Metabolomics	Epoch 60	base representation	1.07541017961407	-6.27139181157847
Metabolomics, S4 (raw)	S4	Metabolomics	Epoch 60	base representation	3.4997833534226	-5.96977630777995
Metabolomics, S4 (raw)	S4	Metabolomics	Epoch 60	base representation	-1.67209732276328	-5.00558132914743
Metabolomics, S4 (raw)	S4	Metabolomics	Epoch 60	base representation	0.445447438678608	-3.78867907901279
Metabolomics, S4 (raw)	S4	Metabolomics	Epoch 60	base representation	-1.45505732366436	-5.96057427274622
Metabolomics, S4 (raw)	S4	Metabolomics	Epoch 60	base representation	2.03461674145155	-6.9607178264865
Metabolomics, S4 (raw)	S4	Metabolomics	Epoch 60	base representation	-1.07360283037883	-6.35851474724473
Metabolomics, S4 (raw)	S4	Metabolomics	Epoch 60	base representation	1.57121841152437	-6.7183697607104
Metabolomics, S4 (raw)	S4	Metabolomics	Epoch 60	base representation	1.37306348424794	-7.62276137984381
Metabolomics, S4 (raw)	S4	Metabolomics	Epoch 60	base representation	-1.30795875180206	-6.1329070456246
Metabolomics, S4 (raw)	S4	Metabolomics	Epoch 60	base representation	-1.42396808825525	-5.07939142303597
Metabolomics, S4 (raw)	S4	Metabolomics	Epoch 60	base representation	3.16756272450445	-5.81810336645015
Metabolomics, S4 (raw)	S4	Metabolomics	Epoch 60	base representation	1.67255424850434	-4.40004521827885
Metabolomics, S4 (raw)	S4	Metabolomics	Epoch 60	base representation	-0.572183568236817	-5.14741095175483
Metabolomics, S4 (raw)	S4	Metabolomics	Epoch 60	base representation	1.14482176296469	-4.13561681477549
Metabolomics, S4 (raw)	S4	Metabolomics	Epoch 60	base representation	0.538938177131057	-6.02431692429424
Metabolomics, S4 (raw)	S4	Metabolomics	Epoch 60	base representation	1.48106046359978	-7.64570393590402
Metabolomics, S4 (raw)	S4	Metabolomics	Epoch 60	base representation	2.93497261203713	-5.80797918261456
Metabolomics, S4 (raw)	S4	Metabolomics	Epoch 60	base representation	3.50117472843911	-6.25835983143127
Metabolomics, S4 (raw)	S4	Metabolomics	Epoch 60	base representation	2.74989741653884	-5.12342405450509
Metabolomics, S4 (raw)	S4	Metabolomics	Epoch 60	base representation	3.56460389482078	-5.41848215410104
Metabolomics, S4 (raw)	S4	Metabolomics	Epoch 60	base representation	0.87708334079863	-6.13138819632789
Metabolomics, S4 (raw)	S4	Metabolomics	Epoch 60	base representation	3.64316952259609	-4.82949175691523
Metabolomics, S4 (raw)	S4	Metabolomics	Epoch 60	base representation	-1.12011385352207	-6.55155547596054
Metabolomics, S4 (raw)	S4	Metabolomics	Epoch 60	base representation	3.15850167105729	-5.14261454028944
Metabolomics, S4 (raw)	S4	Metabolomics	Epoch 60	base representation	-0.261335126840969	-5.18612160304621
Metabolomics, S4 (raw)	S4	Metabolomics	Epoch 60	base representation	2.69395895428274	-6.49330726466039
Metabolomics, S4 (raw)	S4	Metabolomics	Epoch 60	base representation	1.38798806491126	-4.66660027314614
Metabolomics, S4 (raw)	S4	Metabolomics	Epoch 60	base representation	-0.436361267019286	-5.56614077354216
Metabolomics, S4 (raw)	S4	Metabolomics	Epoch 60	base representation	1.25689612874406	-7.43702646069439
Metabolomics, S4 (raw)	S4	Metabolomics	Epoch 60	base representation	2.58021437720604	-4.45113593849936
Metabolomics, S4 (raw)	S4	Metabolomics	Epoch 60	base representation	3.09211951267178	-4.90644637570172
Metabolomics, S4 (raw)	S4	Metabolomics	Epoch 60	base representation	2.68659914989147	-6.83495943589566
Metabolomics, S4 (raw)	S4	Metabolomics	Epoch 60	base representation	-1.63253847077123	-5.19380059384411
Metabolomics, S4 (raw)	S4	Metabolomics	Epoch 60	base representation	1.4364115539597	-7.6690356549224
Metabolomics, S4 (raw)	S4	Metabolomics	Epoch 60	base representation	1.32968456698987	-6.98634225539604
Metabolomics, S4 (raw)	S4	Metabolomics	Epoch 60	base representation	-0.0954401450788703	-4.4450795003313
Metabolomics, S4 (raw)	S4	Metabolomics	Epoch 60	base representation	2.8995755912505	-7.00641970978411
Metabolomics, S4 (raw)	S4	Metabolomics	Epoch 60	base representation	2.61953008558261	-7.15326116448968
Metabolomics, S4 (raw)	S4	Metabolomics	Epoch 60	base representation	-0.878806711527224	-6.19354716968303
Metabolomics, S4 (raw)	S4	Metabolomics	Epoch 60	base representation	2.92673761112018	-6.95749372821883
Metabolomics, S4 (raw)	S4	Metabolomics	Epoch 60	base representation	1.6923621028111	-4.31319477846812
Metabolomics, S4 (raw)	S4	Metabolomics	Epoch 60	base representation	-0.316686277461276	-3.80354092719255
Metabolomics, S4 (raw)	S4	Metabolomics	Epoch 60	base representation	3.36133231661096	-4.94156044415463
Metabolomics, S4 (raw)	S4	Metabolomics	Epoch 60	base representation	-1.50631122619486	-6.13891393785851
Metabolomics, S4 (raw)	S4	Metabolomics	Epoch 60	base representation	3.99440928975216	-5.76599091608076
Metabolomics, S4 (raw)	S4	Metabolomics	Epoch 60	base representation	-1.70358995888678	-5.0880202863113
Metabolomics, S4 (raw)	S4	Metabolomics	Epoch 60	base representation	2.80238951133805	-5.69604049963738
Metabolomics, S4 (raw)	S4	Metabolomics	Epoch 60	base representation	3.02009868289576	-6.8805468520177
Metabolomics, S4 (raw)	S4	Metabolomics	Epoch 60	base representation	-1.58992418216841	-5.68672172268834
Metabolomics, S4 (raw)	S4	Metabolomics	Epoch 60	base representation	3.25757281502149	-6.04723061015526
Metabolomics, S4 (raw)	S4	Metabolomics	Epoch 60	base representation	1.34457327525938	-7.57006821699887
Metabolomics, S4 (raw)	S4	Metabolomics	Epoch 60	base representation	-1.67964122322575	-4.69893357954784
Metabolomics, S4 (raw)	S4	Metabolomics	Epoch 60	base representation	-1.47832299759613	-4.39863961831695
Metabolomics, S4 (raw)	S4	Metabolomics	Epoch 60	base representation	-0.28311068664419	-5.32927971311133
Metabolomics, S4 (raw)	S4	Metabolomics	Epoch 60	base representation	1.49134921204194	-4.81357547856547
Metabolomics, S4 (raw)	S4	Metabolomics	Epoch 60	base representation	-0.471858069266279	-5.43791062923692
Metabolomics, S4 (raw)	S4	Metabolomics	Epoch 60	base representation	0.441962396326911	-4.40951376258181
Metabolomics, S4 (raw)	S4	Metabolomics	Epoch 60	base representation	3.53214396619086	-6.30519163862742
Metabolomics, S4 (raw)	S4	Metabolomics	Epoch 60	base representation	0.330449388824839	-3.64950098722179
Metabolomics, S4 (raw)	S4	Metabolomics	Epoch 60	base representation	2.80800522040394	-5.15913689712127
Metabolomics, S4 (raw)	S4	Metabolomics	Epoch 60	base representation	-1.41271043022216	-4.34181794453323
Metabolomics, S4 (raw)	S4	Metabolomics	Epoch 60	base representation	4.11231957723839	-5.7440274912141
Metabolomics, S4 (raw)	S4	Metabolomics	Epoch 60	base representation	1.09177154313017	-3.79559455674782
Metabolomics, S4 (raw)	S4	Metabolomics	Epoch 60	base representation	3.54106178729427	-6.35467211072445
Metabolomics, S4 (raw)	S4	Metabolomics	Epoch 60	base representation	-1.00441432941383	-5.92570809703563
Metabolomics, S4 (raw)	S4	Metabolomics	Epoch 60	base representation	0.0148006229175404	-4.37153788051664
Metabolomics, S4 (raw)	S4	Metabolomics	Epoch 60	base representation	-1.32012450369758	-5.84433947304608
Metabolomics, S4 (raw)	S4	Metabolomics	Epoch 60	base representation	0.608316135037128	-5.52045125089329
Metabolomics, S4 (raw)	S4	Metabolomics	Epoch 60	base representation	1.41633904604743	-4.23389376044992
Metabolomics, S4 (raw)	S4	Metabolomics	Epoch 60	base representation	0.887753377206317	-4.02265554941162
Metabolomics, S4 (raw)	S4	Metabolomics	Epoch 60	base representation	1.78124944147181	-4.68542205757785
Metabolomics, S4 (raw)	S4	Metabolomics	Epoch 60	base representation	-0.916417748059188	-4.36485685135867
Metabolomics, S4 (raw)	S4	Metabolomics	Epoch 60	base representation	-1.49296267497552	-6.24768295293246
Metabolomics, S4 (raw)	S4	Metabolomics	Epoch 60	base representation	-0.158438340956403	-3.68549596948098
Metabolomics, S4 (raw)	S4	Metabolomics	Epoch 60	base representation	1.88193016599271	-5.97323389530907
Metabolomics, S4 (raw)	S4	Metabolomics	Epoch 60	base representation	1.47128549499874	-5.67158218362449
Metabolomics, S4 (raw)	S4	Metabolomics	Epoch 60	base representation	-0.450980615356084	-5.8567310691592
Metabolomics, S4 (raw)	S4	Metabolomics	Epoch 60	base representation	2.68471845250061	-5.23145523696
Metabolomics, S4 (raw)	S4	Metabolomics	Epoch 60	base representation	1.39949894284933	-7.6809611432292
Metabolomics, S4 (raw)	S4	Metabolomics	Epoch 60	base representation	0.0696969612184009	-4.93086488439195
Metabolomics, S4 (raw)	S4	Metabolomics	Epoch 60	base representation	2.49506883350008	-7.04084155193604
Metabolomics, S4 (raw)	S4	Metabolomics	Epoch 60	base representation	2.82401169492127	-5.13546614034851
Metabolomics, S4 (raw)	S4	Metabolomics	Epoch 60	base representation	3.0876536269271	-4.95159603110957
Metabolomics, S4 (raw)	S4	Metabolomics	Epoch 60	base representation	1.01226813177268	-3.73372725981578
Metabolomics, S4 (raw)	S4	Metabolomics	Epoch 60	base representation	0.35407537834554	-3.6758343839463
Metabolomics, S4 (raw)	S4	Metabolomics	Epoch 60	base representation	-1.62249428300508	-4.48525692448176
Metabolomics, S4 (raw)	S4	Metabolomics	Epoch 60	base representation	0.354573517660392	-4.36384933632325
Metabolomics, S4 (raw)	S4	Metabolomics	Epoch 60	base representation	0.694633228003851	-6.24432844942317
Metabolomics, S4 (raw)	S4	Metabolomics	Epoch 60	base representation	2.99198868258319	-6.89483559561636
Metabolomics, S4 (raw)	S4	Metabolomics	Epoch 60	base representation	-1.45053760805905	-6.18673462546138
Metabolomics, S4 (raw)	S4	Metabolomics	Epoch 60	base representation	-0.666314229810863	-4.3514966624938
Metabolomics, S4 (raw)	S4	Metabolomics	Epoch 60	base representation	4.10127055555905	-5.73801486825091
Metabolomics, S4 (raw)	S4	Metabolomics	Epoch 60	base representation	4.0086794618483	-5.79315178448407
Metabolomics, S4 (raw)	S4	Metabolomics	Epoch 60	base representation	1.67058222918983	-4.62869726899876
Metabolomics, S4 (raw)	S4	Metabolomics	Epoch 60	base representation	1.42810943610995	-6.21569165330394
Metabolomics, S4 (raw)	S4	Metabolomics	Epoch 60	base representation	1.03288244779462	-4.15734908269513
Metabolomics, S4 (raw)	S4	Metabolomics	Epoch 60	base representation	1.55902158038427	-6.94207654287672
Metabolomics, S4 (raw)	S4	Metabolomics	Epoch 60	base representation	-0.510071044694803	-5.12765731776362
Metabolomics, S4 (raw)	S4	Metabolomics	Epoch 60	base representation	-0.445516224788558	-5.42059124383778
Metabolomics, S4 (raw)	S4	Metabolomics	Epoch 60	base representation	-0.837698630597604	-6.07762008510806
Metabolomics, S4 (raw)	S4	Metabolomics	Epoch 60	base representation	3.98026705312051	-5.72908015007113
Metabolomics, S4 (raw)	S4	Metabolomics	Epoch 60	base representation	4.00142810014572	-5.42916786653238
Metabolomics, S4 (raw)	S4	Metabolomics	Epoch 60	base representation	3.59728979805828	-6.72434532135005
Metabolomics, S4 (raw)	S4	Metabolomics	Epoch 60	base representation	2.90980367207047	-6.99207976233902
Metabolomics, S4 (raw)	S4	Metabolomics	Epoch 60	base representation	1.17882459254592	-7.15279779137666
Metabolomics, S4 (raw)	S4	Metabolomics	Epoch 60	base representation	2.65580739635196	-5.25053712987166
Metabolomics, S4 (raw)	S4	Metabolomics	Epoch 60	base representation	1.36709799154896	-7.18149170614788
Metabolomics, S4 (raw)	S4	Metabolomics	Epoch 60	base representation	-0.675498264436545	-5.89152139782813
Metabolomics, S4 (raw)	S4	Metabolomics	Epoch 60	base representation	1.17727830210634	-3.99129175739071
Metabolomics, S4 (raw)	S4	Metabolomics	Epoch 60	base representation	1.54152251025905	-7.24647530652149
Metabolomics, S4 (raw)	S4	Metabolomics	Epoch 60	base representation	0.66384509443939	-6.26283878677284
Metabolomics, S4 (raw)	S4	Metabolomics	Epoch 60	base representation	1.94627152357384	-5.99410532765348
Metabolomics, S4 (raw)	S4	Metabolomics	Epoch 60	base representation	1.58233872076828	-7.75561848112439
Metabolomics, S4 (raw)	S4	Metabolomics	Epoch 60	base representation	1.58689133966404	-7.18582878174472
Metabolomics, S4 (raw)	S4	Metabolomics	Epoch 60	base representation	3.59503784248148	-6.24099777416771
Metabolomics, S4 (raw)	S4	Metabolomics	Epoch 60	base representation	1.3554918281935	-5.25611518202941
Metabolomics, S4 (raw)	S4	Metabolomics	Epoch 60	base representation	-0.0674579539501686	-3.63911628564693
Metabolomics, S4 (raw)	S4	Metabolomics	Epoch 60	base representation	2.68892951881358	-6.02635228188441
Metabolomics, S4 (raw)	S4	Metabolomics	Epoch 60	base representation	1.49115143430757	-7.77114093284635
Metabolomics, S4 (raw)	S4	Metabolomics	Epoch 60	base representation	1.35648550559713	-4.33101997698386
Metabolomics, S4 (raw)	S4	Metabolomics	Epoch 60	base representation	1.4341223813444	-5.26673430511777
Metabolomics, S4 (raw)	S4	Metabolomics	Epoch 60	base representation	0.655334992227826	-5.68088161666818
Metabolomics, S4 (raw)	S4	Metabolomics	Epoch 60	base representation	3.43560044081838	-6.54539748344538
Metabolomics, S4 (raw)	S4	Metabolomics	Epoch 60	base representation	2.04751432891794	-5.76848438579884
Metabolomics, S4 (raw)	S4	Metabolomics	Epoch 60	base representation	1.12634278057934	-6.21663690218111
Metabolomics, S4 (raw)	S4	Metabolomics	Epoch 60	base representation	3.79868896443287	-6.69561881822388
Metabolomics, S4 (raw)	S4	Metabolomics	Epoch 60	base representation	1.7729467082637	-4.65410630608684
Metabolomics, S4 (raw)	S4	Metabolomics	Epoch 60	base representation	-0.273648915461087	-4.79512214543881
Metabolomics, S4 (raw)	S4	Metabolomics	Epoch 60	base representation	3.88211503398964	-6.50613511099929
Metabolomics, S4 (raw)	S4	Metabolomics	Epoch 60	base representation	1.22353956145413	-4.11736741427409
Metabolomics, S4 (raw)	S4	Metabolomics	Epoch 60	base representation	1.50133926163221	-7.192395426218
Metabolomics, S4 (raw)	S4	Metabolomics	Epoch 60	base representation	-0.194633248014122	-5.38482648111452
Metabolomics, S4 (raw)	S4	Metabolomics	Epoch 60	base representation	-1.59914250363837	-4.83216958698098
Metabolomics, S4 (raw)	S4	Metabolomics	Epoch 60	base representation	1.64697772657577	-4.47431097521957
Metabolomics, S4 (raw)	S4	Metabolomics	Epoch 60	base representation	3.22384645349994	-5.16045004534168
Metabolomics, F4 (raw)	F4	Metabolomics	Epoch 60	base representation	2.80480560653183	-6.28025763004962
Metabolomics, F4 (raw)	F4	Metabolomics	Epoch 60	base representation	3.2685839339449	-6.37049454178039
Metabolomics, F4 (raw)	F4	Metabolomics	Epoch 60	base representation	0.313616822000211	-3.6897009443906
Metabolomics, F4 (raw)	F4	Metabolomics	Epoch 60	base representation	3.63209448243142	-4.61972306614828
Metabolomics, F4 (raw)	F4	Metabolomics	Epoch 60	base representation	0.431136166395443	-3.6522429684262
Metabolomics, F4 (raw)	F4	Metabolomics	Epoch 60	base representation	-0.23851874788314	-4.76531215860103
Metabolomics, F4 (raw)	F4	Metabolomics	Epoch 60	base representation	1.24285909555837	-3.85829739053175
Metabolomics, F4 (raw)	F4	Metabolomics	Epoch 60	base representation	2.41085129725671	-5.35874971338075
Metabolomics, F4 (raw)	F4	Metabolomics	Epoch 60	base representation	3.76256678370381	-6.74969232890598
Metabolomics, F4 (raw)	F4	Metabolomics	Epoch 60	base representation	0.520559143762955	-4.65955104920798
Metabolomics, F4 (raw)	F4	Metabolomics	Epoch 60	base representation	-0.908527608704077	-5.85244144380394
Metabolomics, F4 (raw)	F4	Metabolomics	Epoch 60	base representation	1.6767561708629	-4.94518500321949
Metabolomics, F4 (raw)	F4	Metabolomics	Epoch 60	base representation	-0.703345926543927	-6.05535087543543
Metabolomics, F4 (raw)	F4	Metabolomics	Epoch 60	base representation	3.59979576024885	-4.99779906747242
Metabolomics, F4 (raw)	F4	Metabolomics	Epoch 60	base representation	-1.23952332135693	-6.41187208157498
Metabolomics, F4 (raw)	F4	Metabolomics	Epoch 60	base representation	3.79827354669759	-5.95940697059008
Metabolomics, F4 (raw)	F4	Metabolomics	Epoch 60	base representation	3.59306966852553	-6.84044881342722
Metabolomics, F4 (raw)	F4	Metabolomics	Epoch 60	base representation	1.59861104691053	-5.14465064580683
Metabolomics, F4 (raw)	F4	Metabolomics	Epoch 60	base representation	3.68579586870825	-4.68652512354808
Metabolomics, F4 (raw)	F4	Metabolomics	Epoch 60	base representation	3.47588870260468	-6.21081935154863
Metabolomics, F4 (raw)	F4	Metabolomics	Epoch 60	base representation	2.53160210225405	-4.83858257864618
Metabolomics, F4 (raw)	F4	Metabolomics	Epoch 60	base representation	2.07095556123279	-5.83157790553824
Metabolomics, F4 (raw)	F4	Metabolomics	Epoch 60	base representation	-0.301622849129926	-5.50338604313276
Metabolomics, F4 (raw)	F4	Metabolomics	Epoch 60	base representation	-1.4580076267785	-4.29467098592971
Metabolomics, F4 (raw)	F4	Metabolomics	Epoch 60	base representation	-0.439166220878132	-6.1653746127146
Metabolomics, F4 (raw)	F4	Metabolomics	Epoch 60	base representation	1.72755927590919	-5.26312722893055
Metabolomics, F4 (raw)	F4	Metabolomics	Epoch 60	base representation	3.91722395316252	-5.33723916582458
Metabolomics, F4 (raw)	F4	Metabolomics	Epoch 60	base representation	0.277060149547715	-4.3711574206023
Metabolomics, F4 (raw)	F4	Metabolomics	Epoch 60	base representation	3.31268000600359	-4.40737272242157
Metabolomics, F4 (raw)	F4	Metabolomics	Epoch 60	base representation	0.292283883564411	-4.42163431898105
Metabolomics, F4 (raw)	F4	Metabolomics	Epoch 60	base representation	1.12036470991478	-5.45056224358776
Metabolomics, F4 (raw)	F4	Metabolomics	Epoch 60	base representation	3.78151819255575	-5.51367994645536
Metabolomics, F4 (raw)	F4	Metabolomics	Epoch 60	base representation	-0.66123539940768	-5.89244625106866
Metabolomics, F4 (raw)	F4	Metabolomics	Epoch 60	base representation	0.575451371423245	-5.800454644729
Metabolomics, F4 (raw)	F4	Metabolomics	Epoch 60	base representation	2.94874761516871	-5.39755456599336
Metabolomics, F4 (raw)	F4	Metabolomics	Epoch 60	base representation	3.34988535119973	-6.0267686556068
Metabolomics, F4 (raw)	F4	Metabolomics	Epoch 60	base representation	-0.137582071180028	-3.69177602554256
Metabolomics, F4 (raw)	F4	Metabolomics	Epoch 60	base representation	3.01160340178975	-4.36813058898803
Metabolomics, F4 (raw)	F4	Metabolomics	Epoch 60	base representation	-1.63105754928837	-5.40812570261936
Metabolomics, F4 (raw)	F4	Metabolomics	Epoch 60	base representation	2.60765648874971	-7.05822515151316
Metabolomics, F4 (raw)	F4	Metabolomics	Epoch 60	base representation	2.9258269418386	-7.06509173709717
Metabolomics, F4 (raw)	F4	Metabolomics	Epoch 60	base representation	0.198989521678549	-5.33624968868654
Metabolomics, F4 (raw)	F4	Metabolomics	Epoch 60	base representation	1.21956143525159	-7.44254488161005
Metabolomics, F4 (raw)	F4	Metabolomics	Epoch 60	base representation	0.272751337958502	-3.66617399599336
Metabolomics, F4 (raw)	F4	Metabolomics	Epoch 60	base representation	-1.54014776718832	-5.15105674236088
Metabolomics, F4 (raw)	F4	Metabolomics	Epoch 60	base representation	-0.411302827368543	-5.3871775973581
Metabolomics, F4 (raw)	F4	Metabolomics	Epoch 60	base representation	3.66121192423307	-6.55294368742799
Metabolomics, F4 (raw)	F4	Metabolomics	Epoch 60	base representation	-1.28733123330679	-5.13944617408608
Metabolomics, F4 (raw)	F4	Metabolomics	Epoch 60	base representation	2.66027962467889	-4.34463472244169
Metabolomics, F4 (raw)	F4	Metabolomics	Epoch 60	base representation	0.346898194023951	-6.2312315882542
Metabolomics, F4 (raw)	F4	Metabolomics	Epoch 60	base representation	1.38885045865152	-7.56824185772565
Metabolomics, F4 (raw)	F4	Metabolomics	Epoch 60	base representation	1.96320354148205	-6.14823599623062
Metabolomics, F4 (raw)	F4	Metabolomics	Epoch 60	base representation	0.197457361107023	-5.35194845970433
Metabolomics, F4 (raw)	F4	Metabolomics	Epoch 60	base representation	-1.68139986631379	-4.79353135038521
Metabolomics, F4 (raw)	F4	Metabolomics	Epoch 60	base representation	2.80927958785529	-5.16862849541344
Metabolomics, F4 (raw)	F4	Metabolomics	Epoch 60	base representation	0.875133305086649	-6.27424858690227
Metabolomics, F4 (raw)	F4	Metabolomics	Epoch 60	base representation	-0.120091936392297	-4.28617708042859
Metabolomics, F4 (raw)	F4	Metabolomics	Epoch 60	base representation	1.19108747390794	-7.48443306691083
Metabolomics, F4 (raw)	F4	Metabolomics	Epoch 60	base representation	2.96467904916927	-6.51226349801782
Metabolomics, F4 (raw)	F4	Metabolomics	Epoch 60	base representation	1.58964157605288	-6.83815520159014
Metabolomics, F4 (raw)	F4	Metabolomics	Epoch 60	base representation	2.91732235363231	-6.47823516046747
Metabolomics, F4 (raw)	F4	Metabolomics	Epoch 60	base representation	1.14112193673517	-6.31372050946024
Metabolomics, F4 (raw)	F4	Metabolomics	Epoch 60	base representation	-0.395050288665971	-6.08096138078015
Metabolomics, F4 (raw)	F4	Metabolomics	Epoch 60	base representation	-0.411938431042776	-5.62749256244433
Metabolomics, F4 (raw)	F4	Metabolomics	Epoch 60	base representation	3.14092570584689	-4.29999718199171
Metabolomics, F4 (raw)	F4	Metabolomics	Epoch 60	base representation	3.36215656663898	-5.02141418770827
Metabolomics, F4 (raw)	F4	Metabolomics	Epoch 60	base representation	3.08813936482074	-4.2825290080239
Metabolomics, F4 (raw)	F4	Metabolomics	Epoch 60	base representation	-1.38650365755497	-4.5038334931197
Metabolomics, F4 (raw)	F4	Metabolomics	Epoch 60	base representation	0.0958671979990559	-5.20661212115757
Metabolomics, F4 (raw)	F4	Metabolomics	Epoch 60	base representation	2.13730067332023	-5.62077282264218
Metabolomics, F4 (raw)	F4	Metabolomics	Epoch 60	base representation	2.92927220520758	-4.44129319087394
Metabolomics, F4 (raw)	F4	Metabolomics	Epoch 60	base representation	3.14324496651005	-5.51901144535282
Metabolomics, F4 (raw)	F4	Metabolomics	Epoch 60	base representation	2.36514209074997	-7.08095395952656
Metabolomics, F4 (raw)	F4	Metabolomics	Epoch 60	base representation	0.28884370934983	-5.24017986750662
Metabolomics, F4 (raw)	F4	Metabolomics	Epoch 60	base representation	0.463575826861043	-6.29746036122195
Metabolomics, F4 (raw)	F4	Metabolomics	Epoch 60	base representation	1.88740197372409	-4.6148477432509
Metabolomics, F4 (raw)	F4	Metabolomics	Epoch 60	base representation	-0.150822034819625	-4.02532035819923
Metabolomics, F4 (raw)	F4	Metabolomics	Epoch 60	base representation	2.62345552036838	-5.5605458246718
Metabolomics, F4 (raw)	F4	Metabolomics	Epoch 60	base representation	2.42449198515216	-7.20991865250643
Metabolomics, F4 (raw)	F4	Metabolomics	Epoch 60	base representation	4.01517684363331	-5.91246576855112
Metabolomics, F4 (raw)	F4	Metabolomics	Epoch 60	base representation	-1.54980949943709	-4.42519561022177
Metabolomics, F4 (raw)	F4	Metabolomics	Epoch 60	base representation	3.54916344940646	-6.28145160958522
Metabolomics, F4 (raw)	F4	Metabolomics	Epoch 60	base representation	2.89571447863988	5.97369916815383
Metabolomics, F4 (raw)	F4	Metabolomics	Epoch 60	base representation	-1.69966184710069	-5.18435894164828
Metabolomics, F4 (raw)	F4	Metabolomics	Epoch 60	base representation	1.55784849606558	-5.46093919844095
Metabolomics, F4 (raw)	F4	Metabolomics	Epoch 60	base representation	-0.398937256581749	-5.62497529257274
Metabolomics, F4 (raw)	F4	Metabolomics	Epoch 60	base representation	-1.20997435322581	-6.32774357994681
Metabolomics, F4 (raw)	F4	Metabolomics	Epoch 60	base representation	-1.51047132541231	-4.36765327476115
Metabolomics, F4 (raw)	F4	Metabolomics	Epoch 60	base representation	-1.73468124905138	-4.88273918259244
Metabolomics, F4 (raw)	F4	Metabolomics	Epoch 60	base representation	1.35431896960703	-4.93562498093922
Metabolomics, F4 (raw)	F4	Metabolomics	Epoch 60	base representation	0.372631059656565	-5.45448860409466
Metabolomics, F4 (raw)	F4	Metabolomics	Epoch 60	base representation	-1.12382441771254	-5.09542859230274
Metabolomics, F4 (raw)	F4	Metabolomics	Epoch 60	base representation	3.2819659836568	-6.39218666330734
Metabolomics, F4 (raw)	F4	Metabolomics	Epoch 60	base representation	-1.48842063549744	-5.70323940552557
Metabolomics, F4 (raw)	F4	Metabolomics	Epoch 60	base representation	-1.39307872585146	-5.73088645384151
Metabolomics, F4 (raw)	F4	Metabolomics	Epoch 60	base representation	-0.605193338214699	-4.76203482705076
Metabolomics, F4 (raw)	F4	Metabolomics	Epoch 60	base representation	3.15086625059707	-4.80812993785591
Metabolomics, F4 (raw)	F4	Metabolomics	Epoch 60	base representation	0.913422296296089	-3.69222436875759
Metabolomics, F4 (raw)	F4	Metabolomics	Epoch 60	base representation	3.55146162984538	-6.21687780654753
Metabolomics, F4 (raw)	F4	Metabolomics	Epoch 60	base representation	-0.0680075169794793	-5.06605847164626
Metabolomics, F4 (raw)	F4	Metabolomics	Epoch 60	base representation	-0.15536352030285	-4.26820833841771
Metabolomics, F4 (raw)	F4	Metabolomics	Epoch 60	base representation	-1.56850379114363	-4.45548062593773
Metabolomics, F4 (raw)	F4	Metabolomics	Epoch 60	base representation	4.12247199660688	-5.70802147236367
Metabolomics, F4 (raw)	F4	Metabolomics	Epoch 60	base representation	2.29348255828018	-4.87771471980311
Metabolomics, F4 (raw)	F4	Metabolomics	Epoch 60	base representation	1.01590949430875	-4.0231197250237
Metabolomics, F4 (raw)	F4	Metabolomics	Epoch 60	base representation	2.04613334616146	-5.68162129730834
Metabolomics, F4 (raw)	F4	Metabolomics	Epoch 60	base representation	2.88718569250814	-4.26452103137329
Metabolomics, F4 (raw)	F4	Metabolomics	Epoch 60	base representation	-0.721993943180461	-4.85130441584921
Metabolomics, F4 (raw)	F4	Metabolomics	Epoch 60	base representation	-1.1975810452868	-6.36341613969772
Metabolomics, F4 (raw)	F4	Metabolomics	Epoch 60	base representation	2.00756721373944	-5.7672016531602
Metabolomics, F4 (raw)	F4	Metabolomics	Epoch 60	base representation	2.52525471643975	-6.95936755337748
Metabolomics, F4 (raw)	F4	Metabolomics	Epoch 60	base representation	-0.175847685879104	-4.90590344140942
Metabolomics, F4 (raw)	F4	Metabolomics	Epoch 60	base representation	3.48407859204881	-6.84683905870184
Metabolomics, F4 (raw)	F4	Metabolomics	Epoch 60	base representation	2.90425098904933	-4.57423899453894
Metabolomics, F4 (raw)	F4	Metabolomics	Epoch 60	base representation	0.150583220801869	-4.83965688317772
Metabolomics, F4 (raw)	F4	Metabolomics	Epoch 60	base representation	0.254267803842596	-4.27531091477101
Metabolomics, F4 (raw)	F4	Metabolomics	Epoch 60	base representation	3.37556732083436	-5.77013934033255
Metabolomics, F4 (raw)	F4	Metabolomics	Epoch 60	base representation	3.04054442168861	-4.95124111232479
Metabolomics, F4 (raw)	F4	Metabolomics	Epoch 60	base representation	1.17660594449872	-4.05466009308519
Metabolomics, F4 (raw)	F4	Metabolomics	Epoch 60	base representation	-1.55650725265632	-5.87183711438709
Metabolomics, F4 (raw)	F4	Metabolomics	Epoch 60	base representation	-1.57993339590569	-4.52825765241755
Metabolomics, F4 (raw)	F4	Metabolomics	Epoch 60	base representation	0.209542630248452	-4.3238922500395
Metabolomics, F4 (raw)	F4	Metabolomics	Epoch 60	base representation	2.93382111723242	-6.98071347496396
Metabolomics, F4 (raw)	F4	Metabolomics	Epoch 60	base representation	-1.30373014672813	-6.31836862171391
Metabolomics, F4 (raw)	F4	Metabolomics	Epoch 60	base representation	-0.559403592983081	-5.64443854289068
Metabolomics, F4 (raw)	F4	Metabolomics	Epoch 60	base representation	0.0364794921041287	-5.07769246230239
Metabolomics, F4 (raw)	F4	Metabolomics	Epoch 60	base representation	3.1154705821055	-5.88478268349445
Metabolomics, F4 (raw)	F4	Metabolomics	Epoch 60	base representation	3.2300179802268	-6.37988661737487
Metabolomics, F4 (raw)	F4	Metabolomics	Epoch 60	base representation	2.53161596690138	-5.71262529956014
Metabolomics, F4 (raw)	F4	Metabolomics	Epoch 60	base representation	1.29324408482531	-5.51980175188187
Metabolomics, F4 (raw)	F4	Metabolomics	Epoch 60	base representation	3.07992411760631	-4.22050425966547
Metabolomics, F4 (raw)	F4	Metabolomics	Epoch 60	base representation	1.62453389472963	-6.7910182264686
Metabolomics, F4 (raw)	F4	Metabolomics	Epoch 60	base representation	-1.06341183395305	-6.14635704110971
Metabolomics, F4 (raw)	F4	Metabolomics	Epoch 60	base representation	1.62549122361562	-7.29905299961492
Metabolomics, F4 (raw)	F4	Metabolomics	Epoch 60	base representation	-0.0860030123076384	-5.0076178260702
Metabolomics, F4 (raw)	F4	Metabolomics	Epoch 60	base representation	0.47049214164719	-5.5392971300851
Metabolomics, F4 (raw)	F4	Metabolomics	Epoch 60	base representation	3.50101245693508	-6.17900965079354
Metabolomics, F4 (raw)	F4	Metabolomics	Epoch 60	base representation	3.82592634253879	-6.62262408631354
Metabolomics, F4 (raw)	F4	Metabolomics	Epoch 60	base representation	-1.78459064391155	-5.55252574211517
Metabolomics, F4 (raw)	F4	Metabolomics	Epoch 60	base representation	1.48409820993497	-5.52982325662256
Metabolomics, F4 (raw)	F4	Metabolomics	Epoch 60	base representation	3.08352609830437	-5.83089062128768
Metabolomics, F4 (raw)	F4	Metabolomics	Epoch 60	base representation	1.50192261355257	-6.94617352314401
Metabolomics, F4 (raw)	F4	Metabolomics	Epoch 60	base representation	-0.404750711288333	-5.95448895480864
Metabolomics, F4 (raw)	F4	Metabolomics	Epoch 60	base representation	1.46083413668259	-7.24711851821807
Metabolomics, F4 (raw)	F4	Metabolomics	Epoch 60	base representation	1.64359221706138	-7.33694391364064
Metabolomics, F4 (raw)	F4	Metabolomics	Epoch 60	base representation	4.10338692981866	-5.72033676665556
Metabolomics, F4 (raw)	F4	Metabolomics	Epoch 60	base representation	2.08255474113294	-5.91334522739502
Metabolomics, F4 (raw)	F4	Metabolomics	Epoch 60	base representation	-1.1859906843216	-6.40578928871531
Metabolomics, F4 (raw)	F4	Metabolomics	Epoch 60	base representation	1.66714011581249	-4.25096892994117
Metabolomics, F4 (raw)	F4	Metabolomics	Epoch 60	base representation	2.96904309630378	5.82535623023368
Metabolomics, F4 (raw)	F4	Metabolomics	Epoch 60	base representation	2.88199702220139	-4.77162252003699
Metabolomics, F4 (raw)	F4	Metabolomics	Epoch 60	base representation	-0.248407521077044	-3.79865237548876
Metabolomics, F4 (raw)	F4	Metabolomics	Epoch 60	base representation	2.72480254145102	-5.30832032437075
Metabolomics, F4 (raw)	F4	Metabolomics	Epoch 60	base representation	0.327728509993679	-6.11668584453143
Metabolomics, F4 (raw)	F4	Metabolomics	Epoch 60	base representation	0.933729317130149	-4.08424650782636
Metabolomics, F4 (raw)	F4	Metabolomics	Epoch 60	base representation	1.40483286726902	-5.50049884575206
Metabolomics, F4 (raw)	F4	Metabolomics	Epoch 60	base representation	-0.762398551950264	-4.91027834987205
Metabolomics, F4 (raw)	F4	Metabolomics	Epoch 60	base representation	2.9402903685536	-6.14339425757964
Metabolomics, F4 (raw)	F4	Metabolomics	Epoch 60	base representation	3.03748751833926	-6.45128755659981
Metabolomics, F4 (raw)	F4	Metabolomics	Epoch 60	base representation	1.39002388705457	-6.08307380422494
Metabolomics, F4 (raw)	F4	Metabolomics	Epoch 60	base representation	-0.226021838338882	-5.35083043729808
Metabolomics, F4 (raw)	F4	Metabolomics	Epoch 60	base representation	2.92395058229689	-4.84960726340571
Metabolomics, F4 (raw)	F4	Metabolomics	Epoch 60	base representation	-1.53752203777233	-4.32675818688101
Metabolomics, F4 (raw)	F4	Metabolomics	Epoch 60	base representation	4.08882886926572	-5.48326396413633
Metabolomics, F4 (raw)	F4	Metabolomics	Epoch 60	base representation	1.56120099526036	-4.70102982036556
Metabolomics, F4 (raw)	F4	Metabolomics	Epoch 60	base representation	2.86814340069913	-6.12343970587937
Metabolomics, F4 (raw)	F4	Metabolomics	Epoch 60	base representation	1.13168199631074	-7.10902050514312
Metabolomics, F4 (raw)	F4	Metabolomics	Epoch 60	base representation	-1.70879675832494	-4.83019961297116
Metabolomics, F4 (raw)	F4	Metabolomics	Epoch 60	base representation	1.7803806827292	-4.75849554001067
Metabolomics, F4 (raw)	F4	Metabolomics	Epoch 60	base representation	3.17090558660433	-5.08452563682193
Proteomics, S4 (raw)	S4	Proteomics	Epoch 60	base representation	-3.01413987550076	3.27598728119966
Proteomics, S4 (raw)	S4	Proteomics	Epoch 60	base representation	-4.01784151735833	3.85241808107119
Proteomics, S4 (raw)	S4	Proteomics	Epoch 60	base representation	1.33862202111976	10.1059916816526
Proteomics, S4 (raw)	S4	Proteomics	Epoch 60	base representation	-5.37802105851795	4.27407675778406
Proteomics, S4 (raw)	S4	Proteomics	Epoch 60	base representation	-5.43444324726797	3.84847509807579
Proteomics, S4 (raw)	S4	Proteomics	Epoch 60	base representation	-5.62662918772025	3.69895465323676
Proteomics, S4 (raw)	S4	Proteomics	Epoch 60	base representation	0.68726601861152	6.6989005566733
Proteomics, S4 (raw)	S4	Proteomics	Epoch 60	base representation	1.62797500429998	5.57487438305619
Proteomics, S4 (raw)	S4	Proteomics	Epoch 60	base representation	-1.62488156657947	5.42861741377389
Proteomics, S4 (raw)	S4	Proteomics	Epoch 60	base representation	-4.40486686242619	4.09114280595272
Proteomics, S4 (raw)	S4	Proteomics	Epoch 60	base representation	-5.55827423924242	3.35447890395291
Proteomics, S4 (raw)	S4	Proteomics	Epoch 60	base representation	2.32234431217758	5.53386985197513
Proteomics, S4 (raw)	S4	Proteomics	Epoch 60	base representation	-4.38070949482035	4.08771586963267
Proteomics, S4 (raw)	S4	Proteomics	Epoch 60	base representation	1.96541500539719	8.43723288541869
Proteomics, S4 (raw)	S4	Proteomics	Epoch 60	base representation	-0.979923385300993	7.74399062168668
Proteomics, S4 (raw)	S4	Proteomics	Epoch 60	base representation	-5.31378347114058	0.873773773993724
Proteomics, S4 (raw)	S4	Proteomics	Epoch 60	base representation	2.80235209297997	7.26340550355197
Proteomics, S4 (raw)	S4	Proteomics	Epoch 60	base representation	0.514353985677016	7.30303672004913
Proteomics, S4 (raw)	S4	Proteomics	Epoch 60	base representation	-4.54033760820327	1.72706310340359
Proteomics, S4 (raw)	S4	Proteomics	Epoch 60	base representation	1.11201414710752	8.83126946209782
Proteomics, S4 (raw)	S4	Proteomics	Epoch 60	base representation	-4.58408014407836	1.85095920995335
Proteomics, S4 (raw)	S4	Proteomics	Epoch 60	base representation	2.80660553921927	7.18459593990242
Proteomics, S4 (raw)	S4	Proteomics	Epoch 60	base representation	1.19914111772153	8.85869971461178
Proteomics, S4 (raw)	S4	Proteomics	Epoch 60	base representation	-4.91364635147756	4.3315252823624
Proteomics, S4 (raw)	S4	Proteomics	Epoch 60	base representation	2.35529476569035	7.71609253498902
Proteomics, S4 (raw)	S4	Proteomics	Epoch 60	base representation	-4.01733144331032	3.97331256304805
Proteomics, S4 (raw)	S4	Proteomics	Epoch 60	base representation	-1.65579816628789	5.37610210774885
Proteomics, S4 (raw)	S4	Proteomics	Epoch 60	base representation	1.83348214685005	5.49399956836056
Proteomics, S4 (raw)	S4	Proteomics	Epoch 60	base representation	-5.50309190616652	3.32909601890965
Proteomics, S4 (raw)	S4	Proteomics	Epoch 60	base representation	0.441186967766436	7.34501435362813
Proteomics, S4 (raw)	S4	Proteomics	Epoch 60	base representation	-5.73678472152144	3.51055533962066
Proteomics, S4 (raw)	S4	Proteomics	Epoch 60	base representation	1.56059455411717	5.54128474004633
Proteomics, S4 (raw)	S4	Proteomics	Epoch 60	base representation	0.204765339405992	5.42569996357421
Proteomics, S4 (raw)	S4	Proteomics	Epoch 60	base representation	0.193370967996124	7.94194682079878
Proteomics, S4 (raw)	S4	Proteomics	Epoch 60	base representation	2.0895874558298	7.59612036710015
Proteomics, S4 (raw)	S4	Proteomics	Epoch 60	base representation	-2.94269191706083	3.17110035748745
Proteomics, S4 (raw)	S4	Proteomics	Epoch 60	base representation	-5.27643246721265	2.57503510836803
Proteomics, S4 (raw)	S4	Proteomics	Epoch 60	base representation	-4.57655778128306	2.92554351562199
Proteomics, S4 (raw)	S4	Proteomics	Epoch 60	base representation	-0.989680587883746	7.87288703992035
Proteomics, S4 (raw)	S4	Proteomics	Epoch 60	base representation	2.921406295722	6.13417402815256
Proteomics, S4 (raw)	S4	Proteomics	Epoch 60	base representation	-4.97286287659477	4.39957915002245
Proteomics, S4 (raw)	S4	Proteomics	Epoch 60	base representation	-2.85751147115571	3.20641484949958
Proteomics, S4 (raw)	S4	Proteomics	Epoch 60	base representation	-5.20405957538752	1.00815131962078
Proteomics, S4 (raw)	S4	Proteomics	Epoch 60	base representation	-4.04316065245321	3.78290960512614
Proteomics, S4 (raw)	S4	Proteomics	Epoch 60	base representation	1.16317458649144	10.0711118505941
Proteomics, S4 (raw)	S4	Proteomics	Epoch 60	base representation	0.452542799081885	7.58770361576492
Proteomics, S4 (raw)	S4	Proteomics	Epoch 60	base representation	0.547258819885816	5.92394662715954
Proteomics, S4 (raw)	S4	Proteomics	Epoch 60	base representation	-5.2634946709518	1.97171814432587
Proteomics, S4 (raw)	S4	Proteomics	Epoch 60	base representation	1.77940373074093	8.66547622818517
Proteomics, S4 (raw)	S4	Proteomics	Epoch 60	base representation	0.405316483673017	7.31846146308466
Proteomics, S4 (raw)	S4	Proteomics	Epoch 60	base representation	-2.00615866805982	3.8054412087645
Proteomics, S4 (raw)	S4	Proteomics	Epoch 60	base representation	-0.0296166000944205	7.57891365029823
Proteomics, S4 (raw)	S4	Proteomics	Epoch 60	base representation	0.836286366809977	9.65012057841894
Proteomics, S4 (raw)	S4	Proteomics	Epoch 60	base representation	-3.88681148415928	3.34359260080221
Proteomics, S4 (raw)	S4	Proteomics	Epoch 60	base representation	2.47819537550145	5.75193958159209
Proteomics, S4 (raw)	S4	Proteomics	Epoch 60	base representation	-1.76860574969786	5.33302726585208
Proteomics, S4 (raw)	S4	Proteomics	Epoch 60	base representation	-4.12906215981463	2.89772229853108
Proteomics, S4 (raw)	S4	Proteomics	Epoch 60	base representation	-0.107144976816939	7.46248511193971
Proteomics, S4 (raw)	S4	Proteomics	Epoch 60	base representation	-2.07040772997283	3.77644630538247
Proteomics, S4 (raw)	S4	Proteomics	Epoch 60	base representation	-0.708635868999504	7.74279605339146
Proteomics, S4 (raw)	S4	Proteomics	Epoch 60	base representation	0.554653224232817	6.20708023279372
Proteomics, S4 (raw)	S4	Proteomics	Epoch 60	base representation	2.28209467360839	5.66407899996964
Proteomics, S4 (raw)	S4	Proteomics	Epoch 60	base representation	1.41985212976686	10.1086354994911
Proteomics, S4 (raw)	S4	Proteomics	Epoch 60	base representation	1.63825073837182	8.96266008890658
Proteomics, S4 (raw)	S4	Proteomics	Epoch 60	base representation	-4.19148963303265	2.03880723166021
Proteomics, S4 (raw)	S4	Proteomics	Epoch 60	base representation	-1.55722969620809	4.79629289693414
Proteomics, S4 (raw)	S4	Proteomics	Epoch 60	base representation	-5.30283509707084	1.13398815316162
Proteomics, S4 (raw)	S4	Proteomics	Epoch 60	base representation	-5.22069975306893	1.3466440242644
Proteomics, S4 (raw)	S4	Proteomics	Epoch 60	base representation	1.73373220859857	8.83738010816104
Proteomics, S4 (raw)	S4	Proteomics	Epoch 60	base representation	2.71489280210811	5.94592879030667
Proteomics, S4 (raw)	S4	Proteomics	Epoch 60	base representation	0.493037978867805	6.69912791354478
Proteomics, S4 (raw)	S4	Proteomics	Epoch 60	base representation	0.560809098848903	7.23140634646658
Proteomics, S4 (raw)	S4	Proteomics	Epoch 60	base representation	0.926861788571811	6.50526120604692
Proteomics, S4 (raw)	S4	Proteomics	Epoch 60	base representation	-4.22806105628643	2.69614123412987
Proteomics, S4 (raw)	S4	Proteomics	Epoch 60	base representation	-4.96036123522419	1.30501944886882
Proteomics, S4 (raw)	S4	Proteomics	Epoch 60	base representation	2.22675702534592	5.50542612517023
Proteomics, S4 (raw)	S4	Proteomics	Epoch 60	base representation	-5.60482701784659	3.68048134868037
Proteomics, S4 (raw)	S4	Proteomics	Epoch 60	base representation	-1.44741509803701	5.63905915273122
Proteomics, S4 (raw)	S4	Proteomics	Epoch 60	base representation	-3.53005299351031	3.46971978602964
Proteomics, S4 (raw)	S4	Proteomics	Epoch 60	base representation	-0.195185779073982	7.94994140194533
Proteomics, S4 (raw)	S4	Proteomics	Epoch 60	base representation	-5.39755088304666	0.855270681803333
Proteomics, S4 (raw)	S4	Proteomics	Epoch 60	base representation	0.117099791558389	5.13915379130265
Proteomics, S4 (raw)	S4	Proteomics	Epoch 60	base representation	-3.58478823206276	3.26810835478312
Proteomics, S4 (raw)	S4	Proteomics	Epoch 60	base representation	0.445068616096658	6.56532588861248
Proteomics, S4 (raw)	S4	Proteomics	Epoch 60	base representation	0.551009199667514	7.64279458406897
Proteomics, S4 (raw)	S4	Proteomics	Epoch 60	base representation	-4.49519994292034	1.65225253945215
Proteomics, S4 (raw)	S4	Proteomics	Epoch 60	base representation	-5.32733292685328	3.02169153766839
Proteomics, S4 (raw)	S4	Proteomics	Epoch 60	base representation	0.424650765632082	8.68396476381636
Proteomics, S4 (raw)	S4	Proteomics	Epoch 60	base representation	-5.4949133967632	3.59120115470989
Proteomics, S4 (raw)	S4	Proteomics	Epoch 60	base representation	2.36277341034892	5.50406769057914
Proteomics, S4 (raw)	S4	Proteomics	Epoch 60	base representation	1.91279540878068	8.57317249806806
Proteomics, S4 (raw)	S4	Proteomics	Epoch 60	base representation	-3.2068982032215	2.93158826834588
Proteomics, S4 (raw)	S4	Proteomics	Epoch 60	base representation	-3.98975368828182	3.95801800736841
Proteomics, S4 (raw)	S4	Proteomics	Epoch 60	base representation	0.913402647806796	6.53479729823509
Proteomics, S4 (raw)	S4	Proteomics	Epoch 60	base representation	0.749861025119606	5.80588758889683
Proteomics, S4 (raw)	S4	Proteomics	Epoch 60	base representation	-5.42974812550883	4.18931631014942
Proteomics, S4 (raw)	S4	Proteomics	Epoch 60	base representation	-1.0784670939338	7.27728608395727
Proteomics, S4 (raw)	S4	Proteomics	Epoch 60	base representation	2.18038232431425	7.94325228789925
Proteomics, S4 (raw)	S4	Proteomics	Epoch 60	base representation	0.771706630435899	7.6815366747957
Proteomics, S4 (raw)	S4	Proteomics	Epoch 60	base representation	0.866543225189527	6.54545495848336
Proteomics, S4 (raw)	S4	Proteomics	Epoch 60	base representation	-0.949640482513534	7.80177804619816
Proteomics, S4 (raw)	S4	Proteomics	Epoch 60	base representation	-4.28362145646031	2.43364602653952
Proteomics, S4 (raw)	S4	Proteomics	Epoch 60	base representation	-3.21806131086875	3.48136907148004
Proteomics, S4 (raw)	S4	Proteomics	Epoch 60	base representation	-1.87021109836515	5.13149838441367
Proteomics, S4 (raw)	S4	Proteomics	Epoch 60	base representation	-4.56979628427735	2.08796686123827
Proteomics, S4 (raw)	S4	Proteomics	Epoch 60	base representation	0.296452107231583	5.21163045321234
Proteomics, S4 (raw)	S4	Proteomics	Epoch 60	base representation	-5.3720911606565	0.866850104477367
Proteomics, S4 (raw)	S4	Proteomics	Epoch 60	base representation	1.05058393333465	9.9879869001034
Proteomics, S4 (raw)	S4	Proteomics	Epoch 60	base representation	2.87454973339235	5.99465478880646
Proteomics, S4 (raw)	S4	Proteomics	Epoch 60	base representation	2.03308635164303	5.60987267100445
Proteomics, S4 (raw)	S4	Proteomics	Epoch 60	base representation	-1.08922936951487	7.75856876136122
Proteomics, S4 (raw)	S4	Proteomics	Epoch 60	base representation	-3.34900575212794	3.29636798128442
Proteomics, S4 (raw)	S4	Proteomics	Epoch 60	base representation	2.86129027546302	5.92879016908587
Proteomics, S4 (raw)	S4	Proteomics	Epoch 60	base representation	-5.326040124424	1.10492780138746
Proteomics, S4 (raw)	S4	Proteomics	Epoch 60	base representation	-1.60732573048457	4.06478466165229
Proteomics, S4 (raw)	S4	Proteomics	Epoch 60	base representation	-2.78892609535788	3.48654801886801
Proteomics, S4 (raw)	S4	Proteomics	Epoch 60	base representation	0.644690310258305	5.52915477861565
Proteomics, S4 (raw)	S4	Proteomics	Epoch 60	base representation	2.41646386025241	5.65477498844031
Proteomics, S4 (raw)	S4	Proteomics	Epoch 60	base representation	-1.7353751724942	5.2732217228701
Proteomics, S4 (raw)	S4	Proteomics	Epoch 60	base representation	1.69839901745502	8.81060593811184
Proteomics, S4 (raw)	S4	Proteomics	Epoch 60	base representation	-3.51619094072035	3.57167782648432
Proteomics, S4 (raw)	S4	Proteomics	Epoch 60	base representation	-1.9201563415701	5.18806528546392
Proteomics, S4 (raw)	S4	Proteomics	Epoch 60	base representation	0.578523309464794	7.12130102035327
Proteomics, S4 (raw)	S4	Proteomics	Epoch 60	base representation	-4.76677087237624	2.85957817665091
Proteomics, S4 (raw)	S4	Proteomics	Epoch 60	base representation	-5.00449735557478	1.31087612826412
Proteomics, S4 (raw)	S4	Proteomics	Epoch 60	base representation	1.68084741779531	9.19341554073113
Proteomics, S4 (raw)	S4	Proteomics	Epoch 60	base representation	0.228139961314741	6.35099584287323
Proteomics, S4 (raw)	S4	Proteomics	Epoch 60	base representation	-4.26451723731958	2.36304914904922
Proteomics, S4 (raw)	S4	Proteomics	Epoch 60	base representation	-1.54522389671503	4.13736992162356
Proteomics, S4 (raw)	S4	Proteomics	Epoch 60	base representation	1.05922669578894	9.9265131530144
Proteomics, S4 (raw)	S4	Proteomics	Epoch 60	base representation	-1.54601288867468	4.10778492664344
Proteomics, S4 (raw)	S4	Proteomics	Epoch 60	base representation	-4.86178367255684	3.82563798889148
Proteomics, S4 (raw)	S4	Proteomics	Epoch 60	base representation	1.3508058082762	10.04678410068
Proteomics, S4 (raw)	S4	Proteomics	Epoch 60	base representation	2.8829429312124	6.01819748376482
Proteomics, S4 (raw)	S4	Proteomics	Epoch 60	base representation	-5.6142254517263	3.77143671080186
Proteomics, S4 (raw)	S4	Proteomics	Epoch 60	base representation	0.612741778512456	7.20797111515609
Proteomics, S4 (raw)	S4	Proteomics	Epoch 60	base representation	2.89853790102604	5.91890342898641
Proteomics, S4 (raw)	S4	Proteomics	Epoch 60	base representation	-1.39544818346633	5.59256760610479
Proteomics, S4 (raw)	S4	Proteomics	Epoch 60	base representation	1.53526459851967	8.73257120167155
Proteomics, S4 (raw)	S4	Proteomics	Epoch 60	base representation	-1.18539950841689	7.65292013865876
Proteomics, S4 (raw)	S4	Proteomics	Epoch 60	base representation	2.2897855439934	7.86074555693094
Proteomics, S4 (raw)	S4	Proteomics	Epoch 60	base representation	-1.64137069679855	5.55481768151044
Proteomics, S4 (raw)	S4	Proteomics	Epoch 60	base representation	-4.42118651207215	1.7848362846531
Proteomics, S4 (raw)	S4	Proteomics	Epoch 60	base representation	-1.1154961257087	6.08618604702931
Proteomics, S4 (raw)	S4	Proteomics	Epoch 60	base representation	-0.438384094429733	7.85785886436051
Proteomics, S4 (raw)	S4	Proteomics	Epoch 60	base representation	-4.91312253894101	1.23916420378096
Proteomics, S4 (raw)	S4	Proteomics	Epoch 60	base representation	0.265402330590877	5.54887844124935
Proteomics, S4 (raw)	S4	Proteomics	Epoch 60	base representation	-0.103285944858194	7.90328056359963
Proteomics, S4 (raw)	S4	Proteomics	Epoch 60	base representation	-3.06972913443429	3.16409418930278
Proteomics, S4 (raw)	S4	Proteomics	Epoch 60	base representation	-1.62121900491411	4.0374300553283
Proteomics, S4 (raw)	S4	Proteomics	Epoch 60	base representation	2.28918315936197	5.88291578236151
Proteomics, S4 (raw)	S4	Proteomics	Epoch 60	base representation	-3.42006934912138	3.32654634662393
Proteomics, S4 (raw)	S4	Proteomics	Epoch 60	base representation	1.78810614365476	9.05313907717754
Proteomics, S4 (raw)	S4	Proteomics	Epoch 60	base representation	0.912824308556483	9.87579065775842
Proteomics, S4 (raw)	S4	Proteomics	Epoch 60	base representation	-5.36350282710061	0.865942676580167
Proteomics, S4 (raw)	S4	Proteomics	Epoch 60	base representation	-5.20372013613814	2.52304007552601
Proteomics, S4 (raw)	S4	Proteomics	Epoch 60	base representation	-5.5427703798065	4.07512834137296
Proteomics, S4 (raw)	S4	Proteomics	Epoch 60	base representation	-0.166282128385144	7.9197196133169
Proteomics, S4 (raw)	S4	Proteomics	Epoch 60	base representation	0.195162466193948	7.24130112347195
Proteomics, S4 (raw)	S4	Proteomics	Epoch 60	base representation	0.658448205038745	7.55691285447067
Proteomics, S4 (raw)	S4	Proteomics	Epoch 60	base representation	-1.68517501401426	4.0211492347815
Proteomics, S4 (raw)	S4	Proteomics	Epoch 60	base representation	-1.62189604036165	4.05059135325423
Proteomics, S4 (raw)	S4	Proteomics	Epoch 60	base representation	1.97519387859199	5.90616342184627
Proteomics, S4 (raw)	S4	Proteomics	Epoch 60	base representation	0.59206202246432	5.41633533706585
Proteomics, S4 (raw)	S4	Proteomics	Epoch 60	base representation	-1.09521102379084	6.10859579450347
Proteomics, S4 (raw)	S4	Proteomics	Epoch 60	base representation	-0.984693816253689	6.14798250638582
Proteomics, S4 (raw)	S4	Proteomics	Epoch 60	base representation	1.44157067248304	9.97749908071252
Proteomics, S4 (raw)	S4	Proteomics	Epoch 60	base representation	-1.56086199237663	4.09843175415137
Proteomics, S4 (raw)	S4	Proteomics	Epoch 60	base representation	0.50662288362612	5.42861351857257
Proteomics, S4 (raw)	S4	Proteomics	Epoch 60	base representation	2.26550001237497	5.76885551591712
Proteomics, F4 (imputed)	F4	Proteomics	Epoch 60	base representation	-3.287138088403	3.61716769281
Proteomics, F4 (imputed)	F4	Proteomics	Epoch 60	base representation	-3.98182278164803	3.90499455208593
Proteomics, F4 (imputed)	F4	Proteomics	Epoch 60	base representation	1.32629535797373	10.0301345304645
Proteomics, F4 (imputed)	F4	Proteomics	Epoch 60	base representation	-4.11278246758444	4.15070517943689
Proteomics, F4 (imputed)	F4	Proteomics	Epoch 60	base representation	-5.01147946198615	4.34317639258022
Proteomics, F4 (imputed)	F4	Proteomics	Epoch 60	base representation	-5.41938479080852	3.86899897347025
Proteomics, F4 (imputed)	F4	Proteomics	Epoch 60	base representation	0.746588774390186	6.44154007165843
Proteomics, F4 (imputed)	F4	Proteomics	Epoch 60	base representation	1.80550159070292	5.57132018680614
Proteomics, F4 (imputed)	F4	Proteomics	Epoch 60	base representation	-1.65759944685111	5.34064744145284
Proteomics, F4 (imputed)	F4	Proteomics	Epoch 60	base representation	-3.64658652384984	3.63091441552871
Proteomics, F4 (imputed)	F4	Proteomics	Epoch 60	base representation	-5.57587493117571	3.27806037177616
Proteomics, F4 (imputed)	F4	Proteomics	Epoch 60	base representation	2.33523772952828	5.56441127119587
Proteomics, F4 (imputed)	F4	Proteomics	Epoch 60	base representation	-5.1804675962227	4.23964371076799
Proteomics, F4 (imputed)	F4	Proteomics	Epoch 60	base representation	2.70741681455801	7.33402707263048
Proteomics, F4 (imputed)	F4	Proteomics	Epoch 60	base representation	-1.18533866286841	7.60977271720136
Proteomics, F4 (imputed)	F4	Proteomics	Epoch 60	base representation	-5.36229409292855	0.882309140248905
Proteomics, F4 (imputed)	F4	Proteomics	Epoch 60	base representation	2.80892660486538	7.22611603541431
Proteomics, F4 (imputed)	F4	Proteomics	Epoch 60	base representation	2.06733218387215	5.77455394161047
Proteomics, F4 (imputed)	F4	Proteomics	Epoch 60	base representation	-4.67952455845825	1.57330356288625
Proteomics, F4 (imputed)	F4	Proteomics	Epoch 60	base representation	1.35630705382078	8.73781611006098
Proteomics, F4 (imputed)	F4	Proteomics	Epoch 60	base representation	-4.44085247149008	1.98540262180586
Proteomics, F4 (imputed)	F4	Proteomics	Epoch 60	base representation	2.88535680521414	6.64231898887833
Proteomics, F4 (imputed)	F4	Proteomics	Epoch 60	base representation	1.1124767602226	8.60168842413768
Proteomics, F4 (imputed)	F4	Proteomics	Epoch 60	base representation	-5.46153306509165	4.20789467508697
Proteomics, F4 (imputed)	F4	Proteomics	Epoch 60	base representation	1.85246481744827	8.50874463609258
Proteomics, F4 (imputed)	F4	Proteomics	Epoch 60	base representation	-2.26242788793143	3.72157932554053
Proteomics, F4 (imputed)	F4	Proteomics	Epoch 60	base representation	-1.37182696483431	4.61709524816594
Proteomics, F4 (imputed)	F4	Proteomics	Epoch 60	base representation	0.686212560552767	5.62501291114305
Proteomics, F4 (imputed)	F4	Proteomics	Epoch 60	base representation	-5.61407074451709	3.50941358895251
Proteomics, F4 (imputed)	F4	Proteomics	Epoch 60	base representation	0.631902127912812	6.40186703946013
Proteomics, F4 (imputed)	F4	Proteomics	Epoch 60	base representation	-5.55155382357158	3.26782213475369
Proteomics, F4 (imputed)	F4	Proteomics	Epoch 60	base representation	0.655269192704116	5.97033018987349
Proteomics, F4 (imputed)	F4	Proteomics	Epoch 60	base representation	-0.971783072973698	7.30276641286288
Proteomics, F4 (imputed)	F4	Proteomics	Epoch 60	base representation	0.745082894239719	8.89571306275863
Proteomics, F4 (imputed)	F4	Proteomics	Epoch 60	base representation	2.56091144688224	7.4121725173683
Proteomics, F4 (imputed)	F4	Proteomics	Epoch 60	base representation	-2.98742957556927	3.12947328941232
Proteomics, F4 (imputed)	F4	Proteomics	Epoch 60	base representation	-5.2040237857042	2.88261587983081
Proteomics, F4 (imputed)	F4	Proteomics	Epoch 60	base representation	-4.22100425337912	2.58908214201868
Proteomics, F4 (imputed)	F4	Proteomics	Epoch 60	base representation	-1.18107315632999	7.66834767309888
Proteomics, F4 (imputed)	F4	Proteomics	Epoch 60	base representation	2.42948847923264	7.69748284769002
Proteomics, F4 (imputed)	F4	Proteomics	Epoch 60	base representation	-5.03753001940497	4.38743695017874
Proteomics, F4 (imputed)	F4	Proteomics	Epoch 60	base representation	-5.07682505014041	3.47036583432828
Proteomics, F4 (imputed)	F4	Proteomics	Epoch 60	base representation	-5.06711182121155	1.10058470283363
Proteomics, F4 (imputed)	F4	Proteomics	Epoch 60	base representation	-4.14846362985546	3.99463939448499
Proteomics, F4 (imputed)	F4	Proteomics	Epoch 60	base representation	1.18232990822894	10.0971098581054
Proteomics, F4 (imputed)	F4	Proteomics	Epoch 60	base representation	0.24617504439954	7.74030393140754
Proteomics, F4 (imputed)	F4	Proteomics	Epoch 60	base representation	0.53172730753977	5.6672626938403
Proteomics, F4 (imputed)	F4	Proteomics	Epoch 60	base representation	-5.26365802367445	1.65791547642025
Proteomics, F4 (imputed)	F4	Proteomics	Epoch 60	base representation	2.79658422495294	7.27819628583712
Proteomics, F4 (imputed)	F4	Proteomics	Epoch 60	base representation	0.227572573656153	7.66565314989245
Proteomics, F4 (imputed)	F4	Proteomics	Epoch 60	base representation	-4.10282268538915	4.03073388880834
Proteomics, F4 (imputed)	F4	Proteomics	Epoch 60	base representation	0.502491144259836	6.58567880621627
Proteomics, F4 (imputed)	F4	Proteomics	Epoch 60	base representation	0.999035846464181	9.89582891607875
Proteomics, F4 (imputed)	F4	Proteomics	Epoch 60	base representation	-4.04599443249471	3.98462336479948
Proteomics, F4 (imputed)	F4	Proteomics	Epoch 60	base representation	2.37927464380776	7.26930715387392
Proteomics, F4 (imputed)	F4	Proteomics	Epoch 60	base representation	-1.5374546221354	4.52371389163207
Proteomics, F4 (imputed)	F4	Proteomics	Epoch 60	base representation	-3.52965518438112	2.94029677806302
Proteomics, F4 (imputed)	F4	Proteomics	Epoch 60	base representation	-0.277084552088532	7.6004509127925
Proteomics, F4 (imputed)	F4	Proteomics	Epoch 60	base representation	-3.55898281889252	3.51104554457866
Proteomics, F4 (imputed)	F4	Proteomics	Epoch 60	base representation	-1.24406651472777	5.96636211050635
Proteomics, F4 (imputed)	F4	Proteomics	Epoch 60	base representation	0.484154110126533	6.50145445674113
Proteomics, F4 (imputed)	F4	Proteomics	Epoch 60	base representation	2.37439130750796	5.84839507499687
Proteomics, F4 (imputed)	F4	Proteomics	Epoch 60	base representation	1.45499191995093	10.1102080282443
Proteomics, F4 (imputed)	F4	Proteomics	Epoch 60	base representation	1.5874149852179	8.67743168960091
Proteomics, F4 (imputed)	F4	Proteomics	Epoch 60	base representation	-4.03515772347315	2.3681240977695
Proteomics, F4 (imputed)	F4	Proteomics	Epoch 60	base representation	-1.4900336818813	4.55746164154075
Proteomics, F4 (imputed)	F4	Proteomics	Epoch 60	base representation	-5.19396159937687	1.01909288814513
Proteomics, F4 (imputed)	F4	Proteomics	Epoch 60	base representation	-5.25600142467638	1.17402675206088
Proteomics, F4 (imputed)	F4	Proteomics	Epoch 60	base representation	1.72135105463251	8.69044478537476
Proteomics, F4 (imputed)	F4	Proteomics	Epoch 60	base representation	2.89591585974904	5.98967962245316
Proteomics, F4 (imputed)	F4	Proteomics	Epoch 60	base representation	0.688813610436302	6.43421684022972
Proteomics, F4 (imputed)	F4	Proteomics	Epoch 60	base representation	0.752498489908859	6.48074117132313
Proteomics, F4 (imputed)	F4	Proteomics	Epoch 60	base representation	0.945534125155388	6.53950557760834
Proteomics, F4 (imputed)	F4	Proteomics	Epoch 60	base representation	-4.46735157578987	2.98896784638037
Proteomics, F4 (imputed)	F4	Proteomics	Epoch 60	base representation	-4.85675928861829	1.50659616720031
Proteomics, F4 (imputed)	F4	Proteomics	Epoch 60	base representation	2.35186413610008	5.56366225581138
Proteomics, F4 (imputed)	F4	Proteomics	Epoch 60	base representation	-5.51309927409898	3.69291303311876
Proteomics, F4 (imputed)	F4	Proteomics	Epoch 60	base representation	-1.09677340313968	5.83912431792066
Proteomics, F4 (imputed)	F4	Proteomics	Epoch 60	base representation	-4.04192116964603	3.91578349377219
Proteomics, F4 (imputed)	F4	Proteomics	Epoch 60	base representation	-0.215619406988039	7.95730034892142
Proteomics, F4 (imputed)	F4	Proteomics	Epoch 60	base representation	-5.31781498344007	0.943747573500857
Proteomics, F4 (imputed)	F4	Proteomics	Epoch 60	base representation	-1.36099027433115	5.49064471979008
Proteomics, F4 (imputed)	F4	Proteomics	Epoch 60	base representation	-2.93238413408058	3.14400037761586
Proteomics, F4 (imputed)	F4	Proteomics	Epoch 60	base representation	0.303663308672728	8.56343561287398
Proteomics, F4 (imputed)	F4	Proteomics	Epoch 60	base representation	0.660693537398984	7.26005712680807
Proteomics, F4 (imputed)	F4	Proteomics	Epoch 60	base representation	-4.78559918262336	1.40528843301082
Proteomics, F4 (imputed)	F4	Proteomics	Epoch 60	base representation	-5.47142614002665	3.22539266575825
Proteomics, F4 (imputed)	F4	Proteomics	Epoch 60	base representation	0.446253419114988	8.67293172286978
Proteomics, F4 (imputed)	F4	Proteomics	Epoch 60	base representation	-5.49248687175516	4.02447501930535
Proteomics, F4 (imputed)	F4	Proteomics	Epoch 60	base representation	2.37717691845876	5.67393425024871
Proteomics, F4 (imputed)	F4	Proteomics	Epoch 60	base representation	1.92000421472478	8.50747786271823
Proteomics, F4 (imputed)	F4	Proteomics	Epoch 60	base representation	-4.41673175623535	2.98538540075348
Proteomics, F4 (imputed)	F4	Proteomics	Epoch 60	base representation	-3.55481450152444	3.69538511071266
Proteomics, F4 (imputed)	F4	Proteomics	Epoch 60	base representation	0.377850399298792	8.63182271351497
Proteomics, F4 (imputed)	F4	Proteomics	Epoch 60	base representation	0.310194934023734	8.54970489226883
Proteomics, F4 (imputed)	F4	Proteomics	Epoch 60	base representation	-5.40877356255357	4.26983682853816
Proteomics, F4 (imputed)	F4	Proteomics	Epoch 60	base representation	0.352383159378581	5.38416470421495
Proteomics, F4 (imputed)	F4	Proteomics	Epoch 60	base representation	2.45932765970641	7.54310245639592
Proteomics, F4 (imputed)	F4	Proteomics	Epoch 60	base representation	1.81341184122836	7.77951357131881
Proteomics, F4 (imputed)	F4	Proteomics	Epoch 60	base representation	0.392066113931232	8.65570107794308
Proteomics, F4 (imputed)	F4	Proteomics	Epoch 60	base representation	-0.526013345692051	7.76161669586951
Proteomics, F4 (imputed)	F4	Proteomics	Epoch 60	base representation	-4.99162240915653	2.91555165538482
Proteomics, F4 (imputed)	F4	Proteomics	Epoch 60	base representation	-3.18293359204826	3.62245586045428
Proteomics, F4 (imputed)	F4	Proteomics	Epoch 60	base representation	-1.58052223285744	4.10942574593996
Proteomics, F4 (imputed)	F4	Proteomics	Epoch 60	base representation	-4.21602781027331	2.49429462591659
Proteomics, F4 (imputed)	F4	Proteomics	Epoch 60	base representation	0.14847098156693	5.11661619215663
Proteomics, F4 (imputed)	F4	Proteomics	Epoch 60	base representation	-5.42706155111804	0.811503739894395
Proteomics, F4 (imputed)	F4	Proteomics	Epoch 60	base representation	1.11346055766095	10.0562795945391
Proteomics, F4 (imputed)	F4	Proteomics	Epoch 60	base representation	1.91221877905885	8.51913662828422
Proteomics, F4 (imputed)	F4	Proteomics	Epoch 60	base representation	2.35855006159483	5.48649974668376
Proteomics, F4 (imputed)	F4	Proteomics	Epoch 60	base representation	-1.15935618371446	7.51538531022653
Proteomics, F4 (imputed)	F4	Proteomics	Epoch 60	base representation	-3.37766551878851	3.38325967676342
Proteomics, F4 (imputed)	F4	Proteomics	Epoch 60	base representation	2.55605315731263	7.36582184603493
Proteomics, F4 (imputed)	F4	Proteomics	Epoch 60	base representation	-5.15741602383106	1.22046068144917
Proteomics, F4 (imputed)	F4	Proteomics	Epoch 60	base representation	-2.08668835694319	5.13356627243813
Proteomics, F4 (imputed)	F4	Proteomics	Epoch 60	base representation	-3.53301626647704	3.72800679154918
Proteomics, F4 (imputed)	F4	Proteomics	Epoch 60	base representation	0.656983347845721	5.56295649196213
Proteomics, F4 (imputed)	F4	Proteomics	Epoch 60	base representation	2.47266624464249	5.70908875740883
Proteomics, F4 (imputed)	F4	Proteomics	Epoch 60	base representation	-2.02137486020155	5.02463744994292
Proteomics, F4 (imputed)	F4	Proteomics	Epoch 60	base representation	1.74904841964238	8.96477933953275
Proteomics, F4 (imputed)	F4	Proteomics	Epoch 60	base representation	-3.970702463617	3.99577121808826
Proteomics, F4 (imputed)	F4	Proteomics	Epoch 60	base representation	-2.14855453831294	5.13688636815146
Proteomics, F4 (imputed)	F4	Proteomics	Epoch 60	base representation	0.176786574804275	7.50593038901346
Proteomics, F4 (imputed)	F4	Proteomics	Epoch 60	base representation	-4.95264072851149	2.93518144400453
Proteomics, F4 (imputed)	F4	Proteomics	Epoch 60	base representation	-5.03196151793816	1.19724815815332
Proteomics, F4 (imputed)	F4	Proteomics	Epoch 60	base representation	1.69336155243072	9.07979887587227
Proteomics, F4 (imputed)	F4	Proteomics	Epoch 60	base representation	0.512117661469025	5.54107936457815
Proteomics, F4 (imputed)	F4	Proteomics	Epoch 60	base representation	-4.17923319877984	2.33797683323647
Proteomics, F4 (imputed)	F4	Proteomics	Epoch 60	base representation	-1.61004238402648	4.70104164236463
[truncated: 3,441 more rows]
