# Supplementary material for: LEOPARD: missing view completion for multi-timepoint omics data via representation disentanglement and temporal knowledge transfer
Source: Nat Commun. 2025 Apr 6;16:3278. doi: 10.1038/s41467-025-58314-3 (PMC11972361; doi:10.1038/s41467-025-58314-3)
Supplement: Supplementary file 7 — Source data [file 41467_2025_58314_MOESM7_ESM.zip › Source Data/Fig8.csv]

Dataset	trainNum	obsNum	N	Mean	Median	Percentile_75th	Percentile_25th
MGH COVID proteomics	20	0	295	0.204064477688525	0.161001645	0.272462929	0.09527482775
MGH COVID proteomics	20	10	295	0.191924351432881	0.143574555	0.2571560475	0.08937738995
MGH COVID proteomics	20	20	295	0.192734940358593	0.163470725	0.2556945375	0.09239497
MGH COVID proteomics	30	0	295	0.199791357944915	0.14718874	0.265862514	0.091720922
MGH COVID proteomics	30	10	295	0.199441577091525	0.150920905	0.2629455575	0.09033094975
MGH COVID proteomics	30	20	295	0.187738671973542	0.151768727	0.25167610975	0.08713234475
MGH COVID proteomics	30	30	295	0.188335858401017	0.16024722	0.242213905	0.09238991675
MGH COVID proteomics	50	0	295	0.185788807776441	0.147278475	0.2446734225	0.0880559805
MGH COVID proteomics	50	10	295	0.182592359606102	0.141464595	0.2419349725	0.08237278875
MGH COVID proteomics	50	20	295	0.181365106235373	0.138086995	0.242828909	0.0855246525
MGH COVID proteomics	50	30	295	0.192008143005254	0.146490595	0.258852105	0.09199810925
MGH COVID proteomics	50	40	295	0.168727112168814	0.139654269	0.209811085	0.08698889875
MGH COVID proteomics	50	50	295	0.171775901899441	0.139680415	0.22993662	0.084054366
MGH COVID proteomics	80	0	295	0.178464208665685	0.140904214	0.235000974166667	0.0843902449444444
MGH COVID proteomics	80	10	295	0.18295429915475	0.140900008888889	0.236239909833333	0.0868029831444444
MGH COVID proteomics	80	20	295	0.173520420062075	0.1418747957	0.224397132	0.085715667975
MGH COVID proteomics	80	30	295	0.162940416715663	0.1345754316	0.2156777451	0.0774391743
MGH COVID proteomics	80	40	295	0.166887608678508	0.1403436264	0.2193692251	0.08394134955
MGH COVID proteomics	80	50	295	0.164505752206245	0.1367950704	0.21409015875	0.083248163765
MGH COVID proteomics	120	0	295	0.158909241145763	0.1263721	0.204872675	0.0814157325
MGH COVID proteomics	120	10	295	0.144963617379661	0.1169032	0.17725669	0.0803151655
MGH COVID proteomics	120	20	295	0.153344603247458	0.11892914	0.19053975	0.084859315
MGH COVID proteomics	120	30	295	0.148808332938983	0.11899614	0.186554615	0.0782950975
MGH COVID proteomics	120	40	295	0.151035371884746	0.121692866	0.180596345	0.080595235
MGH COVID proteomics	120	50	295	0.142302028491525	0.11502816	0.179260385	0.074921085
KORA metabolomics	20	0	36	0.314825324263889	0.294582293	0.4013019475	0.219667033
KORA metabolomics	20	10	36	0.223221394375	0.21584155	0.24600192925	0.17939686225
KORA metabolomics	20	20	36	0.224455877416667	0.22335553625	0.23789621125	0.18889268
KORA metabolomics	30	0	36	0.275315457702778	0.251378795	0.29592342125	0.22529013625
KORA metabolomics	30	10	36	0.227896900430556	0.21879040925	0.27077646725	0.176091609375
KORA metabolomics	30	20	36	0.220608205916667	0.22163123375	0.241532438125	0.17883732125
KORA metabolomics	30	30	36	0.222007220611111	0.21272536175	0.24304228125	0.18903358675
KORA metabolomics	50	0	36	0.258397886944444	0.217911645	0.322578635	0.1910313875
KORA metabolomics	50	10	36	0.209082648888889	0.201234565	0.234437315	0.1689527775
KORA metabolomics	50	20	36	0.207595968055556	0.1968197	0.2473229375	0.16979585
KORA metabolomics	50	30	36	0.199210825833333	0.185171685	0.229580715	0.1615407425
KORA metabolomics	50	40	36	0.198702245555556	0.18412687	0.211040405	0.16260145
KORA metabolomics	50	50	36	0.197444283472222	0.188535295	0.2306064075	0.16396684
KORA metabolomics	80	0	36	0.299519011944444	0.22454954	0.34875327	0.171929555
KORA metabolomics	80	10	36	0.2424868025	0.20409696	0.2377958925	0.1679058675
KORA metabolomics	80	20	36	0.2132129725	0.19493132	0.2447256575	0.1733700175
KORA metabolomics	80	30	36	0.236302343333333	0.194072105	0.239716195	0.1718032275
KORA metabolomics	80	40	36	0.207027856944444	0.1931845	0.2348465025	0.1741807425
KORA metabolomics	80	50	36	0.200739643611111	0.18839805	0.22138168	0.1550739425
KORA metabolomics	120	0	36	0.233058083611111	0.21271248	0.2632499925	0.1767083975
KORA metabolomics	120	10	36	0.216305446944444	0.206381605	0.2550975	0.1617589625
KORA metabolomics	120	20	36	0.213838288722222	0.1821221	0.27267649	0.15674696
KORA metabolomics	120	30	36	0.221715853888889	0.19618082	0.25686764	0.1588157975
KORA metabolomics	120	40	36	0.213422078333333	0.18373394	0.230139695	0.16388958
KORA metabolomics	120	50	36	0.207847566944444	0.18629755	0.2437095225	0.170678065
KORA metabolomics	160	0	36	0.221238134722222	0.204544	0.2516238675	0.1714435625
KORA metabolomics	160	10	36	0.2116636075	0.20539522	0.2368283925	0.17097534
KORA metabolomics	160	20	36	0.232131594305556	0.193765325	0.255942995	0.1534263825
KORA metabolomics	160	30	36	0.193270116944444	0.18399976	0.2179849875	0.15218447
KORA metabolomics	160	40	36	0.190561222222222	0.18463587	0.2078208675	0.157045805
KORA metabolomics	160	50	36	0.197654899305556	0.18580872	0.21894729	0.1624668175
KORA multi-omics	20	0	66	0.364234970943182	0.1746920175	0.30555585625	0.0735292126875
KORA multi-omics	20	10	66	0.246359463951894	0.12234405625	0.221172323125	0.0711672295
KORA multi-omics	20	20	66	0.180766050179167	0.1073305385	0.1934561075	0.0691809766875
KORA multi-omics	30	0	66	0.331090978701894	0.20078471125	0.34531290188125	0.11654800269375
KORA multi-omics	30	10	66	0.254837493901515	0.12640209575	0.217727229375	0.067292724875
KORA multi-omics	30	20	66	0.159303549840152	0.086487515625	0.1659711278125	0.055488687625
KORA multi-omics	30	30	66	0.1169592036375	0.079511552	0.1319173435	0.053353779875
KORA multi-omics	50	0	66	0.324740912981061	0.18660407375	0.291767696875	0.107338985125
KORA multi-omics	50	10	66	0.258788905858712	0.132436338	0.23724329375	0.071033177875
KORA multi-omics	50	20	66	0.226854475494621	0.1102699285	0.205024000625	0.0666372340625
KORA multi-omics	50	30	66	0.171646399559848	0.08882445425	0.1465196228125	0.0568287125625
KORA multi-omics	50	40	66	0.119739576961818	0.078051179875	0.128288210375	0.0524343561875
KORA multi-omics	50	50	66	0.106402393113258	0.07440818675	0.1245906086875	0.0490574221
KORA multi-omics	80	0	66	0.370732810494326	0.16462051153375	0.337455970125	0.0935861388125
KORA multi-omics	80	10	66	0.262044914852599	0.12564590665	0.227816078925	0.0728796100525
KORA multi-omics	80	20	66	0.212731368496159	0.1068282755965	0.18047521204375	0.06524816852375
KORA multi-omics	80	30	66	0.177915168440394	0.0945123332175	0.15908982585625	0.060047093735
KORA multi-omics	80	40	66	0.157727102691061	0.084331265311	0.14210714298375	0.05623316171125
KORA multi-omics	80	50	66	0.124160065227445	0.073891572975	0.12558435488125	0.05132537397125
KORA multi-omics	120	0	66	0.385586457425462	0.164970505475	0.3478651816125	0.0848193478325
KORA multi-omics	120	10	66	0.238036797588985	0.126893875775	0.2282987096875	0.07602951941
KORA multi-omics	120	20	66	0.178504819864023	0.09998940528375	0.17704751024625	0.06304364637625
KORA multi-omics	120	30	66	0.190180459149436	0.1085554947	0.1832012237875	0.0694063929
KORA multi-omics	120	40	66	0.157799182503477	0.09164074195	0.1609054446375	0.057933771025
KORA multi-omics	120	50	66	0.139226836326081	0.089166558575	0.15340923843125	0.05590446232625
KORA multi-omics	160	0	66	0.369714006787879	0.14692518	0.34628674625	0.069021665375
KORA multi-omics	160	10	66	0.158152092295455	0.09495523875	0.15705905125	0.057557644125
KORA multi-omics	160	20	66	0.110842268098485	0.07979250875	0.13780881	0.054493419
KORA multi-omics	160	30	66	0.128017193598485	0.0847095715	0.13985402125	0.0532083705
KORA multi-omics	160	40	66	0.130402920568182	0.08167879375	0.157275035	0.05845928275
KORA multi-omics	160	50	66	0.122217527454545	0.0794753615	0.15023082	0.0528772225
