# Supplementary material for: LEOPARD: missing view completion for multi-timepoint omics data via representation disentanglement and temporal knowledge transfer
Source: Nat Commun. 2025 Apr 6;16:3278. doi: 10.1038/s41467-025-58314-3 (PMC11972361; doi:10.1038/s41467-025-58314-3)
Supplement: Supplementary file 7 — Source data [file 41467_2025_58314_MOESM7_ESM.zip › Source Data/Fig9.csv]

CompletionTask	ObservedTimepoint	obsNum	PercentBias
complete view 2 at timepoint 1	timepoint 3 observed	0	0.18421426
complete view 2 at timepoint 1	timepoint 3 observed	0	0.32716155
complete view 2 at timepoint 1	timepoint 3 observed	0	0.3732331
complete view 2 at timepoint 1	timepoint 3 observed	0	0.23982994
complete view 2 at timepoint 1	timepoint 3 observed	0	0.22764017
complete view 2 at timepoint 1	timepoint 3 observed	0	0.35366935
complete view 2 at timepoint 1	timepoint 3 observed	0	0.20247185
complete view 2 at timepoint 1	timepoint 3 observed	0	0.21943145
complete view 2 at timepoint 1	timepoint 3 observed	0	0.29722756
complete view 2 at timepoint 1	timepoint 3 observed	0	0.24689078
complete view 2 at timepoint 1	timepoint 3 observed	0	0.24668872
complete view 2 at timepoint 1	timepoint 3 observed	0	0.22710086
complete view 2 at timepoint 1	timepoint 3 observed	0	0.25984567
complete view 2 at timepoint 1	timepoint 3 observed	0	0.32076442
complete view 2 at timepoint 1	timepoint 3 observed	0	0.22722435
complete view 2 at timepoint 1	timepoint 3 observed	0	0.23667444
complete view 2 at timepoint 1	timepoint 3 observed	0	0.4071185
complete view 2 at timepoint 1	timepoint 3 observed	0	0.25603658
complete view 2 at timepoint 1	timepoint 3 observed	0	0.37493786
complete view 2 at timepoint 1	timepoint 3 observed	0	0.15847223
complete view 2 at timepoint 1	timepoint 3 observed	0	0.1567163
complete view 2 at timepoint 1	timepoint 3 observed	0	0.2224348
complete view 2 at timepoint 1	timepoint 3 observed	0	0.21612611
complete view 2 at timepoint 1	timepoint 3 observed	0	0.21742281
complete view 2 at timepoint 1	timepoint 3 observed	0	0.27413654
complete view 2 at timepoint 1	timepoint 3 observed	0	0.089601584
complete view 2 at timepoint 1	timepoint 3 observed	0	0.15026775
complete view 2 at timepoint 1	timepoint 3 observed	0	0.29263556
complete view 2 at timepoint 1	timepoint 3 observed	0	0.14878552
complete view 2 at timepoint 1	timepoint 3 observed	0	0.24011639
complete view 2 at timepoint 1	timepoint 3 observed	0	0.19893476
complete view 2 at timepoint 1	timepoint 3 observed	0	0.18487592
complete view 2 at timepoint 1	timepoint 3 observed	0	0.16427685
complete view 2 at timepoint 1	timepoint 3 observed	0	0.14290962
complete view 2 at timepoint 1	timepoint 3 observed	0	0.19220409
complete view 2 at timepoint 1	timepoint 3 observed	100	0.1480736
complete view 2 at timepoint 1	timepoint 3 observed	100	0.26708058
complete view 2 at timepoint 1	timepoint 3 observed	100	0.30734894
complete view 2 at timepoint 1	timepoint 3 observed	100	0.26657444
complete view 2 at timepoint 1	timepoint 3 observed	100	0.25862938
complete view 2 at timepoint 1	timepoint 3 observed	100	0.41245148
complete view 2 at timepoint 1	timepoint 3 observed	100	0.19679852
complete view 2 at timepoint 1	timepoint 3 observed	100	0.20007692
complete view 2 at timepoint 1	timepoint 3 observed	100	0.2392401
complete view 2 at timepoint 1	timepoint 3 observed	100	0.23920238
complete view 2 at timepoint 1	timepoint 3 observed	100	0.24671781
complete view 2 at timepoint 1	timepoint 3 observed	100	0.23719181
complete view 2 at timepoint 1	timepoint 3 observed	100	0.27531332
complete view 2 at timepoint 1	timepoint 3 observed	100	0.38299736
complete view 2 at timepoint 1	timepoint 3 observed	100	0.15092616
complete view 2 at timepoint 1	timepoint 3 observed	100	0.14048925
complete view 2 at timepoint 1	timepoint 3 observed	100	0.12340739
complete view 2 at timepoint 1	timepoint 3 observed	100	0.11880187
complete view 2 at timepoint 1	timepoint 3 observed	100	0.17880909
complete view 2 at timepoint 1	timepoint 3 observed	100	0.10492392
complete view 2 at timepoint 1	timepoint 3 observed	100	0.11341411
complete view 2 at timepoint 1	timepoint 3 observed	100	0.15342705
complete view 2 at timepoint 1	timepoint 3 observed	100	0.14432722
complete view 2 at timepoint 1	timepoint 3 observed	100	0.16623776
complete view 2 at timepoint 1	timepoint 3 observed	100	0.11976834
complete view 2 at timepoint 1	timepoint 3 observed	100	0.090939336
complete view 2 at timepoint 1	timepoint 3 observed	100	0.19419071
complete view 2 at timepoint 1	timepoint 3 observed	100	0.19272003
complete view 2 at timepoint 1	timepoint 3 observed	100	0.18021554
complete view 2 at timepoint 1	timepoint 3 observed	100	0.19481204
complete view 2 at timepoint 1	timepoint 3 observed	100	0.21086532
complete view 2 at timepoint 1	timepoint 3 observed	100	0.2052366
complete view 2 at timepoint 1	timepoint 3 observed	100	0.22038324
complete view 2 at timepoint 1	timepoint 3 observed	100	0.20419715
complete view 2 at timepoint 1	timepoint 3 observed	100	0.19805478
complete view 2 at timepoint 1	timepoint 3 observed	200	0.14343072
complete view 2 at timepoint 1	timepoint 3 observed	200	0.31478578
complete view 2 at timepoint 1	timepoint 3 observed	200	0.3028044
complete view 2 at timepoint 1	timepoint 3 observed	200	0.22913948
complete view 2 at timepoint 1	timepoint 3 observed	200	0.25384727
complete view 2 at timepoint 1	timepoint 3 observed	200	0.3843945
complete view 2 at timepoint 1	timepoint 3 observed	200	0.15971832
complete view 2 at timepoint 1	timepoint 3 observed	200	0.17543937
complete view 2 at timepoint 1	timepoint 3 observed	200	0.23056178
complete view 2 at timepoint 1	timepoint 3 observed	200	0.26045302
complete view 2 at timepoint 1	timepoint 3 observed	200	0.22465548
complete view 2 at timepoint 1	timepoint 3 observed	200	0.20694038
complete view 2 at timepoint 1	timepoint 3 observed	200	0.25083563
complete view 2 at timepoint 1	timepoint 3 observed	200	0.26009953
complete view 2 at timepoint 1	timepoint 3 observed	200	0.17133836
complete view 2 at timepoint 1	timepoint 3 observed	200	0.15524584
complete view 2 at timepoint 1	timepoint 3 observed	200	0.15323475
complete view 2 at timepoint 1	timepoint 3 observed	200	0.12741685
complete view 2 at timepoint 1	timepoint 3 observed	200	0.17568934
complete view 2 at timepoint 1	timepoint 3 observed	200	0.08930247
complete view 2 at timepoint 1	timepoint 3 observed	200	0.1164923
complete view 2 at timepoint 1	timepoint 3 observed	200	0.15624776
complete view 2 at timepoint 1	timepoint 3 observed	200	0.15981562
complete view 2 at timepoint 1	timepoint 3 observed	200	0.19757833
complete view 2 at timepoint 1	timepoint 3 observed	200	0.14517786
complete view 2 at timepoint 1	timepoint 3 observed	200	0.1047956
complete view 2 at timepoint 1	timepoint 3 observed	200	0.15371397
complete view 2 at timepoint 1	timepoint 3 observed	200	0.17838016
complete view 2 at timepoint 1	timepoint 3 observed	200	0.1760571
complete view 2 at timepoint 1	timepoint 3 observed	200	0.24063629
complete view 2 at timepoint 1	timepoint 3 observed	200	0.23256324
complete view 2 at timepoint 1	timepoint 3 observed	200	0.2050443
complete view 2 at timepoint 1	timepoint 3 observed	200	0.19201031
complete view 2 at timepoint 1	timepoint 3 observed	200	0.19417332
complete view 2 at timepoint 1	timepoint 3 observed	200	0.1757209
complete view 2 at timepoint 1	timepoint 3 observed	50	0.1478824
complete view 2 at timepoint 1	timepoint 3 observed	50	0.319963
complete view 2 at timepoint 1	timepoint 3 observed	50	0.3208091
complete view 2 at timepoint 1	timepoint 3 observed	50	0.25906336
complete view 2 at timepoint 1	timepoint 3 observed	50	0.26028863
complete view 2 at timepoint 1	timepoint 3 observed	50	0.35168633
complete view 2 at timepoint 1	timepoint 3 observed	50	0.21004722
complete view 2 at timepoint 1	timepoint 3 observed	50	0.17974974
complete view 2 at timepoint 1	timepoint 3 observed	50	0.2335844
complete view 2 at timepoint 1	timepoint 3 observed	50	0.24088508
complete view 2 at timepoint 1	timepoint 3 observed	50	0.2844653
complete view 2 at timepoint 1	timepoint 3 observed	50	0.25280255
complete view 2 at timepoint 1	timepoint 3 observed	50	0.25651422
complete view 2 at timepoint 1	timepoint 3 observed	50	0.41476038
complete view 2 at timepoint 1	timepoint 3 observed	50	0.14792836
complete view 2 at timepoint 1	timepoint 3 observed	50	0.156931
complete view 2 at timepoint 1	timepoint 3 observed	50	0.16675867
complete view 2 at timepoint 1	timepoint 3 observed	50	0.14975682
complete view 2 at timepoint 1	timepoint 3 observed	50	0.19808032
complete view 2 at timepoint 1	timepoint 3 observed	50	0.11610837
complete view 2 at timepoint 1	timepoint 3 observed	50	0.10440012
complete view 2 at timepoint 1	timepoint 3 observed	50	0.17291361
complete view 2 at timepoint 1	timepoint 3 observed	50	0.18882781
complete view 2 at timepoint 1	timepoint 3 observed	50	0.17604718
complete view 2 at timepoint 1	timepoint 3 observed	50	0.1960173
complete view 2 at timepoint 1	timepoint 3 observed	50	0.09965808
complete view 2 at timepoint 1	timepoint 3 observed	50	0.15198013
complete view 2 at timepoint 1	timepoint 3 observed	50	0.21291791
complete view 2 at timepoint 1	timepoint 3 observed	50	0.15412858
complete view 2 at timepoint 1	timepoint 3 observed	50	0.24004455
complete view 2 at timepoint 1	timepoint 3 observed	50	0.20748186
complete view 2 at timepoint 1	timepoint 3 observed	50	0.17332286
complete view 2 at timepoint 1	timepoint 3 observed	50	0.18011534
complete view 2 at timepoint 1	timepoint 3 observed	50	0.19719912
complete view 2 at timepoint 1	timepoint 3 observed	50	0.16655591
complete view 2 at timepoint 1	timepoints 2 and 3 observed	0	0.15515426
complete view 2 at timepoint 1	timepoints 2 and 3 observed	0	0.3487139
complete view 2 at timepoint 1	timepoints 2 and 3 observed	0	0.32184297
complete view 2 at timepoint 1	timepoints 2 and 3 observed	0	0.32634586
complete view 2 at timepoint 1	timepoints 2 and 3 observed	0	0.27233732
complete view 2 at timepoint 1	timepoints 2 and 3 observed	0	0.33789757
complete view 2 at timepoint 1	timepoints 2 and 3 observed	0	0.15369295
complete view 2 at timepoint 1	timepoints 2 and 3 observed	0	0.20628215
complete view 2 at timepoint 1	timepoints 2 and 3 observed	0	0.27180177
complete view 2 at timepoint 1	timepoints 2 and 3 observed	0	0.21889246
complete view 2 at timepoint 1	timepoints 2 and 3 observed	0	0.3424433
complete view 2 at timepoint 1	timepoints 2 and 3 observed	0	0.17735425
complete view 2 at timepoint 1	timepoints 2 and 3 observed	0	0.26721582
complete view 2 at timepoint 1	timepoints 2 and 3 observed	0	0.23037842
complete view 2 at timepoint 1	timepoints 2 and 3 observed	0	0.13009763
complete view 2 at timepoint 1	timepoints 2 and 3 observed	0	0.16068137
complete view 2 at timepoint 1	timepoints 2 and 3 observed	0	0.18822989
complete view 2 at timepoint 1	timepoints 2 and 3 observed	0	0.121349566
complete view 2 at timepoint 1	timepoints 2 and 3 observed	0	0.17186813
complete view 2 at timepoint 1	timepoints 2 and 3 observed	0	0.11885863
complete view 2 at timepoint 1	timepoints 2 and 3 observed	0	0.103085935
complete view 2 at timepoint 1	timepoints 2 and 3 observed	0	0.13071388
complete view 2 at timepoint 1	timepoints 2 and 3 observed	0	0.1549227
complete view 2 at timepoint 1	timepoints 2 and 3 observed	0	0.2540973
complete view 2 at timepoint 1	timepoints 2 and 3 observed	0	0.1783893
complete view 2 at timepoint 1	timepoints 2 and 3 observed	0	0.10669351
complete view 2 at timepoint 1	timepoints 2 and 3 observed	0	0.14904489
complete view 2 at timepoint 1	timepoints 2 and 3 observed	0	0.356839
complete view 2 at timepoint 1	timepoints 2 and 3 observed	0	0.32563594
complete view 2 at timepoint 1	timepoints 2 and 3 observed	0	0.5408007
complete view 2 at timepoint 1	timepoints 2 and 3 observed	0	0.22239241
complete view 2 at timepoint 1	timepoints 2 and 3 observed	0	0.16607067
complete view 2 at timepoint 1	timepoints 2 and 3 observed	0	0.19414605
complete view 2 at timepoint 1	timepoints 2 and 3 observed	0	0.19108284
complete view 2 at timepoint 1	timepoints 2 and 3 observed	0	0.23908655
complete view 2 at timepoint 1	timepoints 2 and 3 observed	100	0.13111655
complete view 2 at timepoint 1	timepoints 2 and 3 observed	100	0.26122993
complete view 2 at timepoint 1	timepoints 2 and 3 observed	100	0.27137923
complete view 2 at timepoint 1	timepoints 2 and 3 observed	100	0.23751584
complete view 2 at timepoint 1	timepoints 2 and 3 observed	100	0.20462331
complete view 2 at timepoint 1	timepoints 2 and 3 observed	100	0.3299385
complete view 2 at timepoint 1	timepoints 2 and 3 observed	100	0.13792814
complete view 2 at timepoint 1	timepoints 2 and 3 observed	100	0.16669594
complete view 2 at timepoint 1	timepoints 2 and 3 observed	100	0.1889838
complete view 2 at timepoint 1	timepoints 2 and 3 observed	100	0.20288132
complete view 2 at timepoint 1	timepoints 2 and 3 observed	100	0.2497256
complete view 2 at timepoint 1	timepoints 2 and 3 observed	100	0.15501924
complete view 2 at timepoint 1	timepoints 2 and 3 observed	100	0.21199693
complete view 2 at timepoint 1	timepoints 2 and 3 observed	100	0.21086372
complete view 2 at timepoint 1	timepoints 2 and 3 observed	100	0.13109505
complete view 2 at timepoint 1	timepoints 2 and 3 observed	100	0.118107215
complete view 2 at timepoint 1	timepoints 2 and 3 observed	100	0.12160693
complete view 2 at timepoint 1	timepoints 2 and 3 observed	100	0.11191621
complete view 2 at timepoint 1	timepoints 2 and 3 observed	100	0.16868639
complete view 2 at timepoint 1	timepoints 2 and 3 observed	100	0.11383044
complete view 2 at timepoint 1	timepoints 2 and 3 observed	100	0.122967586
complete view 2 at timepoint 1	timepoints 2 and 3 observed	100	0.11879595
complete view 2 at timepoint 1	timepoints 2 and 3 observed	100	0.14435853
complete view 2 at timepoint 1	timepoints 2 and 3 observed	100	0.2012528
complete view 2 at timepoint 1	timepoints 2 and 3 observed	100	0.12187694
complete view 2 at timepoint 1	timepoints 2 and 3 observed	100	0.09718299
complete view 2 at timepoint 1	timepoints 2 and 3 observed	100	0.1461766
complete view 2 at timepoint 1	timepoints 2 and 3 observed	100	0.14409353
complete view 2 at timepoint 1	timepoints 2 and 3 observed	100	0.2036227
complete view 2 at timepoint 1	timepoints 2 and 3 observed	100	0.2766885
complete view 2 at timepoint 1	timepoints 2 and 3 observed	100	0.20101194
complete view 2 at timepoint 1	timepoints 2 and 3 observed	100	0.17719966
complete view 2 at timepoint 1	timepoints 2 and 3 observed	100	0.19280957
complete view 2 at timepoint 1	timepoints 2 and 3 observed	100	0.19422671
complete view 2 at timepoint 1	timepoints 2 and 3 observed	100	0.1590954
complete view 2 at timepoint 1	timepoints 2 and 3 observed	200	0.13123487
complete view 2 at timepoint 1	timepoints 2 and 3 observed	200	0.26304543
complete view 2 at timepoint 1	timepoints 2 and 3 observed	200	0.24537678
complete view 2 at timepoint 1	timepoints 2 and 3 observed	200	0.19999397
complete view 2 at timepoint 1	timepoints 2 and 3 observed	200	0.19818859
complete view 2 at timepoint 1	timepoints 2 and 3 observed	200	0.27825195
complete view 2 at timepoint 1	timepoints 2 and 3 observed	200	0.12024964
complete view 2 at timepoint 1	timepoints 2 and 3 observed	200	0.18492791
complete view 2 at timepoint 1	timepoints 2 and 3 observed	200	0.18000644
complete view 2 at timepoint 1	timepoints 2 and 3 observed	200	0.18489219
complete view 2 at timepoint 1	timepoints 2 and 3 observed	200	0.22078471
complete view 2 at timepoint 1	timepoints 2 and 3 observed	200	0.16705626
complete view 2 at timepoint 1	timepoints 2 and 3 observed	200	0.20868126
complete view 2 at timepoint 1	timepoints 2 and 3 observed	200	0.19704854
complete view 2 at timepoint 1	timepoints 2 and 3 observed	200	0.13025112
complete view 2 at timepoint 1	timepoints 2 and 3 observed	200	0.10906609
complete view 2 at timepoint 1	timepoints 2 and 3 observed	200	0.115258396
complete view 2 at timepoint 1	timepoints 2 and 3 observed	200	0.08938266
complete view 2 at timepoint 1	timepoints 2 and 3 observed	200	0.13625465
complete view 2 at timepoint 1	timepoints 2 and 3 observed	200	0.089971974
complete view 2 at timepoint 1	timepoints 2 and 3 observed	200	0.103461444
complete view 2 at timepoint 1	timepoints 2 and 3 observed	200	0.13062142
complete view 2 at timepoint 1	timepoints 2 and 3 observed	200	0.13395259
complete view 2 at timepoint 1	timepoints 2 and 3 observed	200	0.21504648
complete view 2 at timepoint 1	timepoints 2 and 3 observed	200	0.1238353
complete view 2 at timepoint 1	timepoints 2 and 3 observed	200	0.10388253
complete view 2 at timepoint 1	timepoints 2 and 3 observed	200	0.13897786
complete view 2 at timepoint 1	timepoints 2 and 3 observed	200	0.155592
complete view 2 at timepoint 1	timepoints 2 and 3 observed	200	0.18942706
complete view 2 at timepoint 1	timepoints 2 and 3 observed	200	0.24255091
complete view 2 at timepoint 1	timepoints 2 and 3 observed	200	0.20297676
complete view 2 at timepoint 1	timepoints 2 and 3 observed	200	0.1629053
complete view 2 at timepoint 1	timepoints 2 and 3 observed	200	0.17867424
complete view 2 at timepoint 1	timepoints 2 and 3 observed	200	0.16606818
complete view 2 at timepoint 1	timepoints 2 and 3 observed	200	0.13483714
complete view 2 at timepoint 1	timepoints 2 and 3 observed	50	0.13548666
complete view 2 at timepoint 1	timepoints 2 and 3 observed	50	0.2684926
complete view 2 at timepoint 1	timepoints 2 and 3 observed	50	0.28061134
complete view 2 at timepoint 1	timepoints 2 and 3 observed	50	0.21148686
complete view 2 at timepoint 1	timepoints 2 and 3 observed	50	0.21605241
complete view 2 at timepoint 1	timepoints 2 and 3 observed	50	0.2528068
complete view 2 at timepoint 1	timepoints 2 and 3 observed	50	0.14071667
complete view 2 at timepoint 1	timepoints 2 and 3 observed	50	0.20115735
complete view 2 at timepoint 1	timepoints 2 and 3 observed	50	0.1834535
complete view 2 at timepoint 1	timepoints 2 and 3 observed	50	0.22565706
complete view 2 at timepoint 1	timepoints 2 and 3 observed	50	0.20590062
complete view 2 at timepoint 1	timepoints 2 and 3 observed	50	0.17212209
complete view 2 at timepoint 1	timepoints 2 and 3 observed	50	0.21100752
complete view 2 at timepoint 1	timepoints 2 and 3 observed	50	0.23069465
complete view 2 at timepoint 1	timepoints 2 and 3 observed	50	0.13414489
complete view 2 at timepoint 1	timepoints 2 and 3 observed	50	0.10724766
complete view 2 at timepoint 1	timepoints 2 and 3 observed	50	0.11630659
complete view 2 at timepoint 1	timepoints 2 and 3 observed	50	0.12628308
complete view 2 at timepoint 1	timepoints 2 and 3 observed	50	0.18037641
complete view 2 at timepoint 1	timepoints 2 and 3 observed	50	0.086471885
complete view 2 at timepoint 1	timepoints 2 and 3 observed	50	0.11324663
complete view 2 at timepoint 1	timepoints 2 and 3 observed	50	0.12776528
complete view 2 at timepoint 1	timepoints 2 and 3 observed	50	0.12970003
complete view 2 at timepoint 1	timepoints 2 and 3 observed	50	0.21038808
complete view 2 at timepoint 1	timepoints 2 and 3 observed	50	0.15554442
complete view 2 at timepoint 1	timepoints 2 and 3 observed	50	0.118825845
complete view 2 at timepoint 1	timepoints 2 and 3 observed	50	0.14683792
complete view 2 at timepoint 1	timepoints 2 and 3 observed	50	0.16510049
complete view 2 at timepoint 1	timepoints 2 and 3 observed	50	0.1929001
complete view 2 at timepoint 1	timepoints 2 and 3 observed	50	0.21225889
complete view 2 at timepoint 1	timepoints 2 and 3 observed	50	0.17759626
complete view 2 at timepoint 1	timepoints 2 and 3 observed	50	0.20196399
complete view 2 at timepoint 1	timepoints 2 and 3 observed	50	0.20589365
complete view 2 at timepoint 1	timepoints 2 and 3 observed	50	0.1716841
complete view 2 at timepoint 1	timepoints 2 and 3 observed	50	0.19636747
complete view 1 at timepoint 3	timepoint 1 observed	0	0.23045866
complete view 1 at timepoint 3	timepoint 1 observed	0	0.56606394
complete view 1 at timepoint 3	timepoint 1 observed	0	0.18989457
complete view 1 at timepoint 3	timepoint 1 observed	0	0.44453645
complete view 1 at timepoint 3	timepoint 1 observed	0	0.44680294
complete view 1 at timepoint 3	timepoint 1 observed	0	0.2123056
complete view 1 at timepoint 3	timepoint 1 observed	0	0.19848847
complete view 1 at timepoint 3	timepoint 1 observed	0	0.24869831
complete view 1 at timepoint 3	timepoint 1 observed	0	0.695649
complete view 1 at timepoint 3	timepoint 1 observed	0	0.23569751
complete view 1 at timepoint 3	timepoint 1 observed	0	0.17381908
complete view 1 at timepoint 3	timepoint 1 observed	0	0.22061807
complete view 1 at timepoint 3	timepoint 1 observed	0	0.1800621
complete view 1 at timepoint 3	timepoint 1 observed	0	0.52862644
complete view 1 at timepoint 3	timepoint 1 observed	0	0.706482
complete view 1 at timepoint 3	timepoint 1 observed	0	0.24051471
complete view 1 at timepoint 3	timepoint 1 observed	0	0.24384816
complete view 1 at timepoint 3	timepoint 1 observed	0	0.1742872
complete view 1 at timepoint 3	timepoint 1 observed	0	0.26586202
complete view 1 at timepoint 3	timepoint 1 observed	0	0.4562957
complete view 1 at timepoint 3	timepoint 1 observed	0	0.18123206
complete view 1 at timepoint 3	timepoint 1 observed	0	0.16329391
complete view 1 at timepoint 3	timepoint 1 observed	0	0.25465557
complete view 1 at timepoint 3	timepoint 1 observed	0	0.2780727
complete view 1 at timepoint 3	timepoint 1 observed	0	0.22668412
complete view 1 at timepoint 3	timepoint 1 observed	0	0.18029869
complete view 1 at timepoint 3	timepoint 1 observed	0	0.15618747
complete view 1 at timepoint 3	timepoint 1 observed	0	0.14469498
complete view 1 at timepoint 3	timepoint 1 observed	0	0.22249314
complete view 1 at timepoint 3	timepoint 1 observed	0	0.9989685
complete view 1 at timepoint 3	timepoint 1 observed	0	0.16475163
complete view 1 at timepoint 3	timepoint 1 observed	0	0.24519014
complete view 1 at timepoint 3	timepoint 1 observed	0	0.25670916
complete view 1 at timepoint 3	timepoint 1 observed	0	0.16845077
complete view 1 at timepoint 3	timepoint 1 observed	0	0.24863422
complete view 1 at timepoint 3	timepoint 1 observed	0	0.24349135
complete view 1 at timepoint 3	timepoint 1 observed	0	0.19717842
complete view 1 at timepoint 3	timepoint 1 observed	0	0.19356944
complete view 1 at timepoint 3	timepoint 1 observed	0	0.2837684
complete view 1 at timepoint 3	timepoint 1 observed	0	0.3109153
complete view 1 at timepoint 3	timepoint 1 observed	0	0.17429857
complete view 1 at timepoint 3	timepoint 1 observed	0	0.24761009
complete view 1 at timepoint 3	timepoint 1 observed	0	0.3311527
complete view 1 at timepoint 3	timepoint 1 observed	0	0.1899293
complete view 1 at timepoint 3	timepoint 1 observed	0	0.23291624
complete view 1 at timepoint 3	timepoint 1 observed	0	0.1979659
complete view 1 at timepoint 3	timepoint 1 observed	0	0.23475525
complete view 1 at timepoint 3	timepoint 1 observed	0	0.24154913
complete view 1 at timepoint 3	timepoint 1 observed	0	0.25930253
complete view 1 at timepoint 3	timepoint 1 observed	0	0.1534054
complete view 1 at timepoint 3	timepoint 1 observed	0	0.115991086
complete view 1 at timepoint 3	timepoint 1 observed	0	0.2179232
complete view 1 at timepoint 3	timepoint 1 observed	0	0.28926912
complete view 1 at timepoint 3	timepoint 1 observed	0	0.1388356
complete view 1 at timepoint 3	timepoint 1 observed	0	0.18717402
complete view 1 at timepoint 3	timepoint 1 observed	0	0.1853417
complete view 1 at timepoint 3	timepoint 1 observed	0	0.17823935
complete view 1 at timepoint 3	timepoint 1 observed	0	0.15685274
complete view 1 at timepoint 3	timepoint 1 observed	0	0.13422853
complete view 1 at timepoint 3	timepoint 1 observed	0	0.19988261
complete view 1 at timepoint 3	timepoint 1 observed	0	0.21754642
complete view 1 at timepoint 3	timepoint 1 observed	0	1.2750591
complete view 1 at timepoint 3	timepoint 1 observed	0	1.1477163
complete view 1 at timepoint 3	timepoint 1 observed	0	0.888722
complete view 1 at timepoint 3	timepoint 1 observed	0	1.0068091
complete view 1 at timepoint 3	timepoint 1 observed	0	1.2913952
complete view 1 at timepoint 3	timepoint 1 observed	0	1.2231272
complete view 1 at timepoint 3	timepoint 1 observed	0	1.0509049
complete view 1 at timepoint 3	timepoint 1 observed	0	0.8066301
complete view 1 at timepoint 3	timepoint 1 observed	100	0.17994682
complete view 1 at timepoint 3	timepoint 1 observed	100	0.21974644
complete view 1 at timepoint 3	timepoint 1 observed	100	0.15829878
complete view 1 at timepoint 3	timepoint 1 observed	100	0.4067676
complete view 1 at timepoint 3	timepoint 1 observed	100	0.34653154
complete view 1 at timepoint 3	timepoint 1 observed	100	0.2102387
complete view 1 at timepoint 3	timepoint 1 observed	100	0.19067894
complete view 1 at timepoint 3	timepoint 1 observed	100	0.21788289
complete view 1 at timepoint 3	timepoint 1 observed	100	0.32227927
complete view 1 at timepoint 3	timepoint 1 observed	100	0.23729824
complete view 1 at timepoint 3	timepoint 1 observed	100	0.1301286
complete view 1 at timepoint 3	timepoint 1 observed	100	0.15813708
complete view 1 at timepoint 3	timepoint 1 observed	100	0.17340812
complete view 1 at timepoint 3	timepoint 1 observed	100	0.32592902
complete view 1 at timepoint 3	timepoint 1 observed	100	0.31925327
complete view 1 at timepoint 3	timepoint 1 observed	100	0.1937317
complete view 1 at timepoint 3	timepoint 1 observed	100	0.18923762
complete view 1 at timepoint 3	timepoint 1 observed	100	0.17539291
complete view 1 at timepoint 3	timepoint 1 observed	100	0.19498032
complete view 1 at timepoint 3	timepoint 1 observed	100	0.23046374
complete view 1 at timepoint 3	timepoint 1 observed	100	0.13315976
complete view 1 at timepoint 3	timepoint 1 observed	100	0.13243394
complete view 1 at timepoint 3	timepoint 1 observed	100	0.2800558
complete view 1 at timepoint 3	timepoint 1 observed	100	0.22730732
complete view 1 at timepoint 3	timepoint 1 observed	100	0.17265028
complete view 1 at timepoint 3	timepoint 1 observed	100	0.17292632
complete view 1 at timepoint 3	timepoint 1 observed	100	0.15544528
complete view 1 at timepoint 3	timepoint 1 observed	100	0.13797604
complete view 1 at timepoint 3	timepoint 1 observed	100	0.1971861
complete view 1 at timepoint 3	timepoint 1 observed	100	0.21950689
complete view 1 at timepoint 3	timepoint 1 observed	100	0.19704059
complete view 1 at timepoint 3	timepoint 1 observed	100	0.18290249
complete view 1 at timepoint 3	timepoint 1 observed	100	0.21460153
complete view 1 at timepoint 3	timepoint 1 observed	100	0.18739197
complete view 1 at timepoint 3	timepoint 1 observed	100	0.17662802
complete view 1 at timepoint 3	timepoint 1 observed	100	0.16021141
complete view 1 at timepoint 3	timepoint 1 observed	100	0.1679154
complete view 1 at timepoint 3	timepoint 1 observed	100	0.15356345
complete view 1 at timepoint 3	timepoint 1 observed	100	0.20373808
complete view 1 at timepoint 3	timepoint 1 observed	100	0.215534
complete view 1 at timepoint 3	timepoint 1 observed	100	0.15687317
complete view 1 at timepoint 3	timepoint 1 observed	100	0.22014648
complete view 1 at timepoint 3	timepoint 1 observed	100	0.21803455
complete view 1 at timepoint 3	timepoint 1 observed	100	0.16286387
complete view 1 at timepoint 3	timepoint 1 observed	100	0.17842923
complete view 1 at timepoint 3	timepoint 1 observed	100	0.18123278
complete view 1 at timepoint 3	timepoint 1 observed	100	0.16366215
complete view 1 at timepoint 3	timepoint 1 observed	100	0.19547656
complete view 1 at timepoint 3	timepoint 1 observed	100	0.13512115
complete view 1 at timepoint 3	timepoint 1 observed	100	0.12080224
complete view 1 at timepoint 3	timepoint 1 observed	100	0.13228033
complete view 1 at timepoint 3	timepoint 1 observed	100	0.16413052
complete view 1 at timepoint 3	timepoint 1 observed	100	0.18360211
complete view 1 at timepoint 3	timepoint 1 observed	100	0.15790233
complete view 1 at timepoint 3	timepoint 1 observed	100	0.15563732
complete view 1 at timepoint 3	timepoint 1 observed	100	0.16369243
complete view 1 at timepoint 3	timepoint 1 observed	100	0.16836578
complete view 1 at timepoint 3	timepoint 1 observed	100	0.1488041
complete view 1 at timepoint 3	timepoint 1 observed	100	0.1319007
complete view 1 at timepoint 3	timepoint 1 observed	100	0.2011302
complete view 1 at timepoint 3	timepoint 1 observed	100	0.18084918
complete view 1 at timepoint 3	timepoint 1 observed	100	0.24058573
complete view 1 at timepoint 3	timepoint 1 observed	100	0.25269192
complete view 1 at timepoint 3	timepoint 1 observed	100	0.21171291
complete view 1 at timepoint 3	timepoint 1 observed	100	0.21752496
complete view 1 at timepoint 3	timepoint 1 observed	100	0.20025419
complete view 1 at timepoint 3	timepoint 1 observed	100	0.26866803
complete view 1 at timepoint 3	timepoint 1 observed	100	0.20751673
complete view 1 at timepoint 3	timepoint 1 observed	100	0.24213566
complete view 1 at timepoint 3	timepoint 1 observed	200	0.18317126
complete view 1 at timepoint 3	timepoint 1 observed	200	0.25765085
complete view 1 at timepoint 3	timepoint 1 observed	200	0.14279968
complete view 1 at timepoint 3	timepoint 1 observed	200	0.35229683
complete view 1 at timepoint 3	timepoint 1 observed	200	0.28972733
complete view 1 at timepoint 3	timepoint 1 observed	200	0.23274522
complete view 1 at timepoint 3	timepoint 1 observed	200	0.1768964
complete view 1 at timepoint 3	timepoint 1 observed	200	0.22213914
complete view 1 at timepoint 3	timepoint 1 observed	200	0.24861081
complete view 1 at timepoint 3	timepoint 1 observed	200	0.1880007
complete view 1 at timepoint 3	timepoint 1 observed	200	0.13259788
complete view 1 at timepoint 3	timepoint 1 observed	200	0.16096203
complete view 1 at timepoint 3	timepoint 1 observed	200	0.15807095
complete view 1 at timepoint 3	timepoint 1 observed	200	0.29040438
complete view 1 at timepoint 3	timepoint 1 observed	200	0.31382716
complete view 1 at timepoint 3	timepoint 1 observed	200	0.16336402
complete view 1 at timepoint 3	timepoint 1 observed	200	0.13639177
complete view 1 at timepoint 3	timepoint 1 observed	200	0.13998803
complete view 1 at timepoint 3	timepoint 1 observed	200	0.1567846
complete view 1 at timepoint 3	timepoint 1 observed	200	0.22879536
complete view 1 at timepoint 3	timepoint 1 observed	200	0.15402432
complete view 1 at timepoint 3	timepoint 1 observed	200	0.13984261
complete view 1 at timepoint 3	timepoint 1 observed	200	0.24463558
complete view 1 at timepoint 3	timepoint 1 observed	200	0.18931656
complete view 1 at timepoint 3	timepoint 1 observed	200	0.18447013
complete view 1 at timepoint 3	timepoint 1 observed	200	0.19606976
complete view 1 at timepoint 3	timepoint 1 observed	200	0.2106081
complete view 1 at timepoint 3	timepoint 1 observed	200	0.14315723
complete view 1 at timepoint 3	timepoint 1 observed	200	0.17101735
complete view 1 at timepoint 3	timepoint 1 observed	200	0.24114831
complete view 1 at timepoint 3	timepoint 1 observed	200	0.20622467
complete view 1 at timepoint 3	timepoint 1 observed	200	0.1942591
complete view 1 at timepoint 3	timepoint 1 observed	200	0.22553337
complete view 1 at timepoint 3	timepoint 1 observed	200	0.18748419
complete view 1 at timepoint 3	timepoint 1 observed	200	0.17701495
complete view 1 at timepoint 3	timepoint 1 observed	200	0.1928788
complete view 1 at timepoint 3	timepoint 1 observed	200	0.18614408
complete view 1 at timepoint 3	timepoint 1 observed	200	0.15259764
complete view 1 at timepoint 3	timepoint 1 observed	200	0.21134962
complete view 1 at timepoint 3	timepoint 1 observed	200	0.21124256
complete view 1 at timepoint 3	timepoint 1 observed	200	0.1716759
complete view 1 at timepoint 3	timepoint 1 observed	200	0.22636032
complete view 1 at timepoint 3	timepoint 1 observed	200	0.24300826
complete view 1 at timepoint 3	timepoint 1 observed	200	0.18462023
complete view 1 at timepoint 3	timepoint 1 observed	200	0.17382973
complete view 1 at timepoint 3	timepoint 1 observed	200	0.16031812
complete view 1 at timepoint 3	timepoint 1 observed	200	0.15398574
complete view 1 at timepoint 3	timepoint 1 observed	200	0.15651472
complete view 1 at timepoint 3	timepoint 1 observed	200	0.14784788
complete view 1 at timepoint 3	timepoint 1 observed	200	0.15786858
complete view 1 at timepoint 3	timepoint 1 observed	200	0.123755075
complete view 1 at timepoint 3	timepoint 1 observed	200	0.17305993
complete view 1 at timepoint 3	timepoint 1 observed	200	0.14786051
complete view 1 at timepoint 3	timepoint 1 observed	200	0.13641979
complete view 1 at timepoint 3	timepoint 1 observed	200	0.14221334
complete view 1 at timepoint 3	timepoint 1 observed	200	0.1494492
complete view 1 at timepoint 3	timepoint 1 observed	200	0.16812158
complete view 1 at timepoint 3	timepoint 1 observed	200	0.15926573
complete view 1 at timepoint 3	timepoint 1 observed	200	0.1301189
complete view 1 at timepoint 3	timepoint 1 observed	200	0.19970916
complete view 1 at timepoint 3	timepoint 1 observed	200	0.16619252
complete view 1 at timepoint 3	timepoint 1 observed	200	0.21197133
complete view 1 at timepoint 3	timepoint 1 observed	200	0.22109132
complete view 1 at timepoint 3	timepoint 1 observed	200	0.20883791
complete view 1 at timepoint 3	timepoint 1 observed	200	0.20146321
complete view 1 at timepoint 3	timepoint 1 observed	200	0.20945176
complete view 1 at timepoint 3	timepoint 1 observed	200	0.22018267
complete view 1 at timepoint 3	timepoint 1 observed	200	0.18380456
complete view 1 at timepoint 3	timepoint 1 observed	200	0.20658806
complete view 1 at timepoint 3	timepoint 1 observed	50	0.19682574
complete view 1 at timepoint 3	timepoint 1 observed	50	0.25074476
complete view 1 at timepoint 3	timepoint 1 observed	50	0.16295552
complete view 1 at timepoint 3	timepoint 1 observed	50	0.36109713
complete view 1 at timepoint 3	timepoint 1 observed	50	0.2907881
complete view 1 at timepoint 3	timepoint 1 observed	50	0.1856566
complete view 1 at timepoint 3	timepoint 1 observed	50	0.19675635
complete view 1 at timepoint 3	timepoint 1 observed	50	0.23065758
complete view 1 at timepoint 3	timepoint 1 observed	50	0.29555956
complete view 1 at timepoint 3	timepoint 1 observed	50	0.23901011
complete view 1 at timepoint 3	timepoint 1 observed	50	0.1303752
complete view 1 at timepoint 3	timepoint 1 observed	50	0.15027002
complete view 1 at timepoint 3	timepoint 1 observed	50	0.20052966
complete view 1 at timepoint 3	timepoint 1 observed	50	0.31774244
complete view 1 at timepoint 3	timepoint 1 observed	50	0.3605438
complete view 1 at timepoint 3	timepoint 1 observed	50	0.22919472
complete view 1 at timepoint 3	timepoint 1 observed	50	0.16466503
complete view 1 at timepoint 3	timepoint 1 observed	50	0.15585747
complete view 1 at timepoint 3	timepoint 1 observed	50	0.21482015
complete view 1 at timepoint 3	timepoint 1 observed	50	0.24561702
complete view 1 at timepoint 3	timepoint 1 observed	50	0.15177803
complete view 1 at timepoint 3	timepoint 1 observed	50	0.12945324
complete view 1 at timepoint 3	timepoint 1 observed	50	0.24843419
complete view 1 at timepoint 3	timepoint 1 observed	50	0.25242454
complete view 1 at timepoint 3	timepoint 1 observed	50	0.1491847
complete view 1 at timepoint 3	timepoint 1 observed	50	0.158233
complete view 1 at timepoint 3	timepoint 1 observed	50	0.17083386
complete view 1 at timepoint 3	timepoint 1 observed	50	0.14129211
complete view 1 at timepoint 3	timepoint 1 observed	50	0.1711234
complete view 1 at timepoint 3	timepoint 1 observed	50	0.3411645
complete view 1 at timepoint 3	timepoint 1 observed	50	0.17292923
complete view 1 at timepoint 3	timepoint 1 observed	50	0.1904081
complete view 1 at timepoint 3	timepoint 1 observed	50	0.25036126
complete view 1 at timepoint 3	timepoint 1 observed	50	0.1723473
complete view 1 at timepoint 3	timepoint 1 observed	50	0.18650033
complete view 1 at timepoint 3	timepoint 1 observed	50	0.16456056
complete view 1 at timepoint 3	timepoint 1 observed	50	0.19434772
complete view 1 at timepoint 3	timepoint 1 observed	50	0.18761046
complete view 1 at timepoint 3	timepoint 1 observed	50	0.22992153
complete view 1 at timepoint 3	timepoint 1 observed	50	0.21559897
complete view 1 at timepoint 3	timepoint 1 observed	50	0.23929264
complete view 1 at timepoint 3	timepoint 1 observed	50	0.25152072
complete view 1 at timepoint 3	timepoint 1 observed	50	0.21323901
complete view 1 at timepoint 3	timepoint 1 observed	50	0.2121906
complete view 1 at timepoint 3	timepoint 1 observed	50	0.16374263
complete view 1 at timepoint 3	timepoint 1 observed	50	0.21584088
complete view 1 at timepoint 3	timepoint 1 observed	50	0.21361618
complete view 1 at timepoint 3	timepoint 1 observed	50	0.18651812
complete view 1 at timepoint 3	timepoint 1 observed	50	0.14828475
complete view 1 at timepoint 3	timepoint 1 observed	50	0.15204388
complete view 1 at timepoint 3	timepoint 1 observed	50	0.12170036
complete view 1 at timepoint 3	timepoint 1 observed	50	0.18341063
complete view 1 at timepoint 3	timepoint 1 observed	50	0.18075687
complete view 1 at timepoint 3	timepoint 1 observed	50	0.1616363
complete view 1 at timepoint 3	timepoint 1 observed	50	0.15352927
complete view 1 at timepoint 3	timepoint 1 observed	50	0.1556763
complete view 1 at timepoint 3	timepoint 1 observed	50	0.15422735
complete view 1 at timepoint 3	timepoint 1 observed	50	0.16307242
complete view 1 at timepoint 3	timepoint 1 observed	50	0.16783375
complete view 1 at timepoint 3	timepoint 1 observed	50	0.20896697
complete view 1 at timepoint 3	timepoint 1 observed	50	0.163834
complete view 1 at timepoint 3	timepoint 1 observed	50	0.269042
complete view 1 at timepoint 3	timepoint 1 observed	50	0.28706405
complete view 1 at timepoint 3	timepoint 1 observed	50	0.20210627
complete view 1 at timepoint 3	timepoint 1 observed	50	0.23654655
complete view 1 at timepoint 3	timepoint 1 observed	50	0.2288196
complete view 1 at timepoint 3	timepoint 1 observed	50	0.26840863
complete view 1 at timepoint 3	timepoint 1 observed	50	0.21960515
complete view 1 at timepoint 3	timepoint 1 observed	50	0.25130025
complete view 1 at timepoint 3	timepoints 1 and 2 observed	0	0.16762899
complete view 1 at timepoint 3	timepoints 1 and 2 observed	0	0.30647025
complete view 1 at timepoint 3	timepoints 1 and 2 observed	0	0.13572092
complete view 1 at timepoint 3	timepoints 1 and 2 observed	0	0.2829884
complete view 1 at timepoint 3	timepoints 1 and 2 observed	0	0.3460999
complete view 1 at timepoint 3	timepoints 1 and 2 observed	0	0.20547344
complete view 1 at timepoint 3	timepoints 1 and 2 observed	0	0.15725529
complete view 1 at timepoint 3	timepoints 1 and 2 observed	0	0.18458422
complete view 1 at timepoint 3	timepoints 1 and 2 observed	0	0.48306823
complete view 1 at timepoint 3	timepoints 1 and 2 observed	0	0.19517739
complete view 1 at timepoint 3	timepoints 1 and 2 observed	0	0.15170947
complete view 1 at timepoint 3	timepoints 1 and 2 observed	0	0.14658925
complete view 1 at timepoint 3	timepoints 1 and 2 observed	0	0.16927457
complete view 1 at timepoint 3	timepoints 1 and 2 observed	0	0.34708974
complete view 1 at timepoint 3	timepoints 1 and 2 observed	0	0.58134055
complete view 1 at timepoint 3	timepoints 1 and 2 observed	0	0.18943787
complete view 1 at timepoint 3	timepoints 1 and 2 observed	0	0.20594245
complete view 1 at timepoint 3	timepoints 1 and 2 observed	0	0.18027359
complete view 1 at timepoint 3	timepoints 1 and 2 observed	0	0.16792712
complete view 1 at timepoint 3	timepoints 1 and 2 observed	0	0.17501582
complete view 1 at timepoint 3	timepoints 1 and 2 observed	0	0.14568357
complete view 1 at timepoint 3	timepoints 1 and 2 observed	0	0.14886087
complete view 1 at timepoint 3	timepoints 1 and 2 observed	0	0.23765282
complete view 1 at timepoint 3	timepoints 1 and 2 observed	0	0.17448781
complete view 1 at timepoint 3	timepoints 1 and 2 observed	0	0.20704539
complete view 1 at timepoint 3	timepoints 1 and 2 observed	0	0.18719295
complete view 1 at timepoint 3	timepoints 1 and 2 observed	0	0.16528724
complete view 1 at timepoint 3	timepoints 1 and 2 observed	0	0.14546062
complete view 1 at timepoint 3	timepoints 1 and 2 observed	0	0.1584123
complete view 1 at timepoint 3	timepoints 1 and 2 observed	0	0.9319531
complete view 1 at timepoint 3	timepoints 1 and 2 observed	0	0.18872654
complete view 1 at timepoint 3	timepoints 1 and 2 observed	0	0.1875363
complete view 1 at timepoint 3	timepoints 1 and 2 observed	0	0.2295839
complete view 1 at timepoint 3	timepoints 1 and 2 observed	0	0.16685352
complete view 1 at timepoint 3	timepoints 1 and 2 observed	0	0.16913685
complete view 1 at timepoint 3	timepoints 1 and 2 observed	0	0.32061216
complete view 1 at timepoint 3	timepoints 1 and 2 observed	0	0.16355877
complete view 1 at timepoint 3	timepoints 1 and 2 observed	0	0.16947809
complete view 1 at timepoint 3	timepoints 1 and 2 observed	0	0.22015664
complete view 1 at timepoint 3	timepoints 1 and 2 observed	0	0.22757116
complete view 1 at timepoint 3	timepoints 1 and 2 observed	0	0.19014932
complete view 1 at timepoint 3	timepoints 1 and 2 observed	0	0.2247755
complete view 1 at timepoint 3	timepoints 1 and 2 observed	0	0.3812473
complete view 1 at timepoint 3	timepoints 1 and 2 observed	0	0.17533186
complete view 1 at timepoint 3	timepoints 1 and 2 observed	0	0.22615129
complete view 1 at timepoint 3	timepoints 1 and 2 observed	0	0.17283192
complete view 1 at timepoint 3	timepoints 1 and 2 observed	0	0.20789595
complete view 1 at timepoint 3	timepoints 1 and 2 observed	0	0.1736447
complete view 1 at timepoint 3	timepoints 1 and 2 observed	0	0.17509621
complete view 1 at timepoint 3	timepoints 1 and 2 observed	0	0.12221075
complete view 1 at timepoint 3	timepoints 1 and 2 observed	0	0.10757135
complete view 1 at timepoint 3	timepoints 1 and 2 observed	0	0.23716067
complete view 1 at timepoint 3	timepoints 1 and 2 observed	0	0.22912577
complete view 1 at timepoint 3	timepoints 1 and 2 observed	0	0.15853378
complete view 1 at timepoint 3	timepoints 1 and 2 observed	0	0.16629975
complete view 1 at timepoint 3	timepoints 1 and 2 observed	0	0.1584755
complete view 1 at timepoint 3	timepoints 1 and 2 observed	0	0.15304609
complete view 1 at timepoint 3	timepoints 1 and 2 observed	0	0.13152494
complete view 1 at timepoint 3	timepoints 1 and 2 observed	0	0.14640139
complete view 1 at timepoint 3	timepoints 1 and 2 observed	0	0.17144257
complete view 1 at timepoint 3	timepoints 1 and 2 observed	0	0.22344065
complete view 1 at timepoint 3	timepoints 1 and 2 observed	0	0.55593926
complete view 1 at timepoint 3	timepoints 1 and 2 observed	0	0.33800584
complete view 1 at timepoint 3	timepoints 1 and 2 observed	0	0.29852688
complete view 1 at timepoint 3	timepoints 1 and 2 observed	0	0.49135557
complete view 1 at timepoint 3	timepoints 1 and 2 observed	0	0.29887193
complete view 1 at timepoint 3	timepoints 1 and 2 observed	0	0.46972373
complete view 1 at timepoint 3	timepoints 1 and 2 observed	0	0.30383036
complete view 1 at timepoint 3	timepoints 1 and 2 observed	0	0.28914014
complete view 1 at timepoint 3	timepoints 1 and 2 observed	100	0.16232125
complete view 1 at timepoint 3	timepoints 1 and 2 observed	100	0.24923036
complete view 1 at timepoint 3	timepoints 1 and 2 observed	100	0.14095198
complete view 1 at timepoint 3	timepoints 1 and 2 observed	100	0.3425041
complete view 1 at timepoint 3	timepoints 1 and 2 observed	100	0.29774642
complete view 1 at timepoint 3	timepoints 1 and 2 observed	100	0.1626594
complete view 1 at timepoint 3	timepoints 1 and 2 observed	100	0.172779
complete view 1 at timepoint 3	timepoints 1 and 2 observed	100	0.18060975
complete view 1 at timepoint 3	timepoints 1 and 2 observed	100	0.2424015
complete view 1 at timepoint 3	timepoints 1 and 2 observed	100	0.20710772
complete view 1 at timepoint 3	timepoints 1 and 2 observed	100	0.13176939
complete view 1 at timepoint 3	timepoints 1 and 2 observed	100	0.13862924
complete view 1 at timepoint 3	timepoints 1 and 2 observed	100	0.16048951
complete view 1 at timepoint 3	timepoints 1 and 2 observed	100	0.30206454
complete view 1 at timepoint 3	timepoints 1 and 2 observed	100	0.3073158
complete view 1 at timepoint 3	timepoints 1 and 2 observed	100	0.17571834
complete view 1 at timepoint 3	timepoints 1 and 2 observed	100	0.17721637
complete view 1 at timepoint 3	timepoints 1 and 2 observed	100	0.15372656
complete view 1 at timepoint 3	timepoints 1 and 2 observed	100	0.1678854
complete view 1 at timepoint 3	timepoints 1 and 2 observed	100	0.19604224
complete view 1 at timepoint 3	timepoints 1 and 2 observed	100	0.13790523
complete view 1 at timepoint 3	timepoints 1 and 2 observed	100	0.11859021
complete view 1 at timepoint 3	timepoints 1 and 2 observed	100	0.2585944
complete view 1 at timepoint 3	timepoints 1 and 2 observed	100	0.18814227
complete view 1 at timepoint 3	timepoints 1 and 2 observed	100	0.15966202
complete view 1 at timepoint 3	timepoints 1 and 2 observed	100	0.16558744
complete view 1 at timepoint 3	timepoints 1 and 2 observed	100	0.1727587
complete view 1 at timepoint 3	timepoints 1 and 2 observed	100	0.14866373
complete view 1 at timepoint 3	timepoints 1 and 2 observed	100	0.18442377
complete view 1 at timepoint 3	timepoints 1 and 2 observed	100	0.34521344
complete view 1 at timepoint 3	timepoints 1 and 2 observed	100	0.1968773
complete view 1 at timepoint 3	timepoints 1 and 2 observed	100	0.19628403
complete view 1 at timepoint 3	timepoints 1 and 2 observed	100	0.19089909
complete view 1 at timepoint 3	timepoints 1 and 2 observed	100	0.15818323
complete view 1 at timepoint 3	timepoints 1 and 2 observed	100	0.18521617
complete view 1 at timepoint 3	timepoints 1 and 2 observed	100	0.19733666
complete view 1 at timepoint 3	timepoints 1 and 2 observed	100	0.15117283
complete view 1 at timepoint 3	timepoints 1 and 2 observed	100	0.144269
complete view 1 at timepoint 3	timepoints 1 and 2 observed	100	0.19108993
complete view 1 at timepoint 3	timepoints 1 and 2 observed	100	0.21380661
complete view 1 at timepoint 3	timepoints 1 and 2 observed	100	0.16902941
complete view 1 at timepoint 3	timepoints 1 and 2 observed	100	0.2231346
complete view 1 at timepoint 3	timepoints 1 and 2 observed	100	0.21673666
complete view 1 at timepoint 3	timepoints 1 and 2 observed	100	0.17136396
complete view 1 at timepoint 3	timepoints 1 and 2 observed	100	0.1627874
complete view 1 at timepoint 3	timepoints 1 and 2 observed	100	0.16042835
complete view 1 at timepoint 3	timepoints 1 and 2 observed	100	0.13163163
complete view 1 at timepoint 3	timepoints 1 and 2 observed	100	0.15537578
complete view 1 at timepoint 3	timepoints 1 and 2 observed	100	0.15370813
complete view 1 at timepoint 3	timepoints 1 and 2 observed	100	0.10078896
complete view 1 at timepoint 3	timepoints 1 and 2 observed	100	0.12540911
complete view 1 at timepoint 3	timepoints 1 and 2 observed	100	0.16189764
complete view 1 at timepoint 3	timepoints 1 and 2 observed	100	0.14882338
complete view 1 at timepoint 3	timepoints 1 and 2 observed	100	0.15287724
complete view 1 at timepoint 3	timepoints 1 and 2 observed	100	0.13157384
complete view 1 at timepoint 3	timepoints 1 and 2 observed	100	0.13785586
complete view 1 at timepoint 3	timepoints 1 and 2 observed	100	0.1446768
complete view 1 at timepoint 3	timepoints 1 and 2 observed	100	0.14996102
complete view 1 at timepoint 3	timepoints 1 and 2 observed	100	0.13789661
complete view 1 at timepoint 3	timepoints 1 and 2 observed	100	0.17379959
complete view 1 at timepoint 3	timepoints 1 and 2 observed	100	0.18242039
complete view 1 at timepoint 3	timepoints 1 and 2 observed	100	0.26407212
complete view 1 at timepoint 3	timepoints 1 and 2 observed	100	0.2587442
complete view 1 at timepoint 3	timepoints 1 and 2 observed	100	0.22733282
complete view 1 at timepoint 3	timepoints 1 and 2 observed	100	0.25635955
complete view 1 at timepoint 3	timepoints 1 and 2 observed	100	0.21531688
complete view 1 at timepoint 3	timepoints 1 and 2 observed	100	0.25027218
complete view 1 at timepoint 3	timepoints 1 and 2 observed	100	0.22133668
complete view 1 at timepoint 3	timepoints 1 and 2 observed	100	0.20706756
complete view 1 at timepoint 3	timepoints 1 and 2 observed	200	0.17631304
complete view 1 at timepoint 3	timepoints 1 and 2 observed	200	0.22081503
complete view 1 at timepoint 3	timepoints 1 and 2 observed	200	0.13992254
complete view 1 at timepoint 3	timepoints 1 and 2 observed	200	0.29066777
complete view 1 at timepoint 3	timepoints 1 and 2 observed	200	0.31068933
complete view 1 at timepoint 3	timepoints 1 and 2 observed	200	0.15759127
complete view 1 at timepoint 3	timepoints 1 and 2 observed	200	0.172563
complete view 1 at timepoint 3	timepoints 1 and 2 observed	200	0.19212475
complete view 1 at timepoint 3	timepoints 1 and 2 observed	200	0.23793882
complete view 1 at timepoint 3	timepoints 1 and 2 observed	200	0.19385606
complete view 1 at timepoint 3	timepoints 1 and 2 observed	200	0.121616654
complete view 1 at timepoint 3	timepoints 1 and 2 observed	200	0.118882775
complete view 1 at timepoint 3	timepoints 1 and 2 observed	200	0.1489446
complete view 1 at timepoint 3	timepoints 1 and 2 observed	200	0.3152134
complete view 1 at timepoint 3	timepoints 1 and 2 observed	200	0.31307364
complete view 1 at timepoint 3	timepoints 1 and 2 observed	200	0.21295865
complete view 1 at timepoint 3	timepoints 1 and 2 observed	200	0.17157142
complete view 1 at timepoint 3	timepoints 1 and 2 observed	200	0.15864201
complete view 1 at timepoint 3	timepoints 1 and 2 observed	200	0.15288593
complete view 1 at timepoint 3	timepoints 1 and 2 observed	200	0.20546961
complete view 1 at timepoint 3	timepoints 1 and 2 observed	200	0.20397624
complete view 1 at timepoint 3	timepoints 1 and 2 observed	200	0.13240667
complete view 1 at timepoint 3	timepoints 1 and 2 observed	200	0.23761101
complete view 1 at timepoint 3	timepoints 1 and 2 observed	200	0.17625825
complete view 1 at timepoint 3	timepoints 1 and 2 observed	200	0.19734195
complete view 1 at timepoint 3	timepoints 1 and 2 observed	200	0.1760218
complete view 1 at timepoint 3	timepoints 1 and 2 observed	200	0.20416735
complete view 1 at timepoint 3	timepoints 1 and 2 observed	200	0.12316279
complete view 1 at timepoint 3	timepoints 1 and 2 observed	200	0.16246204
complete view 1 at timepoint 3	timepoints 1 and 2 observed	200	0.3491213
complete view 1 at timepoint 3	timepoints 1 and 2 observed	200	0.1830494
complete view 1 at timepoint 3	timepoints 1 and 2 observed	200	0.18805751
complete view 1 at timepoint 3	timepoints 1 and 2 observed	200	0.20229027
complete view 1 at timepoint 3	timepoints 1 and 2 observed	200	0.1558061
complete view 1 at timepoint 3	timepoints 1 and 2 observed	200	0.19353175
complete view 1 at timepoint 3	timepoints 1 and 2 observed	200	0.18067503
complete view 1 at timepoint 3	timepoints 1 and 2 observed	200	0.14856805
complete view 1 at timepoint 3	timepoints 1 and 2 observed	200	0.13746443
complete view 1 at timepoint 3	timepoints 1 and 2 observed	200	0.18474364
complete view 1 at timepoint 3	timepoints 1 and 2 observed	200	0.1928951
complete view 1 at timepoint 3	timepoints 1 and 2 observed	200	0.17874855
complete view 1 at timepoint 3	timepoints 1 and 2 observed	200	0.2153537
complete view 1 at timepoint 3	timepoints 1 and 2 observed	200	0.18878596
complete view 1 at timepoint 3	timepoints 1 and 2 observed	200	0.14678006
complete view 1 at timepoint 3	timepoints 1 and 2 observed	200	0.17485675
complete view 1 at timepoint 3	timepoints 1 and 2 observed	200	0.14579016
complete view 1 at timepoint 3	timepoints 1 and 2 observed	200	0.15119815
complete view 1 at timepoint 3	timepoints 1 and 2 observed	200	0.15507783
complete view 1 at timepoint 3	timepoints 1 and 2 observed	200	0.145266
complete view 1 at timepoint 3	timepoints 1 and 2 observed	200	0.115314245
complete view 1 at timepoint 3	timepoints 1 and 2 observed	200	0.10723279
complete view 1 at timepoint 3	timepoints 1 and 2 observed	200	0.17846547
complete view 1 at timepoint 3	timepoints 1 and 2 observed	200	0.17225416
complete view 1 at timepoint 3	timepoints 1 and 2 observed	200	0.1504603
complete view 1 at timepoint 3	timepoints 1 and 2 observed	200	0.13650498
complete view 1 at timepoint 3	timepoints 1 and 2 observed	200	0.15750569
complete view 1 at timepoint 3	timepoints 1 and 2 observed	200	0.11964182
complete view 1 at timepoint 3	timepoints 1 and 2 observed	200	0.11139529
complete view 1 at timepoint 3	timepoints 1 and 2 observed	200	0.14125283
complete view 1 at timepoint 3	timepoints 1 and 2 observed	200	0.16735023
complete view 1 at timepoint 3	timepoints 1 and 2 observed	200	0.16606006
complete view 1 at timepoint 3	timepoints 1 and 2 observed	200	0.24295758
complete view 1 at timepoint 3	timepoints 1 and 2 observed	200	0.22373854
complete view 1 at timepoint 3	timepoints 1 and 2 observed	200	0.16225247
complete view 1 at timepoint 3	timepoints 1 and 2 observed	200	0.2695962
complete view 1 at timepoint 3	timepoints 1 and 2 observed	200	0.21930839
complete view 1 at timepoint 3	timepoints 1 and 2 observed	200	0.25715187
complete view 1 at timepoint 3	timepoints 1 and 2 observed	200	0.19850141
complete view 1 at timepoint 3	timepoints 1 and 2 observed	200	0.18716638
complete view 1 at timepoint 3	timepoints 1 and 2 observed	50	0.17300366
complete view 1 at timepoint 3	timepoints 1 and 2 observed	50	0.23115626
complete view 1 at timepoint 3	timepoints 1 and 2 observed	50	0.14697826
complete view 1 at timepoint 3	timepoints 1 and 2 observed	50	0.4008771
complete view 1 at timepoint 3	timepoints 1 and 2 observed	50	0.3035672
complete view 1 at timepoint 3	timepoints 1 and 2 observed	50	0.17128405
complete view 1 at timepoint 3	timepoints 1 and 2 observed	50	0.15311636
complete view 1 at timepoint 3	timepoints 1 and 2 observed	50	0.21348579
complete view 1 at timepoint 3	timepoints 1 and 2 observed	50	0.2864511
complete view 1 at timepoint 3	timepoints 1 and 2 observed	50	0.23085366
complete view 1 at timepoint 3	timepoints 1 and 2 observed	50	0.14198151
complete view 1 at timepoint 3	timepoints 1 and 2 observed	50	0.124449156
complete view 1 at timepoint 3	timepoints 1 and 2 observed	50	0.1702101
complete view 1 at timepoint 3	timepoints 1 and 2 observed	50	0.32521784
complete view 1 at timepoint 3	timepoints 1 and 2 observed	50	0.32071516
complete view 1 at timepoint 3	timepoints 1 and 2 observed	50	0.16787925
complete view 1 at timepoint 3	timepoints 1 and 2 observed	50	0.15862225
complete view 1 at timepoint 3	timepoints 1 and 2 observed	50	0.17539366
complete view 1 at timepoint 3	timepoints 1 and 2 observed	50	0.20156056
complete view 1 at timepoint 3	timepoints 1 and 2 observed	50	0.22325289
complete view 1 at timepoint 3	timepoints 1 and 2 observed	50	0.17916697
complete view 1 at timepoint 3	timepoints 1 and 2 observed	50	0.1297025
complete view 1 at timepoint 3	timepoints 1 and 2 observed	50	0.2606768
complete view 1 at timepoint 3	timepoints 1 and 2 observed	50	0.20275636
complete view 1 at timepoint 3	timepoints 1 and 2 observed	50	0.1775974
complete view 1 at timepoint 3	timepoints 1 and 2 observed	50	0.16779588
complete view 1 at timepoint 3	timepoints 1 and 2 observed	50	0.16509731
complete view 1 at timepoint 3	timepoints 1 and 2 observed	50	0.13269454
complete view 1 at timepoint 3	timepoints 1 and 2 observed	50	0.18503453
complete view 1 at timepoint 3	timepoints 1 and 2 observed	50	0.3233217
complete view 1 at timepoint 3	timepoints 1 and 2 observed	50	0.2005225
complete view 1 at timepoint 3	timepoints 1 and 2 observed	50	0.19744514
complete view 1 at timepoint 3	timepoints 1 and 2 observed	50	0.19359306
complete view 1 at timepoint 3	timepoints 1 and 2 observed	50	0.14763449
complete view 1 at timepoint 3	timepoints 1 and 2 observed	50	0.20427124
complete view 1 at timepoint 3	timepoints 1 and 2 observed	50	0.19875337
complete view 1 at timepoint 3	timepoints 1 and 2 observed	50	0.1557652
complete view 1 at timepoint 3	timepoints 1 and 2 observed	50	0.14090943
complete view 1 at timepoint 3	timepoints 1 and 2 observed	50	0.22352326
complete view 1 at timepoint 3	timepoints 1 and 2 observed	50	0.19448118
complete view 1 at timepoint 3	timepoints 1 and 2 observed	50	0.14228967
complete view 1 at timepoint 3	timepoints 1 and 2 observed	50	0.20880473
complete view 1 at timepoint 3	timepoints 1 and 2 observed	50	0.22664666
complete view 1 at timepoint 3	timepoints 1 and 2 observed	50	0.17630708
complete view 1 at timepoint 3	timepoints 1 and 2 observed	50	0.1768945
complete view 1 at timepoint 3	timepoints 1 and 2 observed	50	0.1401626
complete view 1 at timepoint 3	timepoints 1 and 2 observed	50	0.13617866
complete view 1 at timepoint 3	timepoints 1 and 2 observed	50	0.14559956
complete view 1 at timepoint 3	timepoints 1 and 2 observed	50	0.16700356
complete view 1 at timepoint 3	timepoints 1 and 2 observed	50	0.102200955
complete view 1 at timepoint 3	timepoints 1 and 2 observed	50	0.15004387
complete view 1 at timepoint 3	timepoints 1 and 2 observed	50	0.1685927
complete view 1 at timepoint 3	timepoints 1 and 2 observed	50	0.18274127
complete view 1 at timepoint 3	timepoints 1 and 2 observed	50	0.11410646
complete view 1 at timepoint 3	timepoints 1 and 2 observed	50	0.13123108
complete view 1 at timepoint 3	timepoints 1 and 2 observed	50	0.14824441
complete view 1 at timepoint 3	timepoints 1 and 2 observed	50	0.15772898
complete view 1 at timepoint 3	timepoints 1 and 2 observed	50	0.15841329
complete view 1 at timepoint 3	timepoints 1 and 2 observed	50	0.15778285
complete view 1 at timepoint 3	timepoints 1 and 2 observed	50	0.20163615
complete view 1 at timepoint 3	timepoints 1 and 2 observed	50	0.1872011
complete view 1 at timepoint 3	timepoints 1 and 2 observed	50	0.27011725
complete view 1 at timepoint 3	timepoints 1 and 2 observed	50	0.22394042
complete view 1 at timepoint 3	timepoints 1 and 2 observed	50	0.23674957
complete view 1 at timepoint 3	timepoints 1 and 2 observed	50	0.26528436
complete view 1 at timepoint 3	timepoints 1 and 2 observed	50	0.229443
complete view 1 at timepoint 3	timepoints 1 and 2 observed	50	0.26809767
complete view 1 at timepoint 3	timepoints 1 and 2 observed	50	0.25195798
complete view 1 at timepoint 3	timepoints 1 and 2 observed	50	0.22848713
