# Supplementary material for: LEOPARD: missing view completion for multi-timepoint omics data via representation disentanglement and temporal knowledge transfer
Source: Nat Commun. 2025 Apr 6;16:3278. doi: 10.1038/s41467-025-58314-3 (PMC11972361; doi:10.1038/s41467-025-58314-3)
Supplement: Supplementary file 7 — Source data [file 41467_2025_58314_MOESM7_ESM.zip › Source Data/Fig2a.csv]

Epoch	Loss	WallTime	Step	Value
1	Content representation	1678445732.18746	10	4.79552268981934
2	Content representation	1678445734.39778	21	4.54641199111938
3	Content representation	1678445736.32877	32	4.44111585617065
4	Content representation	1678445738.13276	43	4.35056638717651
5	Content representation	1678445739.97475	54	4.24353456497192
6	Content representation	1678445741.99474	65	4.19408082962036
7	Content representation	1678445743.60582	76	4.10866498947144
8	Content representation	1678445745.20112	87	4.02264308929443
9	Content representation	1678445746.85208	98	3.93171739578247
10	Content representation	1678445748.5231	109	3.81994152069092
11	Content representation	1678445750.48374	120	3.68117594718933
12	Content representation	1678445752.25869	131	3.54767274856567
13	Content representation	1678445753.91668	142	3.41291832923889
14	Content representation	1678445755.65854	153	3.23398041725159
15	Content representation	1678445757.40853	164	3.11412572860718
16	Content representation	1678445759.30163	175	2.99381709098816
17	Content representation	1678445761.01559	186	2.86936545372009
18	Content representation	1678445762.69358	197	2.79247307777405
19	Content representation	1678445764.48157	208	2.75188255310059
20	Content representation	1678445766.22256	219	2.66145300865173
21	Content representation	1678445768.0735	230	2.59347105026245
22	Content representation	1678445769.817	241	2.5577220916748
23	Content representation	1678445771.58892	252	2.50904178619385
24	Content representation	1678445773.35721	263	2.47412657737732
25	Content representation	1678445775.1122	274	2.39030647277832
26	Content representation	1678445776.86891	285	2.3485996723175
27	Content representation	1678445778.47139	296	2.27831649780273
28	Content representation	1678445780.07404	307	2.21137762069702
29	Content representation	1678445781.67507	318	2.15612149238586
30	Content representation	1678445783.26551	329	2.11104369163513
31	Content representation	1678445785.09197	340	2.04993987083435
32	Content representation	1678445786.78571	351	2.01834154129028
33	Content representation	1678445788.5437	362	2.00478172302246
34	Content representation	1678445790.27967	373	1.95506453514099
35	Content representation	1678445792.00719	384	1.93738257884979
36	Content representation	1678445793.89348	395	1.8967649936676
37	Content representation	1678445795.61289	406	1.8559193611145
38	Content representation	1678445797.33188	417	1.82384979724884
39	Content representation	1678445798.98587	428	1.7898622751236
40	Content representation	1678445800.74572	439	1.76672458648682
41	Content representation	1678445802.5497	450	1.6985137462616
42	Content representation	1678445804.2187	461	1.68834018707275
43	Content representation	1678445805.93258	472	1.6588077545166
44	Content representation	1678445807.76657	483	1.62184166908264
45	Content representation	1678445809.48156	494	1.58362674713135
46	Content representation	1678445811.39233	505	1.54216420650482
47	Content representation	1678445813.26032	516	1.49954915046692
48	Content representation	1678445815.06288	527	1.45960330963135
49	Content representation	1678445816.70497	538	1.42843496799469
50	Content representation	1678445818.31112	549	1.44128835201263
51	Content representation	1678445820.03914	560	1.39603185653687
52	Content representation	1678445821.63213	571	1.35613012313843
53	Content representation	1678445823.22774	582	1.34624207019806
54	Content representation	1678445824.82641	593	1.28876137733459
55	Content representation	1678445826.42907	604	1.26504909992218
56	Content representation	1678445828.15236	615	1.24853539466858
57	Content representation	1678445829.77978	626	1.2182891368866
58	Content representation	1678445831.41918	637	1.1753294467926
59	Content representation	1678445833.09921	648	1.1850460767746
60	Content representation	1678445834.73177	659	1.13839507102966
61	Content representation	1678445836.48695	670	1.10402047634125
62	Content representation	1678445838.17894	681	1.10593104362488
63	Content representation	1678445839.90601	692	1.08954930305481
64	Content representation	1678445841.65559	703	1.0827054977417
65	Content representation	1678445843.65558	714	1.0433623790741
66	Content representation	1678445846.22257	725	1.05117547512054
67	Content representation	1678445848.13379	736	1.0257271528244
68	Content representation	1678445849.92478	747	1.02265286445618
69	Content representation	1678445851.58749	758	0.978488504886627
70	Content representation	1678445853.31767	769	0.959699213504791
71	Content representation	1678445855.07549	780	0.925205647945404
72	Content representation	1678445856.69149	791	0.939548969268799
73	Content representation	1678445858.28259	802	0.919358313083649
74	Content representation	1678445859.86264	813	0.930738389492035
75	Content representation	1678445861.44853	824	0.891318559646606
76	Content representation	1678445863.16143	835	0.868262588977814
77	Content representation	1678445864.76473	846	0.861780524253845
78	Content representation	1678445866.35875	857	0.853920102119446
79	Content representation	1678445867.95674	868	0.87005227804184
80	Content representation	1678445869.55573	879	0.869650959968567
81	Content representation	1678445871.45872	890	0.843971073627472
82	Content representation	1678445873.1036	901	0.85924619436264
83	Content representation	1678445874.74435	912	0.825042009353638
84	Content representation	1678445876.36534	923	0.825588881969452
85	Content representation	1678445878.01033	934	0.811033368110657
86	Content representation	1678445879.80391	945	0.790809631347656
87	Content representation	1678445881.52292	956	0.787725448608398
88	Content representation	1678445883.21991	967	0.797056555747986
89	Content representation	1678445884.91325	978	0.749438226222992
90	Content representation	1678445886.53923	989	0.777807235717773
91	Content representation	1678445888.33787	1000	0.786977708339691
92	Content representation	1678445889.97687	1011	0.75241094827652
93	Content representation	1678445891.65486	1022	0.772671759128571
94	Content representation	1678445893.31938	1033	0.754575133323669
95	Content representation	1678445894.97174	1044	0.753255844116211
96	Content representation	1678445896.79177	1055	0.73740142583847
97	Content representation	1678445898.40371	1066	0.723014712333679
98	Content representation	1678445900.0111	1077	0.749899744987488
99	Content representation	1678445901.68716	1088	0.693199515342712
100	Content representation	1678445903.31415	1099	0.704419672489166
101	Content representation	1678445905.11414	1110	0.697745978832245
102	Content representation	1678445906.80413	1121	0.719838082790375
103	Content representation	1678445908.46212	1132	0.694277703762054
104	Content representation	1678445910.11358	1143	0.709427356719971
105	Content representation	1678445911.77854	1154	0.664499282836914
106	Content representation	1678445913.60153	1165	0.672002792358398
107	Content representation	1678445915.32452	1176	0.658714771270752
108	Content representation	1678445917.02914	1187	0.664659857749939
109	Content representation	1678445918.76313	1198	0.684330701828003
110	Content representation	1678445920.40155	1209	0.671352982521057
111	Content representation	1678445922.21543	1220	0.661640167236328
112	Content representation	1678445924.03093	1231	0.629234611988068
113	Content representation	1678445925.75389	1242	0.656614601612091
114	Content representation	1678445927.48288	1253	0.644684612751007
115	Content representation	1678445929.16987	1264	0.635338664054871
116	Content representation	1678445931.09686	1275	0.628409266471863
117	Content representation	1678445932.89886	1286	0.61401492357254
118	Content representation	1678445934.52784	1297	0.631502330303192
119	Content representation	1678445936.16983	1308	0.623816072940826
120	Content representation	1678445937.76696	1319	0.628488600254059
121	Content representation	1678445939.48637	1330	0.597631990909576
122	Content representation	1678445941.11636	1341	0.62465912103653
123	Content representation	1678445942.7892	1352	0.603023588657379
124	Content representation	1678445944.37551	1363	0.616453886032104
125	Content representation	1678445946.02356	1374	0.579305768013
126	Content representation	1678445947.91655	1385	0.590788543224335
127	Content representation	1678445949.57557	1396	0.605087637901306
128	Content representation	1678445951.19332	1407	0.580179870128632
129	Content representation	1678445952.83628	1418	0.599752247333527
130	Content representation	1678445954.43067	1429	0.58537083864212
131	Content representation	1678445956.18665	1440	0.579818546772003
132	Content representation	1678445957.99495	1451	0.578874468803406
133	Content representation	1678445959.69893	1462	0.541543304920197
134	Content representation	1678445961.31187	1473	0.557335913181305
135	Content representation	1678445962.9257	1484	0.537818610668182
136	Content representation	1678445964.65742	1495	0.563856482505798
137	Content representation	1678445966.24685	1506	0.542986869812012
138	Content representation	1678445967.84994	1517	0.530419230461121
139	Content representation	1678445969.54293	1528	0.524833798408508
140	Content representation	1678445971.37192	1539	0.524674952030182
141	Content representation	1678445973.13391	1550	0.523923873901367
142	Content representation	1678445974.88647	1561	0.54961621761322
143	Content representation	1678445976.58733	1572	0.531244516372681
144	Content representation	1678445978.27138	1583	0.525372207164764
145	Content representation	1678445979.98937	1594	0.53475821018219
146	Content representation	1678445981.94224	1605	0.507341206073761
147	Content representation	1678445983.60623	1616	0.536954939365387
148	Content representation	1678445985.19994	1627	0.520971119403839
149	Content representation	1678445986.79444	1638	0.506738185882568
150	Content representation	1678445988.39796	1649	0.513549029827118
151	Content representation	1678445990.19195	1660	0.51281464099884
152	Content representation	1678445991.97591	1671	0.525991380214691
153	Content representation	1678445993.66049	1682	0.553174614906311
154	Content representation	1678445995.33347	1693	0.525993645191193
155	Content representation	1678445996.9972	1704	0.489366590976715
156	Content representation	1678445998.86129	1715	0.514471828937531
157	Content representation	1678446000.48132	1726	0.50089693069458
158	Content representation	1678446002.25198	1737	0.517393290996552
159	Content representation	1678446003.94395	1748	0.531544744968414
160	Content representation	1678446005.69297	1759	0.482023388147354
161	Content representation	1678446007.49004	1770	0.513865232467651
162	Content representation	1678446009.19941	1781	0.479145556688309
163	Content representation	1678446010.8235	1792	0.512744665145874
164	Content representation	1678446012.46646	1803	0.504890143871307
165	Content representation	1678446014.20307	1814	0.485410392284393
166	Content representation	1678446016.15406	1825	0.498719871044159
167	Content representation	1678446017.87235	1836	0.48274552822113
168	Content representation	1678446019.63145	1847	0.467429310083389
169	Content representation	1678446021.36794	1858	0.484472036361694
170	Content representation	1678446022.98498	1869	0.471410274505615
171	Content representation	1678446024.73897	1880	0.495821744203568
172	Content representation	1678446026.3666	1891	0.452875107526779
173	Content representation	1678446028.00959	1902	0.448318481445312
174	Content representation	1678446029.74862	1913	0.473062664270401
175	Content representation	1678446031.5146	1924	0.45734965801239
176	Content representation	1678446033.43756	1935	0.476276844739914
177	Content representation	1678446035.05748	1946	0.439975917339325
178	Content representation	1678446036.65417	1957	0.470263034105301
179	Content representation	1678446038.28012	1968	0.464289635419846
180	Content representation	1678446039.88511	1979	0.450613170862198
181	Content representation	1678446041.62718	1990	0.455210655927658
182	Content representation	1678446043.33896	2001	0.457301139831543
183	Content representation	1678446045.04095	2012	0.439508140087128
184	Content representation	1678446046.86594	2023	0.440892964601517
185	Content representation	1678446048.47993	2034	0.446196913719177
186	Content representation	1678446050.23192	2045	0.442319840192795
187	Content representation	1678446052.02695	2056	0.419345319271088
188	Content representation	1678446053.7133	2067	0.434986263513565
189	Content representation	1678446055.38459	2078	0.430515825748444
190	Content representation	1678446056.98958	2089	0.426218897104263
191	Content representation	1678446058.80757	2100	0.421281844377518
192	Content representation	1678446060.46704	2111	0.441578239202499
193	Content representation	1678446062.07314	2122	0.418569803237915
194	Content representation	1678446063.72013	2133	0.422099620103836
195	Content representation	1678446065.55812	2144	0.406434625387192
196	Content representation	1678446067.53311	2155	0.426398634910583
197	Content representation	1678446069.4221	2166	0.41490712761879
198	Content representation	1678446071.12309	2177	0.406734555959702
199	Content representation	1678446072.74492	2188	0.423780381679535
200	Content representation	1678446074.48688	2199	0.412453055381775
201	Content representation	1678446076.3939	2210	0.390518516302109
202	Content representation	1678446078.1659	2221	0.396099448204041
203	Content representation	1678446079.88446	2232	0.398116797208786
204	Content representation	1678446081.53437	2243	0.40766304731369
205	Content representation	1678446083.23292	2254	0.404369205236435
206	Content representation	1678446085.06465	2265	0.373936742544174
207	Content representation	1678446086.75253	2276	0.406632363796234
208	Content representation	1678446088.37048	2287	0.421810001134872
209	Content representation	1678446089.98672	2298	0.412564486265182
210	Content representation	1678446091.60632	2309	0.389414340257645
211	Content representation	1678446093.39407	2320	0.392281800508499
212	Content representation	1678446095.10409	2331	0.401662081480026
213	Content representation	1678446096.75432	2342	0.399940937757492
214	Content representation	1678446098.37638	2353	0.41536346077919
215	Content representation	1678446100.04133	2364	0.401428282260895
216	Content representation	1678446102.06132	2375	0.391838699579239
217	Content representation	1678446103.82288	2386	0.367426156997681
218	Content representation	1678446105.9059	2397	0.387638539075851
219	Content representation	1678446107.58124	2408	0.384206384420395
220	Content representation	1678446109.20703	2419	0.374454170465469
221	Content representation	1678446110.95905	2430	0.401044368743896
222	Content representation	1678446112.56804	2441	0.396389603614807
223	Content representation	1678446114.26362	2452	0.372809588909149
224	Content representation	1678446115.97165	2463	0.362458527088165
225	Content representation	1678446117.65863	2474	0.392701178789139
226	Content representation	1678446119.4941	2485	0.365269035100937
227	Content representation	1678446121.24199	2496	0.422413200139999
228	Content representation	1678446122.99098	2507	0.383050322532654
229	Content representation	1678446124.76601	2518	0.399168521165848
230	Content representation	1678446126.41	2529	0.380336999893188
231	Content representation	1678446128.24698	2540	0.382293701171875
232	Content representation	1678446129.94794	2551	0.38828843832016
233	Content representation	1678446131.62093	2562	0.397726446390152
234	Content representation	1678446133.27064	2573	0.400234282016754
235	Content representation	1678446134.8851	2584	0.373522728681564
236	Content representation	1678446136.61997	2595	0.387616634368896
237	Content representation	1678446138.24835	2606	0.395199358463287
238	Content representation	1678446140.0073	2617	0.397206783294678
239	Content representation	1678446141.65529	2628	0.39594766497612
240	Content representation	1678446143.35222	2639	0.385264933109283
241	Content representation	1678446145.17618	2650	0.377377510070801
242	Content representation	1678446146.8922	2661	0.396579414606094
243	Content representation	1678446148.60163	2672	0.388624131679535
244	Content representation	1678446150.35353	2683	0.420164406299591
245	Content representation	1678446152.01048	2694	0.401762247085571
246	Content representation	1678446153.94547	2705	0.3990119099617
247	Content representation	1678446155.6723	2716	0.396223992109299
248	Content representation	1678446157.29463	2727	0.391716092824936
249	Content representation	1678446159.07067	2738	0.40012538433075
250	Content representation	1678446160.73771	2749	0.404679328203201
251	Content representation	1678446162.47743	2760	0.400422930717468
252	Content representation	1678446164.12339	2771	0.381734281778336
253	Content representation	1678446165.71502	2782	0.376648128032684
254	Content representation	1678446167.39542	2793	0.366713374853134
255	Content representation	1678446169.13752	2804	0.37183740735054
256	Content representation	1678446170.96851	2815	0.370033800601959
257	Content representation	1678446172.6065	2826	0.370127230882645
258	Content representation	1678446174.19724	2837	0.366846442222595
259	Content representation	1678446175.85323	2848	0.348347872495651
260	Content representation	1678446177.64087	2859	0.37465038895607
261	Content representation	1678446179.42016	2870	0.366364657878876
262	Content representation	1678446181.01074	2881	0.372626453638077
263	Content representation	1678446182.59273	2892	0.368520557880402
264	Content representation	1678446184.17412	2903	0.36366593837738
265	Content representation	1678446185.75264	2914	0.360544919967651
266	Content representation	1678446187.5235	2925	0.384826809167862
267	Content representation	1678446189.12072	2936	0.371891617774963
268	Content representation	1678446190.68728	2947	0.36656579375267
269	Content representation	1678446192.27327	2958	0.362219423055649
270	Content representation	1678446193.86026	2969	0.369016945362091
271	Content representation	1678446195.60587	2980	0.349379926919937
272	Content representation	1678446197.20642	2991	0.363714247941971
273	Content representation	1678446198.78738	3002	0.358957260847092
274	Content representation	1678446200.36817	3013	0.346597731113434
275	Content representation	1678446201.95216	3024	0.36664205789566
276	Content representation	1678446203.67215	3035	0.351959854364395
277	Content representation	1678446205.2582	3046	0.353543817996979
278	Content representation	1678446206.84757	3057	0.339254111051559
279	Content representation	1678446208.44156	3068	0.350752115249634
280	Content representation	1678446210.00642	3079	0.349031865596771
281	Content representation	1678446211.73041	3090	0.358003377914429
282	Content representation	1678446213.3269	3101	0.339435189962387
283	Content representation	1678446214.91598	3112	0.368843346834183
284	Content representation	1678446216.49997	3123	0.374806493520737
285	Content representation	1678446218.09174	3134	0.370395720005035
286	Content representation	1678446219.8001	3145	0.384849637746811
287	Content representation	1678446221.39019	3156	0.3725665807724
288	Content representation	1678446222.96476	3167	0.376319646835327
289	Content representation	1678446224.54613	3178	0.371172189712524
290	Content representation	1678446226.12415	3189	0.369972556829453
291	Content representation	1678446227.93881	3200	0.376168549060822
292	Content representation	1678446229.70072	3211	0.370237052440643
293	Content representation	1678446231.39295	3222	0.380621701478958
294	Content representation	1678446233.05994	3233	0.380465865135193
295	Content representation	1678446234.77088	3244	0.378883957862854
296	Content representation	1678446236.62185	3255	0.361229866743088
297	Content representation	1678446238.47078	3266	0.350417375564575
298	Content representation	1678446240.08077	3277	0.365828901529312
299	Content representation	1678446241.72519	3288	0.361054092645645
300	Content representation	1678446243.40979	3299	0.370457351207733
301	Content representation	1678446245.15881	3310	0.347984343767166
302	Content representation	1678446246.77392	3321	0.375902533531189
303	Content representation	1678446248.47835	3332	0.343036472797394
304	Content representation	1678446250.19517	3343	0.366741538047791
305	Content representation	1678446251.90819	3354	0.37755885720253
306	Content representation	1678446253.78815	3365	0.353004306554794
307	Content representation	1678446255.54725	3376	0.359626263380051
308	Content representation	1678446257.26124	3387	0.353680640459061
309	Content representation	1678446258.95124	3398	0.349281877279282
310	Content representation	1678446260.65259	3409	0.348412901163101
311	Content representation	1678446262.51329	3420	0.350315302610397
312	Content representation	1678446264.17972	3431	0.34173372387886
313	Content representation	1678446265.89169	3442	0.338947266340256
314	Content representation	1678446267.56972	3453	0.345754593610764
315	Content representation	1678446269.27967	3464	0.337266445159912
316	Content representation	1678446271.36367	3475	0.327102988958359
317	Content representation	1678446273.13665	3486	0.301841497421265
318	Content representation	1678446275.00964	3497	0.34055832028389
319	Content representation	1678446276.79638	3508	0.325074642896652
320	Content representation	1678446278.45942	3519	0.334961622953415
321	Content representation	1678446280.20241	3530	0.300319850444794
322	Content representation	1678446281.85245	3541	0.323950052261353
323	Content representation	1678446283.60004	3552	0.296273589134216
324	Content representation	1678446285.22198	3563	0.305090010166168
325	Content representation	1678446286.79161	3574	0.294588536024094
326	Content representation	1678446288.49645	3585	0.290157467126846
327	Content representation	1678446290.07966	3596	0.317490071058273
328	Content representation	1678446291.72165	3607	0.302804201841354
329	Content representation	1678446293.30712	3618	0.302154630422592
330	Content representation	1678446294.90273	3629	0.312885195016861
331	Content representation	1678446296.68872	3640	0.294249713420868
332	Content representation	1678446298.37377	3651	0.321157872676849
333	Content representation	1678446299.96532	3662	0.298875689506531
334	Content representation	1678446301.55377	3673	0.284641027450562
335	Content representation	1678446303.13833	3684	0.306261330842972
336	Content representation	1678446304.84002	3695	0.303835958242416
337	Content representation	1678446306.43402	3706	0.301626265048981
338	Content representation	1678446308.01197	3717	0.301109701395035
339	Content representation	1678446309.59063	3728	0.311441600322723
340	Content representation	1678446311.16369	3739	0.296056807041168
341	Content representation	1678446312.88954	3750	0.302171021699905
342	Content representation	1678446314.4965	3761	0.301759093999863
343	Content representation	1678446316.27295	3772	0.292922168970108
344	Content representation	1678446318.09494	3783	0.29328528046608
345	Content representation	1678446319.93089	3794	0.308158844709396
346	Content representation	1678446321.7789	3805	0.287528932094574
347	Content representation	1678446323.48792	3816	0.308153837919235
348	Content representation	1678446325.15502	3827	0.318878680467606
349	Content representation	1678446326.81274	3838	0.306879460811615
350	Content representation	1678446328.48673	3849	0.325341075658798
351	Content representation	1678446330.28223	3860	0.328927844762802
352	Content representation	1678446332.03156	3871	0.318926870822906
353	Content representation	1678446333.7597	3882	0.334394484758377
354	Content representation	1678446335.43869	3893	0.365928709506989
355	Content representation	1678446337.10561	3904	0.330411314964294
356	Content representation	1678446338.8796	3915	0.353168129920959
357	Content representation	1678446340.54851	3926	0.332724034786224
358	Content representation	1678446342.231	3937	0.351833790540695
359	Content representation	1678446343.92599	3948	0.339795589447021
360	Content representation	1678446345.64998	3959	0.344421535730362
361	Content representation	1678446347.58197	3970	0.358571946620941
362	Content representation	1678446349.32865	3981	0.343472689390182
363	Content representation	1678446351.0613	3992	0.362734407186508
364	Content representation	1678446352.70077	4003	0.362611442804337
365	Content representation	1678446354.43685	4014	0.352346479892731
366	Content representation	1678446356.19718	4025	0.347293436527252
367	Content representation	1678446357.82114	4036	0.359982520341873
368	Content representation	1678446359.42916	4047	0.360435485839844
369	Content representation	1678446361.01094	4058	0.352441668510437
370	Content representation	1678446362.63397	4069	0.342415988445282
371	Content representation	1678446364.48144	4080	0.359268754720688
372	Content representation	1678446366.16647	4091	0.361264437437057
373	Content representation	1678446367.86484	4102	0.362902969121933
374	Content representation	1678446369.59983	4113	0.370575457811356
375	Content representation	1678446371.23406	4124	0.358482778072357
376	Content representation	1678446373.14103	4135	0.339460521936417
377	Content representation	1678446374.91905	4146	0.349012762308121
378	Content representation	1678446376.65504	4157	0.359038263559341
379	Content representation	1678446378.382	4168	0.333039939403534
380	Content representation	1678446380.11602	4179	0.327313750982285
381	Content representation	1678446382.00855	4190	0.324568629264832
382	Content representation	1678446383.73387	4201	0.315440148115158
383	Content representation	1678446385.45818	4212	0.310109525918961
384	Content representation	1678446387.13617	4223	0.307092785835266
385	Content representation	1678446388.78317	4234	0.313878625631332
386	Content representation	1678446390.62304	4245	0.305263578891754
387	Content representation	1678446392.36254	4256	0.333676725625992
388	Content representation	1678446394.07308	4267	0.338513076305389
389	Content representation	1678446395.81304	4278	0.313407838344574
390	Content representation	1678446397.6006	4289	0.304903030395508
391	Content representation	1678446399.38422	4300	0.283302307128906
392	Content representation	1678446401.09321	4311	0.280756115913391
393	Content representation	1678446402.7553	4322	0.293957531452179
394	Content representation	1678446404.40428	4333	0.282940059900284
395	Content representation	1678446406.27794	4344	0.29858386516571
396	Content representation	1678446408.17301	4355	0.291677623987198
397	Content representation	1678446409.94222	4366	0.277999699115753
398	Content representation	1678446411.66196	4377	0.297662317752838
399	Content representation	1678446413.35695	4388	0.28133237361908
400	Content representation	1678446415.10787	4399	0.278020113706589
401	Content representation	1678446417.03986	4410	0.269453793764114
402	Content representation	1678446418.77851	4421	0.278528779745102
403	Content representation	1678446420.45562	4432	0.27884379029274
404	Content representation	1678446422.24374	4443	0.273342192173004
405	Content representation	1678446423.96573	4454	0.277818858623505
406	Content representation	1678446425.86876	4465	0.269764959812164
407	Content representation	1678446427.64571	4476	0.266848385334015
408	Content representation	1678446429.40874	4487	0.282287776470184
409	Content representation	1678446431.1887	4498	0.275929838418961
410	Content representation	1678446432.97627	4509	0.271275490522385
411	Content representation	1678446434.80447	4520	0.282582491636276
412	Content representation	1678446436.45518	4531	0.267650038003922
413	Content representation	1678446438.18719	4542	0.264290124177933
414	Content representation	1678446439.90518	4553	0.271027088165283
415	Content representation	1678446441.74817	4564	0.25837430357933
416	Content representation	1678446443.60577	4575	0.264802813529968
417	Content representation	1678446445.29854	4586	0.253411203622818
418	Content representation	1678446446.97355	4597	0.253817975521088
419	Content representation	1678446448.73558	4608	0.248170971870422
420	Content representation	1678446450.51834	4619	0.253710329532623
421	Content representation	1678446452.43436	4630	0.250191688537598
422	Content representation	1678446454.11426	4641	0.268407016992569
423	Content representation	1678446455.73526	4652	0.254888087511063
424	Content representation	1678446457.37018	4663	0.244867250323296
425	Content representation	1678446458.99146	4674	0.254447311162949
426	Content representation	1678446460.72142	4685	0.242202937602997
427	Content representation	1678446462.41544	4696	0.245338827371597
428	Content representation	1678446464.1254	4707	0.262515127658844
429	Content representation	1678446465.81942	4718	0.269359290599823
430	Content representation	1678446467.4924	4729	0.263100415468216
431	Content representation	1678446469.2266	4740	0.258525967597961
432	Content representation	1678446470.82059	4751	0.255018472671509
433	Content representation	1678446472.46055	4762	0.24954080581665
434	Content representation	1678446474.21557	4773	0.249735668301582
435	Content representation	1678446475.90154	4784	0.273823022842407
436	Content representation	1678446477.73754	4795	0.272036492824554
437	Content representation	1678446479.48453	4806	0.2850661277771
438	Content representation	1678446481.23855	4817	0.275397211313248
439	Content representation	1678446482.90578	4828	0.274959057569504
440	Content representation	1678446484.53476	4839	0.297505736351013
441	Content representation	1678446486.41876	4850	0.299838781356812
442	Content representation	1678446488.13956	4861	0.265745759010315
443	Content representation	1678446489.76251	4872	0.279720306396484
444	Content representation	1678446491.40416	4883	0.28480926156044
445	Content representation	1678446493.12974	4894	0.311018615961075
446	Content representation	1678446494.94776	4905	0.284869194030762
447	Content representation	1678446496.65072	4916	0.303354859352112
448	Content representation	1678446498.36071	4927	0.272480756044388
449	Content representation	1678446500.09866	4938	0.287750393152237
450	Content representation	1678446501.84225	4949	0.293776988983154
451	Content representation	1678446503.74457	4960	0.282814055681229
452	Content representation	1678446505.48465	4971	0.27372682094574
453	Content representation	1678446507.25584	4982	0.288627505302429
454	Content representation	1678446508.93179	4993	0.278246521949768
455	Content representation	1678446510.62578	5004	0.268299698829651
456	Content representation	1678446512.40177	5015	0.284629940986633
457	Content representation	1678446514.05727	5026	0.291338831186295
458	Content representation	1678446515.68514	5037	0.307489812374115
459	Content representation	1678446517.29175	5048	0.302342236042023
460	Content representation	1678446518.89573	5059	0.325329601764679
461	Content representation	1678446520.68769	5070	0.306290715932846
462	Content representation	1678446522.43372	5081	0.303485214710236
463	Content representation	1678446524.0729	5092	0.311670631170273
464	Content representation	1678446525.7649	5103	0.295534044504166
465	Content representation	1678446527.47193	5114	0.309714049100876
466	Content representation	1678446529.27465	5125	0.305442571640015
467	Content representation	1678446530.98867	5136	0.307255119085312
468	Content representation	1678446532.69163	5147	0.299111127853394
469	Content representation	1678446534.32862	5158	0.288614064455032
470	Content representation	1678446535.99219	5169	0.316071331501007
471	Content representation	1678446537.86633	5180	0.292792856693268
472	Content representation	1678446539.71003	5191	0.28616651892662
473	Content representation	1678446541.55002	5202	0.276928931474686
474	Content representation	1678446543.26601	5213	0.287103980779648
475	Content representation	1678446544.99965	5224	0.290669530630112
476	Content representation	1678446546.88993	5235	0.290090084075928
477	Content representation	1678446548.66389	5246	0.279172986745834
478	Content representation	1678446550.36188	5257	0.288353532552719
479	Content representation	1678446552.12674	5268	0.267737030982971
480	Content representation	1678446553.78535	5279	0.283783316612244
481	Content representation	1678446555.61634	5290	0.284715712070465
482	Content representation	1678446557.32929	5301	0.278204351663589
483	Content representation	1678446558.94507	5312	0.270721286535263
484	Content representation	1678446560.54297	5323	0.278375208377838
485	Content representation	1678446562.14896	5334	0.266616970300674
486	Content representation	1678446564.07695	5345	0.266922235488892
487	Content representation	1678446565.93711	5356	0.258850991725922
488	Content representation	1678446567.6501	5367	0.283368021249771
489	Content representation	1678446569.29832	5378	0.263416022062302
490	Content representation	1678446570.98831	5389	0.262551426887512
491	Content representation	1678446572.70542	5400	0.266094446182251
492	Content representation	1678446574.32289	5411	0.283347457647324
493	Content representation	1678446575.92881	5422	0.273400843143463
494	Content representation	1678446577.53398	5433	0.250044256448746
495	Content representation	1678446579.22298	5444	0.268768340349197
496	Content representation	1678446581.12038	5455	0.276904165744781
497	Content representation	1678446582.86037	5466	0.270314604043961
498	Content representation	1678446584.68836	5477	0.262062102556229
499	Content representation	1678446586.54435	5488	0.257267743349075
500	Content representation	1678446588.22313	5499	0.253469526767731
501	Content representation	1678446590.09915	5510	0.261858135461807
502	Content representation	1678446591.71982	5521	0.264442294836044
503	Content representation	1678446593.34076	5532	0.283965110778809
504	Content representation	1678446594.99178	5543	0.262762308120728
505	Content representation	1678446596.65223	5554	0.25722861289978
506	Content representation	1678446598.53321	5565	0.251967251300812
507	Content representation	1678446600.28681	5576	0.267758309841156
508	Content representation	1678446601.92844	5587	0.26318433880806
509	Content representation	1678446603.86148	5598	0.270444005727768
510	Content representation	1678446605.48101	5609	0.270860612392426
511	Content representation	1678446607.19	5620	0.269993633031845
512	Content representation	1678446608.76061	5631	0.257713913917542
513	Content representation	1678446610.3356	5642	0.268592208623886
514	Content representation	1678446611.90902	5653	0.266541570425034
515	Content representation	1678446613.49965	5664	0.267389386892319
516	Content representation	1678446615.21124	5675	0.267923474311829
517	Content representation	1678446616.78589	5686	0.265065103769302
518	Content representation	1678446618.36745	5697	0.285938888788223
519	Content representation	1678446619.95006	5708	0.283447057008743
520	Content representation	1678446621.53375	5719	0.272808611392975
521	Content representation	1678446623.2793	5730	0.268006592988968
522	Content representation	1678446624.86226	5741	0.271240293979645
523	Content representation	1678446626.43337	5752	0.276798009872437
524	Content representation	1678446628.04396	5763	0.27103653550148
525	Content representation	1678446629.62346	5774	0.275902330875397
526	Content representation	1678446631.33242	5785	0.26928699016571
527	Content representation	1678446632.92345	5796	0.285519331693649
528	Content representation	1678446634.5164	5807	0.287146329879761
529	Content representation	1678446636.09355	5818	0.272360295057297
530	Content representation	1678446637.67457	5829	0.282423257827759
531	Content representation	1678446639.3698	5840	0.294335812330246
532	Content representation	1678446640.93679	5851	0.259381830692291
533	Content representation	1678446642.52317	5862	0.285205334424973
534	Content representation	1678446644.19867	5873	0.277361690998077
535	Content representation	1678446645.9841	5884	0.279472023248672
536	Content representation	1678446647.84309	5895	0.272553116083145
537	Content representation	1678446649.56906	5906	0.273431241512299
538	Content representation	1678446651.28005	5917	0.26625844836235
539	Content representation	1678446652.98999	5928	0.274509847164154
540	Content representation	1678446654.72125	5939	0.281529068946838
541	Content representation	1678446656.64731	5950	0.265951484441757
542	Content representation	1678446658.43652	5961	0.281349360942841
543	Content representation	1678446660.16483	5972	0.282854497432709
544	Content representation	1678446661.87979	5983	0.27329358458519
545	Content representation	1678446663.60063	5994	0.277872174978256
546	Content representation	1678446665.40065	6005	0.262083649635315
547	Content representation	1678446667.20663	6016	0.266494244337082
548	Content representation	1678446668.91463	6027	0.285888522863388
549	Content representation	1678446670.59662	6038	0.313024967908859
550	Content representation	1678446672.32758	6049	0.273793399333954
551	Content representation	1678446674.33557	6060	0.303253889083862
552	Content representation	1678446676.04708	6071	0.302629232406616
553	Content representation	1678446677.63607	6082	0.290484935045242
554	Content representation	1678446679.21154	6093	0.269814729690552
555	Content representation	1678446680.79904	6104	0.290140748023987
556	Content representation	1678446682.53427	6115	0.293483138084412
557	Content representation	1678446684.13463	6126	0.292846083641052
558	Content representation	1678446685.72265	6137	0.283887475728989
559	Content representation	1678446687.30065	6148	0.275891482830048
560	Content representation	1678446688.88086	6159	0.295190721750259
561	Content representation	1678446690.60154	6170	0.296664953231812
562	Content representation	1678446692.18097	6181	0.283997565507889
563	Content representation	1678446693.77268	6192	0.31067830324173
564	Content representation	1678446695.34497	6203	0.299132853746414
565	Content representation	1678446696.96471	6214	0.282557219266891
566	Content representation	1678446698.68045	6225	0.284957379102707
567	Content representation	1678446700.27444	6236	0.271264344453812
568	Content representation	1678446701.87258	6247	0.28049373626709
569	Content representation	1678446703.45702	6258	0.288885205984116
570	Content representation	1678446705.05401	6269	0.289421498775482
571	Content representation	1678446706.762	6280	0.289822667837143
572	Content representation	1678446708.35296	6291	0.279159903526306
573	Content representation	1678446709.97598	6302	0.299156486988068
574	Content representation	1678446711.58981	6313	0.298306107521057
575	Content representation	1678446713.19741	6324	0.307526350021362
576	Content representation	1678446714.9922	6335	0.289000958204269
577	Content representation	1678446716.72199	6346	0.291745126247406
578	Content representation	1678446718.34739	6357	0.273292690515518
579	Content representation	1678446719.97571	6368	0.298385918140411
580	Content representation	1678446721.61997	6379	0.265732318162918
581	Content representation	1678446723.39317	6390	0.276838958263397
582	Content representation	1678446724.97398	6401	0.279768586158752
583	Content representation	1678446726.555	6412	0.26932218670845
584	Content representation	1678446728.14142	6423	0.274789661169052
585	Content representation	1678446729.71745	6434	0.268631666898727
586	Content representation	1678446731.44044	6445	0.261961668729782
587	Content representation	1678446733.04057	6456	0.269634574651718
588	Content representation	1678446734.62889	6467	0.258130431175232
589	Content representation	1678446736.20577	6478	0.255799323320389
590	Content representation	1678446737.78947	6489	0.268389314413071
591	Content representation	1678446739.50645	6500	0.268498420715332
592	Content representation	1678446741.09255	6511	0.289561003446579
593	Content representation	1678446742.67716	6522	0.259214997291565
594	Content representation	1678446744.26012	6533	0.256274878978729
595	Content representation	1678446745.85508	6544	0.263593822717667
596	Content representation	1678446747.60345	6555	0.248574018478394
597	Content representation	1678446749.15842	6566	0.246999874711037
598	Content representation	1678446750.74041	6577	0.261780768632889
599	Content representation	1678446752.30912	6588	0.251091152429581
600	Content representation	1678446753.89228	6599	0.247000768780708
1	Temporal representation	1678445732.18746	10	5.11697864532471
2	Temporal representation	1678445734.39778	21	4.91543197631836
3	Temporal representation	1678445736.32877	32	4.78726434707642
4	Temporal representation	1678445738.13276	43	4.72493553161621
5	Temporal representation	1678445739.97475	54	4.67985391616821
6	Temporal representation	1678445741.99474	65	4.61673069000244
7	Temporal representation	1678445743.60582	76	4.55953788757324
8	Temporal representation	1678445745.20112	87	4.49549436569214
9	Temporal representation	1678445746.85208	98	4.37850856781006
10	Temporal representation	1678445748.5231	109	4.1520848274231
11	Temporal representation	1678445750.48374	120	3.96233987808228
12	Temporal representation	1678445752.25869	131	3.84455275535583
13	Temporal representation	1678445753.91668	142	3.72947382926941
14	Temporal representation	1678445755.65854	153	3.66357827186584
15	Temporal representation	1678445757.40853	164	3.56640291213989
16	Temporal representation	1678445759.30163	175	3.43741035461426
17	Temporal representation	1678445761.01559	186	3.35140204429626
18	Temporal representation	1678445762.69358	197	3.20990252494812
19	Temporal representation	1678445764.48157	208	3.14656448364258
20	Temporal representation	1678445766.22256	219	3.05706906318665
21	Temporal representation	1678445768.0735	230	3.03470468521118
22	Temporal representation	1678445769.817	241	2.898766040802
23	Temporal representation	1678445771.58892	252	2.87572646141052
24	Temporal representation	1678445773.35721	263	2.76415395736694
25	Temporal representation	1678445775.1122	274	2.78453636169434
26	Temporal representation	1678445776.86891	285	2.6921329498291
27	Temporal representation	1678445778.47139	296	2.58507513999939
28	Temporal representation	1678445780.07404	307	2.52200269699097
29	Temporal representation	1678445781.67507	318	2.43962955474854
30	Temporal representation	1678445783.26551	329	2.33945488929749
31	Temporal representation	1678445785.09197	340	2.34235525131226
32	Temporal representation	1678445786.78571	351	2.2713508605957
33	Temporal representation	1678445788.5437	362	2.27828288078308
34	Temporal representation	1678445790.27967	373	2.18360304832458
35	Temporal representation	1678445792.00719	384	2.21919775009155
36	Temporal representation	1678445793.89348	395	2.14501285552979
37	Temporal representation	1678445795.61289	406	2.09825325012207
38	Temporal representation	1678445797.33188	417	2.06010341644287
39	Temporal representation	1678445798.98587	428	2.00923991203308
40	Temporal representation	1678445800.74572	439	2.00780463218689
41	Temporal representation	1678445802.5497	450	1.94728362560272
42	Temporal representation	1678445804.2187	461	1.91725337505341
43	Temporal representation	1678445805.93258	472	1.94406771659851
44	Temporal representation	1678445807.76657	483	1.81926810741425
45	Temporal representation	1678445809.48156	494	1.82492005825043
46	Temporal representation	1678445811.39233	505	1.76851856708527
47	Temporal representation	1678445813.26032	516	1.79464828968048
48	Temporal representation	1678445815.06288	527	1.8262814283371
49	Temporal representation	1678445816.70497	538	1.81811237335205
50	Temporal representation	1678445818.31112	549	1.82271063327789
51	Temporal representation	1678445820.03914	560	1.73183107376099
52	Temporal representation	1678445821.63213	571	1.72961986064911
53	Temporal representation	1678445823.22774	582	1.68547582626343
54	Temporal representation	1678445824.82641	593	1.67224824428558
55	Temporal representation	1678445826.42907	604	1.63012981414795
56	Temporal representation	1678445828.15236	615	1.59377801418304
57	Temporal representation	1678445829.77978	626	1.63414776325226
58	Temporal representation	1678445831.41918	637	1.5687860250473
59	Temporal representation	1678445833.09921	648	1.56946110725403
60	Temporal representation	1678445834.73177	659	1.53763175010681
61	Temporal representation	1678445836.48695	670	1.4686644077301
62	Temporal representation	1678445838.17894	681	1.49586999416351
63	Temporal representation	1678445839.90601	692	1.41203367710114
64	Temporal representation	1678445841.65559	703	1.4049106836319
65	Temporal representation	1678445843.65558	714	1.36008620262146
66	Temporal representation	1678445846.22257	725	1.40534698963165
67	Temporal representation	1678445848.13379	736	1.41203999519348
68	Temporal representation	1678445849.92478	747	1.38944232463837
69	Temporal representation	1678445851.58749	758	1.35905337333679
70	Temporal representation	1678445853.31767	769	1.38083827495575
71	Temporal representation	1678445855.07549	780	1.32652819156647
72	Temporal representation	1678445856.69149	791	1.36877298355103
73	Temporal representation	1678445858.28259	802	1.32076072692871
74	Temporal representation	1678445859.86264	813	1.32251310348511
75	Temporal representation	1678445861.44853	824	1.3181494474411
76	Temporal representation	1678445863.16143	835	1.37744665145874
77	Temporal representation	1678445864.76473	846	1.3361998796463
78	Temporal representation	1678445866.35875	857	1.29281008243561
79	Temporal representation	1678445867.95674	868	1.32650685310364
80	Temporal representation	1678445869.55573	879	1.29624545574188
81	Temporal representation	1678445871.45872	890	1.32194042205811
82	Temporal representation	1678445873.1036	901	1.31830453872681
83	Temporal representation	1678445874.74435	912	1.30237329006195
84	Temporal representation	1678445876.36534	923	1.2696658372879
85	Temporal representation	1678445878.01033	934	1.23805820941925
86	Temporal representation	1678445879.80391	945	1.24315297603607
87	Temporal representation	1678445881.52292	956	1.22857093811035
88	Temporal representation	1678445883.21991	967	1.2583281993866
89	Temporal representation	1678445884.91325	978	1.2175440788269
90	Temporal representation	1678445886.53923	989	1.22593379020691
91	Temporal representation	1678445888.33787	1000	1.22931134700775
92	Temporal representation	1678445889.97687	1011	1.21658396720886
93	Temporal representation	1678445891.65486	1022	1.24213898181915
94	Temporal representation	1678445893.31938	1033	1.22515761852264
95	Temporal representation	1678445894.97174	1044	1.2466629743576
96	Temporal representation	1678445896.79177	1055	1.22002983093262
97	Temporal representation	1678445898.40371	1066	1.214390873909
98	Temporal representation	1678445900.0111	1077	1.24719977378845
99	Temporal representation	1678445901.68716	1088	1.15911436080933
100	Temporal representation	1678445903.31415	1099	1.18616187572479
101	Temporal representation	1678445905.11414	1110	1.16105270385742
102	Temporal representation	1678445906.80413	1121	1.15099930763245
103	Temporal representation	1678445908.46212	1132	1.22346150875092
104	Temporal representation	1678445910.11358	1143	1.21348309516907
105	Temporal representation	1678445911.77854	1154	1.15794432163239
106	Temporal representation	1678445913.60153	1165	1.21681106090546
107	Temporal representation	1678445915.32452	1176	1.1570565700531
108	Temporal representation	1678445917.02914	1187	1.15921461582184
109	Temporal representation	1678445918.76313	1198	1.1756204366684
110	Temporal representation	1678445920.40155	1209	1.15160238742828
111	Temporal representation	1678445922.21543	1220	1.15114068984985
112	Temporal representation	1678445924.03093	1231	1.16937565803528
113	Temporal representation	1678445925.75389	1242	1.14409971237183
114	Temporal representation	1678445927.48288	1253	1.10908913612366
115	Temporal representation	1678445929.16987	1264	1.08307814598083
116	Temporal representation	1678445931.09686	1275	1.0744149684906
117	Temporal representation	1678445932.89886	1286	1.06251585483551
118	Temporal representation	1678445934.52784	1297	1.09572243690491
119	Temporal representation	1678445936.16983	1308	1.1017951965332
120	Temporal representation	1678445937.76696	1319	1.07805359363556
121	Temporal representation	1678445939.48637	1330	1.04794037342072
122	Temporal representation	1678445941.11636	1341	1.04437434673309
123	Temporal representation	1678445942.7892	1352	1.0511029958725
124	Temporal representation	1678445944.37551	1363	1.07373225688934
125	Temporal representation	1678445946.02356	1374	1.03367042541504
126	Temporal representation	1678445947.91655	1385	1.04332208633423
127	Temporal representation	1678445949.57557	1396	1.00282108783722
128	Temporal representation	1678445951.19332	1407	0.994634807109833
129	Temporal representation	1678445952.83628	1418	1.00805509090424
130	Temporal representation	1678445954.43067	1429	1.02392959594727
131	Temporal representation	1678445956.18665	1440	1.01283204555511
132	Temporal representation	1678445957.99495	1451	0.991463243961334
133	Temporal representation	1678445959.69893	1462	0.992247343063354
134	Temporal representation	1678445961.31187	1473	1.0345231294632
135	Temporal representation	1678445962.9257	1484	0.972496926784515
136	Temporal representation	1678445964.65742	1495	1.01760840415955
137	Temporal representation	1678445966.24685	1506	0.997050404548645
138	Temporal representation	1678445967.84994	1517	0.935350120067596
139	Temporal representation	1678445969.54293	1528	0.973489463329315
140	Temporal representation	1678445971.37192	1539	0.994570732116699
141	Temporal representation	1678445973.13391	1550	0.958970129489899
142	Temporal representation	1678445974.88647	1561	0.942455053329468
143	Temporal representation	1678445976.58733	1572	0.962684988975525
144	Temporal representation	1678445978.27138	1583	0.968244314193726
145	Temporal representation	1678445979.98937	1594	0.964851081371307
146	Temporal representation	1678445981.94224	1605	0.969631969928741
147	Temporal representation	1678445983.60623	1616	0.938545882701874
148	Temporal representation	1678445985.19994	1627	0.930465340614319
149	Temporal representation	1678445986.79444	1638	0.93652755022049
150	Temporal representation	1678445988.39796	1649	0.928848743438721
151	Temporal representation	1678445990.19195	1660	0.96678626537323
152	Temporal representation	1678445991.97591	1671	0.984807968139648
153	Temporal representation	1678445993.66049	1682	0.987442493438721
154	Temporal representation	1678445995.33347	1693	0.959330558776855
155	Temporal representation	1678445996.9972	1704	0.996334195137024
156	Temporal representation	1678445998.86129	1715	0.991563677787781
157	Temporal representation	1678446000.48132	1726	0.979580879211426
158	Temporal representation	1678446002.25198	1737	0.994321227073669
159	Temporal representation	1678446003.94395	1748	1.00057780742645
160	Temporal representation	1678446005.69297	1759	1.00962126255035
161	Temporal representation	1678446007.49004	1770	1.01227819919586
162	Temporal representation	1678446009.19941	1781	1.07650446891785
163	Temporal representation	1678446010.8235	1792	1.0541957616806
164	Temporal representation	1678446012.46646	1803	1.03766703605652
165	Temporal representation	1678446014.20307	1814	1.00669252872467
166	Temporal representation	1678446016.15406	1825	1.01524484157562
167	Temporal representation	1678446017.87235	1836	1.01453423500061
168	Temporal representation	1678446019.63145	1847	0.999037444591522
169	Temporal representation	1678446021.36794	1858	0.97797691822052
170	Temporal representation	1678446022.98498	1869	0.940567493438721
171	Temporal representation	1678446024.73897	1880	0.964738726615906
172	Temporal representation	1678446026.3666	1891	0.886453866958618
173	Temporal representation	1678446028.00959	1902	0.898244440555573
174	Temporal representation	1678446029.74862	1913	0.904768526554108
175	Temporal representation	1678446031.5146	1924	0.955538928508759
176	Temporal representation	1678446033.43756	1935	0.975001275539398
177	Temporal representation	1678446035.05748	1946	0.947798430919647
178	Temporal representation	1678446036.65417	1957	0.945038139820099
179	Temporal representation	1678446038.28012	1968	0.907213568687439
180	Temporal representation	1678446039.88511	1979	0.921689927577972
181	Temporal representation	1678446041.62718	1990	0.909918665885925
182	Temporal representation	1678446043.33896	2001	0.905504286289215
183	Temporal representation	1678446045.04095	2012	0.946920931339264
184	Temporal representation	1678446046.86594	2023	0.895346760749817
185	Temporal representation	1678446048.47993	2034	0.905868053436279
186	Temporal representation	1678446050.23192	2045	0.912610828876495
187	Temporal representation	1678446052.02695	2056	0.845234751701355
188	Temporal representation	1678446053.7133	2067	0.876802980899811
189	Temporal representation	1678446055.38459	2078	0.906280636787415
190	Temporal representation	1678446056.98958	2089	0.88373190164566
191	Temporal representation	1678446058.80757	2100	0.856334030628204
192	Temporal representation	1678446060.46704	2111	0.886111736297607
193	Temporal representation	1678446062.07314	2122	0.825032830238342
194	Temporal representation	1678446063.72013	2133	0.843748807907104
195	Temporal representation	1678446065.55812	2144	0.833609163761139
196	Temporal representation	1678446067.53311	2155	0.841387212276459
197	Temporal representation	1678446069.4221	2166	0.82221394777298
198	Temporal representation	1678446071.12309	2177	0.822250545024872
199	Temporal representation	1678446072.74492	2188	0.831701099872589
200	Temporal representation	1678446074.48688	2199	0.799516201019287
201	Temporal representation	1678446076.3939	2210	0.815363347530365
202	Temporal representation	1678446078.1659	2221	0.818656921386719
203	Temporal representation	1678446079.88446	2232	0.848273575305939
204	Temporal representation	1678446081.53437	2243	0.806906223297119
205	Temporal representation	1678446083.23292	2254	0.831688463687897
206	Temporal representation	1678446085.06465	2265	0.831832051277161
207	Temporal representation	1678446086.75253	2276	0.810202479362488
208	Temporal representation	1678446088.37048	2287	0.792162120342255
209	Temporal representation	1678446089.98672	2298	0.793023526668549
210	Temporal representation	1678446091.60632	2309	0.816202402114868
211	Temporal representation	1678446093.39407	2320	0.785123944282532
212	Temporal representation	1678446095.10409	2331	0.803382217884064
213	Temporal representation	1678446096.75432	2342	0.796747922897339
214	Temporal representation	1678446098.37638	2353	0.808939695358276
215	Temporal representation	1678446100.04133	2364	0.840510904788971
216	Temporal representation	1678446102.06132	2375	0.793588817119598
217	Temporal representation	1678446103.82288	2386	0.818852603435516
218	Temporal representation	1678446105.9059	2397	0.812259912490845
219	Temporal representation	1678446107.58124	2408	0.791190922260284
220	Temporal representation	1678446109.20703	2419	0.754819273948669
221	Temporal representation	1678446110.95905	2430	0.822006404399872
222	Temporal representation	1678446112.56804	2441	0.807302117347717
223	Temporal representation	1678446114.26362	2452	0.78309154510498
224	Temporal representation	1678446115.97165	2463	0.795480728149414
225	Temporal representation	1678446117.65863	2474	0.799409747123718
226	Temporal representation	1678446119.4941	2485	0.834476709365845
227	Temporal representation	1678446121.24199	2496	0.845646560192108
228	Temporal representation	1678446122.99098	2507	0.829897105693817
229	Temporal representation	1678446124.76601	2518	0.845348954200745
230	Temporal representation	1678446126.41	2529	0.813082993030548
231	Temporal representation	1678446128.24698	2540	0.829991519451141
232	Temporal representation	1678446129.94794	2551	0.82651960849762
233	Temporal representation	1678446131.62093	2562	0.81859290599823
234	Temporal representation	1678446133.27064	2573	0.815767705440521
235	Temporal representation	1678446134.8851	2584	0.850998640060425
236	Temporal representation	1678446136.61997	2595	0.860707104206085
237	Temporal representation	1678446138.24835	2606	0.851118981838226
238	Temporal representation	1678446140.0073	2617	0.870845854282379
239	Temporal representation	1678446141.65529	2628	0.901220142841339
240	Temporal representation	1678446143.35222	2639	0.888234496116638
241	Temporal representation	1678446145.17618	2650	0.884680688381195
242	Temporal representation	1678446146.8922	2661	0.888185501098633
243	Temporal representation	1678446148.60163	2672	0.890335381031036
244	Temporal representation	1678446150.35353	2683	0.934479653835297
245	Temporal representation	1678446152.01048	2694	0.860769987106323
246	Temporal representation	1678446153.94547	2705	0.910389184951782
247	Temporal representation	1678446155.6723	2716	0.841682076454163
248	Temporal representation	1678446157.29463	2727	0.863055348396301
249	Temporal representation	1678446159.07067	2738	0.821534216403961
250	Temporal representation	1678446160.73771	2749	0.784645199775696
251	Temporal representation	1678446162.47743	2760	0.800930440425873
252	Temporal representation	1678446164.12339	2771	0.816065192222595
253	Temporal representation	1678446165.71502	2782	0.779755115509033
254	Temporal representation	1678446167.39542	2793	0.775120615959167
255	Temporal representation	1678446169.13752	2804	0.777966499328613
256	Temporal representation	1678446170.96851	2815	0.778872072696686
257	Temporal representation	1678446172.6065	2826	0.763727724552155
258	Temporal representation	1678446174.19724	2837	0.763119041919708
259	Temporal representation	1678446175.85323	2848	0.740405440330505
260	Temporal representation	1678446177.64087	2859	0.763015449047089
261	Temporal representation	1678446179.42016	2870	0.726271271705627
262	Temporal representation	1678446181.01074	2881	0.735525906085968
263	Temporal representation	1678446182.59273	2892	0.729100286960602
264	Temporal representation	1678446184.17412	2903	0.731225073337555
265	Temporal representation	1678446185.75264	2914	0.729008913040161
266	Temporal representation	1678446187.5235	2925	0.732100665569305
267	Temporal representation	1678446189.12072	2936	0.692875385284424
268	Temporal representation	1678446190.68728	2947	0.743808329105377
269	Temporal representation	1678446192.27327	2958	0.750833630561829
270	Temporal representation	1678446193.86026	2969	0.748464941978455
271	Temporal representation	1678446195.60587	2980	0.733649015426636
272	Temporal representation	1678446197.20642	2991	0.711953222751617
273	Temporal representation	1678446198.78738	3002	0.761626839637756
274	Temporal representation	1678446200.36817	3013	0.753769814968109
275	Temporal representation	1678446201.95216	3024	0.76056033372879
276	Temporal representation	1678446203.67215	3035	0.746805250644684
277	Temporal representation	1678446205.2582	3046	0.739323019981384
278	Temporal representation	1678446206.84757	3057	0.732289612293243
279	Temporal representation	1678446208.44156	3068	0.737645626068115
280	Temporal representation	1678446210.00642	3079	0.763800859451294
281	Temporal representation	1678446211.73041	3090	0.747401535511017
282	Temporal representation	1678446213.3269	3101	0.752149224281311
283	Temporal representation	1678446214.91598	3112	0.755776107311249
284	Temporal representation	1678446216.49997	3123	0.779401779174805
285	Temporal representation	1678446218.09174	3134	0.787944674491882
286	Temporal representation	1678446219.8001	3145	0.807582795619965
287	Temporal representation	1678446221.39019	3156	0.811241686344147
288	Temporal representation	1678446222.96476	3167	0.795665681362152
289	Temporal representation	1678446224.54613	3178	0.816563785076141
290	Temporal representation	1678446226.12415	3189	0.855443000793457
291	Temporal representation	1678446227.93881	3200	0.856492102146149
292	Temporal representation	1678446229.70072	3211	0.898087203502655
293	Temporal representation	1678446231.39295	3222	0.871812462806702
294	Temporal representation	1678446233.05994	3233	0.85459315776825
295	Temporal representation	1678446234.77088	3244	0.874210774898529
296	Temporal representation	1678446236.62185	3255	0.83549177646637
297	Temporal representation	1678446238.47078	3266	0.826552093029022
298	Temporal representation	1678446240.08077	3277	0.798767805099487
299	Temporal representation	1678446241.72519	3288	0.804451286792755
300	Temporal representation	1678446243.40979	3299	0.782193958759308
301	Temporal representation	1678446245.15881	3310	0.768455624580383
302	Temporal representation	1678446246.77392	3321	0.743942856788635
303	Temporal representation	1678446248.47835	3332	0.733244121074677
304	Temporal representation	1678446250.19517	3343	0.750607192516327
305	Temporal representation	1678446251.90819	3354	0.734822869300842
306	Temporal representation	1678446253.78815	3365	0.722160637378693
307	Temporal representation	1678446255.54725	3376	0.695939302444458
308	Temporal representation	1678446257.26124	3387	0.690162360668182
309	Temporal representation	1678446258.95124	3398	0.697174966335297
310	Temporal representation	1678446260.65259	3409	0.72181910276413
311	Temporal representation	1678446262.51329	3420	0.680217921733856
312	Temporal representation	1678446264.17972	3431	0.683777749538422
313	Temporal representation	1678446265.89169	3442	0.67852908372879
314	Temporal representation	1678446267.56972	3453	0.642906486988068
315	Temporal representation	1678446269.27967	3464	0.667979657649994
316	Temporal representation	1678446271.36367	3475	0.651999413967133
317	Temporal representation	1678446273.13665	3486	0.682648777961731
318	Temporal representation	1678446275.00964	3497	0.679658055305481
319	Temporal representation	1678446276.79638	3508	0.657591998577118
320	Temporal representation	1678446278.45942	3519	0.631990730762482
321	Temporal representation	1678446280.20241	3530	0.630447745323181
322	Temporal representation	1678446281.85245	3541	0.634046614170074
323	Temporal representation	1678446283.60004	3552	0.608846545219421
324	Temporal representation	1678446285.22198	3563	0.607427358627319
325	Temporal representation	1678446286.79161	3574	0.631540417671204
326	Temporal representation	1678446288.49645	3585	0.611133873462677
327	Temporal representation	1678446290.07966	3596	0.61543595790863
328	Temporal representation	1678446291.72165	3607	0.606160342693329
329	Temporal representation	1678446293.30712	3618	0.594067931175232
330	Temporal representation	1678446294.90273	3629	0.62136322259903
331	Temporal representation	1678446296.68872	3640	0.589005172252655
332	Temporal representation	1678446298.37377	3651	0.613683104515076
333	Temporal representation	1678446299.96532	3662	0.618775963783264
334	Temporal representation	1678446301.55377	3673	0.576583802700043
335	Temporal representation	1678446303.13833	3684	0.616336643695831
336	Temporal representation	1678446304.84002	3695	0.582363426685333
337	Temporal representation	1678446306.43402	3706	0.587300896644592
338	Temporal representation	1678446308.01197	3717	0.572760343551636
339	Temporal representation	1678446309.59063	3728	0.617346823215485
340	Temporal representation	1678446311.16369	3739	0.601178884506226
341	Temporal representation	1678446312.88954	3750	0.601566970348358
342	Temporal representation	1678446314.4965	3761	0.587144076824188
343	Temporal representation	1678446316.27295	3772	0.613023102283478
344	Temporal representation	1678446318.09494	3783	0.613057374954224
345	Temporal representation	1678446319.93089	3794	0.605053424835205
346	Temporal representation	1678446321.7789	3805	0.660886168479919
347	Temporal representation	1678446323.48792	3816	0.691075086593628
348	Temporal representation	1678446325.15502	3827	0.709165453910828
349	Temporal representation	1678446326.81274	3838	0.756603837013245
350	Temporal representation	1678446328.48673	3849	0.729812502861023
351	Temporal representation	1678446330.28223	3860	0.806894361972809
352	Temporal representation	1678446332.03156	3871	0.738786101341248
353	Temporal representation	1678446333.7597	3882	0.746466338634491
354	Temporal representation	1678446335.43869	3893	0.738631665706635
355	Temporal representation	1678446337.10561	3904	0.769660472869873
356	Temporal representation	1678446338.8796	3915	0.78205394744873
357	Temporal representation	1678446340.54851	3926	0.771950244903564
358	Temporal representation	1678446342.231	3937	0.727770268917084
359	Temporal representation	1678446343.92599	3948	0.709759414196014
360	Temporal representation	1678446345.64998	3959	0.736867010593414
361	Temporal representation	1678446347.58197	3970	0.823555648326874
362	Temporal representation	1678446349.32865	3981	0.845710396766663
363	Temporal representation	1678446351.0613	3992	0.805283308029175
364	Temporal representation	1678446352.70077	4003	0.900972425937653
365	Temporal representation	1678446354.43685	4014	0.89208060503006
366	Temporal representation	1678446356.19718	4025	0.856463968753815
367	Temporal representation	1678446357.82114	4036	0.832818329334259
368	Temporal representation	1678446359.42916	4047	0.811592578887939
369	Temporal representation	1678446361.01094	4058	0.820208370685577
370	Temporal representation	1678446362.63397	4069	0.806325733661652
371	Temporal representation	1678446364.48144	4080	0.779226243495941
372	Temporal representation	1678446366.16647	4091	0.812769651412964
373	Temporal representation	1678446367.86484	4102	0.794668734073639
374	Temporal representation	1678446369.59983	4113	0.758086800575256
375	Temporal representation	1678446371.23406	4124	0.777886092662811
376	Temporal representation	1678446373.14103	4135	0.714164018630981
377	Temporal representation	1678446374.91905	4146	0.729716539382935
378	Temporal representation	1678446376.65504	4157	0.710840046405792
379	Temporal representation	1678446378.382	4168	0.706973791122437
380	Temporal representation	1678446380.11602	4179	0.651463210582733
381	Temporal representation	1678446382.00855	4190	0.674528121948242
382	Temporal representation	1678446383.73387	4201	0.644680559635162
383	Temporal representation	1678446385.45818	4212	0.681808590888977
384	Temporal representation	1678446387.13617	4223	0.659197092056274
385	Temporal representation	1678446388.78317	4234	0.647274434566498
386	Temporal representation	1678446390.62304	4245	0.611478209495544
387	Temporal representation	1678446392.36254	4256	0.687820434570312
388	Temporal representation	1678446394.07308	4267	0.665539264678955
389	Temporal representation	1678446395.81304	4278	0.62332010269165
390	Temporal representation	1678446397.6006	4289	0.654168248176575
391	Temporal representation	1678446399.38422	4300	0.604070901870728
392	Temporal representation	1678446401.09321	4311	0.590400218963623
393	Temporal representation	1678446402.7553	4322	0.60006046295166
394	Temporal representation	1678446404.40428	4333	0.559090852737427
395	Temporal representation	1678446406.27794	4344	0.548028767108917
396	Temporal representation	1678446408.17301	4355	0.532036066055298
397	Temporal representation	1678446409.94222	4366	0.520822286605835
398	Temporal representation	1678446411.66196	4377	0.561164021492004
399	Temporal representation	1678446413.35695	4388	0.538054704666138
400	Temporal representation	1678446415.10787	4399	0.505388975143433
401	Temporal representation	1678446417.03986	4410	0.521830141544342
402	Temporal representation	1678446418.77851	4421	0.540438234806061
403	Temporal representation	1678446420.45562	4432	0.514467239379883
404	Temporal representation	1678446422.24374	4443	0.50473427772522
405	Temporal representation	1678446423.96573	4454	0.51792985200882
406	Temporal representation	1678446425.86876	4465	0.51868724822998
407	Temporal representation	1678446427.64571	4476	0.515727519989014
408	Temporal representation	1678446429.40874	4487	0.521707594394684
409	Temporal representation	1678446431.1887	4498	0.526009917259216
410	Temporal representation	1678446432.97627	4509	0.53560882806778
411	Temporal representation	1678446434.80447	4520	0.493195921182632
412	Temporal representation	1678446436.45518	4531	0.510223865509033
413	Temporal representation	1678446438.18719	4542	0.507087826728821
414	Temporal representation	1678446439.90518	4553	0.496533334255219
415	Temporal representation	1678446441.74817	4564	0.483190208673477
416	Temporal representation	1678446443.60577	4575	0.482194423675537
417	Temporal representation	1678446445.29854	4586	0.502638101577759
418	Temporal representation	1678446446.97355	4597	0.500827193260193
419	Temporal representation	1678446448.73558	4608	0.472461849451065
420	Temporal representation	1678446450.51834	4619	0.482178151607513
421	Temporal representation	1678446452.43436	4630	0.464940249919891
422	Temporal representation	1678446454.11426	4641	0.472733974456787
423	Temporal representation	1678446455.73526	4652	0.476469457149506
424	Temporal representation	1678446457.37018	4663	0.475314646959305
425	Temporal representation	1678446458.99146	4674	0.443296194076538
426	Temporal representation	1678446460.72142	4685	0.490785211324692
427	Temporal representation	1678446462.41544	4696	0.495481908321381
428	Temporal representation	1678446464.1254	4707	0.467902094125748
429	Temporal representation	1678446465.81942	4718	0.480456709861755
430	Temporal representation	1678446467.4924	4729	0.494143545627594
431	Temporal representation	1678446469.2266	4740	0.475939482450485
432	Temporal representation	1678446470.82059	4751	0.484825938940048
433	Temporal representation	1678446472.46055	4762	0.494635909795761
434	Temporal representation	1678446474.21557	4773	0.474956780672073
435	Temporal representation	1678446475.90154	4784	0.511940479278564
436	Temporal representation	1678446477.73754	4795	0.48752236366272
437	Temporal representation	1678446479.48453	4806	0.517920434474945
438	Temporal representation	1678446481.23855	4817	0.518247306346893
439	Temporal representation	1678446482.90578	4828	0.492921680212021
440	Temporal representation	1678446484.53476	4839	0.502022564411163
441	Temporal representation	1678446486.41876	4850	0.553311228752136
442	Temporal representation	1678446488.13956	4861	0.577617764472961
443	Temporal representation	1678446489.76251	4872	0.564587831497192
444	Temporal representation	1678446491.40416	4883	0.585068941116333
445	Temporal representation	1678446493.12974	4894	0.571775197982788
446	Temporal representation	1678446494.94776	4905	0.60836386680603
447	Temporal representation	1678446496.65072	4916	0.605617225170135
448	Temporal representation	1678446498.36071	4927	0.597244262695312
449	Temporal representation	1678446500.09866	4938	0.592629194259644
450	Temporal representation	1678446501.84225	4949	0.606385231018066
451	Temporal representation	1678446503.74457	4960	0.620072245597839
452	Temporal representation	1678446505.48465	4971	0.605294346809387
453	Temporal representation	1678446507.25584	4982	0.635196924209595
454	Temporal representation	1678446508.93179	4993	0.57510632276535
455	Temporal representation	1678446510.62578	5004	0.590359747409821
456	Temporal representation	1678446512.40177	5015	0.627430200576782
457	Temporal representation	1678446514.05727	5026	0.623575329780579
458	Temporal representation	1678446515.68514	5037	0.693920254707336
459	Temporal representation	1678446517.29175	5048	0.638939023017883
460	Temporal representation	1678446518.89573	5059	0.640774190425873
461	Temporal representation	1678446520.68769	5070	0.647657692432404
462	Temporal representation	1678446522.43372	5081	0.629067301750183
463	Temporal representation	1678446524.0729	5092	0.633285880088806
464	Temporal representation	1678446525.7649	5103	0.653743624687195
465	Temporal representation	1678446527.47193	5114	0.693483114242554
466	Temporal representation	1678446529.27465	5125	0.667848289012909
467	Temporal representation	1678446530.98867	5136	0.682288944721222
468	Temporal representation	1678446532.69163	5147	0.644578218460083
469	Temporal representation	1678446534.32862	5158	0.636449813842773
470	Temporal representation	1678446535.99219	5169	0.62304550409317
471	Temporal representation	1678446537.86633	5180	0.645129442214966
472	Temporal representation	1678446539.71003	5191	0.6281658411026
473	Temporal representation	1678446541.55002	5202	0.591233253479004
474	Temporal representation	1678446543.26601	5213	0.608699321746826
475	Temporal representation	1678446544.99965	5224	0.559419453144073
476	Temporal representation	1678446546.88993	5235	0.55414080619812
477	Temporal representation	1678446548.66389	5246	0.576981127262115
478	Temporal representation	1678446550.36188	5257	0.558190286159515
479	Temporal representation	1678446552.12674	5268	0.548262357711792
480	Temporal representation	1678446553.78535	5279	0.557684302330017
481	Temporal representation	1678446555.61634	5290	0.547115981578827
482	Temporal representation	1678446557.32929	5301	0.512650430202484
483	Temporal representation	1678446558.94507	5312	0.529010117053986
484	Temporal representation	1678446560.54297	5323	0.495306313037872
485	Temporal representation	1678446562.14896	5334	0.497960895299911
486	Temporal representation	1678446564.07695	5345	0.522552847862244
487	Temporal representation	1678446565.93711	5356	0.506638050079346
488	Temporal representation	1678446567.6501	5367	0.502653241157532
489	Temporal representation	1678446569.29832	5378	0.508427381515503
490	Temporal representation	1678446570.98831	5389	0.538322865962982
491	Temporal representation	1678446572.70542	5400	0.539979219436646
492	Temporal representation	1678446574.32289	5411	0.557848215103149
493	Temporal representation	1678446575.92881	5422	0.562548398971558
494	Temporal representation	1678446577.53398	5433	0.539924800395966
495	Temporal representation	1678446579.22298	5444	0.511688351631165
496	Temporal representation	1678446581.12038	5455	0.550127565860748
497	Temporal representation	1678446582.86037	5466	0.526719510555267
498	Temporal representation	1678446584.68836	5477	0.55094301700592
499	Temporal representation	1678446586.54435	5488	0.50733083486557
500	Temporal representation	1678446588.22313	5499	0.530313611030579
501	Temporal representation	1678446590.09915	5510	0.529958546161652
502	Temporal representation	1678446591.71982	5521	0.52255117893219
503	Temporal representation	1678446593.34076	5532	0.532662272453308
504	Temporal representation	1678446594.99178	5543	0.511143684387207
505	Temporal representation	1678446596.65223	5554	0.513826847076416
506	Temporal representation	1678446598.53321	5565	0.531069993972778
507	Temporal representation	1678446600.28681	5576	0.533235907554626
508	Temporal representation	1678446601.92844	5587	0.509520947933197
509	Temporal representation	1678446603.86148	5598	0.508527934551239
510	Temporal representation	1678446605.48101	5609	0.531862497329712
511	Temporal representation	1678446607.19	5620	0.537443161010742
512	Temporal representation	1678446608.76061	5631	0.560606598854065
513	Temporal representation	1678446610.3356	5642	0.558889925479889
514	Temporal representation	1678446611.90902	5653	0.552751958370209
515	Temporal representation	1678446613.49965	5664	0.576346218585968
516	Temporal representation	1678446615.21124	5675	0.583130717277527
517	Temporal representation	1678446616.78589	5686	0.55885922908783
518	Temporal representation	1678446618.36745	5697	0.52167159318924
519	Temporal representation	1678446619.95006	5708	0.556506633758545
520	Temporal representation	1678446621.53375	5719	0.560338735580444
521	Temporal representation	1678446623.2793	5730	0.556783378124237
522	Temporal representation	1678446624.86226	5741	0.537600159645081
523	Temporal representation	1678446626.43337	5752	0.515951991081238
524	Temporal representation	1678446628.04396	5763	0.513076484203339
525	Temporal representation	1678446629.62346	5774	0.595251500606537
526	Temporal representation	1678446631.33242	5785	0.569106042385101
527	Temporal representation	1678446632.92345	5796	0.59433788061142
528	Temporal representation	1678446634.5164	5807	0.580644369125366
529	Temporal representation	1678446636.09355	5818	0.572920203208923
530	Temporal representation	1678446637.67457	5829	0.60359126329422
531	Temporal representation	1678446639.3698	5840	0.573831140995026
532	Temporal representation	1678446640.93679	5851	0.584944307804108
533	Temporal representation	1678446642.52317	5862	0.578773081302643
534	Temporal representation	1678446644.19867	5873	0.568486928939819
535	Temporal representation	1678446645.9841	5884	0.560460388660431
536	Temporal representation	1678446647.84309	5895	0.55625706911087
537	Temporal representation	1678446649.56906	5906	0.556690573692322
538	Temporal representation	1678446651.28005	5917	0.549184203147888
539	Temporal representation	1678446652.98999	5928	0.542618095874786
540	Temporal representation	1678446654.72125	5939	0.559322357177734
541	Temporal representation	1678446656.64731	5950	0.558704733848572
542	Temporal representation	1678446658.43652	5961	0.555429816246033
543	Temporal representation	1678446660.16483	5972	0.56965571641922
544	Temporal representation	1678446661.87979	5983	0.582281768321991
545	Temporal representation	1678446663.60063	5994	0.619792103767395
546	Temporal representation	1678446665.40065	6005	0.547759234905243
547	Temporal representation	1678446667.20663	6016	0.637026250362396
548	Temporal representation	1678446668.91463	6027	0.643403768539429
549	Temporal representation	1678446670.59662	6038	0.67789489030838
550	Temporal representation	1678446672.32758	6049	0.624492645263672
551	Temporal representation	1678446674.33557	6060	0.630703628063202
552	Temporal representation	1678446676.04708	6071	0.698504209518433
553	Temporal representation	1678446677.63607	6082	0.655742466449738
554	Temporal representation	1678446679.21154	6093	0.625857412815094
555	Temporal representation	1678446680.79904	6104	0.652584135532379
556	Temporal representation	1678446682.53427	6115	0.684907734394073
557	Temporal representation	1678446684.13463	6126	0.615952014923096
558	Temporal representation	1678446685.72265	6137	0.612262070178986
559	Temporal representation	1678446687.30065	6148	0.669695615768433
560	Temporal representation	1678446688.88086	6159	0.741600692272186
561	Temporal representation	1678446690.60154	6170	0.701828181743622
562	Temporal representation	1678446692.18097	6181	0.683783710002899
563	Temporal representation	1678446693.77268	6192	0.681234002113342
564	Temporal representation	1678446695.34497	6203	0.656997978687286
565	Temporal representation	1678446696.96471	6214	0.592006385326385
566	Temporal representation	1678446698.68045	6225	0.664413690567017
567	Temporal representation	1678446700.27444	6236	0.611024677753448
568	Temporal representation	1678446701.87258	6247	0.655069530010223
569	Temporal representation	1678446703.45702	6258	0.653120040893555
570	Temporal representation	1678446705.05401	6269	0.632926642894745
571	Temporal representation	1678446706.762	6280	0.716265261173248
572	Temporal representation	1678446708.35296	6291	0.6458460688591
573	Temporal representation	1678446709.97598	6302	0.708383142948151
574	Temporal representation	1678446711.58981	6313	0.681693971157074
575	Temporal representation	1678446713.19741	6324	0.657558679580688
576	Temporal representation	1678446714.9922	6335	0.599976420402527
577	Temporal representation	1678446716.72199	6346	0.608205258846283
578	Temporal representation	1678446718.34739	6357	0.565940737724304
579	Temporal representation	1678446719.97571	6368	0.609189331531525
580	Temporal representation	1678446721.61997	6379	0.581605195999146
581	Temporal representation	1678446723.39317	6390	0.583001375198364
582	Temporal representation	1678446724.97398	6401	0.585669457912445
583	Temporal representation	1678446726.555	6412	0.562784552574158
584	Temporal representation	1678446728.14142	6423	0.593915939331055
585	Temporal representation	1678446729.71745	6434	0.564218044281006
586	Temporal representation	1678446731.44044	6445	0.593221843242645
587	Temporal representation	1678446733.04057	6456	0.575276970863342
588	Temporal representation	1678446734.62889	6467	0.525758147239685
589	Temporal representation	1678446736.20577	6478	0.534187972545624
590	Temporal representation	1678446737.78947	6489	0.522730946540833
591	Temporal representation	1678446739.50645	6500	0.529114902019501
592	Temporal representation	1678446741.09255	6511	0.529823899269104
593	Temporal representation	1678446742.67716	6522	0.503851652145386
594	Temporal representation	1678446744.26012	6533	0.492421090602875
595	Temporal representation	1678446745.85508	6544	0.522760033607483
596	Temporal representation	1678446747.60345	6555	0.506162285804749
597	Temporal representation	1678446749.15842	6566	0.513438165187836
598	Temporal representation	1678446750.74041	6577	0.501945853233337
599	Temporal representation	1678446752.30912	6588	0.555094361305237
600	Temporal representation	1678446753.89228	6599	0.570208191871643
