# Supplementary material for: LEOPARD: missing view completion for multi-timepoint omics data via representation disentanglement and temporal knowledge transfer
Source: Nat Commun. 2025 Apr 6;16:3278. doi: 10.1038/s41467-025-58314-3 (PMC11972361; doi:10.1038/s41467-025-58314-3)
Supplement: Supplementary file 7 — Source data [file 41467_2025_58314_MOESM7_ESM.zip › Source Data/SupplementaryFig3.csv]

Dataset	Mask	Method	obsNum	MedianAveragedPB
KORA metabolomics	maskObs = 1%	PMM	obsNum = 0	0.188032786885246
KORA metabolomics	maskObs = 1%	PMM	obsNum = 0	0.331908831908831
KORA metabolomics	maskObs = 1%	PMM	obsNum = 0	0.306083333333333
KORA metabolomics	maskObs = 1%	PMM	obsNum = 0	0.464067796610169
KORA metabolomics	maskObs = 1%	PMM	obsNum = 0	0.321017964071856
KORA metabolomics	maskObs = 1%	PMM	obsNum = 0	0.420918727915194
KORA metabolomics	maskObs = 1%	PMM	obsNum = 0	0.33
KORA metabolomics	maskObs = 1%	PMM	obsNum = 0	0.524927536231884
KORA metabolomics	maskObs = 1%	PMM	obsNum = 0	0.283333333333332
KORA metabolomics	maskObs = 1%	PMM	obsNum = 0	0.357692307692305
KORA metabolomics	maskObs = 1%	PMM	obsNum = 0	0.214806629834254
KORA metabolomics	maskObs = 1%	PMM	obsNum = 0	0.349090909090906
KORA metabolomics	maskObs = 1%	PMM	obsNum = 0	0.259310344827585
KORA metabolomics	maskObs = 1%	PMM	obsNum = 0	0.200769230769231
KORA metabolomics	maskObs = 1%	PMM	obsNum = 0	0.257454545454545
KORA metabolomics	maskObs = 1%	PMM	obsNum = 0	0.17606015037594
KORA metabolomics	maskObs = 1%	PMM	obsNum = 0	0.229961685823755
KORA metabolomics	maskObs = 1%	PMM	obsNum = 0	0.441810344827586
KORA metabolomics	maskObs = 1%	PMM	obsNum = 0	0.337684630738523
KORA metabolomics	maskObs = 1%	PMM	obsNum = 0	0.253751152073733
KORA metabolomics	maskObs = 1%	PMM	obsNum = 0	0.221035087719298
KORA metabolomics	maskObs = 1%	PMM	obsNum = 0	0.212248275862069
KORA metabolomics	maskObs = 1%	PMM	obsNum = 0	0.263830570902395
KORA metabolomics	maskObs = 1%	PMM	obsNum = 0	0.366633165829146
KORA metabolomics	maskObs = 1%	PMM	obsNum = 0	0.19016393442623
KORA metabolomics	maskObs = 1%	PMM	obsNum = 0	0.164355179704017
KORA metabolomics	maskObs = 1%	PMM	obsNum = 0	0.2136875
KORA metabolomics	maskObs = 1%	PMM	obsNum = 0	0.160826923076923
KORA metabolomics	maskObs = 1%	PMM	obsNum = 0	0.196344827586207
KORA metabolomics	maskObs = 1%	PMM	obsNum = 0	0.15495983935743
KORA metabolomics	maskObs = 1%	PMM	obsNum = 0	0.189762711864407
KORA metabolomics	maskObs = 1%	PMM	obsNum = 0	0.17522491349481
KORA metabolomics	maskObs = 1%	PMM	obsNum = 0	0.197
KORA metabolomics	maskObs = 1%	PMM	obsNum = 0	0.36168044077135
KORA metabolomics	maskObs = 1%	PMM	obsNum = 0	0.157317487266553
KORA metabolomics	maskObs = 1%	PMM	obsNum = 0	0.165039922103213
KORA metabolomics	maskObs = 1%	PMM	obsNum = 50	0.187272727272727
KORA metabolomics	maskObs = 1%	PMM	obsNum = 50	0.30074745186863
KORA metabolomics	maskObs = 1%	PMM	obsNum = 50	0.285292307692308
KORA metabolomics	maskObs = 1%	PMM	obsNum = 50	0.41265625
KORA metabolomics	maskObs = 1%	PMM	obsNum = 50	0.285151515151515
KORA metabolomics	maskObs = 1%	PMM	obsNum = 50	0.420751879699247
KORA metabolomics	maskObs = 1%	PMM	obsNum = 50	0.316937799043062
KORA metabolomics	maskObs = 1%	PMM	obsNum = 50	0.365494505494505
KORA metabolomics	maskObs = 1%	PMM	obsNum = 50	0.27111111111111
KORA metabolomics	maskObs = 1%	PMM	obsNum = 50	0.365416666666666
KORA metabolomics	maskObs = 1%	PMM	obsNum = 50	0.192962962962963
KORA metabolomics	maskObs = 1%	PMM	obsNum = 50	0.374285714285709
KORA metabolomics	maskObs = 1%	PMM	obsNum = 50	0.208823529411764
KORA metabolomics	maskObs = 1%	PMM	obsNum = 50	0.195813953488372
KORA metabolomics	maskObs = 1%	PMM	obsNum = 50	0.238749999999999
KORA metabolomics	maskObs = 1%	PMM	obsNum = 50	0.16255652173913
KORA metabolomics	maskObs = 1%	PMM	obsNum = 50	0.221198501872659
KORA metabolomics	maskObs = 1%	PMM	obsNum = 50	0.231379310344828
KORA metabolomics	maskObs = 1%	PMM	obsNum = 50	0.214927768860353
KORA metabolomics	maskObs = 1%	PMM	obsNum = 50	0.240185792349727
KORA metabolomics	maskObs = 1%	PMM	obsNum = 50	0.181264957264957
KORA metabolomics	maskObs = 1%	PMM	obsNum = 50	0.207168
KORA metabolomics	maskObs = 1%	PMM	obsNum = 50	0.198755426917511
KORA metabolomics	maskObs = 1%	PMM	obsNum = 50	0.18929203539823
KORA metabolomics	maskObs = 1%	PMM	obsNum = 50	0.146500655307995
KORA metabolomics	maskObs = 1%	PMM	obsNum = 50	0.159343434343434
KORA metabolomics	maskObs = 1%	PMM	obsNum = 50	0.180633663366337
KORA metabolomics	maskObs = 1%	PMM	obsNum = 50	0.152811881188119
KORA metabolomics	maskObs = 1%	PMM	obsNum = 50	0.181403865717192
KORA metabolomics	maskObs = 1%	PMM	obsNum = 50	0.136390625
KORA metabolomics	maskObs = 1%	PMM	obsNum = 50	0.154545454545455
KORA metabolomics	maskObs = 1%	PMM	obsNum = 50	0.168181818181818
KORA metabolomics	maskObs = 1%	PMM	obsNum = 50	0.194685714285714
KORA metabolomics	maskObs = 1%	PMM	obsNum = 50	0.202009345794392
KORA metabolomics	maskObs = 1%	PMM	obsNum = 50	0.156953125
KORA metabolomics	maskObs = 1%	PMM	obsNum = 50	0.145672218199372
KORA metabolomics	maskObs = 1%	PMM	obsNum = 100	0.184594594594594
KORA metabolomics	maskObs = 1%	PMM	obsNum = 100	0.287714987714988
KORA metabolomics	maskObs = 1%	PMM	obsNum = 100	0.282213114754098
KORA metabolomics	maskObs = 1%	PMM	obsNum = 100	0.419259259259259
KORA metabolomics	maskObs = 1%	PMM	obsNum = 100	0.293333333333333
KORA metabolomics	maskObs = 1%	PMM	obsNum = 100	0.425864661654135
KORA metabolomics	maskObs = 1%	PMM	obsNum = 100	0.334017857142857
KORA metabolomics	maskObs = 1%	PMM	obsNum = 100	0.371848341232227
KORA metabolomics	maskObs = 1%	PMM	obsNum = 100	0.269473684210525
KORA metabolomics	maskObs = 1%	PMM	obsNum = 100	0.369361702127659
KORA metabolomics	maskObs = 1%	PMM	obsNum = 100	0.19032967032967
KORA metabolomics	maskObs = 1%	PMM	obsNum = 100	0.35272727272727
KORA metabolomics	maskObs = 1%	PMM	obsNum = 100	0.207142857142857
KORA metabolomics	maskObs = 1%	PMM	obsNum = 100	0.206176470588235
KORA metabolomics	maskObs = 1%	PMM	obsNum = 100	0.237674418604651
KORA metabolomics	maskObs = 1%	PMM	obsNum = 100	0.162507246376812
KORA metabolomics	maskObs = 1%	PMM	obsNum = 100	0.219719626168224
KORA metabolomics	maskObs = 1%	PMM	obsNum = 100	0.224830917874396
KORA metabolomics	maskObs = 1%	PMM	obsNum = 100	0.216179104477612
KORA metabolomics	maskObs = 1%	PMM	obsNum = 100	0.238192771084337
KORA metabolomics	maskObs = 1%	PMM	obsNum = 100	0.172221084953941
KORA metabolomics	maskObs = 1%	PMM	obsNum = 100	0.203963636363636
KORA metabolomics	maskObs = 1%	PMM	obsNum = 100	0.194626218851571
KORA metabolomics	maskObs = 1%	PMM	obsNum = 100	0.189390243902439
KORA metabolomics	maskObs = 1%	PMM	obsNum = 100	0.148093158660844
KORA metabolomics	maskObs = 1%	PMM	obsNum = 100	0.159698113207548
KORA metabolomics	maskObs = 1%	PMM	obsNum = 100	0.185661538461539
KORA metabolomics	maskObs = 1%	PMM	obsNum = 100	0.160358208955224
KORA metabolomics	maskObs = 1%	PMM	obsNum = 100	0.181019607843137
KORA metabolomics	maskObs = 1%	PMM	obsNum = 100	0.130445434298441
KORA metabolomics	maskObs = 1%	PMM	obsNum = 100	0.152592592592593
KORA metabolomics	maskObs = 1%	PMM	obsNum = 100	0.169270833333333
KORA metabolomics	maskObs = 1%	PMM	obsNum = 100	0.199552
KORA metabolomics	maskObs = 1%	PMM	obsNum = 100	0.193711340206186
KORA metabolomics	maskObs = 1%	PMM	obsNum = 100	0.155495495495496
KORA metabolomics	maskObs = 1%	PMM	obsNum = 100	0.142092405735528
KORA metabolomics	maskObs = 1%	PMM	obsNum = 200	0.181724137931034
KORA metabolomics	maskObs = 1%	PMM	obsNum = 200	0.286666666666667
KORA metabolomics	maskObs = 1%	PMM	obsNum = 200	0.280394366197183
KORA metabolomics	maskObs = 1%	PMM	obsNum = 200	0.400806916426513
KORA metabolomics	maskObs = 1%	PMM	obsNum = 200	0.294623655913978
KORA metabolomics	maskObs = 1%	PMM	obsNum = 200	0.421225806451613
KORA metabolomics	maskObs = 1%	PMM	obsNum = 200	0.335044642857143
KORA metabolomics	maskObs = 1%	PMM	obsNum = 200	0.356962025316455
KORA metabolomics	maskObs = 1%	PMM	obsNum = 200	0.284615384615382
KORA metabolomics	maskObs = 1%	PMM	obsNum = 200	0.35590909090909
KORA metabolomics	maskObs = 1%	PMM	obsNum = 200	0.187152317880795
KORA metabolomics	maskObs = 1%	PMM	obsNum = 200	0.338333333333331
KORA metabolomics	maskObs = 1%	PMM	obsNum = 200	0.200547945205479
KORA metabolomics	maskObs = 1%	PMM	obsNum = 200	0.202809917355372
KORA metabolomics	maskObs = 1%	PMM	obsNum = 200	0.238245614035087
KORA metabolomics	maskObs = 1%	PMM	obsNum = 200	0.166028169014084
KORA metabolomics	maskObs = 1%	PMM	obsNum = 200	0.217521367521368
KORA metabolomics	maskObs = 1%	PMM	obsNum = 200	0.201574074074074
KORA metabolomics	maskObs = 1%	PMM	obsNum = 200	0.20845665961945
KORA metabolomics	maskObs = 1%	PMM	obsNum = 200	0.236256157635468
KORA metabolomics	maskObs = 1%	PMM	obsNum = 200	0.168909090909091
KORA metabolomics	maskObs = 1%	PMM	obsNum = 200	0.200811320754717
KORA metabolomics	maskObs = 1%	PMM	obsNum = 200	0.185206349206349
KORA metabolomics	maskObs = 1%	PMM	obsNum = 200	0.174975369458128
KORA metabolomics	maskObs = 1%	PMM	obsNum = 200	0.148615984405458
KORA metabolomics	maskObs = 1%	PMM	obsNum = 200	0.153709198813056
KORA metabolomics	maskObs = 1%	PMM	obsNum = 200	0.181664233576642
KORA metabolomics	maskObs = 1%	PMM	obsNum = 200	0.154493150684931
KORA metabolomics	maskObs = 1%	PMM	obsNum = 200	0.173555555555556
KORA metabolomics	maskObs = 1%	PMM	obsNum = 200	0.128775981524249
KORA metabolomics	maskObs = 1%	PMM	obsNum = 200	0.147692307692308
KORA metabolomics	maskObs = 1%	PMM	obsNum = 200	0.171041666666667
KORA metabolomics	maskObs = 1%	PMM	obsNum = 200	0.194992
KORA metabolomics	maskObs = 1%	PMM	obsNum = 200	0.189667774086379
KORA metabolomics	maskObs = 1%	PMM	obsNum = 200	0.151330275229358
KORA metabolomics	maskObs = 1%	PMM	obsNum = 200	0.138764372747554
KORA metabolomics	maskObs = 3%	PMM	obsNum = 0	0.195079365079365
KORA metabolomics	maskObs = 3%	PMM	obsNum = 0	0.327244897959184
KORA metabolomics	maskObs = 3%	PMM	obsNum = 0	0.291612903225806
KORA metabolomics	maskObs = 3%	PMM	obsNum = 0	0.437125
KORA metabolomics	maskObs = 3%	PMM	obsNum = 0	0.329565217391304
KORA metabolomics	maskObs = 3%	PMM	obsNum = 0	0.411085899513776
KORA metabolomics	maskObs = 3%	PMM	obsNum = 0	0.329554140127388
KORA metabolomics	maskObs = 3%	PMM	obsNum = 0	0.489302325581395
KORA metabolomics	maskObs = 3%	PMM	obsNum = 0	0.282105263157893
KORA metabolomics	maskObs = 3%	PMM	obsNum = 0	0.348499999999999
KORA metabolomics	maskObs = 3%	PMM	obsNum = 0	0.224444444444444
KORA metabolomics	maskObs = 3%	PMM	obsNum = 0	0.40363636363636
KORA metabolomics	maskObs = 3%	PMM	obsNum = 0	0.262857142857143
KORA metabolomics	maskObs = 3%	PMM	obsNum = 0	0.20224
KORA metabolomics	maskObs = 3%	PMM	obsNum = 0	0.251267605633802
KORA metabolomics	maskObs = 3%	PMM	obsNum = 0	0.179428571428571
KORA metabolomics	maskObs = 3%	PMM	obsNum = 0	0.227800687285223
KORA metabolomics	maskObs = 3%	PMM	obsNum = 0	0.376860986547085
KORA metabolomics	maskObs = 3%	PMM	obsNum = 0	0.258988941548183
KORA metabolomics	maskObs = 3%	PMM	obsNum = 0	0.256714975845411
KORA metabolomics	maskObs = 3%	PMM	obsNum = 0	0.214359649122807
KORA metabolomics	maskObs = 3%	PMM	obsNum = 0	0.218353846153846
KORA metabolomics	maskObs = 3%	PMM	obsNum = 0	0.213247496423462
KORA metabolomics	maskObs = 3%	PMM	obsNum = 0	0.274245614035088
KORA metabolomics	maskObs = 3%	PMM	obsNum = 0	0.188580441640378
KORA metabolomics	maskObs = 3%	PMM	obsNum = 0	0.176536312849162
KORA metabolomics	maskObs = 3%	PMM	obsNum = 0	0.197449541284404
KORA metabolomics	maskObs = 3%	PMM	obsNum = 0	0.157521126760563
KORA metabolomics	maskObs = 3%	PMM	obsNum = 0	0.196363636363636
KORA metabolomics	maskObs = 3%	PMM	obsNum = 0	0.159281942977825
KORA metabolomics	maskObs = 3%	PMM	obsNum = 0	0.179768786127168
KORA metabolomics	maskObs = 3%	PMM	obsNum = 0	0.177865168539326
KORA metabolomics	maskObs = 3%	PMM	obsNum = 0	0.192784
KORA metabolomics	maskObs = 3%	PMM	obsNum = 0	0.378061224489796
KORA metabolomics	maskObs = 3%	PMM	obsNum = 0	0.161818181818182
KORA metabolomics	maskObs = 3%	PMM	obsNum = 0	0.158541257367387
KORA metabolomics	maskObs = 3%	PMM	obsNum = 50	0.187004405286344
KORA metabolomics	maskObs = 3%	PMM	obsNum = 50	0.289708737864078
KORA metabolomics	maskObs = 3%	PMM	obsNum = 50	0.283941605839417
KORA metabolomics	maskObs = 3%	PMM	obsNum = 50	0.425952380952381
KORA metabolomics	maskObs = 3%	PMM	obsNum = 50	0.290520231213873
KORA metabolomics	maskObs = 3%	PMM	obsNum = 50	0.43032967032967
KORA metabolomics	maskObs = 3%	PMM	obsNum = 50	0.326486486486486
KORA metabolomics	maskObs = 3%	PMM	obsNum = 50	0.363870967741935
KORA metabolomics	maskObs = 3%	PMM	obsNum = 50	0.270588235294116
KORA metabolomics	maskObs = 3%	PMM	obsNum = 50	0.370399999999998
KORA metabolomics	maskObs = 3%	PMM	obsNum = 50	0.193085106382979
KORA metabolomics	maskObs = 3%	PMM	obsNum = 50	0.347272727272724
KORA metabolomics	maskObs = 3%	PMM	obsNum = 50	0.217083333333333
KORA metabolomics	maskObs = 3%	PMM	obsNum = 50	0.200775193798449
KORA metabolomics	maskObs = 3%	PMM	obsNum = 50	0.24188679245283
KORA metabolomics	maskObs = 3%	PMM	obsNum = 50	0.16478125
KORA metabolomics	maskObs = 3%	PMM	obsNum = 50	0.215787965616046
KORA metabolomics	maskObs = 3%	PMM	obsNum = 50	0.236748768472907
KORA metabolomics	maskObs = 3%	PMM	obsNum = 50	0.217380952380953
KORA metabolomics	maskObs = 3%	PMM	obsNum = 50	0.239270833333333
KORA metabolomics	maskObs = 3%	PMM	obsNum = 50	0.178613065326633
KORA metabolomics	maskObs = 3%	PMM	obsNum = 50	0.206035087719298
KORA metabolomics	maskObs = 3%	PMM	obsNum = 50	0.19652076318743
KORA metabolomics	maskObs = 3%	PMM	obsNum = 50	0.19
KORA metabolomics	maskObs = 3%	PMM	obsNum = 50	0.1485625
KORA metabolomics	maskObs = 3%	PMM	obsNum = 50	0.15604743083004
KORA metabolomics	maskObs = 3%	PMM	obsNum = 50	0.183812080536913
KORA metabolomics	maskObs = 3%	PMM	obsNum = 50	0.151910112359551
KORA metabolomics	maskObs = 3%	PMM	obsNum = 50	0.180210280373832
KORA metabolomics	maskObs = 3%	PMM	obsNum = 50	0.130987514188422
KORA metabolomics	maskObs = 3%	PMM	obsNum = 50	0.150309278350515
KORA metabolomics	maskObs = 3%	PMM	obsNum = 50	0.168450704225352
KORA metabolomics	maskObs = 3%	PMM	obsNum = 50	0.188114942528736
KORA metabolomics	maskObs = 3%	PMM	obsNum = 50	0.197414030261348
KORA metabolomics	maskObs = 3%	PMM	obsNum = 50	0.151101511879049
KORA metabolomics	maskObs = 3%	PMM	obsNum = 50	0.134496396229902
KORA metabolomics	maskObs = 3%	PMM	obsNum = 100	0.187772277227723
KORA metabolomics	maskObs = 3%	PMM	obsNum = 100	0.289931972789116
KORA metabolomics	maskObs = 3%	PMM	obsNum = 100	0.289932432432432
KORA metabolomics	maskObs = 3%	PMM	obsNum = 100	0.412234042553191
KORA metabolomics	maskObs = 3%	PMM	obsNum = 100	0.288258064516129
KORA metabolomics	maskObs = 3%	PMM	obsNum = 100	0.42112
KORA metabolomics	maskObs = 3%	PMM	obsNum = 100	0.332639999999999
KORA metabolomics	maskObs = 3%	PMM	obsNum = 100	0.36578313253012
KORA metabolomics	maskObs = 3%	PMM	obsNum = 100	0.281111111111109
KORA metabolomics	maskObs = 3%	PMM	obsNum = 100	0.363809523809522
KORA metabolomics	maskObs = 3%	PMM	obsNum = 100	0.191914893617021
KORA metabolomics	maskObs = 3%	PMM	obsNum = 100	0.369230769230766
KORA metabolomics	maskObs = 3%	PMM	obsNum = 100	0.208139534883721
KORA metabolomics	maskObs = 3%	PMM	obsNum = 100	0.196936936936937
KORA metabolomics	maskObs = 3%	PMM	obsNum = 100	0.2428
KORA metabolomics	maskObs = 3%	PMM	obsNum = 100	0.161372549019608
KORA metabolomics	maskObs = 3%	PMM	obsNum = 100	0.213760683760684
KORA metabolomics	maskObs = 3%	PMM	obsNum = 100	0.214658385093168
KORA metabolomics	maskObs = 3%	PMM	obsNum = 100	0.209527777777778
KORA metabolomics	maskObs = 3%	PMM	obsNum = 100	0.237278106508876
KORA metabolomics	maskObs = 3%	PMM	obsNum = 100	0.168451282051282
KORA metabolomics	maskObs = 3%	PMM	obsNum = 100	0.206924242424242
KORA metabolomics	maskObs = 3%	PMM	obsNum = 100	0.189809402795426
KORA metabolomics	maskObs = 3%	PMM	obsNum = 100	0.180833333333333
KORA metabolomics	maskObs = 3%	PMM	obsNum = 100	0.144607843137255
KORA metabolomics	maskObs = 3%	PMM	obsNum = 100	0.15593984962406
KORA metabolomics	maskObs = 3%	PMM	obsNum = 100	0.17906976744186
KORA metabolomics	maskObs = 3%	PMM	obsNum = 100	0.149423728813559
KORA metabolomics	maskObs = 3%	PMM	obsNum = 100	0.175394736842105
KORA metabolomics	maskObs = 3%	PMM	obsNum = 100	0.126858316221766
KORA metabolomics	maskObs = 3%	PMM	obsNum = 100	0.144926108374384
KORA metabolomics	maskObs = 3%	PMM	obsNum = 100	0.170845070422535
KORA metabolomics	maskObs = 3%	PMM	obsNum = 100	0.187349260523322
KORA metabolomics	maskObs = 3%	PMM	obsNum = 100	0.19342372881356
KORA metabolomics	maskObs = 3%	PMM	obsNum = 100	0.148973747016707
KORA metabolomics	maskObs = 3%	PMM	obsNum = 100	0.138974798559918
KORA metabolomics	maskObs = 3%	PMM	obsNum = 200	0.179295392953929
KORA metabolomics	maskObs = 3%	PMM	obsNum = 200	0.289420560747664
KORA metabolomics	maskObs = 3%	PMM	obsNum = 200	0.279655172413793
KORA metabolomics	maskObs = 3%	PMM	obsNum = 200	0.404866920152091
KORA metabolomics	maskObs = 3%	PMM	obsNum = 200	0.284929577464788
KORA metabolomics	maskObs = 3%	PMM	obsNum = 200	0.42448
KORA metabolomics	maskObs = 3%	PMM	obsNum = 200	0.341101694915254
KORA metabolomics	maskObs = 3%	PMM	obsNum = 200	0.36090395480226
KORA metabolomics	maskObs = 3%	PMM	obsNum = 200	0.29230769230769
KORA metabolomics	maskObs = 3%	PMM	obsNum = 200	0.365833333333331
KORA metabolomics	maskObs = 3%	PMM	obsNum = 200	0.189180327868852
KORA metabolomics	maskObs = 3%	PMM	obsNum = 200	0.374999999999996
KORA metabolomics	maskObs = 3%	PMM	obsNum = 200	0.201395348837209
KORA metabolomics	maskObs = 3%	PMM	obsNum = 200	0.204
KORA metabolomics	maskObs = 3%	PMM	obsNum = 200	0.235641025641026
KORA metabolomics	maskObs = 3%	PMM	obsNum = 200	0.164791901012373
KORA metabolomics	maskObs = 3%	PMM	obsNum = 200	0.214628975265018
KORA metabolomics	maskObs = 3%	PMM	obsNum = 200	0.202780269058296
KORA metabolomics	maskObs = 3%	PMM	obsNum = 200	0.205719921104537
KORA metabolomics	maskObs = 3%	PMM	obsNum = 200	0.239611650485437
KORA metabolomics	maskObs = 3%	PMM	obsNum = 200	0.17219801980198
KORA metabolomics	maskObs = 3%	PMM	obsNum = 200	0.204027210884354
KORA metabolomics	maskObs = 3%	PMM	obsNum = 200	0.183506849315069
KORA metabolomics	maskObs = 3%	PMM	obsNum = 200	0.175148514851485
KORA metabolomics	maskObs = 3%	PMM	obsNum = 200	0.144679245283019
KORA metabolomics	maskObs = 3%	PMM	obsNum = 200	0.154334763948498
KORA metabolomics	maskObs = 3%	PMM	obsNum = 200	0.178256880733945
KORA metabolomics	maskObs = 3%	PMM	obsNum = 200	0.151357142857143
KORA metabolomics	maskObs = 3%	PMM	obsNum = 200	0.173205257836198
KORA metabolomics	maskObs = 3%	PMM	obsNum = 200	0.123912408759124
KORA metabolomics	maskObs = 3%	PMM	obsNum = 200	0.142666666666667
KORA metabolomics	maskObs = 3%	PMM	obsNum = 200	0.16984375
KORA metabolomics	maskObs = 3%	PMM	obsNum = 200	0.188872180451128
KORA metabolomics	maskObs = 3%	PMM	obsNum = 200	0.189370932754881
KORA metabolomics	maskObs = 3%	PMM	obsNum = 200	0.151494252873563
KORA metabolomics	maskObs = 3%	PMM	obsNum = 200	0.139628992159113
KORA metabolomics	maskObs = 5%	PMM	obsNum = 0	0.192740740740741
KORA metabolomics	maskObs = 5%	PMM	obsNum = 0	0.340926640926641
KORA metabolomics	maskObs = 5%	PMM	obsNum = 0	0.29088
KORA metabolomics	maskObs = 5%	PMM	obsNum = 0	0.46119298245614
KORA metabolomics	maskObs = 5%	PMM	obsNum = 0	0.315225806451613
KORA metabolomics	maskObs = 5%	PMM	obsNum = 0	0.472389937106918
KORA metabolomics	maskObs = 5%	PMM	obsNum = 0	0.325128205128205
KORA metabolomics	maskObs = 5%	PMM	obsNum = 0	0.533962264150943
KORA metabolomics	maskObs = 5%	PMM	obsNum = 0	0.276666666666665
KORA metabolomics	maskObs = 5%	PMM	obsNum = 0	0.371999999999998
KORA metabolomics	maskObs = 5%	PMM	obsNum = 0	0.223577235772357
KORA metabolomics	maskObs = 5%	PMM	obsNum = 0	0.387272727272724
KORA metabolomics	maskObs = 5%	PMM	obsNum = 0	0.271764705882352
KORA metabolomics	maskObs = 5%	PMM	obsNum = 0	0.204916201117318
KORA metabolomics	maskObs = 5%	PMM	obsNum = 0	0.261176470588234
KORA metabolomics	maskObs = 5%	PMM	obsNum = 0	0.172672727272727
KORA metabolomics	maskObs = 5%	PMM	obsNum = 0	0.232093023255814
KORA metabolomics	maskObs = 5%	PMM	obsNum = 0	0.406120689655172
KORA metabolomics	maskObs = 5%	PMM	obsNum = 0	0.305767441860465
KORA metabolomics	maskObs = 5%	PMM	obsNum = 0	0.251489361702128
KORA metabolomics	maskObs = 5%	PMM	obsNum = 0	0.211938895417156
KORA metabolomics	maskObs = 5%	PMM	obsNum = 0	0.220269841269841
KORA metabolomics	maskObs = 5%	PMM	obsNum = 0	0.225109289617486
KORA metabolomics	maskObs = 5%	PMM	obsNum = 0	0.321461187214612
KORA metabolomics	maskObs = 5%	PMM	obsNum = 0	0.189060542797495
KORA metabolomics	maskObs = 5%	PMM	obsNum = 0	0.17054441260745
KORA metabolomics	maskObs = 5%	PMM	obsNum = 0	0.192047058823529
KORA metabolomics	maskObs = 5%	PMM	obsNum = 0	0.15702819956616
KORA metabolomics	maskObs = 5%	PMM	obsNum = 0	0.200646599777034
KORA metabolomics	maskObs = 5%	PMM	obsNum = 0	0.153578125
KORA metabolomics	maskObs = 5%	PMM	obsNum = 0	0.178
KORA metabolomics	maskObs = 5%	PMM	obsNum = 0	0.173233082706767
KORA metabolomics	maskObs = 5%	PMM	obsNum = 0	0.183382352941176
KORA metabolomics	maskObs = 5%	PMM	obsNum = 0	0.3419140625
KORA metabolomics	maskObs = 5%	PMM	obsNum = 0	0.165826086956522
KORA metabolomics	maskObs = 5%	PMM	obsNum = 0	0.158380528157811
KORA metabolomics	maskObs = 5%	PMM	obsNum = 50	0.182673796791443
KORA metabolomics	maskObs = 5%	PMM	obsNum = 50	0.296264090177134
KORA metabolomics	maskObs = 5%	PMM	obsNum = 50	0.28668
KORA metabolomics	maskObs = 5%	PMM	obsNum = 50	0.413854748603352
KORA metabolomics	maskObs = 5%	PMM	obsNum = 50	0.284821428571428
KORA metabolomics	maskObs = 5%	PMM	obsNum = 50	0.430178282009724
KORA metabolomics	maskObs = 5%	PMM	obsNum = 50	0.327107438016529
KORA metabolomics	maskObs = 5%	PMM	obsNum = 50	0.371702127659574
KORA metabolomics	maskObs = 5%	PMM	obsNum = 50	0.287692307692305
KORA metabolomics	maskObs = 5%	PMM	obsNum = 50	0.36
KORA metabolomics	maskObs = 5%	PMM	obsNum = 50	0.193812949640288
KORA metabolomics	maskObs = 5%	PMM	obsNum = 50	0.33272727272727
KORA metabolomics	maskObs = 5%	PMM	obsNum = 50	0.213913043478261
KORA metabolomics	maskObs = 5%	PMM	obsNum = 50	0.202758620689655
KORA metabolomics	maskObs = 5%	PMM	obsNum = 50	0.241702127659574
KORA metabolomics	maskObs = 5%	PMM	obsNum = 50	0.166602941176471
KORA metabolomics	maskObs = 5%	PMM	obsNum = 50	0.218280542986425
KORA metabolomics	maskObs = 5%	PMM	obsNum = 50	0.242542372881356
KORA metabolomics	maskObs = 5%	PMM	obsNum = 50	0.226080347448426
KORA metabolomics	maskObs = 5%	PMM	obsNum = 50	0.239487804878049
KORA metabolomics	maskObs = 5%	PMM	obsNum = 50	0.18139837398374
KORA metabolomics	maskObs = 5%	PMM	obsNum = 50	0.204873949579832
KORA metabolomics	maskObs = 5%	PMM	obsNum = 50	0.19631884057971
KORA metabolomics	maskObs = 5%	PMM	obsNum = 50	0.199279279279279
KORA metabolomics	maskObs = 5%	PMM	obsNum = 50	0.150703883495146
KORA metabolomics	maskObs = 5%	PMM	obsNum = 50	0.157720588235294
KORA metabolomics	maskObs = 5%	PMM	obsNum = 50	0.178084449021627
KORA metabolomics	maskObs = 5%	PMM	obsNum = 50	0.14765811965812
KORA metabolomics	maskObs = 5%	PMM	obsNum = 50	0.18234752589183
KORA metabolomics	maskObs = 5%	PMM	obsNum = 50	0.133370370370371
KORA metabolomics	maskObs = 5%	PMM	obsNum = 50	0.147641509433962
KORA metabolomics	maskObs = 5%	PMM	obsNum = 50	0.165399239543726
KORA metabolomics	maskObs = 5%	PMM	obsNum = 50	0.184015384615385
KORA metabolomics	maskObs = 5%	PMM	obsNum = 50	0.206630136986302
KORA metabolomics	maskObs = 5%	PMM	obsNum = 50	0.152339449541284
KORA metabolomics	maskObs = 5%	PMM	obsNum = 50	0.140806420791133
KORA metabolomics	maskObs = 5%	PMM	obsNum = 100	0.184984615384615
KORA metabolomics	maskObs = 5%	PMM	obsNum = 100	0.294742268041237
KORA metabolomics	maskObs = 5%	PMM	obsNum = 100	0.285747422680412
KORA metabolomics	maskObs = 5%	PMM	obsNum = 100	0.406145833333333
KORA metabolomics	maskObs = 5%	PMM	obsNum = 100	0.289625
KORA metabolomics	maskObs = 5%	PMM	obsNum = 100	0.418995137763371
KORA metabolomics	maskObs = 5%	PMM	obsNum = 100	0.326615384615384
KORA metabolomics	maskObs = 5%	PMM	obsNum = 100	0.37
KORA metabolomics	maskObs = 5%	PMM	obsNum = 100	0.278947368421051
KORA metabolomics	maskObs = 5%	PMM	obsNum = 100	0.360666666666666
KORA metabolomics	maskObs = 5%	PMM	obsNum = 100	0.189782608695652
KORA metabolomics	maskObs = 5%	PMM	obsNum = 100	0.366666666666663
KORA metabolomics	maskObs = 5%	PMM	obsNum = 100	0.206885245901639
KORA metabolomics	maskObs = 5%	PMM	obsNum = 100	0.20592
KORA metabolomics	maskObs = 5%	PMM	obsNum = 100	0.233478260869565
KORA metabolomics	maskObs = 5%	PMM	obsNum = 100	0.162768
KORA metabolomics	maskObs = 5%	PMM	obsNum = 100	0.209502262443439
KORA metabolomics	maskObs = 5%	PMM	obsNum = 100	0.226435643564357
KORA metabolomics	maskObs = 5%	PMM	obsNum = 100	0.204617647058823
KORA metabolomics	maskObs = 5%	PMM	obsNum = 100	0.236612021857924
KORA metabolomics	maskObs = 5%	PMM	obsNum = 100	0.175699115044248
KORA metabolomics	maskObs = 5%	PMM	obsNum = 100	0.206496124031008
KORA metabolomics	maskObs = 5%	PMM	obsNum = 100	0.189594594594594
KORA metabolomics	maskObs = 5%	PMM	obsNum = 100	0.179759036144578
KORA metabolomics	maskObs = 5%	PMM	obsNum = 100	0.14531914893617
KORA metabolomics	maskObs = 5%	PMM	obsNum = 100	0.150566893424036
KORA metabolomics	maskObs = 5%	PMM	obsNum = 100	0.177372262773723
KORA metabolomics	maskObs = 5%	PMM	obsNum = 100	0.147135549872123
KORA metabolomics	maskObs = 5%	PMM	obsNum = 100	0.169569230769231
KORA metabolomics	maskObs = 5%	PMM	obsNum = 100	0.124
KORA metabolomics	maskObs = 5%	PMM	obsNum = 100	0.141259842519685
KORA metabolomics	maskObs = 5%	PMM	obsNum = 100	0.167128027681661
KORA metabolomics	maskObs = 5%	PMM	obsNum = 100	0.185593035908596
KORA metabolomics	maskObs = 5%	PMM	obsNum = 100	0.192989985693849
KORA metabolomics	maskObs = 5%	PMM	obsNum = 100	0.147245657568238
KORA metabolomics	maskObs = 5%	PMM	obsNum = 100	0.146320736980635
KORA metabolomics	maskObs = 5%	PMM	obsNum = 200	0.184501424501425
KORA metabolomics	maskObs = 5%	PMM	obsNum = 200	0.289642058165548
KORA metabolomics	maskObs = 5%	PMM	obsNum = 200	0.278069705093834
KORA metabolomics	maskObs = 5%	PMM	obsNum = 200	0.407889447236181
KORA metabolomics	maskObs = 5%	PMM	obsNum = 200	0.290350877192982
KORA metabolomics	maskObs = 5%	PMM	obsNum = 200	0.418193146417445
KORA metabolomics	maskObs = 5%	PMM	obsNum = 200	0.327428571428571
KORA metabolomics	maskObs = 5%	PMM	obsNum = 200	0.347298578199052
KORA metabolomics	maskObs = 5%	PMM	obsNum = 200	0.278461538461536
KORA metabolomics	maskObs = 5%	PMM	obsNum = 200	0.356666666666665
KORA metabolomics	maskObs = 5%	PMM	obsNum = 200	0.189496402877698
KORA metabolomics	maskObs = 5%	PMM	obsNum = 200	0.334999999999996
KORA metabolomics	maskObs = 5%	PMM	obsNum = 200	0.201016949152542
KORA metabolomics	maskObs = 5%	PMM	obsNum = 200	0.202566844919786
KORA metabolomics	maskObs = 5%	PMM	obsNum = 200	0.2368
KORA metabolomics	maskObs = 5%	PMM	obsNum = 200	0.158962962962963
KORA metabolomics	maskObs = 5%	PMM	obsNum = 200	0.214250764525994
KORA metabolomics	maskObs = 5%	PMM	obsNum = 200	0.203722943722944
KORA metabolomics	maskObs = 5%	PMM	obsNum = 200	0.206935483870968
KORA metabolomics	maskObs = 5%	PMM	obsNum = 200	0.24066265060241
KORA metabolomics	maskObs = 5%	PMM	obsNum = 200	0.172192592592593
KORA metabolomics	maskObs = 5%	PMM	obsNum = 200	0.201587982832618
KORA metabolomics	maskObs = 5%	PMM	obsNum = 200	0.18536170212766
KORA metabolomics	maskObs = 5%	PMM	obsNum = 200	0.173979591836735
KORA metabolomics	maskObs = 5%	PMM	obsNum = 200	0.137259100642398
KORA metabolomics	maskObs = 5%	PMM	obsNum = 200	0.15040590405904
KORA metabolomics	maskObs = 5%	PMM	obsNum = 200	0.17769696969697
KORA metabolomics	maskObs = 5%	PMM	obsNum = 200	0.144732142857143
KORA metabolomics	maskObs = 5%	PMM	obsNum = 200	0.168155844155844
KORA metabolomics	maskObs = 5%	PMM	obsNum = 200	0.117541163556531
KORA metabolomics	maskObs = 5%	PMM	obsNum = 200	0.139484536082474
KORA metabolomics	maskObs = 5%	PMM	obsNum = 200	0.161891891891892
KORA metabolomics	maskObs = 5%	PMM	obsNum = 200	0.181129032258065
KORA metabolomics	maskObs = 5%	PMM	obsNum = 200	0.185914718019257
KORA metabolomics	maskObs = 5%	PMM	obsNum = 200	0.14686170212766
KORA metabolomics	maskObs = 5%	PMM	obsNum = 200	0.141871541977388
KORA metabolomics	maskObs = 10%	PMM	obsNum = 0	0.191221122112211
KORA metabolomics	maskObs = 10%	PMM	obsNum = 0	0.350939226519337
KORA metabolomics	maskObs = 10%	PMM	obsNum = 0	0.296152125279642
KORA metabolomics	maskObs = 10%	PMM	obsNum = 0	0.439044585987261
KORA metabolomics	maskObs = 10%	PMM	obsNum = 0	0.3016
KORA metabolomics	maskObs = 10%	PMM	obsNum = 0	0.427969348659004
KORA metabolomics	maskObs = 10%	PMM	obsNum = 0	0.329333333333333
KORA metabolomics	maskObs = 10%	PMM	obsNum = 0	0.559220779220779
KORA metabolomics	maskObs = 10%	PMM	obsNum = 0	0.279999999999998
KORA metabolomics	maskObs = 10%	PMM	obsNum = 0	0.37090909090909
KORA metabolomics	maskObs = 10%	PMM	obsNum = 0	0.224
KORA metabolomics	maskObs = 10%	PMM	obsNum = 0	0.36444444444444
KORA metabolomics	maskObs = 10%	PMM	obsNum = 0	0.268695652173913
KORA metabolomics	maskObs = 10%	PMM	obsNum = 0	0.211677419354839
KORA metabolomics	maskObs = 10%	PMM	obsNum = 0	0.249454545454545
KORA metabolomics	maskObs = 10%	PMM	obsNum = 0	0.179055118110236
KORA metabolomics	maskObs = 10%	PMM	obsNum = 0	0.213937823834197
KORA metabolomics	maskObs = 10%	PMM	obsNum = 0	0.391541850220264
KORA metabolomics	maskObs = 10%	PMM	obsNum = 0	0.268982785602504
KORA metabolomics	maskObs = 10%	PMM	obsNum = 0	0.248852791878173
KORA metabolomics	maskObs = 10%	PMM	obsNum = 0	0.2198
KORA metabolomics	maskObs = 10%	PMM	obsNum = 0	0.215116883116883
KORA metabolomics	maskObs = 10%	PMM	obsNum = 0	0.23369696969697
KORA metabolomics	maskObs = 10%	PMM	obsNum = 0	0.343192488262911
KORA metabolomics	maskObs = 10%	PMM	obsNum = 0	0.191418685121107
KORA metabolomics	maskObs = 10%	PMM	obsNum = 0	0.173099730458221
KORA metabolomics	maskObs = 10%	PMM	obsNum = 0	0.194803571428571
KORA metabolomics	maskObs = 10%	PMM	obsNum = 0	0.153235772357724
KORA metabolomics	maskObs = 10%	PMM	obsNum = 0	0.20242
KORA metabolomics	maskObs = 10%	PMM	obsNum = 0	0.154919708029197
KORA metabolomics	maskObs = 10%	PMM	obsNum = 0	0.179047619047619
KORA metabolomics	maskObs = 10%	PMM	obsNum = 0	0.168522727272727
KORA metabolomics	maskObs = 10%	PMM	obsNum = 0	0.175544715447155
KORA metabolomics	maskObs = 10%	PMM	obsNum = 0	0.365966228893058
KORA metabolomics	maskObs = 10%	PMM	obsNum = 0	0.155888399412628
KORA metabolomics	maskObs = 10%	PMM	obsNum = 0	0.149145224596598
KORA metabolomics	maskObs = 10%	PMM	obsNum = 50	0.180877192982456
KORA metabolomics	maskObs = 10%	PMM	obsNum = 50	0.292206119162641
KORA metabolomics	maskObs = 10%	PMM	obsNum = 50	0.292374429223744
KORA metabolomics	maskObs = 10%	PMM	obsNum = 50	0.411955719557195
KORA metabolomics	maskObs = 10%	PMM	obsNum = 50	0.300127388535032
KORA metabolomics	maskObs = 10%	PMM	obsNum = 50	0.421509433962264
KORA metabolomics	maskObs = 10%	PMM	obsNum = 50	0.317603686635944
KORA metabolomics	maskObs = 10%	PMM	obsNum = 50	0.381180811808118
KORA metabolomics	maskObs = 10%	PMM	obsNum = 50	0.288421052631577
KORA metabolomics	maskObs = 10%	PMM	obsNum = 50	0.356153846153845
KORA metabolomics	maskObs = 10%	PMM	obsNum = 50	0.19875
KORA metabolomics	maskObs = 10%	PMM	obsNum = 50	0.357777777777774
KORA metabolomics	maskObs = 10%	PMM	obsNum = 50	0.218947368421053
KORA metabolomics	maskObs = 10%	PMM	obsNum = 50	0.204129032258064
KORA metabolomics	maskObs = 10%	PMM	obsNum = 50	0.244897959183673
KORA metabolomics	maskObs = 10%	PMM	obsNum = 50	0.163347826086957
KORA metabolomics	maskObs = 10%	PMM	obsNum = 50	0.219256198347107
KORA metabolomics	maskObs = 10%	PMM	obsNum = 50	0.242212389380531
KORA metabolomics	maskObs = 10%	PMM	obsNum = 50	0.226770186335404
KORA metabolomics	maskObs = 10%	PMM	obsNum = 50	0.246545454545454
KORA metabolomics	maskObs = 10%	PMM	obsNum = 50	0.179764705882353
KORA metabolomics	maskObs = 10%	PMM	obsNum = 50	0.205926605504587
KORA metabolomics	maskObs = 10%	PMM	obsNum = 50	0.189775784753363
KORA metabolomics	maskObs = 10%	PMM	obsNum = 50	0.197368421052632
KORA metabolomics	maskObs = 10%	PMM	obsNum = 50	0.148142414860681
KORA metabolomics	maskObs = 10%	PMM	obsNum = 50	0.156805555555555
KORA metabolomics	maskObs = 10%	PMM	obsNum = 50	0.17636546184739
KORA metabolomics	maskObs = 10%	PMM	obsNum = 50	0.152068230277186
KORA metabolomics	maskObs = 10%	PMM	obsNum = 50	0.181951219512195
KORA metabolomics	maskObs = 10%	PMM	obsNum = 50	0.135765765765766
KORA metabolomics	maskObs = 10%	PMM	obsNum = 50	0.149278350515464
KORA metabolomics	maskObs = 10%	PMM	obsNum = 50	0.160820512820513
KORA metabolomics	maskObs = 10%	PMM	obsNum = 50	0.176046511627907
KORA metabolomics	maskObs = 10%	PMM	obsNum = 50	0.209751552795031
KORA metabolomics	maskObs = 10%	PMM	obsNum = 50	0.152361331220285
KORA metabolomics	maskObs = 10%	PMM	obsNum = 50	0.14054579093432
KORA metabolomics	maskObs = 10%	PMM	obsNum = 100	0.181164556962025
KORA metabolomics	maskObs = 10%	PMM	obsNum = 100	0.29402
KORA metabolomics	maskObs = 10%	PMM	obsNum = 100	0.284729241877256
KORA metabolomics	maskObs = 10%	PMM	obsNum = 100	0.417671957671957
KORA metabolomics	maskObs = 10%	PMM	obsNum = 100	0.29225352112676
KORA metabolomics	maskObs = 10%	PMM	obsNum = 100	0.434604200323102
KORA metabolomics	maskObs = 10%	PMM	obsNum = 100	0.342204724409449
KORA metabolomics	maskObs = 10%	PMM	obsNum = 100	0.379447513812154
KORA metabolomics	maskObs = 10%	PMM	obsNum = 100	0.279999999999999
KORA metabolomics	maskObs = 10%	PMM	obsNum = 100	0.374827586206895
KORA metabolomics	maskObs = 10%	PMM	obsNum = 100	0.192847682119205
KORA metabolomics	maskObs = 10%	PMM	obsNum = 100	0.347272727272724
KORA metabolomics	maskObs = 10%	PMM	obsNum = 100	0.208636363636364
KORA metabolomics	maskObs = 10%	PMM	obsNum = 100	0.195702479338843
KORA metabolomics	maskObs = 10%	PMM	obsNum = 100	0.236153846153846
KORA metabolomics	maskObs = 10%	PMM	obsNum = 100	0.163504273504273
KORA metabolomics	maskObs = 10%	PMM	obsNum = 100	0.20983498349835
KORA metabolomics	maskObs = 10%	PMM	obsNum = 100	0.22593220338983
KORA metabolomics	maskObs = 10%	PMM	obsNum = 100	0.212691218130312
KORA metabolomics	maskObs = 10%	PMM	obsNum = 100	0.236975308641975
KORA metabolomics	maskObs = 10%	PMM	obsNum = 100	0.175175824175824
KORA metabolomics	maskObs = 10%	PMM	obsNum = 100	0.207085714285714
KORA metabolomics	maskObs = 10%	PMM	obsNum = 100	0.188327526132404
KORA metabolomics	maskObs = 10%	PMM	obsNum = 100	0.183880597014925
KORA metabolomics	maskObs = 10%	PMM	obsNum = 100	0.14070110701107
KORA metabolomics	maskObs = 10%	PMM	obsNum = 100	0.150546875
KORA metabolomics	maskObs = 10%	PMM	obsNum = 100	0.174747663551402
KORA metabolomics	maskObs = 10%	PMM	obsNum = 100	0.150206297502714
KORA metabolomics	maskObs = 10%	PMM	obsNum = 100	0.180586166471278
KORA metabolomics	maskObs = 10%	PMM	obsNum = 100	0.123684210526316
KORA metabolomics	maskObs = 10%	PMM	obsNum = 100	0.140745341614907
KORA metabolomics	maskObs = 10%	PMM	obsNum = 100	0.160425531914894
KORA metabolomics	maskObs = 10%	PMM	obsNum = 100	0.174434108527132
KORA metabolomics	maskObs = 10%	PMM	obsNum = 100	0.192212065813529
KORA metabolomics	maskObs = 10%	PMM	obsNum = 100	0.145261489698891
KORA metabolomics	maskObs = 10%	PMM	obsNum = 100	0.138871839204668
KORA metabolomics	maskObs = 10%	PMM	obsNum = 200	0.178759305210918
KORA metabolomics	maskObs = 10%	PMM	obsNum = 200	0.289773071104387
KORA metabolomics	maskObs = 10%	PMM	obsNum = 200	0.276437246963563
KORA metabolomics	maskObs = 10%	PMM	obsNum = 200	0.410114942528735
KORA metabolomics	maskObs = 10%	PMM	obsNum = 200	0.286285714285714
KORA metabolomics	maskObs = 10%	PMM	obsNum = 200	0.41824074074074
KORA metabolomics	maskObs = 10%	PMM	obsNum = 200	0.33236641221374
KORA metabolomics	maskObs = 10%	PMM	obsNum = 200	0.362857142857143
KORA metabolomics	maskObs = 10%	PMM	obsNum = 200	0.284705882352939
KORA metabolomics	maskObs = 10%	PMM	obsNum = 200	0.36230769230769
KORA metabolomics	maskObs = 10%	PMM	obsNum = 200	0.1924
KORA metabolomics	maskObs = 10%	PMM	obsNum = 200	0.366666666666663
KORA metabolomics	maskObs = 10%	PMM	obsNum = 200	0.198769230769231
KORA metabolomics	maskObs = 10%	PMM	obsNum = 200	0.20377358490566
KORA metabolomics	maskObs = 10%	PMM	obsNum = 200	0.231475409836065
KORA metabolomics	maskObs = 10%	PMM	obsNum = 200	0.16206
KORA metabolomics	maskObs = 10%	PMM	obsNum = 200	0.209354838709677
KORA metabolomics	maskObs = 10%	PMM	obsNum = 200	0.2129
KORA metabolomics	maskObs = 10%	PMM	obsNum = 200	0.207293868921776
KORA metabolomics	maskObs = 10%	PMM	obsNum = 200	0.239434782608696
KORA metabolomics	maskObs = 10%	PMM	obsNum = 200	0.170174603174603
KORA metabolomics	maskObs = 10%	PMM	obsNum = 200	0.202109589041096
KORA metabolomics	maskObs = 10%	PMM	obsNum = 200	0.18848854961832
KORA metabolomics	maskObs = 10%	PMM	obsNum = 200	0.175333333333333
KORA metabolomics	maskObs = 10%	PMM	obsNum = 200	0.140395256916996
KORA metabolomics	maskObs = 10%	PMM	obsNum = 200	0.145436408977556
KORA metabolomics	maskObs = 10%	PMM	obsNum = 200	0.170361445783133
KORA metabolomics	maskObs = 10%	PMM	obsNum = 200	0.1442
KORA metabolomics	maskObs = 10%	PMM	obsNum = 200	0.173829787234042
KORA metabolomics	maskObs = 10%	PMM	obsNum = 200	0.116870897155361
KORA metabolomics	maskObs = 10%	PMM	obsNum = 200	0.135737704918033
KORA metabolomics	maskObs = 10%	PMM	obsNum = 200	0.158823529411765
KORA metabolomics	maskObs = 10%	PMM	obsNum = 200	0.174582677165354
KORA metabolomics	maskObs = 10%	PMM	obsNum = 200	0.186714801444043
KORA metabolomics	maskObs = 10%	PMM	obsNum = 200	0.143522012578617
KORA metabolomics	maskObs = 10%	PMM	obsNum = 200	0.139119182746879
KORA metabolomics	maskObs = 20%	PMM	obsNum = 0	0.192067307692308
KORA metabolomics	maskObs = 20%	PMM	obsNum = 0	0.318446280991735
KORA metabolomics	maskObs = 20%	PMM	obsNum = 0	0.286629834254143
KORA metabolomics	maskObs = 20%	PMM	obsNum = 0	0.427182320441989
KORA metabolomics	maskObs = 20%	PMM	obsNum = 0	0.307837837837838
KORA metabolomics	maskObs = 20%	PMM	obsNum = 0	0.409490909090909
KORA metabolomics	maskObs = 20%	PMM	obsNum = 0	0.339179487179487
KORA metabolomics	maskObs = 20%	PMM	obsNum = 0	0.534252873563218
KORA metabolomics	maskObs = 20%	PMM	obsNum = 0	0.267777777777776
KORA metabolomics	maskObs = 20%	PMM	obsNum = 0	0.359230769230768
KORA metabolomics	maskObs = 20%	PMM	obsNum = 0	0.226923076923077
KORA metabolomics	maskObs = 20%	PMM	obsNum = 0	0.337999999999997
KORA metabolomics	maskObs = 20%	PMM	obsNum = 0	0.260350877192982
KORA metabolomics	maskObs = 20%	PMM	obsNum = 0	0.213061224489796
KORA metabolomics	maskObs = 20%	PMM	obsNum = 0	0.243461538461538
KORA metabolomics	maskObs = 20%	PMM	obsNum = 0	0.174042105263158
KORA metabolomics	maskObs = 20%	PMM	obsNum = 0	0.227625418060201
KORA metabolomics	maskObs = 20%	PMM	obsNum = 0	0.41009009009009
KORA metabolomics	maskObs = 20%	PMM	obsNum = 0	0.255724533715925
KORA metabolomics	maskObs = 20%	PMM	obsNum = 0	0.256444444444445
KORA metabolomics	maskObs = 20%	PMM	obsNum = 0	0.217722772277228
KORA metabolomics	maskObs = 20%	PMM	obsNum = 0	0.209808695652174
KORA metabolomics	maskObs = 20%	PMM	obsNum = 0	0.255526657997399
KORA metabolomics	maskObs = 20%	PMM	obsNum = 0	0.309041095890411
KORA metabolomics	maskObs = 20%	PMM	obsNum = 0	0.19258785942492
KORA metabolomics	maskObs = 20%	PMM	obsNum = 0	0.171266846361186
KORA metabolomics	maskObs = 20%	PMM	obsNum = 0	0.185554140127388
KORA metabolomics	maskObs = 20%	PMM	obsNum = 0	0.155986696230599
KORA metabolomics	maskObs = 20%	PMM	obsNum = 0	0.190478632478632
KORA metabolomics	maskObs = 20%	PMM	obsNum = 0	0.149578947368421
KORA metabolomics	maskObs = 20%	PMM	obsNum = 0	0.172086330935252
KORA metabolomics	maskObs = 20%	PMM	obsNum = 0	0.161918819188192
KORA metabolomics	maskObs = 20%	PMM	obsNum = 0	0.182913385826772
KORA metabolomics	maskObs = 20%	PMM	obsNum = 0	0.370922787193974
KORA metabolomics	maskObs = 20%	PMM	obsNum = 0	0.162389380530974
KORA metabolomics	maskObs = 20%	PMM	obsNum = 0	0.167901486988848
KORA metabolomics	maskObs = 20%	PMM	obsNum = 50	0.189865771812081
KORA metabolomics	maskObs = 20%	PMM	obsNum = 50	0.294168224299065
KORA metabolomics	maskObs = 20%	PMM	obsNum = 50	0.296554455445545
KORA metabolomics	maskObs = 20%	PMM	obsNum = 50	0.417068965517241
KORA metabolomics	maskObs = 20%	PMM	obsNum = 50	0.298571428571428
KORA metabolomics	maskObs = 20%	PMM	obsNum = 50	0.417277676950998
KORA metabolomics	maskObs = 20%	PMM	obsNum = 50	0.325141509433962
KORA metabolomics	maskObs = 20%	PMM	obsNum = 50	0.379444444444444
KORA metabolomics	maskObs = 20%	PMM	obsNum = 50	0.273333333333331
KORA metabolomics	maskObs = 20%	PMM	obsNum = 50	0.361290322580644
KORA metabolomics	maskObs = 20%	PMM	obsNum = 50	0.20051724137931
KORA metabolomics	maskObs = 20%	PMM	obsNum = 50	0.356363636363633
KORA metabolomics	maskObs = 20%	PMM	obsNum = 50	0.224067796610169
KORA metabolomics	maskObs = 20%	PMM	obsNum = 50	0.204324324324324
KORA metabolomics	maskObs = 20%	PMM	obsNum = 50	0.238545454545454
KORA metabolomics	maskObs = 20%	PMM	obsNum = 50	0.167082906857728
KORA metabolomics	maskObs = 20%	PMM	obsNum = 50	0.218439306358382
KORA metabolomics	maskObs = 20%	PMM	obsNum = 50	0.254979423868313
KORA metabolomics	maskObs = 20%	PMM	obsNum = 50	0.222396804260986
KORA metabolomics	maskObs = 20%	PMM	obsNum = 50	0.23720652173913
KORA metabolomics	maskObs = 20%	PMM	obsNum = 50	0.183462686567164
KORA metabolomics	maskObs = 20%	PMM	obsNum = 50	0.207509803921569
KORA metabolomics	maskObs = 20%	PMM	obsNum = 50	0.201301587301587
KORA metabolomics	maskObs = 20%	PMM	obsNum = 50	0.196635514018692
KORA metabolomics	maskObs = 20%	PMM	obsNum = 50	0.154600760456274
KORA metabolomics	maskObs = 20%	PMM	obsNum = 50	0.156833333333333
KORA metabolomics	maskObs = 20%	PMM	obsNum = 50	0.179878260869565
KORA metabolomics	maskObs = 20%	PMM	obsNum = 50	0.152897637795275
KORA metabolomics	maskObs = 20%	PMM	obsNum = 50	0.183808411214953
KORA metabolomics	maskObs = 20%	PMM	obsNum = 50	0.131376146788991
KORA metabolomics	maskObs = 20%	PMM	obsNum = 50	0.146184971098266
KORA metabolomics	maskObs = 20%	PMM	obsNum = 50	0.167086614173228
KORA metabolomics	maskObs = 20%	PMM	obsNum = 50	0.174438138479001
KORA metabolomics	maskObs = 20%	PMM	obsNum = 50	0.215087719298245
KORA metabolomics	maskObs = 20%	PMM	obsNum = 50	0.15137339055794
KORA metabolomics	maskObs = 20%	PMM	obsNum = 50	0.14242480764747
KORA metabolomics	maskObs = 20%	PMM	obsNum = 100	0.186268656716418
KORA metabolomics	maskObs = 20%	PMM	obsNum = 100	0.296645435244161
KORA metabolomics	maskObs = 20%	PMM	obsNum = 100	0.287378640776699
KORA metabolomics	maskObs = 20%	PMM	obsNum = 100	0.4184
KORA metabolomics	maskObs = 20%	PMM	obsNum = 100	0.292121212121212
KORA metabolomics	maskObs = 20%	PMM	obsNum = 100	0.412936802973977
KORA metabolomics	maskObs = 20%	PMM	obsNum = 100	0.323365384615384
KORA metabolomics	maskObs = 20%	PMM	obsNum = 100	0.364347826086956
KORA metabolomics	maskObs = 20%	PMM	obsNum = 100	0.279999999999999
KORA metabolomics	maskObs = 20%	PMM	obsNum = 100	0.347948717948718
KORA metabolomics	maskObs = 20%	PMM	obsNum = 100	0.198333333333333
KORA metabolomics	maskObs = 20%	PMM	obsNum = 100	0.342857142857138
KORA metabolomics	maskObs = 20%	PMM	obsNum = 100	0.215873015873015
KORA metabolomics	maskObs = 20%	PMM	obsNum = 100	0.206315789473684
KORA metabolomics	maskObs = 20%	PMM	obsNum = 100	0.238666666666666
KORA metabolomics	maskObs = 20%	PMM	obsNum = 100	0.164679245283019
KORA metabolomics	maskObs = 20%	PMM	obsNum = 100	0.220740740740741
KORA metabolomics	maskObs = 20%	PMM	obsNum = 100	0.236536796536796
KORA metabolomics	maskObs = 20%	PMM	obsNum = 100	0.217643097643098
KORA metabolomics	maskObs = 20%	PMM	obsNum = 100	0.237415254237288
KORA metabolomics	maskObs = 20%	PMM	obsNum = 100	0.177428571428571
KORA metabolomics	maskObs = 20%	PMM	obsNum = 100	0.202761194029851
KORA metabolomics	maskObs = 20%	PMM	obsNum = 100	0.193674832962138
KORA metabolomics	maskObs = 20%	PMM	obsNum = 100	0.188612440191388
KORA metabolomics	maskObs = 20%	PMM	obsNum = 100	0.147850098619329
KORA metabolomics	maskObs = 20%	PMM	obsNum = 100	0.152162849872773
KORA metabolomics	maskObs = 20%	PMM	obsNum = 100	0.175722222222222
KORA metabolomics	maskObs = 20%	PMM	obsNum = 100	0.156904761904762
KORA metabolomics	maskObs = 20%	PMM	obsNum = 100	0.176392156862745
KORA metabolomics	maskObs = 20%	PMM	obsNum = 100	0.122954128440367
KORA metabolomics	maskObs = 20%	PMM	obsNum = 100	0.1416
KORA metabolomics	maskObs = 20%	PMM	obsNum = 100	0.161596958174905
KORA metabolomics	maskObs = 20%	PMM	obsNum = 100	0.17705376344086
KORA metabolomics	maskObs = 20%	PMM	obsNum = 100	0.203125
KORA metabolomics	maskObs = 20%	PMM	obsNum = 100	0.1486701208981
KORA metabolomics	maskObs = 20%	PMM	obsNum = 100	0.137370723945903
KORA metabolomics	maskObs = 20%	PMM	obsNum = 200	0.186050808314088
KORA metabolomics	maskObs = 20%	PMM	obsNum = 200	0.298797385620915
KORA metabolomics	maskObs = 20%	PMM	obsNum = 200	0.289358974358974
KORA metabolomics	maskObs = 20%	PMM	obsNum = 200	0.413507462686567
KORA metabolomics	maskObs = 20%	PMM	obsNum = 200	0.286336633663366
KORA metabolomics	maskObs = 20%	PMM	obsNum = 200	0.408530465949821
KORA metabolomics	maskObs = 20%	PMM	obsNum = 200	0.32009009009009
KORA metabolomics	maskObs = 20%	PMM	obsNum = 200	0.356867469879517
KORA metabolomics	maskObs = 20%	PMM	obsNum = 200	0.281999999999999
KORA metabolomics	maskObs = 20%	PMM	obsNum = 200	0.354042553191489
KORA metabolomics	maskObs = 20%	PMM	obsNum = 200	0.195957446808511
KORA metabolomics	maskObs = 20%	PMM	obsNum = 200	0.338333333333331
KORA metabolomics	maskObs = 20%	PMM	obsNum = 200	0.20735294117647
KORA metabolomics	maskObs = 20%	PMM	obsNum = 200	0.207457627118644
KORA metabolomics	maskObs = 20%	PMM	obsNum = 200	0.240350877192982
KORA metabolomics	maskObs = 20%	PMM	obsNum = 200	0.163382045929019
KORA metabolomics	maskObs = 20%	PMM	obsNum = 200	0.219243986254296
KORA metabolomics	maskObs = 20%	PMM	obsNum = 200	0.215964125560538
KORA metabolomics	maskObs = 20%	PMM	obsNum = 200	0.213877551020408
KORA metabolomics	maskObs = 20%	PMM	obsNum = 200	0.239514563106796
KORA metabolomics	maskObs = 20%	PMM	obsNum = 200	0.174609523809524
KORA metabolomics	maskObs = 20%	PMM	obsNum = 200	0.205617647058824
KORA metabolomics	maskObs = 20%	PMM	obsNum = 200	0.192187028657617
KORA metabolomics	maskObs = 20%	PMM	obsNum = 200	0.17726872246696
KORA metabolomics	maskObs = 20%	PMM	obsNum = 200	0.149232386961093
KORA metabolomics	maskObs = 20%	PMM	obsNum = 200	0.148599508599508
KORA metabolomics	maskObs = 20%	PMM	obsNum = 200	0.167906666666667
KORA metabolomics	maskObs = 20%	PMM	obsNum = 200	0.155893333333333
KORA metabolomics	maskObs = 20%	PMM	obsNum = 200	0.174233654876742
KORA metabolomics	maskObs = 20%	PMM	obsNum = 200	0.118242038216561
KORA metabolomics	maskObs = 20%	PMM	obsNum = 200	0.143169398907104
KORA metabolomics	maskObs = 20%	PMM	obsNum = 200	0.161775700934579
KORA metabolomics	maskObs = 20%	PMM	obsNum = 200	0.175238095238095
KORA metabolomics	maskObs = 20%	PMM	obsNum = 200	0.195983772819472
KORA metabolomics	maskObs = 20%	PMM	obsNum = 200	0.147737478411054
KORA metabolomics	maskObs = 20%	PMM	obsNum = 200	0.143779926335175
KORA metabolomics	maskObs = 1%	LM/GLMM	obsNum = 0	0.20930052418057
KORA metabolomics	maskObs = 1%	LM/GLMM	obsNum = 0	0.389846290052839
KORA metabolomics	maskObs = 1%	LM/GLMM	obsNum = 0	0.346361679239862
KORA metabolomics	maskObs = 1%	LM/GLMM	obsNum = 0	0.506874330864935
KORA metabolomics	maskObs = 1%	LM/GLMM	obsNum = 0	0.367547513785472
KORA metabolomics	maskObs = 1%	LM/GLMM	obsNum = 0	0.535905636416706
KORA metabolomics	maskObs = 1%	LM/GLMM	obsNum = 0	0.356262547491547
KORA metabolomics	maskObs = 1%	LM/GLMM	obsNum = 0	0.578810678376347
KORA metabolomics	maskObs = 1%	LM/GLMM	obsNum = 0	0.29009139847094
KORA metabolomics	maskObs = 1%	LM/GLMM	obsNum = 0	0.392737489129277
KORA metabolomics	maskObs = 1%	LM/GLMM	obsNum = 0	0.231443649068574
KORA metabolomics	maskObs = 1%	LM/GLMM	obsNum = 0	0.372154282443895
KORA metabolomics	maskObs = 1%	LM/GLMM	obsNum = 0	0.260951158896245
KORA metabolomics	maskObs = 1%	LM/GLMM	obsNum = 0	0.212525579856697
KORA metabolomics	maskObs = 1%	LM/GLMM	obsNum = 0	0.280647742365095
KORA metabolomics	maskObs = 1%	LM/GLMM	obsNum = 0	0.199774455251728
KORA metabolomics	maskObs = 1%	LM/GLMM	obsNum = 0	0.343249018700338
KORA metabolomics	maskObs = 1%	LM/GLMM	obsNum = 0	0.413675582105503
KORA metabolomics	maskObs = 1%	LM/GLMM	obsNum = 0	0.32443956205491
KORA metabolomics	maskObs = 1%	LM/GLMM	obsNum = 0	0.264090906532585
KORA metabolomics	maskObs = 1%	LM/GLMM	obsNum = 0	0.231251794026687
KORA metabolomics	maskObs = 1%	LM/GLMM	obsNum = 0	0.256135571213076
KORA metabolomics	maskObs = 1%	LM/GLMM	obsNum = 0	0.254579297291863
KORA metabolomics	maskObs = 1%	LM/GLMM	obsNum = 0	0.334448458421413
KORA metabolomics	maskObs = 1%	LM/GLMM	obsNum = 0	0.18733060209687
KORA metabolomics	maskObs = 1%	LM/GLMM	obsNum = 0	0.175231430890477
KORA metabolomics	maskObs = 1%	LM/GLMM	obsNum = 0	0.222508195154578
KORA metabolomics	maskObs = 1%	LM/GLMM	obsNum = 0	0.169706398202777
KORA metabolomics	maskObs = 1%	LM/GLMM	obsNum = 0	0.217084978719007
KORA metabolomics	maskObs = 1%	LM/GLMM	obsNum = 0	0.167622543265167
KORA metabolomics	maskObs = 1%	LM/GLMM	obsNum = 0	0.196390507357223
KORA metabolomics	maskObs = 1%	LM/GLMM	obsNum = 0	0.182339012720829
KORA metabolomics	maskObs = 1%	LM/GLMM	obsNum = 0	0.201785233758922
KORA metabolomics	maskObs = 1%	LM/GLMM	obsNum = 0	0.356458140386266
KORA metabolomics	maskObs = 1%	LM/GLMM	obsNum = 0	0.167618295804491
KORA metabolomics	maskObs = 1%	LM/GLMM	obsNum = 0	0.187513292583757
KORA metabolomics	maskObs = 1%	LM/GLMM	obsNum = 50	0.218514136279547
KORA metabolomics	maskObs = 1%	LM/GLMM	obsNum = 50	0.378312770321866
KORA metabolomics	maskObs = 1%	LM/GLMM	obsNum = 50	0.354866378343253
KORA metabolomics	maskObs = 1%	LM/GLMM	obsNum = 50	0.518197016219902
KORA metabolomics	maskObs = 1%	LM/GLMM	obsNum = 50	0.343966544393755
KORA metabolomics	maskObs = 1%	LM/GLMM	obsNum = 50	0.607339146435769
KORA metabolomics	maskObs = 1%	LM/GLMM	obsNum = 50	0.395428544634479
KORA metabolomics	maskObs = 1%	LM/GLMM	obsNum = 50	0.543890119409871
KORA metabolomics	maskObs = 1%	LM/GLMM	obsNum = 50	4.96383585064428
KORA metabolomics	maskObs = 1%	LM/GLMM	obsNum = 50	0.444327048683954
KORA metabolomics	maskObs = 1%	LM/GLMM	obsNum = 50	0.252324951215184
KORA metabolomics	maskObs = 1%	LM/GLMM	obsNum = 50	7.95863298664242
KORA metabolomics	maskObs = 1%	LM/GLMM	obsNum = 50	0.278863330785882
KORA metabolomics	maskObs = 1%	LM/GLMM	obsNum = 50	0.271134082093301
KORA metabolomics	maskObs = 1%	LM/GLMM	obsNum = 50	0.340746878042208
KORA metabolomics	maskObs = 1%	LM/GLMM	obsNum = 50	0.192164106538524
KORA metabolomics	maskObs = 1%	LM/GLMM	obsNum = 50	0.338827218419035
KORA metabolomics	maskObs = 1%	LM/GLMM	obsNum = 50	0.376278372911673
KORA metabolomics	maskObs = 1%	LM/GLMM	obsNum = 50	0.331195045706937
KORA metabolomics	maskObs = 1%	LM/GLMM	obsNum = 50	0.283510122402904
KORA metabolomics	maskObs = 1%	LM/GLMM	obsNum = 50	0.252260899035944
KORA metabolomics	maskObs = 1%	LM/GLMM	obsNum = 50	0.231670693196381
KORA metabolomics	maskObs = 1%	LM/GLMM	obsNum = 50	0.267034714406783
KORA metabolomics	maskObs = 1%	LM/GLMM	obsNum = 50	0.296689892614138
KORA metabolomics	maskObs = 1%	LM/GLMM	obsNum = 50	0.255240465853111
KORA metabolomics	maskObs = 1%	LM/GLMM	obsNum = 50	0.2593947455526
KORA metabolomics	maskObs = 1%	LM/GLMM	obsNum = 50	0.346384467934171
KORA metabolomics	maskObs = 1%	LM/GLMM	obsNum = 50	0.296054484632996
KORA metabolomics	maskObs = 1%	LM/GLMM	obsNum = 50	0.379290437905956
KORA metabolomics	maskObs = 1%	LM/GLMM	obsNum = 50	0.200263674916698
KORA metabolomics	maskObs = 1%	LM/GLMM	obsNum = 50	0.258490283708833
KORA metabolomics	maskObs = 1%	LM/GLMM	obsNum = 50	0.240417536356085
KORA metabolomics	maskObs = 1%	LM/GLMM	obsNum = 50	0.264777752407432
KORA metabolomics	maskObs = 1%	LM/GLMM	obsNum = 50	0.341955959282796
KORA metabolomics	maskObs = 1%	LM/GLMM	obsNum = 50	0.261121405407526
KORA metabolomics	maskObs = 1%	LM/GLMM	obsNum = 50	0.208294422621679
KORA metabolomics	maskObs = 1%	LM/GLMM	obsNum = 100	0.21067082717977
KORA metabolomics	maskObs = 1%	LM/GLMM	obsNum = 100	0.363145607726314
KORA metabolomics	maskObs = 1%	LM/GLMM	obsNum = 100	0.348094067897297
KORA metabolomics	maskObs = 1%	LM/GLMM	obsNum = 100	0.517495210668189
KORA metabolomics	maskObs = 1%	LM/GLMM	obsNum = 100	0.381040347001526
KORA metabolomics	maskObs = 1%	LM/GLMM	obsNum = 100	0.588065964532808
KORA metabolomics	maskObs = 1%	LM/GLMM	obsNum = 100	0.404235117775322
KORA metabolomics	maskObs = 1%	LM/GLMM	obsNum = 100	0.545781595191448
KORA metabolomics	maskObs = 1%	LM/GLMM	obsNum = 100	5.00397310497134
KORA metabolomics	maskObs = 1%	LM/GLMM	obsNum = 100	0.446625955148034
KORA metabolomics	maskObs = 1%	LM/GLMM	obsNum = 100	0.256154217760104
KORA metabolomics	maskObs = 1%	LM/GLMM	obsNum = 100	7.75141391746145
KORA metabolomics	maskObs = 1%	LM/GLMM	obsNum = 100	0.269046510024465
KORA metabolomics	maskObs = 1%	LM/GLMM	obsNum = 100	0.272327488996617
KORA metabolomics	maskObs = 1%	LM/GLMM	obsNum = 100	0.331872507635336
KORA metabolomics	maskObs = 1%	LM/GLMM	obsNum = 100	0.187873096800841
KORA metabolomics	maskObs = 1%	LM/GLMM	obsNum = 100	0.334132419325779
KORA metabolomics	maskObs = 1%	LM/GLMM	obsNum = 100	0.37688765578186
KORA metabolomics	maskObs = 1%	LM/GLMM	obsNum = 100	0.32213769324647
KORA metabolomics	maskObs = 1%	LM/GLMM	obsNum = 100	0.267264310160505
KORA metabolomics	maskObs = 1%	LM/GLMM	obsNum = 100	0.251689517446562
KORA metabolomics	maskObs = 1%	LM/GLMM	obsNum = 100	0.22690379039541
KORA metabolomics	maskObs = 1%	LM/GLMM	obsNum = 100	0.257871560110325
KORA metabolomics	maskObs = 1%	LM/GLMM	obsNum = 100	0.283858762143063
KORA metabolomics	maskObs = 1%	LM/GLMM	obsNum = 100	0.248921710381565
KORA metabolomics	maskObs = 1%	LM/GLMM	obsNum = 100	0.264383856986959
KORA metabolomics	maskObs = 1%	LM/GLMM	obsNum = 100	0.347999133618856
KORA metabolomics	maskObs = 1%	LM/GLMM	obsNum = 100	0.29368528775129
KORA metabolomics	maskObs = 1%	LM/GLMM	obsNum = 100	0.381475159068235
KORA metabolomics	maskObs = 1%	LM/GLMM	obsNum = 100	0.197820476197201
KORA metabolomics	maskObs = 1%	LM/GLMM	obsNum = 100	0.266209017865307
KORA metabolomics	maskObs = 1%	LM/GLMM	obsNum = 100	0.246724139062522
KORA metabolomics	maskObs = 1%	LM/GLMM	obsNum = 100	0.267745167347987
KORA metabolomics	maskObs = 1%	LM/GLMM	obsNum = 100	0.341166840578402
KORA metabolomics	maskObs = 1%	LM/GLMM	obsNum = 100	0.268693816500757
KORA metabolomics	maskObs = 1%	LM/GLMM	obsNum = 100	0.202924067949888
KORA metabolomics	maskObs = 1%	LM/GLMM	obsNum = 200	0.212458755506989
KORA metabolomics	maskObs = 1%	LM/GLMM	obsNum = 200	0.365455836852573
KORA metabolomics	maskObs = 1%	LM/GLMM	obsNum = 200	0.343050516182058
KORA metabolomics	maskObs = 1%	LM/GLMM	obsNum = 200	0.508988854751458
KORA metabolomics	maskObs = 1%	LM/GLMM	obsNum = 200	0.403121085970306
KORA metabolomics	maskObs = 1%	LM/GLMM	obsNum = 200	0.554140259067698
KORA metabolomics	maskObs = 1%	LM/GLMM	obsNum = 200	0.406824808963037
KORA metabolomics	maskObs = 1%	LM/GLMM	obsNum = 200	0.529700999836168
KORA metabolomics	maskObs = 1%	LM/GLMM	obsNum = 200	5.13874699699372
KORA metabolomics	maskObs = 1%	LM/GLMM	obsNum = 200	0.442935865293159
KORA metabolomics	maskObs = 1%	LM/GLMM	obsNum = 200	0.255881072906179
KORA metabolomics	maskObs = 1%	LM/GLMM	obsNum = 200	8.15335117399002
KORA metabolomics	maskObs = 1%	LM/GLMM	obsNum = 200	0.273618315758423
KORA metabolomics	maskObs = 1%	LM/GLMM	obsNum = 200	0.267875234577786
KORA metabolomics	maskObs = 1%	LM/GLMM	obsNum = 200	0.327182855345179
KORA metabolomics	maskObs = 1%	LM/GLMM	obsNum = 200	0.1912782865434
KORA metabolomics	maskObs = 1%	LM/GLMM	obsNum = 200	0.323229529849639
KORA metabolomics	maskObs = 1%	LM/GLMM	obsNum = 200	0.36924189684244
KORA metabolomics	maskObs = 1%	LM/GLMM	obsNum = 200	0.312694633461403
KORA metabolomics	maskObs = 1%	LM/GLMM	obsNum = 200	0.270869638000854
KORA metabolomics	maskObs = 1%	LM/GLMM	obsNum = 200	0.242880501243622
KORA metabolomics	maskObs = 1%	LM/GLMM	obsNum = 200	0.220119570240762
KORA metabolomics	maskObs = 1%	LM/GLMM	obsNum = 200	0.253236120595979
KORA metabolomics	maskObs = 1%	LM/GLMM	obsNum = 200	0.27935742009844
KORA metabolomics	maskObs = 1%	LM/GLMM	obsNum = 200	0.256666113248681
KORA metabolomics	maskObs = 1%	LM/GLMM	obsNum = 200	0.265392685877088
KORA metabolomics	maskObs = 1%	LM/GLMM	obsNum = 200	0.352828701643603
KORA metabolomics	maskObs = 1%	LM/GLMM	obsNum = 200	0.290942280477471
KORA metabolomics	maskObs = 1%	LM/GLMM	obsNum = 200	0.384762910357348
KORA metabolomics	maskObs = 1%	LM/GLMM	obsNum = 200	0.195655238337888
KORA metabolomics	maskObs = 1%	LM/GLMM	obsNum = 200	0.268118029744395
KORA metabolomics	maskObs = 1%	LM/GLMM	obsNum = 200	0.244721274286757
KORA metabolomics	maskObs = 1%	LM/GLMM	obsNum = 200	0.266691657572576
KORA metabolomics	maskObs = 1%	LM/GLMM	obsNum = 200	0.348438235613198
KORA metabolomics	maskObs = 1%	LM/GLMM	obsNum = 200	0.261486183964555
KORA metabolomics	maskObs = 1%	LM/GLMM	obsNum = 200	0.20189154404625
KORA metabolomics	maskObs = 3%	LM/GLMM	obsNum = 0	0.210031295631648
KORA metabolomics	maskObs = 3%	LM/GLMM	obsNum = 0	0.368152196072026
KORA metabolomics	maskObs = 3%	LM/GLMM	obsNum = 0	0.347914010754853
KORA metabolomics	maskObs = 3%	LM/GLMM	obsNum = 0	0.521613252705989
KORA metabolomics	maskObs = 3%	LM/GLMM	obsNum = 0	0.362525124202025
KORA metabolomics	maskObs = 3%	LM/GLMM	obsNum = 0	0.57695706455646
KORA metabolomics	maskObs = 3%	LM/GLMM	obsNum = 0	0.356552344789024
KORA metabolomics	maskObs = 3%	LM/GLMM	obsNum = 0	0.657881347229262
KORA metabolomics	maskObs = 3%	LM/GLMM	obsNum = 0	0.296527680910909
KORA metabolomics	maskObs = 3%	LM/GLMM	obsNum = 0	0.399860060311794
KORA metabolomics	maskObs = 3%	LM/GLMM	obsNum = 0	0.223685922490108
KORA metabolomics	maskObs = 3%	LM/GLMM	obsNum = 0	0.359631404707805
KORA metabolomics	maskObs = 3%	LM/GLMM	obsNum = 0	0.267337356898388
KORA metabolomics	maskObs = 3%	LM/GLMM	obsNum = 0	0.197311541108831
KORA metabolomics	maskObs = 3%	LM/GLMM	obsNum = 0	0.286559131093844
KORA metabolomics	maskObs = 3%	LM/GLMM	obsNum = 0	0.196687693730037
KORA metabolomics	maskObs = 3%	LM/GLMM	obsNum = 0	0.334934833370622
KORA metabolomics	maskObs = 3%	LM/GLMM	obsNum = 0	0.418802291747038
KORA metabolomics	maskObs = 3%	LM/GLMM	obsNum = 0	0.336102353491188
KORA metabolomics	maskObs = 3%	LM/GLMM	obsNum = 0	0.277320574487175
KORA metabolomics	maskObs = 3%	LM/GLMM	obsNum = 0	0.236943651939352
KORA metabolomics	maskObs = 3%	LM/GLMM	obsNum = 0	0.226476349505244
KORA metabolomics	maskObs = 3%	LM/GLMM	obsNum = 0	0.275980333203289
KORA metabolomics	maskObs = 3%	LM/GLMM	obsNum = 0	0.313017807521864
KORA metabolomics	maskObs = 3%	LM/GLMM	obsNum = 0	0.189214257350129
KORA metabolomics	maskObs = 3%	LM/GLMM	obsNum = 0	0.170013316891586
KORA metabolomics	maskObs = 3%	LM/GLMM	obsNum = 0	0.199415083670434
KORA metabolomics	maskObs = 3%	LM/GLMM	obsNum = 0	0.16531915396491
KORA metabolomics	maskObs = 3%	LM/GLMM	obsNum = 0	0.211228711332932
KORA metabolomics	maskObs = 3%	LM/GLMM	obsNum = 0	0.161557169059553
KORA metabolomics	maskObs = 3%	LM/GLMM	obsNum = 0	0.183093413606373
KORA metabolomics	maskObs = 3%	LM/GLMM	obsNum = 0	0.175679893359805
KORA metabolomics	maskObs = 3%	LM/GLMM	obsNum = 0	0.198752269262256
KORA metabolomics	maskObs = 3%	LM/GLMM	obsNum = 0	0.353471160985793
KORA metabolomics	maskObs = 3%	LM/GLMM	obsNum = 0	0.166553403652985
KORA metabolomics	maskObs = 3%	LM/GLMM	obsNum = 0	0.182649886501284
KORA metabolomics	maskObs = 3%	LM/GLMM	obsNum = 50	0.228327483858042
KORA metabolomics	maskObs = 3%	LM/GLMM	obsNum = 50	0.397904961442051
KORA metabolomics	maskObs = 3%	LM/GLMM	obsNum = 50	0.376853652547415
KORA metabolomics	maskObs = 3%	LM/GLMM	obsNum = 50	0.508283898601063
KORA metabolomics	maskObs = 3%	LM/GLMM	obsNum = 50	0.356184616646415
KORA metabolomics	maskObs = 3%	LM/GLMM	obsNum = 50	0.659698775448974
KORA metabolomics	maskObs = 3%	LM/GLMM	obsNum = 50	0.409499412033765
KORA metabolomics	maskObs = 3%	LM/GLMM	obsNum = 50	0.520466728406963
KORA metabolomics	maskObs = 3%	LM/GLMM	obsNum = 50	5.1325402304789
KORA metabolomics	maskObs = 3%	LM/GLMM	obsNum = 50	0.423814085138892
KORA metabolomics	maskObs = 3%	LM/GLMM	obsNum = 50	0.264512999464995
KORA metabolomics	maskObs = 3%	LM/GLMM	obsNum = 50	7.9634651189283
KORA metabolomics	maskObs = 3%	LM/GLMM	obsNum = 50	0.289264345994674
KORA metabolomics	maskObs = 3%	LM/GLMM	obsNum = 50	0.252196084041682
KORA metabolomics	maskObs = 3%	LM/GLMM	obsNum = 50	0.348690877262606
KORA metabolomics	maskObs = 3%	LM/GLMM	obsNum = 50	0.212591914993555
KORA metabolomics	maskObs = 3%	LM/GLMM	obsNum = 50	0.345154826579365
KORA metabolomics	maskObs = 3%	LM/GLMM	obsNum = 50	0.38794227663563
KORA metabolomics	maskObs = 3%	LM/GLMM	obsNum = 50	0.33006450255629
KORA metabolomics	maskObs = 3%	LM/GLMM	obsNum = 50	0.284715479780262
KORA metabolomics	maskObs = 3%	LM/GLMM	obsNum = 50	0.26154652523381
KORA metabolomics	maskObs = 3%	LM/GLMM	obsNum = 50	0.252031306189808
KORA metabolomics	maskObs = 3%	LM/GLMM	obsNum = 50	0.266927030200986
KORA metabolomics	maskObs = 3%	LM/GLMM	obsNum = 50	0.312119821717875
KORA metabolomics	maskObs = 3%	LM/GLMM	obsNum = 50	0.287499323966482
KORA metabolomics	maskObs = 3%	LM/GLMM	obsNum = 50	0.257493875757201
KORA metabolomics	maskObs = 3%	LM/GLMM	obsNum = 50	0.377523815874281
KORA metabolomics	maskObs = 3%	LM/GLMM	obsNum = 50	0.298575409743684
KORA metabolomics	maskObs = 3%	LM/GLMM	obsNum = 50	0.379513809900887
KORA metabolomics	maskObs = 3%	LM/GLMM	obsNum = 50	0.209924507577164
KORA metabolomics	maskObs = 3%	LM/GLMM	obsNum = 50	0.272106942891702
KORA metabolomics	maskObs = 3%	LM/GLMM	obsNum = 50	0.253190257182989
KORA metabolomics	maskObs = 3%	LM/GLMM	obsNum = 50	0.278099500727582
KORA metabolomics	maskObs = 3%	LM/GLMM	obsNum = 50	0.333933953823827
KORA metabolomics	maskObs = 3%	LM/GLMM	obsNum = 50	0.293145864416681
KORA metabolomics	maskObs = 3%	LM/GLMM	obsNum = 50	0.209269973366645
KORA metabolomics	maskObs = 3%	LM/GLMM	obsNum = 100	0.221144367791171
KORA metabolomics	maskObs = 3%	LM/GLMM	obsNum = 100	0.396218146261577
KORA metabolomics	maskObs = 3%	LM/GLMM	obsNum = 100	0.377378162676169
KORA metabolomics	maskObs = 3%	LM/GLMM	obsNum = 100	0.506411211877701
KORA metabolomics	maskObs = 3%	LM/GLMM	obsNum = 100	0.361980473732983
KORA metabolomics	maskObs = 3%	LM/GLMM	obsNum = 100	0.6306318410015
KORA metabolomics	maskObs = 3%	LM/GLMM	obsNum = 100	0.410387985448902
KORA metabolomics	maskObs = 3%	LM/GLMM	obsNum = 100	0.498217034166488
KORA metabolomics	maskObs = 3%	LM/GLMM	obsNum = 100	5.16232279894654
KORA metabolomics	maskObs = 3%	LM/GLMM	obsNum = 100	0.415358851636825
KORA metabolomics	maskObs = 3%	LM/GLMM	obsNum = 100	0.261994288926509
KORA metabolomics	maskObs = 3%	LM/GLMM	obsNum = 100	8.01241837853879
KORA metabolomics	maskObs = 3%	LM/GLMM	obsNum = 100	0.292542806954597
KORA metabolomics	maskObs = 3%	LM/GLMM	obsNum = 100	0.254457240441568
KORA metabolomics	maskObs = 3%	LM/GLMM	obsNum = 100	0.345429142266987
KORA metabolomics	maskObs = 3%	LM/GLMM	obsNum = 100	0.210167087013655
KORA metabolomics	maskObs = 3%	LM/GLMM	obsNum = 100	0.332654473583504
KORA metabolomics	maskObs = 3%	LM/GLMM	obsNum = 100	0.372133974650651
KORA metabolomics	maskObs = 3%	LM/GLMM	obsNum = 100	0.333971657434021
KORA metabolomics	maskObs = 3%	LM/GLMM	obsNum = 100	0.27692032714564
KORA metabolomics	maskObs = 3%	LM/GLMM	obsNum = 100	0.262186111648672
KORA metabolomics	maskObs = 3%	LM/GLMM	obsNum = 100	0.249829747244036
KORA metabolomics	maskObs = 3%	LM/GLMM	obsNum = 100	0.255921792996911
KORA metabolomics	maskObs = 3%	LM/GLMM	obsNum = 100	0.302873397891246
KORA metabolomics	maskObs = 3%	LM/GLMM	obsNum = 100	0.288792386764302
KORA metabolomics	maskObs = 3%	LM/GLMM	obsNum = 100	0.255344991021686
KORA metabolomics	maskObs = 3%	LM/GLMM	obsNum = 100	0.380394623589994
KORA metabolomics	maskObs = 3%	LM/GLMM	obsNum = 100	0.302679002909649
KORA metabolomics	maskObs = 3%	LM/GLMM	obsNum = 100	0.37815625020041
KORA metabolomics	maskObs = 3%	LM/GLMM	obsNum = 100	0.21284574607184
KORA metabolomics	maskObs = 3%	LM/GLMM	obsNum = 100	0.272022238301099
KORA metabolomics	maskObs = 3%	LM/GLMM	obsNum = 100	0.25286574921999
KORA metabolomics	maskObs = 3%	LM/GLMM	obsNum = 100	0.278651265998869
KORA metabolomics	maskObs = 3%	LM/GLMM	obsNum = 100	0.327408456654126
KORA metabolomics	maskObs = 3%	LM/GLMM	obsNum = 100	0.291041548372904
KORA metabolomics	maskObs = 3%	LM/GLMM	obsNum = 100	0.209692491517424
KORA metabolomics	maskObs = 3%	LM/GLMM	obsNum = 200	0.212567504695922
KORA metabolomics	maskObs = 3%	LM/GLMM	obsNum = 200	0.395296178942602
KORA metabolomics	maskObs = 3%	LM/GLMM	obsNum = 200	0.370870991083741
KORA metabolomics	maskObs = 3%	LM/GLMM	obsNum = 200	0.501510909689558
KORA metabolomics	maskObs = 3%	LM/GLMM	obsNum = 200	0.403887825872433
KORA metabolomics	maskObs = 3%	LM/GLMM	obsNum = 200	0.590906490323675
KORA metabolomics	maskObs = 3%	LM/GLMM	obsNum = 200	0.39759019465279
KORA metabolomics	maskObs = 3%	LM/GLMM	obsNum = 200	0.507994917457234
KORA metabolomics	maskObs = 3%	LM/GLMM	obsNum = 200	5.18321838979227
KORA metabolomics	maskObs = 3%	LM/GLMM	obsNum = 200	0.410136943980175
KORA metabolomics	maskObs = 3%	LM/GLMM	obsNum = 200	0.270676320817289
KORA metabolomics	maskObs = 3%	LM/GLMM	obsNum = 200	8.03319742384344
KORA metabolomics	maskObs = 3%	LM/GLMM	obsNum = 200	0.285032689236122
KORA metabolomics	maskObs = 3%	LM/GLMM	obsNum = 200	0.255232746220691
KORA metabolomics	maskObs = 3%	LM/GLMM	obsNum = 200	0.333920799701038
KORA metabolomics	maskObs = 3%	LM/GLMM	obsNum = 200	0.208369380456385
KORA metabolomics	maskObs = 3%	LM/GLMM	obsNum = 200	0.347795736550197
KORA metabolomics	maskObs = 3%	LM/GLMM	obsNum = 200	0.353115221513043
KORA metabolomics	maskObs = 3%	LM/GLMM	obsNum = 200	0.312231575415369
KORA metabolomics	maskObs = 3%	LM/GLMM	obsNum = 200	0.281193420872454
KORA metabolomics	maskObs = 3%	LM/GLMM	obsNum = 200	0.25538709337468
KORA metabolomics	maskObs = 3%	LM/GLMM	obsNum = 200	0.240807829211587
KORA metabolomics	maskObs = 3%	LM/GLMM	obsNum = 200	0.26517507247038
KORA metabolomics	maskObs = 3%	LM/GLMM	obsNum = 200	0.295424540323714
KORA metabolomics	maskObs = 3%	LM/GLMM	obsNum = 200	0.284799313799358
KORA metabolomics	maskObs = 3%	LM/GLMM	obsNum = 200	0.256466125812831
KORA metabolomics	maskObs = 3%	LM/GLMM	obsNum = 200	0.36358996524179
KORA metabolomics	maskObs = 3%	LM/GLMM	obsNum = 200	0.291279203751108
KORA metabolomics	maskObs = 3%	LM/GLMM	obsNum = 200	0.361922785144503
KORA metabolomics	maskObs = 3%	LM/GLMM	obsNum = 200	0.211277261581743
KORA metabolomics	maskObs = 3%	LM/GLMM	obsNum = 200	0.269876143767418
KORA metabolomics	maskObs = 3%	LM/GLMM	obsNum = 200	0.249721698259633
KORA metabolomics	maskObs = 3%	LM/GLMM	obsNum = 200	0.2760607271601
KORA metabolomics	maskObs = 3%	LM/GLMM	obsNum = 200	0.331600361775712
KORA metabolomics	maskObs = 3%	LM/GLMM	obsNum = 200	0.276328815760179
KORA metabolomics	maskObs = 3%	LM/GLMM	obsNum = 200	0.21424304828986
KORA metabolomics	maskObs = 5%	LM/GLMM	obsNum = 0	0.214666812315487
KORA metabolomics	maskObs = 5%	LM/GLMM	obsNum = 0	0.388385618007872
KORA metabolomics	maskObs = 5%	LM/GLMM	obsNum = 0	0.351235342568098
KORA metabolomics	maskObs = 5%	LM/GLMM	obsNum = 0	0.553196624693756
KORA metabolomics	maskObs = 5%	LM/GLMM	obsNum = 0	0.370285194007117
KORA metabolomics	maskObs = 5%	LM/GLMM	obsNum = 0	0.548026585945951
KORA metabolomics	maskObs = 5%	LM/GLMM	obsNum = 0	0.364832398854427
KORA metabolomics	maskObs = 5%	LM/GLMM	obsNum = 0	0.585484617806625
KORA metabolomics	maskObs = 5%	LM/GLMM	obsNum = 0	0.288932239654072
KORA metabolomics	maskObs = 5%	LM/GLMM	obsNum = 0	0.392889886374971
KORA metabolomics	maskObs = 5%	LM/GLMM	obsNum = 0	0.228986924009294
KORA metabolomics	maskObs = 5%	LM/GLMM	obsNum = 0	0.368344581608649
KORA metabolomics	maskObs = 5%	LM/GLMM	obsNum = 0	0.271245469524741
KORA metabolomics	maskObs = 5%	LM/GLMM	obsNum = 0	0.215528874390593
KORA metabolomics	maskObs = 5%	LM/GLMM	obsNum = 0	0.292692688783254
KORA metabolomics	maskObs = 5%	LM/GLMM	obsNum = 0	0.178794956600873
KORA metabolomics	maskObs = 5%	LM/GLMM	obsNum = 0	0.325953903910497
KORA metabolomics	maskObs = 5%	LM/GLMM	obsNum = 0	0.436597634355186
KORA metabolomics	maskObs = 5%	LM/GLMM	obsNum = 0	0.291029503508163
KORA metabolomics	maskObs = 5%	LM/GLMM	obsNum = 0	0.27394100798885
KORA metabolomics	maskObs = 5%	LM/GLMM	obsNum = 0	0.241996549697778
KORA metabolomics	maskObs = 5%	LM/GLMM	obsNum = 0	0.238496512322238
KORA metabolomics	maskObs = 5%	LM/GLMM	obsNum = 0	0.245235678747666
KORA metabolomics	maskObs = 5%	LM/GLMM	obsNum = 0	0.361294858380152
KORA metabolomics	maskObs = 5%	LM/GLMM	obsNum = 0	0.18043858332084
KORA metabolomics	maskObs = 5%	LM/GLMM	obsNum = 0	0.169380863573742
KORA metabolomics	maskObs = 5%	LM/GLMM	obsNum = 0	0.201689794707003
KORA metabolomics	maskObs = 5%	LM/GLMM	obsNum = 0	0.161523972789382
KORA metabolomics	maskObs = 5%	LM/GLMM	obsNum = 0	0.21290430919091
KORA metabolomics	maskObs = 5%	LM/GLMM	obsNum = 0	0.161716847203344
KORA metabolomics	maskObs = 5%	LM/GLMM	obsNum = 0	0.176354059193795
KORA metabolomics	maskObs = 5%	LM/GLMM	obsNum = 0	0.172676470531502
KORA metabolomics	maskObs = 5%	LM/GLMM	obsNum = 0	0.189664244024285
KORA metabolomics	maskObs = 5%	LM/GLMM	obsNum = 0	0.358247797144386
KORA metabolomics	maskObs = 5%	LM/GLMM	obsNum = 0	0.171905934688903
KORA metabolomics	maskObs = 5%	LM/GLMM	obsNum = 0	0.186558797553142
KORA metabolomics	maskObs = 5%	LM/GLMM	obsNum = 50	0.233886633776503
KORA metabolomics	maskObs = 5%	LM/GLMM	obsNum = 50	0.410078328896073
KORA metabolomics	maskObs = 5%	LM/GLMM	obsNum = 50	0.385155658150333
KORA metabolomics	maskObs = 5%	LM/GLMM	obsNum = 50	0.579962089216214
KORA metabolomics	maskObs = 5%	LM/GLMM	obsNum = 50	0.377206437158525
KORA metabolomics	maskObs = 5%	LM/GLMM	obsNum = 50	0.731024500398639
KORA metabolomics	maskObs = 5%	LM/GLMM	obsNum = 50	0.413094637831257
KORA metabolomics	maskObs = 5%	LM/GLMM	obsNum = 50	0.481051449047045
KORA metabolomics	maskObs = 5%	LM/GLMM	obsNum = 50	5.49748387354556
KORA metabolomics	maskObs = 5%	LM/GLMM	obsNum = 50	0.448237956705688
KORA metabolomics	maskObs = 5%	LM/GLMM	obsNum = 50	0.262714966643585
KORA metabolomics	maskObs = 5%	LM/GLMM	obsNum = 50	8.58165096366345
KORA metabolomics	maskObs = 5%	LM/GLMM	obsNum = 50	0.272938518992423
KORA metabolomics	maskObs = 5%	LM/GLMM	obsNum = 50	0.258252996614592
KORA metabolomics	maskObs = 5%	LM/GLMM	obsNum = 50	0.357691223269292
KORA metabolomics	maskObs = 5%	LM/GLMM	obsNum = 50	0.217980434513802
KORA metabolomics	maskObs = 5%	LM/GLMM	obsNum = 50	0.367875711481064
KORA metabolomics	maskObs = 5%	LM/GLMM	obsNum = 50	0.389518522034858
KORA metabolomics	maskObs = 5%	LM/GLMM	obsNum = 50	0.344424822752403
KORA metabolomics	maskObs = 5%	LM/GLMM	obsNum = 50	0.311938917901487
KORA metabolomics	maskObs = 5%	LM/GLMM	obsNum = 50	0.267027323196733
KORA metabolomics	maskObs = 5%	LM/GLMM	obsNum = 50	0.266011197407804
KORA metabolomics	maskObs = 5%	LM/GLMM	obsNum = 50	0.298903116885452
KORA metabolomics	maskObs = 5%	LM/GLMM	obsNum = 50	0.31797523269373
KORA metabolomics	maskObs = 5%	LM/GLMM	obsNum = 50	0.29580151448169
KORA metabolomics	maskObs = 5%	LM/GLMM	obsNum = 50	0.266312122894085
KORA metabolomics	maskObs = 5%	LM/GLMM	obsNum = 50	0.385845999469171
KORA metabolomics	maskObs = 5%	LM/GLMM	obsNum = 50	0.321723384332109
KORA metabolomics	maskObs = 5%	LM/GLMM	obsNum = 50	0.462106898793704
KORA metabolomics	maskObs = 5%	LM/GLMM	obsNum = 50	0.216698493408301
KORA metabolomics	maskObs = 5%	LM/GLMM	obsNum = 50	0.282999764249682
KORA metabolomics	maskObs = 5%	LM/GLMM	obsNum = 50	0.252496639849804
KORA metabolomics	maskObs = 5%	LM/GLMM	obsNum = 50	0.294095094807854
KORA metabolomics	maskObs = 5%	LM/GLMM	obsNum = 50	0.337490018685457
KORA metabolomics	maskObs = 5%	LM/GLMM	obsNum = 50	0.290123309042299
KORA metabolomics	maskObs = 5%	LM/GLMM	obsNum = 50	0.237986939707086
KORA metabolomics	maskObs = 5%	LM/GLMM	obsNum = 100	0.240116109582889
KORA metabolomics	maskObs = 5%	LM/GLMM	obsNum = 100	0.399207630471057
KORA metabolomics	maskObs = 5%	LM/GLMM	obsNum = 100	0.385222165018423
KORA metabolomics	maskObs = 5%	LM/GLMM	obsNum = 100	0.557708686881033
KORA metabolomics	maskObs = 5%	LM/GLMM	obsNum = 100	0.41580125125663
KORA metabolomics	maskObs = 5%	LM/GLMM	obsNum = 100	0.690139752710475
KORA metabolomics	maskObs = 5%	LM/GLMM	obsNum = 100	0.380300880219223
KORA metabolomics	maskObs = 5%	LM/GLMM	obsNum = 100	0.482149225650812
KORA metabolomics	maskObs = 5%	LM/GLMM	obsNum = 100	5.38579398143112
KORA metabolomics	maskObs = 5%	LM/GLMM	obsNum = 100	0.442637910341119
KORA metabolomics	maskObs = 5%	LM/GLMM	obsNum = 100	0.258117002568712
KORA metabolomics	maskObs = 5%	LM/GLMM	obsNum = 100	8.44860441244003
KORA metabolomics	maskObs = 5%	LM/GLMM	obsNum = 100	0.270800901909528
KORA metabolomics	maskObs = 5%	LM/GLMM	obsNum = 100	0.260835205629852
KORA metabolomics	maskObs = 5%	LM/GLMM	obsNum = 100	0.354251183165585
KORA metabolomics	maskObs = 5%	LM/GLMM	obsNum = 100	0.206324958948583
KORA metabolomics	maskObs = 5%	LM/GLMM	obsNum = 100	0.356036616429984
KORA metabolomics	maskObs = 5%	LM/GLMM	obsNum = 100	0.389711121712732
KORA metabolomics	maskObs = 5%	LM/GLMM	obsNum = 100	0.356136132664121
KORA metabolomics	maskObs = 5%	LM/GLMM	obsNum = 100	0.303258144791479
KORA metabolomics	maskObs = 5%	LM/GLMM	obsNum = 100	0.263772263926427
KORA metabolomics	maskObs = 5%	LM/GLMM	obsNum = 100	0.254591053399737
KORA metabolomics	maskObs = 5%	LM/GLMM	obsNum = 100	0.27747763662725
KORA metabolomics	maskObs = 5%	LM/GLMM	obsNum = 100	0.311425701893224
KORA metabolomics	maskObs = 5%	LM/GLMM	obsNum = 100	0.297631995888573
KORA metabolomics	maskObs = 5%	LM/GLMM	obsNum = 100	0.260537198739414
KORA metabolomics	maskObs = 5%	LM/GLMM	obsNum = 100	0.373952826274449
KORA metabolomics	maskObs = 5%	LM/GLMM	obsNum = 100	0.315321140564755
KORA metabolomics	maskObs = 5%	LM/GLMM	obsNum = 100	0.440653557608764
KORA metabolomics	maskObs = 5%	LM/GLMM	obsNum = 100	0.21765229288658
KORA metabolomics	maskObs = 5%	LM/GLMM	obsNum = 100	0.288662692337619
KORA metabolomics	maskObs = 5%	LM/GLMM	obsNum = 100	0.252672305489144
KORA metabolomics	maskObs = 5%	LM/GLMM	obsNum = 100	0.287795089241663
KORA metabolomics	maskObs = 5%	LM/GLMM	obsNum = 100	0.332665311114115
KORA metabolomics	maskObs = 5%	LM/GLMM	obsNum = 100	0.271254075403565
KORA metabolomics	maskObs = 5%	LM/GLMM	obsNum = 100	0.234652835933203
KORA metabolomics	maskObs = 5%	LM/GLMM	obsNum = 200	0.236931737902281
KORA metabolomics	maskObs = 5%	LM/GLMM	obsNum = 200	0.394576386871035
KORA metabolomics	maskObs = 5%	LM/GLMM	obsNum = 200	0.37055382969199
KORA metabolomics	maskObs = 5%	LM/GLMM	obsNum = 200	0.539581379533508
KORA metabolomics	maskObs = 5%	LM/GLMM	obsNum = 200	0.401990088703182
KORA metabolomics	maskObs = 5%	LM/GLMM	obsNum = 200	0.670355746925187
KORA metabolomics	maskObs = 5%	LM/GLMM	obsNum = 200	0.381806595659475
KORA metabolomics	maskObs = 5%	LM/GLMM	obsNum = 200	0.479437600333173
KORA metabolomics	maskObs = 5%	LM/GLMM	obsNum = 200	5.18018595786048
KORA metabolomics	maskObs = 5%	LM/GLMM	obsNum = 200	0.419123236817871
KORA metabolomics	maskObs = 5%	LM/GLMM	obsNum = 200	0.262177965248425
KORA metabolomics	maskObs = 5%	LM/GLMM	obsNum = 200	8.35311147595747
KORA metabolomics	maskObs = 5%	LM/GLMM	obsNum = 200	0.263180192885274
KORA metabolomics	maskObs = 5%	LM/GLMM	obsNum = 200	0.259291852378351
KORA metabolomics	maskObs = 5%	LM/GLMM	obsNum = 200	0.348330554668273
KORA metabolomics	maskObs = 5%	LM/GLMM	obsNum = 200	0.202628287083062
KORA metabolomics	maskObs = 5%	LM/GLMM	obsNum = 200	0.340179693347203
KORA metabolomics	maskObs = 5%	LM/GLMM	obsNum = 200	0.374601538534728
KORA metabolomics	maskObs = 5%	LM/GLMM	obsNum = 200	0.316233804913218
KORA metabolomics	maskObs = 5%	LM/GLMM	obsNum = 200	0.300750964698482
KORA metabolomics	maskObs = 5%	LM/GLMM	obsNum = 200	0.256476989924209
KORA metabolomics	maskObs = 5%	LM/GLMM	obsNum = 200	0.260488089863982
KORA metabolomics	maskObs = 5%	LM/GLMM	obsNum = 200	0.285599085600203
KORA metabolomics	maskObs = 5%	LM/GLMM	obsNum = 200	0.303686925835615
KORA metabolomics	maskObs = 5%	LM/GLMM	obsNum = 200	0.296890648805732
KORA metabolomics	maskObs = 5%	LM/GLMM	obsNum = 200	0.263543710635124
KORA metabolomics	maskObs = 5%	LM/GLMM	obsNum = 200	0.361382931137735
KORA metabolomics	maskObs = 5%	LM/GLMM	obsNum = 200	0.298119278749485
KORA metabolomics	maskObs = 5%	LM/GLMM	obsNum = 200	0.422664984806265
KORA metabolomics	maskObs = 5%	LM/GLMM	obsNum = 200	0.214748761229813
KORA metabolomics	maskObs = 5%	LM/GLMM	obsNum = 200	0.283952842934355
KORA metabolomics	maskObs = 5%	LM/GLMM	obsNum = 200	0.245127362225274
KORA metabolomics	maskObs = 5%	LM/GLMM	obsNum = 200	0.293516419411123
KORA metabolomics	maskObs = 5%	LM/GLMM	obsNum = 200	0.335319011561222
KORA metabolomics	maskObs = 5%	LM/GLMM	obsNum = 200	0.267741982132107
KORA metabolomics	maskObs = 5%	LM/GLMM	obsNum = 200	0.228685160613078
KORA metabolomics	maskObs = 10%	LM/GLMM	obsNum = 0	0.20907383350539
KORA metabolomics	maskObs = 10%	LM/GLMM	obsNum = 0	0.362537393112284
KORA metabolomics	maskObs = 10%	LM/GLMM	obsNum = 0	0.356081788942293
KORA metabolomics	maskObs = 10%	LM/GLMM	obsNum = 0	0.546690926371539
KORA metabolomics	maskObs = 10%	LM/GLMM	obsNum = 0	0.349865234481901
KORA metabolomics	maskObs = 10%	LM/GLMM	obsNum = 0	0.545797966212699
KORA metabolomics	maskObs = 10%	LM/GLMM	obsNum = 0	0.363884111179034
KORA metabolomics	maskObs = 10%	LM/GLMM	obsNum = 0	0.588703330246044
KORA metabolomics	maskObs = 10%	LM/GLMM	obsNum = 0	0.28096828880403
KORA metabolomics	maskObs = 10%	LM/GLMM	obsNum = 0	0.398992078339215
KORA metabolomics	maskObs = 10%	LM/GLMM	obsNum = 0	0.223055438251614
KORA metabolomics	maskObs = 10%	LM/GLMM	obsNum = 0	0.383589671728655
KORA metabolomics	maskObs = 10%	LM/GLMM	obsNum = 0	0.271406500644122
KORA metabolomics	maskObs = 10%	LM/GLMM	obsNum = 0	0.218206286737248
KORA metabolomics	maskObs = 10%	LM/GLMM	obsNum = 0	0.286394059391867
KORA metabolomics	maskObs = 10%	LM/GLMM	obsNum = 0	0.192224027254097
KORA metabolomics	maskObs = 10%	LM/GLMM	obsNum = 0	0.317948519465702
KORA metabolomics	maskObs = 10%	LM/GLMM	obsNum = 0	0.414708840580827
KORA metabolomics	maskObs = 10%	LM/GLMM	obsNum = 0	0.326544542382376
KORA metabolomics	maskObs = 10%	LM/GLMM	obsNum = 0	0.275742394329038
KORA metabolomics	maskObs = 10%	LM/GLMM	obsNum = 0	0.23323609098539
KORA metabolomics	maskObs = 10%	LM/GLMM	obsNum = 0	0.233131595146052
KORA metabolomics	maskObs = 10%	LM/GLMM	obsNum = 0	0.252770985807317
KORA metabolomics	maskObs = 10%	LM/GLMM	obsNum = 0	0.332088916552936
KORA metabolomics	maskObs = 10%	LM/GLMM	obsNum = 0	0.189683865970651
KORA metabolomics	maskObs = 10%	LM/GLMM	obsNum = 0	0.177244103159182
KORA metabolomics	maskObs = 10%	LM/GLMM	obsNum = 0	0.199536250712948
KORA metabolomics	maskObs = 10%	LM/GLMM	obsNum = 0	0.161699365182517
KORA metabolomics	maskObs = 10%	LM/GLMM	obsNum = 0	0.203785951611038
KORA metabolomics	maskObs = 10%	LM/GLMM	obsNum = 0	0.15881496573794
KORA metabolomics	maskObs = 10%	LM/GLMM	obsNum = 0	0.175161446157597
KORA metabolomics	maskObs = 10%	LM/GLMM	obsNum = 0	0.168155651271283
KORA metabolomics	maskObs = 10%	LM/GLMM	obsNum = 0	0.184604883162088
KORA metabolomics	maskObs = 10%	LM/GLMM	obsNum = 0	0.378211262787419
KORA metabolomics	maskObs = 10%	LM/GLMM	obsNum = 0	0.164225183169039
KORA metabolomics	maskObs = 10%	LM/GLMM	obsNum = 0	0.179770773900865
KORA metabolomics	maskObs = 10%	LM/GLMM	obsNum = 50	0.267023692183566
KORA metabolomics	maskObs = 10%	LM/GLMM	obsNum = 50	0.461578453481986
KORA metabolomics	maskObs = 10%	LM/GLMM	obsNum = 50	0.440793136541532
KORA metabolomics	maskObs = 10%	LM/GLMM	obsNum = 50	0.677328428065063
KORA metabolomics	maskObs = 10%	LM/GLMM	obsNum = 50	0.459737183907999
KORA metabolomics	maskObs = 10%	LM/GLMM	obsNum = 50	0.808783439781949
KORA metabolomics	maskObs = 10%	LM/GLMM	obsNum = 50	0.426890646231052
KORA metabolomics	maskObs = 10%	LM/GLMM	obsNum = 50	0.552414994555504
KORA metabolomics	maskObs = 10%	LM/GLMM	obsNum = 50	6.29502878808677
KORA metabolomics	maskObs = 10%	LM/GLMM	obsNum = 50	0.489140278458622
KORA metabolomics	maskObs = 10%	LM/GLMM	obsNum = 50	0.28237716539531
KORA metabolomics	maskObs = 10%	LM/GLMM	obsNum = 50	9.22265982860414
KORA metabolomics	maskObs = 10%	LM/GLMM	obsNum = 50	0.301718025507019
KORA metabolomics	maskObs = 10%	LM/GLMM	obsNum = 50	0.275642277258017
KORA metabolomics	maskObs = 10%	LM/GLMM	obsNum = 50	0.410627604595642
KORA metabolomics	maskObs = 10%	LM/GLMM	obsNum = 50	0.264106305592619
KORA metabolomics	maskObs = 10%	LM/GLMM	obsNum = 50	0.405442470305114
KORA metabolomics	maskObs = 10%	LM/GLMM	obsNum = 50	0.443728473833087
KORA metabolomics	maskObs = 10%	LM/GLMM	obsNum = 50	0.432053882672869
KORA metabolomics	maskObs = 10%	LM/GLMM	obsNum = 50	0.353056920175436
KORA metabolomics	maskObs = 10%	LM/GLMM	obsNum = 50	0.298458260663546
KORA metabolomics	maskObs = 10%	LM/GLMM	obsNum = 50	0.30403460422988
KORA metabolomics	maskObs = 10%	LM/GLMM	obsNum = 50	0.329740956057211
KORA metabolomics	maskObs = 10%	LM/GLMM	obsNum = 50	0.358459702431468
KORA metabolomics	maskObs = 10%	LM/GLMM	obsNum = 50	0.262229764267219
KORA metabolomics	maskObs = 10%	LM/GLMM	obsNum = 50	0.261252024806602
KORA metabolomics	maskObs = 10%	LM/GLMM	obsNum = 50	0.39598289309709
KORA metabolomics	maskObs = 10%	LM/GLMM	obsNum = 50	0.35174398304231
KORA metabolomics	maskObs = 10%	LM/GLMM	obsNum = 50	0.495012784371102
KORA metabolomics	maskObs = 10%	LM/GLMM	obsNum = 50	0.228219934167386
KORA metabolomics	maskObs = 10%	LM/GLMM	obsNum = 50	0.279486379804675
KORA metabolomics	maskObs = 10%	LM/GLMM	obsNum = 50	0.301805450452349
KORA metabolomics	maskObs = 10%	LM/GLMM	obsNum = 50	0.324744885770478
KORA metabolomics	maskObs = 10%	LM/GLMM	obsNum = 50	0.348751852175035
KORA metabolomics	maskObs = 10%	LM/GLMM	obsNum = 50	0.327751994275863
KORA metabolomics	maskObs = 10%	LM/GLMM	obsNum = 50	0.270936610310221
KORA metabolomics	maskObs = 10%	LM/GLMM	obsNum = 100	0.267867354504943
KORA metabolomics	maskObs = 10%	LM/GLMM	obsNum = 100	0.457581684153971
KORA metabolomics	maskObs = 10%	LM/GLMM	obsNum = 100	0.42700783767136
KORA metabolomics	maskObs = 10%	LM/GLMM	obsNum = 100	0.638848404454134
KORA metabolomics	maskObs = 10%	LM/GLMM	obsNum = 100	0.444277916896067
KORA metabolomics	maskObs = 10%	LM/GLMM	obsNum = 100	0.745099766627694
KORA metabolomics	maskObs = 10%	LM/GLMM	obsNum = 100	0.419356637406046
KORA metabolomics	maskObs = 10%	LM/GLMM	obsNum = 100	0.54907744081019
KORA metabolomics	maskObs = 10%	LM/GLMM	obsNum = 100	6.07708586724154
KORA metabolomics	maskObs = 10%	LM/GLMM	obsNum = 100	0.510040476724311
KORA metabolomics	maskObs = 10%	LM/GLMM	obsNum = 100	0.280684782488034
KORA metabolomics	maskObs = 10%	LM/GLMM	obsNum = 100	9.49721779956245
KORA metabolomics	maskObs = 10%	LM/GLMM	obsNum = 100	0.297346263294415
KORA metabolomics	maskObs = 10%	LM/GLMM	obsNum = 100	0.276928178829618
KORA metabolomics	maskObs = 10%	LM/GLMM	obsNum = 100	0.404212891728282
KORA metabolomics	maskObs = 10%	LM/GLMM	obsNum = 100	0.267073045329805
KORA metabolomics	maskObs = 10%	LM/GLMM	obsNum = 100	0.407566735963188
KORA metabolomics	maskObs = 10%	LM/GLMM	obsNum = 100	0.436517206791038
KORA metabolomics	maskObs = 10%	LM/GLMM	obsNum = 100	0.408100166955929
KORA metabolomics	maskObs = 10%	LM/GLMM	obsNum = 100	0.35469338582414
KORA metabolomics	maskObs = 10%	LM/GLMM	obsNum = 100	0.283567243142243
KORA metabolomics	maskObs = 10%	LM/GLMM	obsNum = 100	0.296801513814184
KORA metabolomics	maskObs = 10%	LM/GLMM	obsNum = 100	0.323844159948427
KORA metabolomics	maskObs = 10%	LM/GLMM	obsNum = 100	0.344160533815807
KORA metabolomics	maskObs = 10%	LM/GLMM	obsNum = 100	0.261429385858687
KORA metabolomics	maskObs = 10%	LM/GLMM	obsNum = 100	0.25763862228204
KORA metabolomics	maskObs = 10%	LM/GLMM	obsNum = 100	0.390121743043961
KORA metabolomics	maskObs = 10%	LM/GLMM	obsNum = 100	0.347863473215939
KORA metabolomics	maskObs = 10%	LM/GLMM	obsNum = 100	0.485898385879785
KORA metabolomics	maskObs = 10%	LM/GLMM	obsNum = 100	0.228049572107331
KORA metabolomics	maskObs = 10%	LM/GLMM	obsNum = 100	0.285192550957526
KORA metabolomics	maskObs = 10%	LM/GLMM	obsNum = 100	0.300452894071847
KORA metabolomics	maskObs = 10%	LM/GLMM	obsNum = 100	0.32648035617107
KORA metabolomics	maskObs = 10%	LM/GLMM	obsNum = 100	0.353124789162178
KORA metabolomics	maskObs = 10%	LM/GLMM	obsNum = 100	0.330254872832107
KORA metabolomics	maskObs = 10%	LM/GLMM	obsNum = 100	0.269507722135334
KORA metabolomics	maskObs = 10%	LM/GLMM	obsNum = 200	0.248345364469545
KORA metabolomics	maskObs = 10%	LM/GLMM	obsNum = 200	0.431741812229209
KORA metabolomics	maskObs = 10%	LM/GLMM	obsNum = 200	0.39879548938643
KORA metabolomics	maskObs = 10%	LM/GLMM	obsNum = 200	0.616442656954146
KORA metabolomics	maskObs = 10%	LM/GLMM	obsNum = 200	0.444395681955458
KORA metabolomics	maskObs = 10%	LM/GLMM	obsNum = 200	0.709674243145588
KORA metabolomics	maskObs = 10%	LM/GLMM	obsNum = 200	0.40049050080868
KORA metabolomics	maskObs = 10%	LM/GLMM	obsNum = 200	0.538852960423305
KORA metabolomics	maskObs = 10%	LM/GLMM	obsNum = 200	5.8846510414604
KORA metabolomics	maskObs = 10%	LM/GLMM	obsNum = 200	0.485983728284507
KORA metabolomics	maskObs = 10%	LM/GLMM	obsNum = 200	0.285847388319941
KORA metabolomics	maskObs = 10%	LM/GLMM	obsNum = 200	9.08505298927259
KORA metabolomics	maskObs = 10%	LM/GLMM	obsNum = 200	0.293225191567981
KORA metabolomics	maskObs = 10%	LM/GLMM	obsNum = 200	0.28684735514115
KORA metabolomics	maskObs = 10%	LM/GLMM	obsNum = 200	0.385523388429739
KORA metabolomics	maskObs = 10%	LM/GLMM	obsNum = 200	0.236681746903505
KORA metabolomics	maskObs = 10%	LM/GLMM	obsNum = 200	0.379416767010085
KORA metabolomics	maskObs = 10%	LM/GLMM	obsNum = 200	0.40816526029259
KORA metabolomics	maskObs = 10%	LM/GLMM	obsNum = 200	0.372411018539812
KORA metabolomics	maskObs = 10%	LM/GLMM	obsNum = 200	0.331701909186477
KORA metabolomics	maskObs = 10%	LM/GLMM	obsNum = 200	0.281843399772813
KORA metabolomics	maskObs = 10%	LM/GLMM	obsNum = 200	0.288651209274146
KORA metabolomics	maskObs = 10%	LM/GLMM	obsNum = 200	0.294346978031583
KORA metabolomics	maskObs = 10%	LM/GLMM	obsNum = 200	0.328074504627508
KORA metabolomics	maskObs = 10%	LM/GLMM	obsNum = 200	0.259146013039377
KORA metabolomics	maskObs = 10%	LM/GLMM	obsNum = 200	0.252377190093531
KORA metabolomics	maskObs = 10%	LM/GLMM	obsNum = 200	0.365482782980063
KORA metabolomics	maskObs = 10%	LM/GLMM	obsNum = 200	0.3157265637696
KORA metabolomics	maskObs = 10%	LM/GLMM	obsNum = 200	0.458425714390195
KORA metabolomics	maskObs = 10%	LM/GLMM	obsNum = 200	0.218939993446965
KORA metabolomics	maskObs = 10%	LM/GLMM	obsNum = 200	0.285693928785819
KORA metabolomics	maskObs = 10%	LM/GLMM	obsNum = 200	0.288594531991144
KORA metabolomics	maskObs = 10%	LM/GLMM	obsNum = 200	0.312707358389783
KORA metabolomics	maskObs = 10%	LM/GLMM	obsNum = 200	0.361503878427297
KORA metabolomics	maskObs = 10%	LM/GLMM	obsNum = 200	0.323145412014856
KORA metabolomics	maskObs = 10%	LM/GLMM	obsNum = 200	0.268931467060433
KORA metabolomics	maskObs = 20%	LM/GLMM	obsNum = 0	0.213849738878144
KORA metabolomics	maskObs = 20%	LM/GLMM	obsNum = 0	0.37098636100213
KORA metabolomics	maskObs = 20%	LM/GLMM	obsNum = 0	0.339564030763956
KORA metabolomics	maskObs = 20%	LM/GLMM	obsNum = 0	0.53177424587137
KORA metabolomics	maskObs = 20%	LM/GLMM	obsNum = 0	0.366790795741334
KORA metabolomics	maskObs = 20%	LM/GLMM	obsNum = 0	0.55974075246558
KORA metabolomics	maskObs = 20%	LM/GLMM	obsNum = 0	0.362018233375693
KORA metabolomics	maskObs = 20%	LM/GLMM	obsNum = 0	0.618855203367452
KORA metabolomics	maskObs = 20%	LM/GLMM	obsNum = 0	0.287150596453354
KORA metabolomics	maskObs = 20%	LM/GLMM	obsNum = 0	0.403825174851362
KORA metabolomics	maskObs = 20%	LM/GLMM	obsNum = 0	0.227891729459919
KORA metabolomics	maskObs = 20%	LM/GLMM	obsNum = 0	0.370650224718041
KORA metabolomics	maskObs = 20%	LM/GLMM	obsNum = 0	0.266571196282122
KORA metabolomics	maskObs = 20%	LM/GLMM	obsNum = 0	0.21395926692834
KORA metabolomics	maskObs = 20%	LM/GLMM	obsNum = 0	0.280498285162256
KORA metabolomics	maskObs = 20%	LM/GLMM	obsNum = 0	0.192310949989775
KORA metabolomics	maskObs = 20%	LM/GLMM	obsNum = 0	0.291616623612218
KORA metabolomics	maskObs = 20%	LM/GLMM	obsNum = 0	0.418994184096273
KORA metabolomics	maskObs = 20%	LM/GLMM	obsNum = 0	0.272039105455959
KORA metabolomics	maskObs = 20%	LM/GLMM	obsNum = 0	0.268133564065193
KORA metabolomics	maskObs = 20%	LM/GLMM	obsNum = 0	0.240390919561735
KORA metabolomics	maskObs = 20%	LM/GLMM	obsNum = 0	0.254348192949261
KORA metabolomics	maskObs = 20%	LM/GLMM	obsNum = 0	0.243355583219798
KORA metabolomics	maskObs = 20%	LM/GLMM	obsNum = 0	0.339195997248039
KORA metabolomics	maskObs = 20%	LM/GLMM	obsNum = 0	0.195051008563948
KORA metabolomics	maskObs = 20%	LM/GLMM	obsNum = 0	0.180361046285531
KORA metabolomics	maskObs = 20%	LM/GLMM	obsNum = 0	0.206688264960335
KORA metabolomics	maskObs = 20%	LM/GLMM	obsNum = 0	0.170821687028928
KORA metabolomics	maskObs = 20%	LM/GLMM	obsNum = 0	0.216436276730634
KORA metabolomics	maskObs = 20%	LM/GLMM	obsNum = 0	0.143491115428354
KORA metabolomics	maskObs = 20%	LM/GLMM	obsNum = 0	0.178769196946541
KORA metabolomics	maskObs = 20%	LM/GLMM	obsNum = 0	0.170757585552765
KORA metabolomics	maskObs = 20%	LM/GLMM	obsNum = 0	0.192320650679252
KORA metabolomics	maskObs = 20%	LM/GLMM	obsNum = 0	0.383382943036518
KORA metabolomics	maskObs = 20%	LM/GLMM	obsNum = 0	0.173563748086518
KORA metabolomics	maskObs = 20%	LM/GLMM	obsNum = 0	0.187407238863833
KORA metabolomics	maskObs = 20%	LM/GLMM	obsNum = 50	0.507684019458327
KORA metabolomics	maskObs = 20%	LM/GLMM	obsNum = 50	0.732155050991709
KORA metabolomics	maskObs = 20%	LM/GLMM	obsNum = 50	0.836194112875758
KORA metabolomics	maskObs = 20%	LM/GLMM	obsNum = 50	1.14685315057088
KORA metabolomics	maskObs = 20%	LM/GLMM	obsNum = 50	0.70248213019591
KORA metabolomics	maskObs = 20%	LM/GLMM	obsNum = 50	1.50042184930336
KORA metabolomics	maskObs = 20%	LM/GLMM	obsNum = 50	0.690516108171698
KORA metabolomics	maskObs = 20%	LM/GLMM	obsNum = 50	0.93668495885402
KORA metabolomics	maskObs = 20%	LM/GLMM	obsNum = 50	9.73990766389548
KORA metabolomics	maskObs = 20%	LM/GLMM	obsNum = 50	0.735042753878435
KORA metabolomics	maskObs = 20%	LM/GLMM	obsNum = 50	0.397687159250992
KORA metabolomics	maskObs = 20%	LM/GLMM	obsNum = 50	15.1264812857224
KORA metabolomics	maskObs = 20%	LM/GLMM	obsNum = 50	0.49288637460618
KORA metabolomics	maskObs = 20%	LM/GLMM	obsNum = 50	0.430107299622234
KORA metabolomics	maskObs = 20%	LM/GLMM	obsNum = 50	0.774937647436722
KORA metabolomics	maskObs = 20%	LM/GLMM	obsNum = 50	0.436368003799463
KORA metabolomics	maskObs = 20%	LM/GLMM	obsNum = 50	0.825293413969493
KORA metabolomics	maskObs = 20%	LM/GLMM	obsNum = 50	0.738767008460371
KORA metabolomics	maskObs = 20%	LM/GLMM	obsNum = 50	0.958981903299412
KORA metabolomics	maskObs = 20%	LM/GLMM	obsNum = 50	0.682352718572155
KORA metabolomics	maskObs = 20%	LM/GLMM	obsNum = 50	0.595116624147281
KORA metabolomics	maskObs = 20%	LM/GLMM	obsNum = 50	0.697488129674748
KORA metabolomics	maskObs = 20%	LM/GLMM	obsNum = 50	0.62233090947338
KORA metabolomics	maskObs = 20%	LM/GLMM	obsNum = 50	0.711966317949437
KORA metabolomics	maskObs = 20%	LM/GLMM	obsNum = 50	0.391098854313788
KORA metabolomics	maskObs = 20%	LM/GLMM	obsNum = 50	0.319229038823106
KORA metabolomics	maskObs = 20%	LM/GLMM	obsNum = 50	0.630004936392419
KORA metabolomics	maskObs = 20%	LM/GLMM	obsNum = 50	0.651011917398346
KORA metabolomics	maskObs = 20%	LM/GLMM	obsNum = 50	0.911174697288577
KORA metabolomics	maskObs = 20%	LM/GLMM	obsNum = 50	0.372200695525534
KORA metabolomics	maskObs = 20%	LM/GLMM	obsNum = 50	0.426445409552987
KORA metabolomics	maskObs = 20%	LM/GLMM	obsNum = 50	0.502958324204182
KORA metabolomics	maskObs = 20%	LM/GLMM	obsNum = 50	0.592458585929808
KORA metabolomics	maskObs = 20%	LM/GLMM	obsNum = 50	0.607883924959817
KORA metabolomics	maskObs = 20%	LM/GLMM	obsNum = 50	0.678029898404317
KORA metabolomics	maskObs = 20%	LM/GLMM	obsNum = 50	0.568563800491465
KORA metabolomics	maskObs = 20%	LM/GLMM	obsNum = 100	0.456171794697028
KORA metabolomics	maskObs = 20%	LM/GLMM	obsNum = 100	0.673682704236519
KORA metabolomics	maskObs = 20%	LM/GLMM	obsNum = 100	0.751994527506475
KORA metabolomics	maskObs = 20%	LM/GLMM	obsNum = 100	1.06539610172644
KORA metabolomics	maskObs = 20%	LM/GLMM	obsNum = 100	0.664376513596524
KORA metabolomics	maskObs = 20%	LM/GLMM	obsNum = 100	1.29318133041753
KORA metabolomics	maskObs = 20%	LM/GLMM	obsNum = 100	0.663736782747803
KORA metabolomics	maskObs = 20%	LM/GLMM	obsNum = 100	0.927319991853722
KORA metabolomics	maskObs = 20%	LM/GLMM	obsNum = 100	9.18210952570017
KORA metabolomics	maskObs = 20%	LM/GLMM	obsNum = 100	0.681889269526745
KORA metabolomics	maskObs = 20%	LM/GLMM	obsNum = 100	0.367838422553184
KORA metabolomics	maskObs = 20%	LM/GLMM	obsNum = 100	14.3731381624456
KORA metabolomics	maskObs = 20%	LM/GLMM	obsNum = 100	0.428027096386713
KORA metabolomics	maskObs = 20%	LM/GLMM	obsNum = 100	0.415762706889795
KORA metabolomics	maskObs = 20%	LM/GLMM	obsNum = 100	0.642385650833535
KORA metabolomics	maskObs = 20%	LM/GLMM	obsNum = 100	0.416628883902334
KORA metabolomics	maskObs = 20%	LM/GLMM	obsNum = 100	0.687418671927929
KORA metabolomics	maskObs = 20%	LM/GLMM	obsNum = 100	0.706959931648212
KORA metabolomics	maskObs = 20%	LM/GLMM	obsNum = 100	0.768172075400119
KORA metabolomics	maskObs = 20%	LM/GLMM	obsNum = 100	0.613810818575761
KORA metabolomics	maskObs = 20%	LM/GLMM	obsNum = 100	0.508883891752388
KORA metabolomics	maskObs = 20%	LM/GLMM	obsNum = 100	0.619545856486864
KORA metabolomics	maskObs = 20%	LM/GLMM	obsNum = 100	0.58505073985305
KORA metabolomics	maskObs = 20%	LM/GLMM	obsNum = 100	0.618073150129327
KORA metabolomics	maskObs = 20%	LM/GLMM	obsNum = 100	0.368924943211098
KORA metabolomics	maskObs = 20%	LM/GLMM	obsNum = 100	0.321905389942535
KORA metabolomics	maskObs = 20%	LM/GLMM	obsNum = 100	0.579795767658042
KORA metabolomics	maskObs = 20%	LM/GLMM	obsNum = 100	0.618615467804237
KORA metabolomics	maskObs = 20%	LM/GLMM	obsNum = 100	0.914253071423822
KORA metabolomics	maskObs = 20%	LM/GLMM	obsNum = 100	0.397495666768341
KORA metabolomics	maskObs = 20%	LM/GLMM	obsNum = 100	0.406174536648122
KORA metabolomics	maskObs = 20%	LM/GLMM	obsNum = 100	0.491043841821938
KORA metabolomics	maskObs = 20%	LM/GLMM	obsNum = 100	0.555011781521756
KORA metabolomics	maskObs = 20%	LM/GLMM	obsNum = 100	0.62419741718366
KORA metabolomics	maskObs = 20%	LM/GLMM	obsNum = 100	0.716677104573238
KORA metabolomics	maskObs = 20%	LM/GLMM	obsNum = 100	0.531370975412394
KORA metabolomics	maskObs = 20%	LM/GLMM	obsNum = 200	0.41183481924374
KORA metabolomics	maskObs = 20%	LM/GLMM	obsNum = 200	0.637819908712694
KORA metabolomics	maskObs = 20%	LM/GLMM	obsNum = 200	0.660391790667004
KORA metabolomics	maskObs = 20%	LM/GLMM	obsNum = 200	0.964426772581323
KORA metabolomics	maskObs = 20%	LM/GLMM	obsNum = 200	0.663939186724616
KORA metabolomics	maskObs = 20%	LM/GLMM	obsNum = 200	1.1609318566895
KORA metabolomics	maskObs = 20%	LM/GLMM	obsNum = 200	0.621540674124412
KORA metabolomics	maskObs = 20%	LM/GLMM	obsNum = 200	0.797112240782167
KORA metabolomics	maskObs = 20%	LM/GLMM	obsNum = 200	8.8342807519353
KORA metabolomics	maskObs = 20%	LM/GLMM	obsNum = 200	0.65440995395108
KORA metabolomics	maskObs = 20%	LM/GLMM	obsNum = 200	0.366232720523818
KORA metabolomics	maskObs = 20%	LM/GLMM	obsNum = 200	13.4765352330605
KORA metabolomics	maskObs = 20%	LM/GLMM	obsNum = 200	0.415291179417884
KORA metabolomics	maskObs = 20%	LM/GLMM	obsNum = 200	0.395912115479536
KORA metabolomics	maskObs = 20%	LM/GLMM	obsNum = 200	0.633053362296914
KORA metabolomics	maskObs = 20%	LM/GLMM	obsNum = 200	0.390142437120493
KORA metabolomics	maskObs = 20%	LM/GLMM	obsNum = 200	0.655923785615165
KORA metabolomics	maskObs = 20%	LM/GLMM	obsNum = 200	0.643072594097184
KORA metabolomics	maskObs = 20%	LM/GLMM	obsNum = 200	0.688519688236954
KORA metabolomics	maskObs = 20%	LM/GLMM	obsNum = 200	0.565649444878234
KORA metabolomics	maskObs = 20%	LM/GLMM	obsNum = 200	0.490160488552643
KORA metabolomics	maskObs = 20%	LM/GLMM	obsNum = 200	0.535269004250505
KORA metabolomics	maskObs = 20%	LM/GLMM	obsNum = 200	0.537762625011528
KORA metabolomics	maskObs = 20%	LM/GLMM	obsNum = 200	0.522587333623983
KORA metabolomics	maskObs = 20%	LM/GLMM	obsNum = 200	0.366859611039884
KORA metabolomics	maskObs = 20%	LM/GLMM	obsNum = 200	0.317865017339972
KORA metabolomics	maskObs = 20%	LM/GLMM	obsNum = 200	0.573585955899423
KORA metabolomics	maskObs = 20%	LM/GLMM	obsNum = 200	0.585527780668939
KORA metabolomics	maskObs = 20%	LM/GLMM	obsNum = 200	0.854764261786386
KORA metabolomics	maskObs = 20%	LM/GLMM	obsNum = 200	0.363905985001574
KORA metabolomics	maskObs = 20%	LM/GLMM	obsNum = 200	0.420526641835185
KORA metabolomics	maskObs = 20%	LM/GLMM	obsNum = 200	0.48102396279434
KORA metabolomics	maskObs = 20%	LM/GLMM	obsNum = 200	0.548865561015327
KORA metabolomics	maskObs = 20%	LM/GLMM	obsNum = 200	0.631786664896592
KORA metabolomics	maskObs = 20%	LM/GLMM	obsNum = 200	0.635478387229298
KORA metabolomics	maskObs = 20%	LM/GLMM	obsNum = 200	0.542010139078821
KORA metabolomics	maskObs = 1%	missForest	obsNum = 0	0.195954248366013
KORA metabolomics	maskObs = 1%	missForest	obsNum = 0	0.356933908045977
KORA metabolomics	maskObs = 1%	missForest	obsNum = 0	0.398789970930232
KORA metabolomics	maskObs = 1%	missForest	obsNum = 0	0.39106338028169
KORA metabolomics	maskObs = 1%	missForest	obsNum = 0	0.241291304347826
KORA metabolomics	maskObs = 1%	missForest	obsNum = 0	0.436700296735905
KORA metabolomics	maskObs = 1%	missForest	obsNum = 0	0.281121359223301
KORA metabolomics	maskObs = 1%	missForest	obsNum = 0	0.676453488372092
KORA metabolomics	maskObs = 1%	missForest	obsNum = 0	0.209642857142855
KORA metabolomics	maskObs = 1%	missForest	obsNum = 0	0.339399999999999
KORA metabolomics	maskObs = 1%	missForest	obsNum = 0	0.201656565656565
KORA metabolomics	maskObs = 1%	missForest	obsNum = 0	0.242749999999997
KORA metabolomics	maskObs = 1%	missForest	obsNum = 0	0.203409836065574
KORA metabolomics	maskObs = 1%	missForest	obsNum = 0	0.192829411764706
KORA metabolomics	maskObs = 1%	missForest	obsNum = 0	0.217636363636363
KORA metabolomics	maskObs = 1%	missForest	obsNum = 0	0.135861538461538
KORA metabolomics	maskObs = 1%	missForest	obsNum = 0	0.168707207207207
KORA metabolomics	maskObs = 1%	missForest	obsNum = 0	0.650351351351352
KORA metabolomics	maskObs = 1%	missForest	obsNum = 0	0.325643609022557
KORA metabolomics	maskObs = 1%	missForest	obsNum = 0	0.171589944134078
KORA metabolomics	maskObs = 1%	missForest	obsNum = 0	0.25401359223301
KORA metabolomics	maskObs = 1%	missForest	obsNum = 0	0.144427450980392
KORA metabolomics	maskObs = 1%	missForest	obsNum = 0	0.40348514115899
KORA metabolomics	maskObs = 1%	missForest	obsNum = 0	0.550964444444444
KORA metabolomics	maskObs = 1%	missForest	obsNum = 0	0.193008064516129
KORA metabolomics	maskObs = 1%	missForest	obsNum = 0	0.161813953488372
KORA metabolomics	maskObs = 1%	missForest	obsNum = 0	0.192367845993756
KORA metabolomics	maskObs = 1%	missForest	obsNum = 0	0.136915137614679
KORA metabolomics	maskObs = 1%	missForest	obsNum = 0	0.188704310344828
KORA metabolomics	maskObs = 1%	missForest	obsNum = 0	0.129325462962963
KORA metabolomics	maskObs = 1%	missForest	obsNum = 0	0.160824409448819
KORA metabolomics	maskObs = 1%	missForest	obsNum = 0	0.142717898832685
KORA metabolomics	maskObs = 1%	missForest	obsNum = 0	0.15895041322314
KORA metabolomics	maskObs = 1%	missForest	obsNum = 0	0.421330564784053
KORA metabolomics	maskObs = 1%	missForest	obsNum = 0	0.142621809744779
KORA metabolomics	maskObs = 1%	missForest	obsNum = 0	0.194510788757933
KORA metabolomics	maskObs = 1%	missForest	obsNum = 50	0.179479919678715
KORA metabolomics	maskObs = 1%	missForest	obsNum = 50	0.312262150220913
KORA metabolomics	maskObs = 1%	missForest	obsNum = 50	0.329866310160428
KORA metabolomics	maskObs = 1%	missForest	obsNum = 50	0.376795212765958
KORA metabolomics	maskObs = 1%	missForest	obsNum = 50	0.239525157232704
KORA metabolomics	maskObs = 1%	missForest	obsNum = 50	0.398347972972973
KORA metabolomics	maskObs = 1%	missForest	obsNum = 50	0.280367021276596
KORA metabolomics	maskObs = 1%	missForest	obsNum = 50	0.548005434782608
KORA metabolomics	maskObs = 1%	missForest	obsNum = 50	0.208999999999998
KORA metabolomics	maskObs = 1%	missForest	obsNum = 50	0.334653846153845
KORA metabolomics	maskObs = 1%	missForest	obsNum = 50	0.20155625
KORA metabolomics	maskObs = 1%	missForest	obsNum = 50	0.232545454545452
KORA metabolomics	maskObs = 1%	missForest	obsNum = 50	0.202533333333333
KORA metabolomics	maskObs = 1%	missForest	obsNum = 50	0.188813008130081
KORA metabolomics	maskObs = 1%	missForest	obsNum = 50	0.216649999999999
KORA metabolomics	maskObs = 1%	missForest	obsNum = 50	0.13291619047619
KORA metabolomics	maskObs = 1%	missForest	obsNum = 50	0.162474626865672
KORA metabolomics	maskObs = 1%	missForest	obsNum = 50	0.441417431192661
KORA metabolomics	maskObs = 1%	missForest	obsNum = 50	0.240413793103448
KORA metabolomics	maskObs = 1%	missForest	obsNum = 50	0.161528310502283
KORA metabolomics	maskObs = 1%	missForest	obsNum = 50	0.197838235294118
KORA metabolomics	maskObs = 1%	missForest	obsNum = 50	0.145978947368421
KORA metabolomics	maskObs = 1%	missForest	obsNum = 50	0.273803623188406
KORA metabolomics	maskObs = 1%	missForest	obsNum = 50	0.381966981132075
KORA metabolomics	maskObs = 1%	missForest	obsNum = 50	0.17870319001387
KORA metabolomics	maskObs = 1%	missForest	obsNum = 50	0.162809160305343
KORA metabolomics	maskObs = 1%	missForest	obsNum = 50	0.172329054054054
KORA metabolomics	maskObs = 1%	missForest	obsNum = 50	0.129559349593496
KORA metabolomics	maskObs = 1%	missForest	obsNum = 50	0.173804790419162
KORA metabolomics	maskObs = 1%	missForest	obsNum = 50	0.119412396694215
KORA metabolomics	maskObs = 1%	missForest	obsNum = 50	0.150011594202899
KORA metabolomics	maskObs = 1%	missForest	obsNum = 50	0.1391484375
KORA metabolomics	maskObs = 1%	missForest	obsNum = 50	0.153882472137791
KORA metabolomics	maskObs = 1%	missForest	obsNum = 50	0.315823723228995
KORA metabolomics	maskObs = 1%	missForest	obsNum = 50	0.133927659574468
KORA metabolomics	maskObs = 1%	missForest	obsNum = 50	0.158239100661949
KORA metabolomics	maskObs = 1%	missForest	obsNum = 100	0.164640756302521
KORA metabolomics	maskObs = 1%	missForest	obsNum = 100	0.287600587371513
KORA metabolomics	maskObs = 1%	missForest	obsNum = 100	0.301137440758294
KORA metabolomics	maskObs = 1%	missForest	obsNum = 100	0.345589420654912
KORA metabolomics	maskObs = 1%	missForest	obsNum = 100	0.234761904761905
KORA metabolomics	maskObs = 1%	missForest	obsNum = 100	0.362420454545454
KORA metabolomics	maskObs = 1%	missForest	obsNum = 100	0.271729166666666
KORA metabolomics	maskObs = 1%	missForest	obsNum = 100	0.463895348837209
KORA metabolomics	maskObs = 1%	missForest	obsNum = 100	0.208846153846152
KORA metabolomics	maskObs = 1%	missForest	obsNum = 100	0.327213114754098
KORA metabolomics	maskObs = 1%	missForest	obsNum = 100	0.199569444444444
KORA metabolomics	maskObs = 1%	missForest	obsNum = 100	0.220124999999998
KORA metabolomics	maskObs = 1%	missForest	obsNum = 100	0.199195652173912
KORA metabolomics	maskObs = 1%	missForest	obsNum = 100	0.1828046875
KORA metabolomics	maskObs = 1%	missForest	obsNum = 100	0.212542372881356
KORA metabolomics	maskObs = 1%	missForest	obsNum = 100	0.135872388059701
KORA metabolomics	maskObs = 1%	missForest	obsNum = 100	0.162534246575342
KORA metabolomics	maskObs = 1%	missForest	obsNum = 100	0.32734328358209
KORA metabolomics	maskObs = 1%	missForest	obsNum = 100	0.197131432545202
KORA metabolomics	maskObs = 1%	missForest	obsNum = 100	0.159737341772152
KORA metabolomics	maskObs = 1%	missForest	obsNum = 100	0.162740776699029
KORA metabolomics	maskObs = 1%	missForest	obsNum = 100	0.140529133858268
KORA metabolomics	maskObs = 1%	missForest	obsNum = 100	0.233066176470588
KORA metabolomics	maskObs = 1%	missForest	obsNum = 100	0.269746341463415
KORA metabolomics	maskObs = 1%	missForest	obsNum = 100	0.166257718120805
KORA metabolomics	maskObs = 1%	missForest	obsNum = 100	0.159629426433915
KORA metabolomics	maskObs = 1%	missForest	obsNum = 100	0.154495588235294
KORA metabolomics	maskObs = 1%	missForest	obsNum = 100	0.126018518518519
KORA metabolomics	maskObs = 1%	missForest	obsNum = 100	0.158768789808917
KORA metabolomics	maskObs = 1%	missForest	obsNum = 100	0.11010162601626
KORA metabolomics	maskObs = 1%	missForest	obsNum = 100	0.147426470588235
KORA metabolomics	maskObs = 1%	missForest	obsNum = 100	0.138096446700508
KORA metabolomics	maskObs = 1%	missForest	obsNum = 100	0.152626639344262
KORA metabolomics	maskObs = 1%	missForest	obsNum = 100	0.259060090702948
KORA metabolomics	maskObs = 1%	missForest	obsNum = 100	0.131170068027211
KORA metabolomics	maskObs = 1%	missForest	obsNum = 100	0.145769147982063
KORA metabolomics	maskObs = 1%	missForest	obsNum = 200	0.159301255230126
KORA metabolomics	maskObs = 1%	missForest	obsNum = 200	0.275487218045113
KORA metabolomics	maskObs = 1%	missForest	obsNum = 200	0.279762039660057
KORA metabolomics	maskObs = 1%	missForest	obsNum = 200	0.334934844192634
KORA metabolomics	maskObs = 1%	missForest	obsNum = 200	0.232902298850574
KORA metabolomics	maskObs = 1%	missForest	obsNum = 200	0.350731164383561
KORA metabolomics	maskObs = 1%	missForest	obsNum = 200	0.285888
KORA metabolomics	maskObs = 1%	missForest	obsNum = 200	0.396678571428571
KORA metabolomics	maskObs = 1%	missForest	obsNum = 200	0.214230769230767
KORA metabolomics	maskObs = 1%	missForest	obsNum = 200	0.333210526315789
KORA metabolomics	maskObs = 1%	missForest	obsNum = 200	0.195538461538461
KORA metabolomics	maskObs = 1%	missForest	obsNum = 200	0.219208333333331
KORA metabolomics	maskObs = 1%	missForest	obsNum = 200	0.198666666666666
KORA metabolomics	maskObs = 1%	missForest	obsNum = 200	0.186720930232558
KORA metabolomics	maskObs = 1%	missForest	obsNum = 200	0.206983870967742
KORA metabolomics	maskObs = 1%	missForest	obsNum = 200	0.133730808597748
KORA metabolomics	maskObs = 1%	missForest	obsNum = 200	0.159791277258567
KORA metabolomics	maskObs = 1%	missForest	obsNum = 200	0.228488294314381
KORA metabolomics	maskObs = 1%	missForest	obsNum = 200	0.170980332829047
KORA metabolomics	maskObs = 1%	missForest	obsNum = 200	0.163908035714286
KORA metabolomics	maskObs = 1%	missForest	obsNum = 200	0.143960952380952
KORA metabolomics	maskObs = 1%	missForest	obsNum = 200	0.145167695473251
KORA metabolomics	maskObs = 1%	missForest	obsNum = 200	0.186596888260255
KORA metabolomics	maskObs = 1%	missForest	obsNum = 200	0.195173913043478
KORA metabolomics	maskObs = 1%	missForest	obsNum = 200	0.152926080892608
KORA metabolomics	maskObs = 1%	missForest	obsNum = 200	0.152641630901288
KORA metabolomics	maskObs = 1%	missForest	obsNum = 200	0.142672983870968
KORA metabolomics	maskObs = 1%	missForest	obsNum = 200	0.122596218487395
KORA metabolomics	maskObs = 1%	missForest	obsNum = 200	0.146406818181818
KORA metabolomics	maskObs = 1%	missForest	obsNum = 200	0.105389655172414
KORA metabolomics	maskObs = 1%	missForest	obsNum = 200	0.136449197860963
KORA metabolomics	maskObs = 1%	missForest	obsNum = 200	0.134833333333333
KORA metabolomics	maskObs = 1%	missForest	obsNum = 200	0.138282786885246
KORA metabolomics	maskObs = 1%	missForest	obsNum = 200	0.204497142857143
KORA metabolomics	maskObs = 1%	missForest	obsNum = 200	0.129016393442623
KORA metabolomics	maskObs = 1%	missForest	obsNum = 200	0.126610112563544
KORA metabolomics	maskObs = 3%	missForest	obsNum = 0	0.199823315118397
KORA metabolomics	maskObs = 3%	missForest	obsNum = 0	0.375225700164745
KORA metabolomics	maskObs = 3%	missForest	obsNum = 0	0.407335755813953
KORA metabolomics	maskObs = 3%	missForest	obsNum = 0	0.391654929577465
KORA metabolomics	maskObs = 3%	missForest	obsNum = 0	0.257520661157025
KORA metabolomics	maskObs = 3%	missForest	obsNum = 0	0.441329501915709
KORA metabolomics	maskObs = 3%	missForest	obsNum = 0	0.283076923076923
KORA metabolomics	maskObs = 3%	missForest	obsNum = 0	0.676046511627906
KORA metabolomics	maskObs = 3%	missForest	obsNum = 0	0.217166666666666
KORA metabolomics	maskObs = 3%	missForest	obsNum = 0	0.342370370370369
KORA metabolomics	maskObs = 3%	missForest	obsNum = 0	0.20411801242236
KORA metabolomics	maskObs = 3%	missForest	obsNum = 0	0.249272727272724
KORA metabolomics	maskObs = 3%	missForest	obsNum = 0	0.204526315789473
KORA metabolomics	maskObs = 3%	missForest	obsNum = 0	0.19272514619883
KORA metabolomics	maskObs = 3%	missForest	obsNum = 0	0.225318181818181
KORA metabolomics	maskObs = 3%	missForest	obsNum = 0	0.137589798087141
KORA metabolomics	maskObs = 3%	missForest	obsNum = 0	0.176071984435798
KORA metabolomics	maskObs = 3%	missForest	obsNum = 0	0.660492307692308
KORA metabolomics	maskObs = 3%	missForest	obsNum = 0	0.324518601190476
KORA metabolomics	maskObs = 3%	missForest	obsNum = 0	0.173915662650602
KORA metabolomics	maskObs = 3%	missForest	obsNum = 0	0.25615619047619
KORA metabolomics	maskObs = 3%	missForest	obsNum = 0	0.142799299299299
KORA metabolomics	maskObs = 3%	missForest	obsNum = 0	0.395628299120235
KORA metabolomics	maskObs = 3%	missForest	obsNum = 0	0.555791666666667
KORA metabolomics	maskObs = 3%	missForest	obsNum = 0	0.194434848484848
KORA metabolomics	maskObs = 3%	missForest	obsNum = 0	0.16953171641791
KORA metabolomics	maskObs = 3%	missForest	obsNum = 0	0.186789285714286
KORA metabolomics	maskObs = 3%	missForest	obsNum = 0	0.134655555555555
KORA metabolomics	maskObs = 3%	missForest	obsNum = 0	0.186309403437816
KORA metabolomics	maskObs = 3%	missForest	obsNum = 0	0.125789808917198
KORA metabolomics	maskObs = 3%	missForest	obsNum = 0	0.160746212121212
KORA metabolomics	maskObs = 3%	missForest	obsNum = 0	0.142887019230769
KORA metabolomics	maskObs = 3%	missForest	obsNum = 0	0.153974971558589
KORA metabolomics	maskObs = 3%	missForest	obsNum = 0	0.429564406779661
KORA metabolomics	maskObs = 3%	missForest	obsNum = 0	0.143563063063063
KORA metabolomics	maskObs = 3%	missForest	obsNum = 0	0.201961572052402
KORA metabolomics	maskObs = 3%	missForest	obsNum = 50	0.183594972067039
KORA metabolomics	maskObs = 3%	missForest	obsNum = 50	0.313167119565217
KORA metabolomics	maskObs = 3%	missForest	obsNum = 50	0.336896284829721
KORA metabolomics	maskObs = 3%	missForest	obsNum = 50	0.380183417085427
KORA metabolomics	maskObs = 3%	missForest	obsNum = 50	0.240664974619289
KORA metabolomics	maskObs = 3%	missForest	obsNum = 50	0.390294425087108
KORA metabolomics	maskObs = 3%	missForest	obsNum = 50	0.274820610687022
KORA metabolomics	maskObs = 3%	missForest	obsNum = 50	0.558057471264368
KORA metabolomics	maskObs = 3%	missForest	obsNum = 50	0.214846153846152
KORA metabolomics	maskObs = 3%	missForest	obsNum = 50	0.342
KORA metabolomics	maskObs = 3%	missForest	obsNum = 50	0.201397350993377
KORA metabolomics	maskObs = 3%	missForest	obsNum = 50	0.239999999999997
KORA metabolomics	maskObs = 3%	missForest	obsNum = 50	0.20135593220339
KORA metabolomics	maskObs = 3%	missForest	obsNum = 50	0.18469375
KORA metabolomics	maskObs = 3%	missForest	obsNum = 50	0.219887096774193
KORA metabolomics	maskObs = 3%	missForest	obsNum = 50	0.134104964539007
KORA metabolomics	maskObs = 3%	missForest	obsNum = 50	0.159144699140401
KORA metabolomics	maskObs = 3%	missForest	obsNum = 50	0.440822314049586
KORA metabolomics	maskObs = 3%	missForest	obsNum = 50	0.247876899696049
KORA metabolomics	maskObs = 3%	missForest	obsNum = 50	0.163953571428571
KORA metabolomics	maskObs = 3%	missForest	obsNum = 50	0.190777570093458
KORA metabolomics	maskObs = 3%	missForest	obsNum = 50	0.141392105263158
KORA metabolomics	maskObs = 3%	missForest	obsNum = 50	0.283721036585366
KORA metabolomics	maskObs = 3%	missForest	obsNum = 50	0.381152380952381
KORA metabolomics	maskObs = 3%	missForest	obsNum = 50	0.17512380952381
KORA metabolomics	maskObs = 3%	missForest	obsNum = 50	0.161543209876543
KORA metabolomics	maskObs = 3%	missForest	obsNum = 50	0.171897986577181
KORA metabolomics	maskObs = 3%	missForest	obsNum = 50	0.132931919642857
KORA metabolomics	maskObs = 3%	missForest	obsNum = 50	0.172689370485036
KORA metabolomics	maskObs = 3%	missForest	obsNum = 50	0.119209649122807
KORA metabolomics	maskObs = 3%	missForest	obsNum = 50	0.148972
KORA metabolomics	maskObs = 3%	missForest	obsNum = 50	0.139662745098039
KORA metabolomics	maskObs = 3%	missForest	obsNum = 50	0.15860157480315
KORA metabolomics	maskObs = 3%	missForest	obsNum = 50	0.310116417910448
KORA metabolomics	maskObs = 3%	missForest	obsNum = 50	0.137240786240786
KORA metabolomics	maskObs = 3%	missForest	obsNum = 50	0.150430966325037
KORA metabolomics	maskObs = 3%	missForest	obsNum = 100	0.163693498452012
KORA metabolomics	maskObs = 3%	missForest	obsNum = 100	0.283735127478754
KORA metabolomics	maskObs = 3%	missForest	obsNum = 100	0.301368571428572
KORA metabolomics	maskObs = 3%	missForest	obsNum = 100	0.340953488372093
KORA metabolomics	maskObs = 3%	missForest	obsNum = 100	0.234721153846154
KORA metabolomics	maskObs = 3%	missForest	obsNum = 100	0.366265151515151
KORA metabolomics	maskObs = 3%	missForest	obsNum = 100	0.27630412371134
KORA metabolomics	maskObs = 3%	missForest	obsNum = 100	0.469662499999999
KORA metabolomics	maskObs = 3%	missForest	obsNum = 100	0.211727272727272
KORA metabolomics	maskObs = 3%	missForest	obsNum = 100	0.330962962962963
KORA metabolomics	maskObs = 3%	missForest	obsNum = 100	0.199522875816993
KORA metabolomics	maskObs = 3%	missForest	obsNum = 100	0.228642857142855
KORA metabolomics	maskObs = 3%	missForest	obsNum = 100	0.198676923076923
KORA metabolomics	maskObs = 3%	missForest	obsNum = 100	0.183705521472392
KORA metabolomics	maskObs = 3%	missForest	obsNum = 100	0.21057894736842
KORA metabolomics	maskObs = 3%	missForest	obsNum = 100	0.134568932038835
KORA metabolomics	maskObs = 3%	missForest	obsNum = 100	0.156272206303725
KORA metabolomics	maskObs = 3%	missForest	obsNum = 100	0.319703196347032
KORA metabolomics	maskObs = 3%	missForest	obsNum = 100	0.202004958677686
KORA metabolomics	maskObs = 3%	missForest	obsNum = 100	0.162343915343915
KORA metabolomics	maskObs = 3%	missForest	obsNum = 100	0.158757383966245
KORA metabolomics	maskObs = 3%	missForest	obsNum = 100	0.141353092783505
KORA metabolomics	maskObs = 3%	missForest	obsNum = 100	0.217868044515103
KORA metabolomics	maskObs = 3%	missForest	obsNum = 100	0.260941964285714
KORA metabolomics	maskObs = 3%	missForest	obsNum = 100	0.168662460567823
KORA metabolomics	maskObs = 3%	missForest	obsNum = 100	0.159956834532374
KORA metabolomics	maskObs = 3%	missForest	obsNum = 100	0.150378527607362
KORA metabolomics	maskObs = 3%	missForest	obsNum = 100	0.123613839285714
KORA metabolomics	maskObs = 3%	missForest	obsNum = 100	0.152656375838926
KORA metabolomics	maskObs = 3%	missForest	obsNum = 100	0.110094871794872
KORA metabolomics	maskObs = 3%	missForest	obsNum = 100	0.147183969465649
KORA metabolomics	maskObs = 3%	missForest	obsNum = 100	0.140522357723577
KORA metabolomics	maskObs = 3%	missForest	obsNum = 100	0.149524175824176
KORA metabolomics	maskObs = 3%	missForest	obsNum = 100	0.245938250428816
KORA metabolomics	maskObs = 3%	missForest	obsNum = 100	0.134888698630137
KORA metabolomics	maskObs = 3%	missForest	obsNum = 100	0.13852264957265
KORA metabolomics	maskObs = 3%	missForest	obsNum = 200	0.161383259911894
KORA metabolomics	maskObs = 3%	missForest	obsNum = 200	0.278666025641025
KORA metabolomics	maskObs = 3%	missForest	obsNum = 200	0.286157480314961
KORA metabolomics	maskObs = 3%	missForest	obsNum = 200	0.315987577639752
KORA metabolomics	maskObs = 3%	missForest	obsNum = 200	0.241371681415929
KORA metabolomics	maskObs = 3%	missForest	obsNum = 200	0.340734432234432
KORA metabolomics	maskObs = 3%	missForest	obsNum = 200	0.263048780487805
KORA metabolomics	maskObs = 3%	missForest	obsNum = 200	0.386148936170213
KORA metabolomics	maskObs = 3%	missForest	obsNum = 200	0.211152173913043
KORA metabolomics	maskObs = 3%	missForest	obsNum = 200	0.327269230769229
KORA metabolomics	maskObs = 3%	missForest	obsNum = 200	0.196467948717948
KORA metabolomics	maskObs = 3%	missForest	obsNum = 200	0.219374999999998
KORA metabolomics	maskObs = 3%	missForest	obsNum = 200	0.193015873015873
KORA metabolomics	maskObs = 3%	missForest	obsNum = 200	0.180557142857143
KORA metabolomics	maskObs = 3%	missForest	obsNum = 200	0.201421052631578
KORA metabolomics	maskObs = 3%	missForest	obsNum = 200	0.134069402985075
KORA metabolomics	maskObs = 3%	missForest	obsNum = 200	0.157754716981132
KORA metabolomics	maskObs = 3%	missForest	obsNum = 200	0.224179611650485
KORA metabolomics	maskObs = 3%	missForest	obsNum = 200	0.164022364217252
KORA metabolomics	maskObs = 3%	missForest	obsNum = 200	0.158761445783133
KORA metabolomics	maskObs = 3%	missForest	obsNum = 200	0.141874245472837
KORA metabolomics	maskObs = 3%	missForest	obsNum = 200	0.143467380224261
KORA metabolomics	maskObs = 3%	missForest	obsNum = 200	0.181902255639098
KORA metabolomics	maskObs = 3%	missForest	obsNum = 200	0.189171806167401
KORA metabolomics	maskObs = 3%	missForest	obsNum = 200	0.15424045261669
KORA metabolomics	maskObs = 3%	missForest	obsNum = 200	0.153921568627451
KORA metabolomics	maskObs = 3%	missForest	obsNum = 200	0.144748854961832
KORA metabolomics	maskObs = 3%	missForest	obsNum = 200	0.128205284552846
KORA metabolomics	maskObs = 3%	missForest	obsNum = 200	0.142383653846154
KORA metabolomics	maskObs = 3%	missForest	obsNum = 200	0.0985798319327732
KORA metabolomics	maskObs = 3%	missForest	obsNum = 200	0.13110395480226
KORA metabolomics	maskObs = 3%	missForest	obsNum = 200	0.133126903553299
KORA metabolomics	maskObs = 3%	missForest	obsNum = 200	0.149781818181818
KORA metabolomics	maskObs = 3%	missForest	obsNum = 200	0.205612052730697
KORA metabolomics	maskObs = 3%	missForest	obsNum = 200	0.127004754358162
KORA metabolomics	maskObs = 3%	missForest	obsNum = 200	0.127123419150858
KORA metabolomics	maskObs = 5%	missForest	obsNum = 0	0.17765274151436
KORA metabolomics	maskObs = 5%	missForest	obsNum = 0	0.341756756756757
KORA metabolomics	maskObs = 5%	missForest	obsNum = 0	0.387210526315789
KORA metabolomics	maskObs = 5%	missForest	obsNum = 0	0.382126829268293
KORA metabolomics	maskObs = 5%	missForest	obsNum = 0	0.24760663507109
KORA metabolomics	maskObs = 5%	missForest	obsNum = 0	0.392735632183907
KORA metabolomics	maskObs = 5%	missForest	obsNum = 0	0.271098870056497
KORA metabolomics	maskObs = 5%	missForest	obsNum = 0	0.632403508771929
KORA metabolomics	maskObs = 5%	missForest	obsNum = 0	0.21257894736842
KORA metabolomics	maskObs = 5%	missForest	obsNum = 0	0.334104166666665
KORA metabolomics	maskObs = 5%	missForest	obsNum = 0	0.20874
KORA metabolomics	maskObs = 5%	missForest	obsNum = 0	0.256333333333331
KORA metabolomics	maskObs = 5%	missForest	obsNum = 0	0.206516129032258
KORA metabolomics	maskObs = 5%	missForest	obsNum = 0	0.189594936708861
KORA metabolomics	maskObs = 5%	missForest	obsNum = 0	0.217016666666667
KORA metabolomics	maskObs = 5%	missForest	obsNum = 0	0.137136936936937
KORA metabolomics	maskObs = 5%	missForest	obsNum = 0	0.176719844357977
KORA metabolomics	maskObs = 5%	missForest	obsNum = 0	0.619928251121076
KORA metabolomics	maskObs = 5%	missForest	obsNum = 0	0.314715568862276
KORA metabolomics	maskObs = 5%	missForest	obsNum = 0	0.171279116465863
KORA metabolomics	maskObs = 5%	missForest	obsNum = 0	0.247519417475728
KORA metabolomics	maskObs = 5%	missForest	obsNum = 0	0.141807462686567
KORA metabolomics	maskObs = 5%	missForest	obsNum = 0	0.37636496350365
KORA metabolomics	maskObs = 5%	missForest	obsNum = 0	0.542350917431193
KORA metabolomics	maskObs = 5%	missForest	obsNum = 0	0.191686186186186
KORA metabolomics	maskObs = 5%	missForest	obsNum = 0	0.164539184952978
KORA metabolomics	maskObs = 5%	missForest	obsNum = 0	0.189775533108866
KORA metabolomics	maskObs = 5%	missForest	obsNum = 0	0.1408184079602
KORA metabolomics	maskObs = 5%	missForest	obsNum = 0	0.190993269230769
KORA metabolomics	maskObs = 5%	missForest	obsNum = 0	0.130322222222222
KORA metabolomics	maskObs = 5%	missForest	obsNum = 0	0.166931284916201
KORA metabolomics	maskObs = 5%	missForest	obsNum = 0	0.141127952755906
KORA metabolomics	maskObs = 5%	missForest	obsNum = 0	0.15944994375703
KORA metabolomics	maskObs = 5%	missForest	obsNum = 0	0.4170615640599
KORA metabolomics	maskObs = 5%	missForest	obsNum = 0	0.146814814814815
KORA metabolomics	maskObs = 5%	missForest	obsNum = 0	0.179874889086069
KORA metabolomics	maskObs = 5%	missForest	obsNum = 50	0.165411764705882
KORA metabolomics	maskObs = 5%	missForest	obsNum = 50	0.292487637362637
KORA metabolomics	maskObs = 5%	missForest	obsNum = 50	0.329468208092485
KORA metabolomics	maskObs = 5%	missForest	obsNum = 50	0.354726775956284
KORA metabolomics	maskObs = 5%	missForest	obsNum = 50	0.236786324786324
KORA metabolomics	maskObs = 5%	missForest	obsNum = 50	0.359540636042403
KORA metabolomics	maskObs = 5%	missForest	obsNum = 50	0.271783783783784
KORA metabolomics	maskObs = 5%	missForest	obsNum = 50	0.495861445783132
KORA metabolomics	maskObs = 5%	missForest	obsNum = 50	0.217999999999999
KORA metabolomics	maskObs = 5%	missForest	obsNum = 50	0.322413793103447
KORA metabolomics	maskObs = 5%	missForest	obsNum = 50	0.205470588235294
KORA metabolomics	maskObs = 5%	missForest	obsNum = 50	0.237499999999997
KORA metabolomics	maskObs = 5%	missForest	obsNum = 50	0.202463414634146
KORA metabolomics	maskObs = 5%	missForest	obsNum = 50	0.193704402515723
KORA metabolomics	maskObs = 5%	missForest	obsNum = 50	0.202274193548387
KORA metabolomics	maskObs = 5%	missForest	obsNum = 50	0.136459405940594
KORA metabolomics	maskObs = 5%	missForest	obsNum = 50	0.163140350877193
KORA metabolomics	maskObs = 5%	missForest	obsNum = 50	0.41294776119403
KORA metabolomics	maskObs = 5%	missForest	obsNum = 50	0.234550834597876
KORA metabolomics	maskObs = 5%	missForest	obsNum = 50	0.156804938271605
KORA metabolomics	maskObs = 5%	missForest	obsNum = 50	0.180995575221239
KORA metabolomics	maskObs = 5%	missForest	obsNum = 50	0.141273846153846
KORA metabolomics	maskObs = 5%	missForest	obsNum = 50	0.260715959004392
KORA metabolomics	maskObs = 5%	missForest	obsNum = 50	0.367374384236453
KORA metabolomics	maskObs = 5%	missForest	obsNum = 50	0.175933482810165
KORA metabolomics	maskObs = 5%	missForest	obsNum = 50	0.161032216494845
KORA metabolomics	maskObs = 5%	missForest	obsNum = 50	0.172068376068376
KORA metabolomics	maskObs = 5%	missForest	obsNum = 50	0.136758219178082
KORA metabolomics	maskObs = 5%	missForest	obsNum = 50	0.16198
KORA metabolomics	maskObs = 5%	missForest	obsNum = 50	0.118768103448276
KORA metabolomics	maskObs = 5%	missForest	obsNum = 50	0.150402325581395
KORA metabolomics	maskObs = 5%	missForest	obsNum = 50	0.142874015748032
KORA metabolomics	maskObs = 5%	missForest	obsNum = 50	0.154870866141732
KORA metabolomics	maskObs = 5%	missForest	obsNum = 50	0.307691609977324
KORA metabolomics	maskObs = 5%	missForest	obsNum = 50	0.140884120171674
KORA metabolomics	maskObs = 5%	missForest	obsNum = 50	0.150554917127072
KORA metabolomics	maskObs = 5%	missForest	obsNum = 100	0.155558295964126
KORA metabolomics	maskObs = 5%	missForest	obsNum = 100	0.290641666666667
KORA metabolomics	maskObs = 5%	missForest	obsNum = 100	0.292607142857143
KORA metabolomics	maskObs = 5%	missForest	obsNum = 100	0.334789617486339
KORA metabolomics	maskObs = 5%	missForest	obsNum = 100	0.239454918032787
KORA metabolomics	maskObs = 5%	missForest	obsNum = 100	0.332451492537313
KORA metabolomics	maskObs = 5%	missForest	obsNum = 100	0.265555555555555
KORA metabolomics	maskObs = 5%	missForest	obsNum = 100	0.444513157894736
KORA metabolomics	maskObs = 5%	missForest	obsNum = 100	0.215076923076921
KORA metabolomics	maskObs = 5%	missForest	obsNum = 100	0.328339622641509
KORA metabolomics	maskObs = 5%	missForest	obsNum = 100	0.206043010752688
KORA metabolomics	maskObs = 5%	missForest	obsNum = 100	0.240535714285712
KORA metabolomics	maskObs = 5%	missForest	obsNum = 100	0.198746031746032
KORA metabolomics	maskObs = 5%	missForest	obsNum = 100	0.187731818181818
KORA metabolomics	maskObs = 5%	missForest	obsNum = 100	0.205524999999999
KORA metabolomics	maskObs = 5%	missForest	obsNum = 100	0.133279
KORA metabolomics	maskObs = 5%	missForest	obsNum = 100	0.16047238372093
KORA metabolomics	maskObs = 5%	missForest	obsNum = 100	0.294806306306307
KORA metabolomics	maskObs = 5%	missForest	obsNum = 100	0.190647222222222
KORA metabolomics	maskObs = 5%	missForest	obsNum = 100	0.160560648148148
KORA metabolomics	maskObs = 5%	missForest	obsNum = 100	0.157343925233645
KORA metabolomics	maskObs = 5%	missForest	obsNum = 100	0.14633889468196
KORA metabolomics	maskObs = 5%	missForest	obsNum = 100	0.203520491803279
KORA metabolomics	maskObs = 5%	missForest	obsNum = 100	0.233625
KORA metabolomics	maskObs = 5%	missForest	obsNum = 100	0.166738345864662
KORA metabolomics	maskObs = 5%	missForest	obsNum = 100	0.160241666666667
KORA metabolomics	maskObs = 5%	missForest	obsNum = 100	0.160177884615385
KORA metabolomics	maskObs = 5%	missForest	obsNum = 100	0.134673986486486
KORA metabolomics	maskObs = 5%	missForest	obsNum = 100	0.15746178343949
KORA metabolomics	maskObs = 5%	missForest	obsNum = 100	0.112854237288136
KORA metabolomics	maskObs = 5%	missForest	obsNum = 100	0.149461581920904
KORA metabolomics	maskObs = 5%	missForest	obsNum = 100	0.140190217391304
KORA metabolomics	maskObs = 5%	missForest	obsNum = 100	0.156986913849509
KORA metabolomics	maskObs = 5%	missForest	obsNum = 100	0.240136283185841
KORA metabolomics	maskObs = 5%	missForest	obsNum = 100	0.137287553648069
KORA metabolomics	maskObs = 5%	missForest	obsNum = 100	0.135061886792453
KORA metabolomics	maskObs = 5%	missForest	obsNum = 200	0.155417682926829
KORA metabolomics	maskObs = 5%	missForest	obsNum = 200	0.269099378881988
KORA metabolomics	maskObs = 5%	missForest	obsNum = 200	0.269486666666666
KORA metabolomics	maskObs = 5%	missForest	obsNum = 200	0.316540372670807
KORA metabolomics	maskObs = 5%	missForest	obsNum = 200	0.238348360655737
KORA metabolomics	maskObs = 5%	missForest	obsNum = 200	0.335891843971631
KORA metabolomics	maskObs = 5%	missForest	obsNum = 200	0.280231182795699
KORA metabolomics	maskObs = 5%	missForest	obsNum = 200	0.389037974683544
KORA metabolomics	maskObs = 5%	missForest	obsNum = 200	0.212692307692306
KORA metabolomics	maskObs = 5%	missForest	obsNum = 200	0.330062499999998
KORA metabolomics	maskObs = 5%	missForest	obsNum = 200	0.195314814814815
KORA metabolomics	maskObs = 5%	missForest	obsNum = 200	0.220999999999998
KORA metabolomics	maskObs = 5%	missForest	obsNum = 200	0.19281884057971
KORA metabolomics	maskObs = 5%	missForest	obsNum = 200	0.187410404624277
KORA metabolomics	maskObs = 5%	missForest	obsNum = 200	0.203974999999999
KORA metabolomics	maskObs = 5%	missForest	obsNum = 200	0.131690566037736
KORA metabolomics	maskObs = 5%	missForest	obsNum = 200	0.151485232067511
KORA metabolomics	maskObs = 5%	missForest	obsNum = 200	0.210692307692308
KORA metabolomics	maskObs = 5%	missForest	obsNum = 200	0.162875
KORA metabolomics	maskObs = 5%	missForest	obsNum = 200	0.163869565217391
KORA metabolomics	maskObs = 5%	missForest	obsNum = 200	0.135456310679612
KORA metabolomics	maskObs = 5%	missForest	obsNum = 200	0.141307751937984
KORA metabolomics	maskObs = 5%	missForest	obsNum = 200	0.174987452948557
KORA metabolomics	maskObs = 5%	missForest	obsNum = 200	0.181228723404255
KORA metabolomics	maskObs = 5%	missForest	obsNum = 200	0.152129441624365
KORA metabolomics	maskObs = 5%	missForest	obsNum = 200	0.154266009852217
KORA metabolomics	maskObs = 5%	missForest	obsNum = 200	0.139762595419847
KORA metabolomics	maskObs = 5%	missForest	obsNum = 200	0.125028125
KORA metabolomics	maskObs = 5%	missForest	obsNum = 200	0.146160975609756
KORA metabolomics	maskObs = 5%	missForest	obsNum = 200	0.104607862903226
KORA metabolomics	maskObs = 5%	missForest	obsNum = 200	0.13873
KORA metabolomics	maskObs = 5%	missForest	obsNum = 200	0.135361702127659
KORA metabolomics	maskObs = 5%	missForest	obsNum = 200	0.145783146067416
KORA metabolomics	maskObs = 5%	missForest	obsNum = 200	0.204366541353383
KORA metabolomics	maskObs = 5%	missForest	obsNum = 200	0.128429577464789
KORA metabolomics	maskObs = 5%	missForest	obsNum = 200	0.12777489063867
KORA metabolomics	maskObs = 10%	missForest	obsNum = 0	0.174198076923077
KORA metabolomics	maskObs = 10%	missForest	obsNum = 0	0.319540909090909
KORA metabolomics	maskObs = 10%	missForest	obsNum = 0	0.414173410404624
KORA metabolomics	maskObs = 10%	missForest	obsNum = 0	0.379445520581114
KORA metabolomics	maskObs = 10%	missForest	obsNum = 0	0.239864640883978
KORA metabolomics	maskObs = 10%	missForest	obsNum = 0	0.39704222972973
KORA metabolomics	maskObs = 10%	missForest	obsNum = 0	0.269210084033613
KORA metabolomics	maskObs = 10%	missForest	obsNum = 0	0.606959595959595
KORA metabolomics	maskObs = 10%	missForest	obsNum = 0	0.21307894736842
KORA metabolomics	maskObs = 10%	missForest	obsNum = 0	0.330119999999998
KORA metabolomics	maskObs = 10%	missForest	obsNum = 0	0.210093525179856
KORA metabolomics	maskObs = 10%	missForest	obsNum = 0	0.257590909090906
KORA metabolomics	maskObs = 10%	missForest	obsNum = 0	0.213609375
KORA metabolomics	maskObs = 10%	missForest	obsNum = 0	0.198716216216216
KORA metabolomics	maskObs = 10%	missForest	obsNum = 0	0.216455882352941
KORA metabolomics	maskObs = 10%	missForest	obsNum = 0	0.135153921568627
KORA metabolomics	maskObs = 10%	missForest	obsNum = 0	0.172067510548523
KORA metabolomics	maskObs = 10%	missForest	obsNum = 0	0.627615384615385
KORA metabolomics	maskObs = 10%	missForest	obsNum = 0	0.305127232142857
KORA metabolomics	maskObs = 10%	missForest	obsNum = 0	0.166829927007299
KORA metabolomics	maskObs = 10%	missForest	obsNum = 0	0.239417095777549
KORA metabolomics	maskObs = 10%	missForest	obsNum = 0	0.139869662921348
KORA metabolomics	maskObs = 10%	missForest	obsNum = 0	0.365824817518248
KORA metabolomics	maskObs = 10%	missForest	obsNum = 0	0.520066666666667
KORA metabolomics	maskObs = 10%	missForest	obsNum = 0	0.200119496855346
KORA metabolomics	maskObs = 10%	missForest	obsNum = 0	0.168646075085324
KORA metabolomics	maskObs = 10%	missForest	obsNum = 0	0.179728571428571
KORA metabolomics	maskObs = 10%	missForest	obsNum = 0	0.144791463414634
KORA metabolomics	maskObs = 10%	missForest	obsNum = 0	0.18682037037037
KORA metabolomics	maskObs = 10%	missForest	obsNum = 0	0.130684516880093
KORA metabolomics	maskObs = 10%	missForest	obsNum = 0	0.17012349726776
KORA metabolomics	maskObs = 10%	missForest	obsNum = 0	0.143244094488189
KORA metabolomics	maskObs = 10%	missForest	obsNum = 0	0.159752380952381
KORA metabolomics	maskObs = 10%	missForest	obsNum = 0	0.416594350282486
KORA metabolomics	maskObs = 10%	missForest	obsNum = 0	0.14585
KORA metabolomics	maskObs = 10%	missForest	obsNum = 0	0.176063041683863
KORA metabolomics	maskObs = 10%	missForest	obsNum = 50	0.162322666666667
KORA metabolomics	maskObs = 10%	missForest	obsNum = 50	0.298446808510639
KORA metabolomics	maskObs = 10%	missForest	obsNum = 50	0.32157627118644
KORA metabolomics	maskObs = 10%	missForest	obsNum = 50	0.354969945355191
KORA metabolomics	maskObs = 10%	missForest	obsNum = 50	0.25283502538071
KORA metabolomics	maskObs = 10%	missForest	obsNum = 50	0.371897533206831
KORA metabolomics	maskObs = 10%	missForest	obsNum = 50	0.27329679144385
KORA metabolomics	maskObs = 10%	missForest	obsNum = 50	0.519142857142857
KORA metabolomics	maskObs = 10%	missForest	obsNum = 50	0.218249999999997
KORA metabolomics	maskObs = 10%	missForest	obsNum = 50	0.321711538461538
KORA metabolomics	maskObs = 10%	missForest	obsNum = 50	0.207464968152866
KORA metabolomics	maskObs = 10%	missForest	obsNum = 50	0.23972727272727
KORA metabolomics	maskObs = 10%	missForest	obsNum = 50	0.205749999999999
KORA metabolomics	maskObs = 10%	missForest	obsNum = 50	0.188538011695906
KORA metabolomics	maskObs = 10%	missForest	obsNum = 50	0.213380952380952
KORA metabolomics	maskObs = 10%	missForest	obsNum = 50	0.134230769230769
KORA metabolomics	maskObs = 10%	missForest	obsNum = 50	0.157445482866044
KORA metabolomics	maskObs = 10%	missForest	obsNum = 50	0.386800925925926
KORA metabolomics	maskObs = 10%	missForest	obsNum = 50	0.224752403846154
KORA metabolomics	maskObs = 10%	missForest	obsNum = 50	0.163533183856502
KORA metabolomics	maskObs = 10%	missForest	obsNum = 50	0.171805882352941
KORA metabolomics	maskObs = 10%	missForest	obsNum = 50	0.144131538461539
KORA metabolomics	maskObs = 10%	missForest	obsNum = 50	0.24297933227345
KORA metabolomics	maskObs = 10%	missForest	obsNum = 50	0.336902127659574
KORA metabolomics	maskObs = 10%	missForest	obsNum = 50	0.183266666666667
KORA metabolomics	maskObs = 10%	missForest	obsNum = 50	0.165921119592875
KORA metabolomics	maskObs = 10%	missForest	obsNum = 50	0.162050980392157
KORA metabolomics	maskObs = 10%	missForest	obsNum = 50	0.134657455012854
KORA metabolomics	maskObs = 10%	missForest	obsNum = 50	0.152932867132867
KORA metabolomics	maskObs = 10%	missForest	obsNum = 50	0.119863258026159
KORA metabolomics	maskObs = 10%	missForest	obsNum = 50	0.156994488188977
KORA metabolomics	maskObs = 10%	missForest	obsNum = 50	0.136297619047619
KORA metabolomics	maskObs = 10%	missForest	obsNum = 50	0.154991370010788
KORA metabolomics	maskObs = 10%	missForest	obsNum = 50	0.301041775456919
KORA metabolomics	maskObs = 10%	missForest	obsNum = 50	0.133981452859351
KORA metabolomics	maskObs = 10%	missForest	obsNum = 50	0.144856041992406
KORA metabolomics	maskObs = 10%	missForest	obsNum = 100	0.153640306122449
KORA metabolomics	maskObs = 10%	missForest	obsNum = 100	0.28219126984127
KORA metabolomics	maskObs = 10%	missForest	obsNum = 100	0.289947674418604
KORA metabolomics	maskObs = 10%	missForest	obsNum = 100	0.327347457627119
KORA metabolomics	maskObs = 10%	missForest	obsNum = 100	0.244525862068965
KORA metabolomics	maskObs = 10%	missForest	obsNum = 100	0.347599315068493
KORA metabolomics	maskObs = 10%	missForest	obsNum = 100	0.263563492063492
KORA metabolomics	maskObs = 10%	missForest	obsNum = 100	0.430210227272727
KORA metabolomics	maskObs = 10%	missForest	obsNum = 100	0.210863636363636
KORA metabolomics	maskObs = 10%	missForest	obsNum = 100	0.322311320754717
KORA metabolomics	maskObs = 10%	missForest	obsNum = 100	0.203275229357798
KORA metabolomics	maskObs = 10%	missForest	obsNum = 100	0.238571428571426
KORA metabolomics	maskObs = 10%	missForest	obsNum = 100	0.200193548387097
KORA metabolomics	maskObs = 10%	missForest	obsNum = 100	0.186526470588235
KORA metabolomics	maskObs = 10%	missForest	obsNum = 100	0.197269841269841
KORA metabolomics	maskObs = 10%	missForest	obsNum = 100	0.131397727272727
KORA metabolomics	maskObs = 10%	missForest	obsNum = 100	0.157255319148936
KORA metabolomics	maskObs = 10%	missForest	obsNum = 100	0.260975438596491
KORA metabolomics	maskObs = 10%	missForest	obsNum = 100	0.181454545454546
KORA metabolomics	maskObs = 10%	missForest	obsNum = 100	0.165035099337748
KORA metabolomics	maskObs = 10%	missForest	obsNum = 100	0.146203311258278
KORA metabolomics	maskObs = 10%	missForest	obsNum = 100	0.145196617336152
KORA metabolomics	maskObs = 10%	missForest	obsNum = 100	0.191802377414562
KORA metabolomics	maskObs = 10%	missForest	obsNum = 100	0.221371287128713
KORA metabolomics	maskObs = 10%	missForest	obsNum = 100	0.170821782178218
KORA metabolomics	maskObs = 10%	missForest	obsNum = 100	0.155524258760108
KORA metabolomics	maskObs = 10%	missForest	obsNum = 100	0.153965584415584
KORA metabolomics	maskObs = 10%	missForest	obsNum = 100	0.131076859504132
KORA metabolomics	maskObs = 10%	missForest	obsNum = 100	0.153555629139073
KORA metabolomics	maskObs = 10%	missForest	obsNum = 100	0.114094827586207
KORA metabolomics	maskObs = 10%	missForest	obsNum = 100	0.148495530726257
KORA metabolomics	maskObs = 10%	missForest	obsNum = 100	0.136255952380952
KORA metabolomics	maskObs = 10%	missForest	obsNum = 100	0.1501312
KORA metabolomics	maskObs = 10%	missForest	obsNum = 100	0.244164037854889
KORA metabolomics	maskObs = 10%	missForest	obsNum = 100	0.137133012820513
KORA metabolomics	maskObs = 10%	missForest	obsNum = 100	0.134205038918476
KORA metabolomics	maskObs = 10%	missForest	obsNum = 200	0.146098265895954
KORA metabolomics	maskObs = 10%	missForest	obsNum = 200	0.263599173553719
KORA metabolomics	maskObs = 10%	missForest	obsNum = 200	0.270027732463295
KORA metabolomics	maskObs = 10%	missForest	obsNum = 200	0.306797687861272
KORA metabolomics	maskObs = 10%	missForest	obsNum = 200	0.244420168067227
KORA metabolomics	maskObs = 10%	missForest	obsNum = 200	0.318188888888889
KORA metabolomics	maskObs = 10%	missForest	obsNum = 200	0.265548672566371
KORA metabolomics	maskObs = 10%	missForest	obsNum = 200	0.358913265306122
KORA metabolomics	maskObs = 10%	missForest	obsNum = 200	0.206263157894736
KORA metabolomics	maskObs = 10%	missForest	obsNum = 200	0.314966666666666
KORA metabolomics	maskObs = 10%	missForest	obsNum = 200	0.198323741007194
KORA metabolomics	maskObs = 10%	missForest	obsNum = 200	0.231249999999998
KORA metabolomics	maskObs = 10%	missForest	obsNum = 200	0.197805555555555
KORA metabolomics	maskObs = 10%	missForest	obsNum = 200	0.185287401574803
KORA metabolomics	maskObs = 10%	missForest	obsNum = 200	0.197624999999999
KORA metabolomics	maskObs = 10%	missForest	obsNum = 200	0.129882
KORA metabolomics	maskObs = 10%	missForest	obsNum = 200	0.152785472972973
KORA metabolomics	maskObs = 10%	missForest	obsNum = 200	0.188697777777778
KORA metabolomics	maskObs = 10%	missForest	obsNum = 200	0.147610778443114
[truncated: 1,601 more rows]
