# Supplementary material for: LEOPARD: missing view completion for multi-timepoint omics data via representation disentanglement and temporal knowledge transfer
Source: Nat Commun. 2025 Apr 6;16:3278. doi: 10.1038/s41467-025-58314-3 (PMC11972361; doi:10.1038/s41467-025-58314-3)
Supplement: Supplementary file 7 — Source data [file 41467_2025_58314_MOESM7_ESM.zip › Source Data/SupplementaryFig10.csv]

Method	Imputation	Variable	Estimate	P
PMM	Imputation 1	CCL23	-0.0164078960338624	0.00025073290252474
PMM	Imputation 1	CSF1	-0.00972275742356049	0.0311584673868077
PMM	Imputation 1	LAP_TGFB1	0.00917063532005887	0.0435623231844121
PMM	Imputation 1	CCL20	-0.00819017220376388	0.0712799292335303
PMM	Imputation 1	TNFRSF9	-0.00767487500619973	0.091641338107934
PMM	Imputation 1	CCL11	-0.00738646983867796	0.101194625943111
PMM	Imputation 1	AXIN1	0.00725365114893865	0.110453231672579
PMM	Imputation 1	CXCL9	-0.00723205671193088	0.112105510481785
PMM	Imputation 1	CDCP1	-0.00679666054870636	0.133021638117178
PMM	Imputation 1	TWEAK	0.0067095557922915	0.136238555820322
PMM	Imputation 1	CXCL5	0.0066262958884838	0.144042676869834
PMM	Imputation 1	CX3CL1	-0.0066402926450785	0.144551308331769
PMM	Imputation 1	STAMBP	0.00642362950919248	0.157912942201718
PMM	Imputation 1	IL15RA	-0.00628938103601308	0.16571723555686
PMM	Imputation 1	CD6	0.00615283106331067	0.176752492721213
PMM	Imputation 1	CCL19	-0.00609668991666091	0.179343504237222
PMM	Imputation 1	SIRT2	0.00605289085242284	0.184003831375458
PMM	Imputation 1	CXCL11	-0.00588314268220629	0.195323683388635
PMM	Imputation 1	CST5	-0.00571163612354929	0.207702204829819
PMM	Imputation 1	ADA	0.00564282300602089	0.212136792345715
PMM	Imputation 1	IL6	0.00564608017868233	0.214066956609675
PMM	Imputation 1	DNER	0.00559726441698628	0.219305469465142
PMM	Imputation 1	IL10RB	-0.00554737364357555	0.22342242749421
PMM	Imputation 1	IL12B	-0.0053698508175607	0.226916626859921
PMM	Imputation 1	MCP1	0.00493578273773157	0.277904971228396
PMM	Imputation 1	TRAIL	0.00484290261503011	0.285994939845921
PMM	Imputation 1	TNFB	0.0047865671763045	0.288402031001983
PMM	Imputation 1	IL7	0.00474137425804734	0.297760227284295
PMM	Imputation 1	TNFSF14	0.00464100505063375	0.300128104280832
PMM	Imputation 1	PDL1	-0.00455326595623758	0.315937221218748
PMM	Imputation 1	NT3	0.00454696471500194	0.317307855832846
PMM	Imputation 1	CXCL6	0.00445394113496757	0.328725783009224
PMM	Imputation 1	FGF23	-0.00437113585340532	0.332045522763252
PMM	Imputation 1	HGF	0.00429924224116511	0.342791612231605
PMM	Imputation 1	CXCL10	-0.00401199365019143	0.379031840583319
PMM	Imputation 1	CCL25	-0.00374089063873306	0.412084796108212
PMM	Imputation 1	MCP2	0.00351752327049494	0.439503960205835
PMM	Imputation 1	X4EBP1	0.00349119126997821	0.440459050527503
PMM	Imputation 1	MCP4	0.00348621886126183	0.444211419128029
PMM	Imputation 1	ENRAGE	0.00344508016941501	0.44539263245312
PMM	Imputation 1	FGF21	0.00329618164812031	0.466027965557624
PMM	Imputation 1	VEGFA	0.00305782046739061	0.502760794585602
PMM	Imputation 1	SCF	0.00276697543423604	0.543351579053273
PMM	Imputation 1	MMP10	-0.00272381872728279	0.545059830201961
PMM	Imputation 1	IL18	-0.0024042335409914	0.597463987149655
PMM	Imputation 1	IL18R1	0.00237247740204852	0.603018318281815
PMM	Imputation 1	CD244	-0.00234900529173212	0.60611126529534
PMM	Imputation 1	MCP3	-0.00212172087553634	0.6416620875382
PMM	Imputation 1	CCL3	0.00210750757414191	0.643818524304326
PMM	Imputation 1	CD5	0.00198753013957101	0.661198099172932
PMM	Imputation 1	CD40	0.00177140373328226	0.696919521759822
PMM	Imputation 1	IL8	-0.00175546775632113	0.700369525216083
PMM	Imputation 1	MMP1	0.00146128370018265	0.747574739027672
PMM	Imputation 1	CCL28	-0.00143220513622462	0.75105941552636
PMM	Imputation 1	OSM	0.00144093048099596	0.751566424501181
PMM	Imputation 1	UPA	-0.00140954752391727	0.757118469404114
PMM	Imputation 1	CXCL1	-0.00125370774769601	0.783221450292768
PMM	Imputation 1	OPG	0.00117998548026709	0.794306607478688
PMM	Imputation 1	FLT3L	-0.00100595873809617	0.822911507745394
PMM	Imputation 1	TRANCE	0.00100858325739552	0.824315767957503
PMM	Imputation 1	ST1A1	-0.00047715559114626	0.916770250522799
PMM	Imputation 1	CCL4	0.00032424248754987	0.943251899920759
PMM	Imputation 1	FGF19	-0.00027593034785962	0.951737648251872
PMM	Imputation 1	TGFA	-0.00024311266459645	0.957275760599369
PMM	Imputation 1	LIFR	-0.00015670565590641	0.972500505921872
PMM	Imputation 1	IL10	-0.0001374488548231	0.975861409541259
PMM	Imputation 2	PDL1	-0.0144443973642827	0.00112147532531329
PMM	Imputation 2	CSF1	-0.0126000575494982	0.00483435778136581
PMM	Imputation 2	CX3CL1	-0.0110291378806729	0.0146841850917252
PMM	Imputation 2	IL8	-0.0106673808064653	0.0178202217074269
PMM	Imputation 2	IL12B	-0.0100969109836489	0.0255900386459349
PMM	Imputation 2	CD40	-0.0100919224384975	0.0261439280889323
PMM	Imputation 2	MCP3	-0.00966581992423728	0.0315058361827757
PMM	Imputation 2	CCL3	-0.00965063708455287	0.0319835833544481
PMM	Imputation 2	IL15RA	-0.00848977525131461	0.0609803919872597
PMM	Imputation 2	IL6	-0.00837696355773082	0.0651568449612775
PMM	Imputation 2	ADA	-0.0082703598402887	0.0681423245521438
PMM	Imputation 2	CCL4	-0.00760482586626447	0.0928434901504966
PMM	Imputation 2	FGF23	-0.00738310604214693	0.103866636265953
PMM	Imputation 2	TNFRSF9	-0.00712379716560408	0.117103852046025
PMM	Imputation 2	CCL11	-0.00685037767440545	0.126287492777883
PMM	Imputation 2	TWEAK	-0.00684487808867262	0.132574329761804
PMM	Imputation 2	CXCL5	0.00666385145084791	0.140818232543393
PMM	Imputation 2	TNFB	-0.00668996151351042	0.141825486563576
PMM	Imputation 2	CXCL6	-0.00660938372694525	0.146720038634931
PMM	Imputation 2	CCL23	-0.00657767481968591	0.147046510077996
PMM	Imputation 2	CCL19	-0.00650363655184311	0.152542802903422
PMM	Imputation 2	SCF	-0.00630368025027768	0.159126121329846
PMM	Imputation 2	IL10	-0.00619088722054517	0.169226479026759
PMM	Imputation 2	CCL28	-0.00618906658559343	0.174037385884049
PMM	Imputation 2	FGF19	0.00582138539139858	0.199471387524492
PMM	Imputation 2	CD6	0.00560358398027641	0.215277261661843
PMM	Imputation 2	LAP_TGFB1	-0.00547763868244353	0.228424483043066
PMM	Imputation 2	MCP1	0.00508742391753938	0.258016789847238
PMM	Imputation 2	CD244	-0.00508621248725839	0.264369609156342
PMM	Imputation 2	IL10RB	-0.00501037177186691	0.271622359351701
PMM	Imputation 2	IL18	0.00487690859092446	0.279968031580522
PMM	Imputation 2	TRAIL	0.00482962365015458	0.288669628052583
PMM	Imputation 2	OPG	-0.00475881206231218	0.295377987473884
PMM	Imputation 2	TGFA	-0.00474680878322926	0.297559282413677
PMM	Imputation 2	MCP2	-0.00473752984663833	0.298625172120573
PMM	Imputation 2	IL7	0.00448702400902469	0.324758727696448
PMM	Imputation 2	CXCL9	-0.00440466529560143	0.327840954863663
PMM	Imputation 2	CXCL11	-0.00402093936895747	0.374139540677237
PMM	Imputation 2	OSM	-0.00401319237657828	0.374691215237566
PMM	Imputation 2	FLT3L	-0.00385929177947634	0.388857826737535
PMM	Imputation 2	TNFSF14	-0.00387424679972798	0.395414674851349
PMM	Imputation 2	AXIN1	-0.00372620907832865	0.414010678597181
PMM	Imputation 2	STAMBP	-0.00360249276457613	0.429388068927312
PMM	Imputation 2	UPA	-0.00351026589630887	0.441258149938345
PMM	Imputation 2	IL18R1	0.00291575950767693	0.521722077628024
PMM	Imputation 2	CD5	-0.00278565684625712	0.540539817818369
PMM	Imputation 2	MMP10	-0.00277068214026997	0.541251705278383
PMM	Imputation 2	ST1A1	-0.00272804433884703	0.549464177645046
PMM	Imputation 2	CXCL10	-0.00256051211705174	0.574466101310886
PMM	Imputation 2	TRANCE	-0.00220628785962384	0.62749002677301
PMM	Imputation 2	CCL25	-0.00216940444558538	0.634180561307472
PMM	Imputation 2	MCP4	0.00202433105155668	0.655571285188759
PMM	Imputation 2	HGF	-0.00190612185717668	0.675027726326345
PMM	Imputation 2	ENRAGE	0.00189464365543612	0.677374449976464
PMM	Imputation 2	CST5	-0.00177878387849932	0.684582951858475
PMM	Imputation 2	X4EBP1	-0.0017491706431367	0.701022085803675
PMM	Imputation 2	FGF21	-0.00169906331753341	0.708096669778739
PMM	Imputation 2	CDCP1	0.00109223638224748	0.806899779386487
PMM	Imputation 2	MMP1	-0.0009301380803223	0.838074712222554
PMM	Imputation 2	SIRT2	-0.00087595052598764	0.847490477917667
PMM	Imputation 2	NT3	0.00065993500190234	0.884990998900737
PMM	Imputation 2	CCL20	-0.00059627741767591	0.893678848100653
PMM	Imputation 2	LIFR	0.00044772243019922	0.92187172630813
PMM	Imputation 2	VEGFA	0.00043667415833096	0.923793115918299
PMM	Imputation 2	CXCL1	-0.00023716696516174	0.958521772105213
PMM	Imputation 2	DNER	1.6445310400928e-05	0.997125777979095
PMM	Imputation 3	IL12B	-0.0157723520078094	0.00027518259668234
PMM	Imputation 3	CSF1	-0.0125804476988672	0.00449574951096993
PMM	Imputation 3	MMP1	0.0106933020530046	0.0183640324711432
PMM	Imputation 3	CXCL10	-0.00948731082336401	0.0359004329993079
PMM	Imputation 3	TNFSF14	0.00946071025584935	0.0360334721775008
PMM	Imputation 3	CXCL5	0.00930546904839376	0.0377370393515491
PMM	Imputation 3	HGF	0.00939836202346401	0.0385511856337197
PMM	Imputation 3	TNFRSF9	-0.0088452035302477	0.0510996928074774
PMM	Imputation 3	FGF21	0.00820263551785339	0.0708275783626719
PMM	Imputation 3	CCL23	-0.00804774427264799	0.0768572623320817
PMM	Imputation 3	CCL19	-0.00769664877542689	0.0907220869560871
PMM	Imputation 3	CX3CL1	-0.00715629770457177	0.112315527029151
PMM	Imputation 3	STAMBP	0.00712616673646438	0.117503138076498
PMM	Imputation 3	IL15RA	-0.00697102777064781	0.121961078704242
PMM	Imputation 3	SIRT2	0.0070333905422278	0.122284477153314
PMM	Imputation 3	CXCL11	-0.00701504600559539	0.122348496995709
PMM	Imputation 3	OSM	0.00676281102186724	0.135251135605022
PMM	Imputation 3	TNFB	-0.00642448097782922	0.142736056441802
PMM	Imputation 3	CCL11	-0.00651436470400106	0.152649637816942
PMM	Imputation 3	UPA	-0.00641359491576105	0.154021369339448
PMM	Imputation 3	X4EBP1	0.00635127445826401	0.162136010551131
PMM	Imputation 3	DNER	0.00623743639862938	0.170879649493802
PMM	Imputation 3	CCL28	0.00610810465456797	0.174821817109797
PMM	Imputation 3	TRAIL	0.00605994156016442	0.183103452706819
PMM	Imputation 3	CXCL6	-0.00596781526068328	0.189275159859622
PMM	Imputation 3	CXCL9	-0.00588446087386803	0.195688748812026
PMM	Imputation 3	CD6	0.00551783885038134	0.22602271852627
PMM	Imputation 3	FGF19	0.00537031164740731	0.238753280283446
PMM	Imputation 3	IL10RB	-0.00501243369354581	0.271596467623624
PMM	Imputation 3	IL10	-0.00500026201944862	0.272780591474309
PMM	Imputation 3	SCF	0.00483699146657116	0.277853127312633
PMM	Imputation 3	CDCP1	-0.00484759583015098	0.287656166880248
PMM	Imputation 3	CCL20	-0.00469349058515931	0.301332780352712
PMM	Imputation 3	AXIN1	0.00465931496682442	0.306580028710122
PMM	Imputation 3	TRANCE	0.00461868593243615	0.31059624290806
PMM	Imputation 3	ST1A1	0.0046174097152563	0.311295840204989
PMM	Imputation 3	ENRAGE	0.00458409703555865	0.314757364892337
PMM	Imputation 3	IL6	0.00438239913026876	0.334388387726096
PMM	Imputation 3	CD5	0.00416321022324818	0.354853183092123
PMM	Imputation 3	CD40	0.00418776870024067	0.358339798244817
PMM	Imputation 3	CCL3	-0.00417230420213743	0.360298049957823
PMM	Imputation 3	NT3	0.00405630144195429	0.373758477731808
PMM	Imputation 3	CST5	-0.00381762722419846	0.400718879809699
PMM	Imputation 3	MMP10	0.00382062073249759	0.402228662067217
PMM	Imputation 3	CD244	0.00377511963074131	0.407968664102138
PMM	Imputation 3	OPG	0.00340906058850555	0.445505125207582
PMM	Imputation 3	MCP4	-0.0027562521278	0.545865687901361
PMM	Imputation 3	FGF23	-0.00275259196781022	0.546419308615188
PMM	Imputation 3	IL18R1	-0.0026073556802683	0.566480213591727
PMM	Imputation 3	IL8	0.00231725307767813	0.611425557638648
PMM	Imputation 3	MCP3	-0.0018938819971646	0.677883564492975
PMM	Imputation 3	LAP_TGFB1	0.00183643117407994	0.685855415353419
PMM	Imputation 3	PDL1	-0.00179870516270527	0.689926336716953
PMM	Imputation 3	MCP2	0.00179079041887006	0.694007477244672
PMM	Imputation 3	VEGFA	-0.00172696561728984	0.703820552942255
PMM	Imputation 3	CXCL1	0.00166494655532351	0.714294335603841
PMM	Imputation 3	TGFA	0.00149788662654018	0.74251592176974
PMM	Imputation 3	TWEAK	0.00140241708240852	0.745775762292634
PMM	Imputation 3	MCP1	-0.00147569999398945	0.745977937798785
PMM	Imputation 3	LIFR	-0.00141364939093925	0.754031082202935
PMM	Imputation 3	IL7	0.00094011663371187	0.836734024399973
PMM	Imputation 3	CCL25	0.00088825779912843	0.845171640747399
PMM	Imputation 3	IL18	-0.0004859977004198	0.915140346367448
PMM	Imputation 3	CCL4	-0.0003456541722467	0.939649321796466
PMM	Imputation 3	FLT3L	0.00011358915970274	0.979748512113926
PMM	Imputation 3	ADA	-7.85904559964897e-05	0.986095353596499
PMM	Imputation 4	MMP10	-0.00820049134757659	0.0713664498244722
PMM	Imputation 4	CCL3	-0.0078047980961715	0.0847780178864987
PMM	Imputation 4	CCL4	-0.00772305222506993	0.0893680650105179
PMM	Imputation 4	TNFRSF9	-0.0076498864379302	0.0922866960016187
PMM	Imputation 4	TGFA	-0.00682587285957086	0.131106781696929
PMM	Imputation 4	IL12B	-0.00656153753095561	0.139231281319529
PMM	Imputation 4	X4EBP1	-0.00599845236566308	0.180751112239268
PMM	Imputation 4	FGF23	-0.00588669853629499	0.196383228662097
PMM	Imputation 4	IL18	-0.00566541438990435	0.211187749822309
PMM	Imputation 4	CXCL9	-0.00543256146751369	0.233042319972779
PMM	Imputation 4	IL7	0.00541346260594169	0.234646076654677
PMM	Imputation 4	TRANCE	-0.00527809625115387	0.246908957448807
PMM	Imputation 4	FGF19	-0.00515339333264897	0.258167311673001
PMM	Imputation 4	IL15RA	-0.00510611235564706	0.261424184402068
PMM	Imputation 4	CCL25	0.00497848106617498	0.27478371975722
PMM	Imputation 4	CD6	0.0048295698068304	0.286584335321376
PMM	Imputation 4	MCP3	-0.00479824107261314	0.28787441668206
PMM	Imputation 4	CCL28	0.00476014174269651	0.296002463046937
PMM	Imputation 4	CXCL11	-0.00467133875248213	0.303157559847651
PMM	Imputation 4	AXIN1	-0.00448999376051002	0.316963521177855
PMM	Imputation 4	VEGFA	-0.0045568278172199	0.317674587473969
PMM	Imputation 4	IL10	-0.00438352925635205	0.33615466879101
PMM	Imputation 4	DNER	0.00431047086921828	0.344518662209752
PMM	Imputation 4	CX3CL1	-0.00412308310587862	0.362880953073327
PMM	Imputation 4	CXCL5	0.0039315149930119	0.388794994612906
PMM	Imputation 4	CST5	0.00384053186505679	0.399833708034641
PMM	Imputation 4	CCL11	-0.00372344746338273	0.414403012701448
PMM	Imputation 4	LIFR	0.0036096713415671	0.425501014262351
PMM	Imputation 4	MMP1	-0.00357833808845949	0.432124683807177
PMM	Imputation 4	TRAIL	0.00341408618016773	0.454226724225474
PMM	Imputation 4	IL18R1	0.00336103056555293	0.458527665025812
PMM	Imputation 4	MCP4	0.00324813853488814	0.475583231327581
PMM	Imputation 4	CD40	-0.00315316737252047	0.489333793472706
PMM	Imputation 4	CXCL1	0.00308599853619821	0.496805443209469
PMM	Imputation 4	SIRT2	-0.00296322594454064	0.509175803378183
PMM	Imputation 4	CDCP1	-0.00284423796678173	0.5263181471566
PMM	Imputation 4	HGF	-0.00278302084635702	0.532852231420112
PMM	Imputation 4	TWEAK	0.00271689024044999	0.546778392485486
PMM	Imputation 4	CCL20	-0.00263103282382869	0.564262261637572
PMM	Imputation 4	LAP_TGFB1	0.00259869353691284	0.568727882805079
PMM	Imputation 4	CCL19	-0.00254243913194288	0.576287243760174
PMM	Imputation 4	PDL1	-0.00237310705227897	0.599602129068103
PMM	Imputation 4	FLT3L	-0.00222379219037717	0.610138493637748
PMM	Imputation 4	CCL23	-0.00221140855497108	0.627836530056295
PMM	Imputation 4	NT3	0.00215366420436868	0.63632768306844
PMM	Imputation 4	MCP1	0.00199510829216076	0.661766239998395
PMM	Imputation 4	ADA	-0.00180190116853787	0.690512934291837
PMM	Imputation 4	CXCL6	-0.00175265225830718	0.699757823387537
PMM	Imputation 4	IL10RB	-0.00166085015856135	0.715389733711243
PMM	Imputation 4	CSF1	-0.00164881763480171	0.716768088096913
PMM	Imputation 4	STAMBP	-0.00153942760732195	0.73308872394016
PMM	Imputation 4	CXCL10	0.00144264736460684	0.751987996190489
PMM	Imputation 4	ENRAGE	0.00141610102981211	0.755450995979085
PMM	Imputation 4	OPG	-0.00136867443245728	0.764250978910978
PMM	Imputation 4	IL6	0.00130660413842403	0.769040124721208
PMM	Imputation 4	OSM	-0.00123772191765552	0.785109801960171
PMM	Imputation 4	ST1A1	-0.00117765529192973	0.794444461136755
PMM	Imputation 4	FGF21	-0.00113642388429945	0.803433036832203
PMM	Imputation 4	CD5	0.00107075009096562	0.813098510143582
PMM	Imputation 4	TNFSF14	0.00084154482805806	0.852539704572417
PMM	Imputation 4	CD244	0.00081003495030471	0.858246609630965
PMM	Imputation 4	IL8	0.00063964972149137	0.887261431163135
PMM	Imputation 4	MCP2	0.00041105635371693	0.927667461037831
PMM	Imputation 4	TNFB	-0.00039490777953678	0.929955769767686
PMM	Imputation 4	SCF	-0.00036597484425835	0.934776973330476
PMM	Imputation 4	UPA	0.00016770849159318	0.970630092771379
PMM	Imputation 5	CX3CL1	-0.0115726687904136	0.010089221878137
PMM	Imputation 5	PDL1	-0.0106782163504301	0.01850995041172
PMM	Imputation 5	IL18	-0.00994066870429457	0.0284451198018817
PMM	Imputation 5	MMP10	-0.00979073916979697	0.0287780128024901
PMM	Imputation 5	CDCP1	-0.00931778668399343	0.040025926808876
PMM	Imputation 5	VEGFA	0.00898575878894104	0.0478961861424461
PMM	Imputation 5	CCL20	-0.00729853148194616	0.108153145624589
PMM	Imputation 5	FGF21	0.00727705223926896	0.109836159143341
PMM	Imputation 5	IL15RA	-0.0070431464469511	0.119642516460303
PMM	Imputation 5	CXCL9	-0.00685535614615953	0.132168795748634
PMM	Imputation 5	MCP1	0.00683790324687634	0.133164126263927
PMM	Imputation 5	OSM	0.00676816942797511	0.135273990208854
PMM	Imputation 5	DNER	0.00642060591985669	0.156557390745792
PMM	Imputation 5	CSF1	-0.00636279750560172	0.158236976795541
PMM	Imputation 5	CXCL10	-0.00635458252806161	0.159895725962865
PMM	Imputation 5	X4EBP1	-0.00610415322208629	0.180125874871994
PMM	Imputation 5	CD40	-0.00608656716365654	0.181591143423929
PMM	Imputation 5	TRAIL	0.00599524251117889	0.185391964626308
PMM	Imputation 5	HGF	0.0059523373914716	0.190198428262056
PMM	Imputation 5	TNFRSF9	-0.00577899477785269	0.204161908728565
PMM	Imputation 5	IL18R1	-0.00563166593183041	0.216428217314071
PMM	Imputation 5	CXCL11	-0.00556245577725695	0.221885437990134
PMM	Imputation 5	CCL19	-0.00555170962164863	0.221980328070925
PMM	Imputation 5	TWEAK	-0.00522927590163409	0.229649525046167
PMM	Imputation 5	TNFB	-0.00518138293833724	0.252931526203331
PMM	Imputation 5	FGF23	-0.00513934233605708	0.258912205055284
PMM	Imputation 5	IL12B	-0.00497640458703157	0.266646444639502
PMM	Imputation 5	IL10	-0.00500753832867574	0.271864870256601
PMM	Imputation 5	CD5	-0.00479988345497766	0.292457200409165
PMM	Imputation 5	ADA	-0.00476411674750871	0.293850211947798
PMM	Imputation 5	CXCL5	0.00463884390644908	0.30389391307239
PMM	Imputation 5	STAMBP	-0.00461796719885348	0.310221414580458
PMM	Imputation 5	IL6	0.00429232501696804	0.342907696070505
PMM	Imputation 5	IL8	-0.00423307091958509	0.353379600225499
PMM	Imputation 5	CST5	0.00395766641627617	0.383854184093174
PMM	Imputation 5	ST1A1	-0.00382818596314312	0.400496622064048
PMM	Imputation 5	CCL28	0.0037809898738623	0.406305243917729
PMM	Imputation 5	SIRT2	-0.00375314040650087	0.407437590228014
PMM	Imputation 5	CD6	0.0036853034913092	0.418113793301569
PMM	Imputation 5	AXIN1	-0.00366888626519102	0.419255699348735
PMM	Imputation 5	OPG	0.00363739025540048	0.422594336077013
PMM	Imputation 5	IL10RB	-0.00328104922509711	0.470545675277181
PMM	Imputation 5	IL7	-0.00307958937452023	0.496612202840463
PMM	Imputation 5	TNFSF14	0.0030736442298364	0.50060628194314
PMM	Imputation 5	SCF	-0.00281093420807985	0.533387694926231
PMM	Imputation 5	MCP3	-0.00267027006307985	0.558168604225638
PMM	Imputation 5	ENRAGE	0.00247481365543762	0.576149839280327
PMM	Imputation 5	CCL23	-0.00240298635500317	0.595826099647578
PMM	Imputation 5	CCL11	-0.00207374115650496	0.648641109999516
PMM	Imputation 5	CD244	-0.00201943242793154	0.657615364952848
PMM	Imputation 5	FGF19	0.00197733213311074	0.664043261333229
PMM	Imputation 5	CXCL6	0.0019317885953338	0.671901403481542
PMM	Imputation 5	CCL3	-0.00169875371189059	0.709272649516417
PMM	Imputation 5	MCP4	0.00153475655662458	0.73662833794106
PMM	Imputation 5	MMP1	-0.00120146098143813	0.791813700468512
PMM	Imputation 5	CXCL1	-0.00078732143218585	0.862527221010718
PMM	Imputation 5	UPA	0.00077953240758986	0.863014049482683
PMM	Imputation 5	LAP_TGFB1	0.00075042839315752	0.868767597817298
PMM	Imputation 5	TGFA	0.00071594123160402	0.874507998852382
PMM	Imputation 5	FLT3L	0.00059385141034639	0.895374257385213
PMM	Imputation 5	TRANCE	-0.00051890467390929	0.908387545885615
PMM	Imputation 5	CCL4	-0.00051132722229506	0.910529778982137
PMM	Imputation 5	CCL25	0.00041458000538221	0.927622028138921
PMM	Imputation 5	MCP2	-0.00015297857482239	0.973225808354282
PMM	Imputation 5	LIFR	0.00014499867124582	0.97380280664288
PMM	Imputation 5	NT3	-3.45326679811324e-05	0.993926515198597
GLMM	Imputation 1	ST1A1	-0.0121113007969396	0.00744947608449186
GLMM	Imputation 1	TNFRSF9	-0.0117496296262515	0.00944927867078809
GLMM	Imputation 1	TRAIL	0.0108386003862257	0.0167834332508856
GLMM	Imputation 1	FGF23	-0.0105014396954113	0.0194133226478698
GLMM	Imputation 1	DNER	0.0100588493725049	0.0262280032211402
GLMM	Imputation 1	IL12B	-0.00960197502040681	0.0344332950348924
GLMM	Imputation 1	X4EBP1	-0.0090264574013091	0.0457808916165553
GLMM	Imputation 1	CCL19	-0.00897776308203211	0.0464781289840382
GLMM	Imputation 1	MCP3	-0.00838374595850748	0.0643573905826444
GLMM	Imputation 1	CX3CL1	-0.00784361255563224	0.083341609442451
GLMM	Imputation 1	CD40	-0.00729110636142886	0.108682285778891
GLMM	Imputation 1	CXCL11	-0.00727696262786394	0.109866850442048
GLMM	Imputation 1	SIRT2	-0.00638462771326153	0.16074879243132
GLMM	Imputation 1	PDL1	-0.00606534985000057	0.175101244571393
GLMM	Imputation 1	IL15RA	-0.00593456085061256	0.192666257173909
GLMM	Imputation 1	STAMBP	-0.00588415253903906	0.19660211063915
GLMM	Imputation 1	CCL23	-0.00567889003018263	0.212454676246418
GLMM	Imputation 1	CDCP1	-0.00555835662229498	0.219672535775774
GLMM	Imputation 1	AXIN1	-0.00522535745440448	0.251704105283839
GLMM	Imputation 1	CCL4	0.00519695182446008	0.253556578808225
GLMM	Imputation 1	CSF1	-0.00502656214541359	0.26427850715633
GLMM	Imputation 1	TNFSF14	-0.00473341474099058	0.296150854834441
GLMM	Imputation 1	CCL20	-0.00466013433240869	0.306615438460558
GLMM	Imputation 1	CXCL9	-0.00454173973818887	0.314806738764598
GLMM	Imputation 1	MCP1	0.00435505757138405	0.339643495740902
GLMM	Imputation 1	UPA	-0.00431507293405671	0.341098509492456
GLMM	Imputation 1	IL18	-0.00402414562312563	0.370405355061573
GLMM	Imputation 1	VEGFA	-0.00393465793624144	0.387588336531984
GLMM	Imputation 1	NT3	0.00392992893953837	0.388969775645792
GLMM	Imputation 1	CCL25	0.00361369711049351	0.428126057831725
GLMM	Imputation 1	FGF21	0.00353650753610769	0.436785444347422
GLMM	Imputation 1	IL6	-0.00349575010605483	0.443352356861343
GLMM	Imputation 1	TRANCE	0.00342614669378611	0.451284295931563
GLMM	Imputation 1	ADA	-0.00334916931345318	0.456400920628111
GLMM	Imputation 1	ENRAGE	0.0032379319866118	0.477280816912194
GLMM	Imputation 1	CXCL5	0.00314995263094396	0.478759013869747
GLMM	Imputation 1	CD6	0.00279339469147594	0.540084931797705
GLMM	Imputation 1	MCP4	0.00276961513328585	0.542746659601905
GLMM	Imputation 1	FLT3L	-0.00270610265964803	0.549428797953611
GLMM	Imputation 1	CD244	-0.00266044427301134	0.559919919879031
GLMM	Imputation 1	CD5	0.00249393968883385	0.584198528481299
GLMM	Imputation 1	IL10RB	-0.00212947874384103	0.640790398908333
GLMM	Imputation 1	LIFR	0.00204865469894202	0.652194643550351
GLMM	Imputation 1	MMP10	-0.00203946561583546	0.653931272493753
GLMM	Imputation 1	TNFB	0.00202864934484546	0.656195865699114
GLMM	Imputation 1	FGF19	-0.00191006020534696	0.675126407038484
GLMM	Imputation 1	HGF	0.00188366801777783	0.677360432814612
GLMM	Imputation 1	IL8	-0.00186245667109887	0.682606880552952
GLMM	Imputation 1	IL18R1	-0.00174243106508557	0.699879552286097
GLMM	Imputation 1	OPG	0.00160067317081606	0.722716481655009
GLMM	Imputation 1	CXCL6	0.00140508590235961	0.758257011099051
GLMM	Imputation 1	CXCL10	0.00135676814268563	0.76487681198407
GLMM	Imputation 1	TGFA	-0.00133158452532488	0.770467673528429
GLMM	Imputation 1	CXCL1	-0.00122170743397863	0.787789416269076
GLMM	Imputation 1	CCL11	-0.00110108410441401	0.809095074120416
GLMM	Imputation 1	CCL28	-0.00098278586627018	0.829324464010784
GLMM	Imputation 1	MCP2	0.00097497680349816	0.830820792820586
GLMM	Imputation 1	IL10	0.00088754431323937	0.845588558439952
GLMM	Imputation 1	SCF	-0.00080817830634255	0.857291409538662
GLMM	Imputation 1	CCL3	-0.00077175664915727	0.865293511026204
GLMM	Imputation 1	OSM	0.00075808054240753	0.866923566561286
GLMM	Imputation 1	IL7	0.00075223759985576	0.869063590626503
GLMM	Imputation 1	TWEAK	-0.00074610577492455	0.86957881161824
GLMM	Imputation 1	CST5	-0.00034974285600716	0.938723095462464
GLMM	Imputation 1	MMP1	-8.82770891795534e-05	0.984533815420676
GLMM	Imputation 1	LAP_TGFB1	6.04553428394133e-05	0.989429912020309
GLMM	Imputation 2	IL15RA	-0.0126638314825365	0.00501070357654989
GLMM	Imputation 2	CSF1	-0.010093064419942	0.0249176290298696
GLMM	Imputation 2	IL10RB	-0.0100591542241757	0.0266510031834101
GLMM	Imputation 2	CCL19	-0.010053270598785	0.026733985111492
GLMM	Imputation 2	FGF21	0.00956314025187147	0.035153030877754
GLMM	Imputation 2	DNER	0.00887045850053262	0.0507717402299964
GLMM	Imputation 2	LIFR	0.00843848343193822	0.0556377648430857
GLMM	Imputation 2	FGF19	-0.00741681330306413	0.103032805964577
GLMM	Imputation 2	IL8	0.00722442963039875	0.111814728298096
GLMM	Imputation 2	MCP3	0.00714995593835006	0.115816426746473
GLMM	Imputation 2	CDCP1	-0.00692312565685781	0.122806285369952
GLMM	Imputation 2	HGF	0.00673629385091374	0.137632206335683
GLMM	Imputation 2	X4EBP1	-0.00642113399458745	0.156729020365255
GLMM	Imputation 2	TNFRSF9	-0.00630097058252493	0.166273408652573
GLMM	Imputation 2	STAMBP	-0.0062346051634559	0.170975663329471
GLMM	Imputation 2	IL18	-0.00611861069732198	0.178848593862834
GLMM	Imputation 2	FGF23	-0.00611829772412798	0.178953981202616
GLMM	Imputation 2	CCL23	-0.00577034571784915	0.205033555867663
GLMM	Imputation 2	CCL20	-0.00575421582408863	0.206707884991907
GLMM	Imputation 2	CCL4	0.00571824486959457	0.209572419008039
GLMM	Imputation 2	CXCL10	-0.00565788899325123	0.213790663583815
GLMM	Imputation 2	CCL28	-0.00553199938032751	0.219809695957521
GLMM	Imputation 2	CD40	-0.00550617956569331	0.227036980097896
GLMM	Imputation 2	SIRT2	-0.00540228622462383	0.235949304381969
GLMM	Imputation 2	MCP1	0.00533107374551398	0.24132098161656
GLMM	Imputation 2	CXCL5	0.005273389922534	0.244305644460398
GLMM	Imputation 2	CXCL6	0.00521268810484005	0.252246841657099
GLMM	Imputation 2	CD244	-0.00490936771931613	0.280453762356607
GLMM	Imputation 2	AXIN1	-0.00478033295147798	0.294244573747699
GLMM	Imputation 2	IL18R1	-0.00451780451210403	0.320834881050783
GLMM	Imputation 2	ST1A1	-0.00428684051709065	0.347269225549887
GLMM	Imputation 2	MCP2	0.00416867302423621	0.359107399926767
GLMM	Imputation 2	FLT3L	0.00409997429518785	0.361329266356148
GLMM	Imputation 2	IL7	0.00384446601019833	0.399132286766131
GLMM	Imputation 2	VEGFA	0.00378480476288265	0.40528156314531
GLMM	Imputation 2	MMP1	0.00374601107357838	0.411542150922191
GLMM	Imputation 2	TNFB	-0.00335693476010984	0.457468486172854
GLMM	Imputation 2	OSM	-0.0030805423725546	0.495561678435836
GLMM	Imputation 2	CCL25	0.00308182332592508	0.498268206820718
GLMM	Imputation 2	SCF	0.00285876082885561	0.524820681674156
GLMM	Imputation 2	CCL3	-0.00258169190864105	0.569684484368621
GLMM	Imputation 2	IL12B	-0.00252300961635584	0.57263700018996
GLMM	Imputation 2	CXCL9	-0.00232535593913866	0.610328618271304
GLMM	Imputation 2	MCP4	0.00225938744428432	0.620615230805393
GLMM	Imputation 2	TGFA	-0.00225525303035575	0.620868200682217
GLMM	Imputation 2	PDL1	-0.00212275270796572	0.639945292039249
GLMM	Imputation 2	IL10	-0.00203338423692141	0.65596077564236
GLMM	Imputation 2	MMP10	0.00188382221153486	0.678791998972143
GLMM	Imputation 2	TWEAK	0.00178714748347645	0.689712680973453
GLMM	Imputation 2	ADA	-0.00170676788787874	0.70710418237076
GLMM	Imputation 2	ENRAGE	0.00166595388316049	0.713572679974136
GLMM	Imputation 2	IL6	0.00160853018931536	0.723624303578607
GLMM	Imputation 2	CX3CL1	-0.00147503915590565	0.742884382717496
GLMM	Imputation 2	OPG	0.00145026520692616	0.750743658837334
GLMM	Imputation 2	TRAIL	0.00134579360056022	0.768106184656434
GLMM	Imputation 2	CXCL1	-0.00128335886342373	0.778408179818772
GLMM	Imputation 2	TRANCE	0.00116704451002813	0.796362673093457
GLMM	Imputation 2	CST5	0.00108669067627437	0.811354611789592
GLMM	Imputation 2	TNFSF14	0.00107762220551925	0.813111156948128
GLMM	Imputation 2	CXCL11	0.00105547809314803	0.817064912449072
GLMM	Imputation 2	LAP_TGFB1	0.00094060187177473	0.836671242479076
GLMM	Imputation 2	NT3	-0.00077160312526358	0.865616276774915
GLMM	Imputation 2	CCL11	-0.00044060141349818	0.922965304307048
GLMM	Imputation 2	CD6	-0.00037059571804868	0.935309165009088
GLMM	Imputation 2	CD5	-0.00023678900428082	0.958539147110304
GLMM	Imputation 2	UPA	-9.70054342829277e-05	0.983050069642123
GLMM	Imputation 3	CSF1	-0.0147582852865853	0.00103125068379942
GLMM	Imputation 3	CXCL10	-0.0142770071170084	0.00155272589826425
GLMM	Imputation 3	IL12B	-0.013237976715457	0.00330027507220441
GLMM	Imputation 3	PDL1	-0.0124693203676903	0.00529333532602531
GLMM	Imputation 3	CCL23	-0.0120917833210099	0.00747976141511177
GLMM	Imputation 3	TGFA	-0.0117413997666267	0.00953528868238978
GLMM	Imputation 3	VEGFA	-0.0100066110071796	0.0268717843233231
GLMM	Imputation 3	OSM	-0.00990352434749708	0.028512298677513
GLMM	Imputation 3	HGF	-0.00970204016645594	0.0302093355215402
GLMM	Imputation 3	IL15RA	-0.00967364249068503	0.0306148560969526
GLMM	Imputation 3	ENRAGE	-0.00957610418664494	0.0341563998628958
GLMM	Imputation 3	IL10	-0.00933253858130129	0.0384893013297693
GLMM	Imputation 3	LIFR	-0.00888427361330854	0.0473239085151312
GLMM	Imputation 3	UPA	-0.00779370628283149	0.0866562137037727
GLMM	Imputation 3	FLT3L	-0.00762010980097869	0.0940209019309032
GLMM	Imputation 3	CCL4	-0.00733511261607689	0.103185876823868
GLMM	Imputation 3	IL18R1	-0.00721326407895659	0.107921960687905
GLMM	Imputation 3	TWEAK	-0.0071719417854126	0.110051090299969
GLMM	Imputation 3	TNFRSF9	-0.00683173260334649	0.126863216625384
GLMM	Imputation 3	MCP1	0.00665827267230455	0.13255997271144
GLMM	Imputation 3	CCL3	-0.00617763520575181	0.16347974890933
GLMM	Imputation 3	IL8	-0.00617946841313882	0.168704114712523
GLMM	Imputation 3	CXCL9	-0.00620894123929709	0.169017040009693
GLMM	Imputation 3	CX3CL1	-0.00599924011565252	0.187543379338989
GLMM	Imputation 3	CD6	-0.00545617604135389	0.231229380578598
GLMM	Imputation 3	CCL25	0.00507486055658018	0.265531370214725
GLMM	Imputation 3	CD244	-0.0050625154204501	0.265959305527237
GLMM	Imputation 3	CXCL5	0.00492948827168845	0.268819681588787
GLMM	Imputation 3	ADA	-0.00503419508825627	0.269351359096387
GLMM	Imputation 3	LAP_TGFB1	-0.00457093641997812	0.316144949874262
GLMM	Imputation 3	TNFSF14	-0.00424662278796354	0.351758503301026
GLMM	Imputation 3	FGF19	0.00408064625953984	0.371025207207156
GLMM	Imputation 3	TNFB	-0.00396381705323752	0.383285368902919
GLMM	Imputation 3	IL6	-0.00392172301609796	0.384482105586493
GLMM	Imputation 3	TRAIL	-0.00395542185579214	0.385912512064636
GLMM	Imputation 3	NT3	-0.00364795008601214	0.420593725849735
GLMM	Imputation 3	CXCL1	0.00355679346294929	0.426603801120511
GLMM	Imputation 3	MMP10	-0.00325795219710663	0.464493302382769
GLMM	Imputation 3	MCP3	-0.00329435088415325	0.468687382150384
GLMM	Imputation 3	CST5	0.00299901908344048	0.510218475864426
GLMM	Imputation 3	AXIN1	0.00299718626747841	0.51052253887368
GLMM	Imputation 3	CDCP1	-0.00250318885883178	0.568175877644316
GLMM	Imputation 3	STAMBP	0.00239566869059144	0.598854863781089
GLMM	Imputation 3	X4EBP1	-0.00229594867718802	0.614762229211852
GLMM	Imputation 3	CXCL6	-0.00221558296178493	0.627363329340383
GLMM	Imputation 3	CD5	-0.00219048091916034	0.631133131931125
GLMM	Imputation 3	OPG	-0.0020616995979615	0.650594543748116
GLMM	Imputation 3	MMP1	-0.00204176749849093	0.654655345181551
GLMM	Imputation 3	MCP4	0.00161462920707196	0.721630473003105
GLMM	Imputation 3	ST1A1	-0.00150640608602256	0.739742809646245
GLMM	Imputation 3	TRANCE	-0.00141283312606785	0.754591069535565
GLMM	Imputation 3	SCF	-0.00099071818667994	0.821738361799387
GLMM	Imputation 3	IL18	-0.00100981534278331	0.822718101347674
GLMM	Imputation 3	CXCL11	-0.00087361946830448	0.846892242261472
GLMM	Imputation 3	CCL28	-0.0008340287985309	0.852925041055796
GLMM	Imputation 3	SIRT2	0.00081706472612672	0.856916295316753
GLMM	Imputation 3	CD40	-0.00065560125493181	0.885707612021867
GLMM	Imputation 3	FGF23	-0.00063150454167915	0.889825091666789
GLMM	Imputation 3	MCP2	-0.00061501963316313	0.892771633679212
GLMM	Imputation 3	FGF21	0.00043765002772038	0.923632202999487
GLMM	Imputation 3	CCL11	-0.00042423027598305	0.924004686142125
GLMM	Imputation 3	CCL19	0.00041760430824795	0.926854646864805
GLMM	Imputation 3	IL10RB	-0.00038859517521194	0.932100159647578
GLMM	Imputation 3	IL7	0.00029476596165297	0.948493451351187
GLMM	Imputation 3	CCL20	0.00022772620809093	0.95988454087564
GLMM	Imputation 3	DNER	-5.78375286668308e-05	0.989882059807299
GLMM	Imputation 4	TWEAK	0.0132673159367039	0.00273929442541097
GLMM	Imputation 4	DNER	0.0126578289738321	0.00496299066641507
GLMM	Imputation 4	CD244	-0.0115427256309277	0.0106920460988304
GLMM	Imputation 4	CD40	-0.0111790986083712	0.0136448728939398
GLMM	Imputation 4	HGF	0.011118822098925	0.0141734455991794
GLMM	Imputation 4	OSM	0.0107162184816725	0.0180591314182585
GLMM	Imputation 4	IL15RA	-0.0106175149194334	0.0191755519125367
GLMM	Imputation 4	MCP3	-0.0100002678089518	0.0275632084072376
GLMM	Imputation 4	TNFRSF9	-0.00806397656236468	0.0762491825298387
GLMM	Imputation 4	CXCL1	0.00788940887142975	0.0824558295762858
GLMM	Imputation 4	CXCL9	-0.00779141230951225	0.0836734067449409
GLMM	Imputation 4	IL8	0.00785143463174836	0.0843044282117257
GLMM	Imputation 4	CCL28	-0.00750229612143069	0.0934217447640691
GLMM	Imputation 4	FGF21	0.00719494603205416	0.113993965033628
GLMM	Imputation 4	CXCL5	0.0070237940061412	0.120411073568026
GLMM	Imputation 4	CD5	-0.00667520876191113	0.14208261471759
GLMM	Imputation 4	LIFR	0.00634192611809129	0.163378605539942
GLMM	Imputation 4	MCP2	-0.00627953592542664	0.168062447667532
GLMM	Imputation 4	ENRAGE	0.00623236085173548	0.169100479031069
GLMM	Imputation 4	UPA	0.00614049758566225	0.174330152734212
GLMM	Imputation 4	TGFA	0.00552857338057383	0.223181414483607
GLMM	Imputation 4	OPG	0.00549699547580305	0.227602992974417
GLMM	Imputation 4	MCP1	-0.0052474056881373	0.247307398912188
GLMM	Imputation 4	MMP1	0.00507534114209892	0.265623970355884
GLMM	Imputation 4	PDL1	-0.00442496622922025	0.329549130093473
GLMM	Imputation 4	IL6	-0.00443862267737861	0.330421628454408
GLMM	Imputation 4	CSF1	0.00391608313388702	0.388376232830686
GLMM	Imputation 4	IL10RB	0.00374419835802351	0.411437148633613
GLMM	Imputation 4	CCL25	0.00371028878477533	0.413850555265228
GLMM	Imputation 4	CX3CL1	-0.00367476808795912	0.420198015095748
GLMM	Imputation 4	IL7	0.00357845760630567	0.4328210506029
GLMM	Imputation 4	VEGFA	0.00348148497253927	0.443582678237532
GLMM	Imputation 4	CCL19	-0.00335456793610362	0.457005723706509
GLMM	Imputation 4	NT3	0.00334105738955441	0.462536463349774
GLMM	Imputation 4	TRAIL	0.0031625773258449	0.484489274259761
GLMM	Imputation 4	TNFB	0.00289428116270257	0.524646596001153
GLMM	Imputation 4	SCF	-0.00278250579653008	0.533738366734063
GLMM	Imputation 4	FGF19	0.00282876787834937	0.535027735158626
GLMM	Imputation 4	CCL11	-0.00278454042114568	0.540984970037322
GLMM	Imputation 4	X4EBP1	0.00270931541903099	0.552621163627025
GLMM	Imputation 4	IL12B	-0.00257307785906449	0.570122666538157
GLMM	Imputation 4	TRANCE	0.00257437171516523	0.57272210238332
GLMM	Imputation 4	IL10	0.00245838050145549	0.588919762183824
GLMM	Imputation 4	CDCP1	-0.002351474393289	0.605367413354967
GLMM	Imputation 4	CXCL6	0.00228258634307101	0.616743639411789
GLMM	Imputation 4	MCP4	0.00197325392940917	0.665467928863933
GLMM	Imputation 4	ST1A1	-0.00178999140761228	0.694986012987916
GLMM	Imputation 4	TNFSF14	0.00176886029252076	0.698316211560761
GLMM	Imputation 4	SIRT2	0.00171881358371904	0.706428311276815
GLMM	Imputation 4	AXIN1	-0.00171723984414792	0.706707922572909
GLMM	Imputation 4	CCL3	0.00144884715504505	0.750635710243346
GLMM	Imputation 4	FGF23	-0.00143837409765847	0.752720778373412
GLMM	Imputation 4	CCL23	0.00134340846963433	0.767207281096158
GLMM	Imputation 4	CXCL10	0.00131513098070241	0.767710936075624
GLMM	Imputation 4	MMP10	0.00115256663481954	0.797738391561172
GLMM	Imputation 4	LAP_TGFB1	-0.00112458917355357	0.805438786199343
GLMM	Imputation 4	CCL4	-0.00110085296075526	0.808841715576804
GLMM	Imputation 4	FLT3L	0.00108572341712035	0.811197661617052
GLMM	Imputation 4	CCL20	0.00107463832182279	0.81361617671652
GLMM	Imputation 4	CST5	-0.00099407565556073	0.826919928890575
GLMM	Imputation 4	IL18R1	-0.00078302101994909	0.863834353942865
GLMM	Imputation 4	CD6	-0.00043962275182426	0.923295238056949
GLMM	Imputation 4	CXCL11	-0.00043431584866562	0.924134329803194
GLMM	Imputation 4	ADA	-0.00020135041552023	0.964824731890259
GLMM	Imputation 4	IL18	1.08748827095333e-05	0.998057760015564
GLMM	Imputation 4	STAMBP	-7.56376906795836e-07	0.999867819592843
GLMM	Imputation 5	IL12B	-0.011329545207342	0.0113555333846801
GLMM	Imputation 5	CCL19	-0.0101747127924531	0.024957617712553
GLMM	Imputation 5	CX3CL1	-0.0100762693484276	0.0263099948361358
GLMM	Imputation 5	CXCL5	0.00942991077048879	0.0378990199891211
GLMM	Imputation 5	IL15RA	-0.0083314418005877	0.0669436964641983
GLMM	Imputation 5	IL10RB	-0.00737889937280242	0.104876383124771
GLMM	Imputation 5	UPA	0.00726001057662452	0.110515594612764
GLMM	Imputation 5	CCL23	-0.00722520614072486	0.112179421226337
GLMM	Imputation 5	LIFR	0.00685965071729898	0.131952869860966
GLMM	Imputation 5	SCF	-0.00673705939826646	0.132711007840501
GLMM	Imputation 5	TNFRSF9	-0.00682783302360697	0.13324505004488
GLMM	Imputation 5	TNFB	0.0063309729099506	0.164516046922416
GLMM	Imputation 5	CCL11	-0.00560752981906736	0.21487519657796
GLMM	Imputation 5	TRANCE	0.00536063786684907	0.234979165474844
GLMM	Imputation 5	IL7	0.00533211276245445	0.241978542551741
GLMM	Imputation 5	TGFA	-0.00519242437011314	0.254307436319876
GLMM	Imputation 5	TWEAK	0.00516723994498363	0.255922978983049
GLMM	Imputation 5	DNER	0.00487128997530788	0.28503704143155
GLMM	Imputation 5	FLT3L	0.00482639203709364	0.289696968173308
GLMM	Imputation 5	CCL4	-0.00465441909553934	0.297391781439581
GLMM	Imputation 5	IL18	-0.00463501848260707	0.309453940663232
GLMM	Imputation 5	MCP1	0.0044138747260596	0.332981673434945
GLMM	Imputation 5	CD6	0.00436184378803713	0.335456424417647
GLMM	Imputation 5	CCL25	-0.00423529525961011	0.3526108086539
GLMM	Imputation 5	TRAIL	0.00418598347974832	0.357803889464012
GLMM	Imputation 5	ADA	0.00410826633365732	0.358658859101619
GLMM	Imputation 5	OSM	-0.0040214551118719	0.375747256079872
GLMM	Imputation 5	CD40	-0.00377543123089364	0.406218770232026
GLMM	Imputation 5	LAP_TGFB1	0.00372371197537154	0.413206154368238
GLMM	Imputation 5	IL18R1	-0.003225791363939	0.47961101707836
GLMM	Imputation 5	IL10	-0.00320652472995563	0.482246420217477
GLMM	Imputation 5	FGF19	-0.00301037124469024	0.508919358341165
GLMM	Imputation 5	CD5	0.0028703327307736	0.52465373659438
GLMM	Imputation 5	VEGFA	0.00278541480734312	0.539001307276498
GLMM	Imputation 5	NT3	-0.00270966662683198	0.552707453168076
GLMM	Imputation 5	CST5	-0.00263149768237193	0.563031516530889
GLMM	Imputation 5	TNFSF14	0.0025524805535389	0.572752177641752
GLMM	Imputation 5	SIRT2	0.00250930760915166	0.581604298210915
GLMM	Imputation 5	IL6	0.00244324146996501	0.591003966994504
GLMM	Imputation 5	CCL20	-0.00236725732157027	0.603692027286428
GLMM	Imputation 5	ENRAGE	0.00226375732629715	0.619944844644558
GLMM	Imputation 5	CCL3	0.00203299899683459	0.646511696680235
GLMM	Imputation 5	MMP10	-0.0020564134813343	0.651444855482725
GLMM	Imputation 5	CXCL9	-0.00189300300573117	0.678383730842865
GLMM	Imputation 5	HGF	0.00179283336352945	0.692820731023945
GLMM	Imputation 5	MCP3	-0.00174716037224347	0.701899844116301
GLMM	Imputation 5	PDL1	-0.00163590011288234	0.715648116931304
GLMM	Imputation 5	CSF1	-0.00165468142865419	0.716740153267861
GLMM	Imputation 5	CXCL1	0.0015480746085023	0.73454317378797
GLMM	Imputation 5	STAMBP	0.00143111713241954	0.75344569833814
GLMM	Imputation 5	FGF21	0.0014086180147709	0.75729558351191
GLMM	Imputation 5	CCL28	-0.00133313326601423	0.76541170189672
GLMM	Imputation 5	CXCL10	0.00122489090178145	0.788169581819329
GLMM	Imputation 5	ST1A1	-0.00115972273527763	0.799484890161012
GLMM	Imputation 5	OPG	-0.00091579762982793	0.839795439227112
GLMM	Imputation 5	CXCL6	0.0009127789940744	0.84146054265701
GLMM	Imputation 5	MMP1	-0.00083655439240342	0.854082736068064
GLMM	Imputation 5	CDCP1	0.00061154003070791	0.893020935001022
GLMM	Imputation 5	CXCL11	0.00059960492472321	0.894369472065417
GLMM	Imputation 5	MCP4	-0.00059359842777359	0.896555050399253
GLMM	Imputation 5	MCP2	0.00055447754272779	0.903078887285809
GLMM	Imputation 5	CD244	0.00053511630718172	0.906424267380338
GLMM	Imputation 5	AXIN1	0.00046303284945106	0.918963160577671
GLMM	Imputation 5	IL8	0.00044947591038084	0.921238328557699
GLMM	Imputation 5	X4EBP1	0.00040248613273844	0.929417275541765
GLMM	Imputation 5	FGF23	-0.00010417857320865	0.981797023339521
