# Supplementary material for: LEOPARD: missing view completion for multi-timepoint omics data via representation disentanglement and temporal knowledge transfer
Source: Nat Commun. 2025 Apr 6;16:3278. doi: 10.1038/s41467-025-58314-3 (PMC11972361; doi:10.1038/s41467-025-58314-3)
Supplement: Supplementary file 7 — Source data [file 41467_2025_58314_MOESM7_ESM.zip › Source Data/SupplementaryFig1c.csv]

Method	obsNum	Imputation	PercentBias
PMM	obsNum = 0	1	0.177443911039541
PMM	obsNum = 0	1	0.0622127452297948
PMM	obsNum = 0	1	0.355136705412297
PMM	obsNum = 0	1	0.157060868861844
PMM	obsNum = 0	1	0.320699862692282
PMM	obsNum = 0	1	0.322518598363365
PMM	obsNum = 0	1	0.0380257479980329
PMM	obsNum = 0	1	0.0493631520355028
PMM	obsNum = 0	1	0.0292449043135568
PMM	obsNum = 0	1	0.305459335007832
PMM	obsNum = 0	1	0.041578904919754
PMM	obsNum = 0	1	0.131704838687118
PMM	obsNum = 0	1	3.62583373027809
PMM	obsNum = 0	1	0.0377519513130357
PMM	obsNum = 0	1	0.109528891994981
PMM	obsNum = 0	1	0.130009902983666
PMM	obsNum = 0	1	0.275720950450082
PMM	obsNum = 0	1	0.0675979174440056
PMM	obsNum = 0	1	0.249038251626839
PMM	obsNum = 0	1	0.308990388360803
PMM	obsNum = 0	1	0.104317815061493
PMM	obsNum = 0	1	0.109812210453084
PMM	obsNum = 0	1	0.380811382509579
PMM	obsNum = 0	1	2.10962044559287
PMM	obsNum = 0	1	0.277312893645815
PMM	obsNum = 0	1	0.133193697173885
PMM	obsNum = 0	1	1.90984821187584
PMM	obsNum = 0	1	0.229279619128245
PMM	obsNum = 0	1	0.16776917765954
PMM	obsNum = 0	1	0.169746456757684
PMM	obsNum = 0	1	0.266051912109413
PMM	obsNum = 0	1	0.557156136928991
PMM	obsNum = 0	1	0.189372793370701
PMM	obsNum = 0	1	0.139301626316383
PMM	obsNum = 0	1	0.693510513487354
PMM	obsNum = 0	1	0.0723712812034051
PMM	obsNum = 0	1	0.128040912457348
PMM	obsNum = 0	1	0.0380334723358709
PMM	obsNum = 0	1	0.106567093003563
PMM	obsNum = 0	1	0.300770723259779
PMM	obsNum = 0	1	0.488443566938898
PMM	obsNum = 0	1	0.0625551072095155
PMM	obsNum = 0	1	0.100269429221605
PMM	obsNum = 0	1	0.127399355881571
PMM	obsNum = 0	1	0.0483796667155157
PMM	obsNum = 0	1	0.0894566429699289
PMM	obsNum = 0	1	0.0970966113384537
PMM	obsNum = 0	1	0.356493892324948
PMM	obsNum = 0	1	1.97865610550843
PMM	obsNum = 0	1	0.260983844503345
PMM	obsNum = 0	1	0.137893237493723
PMM	obsNum = 0	1	0.604554261131188
PMM	obsNum = 0	1	0.176522603062923
PMM	obsNum = 0	1	0.112961944451315
PMM	obsNum = 0	1	0.0854482726569245
PMM	obsNum = 0	1	0.149956269432117
PMM	obsNum = 0	1	0.0763493157512295
PMM	obsNum = 0	1	0.136568487720626
PMM	obsNum = 0	1	1.82110669193996
PMM	obsNum = 0	1	0.0349160959765507
PMM	obsNum = 0	1	0.336095515118379
PMM	obsNum = 0	1	1.21327271921427
PMM	obsNum = 0	1	1.66631960421785
PMM	obsNum = 0	1	0.600911891180139
PMM	obsNum = 0	1	0.253479084013428
PMM	obsNum = 0	1	0.290977620540338
PMM	obsNum = 0	2	0.220838094375562
PMM	obsNum = 0	2	0.0456348283169427
PMM	obsNum = 0	2	0.255875161443818
PMM	obsNum = 0	2	0.198015973375398
PMM	obsNum = 0	2	0.289755710184255
PMM	obsNum = 0	2	0.309185140817037
PMM	obsNum = 0	2	0.039665981211745
PMM	obsNum = 0	2	0.0435439012688319
PMM	obsNum = 0	2	0.0284192400360046
PMM	obsNum = 0	2	0.328762587052692
PMM	obsNum = 0	2	0.0695676827274825
PMM	obsNum = 0	2	0.105826632398802
PMM	obsNum = 0	2	3.13072828106762
PMM	obsNum = 0	2	0.0406439496746625
PMM	obsNum = 0	2	0.108820783319399
PMM	obsNum = 0	2	0.177775636171974
PMM	obsNum = 0	2	0.295782330615604
PMM	obsNum = 0	2	0.0710025292780822
PMM	obsNum = 0	2	0.239934865845412
PMM	obsNum = 0	2	0.2124375884934
PMM	obsNum = 0	2	0.117839256892967
PMM	obsNum = 0	2	0.0949292865145624
PMM	obsNum = 0	2	0.399754797418576
PMM	obsNum = 0	2	2.27337196853482
PMM	obsNum = 0	2	0.222783591747041
PMM	obsNum = 0	2	0.158275422632629
PMM	obsNum = 0	2	1.98383888289661
PMM	obsNum = 0	2	0.244336998916565
PMM	obsNum = 0	2	0.161861823563637
PMM	obsNum = 0	2	0.173811434376237
PMM	obsNum = 0	2	0.211195066688013
PMM	obsNum = 0	2	0.802595402872075
PMM	obsNum = 0	2	0.176406232303341
PMM	obsNum = 0	2	0.159221278337082
PMM	obsNum = 0	2	0.697156361374045
PMM	obsNum = 0	2	0.0911476569275228
PMM	obsNum = 0	2	0.105836857632598
PMM	obsNum = 0	2	0.0390067054423781
PMM	obsNum = 0	2	0.10556156192884
PMM	obsNum = 0	2	0.301556479585154
PMM	obsNum = 0	2	0.414287244391531
PMM	obsNum = 0	2	0.0513727287156796
PMM	obsNum = 0	2	0.0905113986138967
PMM	obsNum = 0	2	0.14311167727893
PMM	obsNum = 0	2	0.0531979177229531
PMM	obsNum = 0	2	0.0814799688899029
PMM	obsNum = 0	2	0.101158399394768
PMM	obsNum = 0	2	0.293447219163355
PMM	obsNum = 0	2	1.70776408202375
PMM	obsNum = 0	2	0.269669454517098
PMM	obsNum = 0	2	0.104261025345575
PMM	obsNum = 0	2	0.548305040615859
PMM	obsNum = 0	2	0.183289151341112
PMM	obsNum = 0	2	0.12715651510414
PMM	obsNum = 0	2	0.0821726595630282
PMM	obsNum = 0	2	0.180925260707318
PMM	obsNum = 0	2	0.0879408275644046
PMM	obsNum = 0	2	0.138080366924556
PMM	obsNum = 0	2	1.78069337333218
PMM	obsNum = 0	2	0.056137912770857
PMM	obsNum = 0	2	0.199750036479893
PMM	obsNum = 0	2	1.1322382370051
PMM	obsNum = 0	2	1.42521153227042
PMM	obsNum = 0	2	0.616524363756144
PMM	obsNum = 0	2	0.215666819701272
PMM	obsNum = 0	2	0.300773891828545
PMM	obsNum = 0	3	0.134023474361131
PMM	obsNum = 0	3	0.0583782599214869
PMM	obsNum = 0	3	0.27775562786777
PMM	obsNum = 0	3	0.177447938641432
PMM	obsNum = 0	3	0.317300995930187
PMM	obsNum = 0	3	0.333083876183609
PMM	obsNum = 0	3	0.0311675343427325
PMM	obsNum = 0	3	0.0494296464086511
PMM	obsNum = 0	3	0.0269652857925573
PMM	obsNum = 0	3	0.301992675811494
PMM	obsNum = 0	3	0.0655913097749786
PMM	obsNum = 0	3	0.117798939074624
PMM	obsNum = 0	3	3.34157240423387
PMM	obsNum = 0	3	0.0383547520086694
PMM	obsNum = 0	3	0.108038856137804
PMM	obsNum = 0	3	0.169228837097468
PMM	obsNum = 0	3	0.32880579928182
PMM	obsNum = 0	3	0.0755919926751705
PMM	obsNum = 0	3	0.227367607823079
PMM	obsNum = 0	3	0.360265493227703
PMM	obsNum = 0	3	0.12500465978806
PMM	obsNum = 0	3	0.0819971351133374
PMM	obsNum = 0	3	0.399657804014654
PMM	obsNum = 0	3	2.23478923479462
PMM	obsNum = 0	3	0.20807370589376
PMM	obsNum = 0	3	0.155044093676507
PMM	obsNum = 0	3	2.02691607058976
PMM	obsNum = 0	3	0.216008401006993
PMM	obsNum = 0	3	0.151911706243912
PMM	obsNum = 0	3	0.175560692902199
PMM	obsNum = 0	3	0.211688678459388
PMM	obsNum = 0	3	0.778354230018325
PMM	obsNum = 0	3	0.172622953447289
PMM	obsNum = 0	3	0.1290194995681
PMM	obsNum = 0	3	0.74114472542721
PMM	obsNum = 0	3	0.0804419111012199
PMM	obsNum = 0	3	0.120970958598933
PMM	obsNum = 0	3	0.0525611209034605
PMM	obsNum = 0	3	0.0983372464479591
PMM	obsNum = 0	3	0.287869457404323
PMM	obsNum = 0	3	0.345488013382238
PMM	obsNum = 0	3	0.0598031807203045
PMM	obsNum = 0	3	0.11097109054222
PMM	obsNum = 0	3	0.153429643875833
PMM	obsNum = 0	3	0.0582528249033577
PMM	obsNum = 0	3	0.0805037122420413
PMM	obsNum = 0	3	0.0964566568080842
PMM	obsNum = 0	3	0.338227190342875
PMM	obsNum = 0	3	1.86346254818719
PMM	obsNum = 0	3	0.36343011441321
PMM	obsNum = 0	3	0.131816157526684
PMM	obsNum = 0	3	0.564429603911287
PMM	obsNum = 0	3	0.195806310739738
PMM	obsNum = 0	3	0.128029112789292
PMM	obsNum = 0	3	0.0757588938125464
PMM	obsNum = 0	3	0.116592729110979
PMM	obsNum = 0	3	0.083479582452309
PMM	obsNum = 0	3	0.159712721318951
PMM	obsNum = 0	3	1.35588595059121
PMM	obsNum = 0	3	0.0370584269174031
PMM	obsNum = 0	3	0.295248459353384
PMM	obsNum = 0	3	1.072124980348
PMM	obsNum = 0	3	1.55465963260042
PMM	obsNum = 0	3	0.523574793504659
PMM	obsNum = 0	3	0.247621097556574
PMM	obsNum = 0	3	0.300975624732554
PMM	obsNum = 0	4	0.172312237842204
PMM	obsNum = 0	4	0.0494657979509254
PMM	obsNum = 0	4	0.231551267053006
PMM	obsNum = 0	4	0.211300268096515
PMM	obsNum = 0	4	0.347901169196986
PMM	obsNum = 0	4	0.268586000532857
PMM	obsNum = 0	4	0.0369045309327916
PMM	obsNum = 0	4	0.0485710364483003
PMM	obsNum = 0	4	0.0305649336088415
PMM	obsNum = 0	4	0.55372077079172
PMM	obsNum = 0	4	0.0702537917992584
PMM	obsNum = 0	4	0.103701646220897
PMM	obsNum = 0	4	3.24996990337399
PMM	obsNum = 0	4	0.034741227039723
PMM	obsNum = 0	4	0.0971511787823467
PMM	obsNum = 0	4	0.176251627992574
PMM	obsNum = 0	4	0.307572652990598
PMM	obsNum = 0	4	0.0678865275209721
PMM	obsNum = 0	4	0.242857499088677
PMM	obsNum = 0	4	0.422071752781741
PMM	obsNum = 0	4	0.115057586112777
PMM	obsNum = 0	4	0.0937312212497996
PMM	obsNum = 0	4	0.369056026588732
PMM	obsNum = 0	4	2.22965748834729
PMM	obsNum = 0	4	0.240295132733653
PMM	obsNum = 0	4	0.164950215483201
PMM	obsNum = 0	4	2.05839066100844
PMM	obsNum = 0	4	0.175515517556306
PMM	obsNum = 0	4	0.144374762025076
PMM	obsNum = 0	4	0.168498378636529
PMM	obsNum = 0	4	0.294022756981355
PMM	obsNum = 0	4	0.761649873286011
PMM	obsNum = 0	4	0.175628466886606
PMM	obsNum = 0	4	0.176265620959149
PMM	obsNum = 0	4	0.705949365930681
PMM	obsNum = 0	4	0.074772449121452
PMM	obsNum = 0	4	0.119526616705304
PMM	obsNum = 0	4	0.0534254139276576
PMM	obsNum = 0	4	0.102362082158285
PMM	obsNum = 0	4	0.28823838078772
PMM	obsNum = 0	4	0.395756613692771
PMM	obsNum = 0	4	0.0464145583373653
PMM	obsNum = 0	4	0.0958305365860761
PMM	obsNum = 0	4	0.138115090018635
PMM	obsNum = 0	4	0.0412683579326871
PMM	obsNum = 0	4	0.0802922603309638
PMM	obsNum = 0	4	0.117918547870404
PMM	obsNum = 0	4	0.316262979902288
PMM	obsNum = 0	4	1.78870531953786
PMM	obsNum = 0	4	0.315392081021482
PMM	obsNum = 0	4	0.122058439988145
PMM	obsNum = 0	4	0.421843962809709
PMM	obsNum = 0	4	0.195874126960162
PMM	obsNum = 0	4	0.16252841725413
PMM	obsNum = 0	4	0.088126185693005
PMM	obsNum = 0	4	0.127605893304523
PMM	obsNum = 0	4	0.0991914516325497
PMM	obsNum = 0	4	0.155880196872255
PMM	obsNum = 0	4	1.25225791044573
PMM	obsNum = 0	4	0.057360527584645
PMM	obsNum = 0	4	0.224098853057564
PMM	obsNum = 0	4	0.997217913005048
PMM	obsNum = 0	4	1.48967656468113
PMM	obsNum = 0	4	0.513416441946841
PMM	obsNum = 0	4	0.214173982062038
PMM	obsNum = 0	4	0.300503314930095
PMM	obsNum = 0	5	0.174685408459347
PMM	obsNum = 0	5	0.0590047557023094
PMM	obsNum = 0	5	0.24522127630279
PMM	obsNum = 0	5	0.165072571922994
PMM	obsNum = 0	5	0.341034080371651
PMM	obsNum = 0	5	0.323320041654833
PMM	obsNum = 0	5	0.0408784003302411
PMM	obsNum = 0	5	0.0479966209107145
PMM	obsNum = 0	5	0.0315615692499978
PMM	obsNum = 0	5	0.227785851863057
PMM	obsNum = 0	5	0.053084046903544
PMM	obsNum = 0	5	0.132196374698945
PMM	obsNum = 0	5	3.40061991000624
PMM	obsNum = 0	5	0.0444579407089755
PMM	obsNum = 0	5	0.114240106620525
PMM	obsNum = 0	5	0.159604903343783
PMM	obsNum = 0	5	0.337885326610615
PMM	obsNum = 0	5	0.0727356838368768
PMM	obsNum = 0	5	0.254503866455228
PMM	obsNum = 0	5	0.377156993940069
PMM	obsNum = 0	5	0.108893256057922
PMM	obsNum = 0	5	0.0896348822368743
PMM	obsNum = 0	5	0.380733637349304
PMM	obsNum = 0	5	2.18345754398675
PMM	obsNum = 0	5	0.251925244814418
PMM	obsNum = 0	5	0.145183906086975
PMM	obsNum = 0	5	1.77420464970208
PMM	obsNum = 0	5	0.179469068716677
PMM	obsNum = 0	5	0.163081203077917
PMM	obsNum = 0	5	0.140242627781085
PMM	obsNum = 0	5	0.324106095990912
PMM	obsNum = 0	5	0.451530521633233
PMM	obsNum = 0	5	0.194623117307006
PMM	obsNum = 0	5	0.13776822631623
PMM	obsNum = 0	5	0.691066588954984
PMM	obsNum = 0	5	0.0861036872429059
PMM	obsNum = 0	5	0.138976589719375
PMM	obsNum = 0	5	0.0395156535613957
PMM	obsNum = 0	5	0.122344216117207
PMM	obsNum = 0	5	0.259260055140558
PMM	obsNum = 0	5	0.313172698831173
PMM	obsNum = 0	5	0.0550837376009903
PMM	obsNum = 0	5	0.0869440306161434
PMM	obsNum = 0	5	0.127435729021293
PMM	obsNum = 0	5	0.0390653685163799
PMM	obsNum = 0	5	0.0845708735403806
PMM	obsNum = 0	5	0.0888925641220506
PMM	obsNum = 0	5	0.288963814147364
PMM	obsNum = 0	5	1.68684431439289
PMM	obsNum = 0	5	0.402275767031959
PMM	obsNum = 0	5	0.10757316522757
PMM	obsNum = 0	5	0.585985479313357
PMM	obsNum = 0	5	0.181153967093458
PMM	obsNum = 0	5	0.101742250178805
PMM	obsNum = 0	5	0.0940035890665011
PMM	obsNum = 0	5	0.131187489623111
PMM	obsNum = 0	5	0.121660152951661
PMM	obsNum = 0	5	0.10414998525279
PMM	obsNum = 0	5	1.37191842890829
PMM	obsNum = 0	5	0.0517872597709117
PMM	obsNum = 0	5	0.246244247918857
PMM	obsNum = 0	5	1.04273217147266
PMM	obsNum = 0	5	1.51883328926494
PMM	obsNum = 0	5	0.674749129738402
PMM	obsNum = 0	5	0.199404206343033
PMM	obsNum = 0	5	0.271075234685393
PMM	obsNum = 50	1	0.18343238520287
PMM	obsNum = 50	1	0.0443867268798189
PMM	obsNum = 50	1	0.235002012075885
PMM	obsNum = 50	1	0.179421354539381
PMM	obsNum = 50	1	0.270493994191612
PMM	obsNum = 50	1	0.163669918370191
PMM	obsNum = 50	1	0.0328726246901971
PMM	obsNum = 50	1	0.0477025632943855
PMM	obsNum = 50	1	0.0315970213775269
PMM	obsNum = 50	1	0.327011004679731
PMM	obsNum = 50	1	0.0444751542824539
PMM	obsNum = 50	1	0.108688302838984
PMM	obsNum = 50	1	2.90310012092174
PMM	obsNum = 50	1	0.0331234070828726
PMM	obsNum = 50	1	0.0856947427380079
PMM	obsNum = 50	1	0.174774171236767
PMM	obsNum = 50	1	0.348569623766663
PMM	obsNum = 50	1	0.0803749441182086
PMM	obsNum = 50	1	0.192626139046919
PMM	obsNum = 50	1	0.264864912054862
PMM	obsNum = 50	1	0.0904196370907183
PMM	obsNum = 50	1	0.0881517756401382
PMM	obsNum = 50	1	0.34100923534498
PMM	obsNum = 50	1	1.62587165074748
PMM	obsNum = 50	1	0.190671293635372
PMM	obsNum = 50	1	0.124266142906833
PMM	obsNum = 50	1	1.52268731898424
PMM	obsNum = 50	1	0.154255943318149
PMM	obsNum = 50	1	0.0902858073278669
PMM	obsNum = 50	1	0.155438938628988
PMM	obsNum = 50	1	0.16367517808382
PMM	obsNum = 50	1	0.459542452237397
PMM	obsNum = 50	1	0.118863342266196
PMM	obsNum = 50	1	0.118592115482348
PMM	obsNum = 50	1	0.581408084322115
PMM	obsNum = 50	1	0.0852603292927407
PMM	obsNum = 50	1	0.111484187413806
PMM	obsNum = 50	1	0.0442904408817701
PMM	obsNum = 50	1	0.102951022614447
PMM	obsNum = 50	1	0.227071000182826
PMM	obsNum = 50	1	0.33484383120038
PMM	obsNum = 50	1	0.0474295557329635
PMM	obsNum = 50	1	0.111154898038387
PMM	obsNum = 50	1	0.119218422904888
PMM	obsNum = 50	1	0.0592942060785132
PMM	obsNum = 50	1	0.0791706128817823
PMM	obsNum = 50	1	0.0726488349649042
PMM	obsNum = 50	1	0.308590849669887
PMM	obsNum = 50	1	1.67787401003367
PMM	obsNum = 50	1	0.306683382300997
PMM	obsNum = 50	1	0.0943972099914878
PMM	obsNum = 50	1	0.409481371568964
PMM	obsNum = 50	1	0.160765735683086
PMM	obsNum = 50	1	0.103373543129031
PMM	obsNum = 50	1	0.0763334229758156
PMM	obsNum = 50	1	0.0992641234561976
PMM	obsNum = 50	1	0.058566197000236
PMM	obsNum = 50	1	0.126972074424591
PMM	obsNum = 50	1	1.11538713203148
PMM	obsNum = 50	1	0.031747831163397
PMM	obsNum = 50	1	0.249592695438463
PMM	obsNum = 50	1	0.87678057028813
PMM	obsNum = 50	1	1.32476883751199
PMM	obsNum = 50	1	0.514087375163289
PMM	obsNum = 50	1	0.151117349578956
PMM	obsNum = 50	1	0.223054722320502
PMM	obsNum = 50	2	0.134728551427276
PMM	obsNum = 50	2	0.0500106383097935
PMM	obsNum = 50	2	0.289824119079747
PMM	obsNum = 50	2	0.149155795296693
PMM	obsNum = 50	2	0.251313025593326
PMM	obsNum = 50	2	0.188298216463211
PMM	obsNum = 50	2	0.0322040629237027
PMM	obsNum = 50	2	0.0456523516822471
PMM	obsNum = 50	2	0.0322980796231508
PMM	obsNum = 50	2	0.350816360582714
PMM	obsNum = 50	2	0.0499134675405221
PMM	obsNum = 50	2	0.113080911990039
PMM	obsNum = 50	2	2.77453313122358
PMM	obsNum = 50	2	0.0345075217785146
PMM	obsNum = 50	2	0.105701436517211
PMM	obsNum = 50	2	0.117455920371604
PMM	obsNum = 50	2	0.334658116390359
PMM	obsNum = 50	2	0.0644569834104038
PMM	obsNum = 50	2	0.170593977649757
PMM	obsNum = 50	2	0.217461858034638
PMM	obsNum = 50	2	0.0749018672376845
PMM	obsNum = 50	2	0.0792856853267923
PMM	obsNum = 50	2	0.310842917726887
PMM	obsNum = 50	2	1.73115570329897
PMM	obsNum = 50	2	0.167104130771493
PMM	obsNum = 50	2	0.136683669301763
PMM	obsNum = 50	2	1.53052779493141
PMM	obsNum = 50	2	0.182959981424677
PMM	obsNum = 50	2	0.114800401194665
PMM	obsNum = 50	2	0.144306855037734
PMM	obsNum = 50	2	0.206675162018611
PMM	obsNum = 50	2	0.564480636574405
PMM	obsNum = 50	2	0.117105357487523
PMM	obsNum = 50	2	0.0979194935921349
PMM	obsNum = 50	2	0.581264174811965
PMM	obsNum = 50	2	0.0731388778422201
PMM	obsNum = 50	2	0.133035498252043
PMM	obsNum = 50	2	0.0370091459826484
PMM	obsNum = 50	2	0.114858153233274
PMM	obsNum = 50	2	0.252413116913508
PMM	obsNum = 50	2	0.374082402932151
PMM	obsNum = 50	2	0.0544331797939327
PMM	obsNum = 50	2	0.0832508643473142
PMM	obsNum = 50	2	0.105878547681844
PMM	obsNum = 50	2	0.0439391921764221
PMM	obsNum = 50	2	0.068767143448468
PMM	obsNum = 50	2	0.0894304806013882
PMM	obsNum = 50	2	0.291714208010606
PMM	obsNum = 50	2	1.73187133906578
PMM	obsNum = 50	2	0.271140223974958
PMM	obsNum = 50	2	0.0862096960281575
PMM	obsNum = 50	2	0.365510803679488
PMM	obsNum = 50	2	0.158069777912621
PMM	obsNum = 50	2	0.115477565377347
PMM	obsNum = 50	2	0.072361609460271
PMM	obsNum = 50	2	0.113166605894124
PMM	obsNum = 50	2	0.0761456901431559
PMM	obsNum = 50	2	0.112056474084396
PMM	obsNum = 50	2	0.925402731055053
PMM	obsNum = 50	2	0.0328367256645074
PMM	obsNum = 50	2	0.238703180828687
PMM	obsNum = 50	2	0.933791396546651
PMM	obsNum = 50	2	1.32435913181961
PMM	obsNum = 50	2	0.481947682006811
PMM	obsNum = 50	2	0.151299020742018
PMM	obsNum = 50	2	0.224903533064516
PMM	obsNum = 50	3	0.169560167833315
PMM	obsNum = 50	3	0.0443027578852581
PMM	obsNum = 50	3	0.249983541540034
PMM	obsNum = 50	3	0.18022887335676
PMM	obsNum = 50	3	0.309265627443591
PMM	obsNum = 50	3	0.164895091053399
PMM	obsNum = 50	3	0.0337536307691692
PMM	obsNum = 50	3	0.0509278920775489
PMM	obsNum = 50	3	0.0296967342078476
PMM	obsNum = 50	3	0.244301382348711
PMM	obsNum = 50	3	0.0423318189964461
PMM	obsNum = 50	3	0.103482548718807
PMM	obsNum = 50	3	2.87451351011094
PMM	obsNum = 50	3	0.0383273097456635
PMM	obsNum = 50	3	0.100042027231889
PMM	obsNum = 50	3	0.154939348986621
PMM	obsNum = 50	3	0.279092323033977
PMM	obsNum = 50	3	0.0808441586445758
PMM	obsNum = 50	3	0.174948816751648
PMM	obsNum = 50	3	0.332088293864251
PMM	obsNum = 50	3	0.093179480172139
PMM	obsNum = 50	3	0.0734732019915781
PMM	obsNum = 50	3	0.305021821967123
PMM	obsNum = 50	3	1.70293749953523
PMM	obsNum = 50	3	0.197960563397094
PMM	obsNum = 50	3	0.121983189765836
PMM	obsNum = 50	3	1.66912160304536
PMM	obsNum = 50	3	0.132785622275846
PMM	obsNum = 50	3	0.1123977185974
PMM	obsNum = 50	3	0.142425462881706
PMM	obsNum = 50	3	0.203009415632522
PMM	obsNum = 50	3	0.5182809468932
PMM	obsNum = 50	3	0.12767352392901
PMM	obsNum = 50	3	0.131278627570272
PMM	obsNum = 50	3	0.58710085563098
PMM	obsNum = 50	3	0.0800289005218506
PMM	obsNum = 50	3	0.136304603922567
PMM	obsNum = 50	3	0.0430555871197513
PMM	obsNum = 50	3	0.114836520231771
PMM	obsNum = 50	3	0.241480965545242
PMM	obsNum = 50	3	0.322474805605775
PMM	obsNum = 50	3	0.0492544023018715
PMM	obsNum = 50	3	0.100384118038423
PMM	obsNum = 50	3	0.126722733345041
PMM	obsNum = 50	3	0.0415700657347517
PMM	obsNum = 50	3	0.0732270227401949
PMM	obsNum = 50	3	0.0835732529496387
PMM	obsNum = 50	3	0.294016226834059
PMM	obsNum = 50	3	1.56870704047161
PMM	obsNum = 50	3	0.284651337311512
PMM	obsNum = 50	3	0.0997509714826227
PMM	obsNum = 50	3	0.458739384789583
PMM	obsNum = 50	3	0.17297760702628
PMM	obsNum = 50	3	0.119511267080095
PMM	obsNum = 50	3	0.0723707259505085
PMM	obsNum = 50	3	0.107951681173153
PMM	obsNum = 50	3	0.0795593872405988
PMM	obsNum = 50	3	0.132796714133217
PMM	obsNum = 50	3	0.953536814006438
PMM	obsNum = 50	3	0.0326605631121715
PMM	obsNum = 50	3	0.249147263711619
PMM	obsNum = 50	3	0.94445714404541
PMM	obsNum = 50	3	1.33869029876914
PMM	obsNum = 50	3	0.578282552313602
PMM	obsNum = 50	3	0.169404919427837
PMM	obsNum = 50	3	0.233227018610697
PMM	obsNum = 50	4	0.160600718267708
PMM	obsNum = 50	4	0.0439251961155727
PMM	obsNum = 50	4	0.266905015176458
PMM	obsNum = 50	4	0.169821282939135
PMM	obsNum = 50	4	0.288204396684176
PMM	obsNum = 50	4	0.196699995541288
PMM	obsNum = 50	4	0.0326393029690956
PMM	obsNum = 50	4	0.0450542368080971
PMM	obsNum = 50	4	0.0314858471035109
PMM	obsNum = 50	4	0.266915656565657
PMM	obsNum = 50	4	0.0388967028389451
PMM	obsNum = 50	4	0.09666845338848
PMM	obsNum = 50	4	2.94361828953433
PMM	obsNum = 50	4	0.0347742944508875
PMM	obsNum = 50	4	0.11133827477481
PMM	obsNum = 50	4	0.120288651473938
PMM	obsNum = 50	4	0.339693060118744
PMM	obsNum = 50	4	0.0797159467231533
PMM	obsNum = 50	4	0.181106496196244
PMM	obsNum = 50	4	0.309859988541447
PMM	obsNum = 50	4	0.0951000577069473
PMM	obsNum = 50	4	0.0841513445986419
PMM	obsNum = 50	4	0.307699182746063
PMM	obsNum = 50	4	1.69335904969555
PMM	obsNum = 50	4	0.19273715345152
PMM	obsNum = 50	4	0.111988738694475
PMM	obsNum = 50	4	1.46691643351268
PMM	obsNum = 50	4	0.149619546347445
PMM	obsNum = 50	4	0.140620249911748
PMM	obsNum = 50	4	0.161087489482591
PMM	obsNum = 50	4	0.194790876621614
PMM	obsNum = 50	4	0.435131169926783
PMM	obsNum = 50	4	0.144669138067679
PMM	obsNum = 50	4	0.0994285534447956
PMM	obsNum = 50	4	0.569561679306228
PMM	obsNum = 50	4	0.077634239372877
PMM	obsNum = 50	4	0.138800211325828
PMM	obsNum = 50	4	0.0402456157368963
PMM	obsNum = 50	4	0.116660718424102
PMM	obsNum = 50	4	0.225345995463734
PMM	obsNum = 50	4	0.276920410968575
PMM	obsNum = 50	4	0.0556460386048108
PMM	obsNum = 50	4	0.12106900482647
PMM	obsNum = 50	4	0.133380075503117
PMM	obsNum = 50	4	0.0431299655753635
PMM	obsNum = 50	4	0.088567731562575
PMM	obsNum = 50	4	0.0868868748117554
PMM	obsNum = 50	4	0.313178911369221
PMM	obsNum = 50	4	1.79875351776241
PMM	obsNum = 50	4	0.389870400138277
PMM	obsNum = 50	4	0.0944962652441101
PMM	obsNum = 50	4	0.415251321707938
PMM	obsNum = 50	4	0.168142231704894
PMM	obsNum = 50	4	0.116383234904266
PMM	obsNum = 50	4	0.0778199926819427
PMM	obsNum = 50	4	0.121808444001663
PMM	obsNum = 50	4	0.0693266815502351
PMM	obsNum = 50	4	0.112622541222003
PMM	obsNum = 50	4	1.04621997301869
PMM	obsNum = 50	4	0.0420239521009178
PMM	obsNum = 50	4	0.205588088520931
PMM	obsNum = 50	4	1.02610685934331
PMM	obsNum = 50	4	1.3563000838315
PMM	obsNum = 50	4	0.505410610851537
PMM	obsNum = 50	4	0.142114100750297
PMM	obsNum = 50	4	0.218227560264038
PMM	obsNum = 50	5	0.134866615300313
PMM	obsNum = 50	5	0.0536542750826081
PMM	obsNum = 50	5	0.244914903527198
PMM	obsNum = 50	5	0.159564053033557
PMM	obsNum = 50	5	0.296827458518802
PMM	obsNum = 50	5	0.211919373588693
PMM	obsNum = 50	5	0.039869711764227
PMM	obsNum = 50	5	0.0488216884645148
PMM	obsNum = 50	5	0.0233286070104325
PMM	obsNum = 50	5	0.258478305236731
PMM	obsNum = 50	5	0.0482753005437764
PMM	obsNum = 50	5	0.109072152662595
PMM	obsNum = 50	5	2.87641238205809
PMM	obsNum = 50	5	0.0311005647619096
PMM	obsNum = 50	5	0.0928680194620371
PMM	obsNum = 50	5	0.170545709759541
PMM	obsNum = 50	5	0.250052067608001
PMM	obsNum = 50	5	0.0699737143776295
PMM	obsNum = 50	5	0.195192347913511
PMM	obsNum = 50	5	0.277300317186642
PMM	obsNum = 50	5	0.103414386553042
PMM	obsNum = 50	5	0.0810505084450871
PMM	obsNum = 50	5	0.315867696332271
PMM	obsNum = 50	5	1.74205510430823
PMM	obsNum = 50	5	0.187829473386572
PMM	obsNum = 50	5	0.136426092864829
PMM	obsNum = 50	5	1.48632413069019
PMM	obsNum = 50	5	0.115064377827929
PMM	obsNum = 50	5	0.137565011411761
PMM	obsNum = 50	5	0.163369363444123
PMM	obsNum = 50	5	0.197765182519027
PMM	obsNum = 50	5	0.524656623667068
PMM	obsNum = 50	5	0.14653565161498
PMM	obsNum = 50	5	0.111314795169788
PMM	obsNum = 50	5	0.568746812035285
PMM	obsNum = 50	5	0.0749082856428456
PMM	obsNum = 50	5	0.116684198754427
PMM	obsNum = 50	5	0.0422179788292628
PMM	obsNum = 50	5	0.111818300832937
PMM	obsNum = 50	5	0.207325004607802
PMM	obsNum = 50	5	0.338643992921559
PMM	obsNum = 50	5	0.0505312471584048
PMM	obsNum = 50	5	0.11336107774262
PMM	obsNum = 50	5	0.113522435983773
PMM	obsNum = 50	5	0.0435943274790985
PMM	obsNum = 50	5	0.0747248801096897
PMM	obsNum = 50	5	0.0964385522072972
PMM	obsNum = 50	5	0.304364618123119
PMM	obsNum = 50	5	1.60101385567644
PMM	obsNum = 50	5	0.282929802437999
PMM	obsNum = 50	5	0.0865971249656121
PMM	obsNum = 50	5	0.370391778145166
PMM	obsNum = 50	5	0.152113818150897
PMM	obsNum = 50	5	0.119969260228796
PMM	obsNum = 50	5	0.0702757190090905
PMM	obsNum = 50	5	0.0971439805862541
PMM	obsNum = 50	5	0.0723000043181803
PMM	obsNum = 50	5	0.11161797118683
PMM	obsNum = 50	5	0.867824347343245
PMM	obsNum = 50	5	0.0406116069838268
PMM	obsNum = 50	5	0.219588464772607
PMM	obsNum = 50	5	1.01110830478149
PMM	obsNum = 50	5	1.3137272057489
PMM	obsNum = 50	5	0.523632757822981
PMM	obsNum = 50	5	0.182544385903738
PMM	obsNum = 50	5	0.217397957732791
PMM	obsNum = 100	1	0.163437925646643
PMM	obsNum = 100	1	0.057838753135551
PMM	obsNum = 100	1	0.2248865515771
PMM	obsNum = 100	1	0.159013630505665
PMM	obsNum = 100	1	0.245685676127541
PMM	obsNum = 100	1	0.200100728033744
PMM	obsNum = 100	1	0.0340359330126856
PMM	obsNum = 100	1	0.0416607675536779
PMM	obsNum = 100	1	0.0321036288051979
PMM	obsNum = 100	1	0.221123614010442
PMM	obsNum = 100	1	0.0438689756311386
PMM	obsNum = 100	1	0.0961744493153079
PMM	obsNum = 100	1	2.68800231003587
PMM	obsNum = 100	1	0.0297180991972054
PMM	obsNum = 100	1	0.0863859637621653
PMM	obsNum = 100	1	0.138038330633915
PMM	obsNum = 100	1	0.258792982068917
PMM	obsNum = 100	1	0.0875760533109343
PMM	obsNum = 100	1	0.201218465950446
PMM	obsNum = 100	1	0.171064691959364
PMM	obsNum = 100	1	0.0833710485782118
PMM	obsNum = 100	1	0.0766524817860317
PMM	obsNum = 100	1	0.293326909504834
PMM	obsNum = 100	1	1.64193673938888
PMM	obsNum = 100	1	0.169842859363229
PMM	obsNum = 100	1	0.11849844230702
PMM	obsNum = 100	1	1.39458356030103
PMM	obsNum = 100	1	0.136890661313313
PMM	obsNum = 100	1	0.138823483879022
PMM	obsNum = 100	1	0.15088300544748
PMM	obsNum = 100	1	0.190805053352666
PMM	obsNum = 100	1	0.502651472773359
PMM	obsNum = 100	1	0.121605614516624
PMM	obsNum = 100	1	0.0997815532533465
PMM	obsNum = 100	1	0.557492025199817
PMM	obsNum = 100	1	0.081877900870433
PMM	obsNum = 100	1	0.116879545201873
PMM	obsNum = 100	1	0.0386498710514414
PMM	obsNum = 100	1	0.110810652495756
PMM	obsNum = 100	1	0.221462546075138
PMM	obsNum = 100	1	0.273764137354352
PMM	obsNum = 100	1	0.0529404794996701
PMM	obsNum = 100	1	0.0926309516860273
PMM	obsNum = 100	1	0.114366897343212
PMM	obsNum = 100	1	0.0446496516765667
PMM	obsNum = 100	1	0.0812632038730557
PMM	obsNum = 100	1	0.0949485400108812
PMM	obsNum = 100	1	0.293805590187526
PMM	obsNum = 100	1	1.65826859730088
PMM	obsNum = 100	1	0.255433023093375
PMM	obsNum = 100	1	0.0885078527326182
PMM	obsNum = 100	1	0.420468694734348
PMM	obsNum = 100	1	0.156836627731408
PMM	obsNum = 100	1	0.111075276540529
PMM	obsNum = 100	1	0.0809268186576275
PMM	obsNum = 100	1	0.119360371267476
PMM	obsNum = 100	1	0.0639052146061733
PMM	obsNum = 100	1	0.125054554206161
PMM	obsNum = 100	1	0.995998249871922
PMM	obsNum = 100	1	0.0370679865041542
PMM	obsNum = 100	1	0.206895797373159
PMM	obsNum = 100	1	1.11743414257816
PMM	obsNum = 100	1	1.25395625237539
PMM	obsNum = 100	1	0.474865874542431
PMM	obsNum = 100	1	0.161338159753612
PMM	obsNum = 100	1	0.221258326543421
PMM	obsNum = 100	2	0.110404304849604
PMM	obsNum = 100	2	0.0391689612145256
PMM	obsNum = 100	2	0.222260583516428
PMM	obsNum = 100	2	0.155657920866665
PMM	obsNum = 100	2	0.259463970436456
PMM	obsNum = 100	2	0.172298908410148
PMM	obsNum = 100	2	0.0315621981441031
PMM	obsNum = 100	2	0.052186212916172
PMM	obsNum = 100	2	0.0257180869024457
PMM	obsNum = 100	2	0.225508546302795
PMM	obsNum = 100	2	0.0489506684514706
PMM	obsNum = 100	2	0.111117441404226
PMM	obsNum = 100	2	2.83202988718709
PMM	obsNum = 100	2	0.0328533116938907
PMM	obsNum = 100	2	0.0996262142372089
PMM	obsNum = 100	2	0.128050032286741
PMM	obsNum = 100	2	0.217080181513981
PMM	obsNum = 100	2	0.0882830162323226
PMM	obsNum = 100	2	0.154095564273892
PMM	obsNum = 100	2	0.287656752229539
PMM	obsNum = 100	2	0.0730678261107625
PMM	obsNum = 100	2	0.0658601670571208
PMM	obsNum = 100	2	0.283819876156902
PMM	obsNum = 100	2	1.58246659737101
PMM	obsNum = 100	2	0.139020376645515
PMM	obsNum = 100	2	0.12947438619685
PMM	obsNum = 100	2	1.20754918658328
PMM	obsNum = 100	2	0.128814598084163
PMM	obsNum = 100	2	0.127045000888263
PMM	obsNum = 100	2	0.169961601435836
PMM	obsNum = 100	2	0.203693088715745
PMM	obsNum = 100	2	0.431632252215955
PMM	obsNum = 100	2	0.118206144887464
PMM	obsNum = 100	2	0.0874128645740635
PMM	obsNum = 100	2	0.543241261672749
PMM	obsNum = 100	2	0.0925755037126975
PMM	obsNum = 100	2	0.130707218240899
PMM	obsNum = 100	2	0.0424951560773525
PMM	obsNum = 100	2	0.111275883363046
PMM	obsNum = 100	2	0.284236357099083
PMM	obsNum = 100	2	0.349637734862657
PMM	obsNum = 100	2	0.050297341188623
PMM	obsNum = 100	2	0.0888247401827351
PMM	obsNum = 100	2	0.13560148706617
PMM	obsNum = 100	2	0.0436769551632436
PMM	obsNum = 100	2	0.0890673802626638
PMM	obsNum = 100	2	0.0929956669437554
PMM	obsNum = 100	2	0.318910724748116
PMM	obsNum = 100	2	1.70864470993971
PMM	obsNum = 100	2	0.370957644921653
PMM	obsNum = 100	2	0.0856410033941518
PMM	obsNum = 100	2	0.320404975976076
PMM	obsNum = 100	2	0.154999143283998
PMM	obsNum = 100	2	0.108860203386251
PMM	obsNum = 100	2	0.0828444321915621
PMM	obsNum = 100	2	0.090021459781466
PMM	obsNum = 100	2	0.0633436309585815
PMM	obsNum = 100	2	0.105487305054798
PMM	obsNum = 100	2	0.858967256546992
PMM	obsNum = 100	2	0.0329743489687072
PMM	obsNum = 100	2	0.210970492978789
PMM	obsNum = 100	2	1.04531132224196
PMM	obsNum = 100	2	1.33499646366977
PMM	obsNum = 100	2	0.510233693385203
PMM	obsNum = 100	2	0.141583924812668
PMM	obsNum = 100	2	0.21165981220284
PMM	obsNum = 100	3	0.134854511720053
PMM	obsNum = 100	3	0.0488546925376611
PMM	obsNum = 100	3	0.25887721628627
PMM	obsNum = 100	3	0.168970495532158
PMM	obsNum = 100	3	0.3005700846678
PMM	obsNum = 100	3	0.139018642129688
PMM	obsNum = 100	3	0.0311835195882573
PMM	obsNum = 100	3	0.0442584877257848
PMM	obsNum = 100	3	0.0290944828443597
PMM	obsNum = 100	3	0.236877696211542
PMM	obsNum = 100	3	0.0430749357261194
PMM	obsNum = 100	3	0.103583649420191
PMM	obsNum = 100	3	2.79027184867034
PMM	obsNum = 100	3	0.0338392383763332
PMM	obsNum = 100	3	0.100116399874071
PMM	obsNum = 100	3	0.145018390775454
PMM	obsNum = 100	3	0.294213217672029
PMM	obsNum = 100	3	0.0839655424827272
PMM	obsNum = 100	3	0.173585395811538
PMM	obsNum = 100	3	0.296081490850277
PMM	obsNum = 100	3	0.0988489923618008
PMM	obsNum = 100	3	0.0747149297201334
PMM	obsNum = 100	3	0.321352455526041
PMM	obsNum = 100	3	1.64864468179236
PMM	obsNum = 100	3	0.171864781218027
PMM	obsNum = 100	3	0.103620899498005
PMM	obsNum = 100	3	1.47468477916267
PMM	obsNum = 100	3	0.104652839701809
PMM	obsNum = 100	3	0.141087797797402
PMM	obsNum = 100	3	0.155815812947953
PMM	obsNum = 100	3	0.183586731450091
PMM	obsNum = 100	3	0.542859938696933
PMM	obsNum = 100	3	0.139261912222819
PMM	obsNum = 100	3	0.101954506420388
PMM	obsNum = 100	3	0.578925438250718
PMM	obsNum = 100	3	0.0753369901808861
PMM	obsNum = 100	3	0.10602544700443
PMM	obsNum = 100	3	0.0417444691480443
PMM	obsNum = 100	3	0.108059950577099
PMM	obsNum = 100	3	0.288123164804225
PMM	obsNum = 100	3	0.288529029008087
PMM	obsNum = 100	3	0.0465278579791639
PMM	obsNum = 100	3	0.104937147923361
PMM	obsNum = 100	3	0.127650873187285
PMM	obsNum = 100	3	0.0529754516651722
PMM	obsNum = 100	3	0.0849033263654558
PMM	obsNum = 100	3	0.0852497850745432
PMM	obsNum = 100	3	0.307452714011075
PMM	obsNum = 100	3	1.68793759512106
PMM	obsNum = 100	3	0.329858256359047
PMM	obsNum = 100	3	0.074141566602569
PMM	obsNum = 100	3	0.46437968653166
PMM	obsNum = 100	3	0.161689782849472
PMM	obsNum = 100	3	0.107137317622208
PMM	obsNum = 100	3	0.0651363056038539
PMM	obsNum = 100	3	0.0876033122457789
PMM	obsNum = 100	3	0.0668329085838259
PMM	obsNum = 100	3	0.11932849415851
PMM	obsNum = 100	3	0.9132360373933
PMM	obsNum = 100	3	0.0316969706871165
PMM	obsNum = 100	3	0.205712913723067
PMM	obsNum = 100	3	0.959964149127143
PMM	obsNum = 100	3	1.38410931738557
PMM	obsNum = 100	3	0.521793320554507
PMM	obsNum = 100	3	0.174237790738767
PMM	obsNum = 100	3	0.2191566113535
PMM	obsNum = 100	4	0.159683584634715
PMM	obsNum = 100	4	0.0437365602922869
PMM	obsNum = 100	4	0.27675405079138
PMM	obsNum = 100	4	0.21409013885158
PMM	obsNum = 100	4	0.268502508315674
PMM	obsNum = 100	4	0.177368360240165
PMM	obsNum = 100	4	0.0370007777890501
PMM	obsNum = 100	4	0.0503593419128428
PMM	obsNum = 100	4	0.0310149086232436
PMM	obsNum = 100	4	0.255792962479606
PMM	obsNum = 100	4	0.0562910648715236
PMM	obsNum = 100	4	0.12868270063279
PMM	obsNum = 100	4	2.72526279780065
PMM	obsNum = 100	4	0.0390047557897654
PMM	obsNum = 100	4	0.0996989076032371
PMM	obsNum = 100	4	0.1318850026429
PMM	obsNum = 100	4	0.269703286262249
PMM	obsNum = 100	4	0.084643627021755
PMM	obsNum = 100	4	0.133419226725247
PMM	obsNum = 100	4	0.255629626668877
PMM	obsNum = 100	4	0.0709513289351218
PMM	obsNum = 100	4	0.0783810931885097
PMM	obsNum = 100	4	0.294472416108578
PMM	obsNum = 100	4	1.67497118205037
PMM	obsNum = 100	4	0.142114452290817
PMM	obsNum = 100	4	0.120786577959901
PMM	obsNum = 100	4	1.39632439767986
PMM	obsNum = 100	4	0.110522174450936
PMM	obsNum = 100	4	0.117742723079424
PMM	obsNum = 100	4	0.168120378273344
PMM	obsNum = 100	4	0.177583287397465
PMM	obsNum = 100	4	0.66852210713888
PMM	obsNum = 100	4	0.118690286315852
PMM	obsNum = 100	4	0.101815411882357
PMM	obsNum = 100	4	0.557526990029723
PMM	obsNum = 100	4	0.0954141469506876
PMM	obsNum = 100	4	0.124995991592216
PMM	obsNum = 100	4	0.0418786955748085
PMM	obsNum = 100	4	0.113958745958835
PMM	obsNum = 100	4	0.237776931834789
PMM	obsNum = 100	4	0.354677408950336
PMM	obsNum = 100	4	0.036551832012301
PMM	obsNum = 100	4	0.103669184395788
PMM	obsNum = 100	4	0.161341383606969
PMM	obsNum = 100	4	0.0434734206411799
PMM	obsNum = 100	4	0.0829145140389095
PMM	obsNum = 100	4	0.0795213771980809
PMM	obsNum = 100	4	0.321141153135789
PMM	obsNum = 100	4	1.67489173055117
PMM	obsNum = 100	4	0.326176727104203
PMM	obsNum = 100	4	0.0864298445980349
PMM	obsNum = 100	4	0.43191440376178
PMM	obsNum = 100	4	0.151448330943567
PMM	obsNum = 100	4	0.112986121098806
PMM	obsNum = 100	4	0.0651355893745019
PMM	obsNum = 100	4	0.0869221859007619
PMM	obsNum = 100	4	0.0660988968178488
PMM	obsNum = 100	4	0.141232889968651
PMM	obsNum = 100	4	0.892693708242298
PMM	obsNum = 100	4	0.0316887679148325
PMM	obsNum = 100	4	0.245436781699483
PMM	obsNum = 100	4	0.879443638633693
PMM	obsNum = 100	4	1.29961171872419
PMM	obsNum = 100	4	0.480221601653044
PMM	obsNum = 100	4	0.214873391117682
PMM	obsNum = 100	4	0.215703201279941
PMM	obsNum = 100	5	0.129849078309468
PMM	obsNum = 100	5	0.044207758088341
PMM	obsNum = 100	5	0.218073235036385
PMM	obsNum = 100	5	0.142088794087715
PMM	obsNum = 100	5	0.282363167932852
PMM	obsNum = 100	5	0.165645553022219
PMM	obsNum = 100	5	0.0354942009968182
PMM	obsNum = 100	5	0.0503255960640128
PMM	obsNum = 100	5	0.0285267560956344
PMM	obsNum = 100	5	0.289334027999223
PMM	obsNum = 100	5	0.0418189599996852
PMM	obsNum = 100	5	0.106503977421984
PMM	obsNum = 100	5	2.91315125387918
PMM	obsNum = 100	5	0.030149999906908
PMM	obsNum = 100	5	0.0865546557005012
PMM	obsNum = 100	5	0.162770890346553
PMM	obsNum = 100	5	0.251537123698365
PMM	obsNum = 100	5	0.0715732231455975
PMM	obsNum = 100	5	0.170187186727474
PMM	obsNum = 100	5	0.233176196163348
PMM	obsNum = 100	5	0.0849647333879185
PMM	obsNum = 100	5	0.0753438238738376
PMM	obsNum = 100	5	0.314216984860432
PMM	obsNum = 100	5	1.63592469002745
PMM	obsNum = 100	5	0.183194339306143
PMM	obsNum = 100	5	0.115507750052701
PMM	obsNum = 100	5	1.39976556499476
PMM	obsNum = 100	5	0.138946094022948
PMM	obsNum = 100	5	0.108539301994603
PMM	obsNum = 100	5	0.144501512758015
PMM	obsNum = 100	5	0.214026364322394
PMM	obsNum = 100	5	0.597403020636103
PMM	obsNum = 100	5	0.118939430759755
PMM	obsNum = 100	5	0.111023045964312
PMM	obsNum = 100	5	0.603158356071942
PMM	obsNum = 100	5	0.0687905097178044
PMM	obsNum = 100	5	0.117407519016976
PMM	obsNum = 100	5	0.0449735414329047
PMM	obsNum = 100	5	0.102006957079782
PMM	obsNum = 100	5	0.241974006577365
PMM	obsNum = 100	5	0.286551293308098
PMM	obsNum = 100	5	0.0428554661164785
PMM	obsNum = 100	5	0.0967556932934049
PMM	obsNum = 100	5	0.115518427413011
PMM	obsNum = 100	5	0.0374795793487463
PMM	obsNum = 100	5	0.078875241765104
PMM	obsNum = 100	5	0.0750491178611007
PMM	obsNum = 100	5	0.305230865501685
PMM	obsNum = 100	5	1.7188390179857
PMM	obsNum = 100	5	0.419644520869308
PMM	obsNum = 100	5	0.0939964963751753
PMM	obsNum = 100	5	0.390194485662957
PMM	obsNum = 100	5	0.168705408984252
PMM	obsNum = 100	5	0.111060857891357
PMM	obsNum = 100	5	0.0730968602059322
PMM	obsNum = 100	5	0.0822290131300943
PMM	obsNum = 100	5	0.0617812450183325
PMM	obsNum = 100	5	0.137276556824364
PMM	obsNum = 100	5	1.07569800929327
PMM	obsNum = 100	5	0.0316117318902562
PMM	obsNum = 100	5	0.231125192192925
PMM	obsNum = 100	5	1.07894641666796
PMM	obsNum = 100	5	1.3845167802322
PMM	obsNum = 100	5	0.535274847812383
PMM	obsNum = 100	5	0.194080433436007
PMM	obsNum = 100	5	0.225540250438295
PMM	obsNum = 200	1	0.13267291870139
PMM	obsNum = 200	1	0.0503352634485701
PMM	obsNum = 200	1	0.220930701638591
PMM	obsNum = 200	1	0.163872694385325
PMM	obsNum = 200	1	0.258251194021604
PMM	obsNum = 200	1	0.172671146612561
PMM	obsNum = 200	1	0.0311314791122483
PMM	obsNum = 200	1	0.0423660078265765
PMM	obsNum = 200	1	0.0280615558571948
PMM	obsNum = 200	1	0.230196068888679
PMM	obsNum = 200	1	0.0459792296451127
PMM	obsNum = 200	1	0.118351693396194
PMM	obsNum = 200	1	2.45288039404992
PMM	obsNum = 200	1	0.0344784923623101
PMM	obsNum = 200	1	0.0996850794686722
PMM	obsNum = 200	1	0.122117822024222
PMM	obsNum = 200	1	0.261377303608963
PMM	obsNum = 200	1	0.0845510097805888
PMM	obsNum = 200	1	0.141025644959437
PMM	obsNum = 200	1	0.231733718490348
PMM	obsNum = 200	1	0.0607523302828046
PMM	obsNum = 200	1	0.0781953249155588
PMM	obsNum = 200	1	0.264543151163401
PMM	obsNum = 200	1	1.55913965211803
PMM	obsNum = 200	1	0.129030828163689
PMM	obsNum = 200	1	0.148797209153198
PMM	obsNum = 200	1	1.22870798515668
PMM	obsNum = 200	1	0.108938088170697
PMM	obsNum = 200	1	0.117593977517312
PMM	obsNum = 200	1	0.14876970262437
PMM	obsNum = 200	1	0.195166529212723
PMM	obsNum = 200	1	0.488117055875564
PMM	obsNum = 200	1	0.110306839651899
PMM	obsNum = 200	1	0.0893400596554952
PMM	obsNum = 200	1	0.511961507872932
PMM	obsNum = 200	1	0.0854799794415922
PMM	obsNum = 200	1	0.112411386930643
PMM	obsNum = 200	1	0.0426743377134528
PMM	obsNum = 200	1	0.11690999200695
PMM	obsNum = 200	1	0.210172789407396
PMM	obsNum = 200	1	0.253490172853615
PMM	obsNum = 200	1	0.0480431929260648
PMM	obsNum = 200	1	0.109581206023725
PMM	obsNum = 200	1	0.130690920721032
PMM	obsNum = 200	1	0.0402386637666873
PMM	obsNum = 200	1	0.0817530323909114
PMM	obsNum = 200	1	0.0881498877683013
PMM	obsNum = 200	1	0.276137297646461
PMM	obsNum = 200	1	1.50022132606353
PMM	obsNum = 200	1	0.321514312500548
PMM	obsNum = 200	1	0.0791395903975325
PMM	obsNum = 200	1	0.329664803432864
PMM	obsNum = 200	1	0.141353860782727
PMM	obsNum = 200	1	0.099010955396949
PMM	obsNum = 200	1	0.0655299722703717
PMM	obsNum = 200	1	0.0872161533994765
PMM	obsNum = 200	1	0.0697626468089103
PMM	obsNum = 200	1	0.116128935736459
PMM	obsNum = 200	1	0.841432147840507
PMM	obsNum = 200	1	0.0308812597715462
PMM	obsNum = 200	1	0.211298046383008
PMM	obsNum = 200	1	0.820785899492302
PMM	obsNum = 200	1	1.15516253328906
PMM	obsNum = 200	1	0.461959959748553
PMM	obsNum = 200	1	0.170808683111632
PMM	obsNum = 200	1	0.202844197636226
PMM	obsNum = 200	2	0.117399825643816
PMM	obsNum = 200	2	0.0512408291313175
PMM	obsNum = 200	2	0.221687015022734
PMM	obsNum = 200	2	0.180488303621683
PMM	obsNum = 200	2	0.257534072764432
PMM	obsNum = 200	2	0.165428707765655
PMM	obsNum = 200	2	0.0267157577424752
PMM	obsNum = 200	2	0.0556377806943086
PMM	obsNum = 200	2	0.0253362524699914
PMM	obsNum = 200	2	0.222258646065173
PMM	obsNum = 200	2	0.0531801377042808
PMM	obsNum = 200	2	0.120792266328254
PMM	obsNum = 200	2	2.37555668474198
PMM	obsNum = 200	2	0.0360567566348572
PMM	obsNum = 200	2	0.0869503989767006
PMM	obsNum = 200	2	0.115793700572675
PMM	obsNum = 200	2	0.195287032587827
PMM	obsNum = 200	2	0.0801743856699665
PMM	obsNum = 200	2	0.136367034695548
PMM	obsNum = 200	2	0.226482008919986
PMM	obsNum = 200	2	0.0734861675107266
PMM	obsNum = 200	2	0.0713528183203165
PMM	obsNum = 200	2	0.243583403529195
PMM	obsNum = 200	2	1.54517629861179
PMM	obsNum = 200	2	0.111565041997493
PMM	obsNum = 200	2	0.114585535947135
PMM	obsNum = 200	2	1.17402148758045
PMM	obsNum = 200	2	0.0832452064914065
PMM	obsNum = 200	2	0.101292109402905
PMM	obsNum = 200	2	0.149373440883848
PMM	obsNum = 200	2	0.151858989027737
PMM	obsNum = 200	2	0.510347898190208
PMM	obsNum = 200	2	0.101685455459628
PMM	obsNum = 200	2	0.0912641610716022
PMM	obsNum = 200	2	0.522051111230102
PMM	obsNum = 200	2	0.0932584655287453
PMM	obsNum = 200	2	0.110927181700494
PMM	obsNum = 200	2	0.0440444003763398
PMM	obsNum = 200	2	0.107207389127584
PMM	obsNum = 200	2	0.247380088971489
PMM	obsNum = 200	2	0.3228780431411
PMM	obsNum = 200	2	0.0467720094391863
PMM	obsNum = 200	2	0.105207841737778
PMM	obsNum = 200	2	0.113792940683154
PMM	obsNum = 200	2	0.0431456252233844
PMM	obsNum = 200	2	0.0866624896460168
PMM	obsNum = 200	2	0.0807790464592316
PMM	obsNum = 200	2	0.292094305522224
PMM	obsNum = 200	2	1.49705767764877
PMM	obsNum = 200	2	0.265348017022124
PMM	obsNum = 200	2	0.0789309417610096
PMM	obsNum = 200	2	0.314305991555679
PMM	obsNum = 200	2	0.151818486037869
PMM	obsNum = 200	2	0.115923088365391
PMM	obsNum = 200	2	0.0823338884468324
PMM	obsNum = 200	2	0.0834138269102765
PMM	obsNum = 200	2	0.0636388317207909
PMM	obsNum = 200	2	0.110185900179735
PMM	obsNum = 200	2	0.914170900472729
PMM	obsNum = 200	2	0.0285150190497549
PMM	obsNum = 200	2	0.210602461630387
PMM	obsNum = 200	2	0.816510348965103
PMM	obsNum = 200	2	1.17921663105451
PMM	obsNum = 200	2	0.470164323466614
PMM	obsNum = 200	2	0.149281163434903
PMM	obsNum = 200	2	0.201149213319891
PMM	obsNum = 200	3	0.102972709144289
PMM	obsNum = 200	3	0.0454572857461786
PMM	obsNum = 200	3	0.259660726098732
PMM	obsNum = 200	3	0.175578933466789
PMM	obsNum = 200	3	0.276955353954108
PMM	obsNum = 200	3	0.199634256421234
PMM	obsNum = 200	3	0.0353940304214136
PMM	obsNum = 200	3	0.0548855366077481
PMM	obsNum = 200	3	0.0287182746759021
PMM	obsNum = 200	3	0.223940708887441
PMM	obsNum = 200	3	0.0504982391037759
PMM	obsNum = 200	3	0.125059749417381
PMM	obsNum = 200	3	2.32086263117263
PMM	obsNum = 200	3	0.0336772626588694
PMM	obsNum = 200	3	0.0868496545324784
PMM	obsNum = 200	3	0.110123877141106
PMM	obsNum = 200	3	0.222120712659832
PMM	obsNum = 200	3	0.0784399840403672
PMM	obsNum = 200	3	0.14118917025236
PMM	obsNum = 200	3	0.284604646728431
PMM	obsNum = 200	3	0.0664850980804697
PMM	obsNum = 200	3	0.0677695327145461
PMM	obsNum = 200	3	0.255123396870028
PMM	obsNum = 200	3	1.54579859668888
PMM	obsNum = 200	3	0.161787413368853
PMM	obsNum = 200	3	0.13072451180193
PMM	obsNum = 200	3	1.24361673272528
PMM	obsNum = 200	3	0.112373092560941
PMM	obsNum = 200	3	0.130285957848134
PMM	obsNum = 200	3	0.147697251090365
PMM	obsNum = 200	3	0.230239171739352
PMM	obsNum = 200	3	0.544683882512649
PMM	obsNum = 200	3	0.123501615995588
PMM	obsNum = 200	3	0.097805613924008
PMM	obsNum = 200	3	0.537856146734543
PMM	obsNum = 200	3	0.0838302760007672
PMM	obsNum = 200	3	0.119482470596674
PMM	obsNum = 200	3	0.0437928591813712
PMM	obsNum = 200	3	0.106684553850987
PMM	obsNum = 200	3	0.228011615325598
PMM	obsNum = 200	3	0.352440296020161
PMM	obsNum = 200	3	0.0497575246404858
PMM	obsNum = 200	3	0.119169757320529
PMM	obsNum = 200	3	0.13058546938059
PMM	obsNum = 200	3	0.0441635104779873
PMM	obsNum = 200	3	0.0819244953378525
PMM	obsNum = 200	3	0.0839261725514312
PMM	obsNum = 200	3	0.270208386498791
PMM	obsNum = 200	3	1.37646921590386
PMM	obsNum = 200	3	0.271462310718527
PMM	obsNum = 200	3	0.0754662823449112
PMM	obsNum = 200	3	0.265746823389751
PMM	obsNum = 200	3	0.149168017875962
PMM	obsNum = 200	3	0.106223699863333
PMM	obsNum = 200	3	0.076538504021059
PMM	obsNum = 200	3	0.0858937954283967
PMM	obsNum = 200	3	0.0744502742958575
PMM	obsNum = 200	3	0.108703395300124
PMM	obsNum = 200	3	0.841410197327484
PMM	obsNum = 200	3	0.0340336461270525
PMM	obsNum = 200	3	0.284494117161009
PMM	obsNum = 200	3	0.925388198344097
PMM	obsNum = 200	3	1.13938721142085
PMM	obsNum = 200	3	0.505976955654298
PMM	obsNum = 200	3	0.154070161923432
PMM	obsNum = 200	3	0.203759702357025
PMM	obsNum = 200	4	0.143567492603019
PMM	obsNum = 200	4	0.0470180181620273
PMM	obsNum = 200	4	0.245724433262359
PMM	obsNum = 200	4	0.182731373092474
PMM	obsNum = 200	4	0.243184184261626
PMM	obsNum = 200	4	0.193708045943424
PMM	obsNum = 200	4	0.0324573922356091
PMM	obsNum = 200	4	0.0437926488507626
PMM	obsNum = 200	4	0.0289856132838139
PMM	obsNum = 200	4	0.308570353100788
PMM	obsNum = 200	4	0.0516685668298784
PMM	obsNum = 200	4	0.104964490756375
PMM	obsNum = 200	4	2.46893855436992
PMM	obsNum = 200	4	0.0350660223373271
PMM	obsNum = 200	4	0.0974401169082589
PMM	obsNum = 200	4	0.126509417750833
PMM	obsNum = 200	4	0.278573932084714
PMM	obsNum = 200	4	0.0878038463979734
PMM	obsNum = 200	4	0.167041690741763
PMM	obsNum = 200	4	0.277311814822774
PMM	obsNum = 200	4	0.0779662312237815
PMM	obsNum = 200	4	0.0819213310619384
PMM	obsNum = 200	4	0.293997272037904
PMM	obsNum = 200	4	1.59914575956043
PMM	obsNum = 200	4	0.160607392540898
PMM	obsNum = 200	4	0.11354183461235
PMM	obsNum = 200	4	1.32506327196928
PMM	obsNum = 200	4	0.113282105714245
PMM	obsNum = 200	4	0.11276305466582
PMM	obsNum = 200	4	0.150784596589762
PMM	obsNum = 200	4	0.174008271980441
PMM	obsNum = 200	4	0.487713462908717
PMM	obsNum = 200	4	0.12639734578306
PMM	obsNum = 200	4	0.109944322670027
PMM	obsNum = 200	4	0.55440380329196
PMM	obsNum = 200	4	0.0862002734335775
PMM	obsNum = 200	4	0.125673413789464
PMM	obsNum = 200	4	0.0416275682053409
PMM	obsNum = 200	4	0.101908075229096
PMM	obsNum = 200	4	0.241063475256651
PMM	obsNum = 200	4	0.305117739123748
PMM	obsNum = 200	4	0.0448622564177654
PMM	obsNum = 200	4	0.115876903731384
PMM	obsNum = 200	4	0.138462198015535
PMM	obsNum = 200	4	0.0503142294646833
PMM	obsNum = 200	4	0.0774774646505525
PMM	obsNum = 200	4	0.0805040337265531
PMM	obsNum = 200	4	0.278111546808004
PMM	obsNum = 200	4	1.4502497839517
PMM	obsNum = 200	4	0.307579915275564
PMM	obsNum = 200	4	0.0756126282119807
PMM	obsNum = 200	4	0.34933772616706
PMM	obsNum = 200	4	0.146016799929821
PMM	obsNum = 200	4	0.0991196428117574
PMM	obsNum = 200	4	0.0763037566469712
PMM	obsNum = 200	4	0.0917656640975485
PMM	obsNum = 200	4	0.0719953238540961
PMM	obsNum = 200	4	0.108849927588434
PMM	obsNum = 200	4	0.908977549335501
PMM	obsNum = 200	4	0.0289187413101539
PMM	obsNum = 200	4	0.195619454839817
PMM	obsNum = 200	4	0.737763993816974
PMM	obsNum = 200	4	1.12565019891949
PMM	obsNum = 200	4	0.462466124787861
PMM	obsNum = 200	4	0.166280572631043
PMM	obsNum = 200	4	0.213998676297192
PMM	obsNum = 200	5	0.128890306434189
PMM	obsNum = 200	5	0.0388173182437337
PMM	obsNum = 200	5	0.23936483954821
PMM	obsNum = 200	5	0.153526318295464
PMM	obsNum = 200	5	0.252113401912386
PMM	obsNum = 200	5	0.169174599655087
PMM	obsNum = 200	5	0.0349013398367538
PMM	obsNum = 200	5	0.0465457383678517
PMM	obsNum = 200	5	0.0263083220693334
PMM	obsNum = 200	5	0.266554634615467
PMM	obsNum = 200	5	0.0452250603616346
PMM	obsNum = 200	5	0.105514294191736
PMM	obsNum = 200	5	2.31657350392264
PMM	obsNum = 200	5	0.0297153500887871
PMM	obsNum = 200	5	0.107021486315285
PMM	obsNum = 200	5	0.114562616358056
PMM	obsNum = 200	5	0.235768706048425
PMM	obsNum = 200	5	0.0863119247301116
PMM	obsNum = 200	5	0.13753934492215
PMM	obsNum = 200	5	0.258222214962799
PMM	obsNum = 200	5	0.0748657866096168
PMM	obsNum = 200	5	0.0738283215680046
PMM	obsNum = 200	5	0.281651038010176
PMM	obsNum = 200	5	1.5462090403877
PMM	obsNum = 200	5	0.134670906601216
PMM	obsNum = 200	5	0.128204648045538
PMM	obsNum = 200	5	1.31091392700755
PMM	obsNum = 200	5	0.116338515082279
PMM	obsNum = 200	5	0.124712619670897
PMM	obsNum = 200	5	0.138518435315939
PMM	obsNum = 200	5	0.219596906419624
PMM	obsNum = 200	5	0.520614012727745
PMM	obsNum = 200	5	0.111949383761131
PMM	obsNum = 200	5	0.0978578526788788
PMM	obsNum = 200	5	0.516415114500383
PMM	obsNum = 200	5	0.0900432619158143
PMM	obsNum = 200	5	0.107083877412671
PMM	obsNum = 200	5	0.0404373013878641
PMM	obsNum = 200	5	0.108789376453514
PMM	obsNum = 200	5	0.221137359158268
PMM	obsNum = 200	5	0.277360149626399
PMM	obsNum = 200	5	0.0502533792509545
PMM	obsNum = 200	5	0.103018128860604
PMM	obsNum = 200	5	0.130125367041813
PMM	obsNum = 200	5	0.0466842270465342
PMM	obsNum = 200	5	0.0687471728883341
PMM	obsNum = 200	5	0.0845014023094065
PMM	obsNum = 200	5	0.250918820023705
PMM	obsNum = 200	5	1.36712340590187
PMM	obsNum = 200	5	0.269687001598704
PMM	obsNum = 200	5	0.0798736437533172
PMM	obsNum = 200	5	0.339902019030778
PMM	obsNum = 200	5	0.136022304989711
PMM	obsNum = 200	5	0.119494553323939
PMM	obsNum = 200	5	0.0686459766435534
PMM	obsNum = 200	5	0.0991503196516751
PMM	obsNum = 200	5	0.0645672028853427
PMM	obsNum = 200	5	0.106327222126065
PMM	obsNum = 200	5	0.644637813385034
PMM	obsNum = 200	5	0.0308720665715462
PMM	obsNum = 200	5	0.199022995013506
PMM	obsNum = 200	5	0.766471997526631
PMM	obsNum = 200	5	1.11269009929067
PMM	obsNum = 200	5	0.456584057655633
PMM	obsNum = 200	5	0.168685846065149
PMM	obsNum = 200	5	0.204311106169032
LM / GLMM	obsNum = 0	1	0.206575068641033
LM / GLMM	obsNum = 0	1	0.065306176691483
LM / GLMM	obsNum = 0	1	0.330956320278329
LM / GLMM	obsNum = 0	1	0.187570635112888
LM / GLMM	obsNum = 0	1	0.319024953444922
LM / GLMM	obsNum = 0	1	0.323995547825348
LM / GLMM	obsNum = 0	1	0.0390361755641455
LM / GLMM	obsNum = 0	1	0.0537542104944569
LM / GLMM	obsNum = 0	1	0.0336685575422645
LM / GLMM	obsNum = 0	1	0.324872149300362
LM / GLMM	obsNum = 0	1	0.0650832860896203
LM / GLMM	obsNum = 0	1	0.118588589634151
LM / GLMM	obsNum = 0	1	3.34130763828378
LM / GLMM	obsNum = 0	1	0.0326542863522034
LM / GLMM	obsNum = 0	1	0.108765232837099
LM / GLMM	obsNum = 0	1	0.180936486472845
LM / GLMM	obsNum = 0	1	0.346883922363651
LM / GLMM	obsNum = 0	1	0.0786810378885153
LM / GLMM	obsNum = 0	1	0.225860943719681
LM / GLMM	obsNum = 0	1	0.275772622341994
LM / GLMM	obsNum = 0	1	0.121976697210155
LM / GLMM	obsNum = 0	1	0.0990068014337433
LM / GLMM	obsNum = 0	1	0.40376998248788
LM / GLMM	obsNum = 0	1	2.12928085070444
LM / GLMM	obsNum = 0	1	0.256202998724137
LM / GLMM	obsNum = 0	1	0.172132714310618
LM / GLMM	obsNum = 0	1	1.71677918832051
LM / GLMM	obsNum = 0	1	0.158419198214646
LM / GLMM	obsNum = 0	1	0.155760664259857
LM / GLMM	obsNum = 0	1	0.172219985602734
LM / GLMM	obsNum = 0	1	0.2717062828122
LM / GLMM	obsNum = 0	1	0.559852096434664
LM / GLMM	obsNum = 0	1	0.198941694967081
LM / GLMM	obsNum = 0	1	0.138438138971797
LM / GLMM	obsNum = 0	1	0.687273737621302
LM / GLMM	obsNum = 0	1	0.0825186655107479
LM / GLMM	obsNum = 0	1	0.125146833598074
LM / GLMM	obsNum = 0	1	0.0450984571590494
LM / GLMM	obsNum = 0	1	0.107207979230686
LM / GLMM	obsNum = 0	1	0.275078640584421
LM / GLMM	obsNum = 0	1	0.465312875485632
LM / GLMM	obsNum = 0	1	0.077230774159994
LM / GLMM	obsNum = 0	1	0.0961754496554444
LM / GLMM	obsNum = 0	1	0.144891806318332
LM / GLMM	obsNum = 0	1	0.0449409543389772
LM / GLMM	obsNum = 0	1	0.0865574112194177
LM / GLMM	obsNum = 0	1	0.10206677086493
LM / GLMM	obsNum = 0	1	0.274508792876828
LM / GLMM	obsNum = 0	1	1.84421181304757
LM / GLMM	obsNum = 0	1	0.383885791402932
LM / GLMM	obsNum = 0	1	0.127829829014132
LM / GLMM	obsNum = 0	1	0.589028157597967
LM / GLMM	obsNum = 0	1	0.181882173459609
LM / GLMM	obsNum = 0	1	0.131392262305028
LM / GLMM	obsNum = 0	1	0.0865516167647075
LM / GLMM	obsNum = 0	1	0.124098879728563
LM / GLMM	obsNum = 0	1	0.102337691712159
LM / GLMM	obsNum = 0	1	0.121662695723085
LM / GLMM	obsNum = 0	1	1.24261882728756
LM / GLMM	obsNum = 0	1	0.0540592290664437
LM / GLMM	obsNum = 0	1	0.250993480266223
LM / GLMM	obsNum = 0	1	0.973379247551592
LM / GLMM	obsNum = 0	1	1.54858174132172
LM / GLMM	obsNum = 0	1	0.567675631293951
LM / GLMM	obsNum = 0	1	0.20765320625523
LM / GLMM	obsNum = 0	1	0.298525048421551
LM / GLMM	obsNum = 0	2	0.146668840733583
LM / GLMM	obsNum = 0	2	0.0649377585832789
LM / GLMM	obsNum = 0	2	0.284231193497993
LM / GLMM	obsNum = 0	2	0.201732749252479
LM / GLMM	obsNum = 0	2	0.331298418839492
LM / GLMM	obsNum = 0	2	0.281732960562326
LM / GLMM	obsNum = 0	2	0.0430669954008793
LM / GLMM	obsNum = 0	2	0.0525289452029954
LM / GLMM	obsNum = 0	2	0.0367862061286368
LM / GLMM	obsNum = 0	2	0.361491150264311
LM / GLMM	obsNum = 0	2	0.078389212140079
LM / GLMM	obsNum = 0	2	0.143405411999502
LM / GLMM	obsNum = 0	2	2.87548815704034
LM / GLMM	obsNum = 0	2	0.0341081224114274
LM / GLMM	obsNum = 0	2	0.105425246616004
LM / GLMM	obsNum = 0	2	0.195658487791291
LM / GLMM	obsNum = 0	2	0.281029534716531
LM / GLMM	obsNum = 0	2	0.113347098499733
LM / GLMM	obsNum = 0	2	0.260349278985765
LM / GLMM	obsNum = 0	2	0.235756430173582
LM / GLMM	obsNum = 0	2	0.120525468640384
LM / GLMM	obsNum = 0	2	0.0828642468723431
LM / GLMM	obsNum = 0	2	0.350459381781591
LM / GLMM	obsNum = 0	2	2.258672382029
LM / GLMM	obsNum = 0	2	0.195552110669727
LM / GLMM	obsNum = 0	2	0.144857895255022
LM / GLMM	obsNum = 0	2	1.6987818523086
LM / GLMM	obsNum = 0	2	0.17474101935568
LM / GLMM	obsNum = 0	2	0.205291369065171
LM / GLMM	obsNum = 0	2	0.196809619426737
LM / GLMM	obsNum = 0	2	0.186845649268924
LM / GLMM	obsNum = 0	2	0.577666417157174
LM / GLMM	obsNum = 0	2	0.22554801945874
LM / GLMM	obsNum = 0	2	0.138045664138394
LM / GLMM	obsNum = 0	2	0.712740374008398
LM / GLMM	obsNum = 0	2	0.0955655085426571
LM / GLMM	obsNum = 0	2	0.128371869015511
LM / GLMM	obsNum = 0	2	0.0453361700327436
LM / GLMM	obsNum = 0	2	0.109954284730688
LM / GLMM	obsNum = 0	2	0.259924257813088
LM / GLMM	obsNum = 0	2	0.424028618798181
LM / GLMM	obsNum = 0	2	0.078550446533902
LM / GLMM	obsNum = 0	2	0.106442448872818
LM / GLMM	obsNum = 0	2	0.122464226939877
LM / GLMM	obsNum = 0	2	0.0449855881704095
LM / GLMM	obsNum = 0	2	0.0867289741158937
LM / GLMM	obsNum = 0	2	0.0988613036648004
LM / GLMM	obsNum = 0	2	0.279509395741219
LM / GLMM	obsNum = 0	2	1.60042242802136
LM / GLMM	obsNum = 0	2	0.257013166776341
LM / GLMM	obsNum = 0	2	0.109132141732002
LM / GLMM	obsNum = 0	2	0.465510809679294
LM / GLMM	obsNum = 0	2	0.18058167637196
LM / GLMM	obsNum = 0	2	0.138397078238035
LM / GLMM	obsNum = 0	2	0.0843298951305199
LM / GLMM	obsNum = 0	2	0.16241403931912
LM / GLMM	obsNum = 0	2	0.127534012563295
LM / GLMM	obsNum = 0	2	0.152940033783897
LM / GLMM	obsNum = 0	2	1.38626588782668
LM / GLMM	obsNum = 0	2	0.0588779813013011
LM / GLMM	obsNum = 0	2	0.296748049846819
LM / GLMM	obsNum = 0	2	0.987177311923239
LM / GLMM	obsNum = 0	2	1.38410979024416
LM / GLMM	obsNum = 0	2	0.633505054397382
LM / GLMM	obsNum = 0	2	0.137357763058637
LM / GLMM	obsNum = 0	2	0.27317314779252
LM / GLMM	obsNum = 0	3	0.180074830239411
LM / GLMM	obsNum = 0	3	0.0692303114787924
LM / GLMM	obsNum = 0	3	0.316108256035133
LM / GLMM	obsNum = 0	3	0.217952475027422
LM / GLMM	obsNum = 0	3	0.357013914015594
LM / GLMM	obsNum = 0	3	0.277893432412351
LM / GLMM	obsNum = 0	3	0.0442878197939977
LM / GLMM	obsNum = 0	3	0.0475924082552749
LM / GLMM	obsNum = 0	3	0.0283328005320109
LM / GLMM	obsNum = 0	3	0.324752344635354
LM / GLMM	obsNum = 0	3	0.0514022952612037
LM / GLMM	obsNum = 0	3	0.11012204720544
LM / GLMM	obsNum = 0	3	3.08738366927895
LM / GLMM	obsNum = 0	3	0.0319492033078167
LM / GLMM	obsNum = 0	3	0.110338231183406
LM / GLMM	obsNum = 0	3	0.187369097268029
LM / GLMM	obsNum = 0	3	0.390002090795074
LM / GLMM	obsNum = 0	3	0.0915562515592241
LM / GLMM	obsNum = 0	3	0.218592111537103
LM / GLMM	obsNum = 0	3	0.33189976763922
LM / GLMM	obsNum = 0	3	0.11733769341294
LM / GLMM	obsNum = 0	3	0.108173704589391
LM / GLMM	obsNum = 0	3	0.380963384505527
LM / GLMM	obsNum = 0	3	2.2659723124236
LM / GLMM	obsNum = 0	3	0.209976826938807
LM / GLMM	obsNum = 0	3	0.142051408534302
LM / GLMM	obsNum = 0	3	2.14206880170576
LM / GLMM	obsNum = 0	3	0.197128717980453
LM / GLMM	obsNum = 0	3	0.136202151469856
LM / GLMM	obsNum = 0	3	0.171006817626531
LM / GLMM	obsNum = 0	3	0.304414928706074
LM / GLMM	obsNum = 0	3	0.62426173726275
LM / GLMM	obsNum = 0	3	0.185560744078153
LM / GLMM	obsNum = 0	3	0.145551059245686
LM / GLMM	obsNum = 0	3	0.752014755552749
LM / GLMM	obsNum = 0	3	0.0842525712778379
LM / GLMM	obsNum = 0	3	0.121426246496949
LM / GLMM	obsNum = 0	3	0.0409702859965012
LM / GLMM	obsNum = 0	3	0.107283241225865
LM / GLMM	obsNum = 0	3	0.267338886615554
LM / GLMM	obsNum = 0	3	0.36781352909162
LM / GLMM	obsNum = 0	3	0.0671629942521306
LM / GLMM	obsNum = 0	3	0.0990360249598802
LM / GLMM	obsNum = 0	3	0.154609287763188
LM / GLMM	obsNum = 0	3	0.0546211067888565
LM / GLMM	obsNum = 0	3	0.0975867009666405
LM / GLMM	obsNum = 0	3	0.115884726093073
LM / GLMM	obsNum = 0	3	0.309453839034801
LM / GLMM	obsNum = 0	3	1.71516430255843
LM / GLMM	obsNum = 0	3	0.275574898349588
LM / GLMM	obsNum = 0	3	0.108880040165331
LM / GLMM	obsNum = 0	3	0.610580884056045
LM / GLMM	obsNum = 0	3	0.179969627887404
LM / GLMM	obsNum = 0	3	0.133775634119195
LM / GLMM	obsNum = 0	3	0.0859613361939155
LM / GLMM	obsNum = 0	3	0.126156871490002
LM / GLMM	obsNum = 0	3	0.0947925507602147
LM / GLMM	obsNum = 0	3	0.122349530821108
LM / GLMM	obsNum = 0	3	1.47439267600418
LM / GLMM	obsNum = 0	3	0.0629843995966304
LM / GLMM	obsNum = 0	3	0.305089316314932
LM / GLMM	obsNum = 0	3	0.943067954152898
LM / GLMM	obsNum = 0	3	1.4797797469801
LM / GLMM	obsNum = 0	3	0.65205671211708
LM / GLMM	obsNum = 0	3	0.190915126247125
LM / GLMM	obsNum = 0	3	0.293005061194681
LM / GLMM	obsNum = 0	4	0.127937019049787
LM / GLMM	obsNum = 0	4	0.0586152633953659
LM / GLMM	obsNum = 0	4	0.309330765521944
LM / GLMM	obsNum = 0	4	0.189473443426174
LM / GLMM	obsNum = 0	4	0.357522915865819
LM / GLMM	obsNum = 0	4	0.275896564097382
LM / GLMM	obsNum = 0	4	0.0386418616945562
LM / GLMM	obsNum = 0	4	0.0532487305651826
LM / GLMM	obsNum = 0	4	0.0324303701758253
LM / GLMM	obsNum = 0	4	0.339382079698384
LM / GLMM	obsNum = 0	4	0.0736091685370988
LM / GLMM	obsNum = 0	4	0.121949414138546
LM / GLMM	obsNum = 0	4	3.38351267261499
LM / GLMM	obsNum = 0	4	0.0322000350113528
LM / GLMM	obsNum = 0	4	0.0925520784511535
LM / GLMM	obsNum = 0	4	0.168720850986433
LM / GLMM	obsNum = 0	4	0.321624895868919
LM / GLMM	obsNum = 0	4	0.105677675247311
LM / GLMM	obsNum = 0	4	0.256625557001627
LM / GLMM	obsNum = 0	4	0.319996216320729
LM / GLMM	obsNum = 0	4	0.117113486626601
LM / GLMM	obsNum = 0	4	0.0989527086734748
LM / GLMM	obsNum = 0	4	0.368908180802606
LM / GLMM	obsNum = 0	4	2.07946193049135
LM / GLMM	obsNum = 0	4	0.210836990639019
LM / GLMM	obsNum = 0	4	0.146769052134512
LM / GLMM	obsNum = 0	4	1.77072870968096
LM / GLMM	obsNum = 0	4	0.238398662398235
LM / GLMM	obsNum = 0	4	0.163524292201461
LM / GLMM	obsNum = 0	4	0.161113772261209
LM / GLMM	obsNum = 0	4	0.206730918616096
LM / GLMM	obsNum = 0	4	0.443011643867908
LM / GLMM	obsNum = 0	4	0.188028583575259
LM / GLMM	obsNum = 0	4	0.160304795016982
LM / GLMM	obsNum = 0	4	0.744508883141833
LM / GLMM	obsNum = 0	4	0.101470217898865
LM / GLMM	obsNum = 0	4	0.134651437272407
LM / GLMM	obsNum = 0	4	0.0561256162446064
LM / GLMM	obsNum = 0	4	0.113143891539297
LM / GLMM	obsNum = 0	4	0.375595720116046
LM / GLMM	obsNum = 0	4	0.489438588603241
LM / GLMM	obsNum = 0	4	0.0721093735007959
LM / GLMM	obsNum = 0	4	0.131004025742156
LM / GLMM	obsNum = 0	4	0.137041412693525
LM / GLMM	obsNum = 0	4	0.0516172196791449
LM / GLMM	obsNum = 0	4	0.0942829274459828
LM / GLMM	obsNum = 0	4	0.0986906730339204
LM / GLMM	obsNum = 0	4	0.316059225002933
LM / GLMM	obsNum = 0	4	1.73730252043437
LM / GLMM	obsNum = 0	4	0.363817645809103
LM / GLMM	obsNum = 0	4	0.114805592035462
LM / GLMM	obsNum = 0	4	0.546533787599807
LM / GLMM	obsNum = 0	4	0.193321164459597
LM / GLMM	obsNum = 0	4	0.138679529944612
LM / GLMM	obsNum = 0	4	0.0874092074618016
LM / GLMM	obsNum = 0	4	0.122110747700143
LM / GLMM	obsNum = 0	4	0.099917110072686
LM / GLMM	obsNum = 0	4	0.151313090189286
LM / GLMM	obsNum = 0	4	1.33531178197697
LM / GLMM	obsNum = 0	4	0.0411510139697058
LM / GLMM	obsNum = 0	4	0.230696389773681
LM / GLMM	obsNum = 0	4	1.11564585806473
LM / GLMM	obsNum = 0	4	1.52474814529144
LM / GLMM	obsNum = 0	4	0.649529400118482
LM / GLMM	obsNum = 0	4	0.255237337548321
LM / GLMM	obsNum = 0	4	0.293742581214525
LM / GLMM	obsNum = 0	5	0.129113044842175
LM / GLMM	obsNum = 0	5	0.0625583881637941
LM / GLMM	obsNum = 0	5	0.314369799959334
LM / GLMM	obsNum = 0	5	0.201802579586039
LM / GLMM	obsNum = 0	5	0.364681521308003
LM / GLMM	obsNum = 0	5	0.346936020961041
LM / GLMM	obsNum = 0	5	0.035608139100629
LM / GLMM	obsNum = 0	5	0.0501755046383067
LM / GLMM	obsNum = 0	5	0.0349323895994072
LM / GLMM	obsNum = 0	5	0.359994162566165
LM / GLMM	obsNum = 0	5	0.0611723854525954
LM / GLMM	obsNum = 0	5	0.104643760122805
LM / GLMM	obsNum = 0	5	3.34704943989677
LM / GLMM	obsNum = 0	5	0.0342921209598249
LM / GLMM	obsNum = 0	5	0.136715357210261
LM / GLMM	obsNum = 0	5	0.202356973868639
LM / GLMM	obsNum = 0	5	0.227864726973688
LM / GLMM	obsNum = 0	5	0.075502739588337
LM / GLMM	obsNum = 0	5	0.234567995242831
LM / GLMM	obsNum = 0	5	0.350392953830652
LM / GLMM	obsNum = 0	5	0.106328113490674
LM / GLMM	obsNum = 0	5	0.0813896370706033
LM / GLMM	obsNum = 0	5	0.346367698827715
LM / GLMM	obsNum = 0	5	2.2810616418465
LM / GLMM	obsNum = 0	5	0.211811375500054
LM / GLMM	obsNum = 0	5	0.12632963912843
LM / GLMM	obsNum = 0	5	1.69104265174052
LM / GLMM	obsNum = 0	5	0.191342923343505
LM / GLMM	obsNum = 0	5	0.140839901378303
LM / GLMM	obsNum = 0	5	0.191859529046269
LM / GLMM	obsNum = 0	5	0.267735564600512
LM / GLMM	obsNum = 0	5	0.597942440625117
LM / GLMM	obsNum = 0	5	0.210884930154037
LM / GLMM	obsNum = 0	5	0.135650158850855
LM / GLMM	obsNum = 0	5	0.715189837857723
LM / GLMM	obsNum = 0	5	0.0897619459674513
LM / GLMM	obsNum = 0	5	0.130068997413149
LM / GLMM	obsNum = 0	5	0.056779658375611
LM / GLMM	obsNum = 0	5	0.123575889661309
LM / GLMM	obsNum = 0	5	0.291316234432165
LM / GLMM	obsNum = 0	5	0.504786507950467
LM / GLMM	obsNum = 0	5	0.0765749211743221
LM / GLMM	obsNum = 0	5	0.111804829166828
LM / GLMM	obsNum = 0	5	0.132692603165836
LM / GLMM	obsNum = 0	5	0.048132825425247
LM / GLMM	obsNum = 0	5	0.0748885935729711
LM / GLMM	obsNum = 0	5	0.109465441129772
LM / GLMM	obsNum = 0	5	0.352540882172418
LM / GLMM	obsNum = 0	5	1.93368365696874
LM / GLMM	obsNum = 0	5	0.49632222418171
LM / GLMM	obsNum = 0	5	0.132488446346007
LM / GLMM	obsNum = 0	5	0.527904471294696
LM / GLMM	obsNum = 0	5	0.182425293798822
LM / GLMM	obsNum = 0	5	0.144350675354137
LM / GLMM	obsNum = 0	5	0.0968607329719051
LM / GLMM	obsNum = 0	5	0.143572469450017
LM / GLMM	obsNum = 0	5	0.104698531438073
LM / GLMM	obsNum = 0	5	0.13314263829307
LM / GLMM	obsNum = 0	5	1.21428768373912
LM / GLMM	obsNum = 0	5	0.0424359929351901
LM / GLMM	obsNum = 0	5	0.33698801496349
LM / GLMM	obsNum = 0	5	1.05840450226166
LM / GLMM	obsNum = 0	5	1.51805978829854
LM / GLMM	obsNum = 0	5	0.7425429047565
LM / GLMM	obsNum = 0	5	0.231480597456805
LM / GLMM	obsNum = 0	5	0.290423940459117
LM / GLMM	obsNum = 50	1	0.209927144648437
LM / GLMM	obsNum = 50	1	0.0498413893361748
LM / GLMM	obsNum = 50	1	0.359411203728974
LM / GLMM	obsNum = 50	1	0.237671725280669
LM / GLMM	obsNum = 50	1	0.278085128318008
LM / GLMM	obsNum = 50	1	0.271366035233189
LM / GLMM	obsNum = 50	1	0.066141902217095
LM / GLMM	obsNum = 50	1	0.0703040817801661
LM / GLMM	obsNum = 50	1	0.0415261374288719
LM / GLMM	obsNum = 50	1	0.586855791538549
LM / GLMM	obsNum = 50	1	0.054710975242116
LM / GLMM	obsNum = 50	1	0.179960650552471
LM / GLMM	obsNum = 50	1	3.1738161968892
LM / GLMM	obsNum = 50	1	0.0500988740145644
LM / GLMM	obsNum = 50	1	0.128899933409885
LM / GLMM	obsNum = 50	1	0.134101867640638
LM / GLMM	obsNum = 50	1	0.30120784346596
LM / GLMM	obsNum = 50	1	0.115374096585514
LM / GLMM	obsNum = 50	1	0.153812111199387
LM / GLMM	obsNum = 50	1	0.354170709349222
LM / GLMM	obsNum = 50	1	0.0784917605584165
LM / GLMM	obsNum = 50	1	0.121338362705811
LM / GLMM	obsNum = 50	1	0.267425344009512
LM / GLMM	obsNum = 50	1	1.34511444453327
LM / GLMM	obsNum = 50	1	0.27493687675206
LM / GLMM	obsNum = 50	1	0.215904511634379
LM / GLMM	obsNum = 50	1	1.40245042659847
LM / GLMM	obsNum = 50	1	0.164326781016922
LM / GLMM	obsNum = 50	1	0.125455726629019
LM / GLMM	obsNum = 50	1	0.251393261012867
LM / GLMM	obsNum = 50	1	0.19632103215202
LM / GLMM	obsNum = 50	1	0.712477509324406
LM / GLMM	obsNum = 50	1	0.158980973966521
LM / GLMM	obsNum = 50	1	0.131724135470608
LM / GLMM	obsNum = 50	1	0.511301200931893
LM / GLMM	obsNum = 50	1	0.120224554926755
LM / GLMM	obsNum = 50	1	0.223976350713506
LM / GLMM	obsNum = 50	1	0.0630342702331639
LM / GLMM	obsNum = 50	1	0.195671726560741
LM / GLMM	obsNum = 50	1	0.240532989856504
LM / GLMM	obsNum = 50	1	0.474046211799138
LM / GLMM	obsNum = 50	1	0.0649058192413293
LM / GLMM	obsNum = 50	1	0.209287173326748
LM / GLMM	obsNum = 50	1	0.164843866137717
LM / GLMM	obsNum = 50	1	0.0716727819126157
LM / GLMM	obsNum = 50	1	0.134037886742878
LM / GLMM	obsNum = 50	1	0.143096646630853
LM / GLMM	obsNum = 50	1	0.376360925111327
LM / GLMM	obsNum = 50	1	1.89306340367905
LM / GLMM	obsNum = 50	1	0.490780768835668
LM / GLMM	obsNum = 50	1	0.0865711089986563
LM / GLMM	obsNum = 50	1	0.362215018696132
LM / GLMM	obsNum = 50	1	0.19531243088192
LM / GLMM	obsNum = 50	1	0.150977067796411
LM / GLMM	obsNum = 50	1	0.100077741252661
LM / GLMM	obsNum = 50	1	0.184724990665374
LM / GLMM	obsNum = 50	1	0.0886433213099987
LM / GLMM	obsNum = 50	1	0.123606976670994
LM / GLMM	obsNum = 50	1	0.899988461240729
LM / GLMM	obsNum = 50	1	0.0352901891942732
LM / GLMM	obsNum = 50	1	0.30983003858732
LM / GLMM	obsNum = 50	1	0.925072895132214
LM / GLMM	obsNum = 50	1	1.51504453248176
LM / GLMM	obsNum = 50	1	0.49026492334647
LM / GLMM	obsNum = 50	1	0.15469775750334
LM / GLMM	obsNum = 50	1	0.161629599131191
LM / GLMM	obsNum = 50	2	0.197082785869902
LM / GLMM	obsNum = 50	2	0.0530385918275787
LM / GLMM	obsNum = 50	2	0.289668959578567
LM / GLMM	obsNum = 50	2	0.20719928438679
LM / GLMM	obsNum = 50	2	0.284495229702011
LM / GLMM	obsNum = 50	2	0.222551372460676
LM / GLMM	obsNum = 50	2	0.0590465969052242
LM / GLMM	obsNum = 50	2	0.0814534241702138
LM / GLMM	obsNum = 50	2	0.0362783387168655
LM / GLMM	obsNum = 50	2	0.754330705793748
LM / GLMM	obsNum = 50	2	0.059028768694701
LM / GLMM	obsNum = 50	2	0.163121855773731
LM / GLMM	obsNum = 50	2	3.13036250577518
LM / GLMM	obsNum = 50	2	0.04105932883884
LM / GLMM	obsNum = 50	2	0.165525065246351
LM / GLMM	obsNum = 50	2	0.123384876808565
LM / GLMM	obsNum = 50	2	0.356834378437538
LM / GLMM	obsNum = 50	2	0.146082761938795
LM / GLMM	obsNum = 50	2	0.16878017172617
LM / GLMM	obsNum = 50	2	0.372566758265737
LM / GLMM	obsNum = 50	2	0.0828086733099885
LM / GLMM	obsNum = 50	2	0.0969245438634673
LM / GLMM	obsNum = 50	2	0.298548847400667
LM / GLMM	obsNum = 50	2	1.36873598149576
LM / GLMM	obsNum = 50	2	0.216007073861958
LM / GLMM	obsNum = 50	2	0.224809100364387
LM / GLMM	obsNum = 50	2	1.17895372470952
LM / GLMM	obsNum = 50	2	0.16727502602264
LM / GLMM	obsNum = 50	2	0.13420625652153
LM / GLMM	obsNum = 50	2	0.275063353514111
LM / GLMM	obsNum = 50	2	0.214504680390638
LM / GLMM	obsNum = 50	2	0.684968303574207
LM / GLMM	obsNum = 50	2	0.158432434156403
LM / GLMM	obsNum = 50	2	0.117852505610853
LM / GLMM	obsNum = 50	2	0.512023124950199
LM / GLMM	obsNum = 50	2	0.14683597468971
LM / GLMM	obsNum = 50	2	0.162825910895588
LM / GLMM	obsNum = 50	2	0.0726019917804826
LM / GLMM	obsNum = 50	2	0.156054568818333
LM / GLMM	obsNum = 50	2	0.25009868867439
LM / GLMM	obsNum = 50	2	0.369855147183498
LM / GLMM	obsNum = 50	2	0.0943418667590349
LM / GLMM	obsNum = 50	2	0.161462653511656
LM / GLMM	obsNum = 50	2	0.160294729983745
LM / GLMM	obsNum = 50	2	0.0742394384840101
LM / GLMM	obsNum = 50	2	0.127531378648691
LM / GLMM	obsNum = 50	2	0.111331610148808
LM / GLMM	obsNum = 50	2	0.390414179947475
LM / GLMM	obsNum = 50	2	1.9012270318163
LM / GLMM	obsNum = 50	2	0.458679283084813
LM / GLMM	obsNum = 50	2	0.0867423862644012
LM / GLMM	obsNum = 50	2	0.404389950907573
LM / GLMM	obsNum = 50	2	0.193331728348514
LM / GLMM	obsNum = 50	2	0.125630629596882
LM / GLMM	obsNum = 50	2	0.110472435931864
LM / GLMM	obsNum = 50	2	0.163977624541609
LM / GLMM	obsNum = 50	2	0.0825725087133635
LM / GLMM	obsNum = 50	2	0.110175784038982
LM / GLMM	obsNum = 50	2	1.02133240671195
LM / GLMM	obsNum = 50	2	0.0409099236888653
LM / GLMM	obsNum = 50	2	0.289753764472993
LM / GLMM	obsNum = 50	2	1.18685048045088
LM / GLMM	obsNum = 50	2	1.50362468603226
LM / GLMM	obsNum = 50	2	0.428582615284047
LM / GLMM	obsNum = 50	2	0.184663731820745
LM / GLMM	obsNum = 50	2	0.155556747840999
LM / GLMM	obsNum = 50	3	0.202791694038301
LM / GLMM	obsNum = 50	3	0.0540581189543487
LM / GLMM	obsNum = 50	3	0.343875261317628
LM / GLMM	obsNum = 50	3	0.231187924690073
LM / GLMM	obsNum = 50	3	0.294663271958576
LM / GLMM	obsNum = 50	3	0.275440455148442
LM / GLMM	obsNum = 50	3	0.0421629891352086
LM / GLMM	obsNum = 50	3	0.078115182799777
LM / GLMM	obsNum = 50	3	0.0306685620074978
LM / GLMM	obsNum = 50	3	0.474426537569436
LM / GLMM	obsNum = 50	3	0.0717121292868432
LM / GLMM	obsNum = 50	3	0.149980590894375
LM / GLMM	obsNum = 50	3	3.26295736614172
LM / GLMM	obsNum = 50	3	0.0381094309302573
LM / GLMM	obsNum = 50	3	0.13277741078811
LM / GLMM	obsNum = 50	3	0.124050096521872
LM / GLMM	obsNum = 50	3	0.372027013061934
LM / GLMM	obsNum = 50	3	0.114923122588873
LM / GLMM	obsNum = 50	3	0.194894735513634
LM / GLMM	obsNum = 50	3	0.297400604526595
LM / GLMM	obsNum = 50	3	0.0986199852156764
LM / GLMM	obsNum = 50	3	0.0982678718386586
LM / GLMM	obsNum = 50	3	0.318446036630979
LM / GLMM	obsNum = 50	3	1.39503394721338
LM / GLMM	obsNum = 50	3	0.204358441501715
LM / GLMM	obsNum = 50	3	0.189093337713978
LM / GLMM	obsNum = 50	3	1.05627847996684
LM / GLMM	obsNum = 50	3	0.139322127122084
LM / GLMM	obsNum = 50	3	0.140571361203977
LM / GLMM	obsNum = 50	3	0.260998777417205
LM / GLMM	obsNum = 50	3	0.268796087935175
LM / GLMM	obsNum = 50	3	0.584810207017253
LM / GLMM	obsNum = 50	3	0.154232941825659
LM / GLMM	obsNum = 50	3	0.111975949132946
LM / GLMM	obsNum = 50	3	0.411261836527434
LM / GLMM	obsNum = 50	3	0.113340533000425
LM / GLMM	obsNum = 50	3	0.179775793705131
LM / GLMM	obsNum = 50	3	0.0486897338389058
LM / GLMM	obsNum = 50	3	0.139503824106907
LM / GLMM	obsNum = 50	3	0.207089603019004
LM / GLMM	obsNum = 50	3	0.422590907478838
LM / GLMM	obsNum = 50	3	0.101214805957127
LM / GLMM	obsNum = 50	3	0.155770071013145
LM / GLMM	obsNum = 50	3	0.146171942584823
LM / GLMM	obsNum = 50	3	0.0573188242825085
LM / GLMM	obsNum = 50	3	0.116538563641114
LM / GLMM	obsNum = 50	3	0.105350744015266
LM / GLMM	obsNum = 50	3	0.361993696598589
LM / GLMM	obsNum = 50	3	1.85969832440826
LM / GLMM	obsNum = 50	3	0.565814665264313
LM / GLMM	obsNum = 50	3	0.0858593369194431
LM / GLMM	obsNum = 50	3	0.368650332816297
LM / GLMM	obsNum = 50	3	0.185316441296701
LM / GLMM	obsNum = 50	3	0.141512467544793
LM / GLMM	obsNum = 50	3	0.0929717940076095
LM / GLMM	obsNum = 50	3	0.146258792738732
LM / GLMM	obsNum = 50	3	0.0890787987369255
LM / GLMM	obsNum = 50	3	0.0977742308671423
LM / GLMM	obsNum = 50	3	0.880986802168961
LM / GLMM	obsNum = 50	3	0.0424740921826483
LM / GLMM	obsNum = 50	3	0.243193299607166
LM / GLMM	obsNum = 50	3	0.974718336315373
LM / GLMM	obsNum = 50	3	1.51456346536486
LM / GLMM	obsNum = 50	3	0.504483232020566
LM / GLMM	obsNum = 50	3	0.23422706821455
LM / GLMM	obsNum = 50	3	0.135028944557057
LM / GLMM	obsNum = 50	4	0.157474609148818
LM / GLMM	obsNum = 50	4	0.0644895334627685
LM / GLMM	obsNum = 50	4	0.320607572344282
LM / GLMM	obsNum = 50	4	0.196429901128934
LM / GLMM	obsNum = 50	4	0.281520276571841
LM / GLMM	obsNum = 50	4	0.27772559086141
LM / GLMM	obsNum = 50	4	0.0362736704207515
LM / GLMM	obsNum = 50	4	0.091667189026878
LM / GLMM	obsNum = 50	4	0.0331611844546319
LM / GLMM	obsNum = 50	4	0.583832099960241
LM / GLMM	obsNum = 50	4	0.0627004654582774
LM / GLMM	obsNum = 50	4	0.204909060003101
LM / GLMM	obsNum = 50	4	3.17722406961087
LM / GLMM	obsNum = 50	4	0.0436993047613616
LM / GLMM	obsNum = 50	4	0.114139092604267
LM / GLMM	obsNum = 50	4	0.150697867068243
LM / GLMM	obsNum = 50	4	0.325107781000542
LM / GLMM	obsNum = 50	4	0.121473276664423
LM / GLMM	obsNum = 50	4	0.194411599803537
LM / GLMM	obsNum = 50	4	0.309147376784208
LM / GLMM	obsNum = 50	4	0.0786380128073541
LM / GLMM	obsNum = 50	4	0.112769223792998
LM / GLMM	obsNum = 50	4	0.329223695943527
LM / GLMM	obsNum = 50	4	1.29658263120622
LM / GLMM	obsNum = 50	4	0.177648259271606
LM / GLMM	obsNum = 50	4	0.189838171889467
LM / GLMM	obsNum = 50	4	1.18813448041425
LM / GLMM	obsNum = 50	4	0.141606814188207
LM / GLMM	obsNum = 50	4	0.155717060048466
LM / GLMM	obsNum = 50	4	0.238079863063663
LM / GLMM	obsNum = 50	4	0.206730162082352
LM / GLMM	obsNum = 50	4	0.505640770276643
LM / GLMM	obsNum = 50	4	0.154803134604427
LM / GLMM	obsNum = 50	4	0.136690952398595
LM / GLMM	obsNum = 50	4	0.501461542369464
LM / GLMM	obsNum = 50	4	0.144808618690011
LM / GLMM	obsNum = 50	4	0.161350808462748
LM / GLMM	obsNum = 50	4	0.0663521925236334
LM / GLMM	obsNum = 50	4	0.133437578628833
LM / GLMM	obsNum = 50	4	0.267732111467186
LM / GLMM	obsNum = 50	4	0.413742787821967
LM / GLMM	obsNum = 50	4	0.0746136220624515
LM / GLMM	obsNum = 50	4	0.117107538400952
LM / GLMM	obsNum = 50	4	0.144255762534668
LM / GLMM	obsNum = 50	4	0.0778250814517199
LM / GLMM	obsNum = 50	4	0.121810786024111
LM / GLMM	obsNum = 50	4	0.109011231369922
LM / GLMM	obsNum = 50	4	0.372677048349719
LM / GLMM	obsNum = 50	4	1.93766103691523
LM / GLMM	obsNum = 50	4	0.42581851698433
LM / GLMM	obsNum = 50	4	0.0856390102160435
LM / GLMM	obsNum = 50	4	0.391357703707121
LM / GLMM	obsNum = 50	4	0.190162763421318
LM / GLMM	obsNum = 50	4	0.19238708724147
LM / GLMM	obsNum = 50	4	0.0991763144827903
LM / GLMM	obsNum = 50	4	0.195849103213935
LM / GLMM	obsNum = 50	4	0.103364964435782
LM / GLMM	obsNum = 50	4	0.128272112388275
LM / GLMM	obsNum = 50	4	0.975712527208905
LM / GLMM	obsNum = 50	4	0.0362936954101798
LM / GLMM	obsNum = 50	4	0.264782137722377
LM / GLMM	obsNum = 50	4	0.953517904943751
LM / GLMM	obsNum = 50	4	1.50514598098711
LM / GLMM	obsNum = 50	4	0.498339383113297
LM / GLMM	obsNum = 50	4	0.186860826919846
LM / GLMM	obsNum = 50	4	0.144529948042137
LM / GLMM	obsNum = 50	5	0.170131546103157
LM / GLMM	obsNum = 50	5	0.0565249657006123
LM / GLMM	obsNum = 50	5	0.315345536600111
LM / GLMM	obsNum = 50	5	0.184933314016592
LM / GLMM	obsNum = 50	5	0.274248257770501
LM / GLMM	obsNum = 50	5	0.209591270122526
LM / GLMM	obsNum = 50	5	0.0524782690284828
LM / GLMM	obsNum = 50	5	0.0762755999354797
LM / GLMM	obsNum = 50	5	0.0494178738951359
LM / GLMM	obsNum = 50	5	0.579390425782111
LM / GLMM	obsNum = 50	5	0.0563864649608884
LM / GLMM	obsNum = 50	5	0.179472118748091
LM / GLMM	obsNum = 50	5	3.27661489167359
LM / GLMM	obsNum = 50	5	0.0455883043703819
LM / GLMM	obsNum = 50	5	0.138621610472401
LM / GLMM	obsNum = 50	5	0.127468401813861
LM / GLMM	obsNum = 50	5	0.345929699578836
LM / GLMM	obsNum = 50	5	0.115592063375744
LM / GLMM	obsNum = 50	5	0.163751214288426
LM / GLMM	obsNum = 50	5	0.379222007360456
LM / GLMM	obsNum = 50	5	0.0967464022281489
LM / GLMM	obsNum = 50	5	0.148920791307539
LM / GLMM	obsNum = 50	5	0.280037865766393
LM / GLMM	obsNum = 50	5	1.16046890236763
LM / GLMM	obsNum = 50	5	0.20571666522441
LM / GLMM	obsNum = 50	5	0.19863995006847
LM / GLMM	obsNum = 50	5	0.973906181670597
LM / GLMM	obsNum = 50	5	0.129580882924694
LM / GLMM	obsNum = 50	5	0.139070391071637
LM / GLMM	obsNum = 50	5	0.212670451931707
LM / GLMM	obsNum = 50	5	0.192058937292046
LM / GLMM	obsNum = 50	5	0.634411276423071
LM / GLMM	obsNum = 50	5	0.144138831430629
LM / GLMM	obsNum = 50	5	0.108535699968919
LM / GLMM	obsNum = 50	5	0.496997527555536
LM / GLMM	obsNum = 50	5	0.115997348561772
LM / GLMM	obsNum = 50	5	0.147753187578557
LM / GLMM	obsNum = 50	5	0.0552772181490432
LM / GLMM	obsNum = 50	5	0.160102547017355
LM / GLMM	obsNum = 50	5	0.222535349961961
LM / GLMM	obsNum = 50	5	0.346921866552635
LM / GLMM	obsNum = 50	5	0.0721627923701739
LM / GLMM	obsNum = 50	5	0.199108100284821
LM / GLMM	obsNum = 50	5	0.169595588596474
LM / GLMM	obsNum = 50	5	0.0660464012867733
LM / GLMM	obsNum = 50	5	0.144112355350566
LM / GLMM	obsNum = 50	5	0.113641763228549
LM / GLMM	obsNum = 50	5	0.391296639559074
LM / GLMM	obsNum = 50	5	2.0091731472781
LM / GLMM	obsNum = 50	5	0.372174374607961
LM / GLMM	obsNum = 50	5	0.0826424880644073
LM / GLMM	obsNum = 50	5	0.498137566899672
LM / GLMM	obsNum = 50	5	0.192663544183763
LM / GLMM	obsNum = 50	5	0.141308732350461
LM / GLMM	obsNum = 50	5	0.0992588399891417
LM / GLMM	obsNum = 50	5	0.176381734736107
LM / GLMM	obsNum = 50	5	0.0984584075682613
LM / GLMM	obsNum = 50	5	0.122877882691553
LM / GLMM	obsNum = 50	5	0.935847452389154
LM / GLMM	obsNum = 50	5	0.0466987351596619
LM / GLMM	obsNum = 50	5	0.292708051210811
LM / GLMM	obsNum = 50	5	0.97649843638038
LM / GLMM	obsNum = 50	5	1.56277977248035
LM / GLMM	obsNum = 50	5	0.544686279340314
LM / GLMM	obsNum = 50	5	0.146993505588626
LM / GLMM	obsNum = 50	5	0.139722311641028
LM / GLMM	obsNum = 100	1	0.167800183845174
LM / GLMM	obsNum = 100	1	0.0489294165267146
LM / GLMM	obsNum = 100	1	0.378755500155164
LM / GLMM	obsNum = 100	1	0.216395224354574
LM / GLMM	obsNum = 100	1	0.27776157636962
LM / GLMM	obsNum = 100	1	0.27177225042699
LM / GLMM	obsNum = 100	1	0.047195916759945
LM / GLMM	obsNum = 100	1	0.0846883922527812
LM / GLMM	obsNum = 100	1	0.0362351829823918
LM / GLMM	obsNum = 100	1	0.515141238807335
LM / GLMM	obsNum = 100	1	0.0526785688879841
LM / GLMM	obsNum = 100	1	0.171261037559835
LM / GLMM	obsNum = 100	1	3.10385013598034
LM / GLMM	obsNum = 100	1	0.0428454798357253
LM / GLMM	obsNum = 100	1	0.127805703825193
LM / GLMM	obsNum = 100	1	0.115643291761345
LM / GLMM	obsNum = 100	1	0.342438548659571
LM / GLMM	obsNum = 100	1	0.138669192143829
LM / GLMM	obsNum = 100	1	0.251204392069139
[truncated: 641 more rows]
