# Supplementary material for: LEOPARD: missing view completion for multi-timepoint omics data via representation disentanglement and temporal knowledge transfer
Source: Nat Commun. 2025 Apr 6;16:3278. doi: 10.1038/s41467-025-58314-3 (PMC11972361; doi:10.1038/s41467-025-58314-3)
Supplement: Supplementary file 7 — Source data [file 41467_2025_58314_MOESM7_ESM.zip › Source Data/SupplementaryFig15.csv]

Loss	WallTime	Step	Value
rec	1692974473.73105	20	0.21870094537735
rec	1692974477.96564	41	0.220485419034958
rec	1692974482.12186	62	0.215669438242912
rec	1692974486.31298	83	0.213092729449272
rec	1692974490.39869	104	0.212450206279755
rec	1692974494.54664	125	0.211261466145515
rec	1692974498.73419	146	0.207756370306015
rec	1692974502.92686	167	0.209909915924072
rec	1692974507.05081	188	0.208004906773567
rec	1692974511.2358	209	0.205248013138771
rec	1692974515.46433	230	0.204270616173744
rec	1692974519.69829	251	0.205740317702293
rec	1692974523.89511	272	0.206807792186737
rec	1692974528.08571	293	0.207512453198433
rec	1692974532.28475	314	0.200696557760239
rec	1692974536.58982	335	0.202522441744804
rec	1692974540.78699	356	0.206016018986702
rec	1692974545.02415	377	0.208329349756241
rec	1692974549.22488	398	0.210670173168182
rec	1692974553.37088	419	0.203099757432938
rec	1692974557.55707	440	0.209839373826981
rec	1692974561.7469	461	0.209569618105888
rec	1692974565.84912	482	0.207623571157455
rec	1692974570.02307	503	0.202909171581268
rec	1692974574.3568	524	0.206535011529922
rec	1692974578.58706	545	0.207332134246826
rec	1692974582.80482	566	0.210235714912415
rec	1692974586.99384	587	0.208887487649918
rec	1692974591.18683	608	0.204994887113571
rec	1692974595.34579	629	0.207043305039406
rec	1692974599.51978	650	0.206511095166206
rec	1692974603.77312	671	0.210049644112587
rec	1692974607.9535	692	0.207330107688904
rec	1692974612.15623	713	0.207872658967972
rec	1692974616.32924	734	0.207410454750061
rec	1692974620.52697	755	0.20772510766983
rec	1692974624.75921	776	0.204909712076187
rec	1692974628.98316	797	0.207823053002357
rec	1692974633.15115	818	0.206003442406654
rec	1692974637.35318	839	0.209559619426727
rec	1692974641.50816	860	0.207856491208076
rec	1692974645.69642	881	0.205706983804703
rec	1692974649.91741	902	0.212485790252686
rec	1692974654.08644	923	0.205549448728561
rec	1692974658.25043	944	0.208169341087341
rec	1692974662.41586	965	0.210306420922279
rec	1692974666.56922	986	0.20774918794632
rec	1692974670.67864	1007	0.209202781319618
rec	1692974674.89217	1028	0.206569746136665
rec	1692974679.09118	1049	0.207048773765564
rec	1692974683.25809	1070	0.207152634859085
rec	1692974687.3741	1091	0.204927414655685
rec	1692974691.52606	1112	0.207192286849022
rec	1692974695.71202	1133	0.20646645128727
rec	1692974699.80883	1154	0.206653565168381
rec	1692974704.06784	1175	0.208752736449242
rec	1692974708.25784	1196	0.207139521837234
rec	1692974712.44235	1217	0.207643568515778
rec	1692974716.63236	1238	0.209416136145592
rec	1692974720.85938	1259	0.208104312419891
rec	1692974725.13436	1280	0.205714777112007
rec	1692974729.28232	1301	0.207254603505135
rec	1692974733.4464	1322	0.206720158457756
rec	1692974737.61557	1343	0.207950323820114
rec	1692974741.74653	1364	0.205814301967621
rec	1692974745.86955	1385	0.205273732542992
rec	1692974750.07565	1406	0.206022515892982
rec	1692974754.27268	1427	0.207364737987518
rec	1692974758.40892	1448	0.204233095049858
rec	1692974762.66091	1469	0.205699771642685
rec	1692974766.84088	1490	0.206857770681381
rec	1692974770.98966	1511	0.208151310682297
rec	1692974775.13968	1532	0.206205323338509
rec	1692974779.48763	1553	0.207378193736076
rec	1692974783.71962	1574	0.205829292535782
rec	1692974787.85709	1595	0.205959439277649
rec	1692974792.06708	1616	0.204428866505623
rec	1692974796.23784	1637	0.204194784164429
rec	1692974800.39682	1658	0.206332340836525
rec	1692974804.53381	1679	0.2057254165411
rec	1692974808.68681	1700	0.2077466994524
rec	1692974812.9258	1721	0.204723939299583
rec	1692974817.03386	1742	0.209352165460587
rec	1692974821.25582	1763	0.20511132478714
rec	1692974825.44981	1784	0.209054440259933
rec	1692974829.54241	1805	0.207334637641907
rec	1692974833.72754	1826	0.210049599409103
rec	1692974837.93195	1847	0.205265656113625
rec	1692974842.1047	1868	0.206808343529701
rec	1692974846.22672	1889	0.209767729043961
rec	1692974850.37468	1910	0.206533625721931
rec	1692974854.56316	1931	0.209047362208366
rec	1692974858.74715	1952	0.20627036690712
rec	1692974862.89614	1973	0.207945704460144
rec	1692974867.02363	1994	0.207570120692253
rec	1692974871.17661	2015	0.207218647003174
rec	1692974875.31808	2036	0.206952393054962
rec	1692974879.48907	2057	0.205974549055099
rec	1692974883.73605	2078	0.20770400762558
rec	1692974887.9091	2099	0.209410429000854
rec	1692974892.07209	2120	0.206548884510994
rec	1692974896.23813	2141	0.206446349620819
rec	1692974900.44403	2162	0.209409520030022
rec	1692974904.62829	2183	0.207384064793587
rec	1692974908.81728	2204	0.205333188176155
rec	1692974912.98572	2225	0.209148928523064
rec	1692974917.12977	2246	0.209172546863556
rec	1692974921.27677	2267	0.207641094923019
rec	1692974925.50312	2288	0.205791592597961
rec	1692974929.64556	2309	0.207303747534752
rec	1692974933.79517	2330	0.207585200667381
rec	1692974938.00324	2351	0.206910461187363
rec	1692974942.19263	2372	0.208005160093307
rec	1692974946.33273	2393	0.208470657467842
rec	1692974950.49772	2414	0.21058700978756
rec	1692974954.6967	2435	0.207806676626205
rec	1692974958.88269	2456	0.205924421548843
rec	1692974963.06649	2477	0.205992370843887
rec	1692974967.25329	2498	0.206537291407585
rec	1692974971.41926	2519	0.20338873565197
rec	1692974975.58121	2540	0.20141227543354
rec	1692974979.75623	2561	0.203300386667252
rec	1692974983.94986	2582	0.206234470009804
rec	1692974988.13375	2603	0.203382149338722
rec	1692974992.28574	2624	0.204205870628357
rec	1692974996.45722	2645	0.202434614300728
rec	1692975000.65322	2666	0.202692970633507
rec	1692975004.81368	2687	0.204744189977646
rec	1692975008.96463	2708	0.206089004874229
rec	1692975013.13299	2729	0.205455809831619
rec	1692975017.36239	2750	0.205710157752037
rec	1692975021.58403	2771	0.206066071987152
rec	1692975025.75302	2792	0.202633619308472
rec	1692975029.91752	2813	0.202259436249733
rec	1692975034.05351	2834	0.20562632381916
rec	1692975038.19453	2855	0.204630792140961
rec	1692975042.34629	2876	0.203417956829071
rec	1692975046.51027	2897	0.204579710960388
rec	1692975050.63729	2918	0.203019201755524
rec	1692975054.94125	2939	0.205726191401482
rec	1692975059.11024	2960	0.205845490098
rec	1692975063.28081	2981	0.203924626111984
rec	1692975067.4078	3002	0.205060184001923
rec	1692975071.59979	3023	0.203896045684814
rec	1692975075.84577	3044	0.206777825951576
rec	1692975079.9917	3065	0.20132315158844
rec	1692975084.18643	3086	0.205140352249146
rec	1692975088.34357	3107	0.204134553670883
rec	1692975092.51052	3128	0.202753245830536
rec	1692975096.72151	3149	0.203500837087631
rec + adv	1693015492.96625	20	0.2909796833992
rec + adv	1693015497.33821	41	0.228662088513374
rec + adv	1693015501.62318	62	0.217621013522148
rec + adv	1693015506.0182	83	0.216567575931549
rec + adv	1693015510.25208	104	0.209328681230545
rec + adv	1693015514.65906	125	0.204662442207336
rec + adv	1693015518.79879	146	0.209890097379684
rec + adv	1693015523.17178	167	0.207969069480896
rec + adv	1693015527.75875	188	0.219112277030945
rec + adv	1693015532.22473	209	0.234885483980179
rec + adv	1693015536.56371	230	0.221227720379829
rec + adv	1693015540.89069	251	0.220855534076691
rec + adv	1693015545.24167	272	0.225199356675148
rec + adv	1693015549.47565	293	0.206750839948654
rec + adv	1693015553.82463	314	0.200160056352615
rec + adv	1693015557.95611	335	0.207521036267281
rec + adv	1693015562.47313	356	0.207358002662659
rec + adv	1693015566.6773	377	0.210137337446213
rec + adv	1693015571.0859	398	0.202105507254601
rec + adv	1693015575.46887	419	0.204441428184509
rec + adv	1693015579.74286	440	0.204559713602066
rec + adv	1693015584.08383	461	0.205075234174728
rec + adv	1693015588.34976	482	0.206058353185654
rec + adv	1693015592.75971	503	0.2069321423769
rec + adv	1693015596.90195	524	0.207840397953987
rec + adv	1693015601.35395	545	0.20594234764576
rec + adv	1693015605.57791	566	0.211259201169014
rec + adv	1693015609.87595	587	0.213459044694901
rec + adv	1693015614.19397	608	0.211196079850197
rec + adv	1693015618.50192	629	0.205950632691383
rec + adv	1693015622.96989	650	0.20083549618721
rec + adv	1693015627.31191	671	0.200225904583931
rec + adv	1693015631.81985	692	0.199923202395439
rec + adv	1693015635.95387	713	0.205928474664688
rec + adv	1693015640.32107	734	0.204870030283928
rec + adv	1693015644.63001	755	0.201601684093475
rec + adv	1693015648.95699	776	0.205883085727692
rec + adv	1693015653.29901	797	0.203074663877487
rec + adv	1693015657.49197	818	0.204588949680328
rec + adv	1693015661.97298	839	0.200158089399338
rec + adv	1693015666.13793	860	0.203800141811371
rec + adv	1693015670.55191	881	0.204366430640221
rec + adv	1693015674.7248	902	0.206304401159286
rec + adv	1693015679.07313	923	0.200733795762062
rec + adv	1693015683.35008	944	0.201139152050018
rec + adv	1693015687.66095	965	0.208824962377548
rec + adv	1693015692.02697	986	0.204917699098587
rec + adv	1693015696.22928	1007	0.206741034984589
rec + adv	1693015700.65829	1028	0.211505830287933
rec + adv	1693015704.7792	1049	0.20638644695282
rec + adv	1693015709.23618	1070	0.201630234718323
rec + adv	1693015713.34543	1091	0.20392869412899
rec + adv	1693015717.73334	1112	0.207460165023804
rec + adv	1693015722.1352	1133	0.204737946391106
rec + adv	1693015726.76518	1154	0.204438179731369
rec + adv	1693015731.13516	1175	0.205916687846184
rec + adv	1693015735.40217	1196	0.206978067755699
rec + adv	1693015739.82814	1217	0.207316428422928
rec + adv	1693015744.01712	1238	0.20684640109539
rec + adv	1693015748.42908	1259	0.205506652593613
rec + adv	1693015752.61417	1280	0.205228164792061
rec + adv	1693015757.04993	1301	0.209747478365898
rec + adv	1693015761.25653	1322	0.202912881970406
rec + adv	1693015765.58854	1343	0.201599091291428
rec + adv	1693015769.88948	1364	0.203601256012917
rec + adv	1693015774.10233	1385	0.206847593188286
rec + adv	1693015778.64034	1406	0.208141341805458
rec + adv	1693015782.88963	1427	0.205041542649269
rec + adv	1693015787.38757	1448	0.201716020703316
rec + adv	1693015791.96355	1469	0.200898334383965
rec + adv	1693015796.65156	1490	0.201313003897667
rec + adv	1693015800.99354	1511	0.205101937055588
rec + adv	1693015805.33902	1532	0.20846326649189
rec + adv	1693015810.09599	1553	0.202705308794975
rec + adv	1693015814.4607	1574	0.197725638747215
rec + adv	1693015818.93268	1595	0.201210364699364
rec + adv	1693015823.20366	1616	0.198352187871933
rec + adv	1693015827.72964	1637	0.210644438862801
rec + adv	1693015831.98115	1658	0.207132235169411
rec + adv	1693015836.65916	1679	0.200981765985489
rec + adv	1693015840.87214	1700	0.205610394477844
rec + adv	1693015845.28431	1721	0.202669247984886
rec + adv	1693015849.63925	1742	0.204803347587585
rec + adv	1693015853.98828	1763	0.209638833999634
rec + adv	1693015858.39324	1784	0.204927250742912
rec + adv	1693015862.66919	1805	0.200280740857124
rec + adv	1693015867.1182	1826	0.203180953860283
rec + adv	1693015871.28018	1847	0.205381467938423
rec + adv	1693015875.74115	1868	0.198933571577072
rec + adv	1693015879.90011	1889	0.204155787825584
rec + adv	1693015884.22811	1910	0.207853958010674
rec + adv	1693015888.4931	1931	0.203329429030418
rec + adv	1693015892.76004	1952	0.203000754117966
rec + adv	1693015897.12005	1973	0.201131120324135
rec + adv	1693015901.30882	1994	0.199564233422279
rec + adv	1693015905.73287	2015	0.210798978805542
rec + adv	1693015909.95722	2036	0.203457891941071
rec + adv	1693015914.4932	2057	0.201360151171684
rec + adv	1693015918.72618	2078	0.198876321315765
rec + adv	1693015923.15843	2099	0.198664098978043
rec + adv	1693015927.38938	2120	0.209185734391212
rec + adv	1693015931.74926	2141	0.205492407083511
rec + adv	1693015936.12624	2162	0.201866745948792
rec + adv	1693015940.34941	2183	0.205557018518448
rec + adv	1693015944.77439	2204	0.199834227561951
rec + adv	1693015948.99541	2225	0.207421287894249
rec + adv	1693015953.40338	2246	0.204595670104027
rec + adv	1693015957.57233	2267	0.201963827013969
rec + adv	1693015961.99339	2288	0.203282654285431
rec + adv	1693015966.30037	2309	0.20519283413887
rec + adv	1693015970.60832	2330	0.205177530646324
rec + adv	1693015974.94426	2351	0.200569570064545
rec + adv	1693015979.16424	2372	0.198914289474487
rec + adv	1693015983.58522	2393	0.202277362346649
rec + adv	1693015987.81124	2414	0.201746329665184
rec + adv	1693015992.28518	2435	0.205197647213936
rec + adv	1693015996.49316	2456	0.203154996037483
rec + adv	1693016000.86811	2477	0.199784308671951
rec + adv	1693016005.11109	2498	0.20213894546032
rec + adv	1693016009.55407	2519	0.203162163496017
rec + adv	1693016013.95705	2540	0.203561842441559
rec + adv	1693016018.22064	2561	0.196478933095932
rec + adv	1693016022.61262	2582	0.201706692576408
rec + adv	1693016026.81713	2603	0.199826627969742
rec + adv	1693016031.25011	2624	0.198986724019051
rec + adv	1693016035.41309	2645	0.201552242040634
rec + adv	1693016039.77465	2666	0.201022684574127
rec + adv	1693016044.18959	2687	0.19756768643856
rec + adv	1693016048.48953	2708	0.204149052500725
rec + adv	1693016052.81654	2729	0.202528849244118
rec + adv	1693016057.02719	2750	0.202163368463516
rec + adv	1693016061.44217	2771	0.202858597040176
rec + adv	1693016065.57418	2792	0.201293379068375
rec + adv	1693016069.97316	2813	0.19907258450985
rec + adv	1693016074.12414	2834	0.20140540599823
rec + adv	1693016078.50416	2855	0.198390886187553
rec + adv	1693016082.91713	2876	0.200502842664719
rec + adv	1693016087.21008	2897	0.20406112074852
rec + adv	1693016091.93405	2918	0.199754387140274
rec + adv	1693016096.22283	2939	0.20014962553978
rec + adv	1693016100.6431	2960	0.199708610773087
rec + adv	1693016104.99904	2981	0.197329163551331
rec + adv	1693016109.43702	3002	0.193914026021957
rec + adv	1693016113.65641	3023	0.199598431587219
rec + adv	1693016118.02008	3044	0.201894357800484
rec + adv	1693016122.34857	3065	0.19962976872921
rec + adv	1693016126.71399	3086	0.203906044363976
rec + adv	1693016131.05403	3107	0.20002955198288
rec + adv	1693016135.23078	3128	0.197425797581673
rec + adv	1693016139.71576	3149	0.206760734319687
rec + con	1692970694.04407	20	0.219790205359459
rec + con	1692970698.3379	41	0.222077921032906
rec + con	1692970702.59477	62	0.26512598991394
rec + con	1692970706.78818	83	0.216757908463478
rec + con	1692970710.92116	104	0.212388843297958
rec + con	1692970715.13825	125	0.209746196866035
rec + con	1692970719.32056	146	0.200790673494339
rec + con	1692970723.43951	167	0.200173154473305
rec + con	1692970727.61302	188	0.206971183419228
rec + con	1692970731.78081	209	0.215300053358078
rec + con	1692970735.94783	230	0.200543507933617
rec + con	1692970740.14381	251	0.204733654856682
rec + con	1692970744.30429	272	0.202060431241989
rec + con	1692970748.47828	293	0.202508628368378
rec + con	1692970752.64211	314	0.199444785714149
rec + con	1692970756.79169	335	0.20210462808609
rec + con	1692970760.87863	356	0.206430613994598
rec + con	1692970765.05161	377	0.205632776021957
rec + con	1692970769.20563	398	0.203931450843811
rec + con	1692970773.35561	419	0.206038653850555
rec + con	1692970777.72117	440	0.202986657619476
rec + con	1692970781.85936	461	0.205067217350006
rec + con	1692970786.02934	482	0.202286660671234
rec + con	1692970790.19391	503	0.208799317479134
rec + con	1692970794.534	524	0.206273883581161
rec + con	1692970799.00998	545	0.203097239136696
rec + con	1692970803.21958	566	0.207738429307938
rec + con	1692970807.38467	587	0.205186128616333
rec + con	1692970811.57898	608	0.204862296581268
rec + con	1692970815.73061	629	0.205664426088333
rec + con	1692970819.90262	650	0.204356729984283
rec + con	1692970824.06623	671	0.202631637454033
rec + con	1692970828.25018	692	0.201537027955055
rec + con	1692970832.3942	713	0.203366741538048
rec + con	1692970836.52619	734	0.200431793928146
rec + con	1692970840.71606	755	0.205063492059708
rec + con	1692970844.85404	776	0.204099506139755
rec + con	1692970849.00586	797	0.206098720431328
rec + con	1692970853.1908	818	0.206520199775696
rec + con	1692970857.35227	839	0.208470746874809
rec + con	1692970861.52119	860	0.202125877141953
rec + con	1692970865.65817	881	0.2013238966465
rec + con	1692970869.79613	902	0.206711292266846
rec + con	1692970873.94911	923	0.207280322909355
rec + con	1692970878.12913	944	0.202175199985504
rec + con	1692970882.30609	965	0.201967373490334
rec + con	1692970886.51702	986	0.19730544090271
rec + con	1692970890.68604	1007	0.207132697105408
rec + con	1692970895.29178	1028	0.197686776518822
rec + con	1692970899.50279	1049	0.197947785258293
rec + con	1692970903.6538	1070	0.200926914811134
rec + con	1692970907.81782	1091	0.199105724692345
rec + con	1692970912.09779	1112	0.205192863941193
rec + con	1692970916.29512	1133	0.200585231184959
rec + con	1692970920.49007	1154	0.201104059815407
rec + con	1692970924.6491	1175	0.202299565076828
rec + con	1692970928.84905	1196	0.207813292741776
rec + con	1692970933.05106	1217	0.200388550758362
rec + con	1692970937.23906	1238	0.19925682246685
rec + con	1692970941.40763	1259	0.200549557805061
rec + con	1692970945.59377	1280	0.207870706915855
rec + con	1692970949.79227	1301	0.200266927480698
rec + con	1692970953.94378	1322	0.202556237578392
rec + con	1692970958.0958	1343	0.207897260785103
rec + con	1692970962.23876	1364	0.209836021065712
rec + con	1692970966.38874	1385	0.205808877944946
rec + con	1692970970.58205	1406	0.208796784281731
rec + con	1692970974.7317	1427	0.203659430146217
rec + con	1692970978.92526	1448	0.20564104616642
rec + con	1692970983.19491	1469	0.20982363820076
rec + con	1692970987.3779	1490	0.210263654589653
rec + con	1692970991.48586	1511	0.20750929415226
rec + con	1692970995.65485	1532	0.210099086165428
rec + con	1692970999.83784	1553	0.209990561008453
rec + con	1692971004.19911	1574	0.212389543652534
rec + con	1692971008.40795	1595	0.210984244942665
rec + con	1692971012.55994	1616	0.211468324065208
rec + con	1692971016.73288	1637	0.215415924787521
rec + con	1692971021.0636	1658	0.215178579092026
rec + con	1692971025.25756	1679	0.210984602570534
rec + con	1692971029.43077	1700	0.212676331400871
rec + con	1692971033.63139	1721	0.221558094024658
rec + con	1692971037.83738	1742	0.218648001551628
rec + con	1692971042.0582	1763	0.214130774140358
rec + con	1692971046.20579	1784	0.207571923732758
rec + con	1692971050.36971	1805	0.21174792945385
rec + con	1692971054.51006	1826	0.211763441562653
rec + con	1692971058.67958	1847	0.22223949432373
rec + con	1692971062.86213	1868	0.220425769686699
rec + con	1692971067.02211	1889	0.22181224822998
rec + con	1692971071.1866	1910	0.219856172800064
rec + con	1692971075.35595	1931	0.220336705446243
rec + con	1692971079.57337	1952	0.219999253749847
rec + con	1692971083.73139	1973	0.215234950184822
rec + con	1692971087.90888	1994	0.219096422195435
rec + con	1692971092.07338	2015	0.213978379964828
rec + con	1692971096.24962	2036	0.218247950077057
rec + con	1692971100.38242	2057	0.216389074921608
rec + con	1692971104.51541	2078	0.221827194094658
rec + con	1692971108.68658	2099	0.216814652085304
rec + con	1692971112.81972	2120	0.221458524465561
rec + con	1692971116.90068	2141	0.2176563590765
rec + con	1692971121.02766	2162	0.217453971505165
rec + con	1692971125.16965	2183	0.220937132835388
rec + con	1692971129.36465	2204	0.217617303133011
rec + con	1692971133.46462	2225	0.223612189292908
rec + con	1692971137.61413	2246	0.214439272880554
rec + con	1692971141.78626	2267	0.221489086747169
rec + con	1692971145.95747	2288	0.22297765314579
rec + con	1692971150.09638	2309	0.225226983428001
rec + con	1692971154.27139	2330	0.216642573475838
rec + con	1692971158.57609	2351	0.223260328173637
rec + con	1692971162.73714	2372	0.226086482405663
rec + con	1692971166.87309	2393	0.227033719420433
rec + con	1692971171.53981	2414	0.231267780065536
rec + con	1692971175.66878	2435	0.227048084139824
rec + con	1692971179.83476	2456	0.230428636074066
rec + con	1692971183.98878	2477	0.221654444932938
rec + con	1692971188.11746	2498	0.227772876620293
rec + con	1692971192.30768	2519	0.228543490171432
rec + con	1692971196.42689	2540	0.222143471240997
rec + con	1692971200.56831	2561	0.224412068724632
rec + con	1692971204.688	2582	0.228530243039131
rec + con	1692971208.88499	2603	0.229487836360931
rec + con	1692971213.05179	2624	0.228609725832939
rec + con	1692971217.17236	2645	0.225511252880096
rec + con	1692971221.35646	2666	0.228537157177925
rec + con	1692971225.51044	2687	0.224763795733452
rec + con	1692971229.67043	2708	0.224490746855736
rec + con	1692971233.82294	2729	0.226101368665695
rec + con	1692971238.00592	2750	0.225500985980034
rec + con	1692971242.16638	2771	0.226186260581017
rec + con	1692971246.33345	2792	0.225454822182655
rec + con	1692971250.49179	2813	0.224061340093613
rec + con	1692971254.62174	2834	0.221884861588478
rec + con	1692971258.83776	2855	0.223230451345444
rec + con	1692971262.98028	2876	0.223816245794296
rec + con	1692971267.14126	2897	0.226433962583542
rec + con	1692971271.29602	2918	0.222545385360718
rec + con	1692971275.463	2939	0.223591461777687
rec + con	1692971279.6376	2960	0.223535507917404
rec + con	1692971283.84759	2981	0.227762907743454
rec + con	1692971288.01199	3002	0.221890553832054
rec + con	1692971292.14005	3023	0.221472278237343
rec + con	1692971296.31103	3044	0.228971585631371
rec + con	1692971300.47399	3065	0.223635494709015
rec + con	1692971304.64297	3086	0.225173741579056
rec + con	1692971308.83796	3107	0.22206375002861
rec + con	1692971312.97328	3128	0.224698767066002
rec + con	1692971317.11152	3149	0.2231465280056
rec + con + adv	1693035071.10122	20	0.218600481748581
rec + con + adv	1693035075.60525	41	0.219941258430481
rec + con + adv	1693035079.81662	62	0.219581007957458
rec + con + adv	1693035084.31664	83	0.214868977665901
rec + con + adv	1693035088.66335	104	0.217653080821037
rec + con + adv	1693035092.96438	125	0.21189159154892
rec + con + adv	1693035097.41835	146	0.218535140156746
rec + con + adv	1693035101.62649	167	0.219379365444183
rec + con + adv	1693035106.03949	188	0.205894842743874
rec + con + adv	1693035110.76146	209	0.201426297426224
rec + con + adv	1693035115.04146	230	0.20594447851181
rec + con + adv	1693035119.52646	251	0.203245267271996
rec + con + adv	1693035123.80046	272	0.203309506177902
rec + con + adv	1693035128.28946	293	0.200780481100082
rec + con + adv	1693035132.77946	314	0.197522863745689
rec + con + adv	1693035137.1034	335	0.197914242744446
rec + con + adv	1693035141.6114	356	0.199263036251068
rec + con + adv	1693035146.02228	377	0.201971396803856
rec + con + adv	1693035150.35114	398	0.199517354369164
rec + con + adv	1693035154.8061	419	0.201576918363571
rec + con + adv	1693035159.21413	440	0.20520082116127
rec + con + adv	1693035163.6671	461	0.200344443321228
rec + con + adv	1693035168.00614	482	0.207092359662056
rec + con + adv	1693035172.26209	503	0.204932704567909
rec + con + adv	1693035176.83309	524	0.200627028942108
rec + con + adv	1693035181.10966	545	0.200972571969032
rec + con + adv	1693035185.40668	566	0.207911774516106
rec + con + adv	1693035189.92569	587	0.20619298517704
rec + con + adv	1693035194.15165	608	0.207066059112549
rec + con + adv	1693035198.64965	629	0.203752279281616
rec + con + adv	1693035202.9589	650	0.202912196516991
rec + con + adv	1693035207.25389	671	0.205900296568871
rec + con + adv	1693035211.81488	692	0.205866426229477
rec + con + adv	1693035216.00089	713	0.206409096717834
rec + con + adv	1693035220.41922	734	0.202433913946152
rec + con + adv	1693035224.98022	755	0.19859217107296
rec + con + adv	1693035229.26855	776	0.197735279798508
rec + con + adv	1693035233.81356	797	0.198500782251358
rec + con + adv	1693035238.11955	818	0.199338063597679
rec + con + adv	1693035242.52309	839	0.200961619615555
rec + con + adv	1693035246.98909	860	0.20404364168644
rec + con + adv	1693035251.18812	881	0.201131939888
rec + con + adv	1693035255.71815	902	0.197275504469872
rec + con + adv	1693035260.19918	923	0.196190997958183
rec + con + adv	1693035264.45361	944	0.202101200819016
rec + con + adv	1693035268.95862	965	0.196425974369049
rec + con + adv	1693035273.21365	986	0.199902892112732
rec + con + adv	1693035277.54907	1007	0.19758802652359
rec + con + adv	1693035281.96107	1028	0.203864276409149
rec + con + adv	1693035286.14569	1049	0.203420788049698
rec + con + adv	1693035290.54069	1070	0.205079481005669
rec + con + adv	1693035294.79508	1091	0.20103357732296
rec + con + adv	1693035299.0894	1112	0.204036951065063
rec + con + adv	1693035303.6264	1133	0.199926927685738
rec + con + adv	1693035307.86941	1154	0.199912682175636
rec + con + adv	1693035312.16455	1175	0.205690085887909
rec + con + adv	1693035316.61759	1196	0.197680726647377
rec + con + adv	1693035320.96358	1217	0.2022804915905
rec + con + adv	1693035325.47958	1238	0.210036367177963
rec + con + adv	1693035329.79955	1259	0.202413931488991
rec + con + adv	1693035334.01677	1280	0.206204622983932
rec + con + adv	1693035338.53474	1301	0.206250742077827
rec + con + adv	1693035342.71073	1322	0.201386824250221
rec + con + adv	1693035347.12429	1343	0.205079957842827
rec + con + adv	1693035351.56229	1364	0.201444178819656
rec + con + adv	1693035355.79772	1385	0.206181198358536
rec + con + adv	1693035360.24572	1406	0.207812130451202
rec + con + adv	1693035364.52772	1427	0.207710832357407
rec + con + adv	1693035368.83354	1448	0.205480173230171
rec + con + adv	1693035373.35955	1469	0.207403734326363
rec + con + adv	1693035377.56883	1490	0.206822797656059
rec + con + adv	1693035381.94783	1511	0.205215454101562
rec + con + adv	1693035386.32679	1532	0.206330612301826
rec + con + adv	1693035390.91581	1553	0.202489599585533
rec + con + adv	1693035395.42679	1574	0.206182509660721
rec + con + adv	1693035399.71579	1595	0.20106166601181
rec + con + adv	1693035404.0878	1616	0.203787013888359
rec + con + adv	1693035408.6278	1637	0.204847753047943
rec + con + adv	1693035412.8418	1658	0.203866705298424
rec + con + adv	1693035417.4068	1679	0.20451545715332
rec + con + adv	1693035421.86577	1700	0.205957472324371
rec + con + adv	1693035426.28177	1721	0.205111712217331
rec + con + adv	1693035430.7528	1742	0.202523648738861
rec + con + adv	1693035435.02777	1763	0.201730579137802
rec + con + adv	1693035439.44324	1784	0.200304687023163
rec + con + adv	1693035443.90424	1805	0.206226497888565
rec + con + adv	1693035448.14621	1826	0.203956991434097
rec + con + adv	1693035452.71124	1847	0.200188994407654
rec + con + adv	1693035456.99524	1868	0.203316539525986
rec + con + adv	1693035461.29724	1889	0.201529696583748
rec + con + adv	1693035465.73724	1910	0.201898038387299
rec + con + adv	1693035470.08153	1931	0.202229365706444
rec + con + adv	1693035474.53249	1952	0.199427738785744
rec + con + adv	1693035478.85171	1973	0.20168162882328
rec + con + adv	1693035483.13271	1994	0.203194335103035
rec + con + adv	1693035487.55974	2015	0.198506623506546
rec + con + adv	1693035491.73071	2036	0.203227937221527
rec + con + adv	1693035496.13875	2057	0.198896259069443
rec + con + adv	1693035500.6003	2078	0.198838010430336
rec + con + adv	1693035504.74479	2099	0.202185079455376
rec + con + adv	1693035509.17279	2120	0.203081771731377
rec + con + adv	1693035513.55682	2141	0.203074365854263
rec + con + adv	1693035517.83492	2162	0.201958730816841
rec + con + adv	1693035522.36292	2183	0.206124559044838
rec + con + adv	1693035526.55795	2204	0.203753814101219
rec + con + adv	1693035530.934	2225	0.198647260665894
rec + con + adv	1693035535.32797	2246	0.203143626451492
rec + con + adv	1693035539.44697	2267	0.196116149425507
rec + con + adv	1693035543.88497	2288	0.197862178087234
rec + con + adv	1693035548.23597	2309	0.201275885105133
rec + con + adv	1693035552.50897	2330	0.200154259800911
rec + con + adv	1693035557.00497	2351	0.195444658398628
rec + con + adv	1693035561.20899	2372	0.200552240014076
rec + con + adv	1693035565.566	2393	0.199725985527039
rec + con + adv	1693035569.94997	2414	0.195562303066254
rec + con + adv	1693035574.0835	2435	0.199983194470406
rec + con + adv	1693035578.6955	2456	0.19750602543354
rec + con + adv	1693035582.98052	2477	0.19689305126667
rec + con + adv	1693035587.25846	2498	0.202054485678673
rec + con + adv	1693035591.73946	2519	0.197803869843483
rec + con + adv	1693035596.30546	2540	0.197499096393585
rec + con + adv	1693035600.93602	2561	0.197577908635139
rec + con + adv	1693035605.29899	2582	0.197919204831123
rec + con + adv	1693035609.62296	2603	0.200392112135887
rec + con + adv	1693035614.12893	2624	0.205140128731728
rec + con + adv	1693035618.40993	2645	0.200436770915985
rec + con + adv	1693035622.75498	2666	0.201384693384171
rec + con + adv	1693035627.28394	2687	0.203280955553055
rec + con + adv	1693035631.45964	2708	0.199012592434883
rec + con + adv	1693035635.9128	2729	0.197957679629326
rec + con + adv	1693035640.29581	2750	0.202669501304626
rec + con + adv	1693035644.6288	2771	0.197657108306885
rec + con + adv	1693035649.18281	2792	0.203986778855324
rec + con + adv	1693035653.41785	2813	0.200672000646591
rec + con + adv	1693035657.82105	2834	0.19929513335228
rec + con + adv	1693035662.28008	2855	0.199847728013992
rec + con + adv	1693035666.46561	2876	0.201510205864906
rec + con + adv	1693035671.08456	2897	0.199190184473991
rec + con + adv	1693035675.69156	2918	0.202682748436928
rec + con + adv	1693035679.88593	2939	0.201210021972656
rec + con + adv	1693035684.37791	2960	0.197018072009087
rec + con + adv	1693035688.60591	2981	0.198338776826859
rec + con + adv	1693035692.96679	3002	0.203992322087288
rec + con + adv	1693035697.4088	3023	0.200995042920113
rec + con + adv	1693035701.52276	3044	0.201054528355598
rec + con + adv	1693035706.06149	3065	0.199164658784866
rec + con + adv	1693035710.43849	3086	0.202267348766327
rec + con + adv	1693035714.73782	3107	0.202680692076683
rec + con + adv	1693035719.19978	3128	0.200046524405479
rec + con + adv	1693035723.52678	3149	0.20728175342083
rec + rep	1692968811.72913	20	0.217824533581734
rec + rep	1692968815.98531	41	0.219999551773071
rec + rep	1692968820.14932	62	0.21673396229744
rec + rep	1692968824.31321	83	0.217672452330589
rec + rep	1692968828.442	104	0.217446178197861
rec + rep	1692968832.558	125	0.213028460741043
rec + rep	1692968836.69696	146	0.211026951670647
rec + rep	1692968840.83313	167	0.214043185114861
rec + rep	1692968844.9459	188	0.21190045773983
rec + rep	1692968849.05987	209	0.213776439428329
rec + rep	1692968853.2739	230	0.215576991438866
rec + rep	1692968857.42664	251	0.215662151575089
rec + rep	1692968861.65617	272	0.211521506309509
rec + rep	1692968865.81582	293	0.21182906627655
rec + rep	1692968869.97591	314	0.209098055958748
rec + rep	1692968874.10321	335	0.211061477661133
rec + rep	1692968878.2285	356	0.206877201795578
rec + rep	1692968882.4075	377	0.207151398062706
rec + rep	1692968886.59249	398	0.205267697572708
rec + rep	1692968890.70253	419	0.211877971887589
rec + rep	1692968894.81179	440	0.207683444023132
rec + rep	1692968898.94603	461	0.210274934768677
rec + rep	1692968903.12699	482	0.209761634469032
rec + rep	1692968907.22298	503	0.206077992916107
rec + rep	1692968911.36399	524	0.203305676579475
rec + rep	1692968915.55696	545	0.200878024101257
rec + rep	1692968919.69279	566	0.202306061983109
rec + rep	1692968924.10853	587	0.201378330588341
rec + rep	1692968928.34157	608	0.202614217996597
rec + rep	1692968932.50438	629	0.199779242277145
rec + rep	1692968936.66957	650	0.198353379964828
rec + rep	1692968940.87556	671	0.202224209904671
rec + rep	1692968945.02149	692	0.20391209423542
rec + rep	1692968949.22946	713	0.19775003194809
rec + rep	1692968953.34517	734	0.200341090559959
rec + rep	1692968957.48017	755	0.201685726642609
rec + rep	1692968961.65627	776	0.202491730451584
rec + rep	1692968965.79324	797	0.199962377548218
rec + rep	1692968969.93223	818	0.200297951698303
rec + rep	1692968974.07131	839	0.201096102595329
rec + rep	1692968978.3053	860	0.203164502978325
rec + rep	1692968982.47987	881	0.202189430594444
rec + rep	1692968986.64132	902	0.200174883008003
rec + rep	1692968991.06932	923	0.201607182621956
rec + rep	1692968995.53431	944	0.201202005147934
rec + rep	1692968999.91328	965	0.200402811169624
rec + rep	1692969004.07632	986	0.202080577611923
rec + rep	1692969008.31854	1007	0.203491121530533
rec + rep	1692969012.48753	1028	0.203042432665825
rec + rep	1692969016.67015	1049	0.204657301306725
rec + rep	1692969020.90081	1070	0.200575962662697
rec + rep	1692969025.64114	1091	0.203934535384178
rec + rep	1692969029.78217	1112	0.203246504068375
rec + rep	1692969033.96	1133	0.204932481050491
rec + rep	1692969038.12548	1154	0.201797410845757
rec + rep	1692969042.26345	1175	0.203177630901337
rec + rep	1692969046.42447	1196	0.208681792020798
rec + rep	1692969050.54441	1217	0.201666429638863
rec + rep	1692969054.72629	1238	0.207697853446007
rec + rep	1692969058.88331	1259	0.203377068042755
rec + rep	1692969063.09428	1280	0.205478474497795
rec + rep	1692969067.27905	1301	0.20646858215332
rec + rep	1692969071.42107	1322	0.202976793050766
rec + rep	1692969075.57981	1343	0.206718116998672
rec + rep	1692969079.73567	1364	0.209769517183304
rec + rep	1692969083.95067	1385	0.209643602371216
rec + rep	1692969088.14898	1406	0.20403653383255
rec + rep	1692969092.29595	1427	0.205394685268402
rec + rep	1692969096.47208	1448	0.207244738936424
rec + rep	1692969100.61543	1469	0.209321081638336
rec + rep	1692969104.73744	1490	0.206369623541832
rec + rep	1692969108.86147	1511	0.208922326564789
rec + rep	1692969113.02243	1532	0.209980130195618
rec + rep	1692969117.2015	1553	0.206845849752426
rec + rep	1692969121.41749	1574	0.20635661482811
rec + rep	1692969125.60186	1595	0.209370225667953
rec + rep	1692969129.87382	1616	0.204066619277
rec + rep	1692969134.01786	1637	0.206191390752792
rec + rep	1692969138.48781	1658	0.20655345916748
rec + rep	1692969142.83421	1679	0.207654684782028
rec + rep	1692969147.04409	1700	0.20218126475811
rec + rep	1692969151.15535	1721	0.205636858940125
rec + rep	1692969155.29434	1742	0.21200829744339
rec + rep	1692969159.42937	1763	0.209170818328857
rec + rep	1692969163.56858	1784	0.205756679177284
rec + rep	1692969167.71693	1805	0.207832500338554
rec + rep	1692969171.86077	1826	0.207798182964325
rec + rep	1692969176.05923	1847	0.204536959528923
rec + rep	1692969180.33757	1868	0.202779799699783
rec + rep	1692969184.49154	1889	0.206677451729774
rec + rep	1692969188.76853	1910	0.205277889966965
rec + rep	1692969192.99608	1931	0.20575538277626
rec + rep	1692969197.17307	1952	0.206112623214722
rec + rep	1692969201.34406	1973	0.206561386585236
rec + rep	1692969205.56005	1994	0.20619960129261
rec + rep	1692969209.72056	2015	0.20165342092514
rec + rep	1692969213.90655	2036	0.206212550401688
rec + rep	1692969218.15252	2057	0.205770224332809
rec + rep	1692969222.29119	2078	0.203579649329185
rec + rep	1692969226.47117	2099	0.20921827852726
rec + rep	1692969230.60617	2120	0.201737135648727
rec + rep	1692969234.78551	2141	0.202784925699234
rec + rep	1692969238.95062	2162	0.206449240446091
rec + rep	1692969243.15862	2183	0.202874049544334
rec + rep	1692969247.2952	2204	0.201132923364639
rec + rep	1692969251.43717	2225	0.200681895017624
rec + rep	1692969255.63916	2246	0.202920362353325
rec + rep	1692969259.8085	2267	0.201368436217308
rec + rep	1692969263.94096	2288	0.201977252960205
rec + rep	1692969268.06693	2309	0.204322218894958
rec + rep	1692969272.20628	2330	0.205421075224876
rec + rep	1692969276.36828	2351	0.197362542152405
rec + rep	1692969280.55225	2372	0.199585989117622
rec + rep	1692969284.69128	2393	0.202710196375847
rec + rep	1692969288.84127	2414	0.20474848151207
rec + rep	1692969292.98223	2435	0.205715835094452
rec + rep	1692969297.16223	2456	0.202241823077202
rec + rep	1692969301.35134	2477	0.198507502675056
rec + rep	1692969305.49221	2498	0.203055962920189
rec + rep	1692969309.6562	2519	0.199418470263481
rec + rep	1692969313.9012	2540	0.203648030757904
rec + rep	1692969318.07614	2561	0.200697883963585
rec + rep	1692969322.40613	2582	0.197498172521591
rec + rep	1692969326.57024	2603	0.203270226716995
rec + rep	1692969330.69628	2624	0.204317405819893
rec + rep	1692969334.81627	2645	0.205596715211868
rec + rep	1692969338.9783	2666	0.202845528721809
rec + rep	1692969343.12507	2687	0.207121089100838
rec + rep	1692969347.43206	2708	0.203298181295395
rec + rep	1692969351.60673	2729	0.205414980649948
rec + rep	1692969355.77236	2750	0.204322054982185
rec + rep	1692969359.94023	2771	0.202779978513718
rec + rep	1692969364.15873	2792	0.206861302256584
rec + rep	1692969368.31472	2813	0.204784616827965
rec + rep	1692969372.46175	2834	0.21031166613102
rec + rep	1692969376.71074	2855	0.208781063556671
rec + rep	1692969380.88167	2876	0.206080049276352
rec + rep	1692969385.04139	2897	0.20662659406662
rec + rep	1692969389.21535	2918	0.201777249574661
rec + rep	1692969393.35834	2939	0.204977929592133
rec + rep	1692969397.53884	2960	0.205669328570366
rec + rep	1692969401.69182	2981	0.204809293150902
rec + rep	1692969405.85082	3002	0.209073975682259
rec + rep	1692969409.98082	3023	0.204498410224915
rec + rep	1692969414.12772	3044	0.208790138363838
rec + rep	1692969418.34072	3065	0.208358556032181
rec + rep	1692969422.56874	3086	0.208791121840477
rec + rep	1692969426.7157	3107	0.206536009907722
rec + rep	1692969430.88591	3128	0.208019033074379
rec + rep	1692969435.05776	3149	0.208091557025909
rec + rep + adv	1693032454.47207	20	0.214368760585785
rec + rep + adv	1693032458.9211	41	0.226156130433083
rec + rep + adv	1693032463.13188	62	0.212014064192772
rec + rep + adv	1693032467.59788	83	0.206543698906898
rec + rep + adv	1693032471.79988	104	0.214212641119957
rec + rep + adv	1693032476.17388	125	0.227003514766693
rec + rep + adv	1693032480.56588	146	0.224496886134148
rec + rep + adv	1693032484.74988	167	0.225743755698204
rec + rep + adv	1693032489.18991	188	0.226727396249771
rec + rep + adv	1693032493.42988	209	0.227840006351471
rec + rep + adv	1693032497.6597	230	0.219250395894051
rec + rep + adv	1693032502.04848	251	0.224648281931877
rec + rep + adv	1693032506.27851	272	0.221863895654678
rec + rep + adv	1693032510.73584	293	0.217615738511086
rec + rep + adv	1693032515.07184	314	0.220403030514717
rec + rep + adv	1693032519.30252	335	0.223287731409073
rec + rep + adv	1693032523.77449	356	0.22881406545639
rec + rep + adv	1693032528.01053	377	0.230206280946732
rec + rep + adv	1693032532.45832	398	0.21723110973835
rec + rep + adv	1693032536.91535	419	0.222469434142113
rec + rep + adv	1693032541.20161	440	0.218482375144958
rec + rep + adv	1693032545.68165	461	0.223985344171524
rec + rep + adv	1693032549.92061	482	0.217740371823311
rec + rep + adv	1693032554.29564	503	0.221263229846954
rec + rep + adv	1693032558.69364	524	0.219169944524765
rec + rep + adv	1693032562.85561	545	0.22003498673439
rec + rep + adv	1693032567.30263	566	0.219676598906517
rec + rep + adv	1693032571.67961	587	0.212535440921783
rec + rep + adv	1693032576.34441	608	0.215642243623734
rec + rep + adv	1693032580.79641	629	0.220625251531601
rec + rep + adv	1693032584.93847	650	0.209650740027428
rec + rep + adv	1693032589.31263	671	0.212059497833252
rec + rep + adv	1693032593.66763	692	0.211427092552185
rec + rep + adv	1693032597.89662	713	0.217582061886787
rec + rep + adv	1693032602.46663	734	0.208396941423416
rec + rep + adv	1693032606.70263	755	0.213310405611992
rec + rep + adv	1693032611.03005	776	0.212550967931747
rec + rep + adv	1693032615.43906	797	0.216419205069542
rec + rep + adv	1693032619.55379	818	0.215775698423386
rec + rep + adv	1693032624.07482	839	0.214621528983116
rec + rep + adv	1693032628.35682	860	0.226054191589355
rec + rep + adv	1693032632.75487	881	0.217202305793762
rec + rep + adv	1693032637.27487	902	0.212549179792404
rec + rep + adv	1693032641.49409	923	0.217922687530518
rec + rep + adv	1693032645.93208	944	0.218579947948456
rec + rep + adv	1693032650.38709	965	0.217563182115555
rec + rep + adv	1693032654.63625	986	0.221106708049774
rec + rep + adv	1693032659.15528	1007	0.221049904823303
rec + rep + adv	1693032663.41724	1028	0.221649587154388
rec + rep + adv	1693032667.86324	1049	0.228046640753746
rec + rep + adv	1693032672.20328	1070	0.215078249573708
rec + rep + adv	1693032676.40728	1091	0.221528813242912
rec + rep + adv	1693032680.82825	1112	0.222291499376297
rec + rep + adv	1693032685.12115	1133	0.207537397742271
rec + rep + adv	1693032689.47821	1154	0.227741122245789
rec + rep + adv	1693032693.88221	1175	0.223665595054626
rec + rep + adv	1693032698.06762	1196	0.216257616877556
rec + rep + adv	1693032702.57862	1217	0.213024958968163
rec + rep + adv	1693032706.88162	1238	0.2166987657547
rec + rep + adv	1693032711.14165	1259	0.218180522322655
rec + rep + adv	1693032715.60162	1280	0.218706026673317
rec + rep + adv	1693032719.81014	1301	0.217095360159874
rec + rep + adv	1693032724.33514	1322	0.211372122168541
rec + rep + adv	1693032728.80017	1343	0.217913866043091
rec + rep + adv	1693032733.17857	1364	0.211089879274368
rec + rep + adv	1693032737.80057	1385	0.207935318350792
rec + rep + adv	1693032742.15457	1406	0.21127961575985
rec + rep + adv	1693032746.67758	1427	0.210162580013275
rec + rep + adv	1693032751.14557	1448	0.211189895868301
rec + rep + adv	1693032755.28968	1469	0.210807800292969
rec + rep + adv	1693032759.71064	1490	0.213113456964493
rec + rep + adv	1693032764.10767	1511	0.215112939476967
rec + rep + adv	1693032768.44763	1532	0.215088054537773
rec + rep + adv	1693032772.90261	1553	0.212951481342316
rec + rep + adv	1693032777.12164	1574	0.215907096862793
rec + rep + adv	1693032781.62963	1595	0.215976983308792
rec + rep + adv	1693032785.94064	1616	0.21351158618927
rec + rep + adv	1693032790.27079	1637	0.210700690746307
rec + rep + adv	1693032794.67479	1658	0.216040790081024
rec + rep + adv	1693032798.87154	1679	0.21321128308773
rec + rep + adv	1693032803.2543	1700	0.211103990674019
rec + rep + adv	1693032807.66628	1721	0.210070595145226
rec + rep + adv	1693032812.06332	1742	0.208674222230911
rec + rep + adv	1693032816.51032	1763	0.210927620530128
rec + rep + adv	1693032820.88132	1784	0.212166056036949
rec + rep + adv	1693032825.36628	1805	0.211528703570366
rec + rep + adv	1693032829.81529	1826	0.214142665266991
rec + rep + adv	1693032834.10657	1847	0.210209369659424
rec + rep + adv	1693032838.62257	1868	0.210688233375549
rec + rep + adv	1693032842.95659	1889	0.207373067736626
rec + rep + adv	1693032847.28059	1910	0.209322273731232
rec + rep + adv	1693032851.70826	1931	0.205653429031372
rec + rep + adv	1693032856.09299	1952	0.210299476981163
rec + rep + adv	1693032860.76802	1973	0.205573692917824
rec + rep + adv	1693032865.08502	1994	0.207962661981583
rec + rep + adv	1693032869.45502	2015	0.200971812009811
rec + rep + adv	1693032873.94902	2036	0.204619288444519
rec + rep + adv	1693032878.1326	2057	0.20192289352417
rec + rep + adv	1693032882.5276	2078	0.207134172320366
rec + rep + adv	1693032886.85464	2099	0.203794077038765
rec + rep + adv	1693032891.10961	2120	0.200997605919838
rec + rep + adv	1693032895.74064	2141	0.203474834561348
rec + rep + adv	1693032900.12364	2162	0.202258288860321
rec + rep + adv	1693032904.47864	2183	0.203508421778679
rec + rep + adv	1693032908.8276	2204	0.199661880731583
rec + rep + adv	1693032913.03564	2225	0.202140212059021
rec + rep + adv	1693032917.5126	2246	0.203215092420578
rec + rep + adv	1693032921.83764	2267	0.200135976076126
rec + rep + adv	1693032926.24801	2288	0.201399698853493
rec + rep + adv	1693032930.76301	2309	0.202284350991249
rec + rep + adv	1693032934.93889	2330	0.202868834137917
rec + rep + adv	1693032939.48889	2351	0.199740499258041
rec + rep + adv	1693032943.77889	2372	0.202421739697456
rec + rep + adv	1693032948.04673	2393	0.198007255792618
rec + rep + adv	1693032952.50573	2414	0.20086681842804
rec + rep + adv	1693032956.78078	2435	0.201095849275589
rec + rep + adv	1693032961.22431	2456	0.198981463909149
rec + rep + adv	1693032965.59631	2477	0.200483560562134
rec + rep + adv	1693032969.81914	2498	0.200594291090965
rec + rep + adv	1693032974.31214	2519	0.198506146669388
rec + rep + adv	1693032978.55115	2540	0.199698433279991
rec + rep + adv	1693032982.89918	2561	0.201039582490921
rec + rep + adv	1693032987.3594	2582	0.199242532253265
rec + rep + adv	1693032991.54773	2603	0.199955254793167
rec + rep + adv	1693032996.04573	2624	0.200360298156738
rec + rep + adv	1693033000.35473	2645	0.19980251789093
rec + rep + adv	1693033004.66973	2666	0.198893591761589
rec + rep + adv	1693033009.17974	2687	0.200117096304893
rec + rep + adv	1693033013.31714	2708	0.196250796318054
rec + rep + adv	1693033017.91844	2729	0.19905298948288
rec + rep + adv	1693033022.39711	2750	0.198642492294312
rec + rep + adv	1693033026.64097	2771	0.197381764650345
rec + rep + adv	1693033031.11398	2792	0.201129049062729
rec + rep + adv	1693033035.38749	2813	0.201320797204971
rec + rep + adv	1693033039.76129	2834	0.199696704745293
rec + rep + adv	1693033044.20229	2855	0.196226820349693
rec + rep + adv	1693033048.43958	2876	0.198573797941208
rec + rep + adv	1693033052.97862	2897	0.198528826236725
rec + rep + adv	1693033057.28163	2918	0.199303537607193
rec + rep + adv	1693033061.57258	2939	0.2014000415802
rec + rep + adv	1693033066.07507	2960	0.200138911604881
rec + rep + adv	1693033070.26614	2981	0.202954694628716
rec + rep + adv	1693033074.68919	3002	0.197906404733658
rec + rep + adv	1693033079.07819	3023	0.200268194079399
rec + rep + adv	1693033083.33944	3044	0.202189430594444
rec + rep + adv	1693033087.85343	3065	0.202260568737984
rec + rep + adv	1693033092.05244	3086	0.202764466404915
rec + rep + adv	1693033096.39226	3107	0.202512487769127
rec + rep + adv	1693033100.75087	3128	0.199481561779976
rec + rep + adv	1693033104.93284	3149	0.201659828424454
rec + rep + con	1692972585.3232	20	0.218640491366386
rec + rep + con	1692972589.86405	41	0.209202229976654
rec + rep + con	1692972594.44508	62	0.225147485733032
rec + rep + con	1692972598.85504	83	0.219107091426849
rec + rep + con	1692972603.23503	104	0.220596492290497
rec + rep + con	1692972607.53903	125	0.237260401248932
rec + rep + con	1692972611.77486	146	0.220307320356369
rec + rep + con	1692972615.93629	167	0.215578630566597
rec + rep + con	1692972620.17229	188	0.220281809568405
rec + rep + con	1692972624.54497	209	0.222582519054413
rec + rep + con	1692972628.75068	230	0.213615000247955
rec + rep + con	1692972633.55326	251	0.211255252361298
rec + rep + con	1692972637.78425	272	0.210101544857025
rec + rep + con	1692972641.98125	293	0.207410261034966
rec + rep + con	1692972646.17427	314	0.205461949110031
rec + rep + con	1692972650.34727	335	0.213470682501793
rec + rep + con	1692972654.70223	356	0.206629186868668
rec + rep + con	1692972659.46483	377	0.197720795869827
rec + rep + con	1692972663.7341	398	0.201136082410812
rec + rep + con	1692972668.01521	419	0.20492996275425
rec + rep + con	1692972672.14621	440	0.205772578716278
rec + rep + con	1692972676.36597	461	0.198779791593552
rec + rep + con	1692972680.58296	482	0.205298617482185
rec + rep + con	1692972684.77195	503	0.200555950403214
rec + rep + con	1692972688.91898	524	0.201743260025978
rec + rep + con	1692972693.13294	545	0.203856900334358
rec + rep + con	1692972697.33089	566	0.205195039510727
rec + rep + con	1692972701.56037	587	0.203696638345718
rec + rep + con	1692972705.741	608	0.20674392580986
rec + rep + con	1692972709.98112	629	0.204206272959709
rec + rep + con	1692972714.14943	650	0.207271128892899
rec + rep + con	1692972718.31638	671	0.207109332084656
rec + rep + con	1692972722.55927	692	0.205556765198708
rec + rep + con	1692972726.72391	713	0.20821239054203
rec + rep + con	1692972730.98599	734	0.204034402966499
rec + rep + con	1692972735.79407	755	0.202890321612358
rec + rep + con	1692972739.95003	776	0.20038029551506
rec + rep + con	1692972744.11803	797	0.201434224843979
rec + rep + con	1692972748.31202	818	0.203918248414993
rec + rep + con	1692972752.41801	839	0.206184342503548
rec + rep + con	1692972756.70104	860	0.201342329382896
rec + rep + con	1692972760.92294	881	0.200087532401085
rec + rep + con	1692972765.12094	902	0.200662702322006
rec + rep + con	1692972769.28581	923	0.200328350067139
rec + rep + con	1692972773.46577	944	0.204022496938705
rec + rep + con	1692972777.63879	965	0.199251070618629
rec + rep + con	1692972781.84676	986	0.202098280191422
rec + rep + con	1692972786.01911	1007	0.201491937041283
rec + rep + con	1692972790.44796	1028	0.19891369342804
rec + rep + con	1692972794.60054	1049	0.197949588298798
rec + rep + con	1692972798.78933	1070	0.194570451974869
rec + rep + con	1692972802.92432	1091	0.198962420225143
rec + rep + con	1692972807.11537	1112	0.198797464370728
rec + rep + con	1692972811.31836	1133	0.199306011199951
rec + rep + con	1692972815.47965	1154	0.201100453734398
rec + rep + con	1692972819.7132	1175	0.202390864491463
rec + rep + con	1692972823.88975	1196	0.198821201920509
rec + rep + con	1692972828.08184	1217	0.202839910984039
rec + rep + con	1692972832.28717	1238	0.200011536478996
rec + rep + con	1692972836.42066	1259	0.197509929537773
rec + rep + con	1692972840.64769	1280	0.197523146867752
rec + rep + con	1692972844.80467	1301	0.197040885686874
rec + rep + con	1692972848.98867	1322	0.199296280741692
rec + rep + con	1692972853.23163	1343	0.19797357916832
rec + rep + con	1692972857.40023	1364	0.201830059289932
rec + rep + con	1692972861.65342	1385	0.203851357102394
rec + rep + con	1692972865.82142	1406	0.199907064437866
rec + rep + con	1692972869.97245	1427	0.200101852416992
rec + rep + con	1692972874.11308	1448	0.205619439482689
rec + rep + con	1692972878.59606	1469	0.200605392456055
rec + rep + con	1692972882.80108	1490	0.197001352906227
rec + rep + con	1692972886.97308	1511	0.204495310783386
rec + rep + con	1692972891.1756	1532	0.199222683906555
rec + rep + con	1692972895.34856	1553	0.201302587985992
rec + rep + con	1692972899.48079	1574	0.199961349368095
rec + rep + con	1692972903.70979	1595	0.202727794647217
rec + rep + con	1692972907.91584	1616	0.200658440589905
rec + rep + con	1692972912.21684	1637	0.203242808580399
rec + rep + con	1692972916.36124	1658	0.204113081097603
rec + rep + con	1692972920.5062	1679	0.202100187540054
rec + rep + con	1692972924.68222	1700	0.202987492084503
rec + rep + con	1692972928.82621	1721	0.202738493680954
rec + rep + con	1692972932.93803	1742	0.20591875910759
rec + rep + con	1692972937.05622	1763	0.201195776462555
rec + rep + con	1692972941.2829	1784	0.20503693819046
rec + rep + con	1692972945.4365	1805	0.203835248947144
rec + rep + con	1692972949.6085	1826	0.205472007393837
rec + rep + con	1692972953.8115	1847	0.207206979393959
rec + rep + con	1692972958.01988	1868	0.203512445092201
rec + rep + con	1692972962.21334	1889	0.200151100754738
rec + rep + con	1692972966.4093	1910	0.207760944962502
rec + rep + con	1692972970.77833	1931	0.205447494983673
rec + rep + con	1692972974.93776	1952	0.207406893372536
rec + rep + con	1692972979.09165	1973	0.201024278998375
rec + rep + con	1692972983.25104	1994	0.209143966436386
rec + rep + con	1692972987.39634	2015	0.208473294973373
rec + rep + con	1692972991.58434	2036	0.207995787262917
rec + rep + con	1692972995.72149	2057	0.204470247030258
rec + rep + con	1692972999.92918	2078	0.204112097620964
rec + rep + con	1692973004.14014	2099	0.208047971129417
rec + rep + con	1692973008.27056	2120	0.205935180187225
rec + rep + con	1692973012.39344	2141	0.209989592432976
rec + rep + con	1692973016.53601	2162	0.205508306622505
rec + rep + con	1692973020.71791	2183	0.203284710645676
rec + rep + con	1692973024.8271	2204	0.204999789595604
rec + rep + con	1692973029.03413	2225	0.211424291133881
rec + rep + con	1692973033.27972	2246	0.20594185590744
rec + rep + con	1692973037.45518	2267	0.203095749020576
rec + rep + con	1692973041.57965	2288	0.20401805639267
rec + rep + con	1692973046.75546	2309	0.197860300540924
rec + rep + con	1692973051.00152	2330	0.205498710274696
rec + rep + con	1692973055.85829	2351	0.199667319655418
rec + rep + con	1692973060.06154	2372	0.205907627940178
rec + rep + con	1692973064.23287	2393	0.19951143860817
rec + rep + con	1692973068.40783	2414	0.20456251502037
rec + rep + con	1692973072.60483	2435	0.199138522148132
rec + rep + con	1692973076.78284	2456	0.202025905251503
rec + rep + con	1692973080.96252	2477	0.209165275096893
rec + rep + con	1692973085.14516	2498	0.200038939714432
rec + rep + con	1692973089.3186	2519	0.204068794846535
rec + rep + con	1692973093.47688	2540	0.201889902353287
rec + rep + con	1692973097.64921	2561	0.20505353808403
rec + rep + con	1692973101.80785	2582	0.19976943731308
rec + rep + con	1692973105.98184	2603	0.203885033726692
rec + rep + con	1692973110.15583	2624	0.203495725989342
rec + rep + con	1692973114.29615	2645	0.204156666994095
rec + rep + con	1692973118.46557	2666	0.201879069209099
rec + rep + con	1692973122.65556	2687	0.202543169260025
rec + rep + con	1692973126.85882	2708	0.200714334845543
rec + rep + con	1692973131.00781	2729	0.203525483608246
rec + rep + con	1692973135.23881	2750	0.202245607972145
rec + rep + con	1692973139.42001	2771	0.203114032745361
rec + rep + con	1692973143.59855	2792	0.205161958932877
rec + rep + con	1692973147.76955	2813	0.2086531072855
rec + rep + con	1692973151.93354	2834	0.199701309204102
rec + rep + con	1692973156.16755	2855	0.199174970388412
rec + rep + con	1692973160.29133	2876	0.200940907001495
rec + rep + con	1692973164.48432	2897	0.199243202805519
rec + rep + con	1692973168.66435	2918	0.205240517854691
rec + rep + con	1692973172.8231	2939	0.20328563451767
rec + rep + con	1692973176.97117	2960	0.200512558221817
rec + rep + con	1692973181.2193	2981	0.199131086468697
rec + rep + con	1692973185.39529	3002	0.202968910336494
rec + rep + con	1692973189.58325	3023	0.200025588274002
rec + rep + con	1692973193.71758	3044	0.198374092578888
rec + rep + con	1692973197.87698	3065	0.199502393603325
rec + rep + con	1692973202.07951	3086	0.200651273131371
rec + rep + con	1692973206.25971	3107	0.199644029140472
rec + rep + con	1692973210.39068	3128	0.201036110520363
rec + rep + con	1692973214.57636	3149	0.201298594474792
rec + rep + con + adv	1693039656.40362	20	0.216987043619156
rec + rep + con + adv	1693039661.11482	41	0.218729883432388
rec + rep + con + adv	1693039665.33782	62	0.221120744943619
rec + rep + con + adv	1693039669.84585	83	0.217465192079544
rec + rep + con + adv	1693039674.09182	104	0.216237157583237
rec + rep + con + adv	1693039678.42982	125	0.216362714767456
rec + rep + con + adv	1693039682.94582	146	0.212748512625694
rec + rep + con + adv	1693039687.13682	167	0.215907782316208
rec + rep + con + adv	1693039691.46782	188	0.213823020458221
rec + rep + con + adv	1693039695.96882	209	0.208999261260033
rec + rep + con + adv	1693039700.14971	230	0.210047960281372
rec + rep + con + adv	1693039704.51461	251	0.21231934428215
rec + rep + con + adv	1693039708.94364	272	0.212327316403389
rec + rep + con + adv	1693039713.12881	293	0.20868407189846
rec + rep + con + adv	1693039717.53378	314	0.207600295543671
rec + rep + con + adv	1693039721.77791	335	0.212136521935463
rec + rep + con + adv	1693039726.19291	356	0.212421149015427
rec + rep + con + adv	1693039730.69388	377	0.209152892231941
rec + rep + con + adv	1693039734.84992	398	0.210119158029556
rec + rep + con + adv	1693039739.32291	419	0.209203824400902
rec + rep + con + adv	1693039743.86988	440	0.211012929677963
rec + rep + con + adv	1693039748.14291	461	0.209430113434792
rec + rep + con + adv	1693039752.62585	482	0.207575932145119
rec + rep + con + adv	1693039757.09285	503	0.210881695151329
rec + rep + con + adv	1693039761.29585	524	0.207754075527191
rec + rep + con + adv	1693039765.77682	545	0.208321541547775
rec + rep + con + adv	1693039770.05682	566	0.207254663109779
rec + rep + con + adv	1693039774.41482	587	0.207849055528641
rec + rep + con + adv	1693039778.98682	608	0.203450068831444
rec + rep + con + adv	1693039783.14961	629	0.203532159328461
rec + rep + con + adv	1693039787.49364	650	0.206895977258682
rec + rep + con + adv	1693039791.89061	671	0.205669924616814
rec + rep + con + adv	1693039796.06564	692	0.20812115073204
rec + rep + con + adv	1693039800.49661	713	0.202528342604637
rec + rep + con + adv	1693039804.85261	734	0.197668820619583
rec + rep + con + adv	1693039809.06461	755	0.200836941599846
rec + rep + con + adv	1693039813.50564	776	0.199228286743164
rec + rep + con + adv	1693039817.76961	797	0.197537630796432
rec + rep + con + adv	1693039822.11261	818	0.201989635825157
rec + rep + con + adv	1693039826.59764	839	0.20148678123951
rec + rep + con + adv	1693039830.77263	860	0.199890986084938
rec + rep + con + adv	1693039835.31369	881	0.200702488422394
rec + rep + con + adv	1693039839.84669	902	0.197502955794334
rec + rep + con + adv	1693039844.13327	923	0.199309334158897
rec + rep + con + adv	1693039848.56725	944	0.197253614664078
rec + rep + con + adv	1693039852.92828	965	0.199282288551331
rec + rep + con + adv	1693039857.2503	986	0.195130169391632
rec + rep + con + adv	1693039861.76028	1007	0.197976738214493
rec + rep + con + adv	1693039866.02925	1028	0.194257006049156
rec + rep + con + adv	1693039870.41853	1049	0.197991579771042
rec + rep + con + adv	1693039874.88056	1070	0.198852464556694
rec + rep + con + adv	1693039879.03222	1091	0.196433752775192
rec + rep + con + adv	1693039883.41325	1112	0.196900874376297
rec + rep + con + adv	1693039887.83322	1133	0.197385534644127
rec + rep + con + adv	1693039892.04624	1154	0.198592871427536
rec + rep + con + adv	1693039896.85122	1175	0.195268034934998
rec + rep + con + adv	1693039901.15726	1196	0.19907945394516
rec + rep + con + adv	1693039905.40108	1217	0.199020087718964
rec + rep + con + adv	1693039909.82608	1238	0.199164420366287
rec + rep + con + adv	1693039914.04811	1259	0.196189850568771
rec + rep + con + adv	1693039918.36128	1280	0.199060529470444
rec + rep + con + adv	1693039922.90729	1301	0.197687551379204
rec + rep + con + adv	1693039927.14838	1322	0.198062270879745
rec + rep + con + adv	1693039931.65835	1343	0.197047352790833
rec + rep + con + adv	1693039936.13835	1364	0.199008330702782
rec + rep + con + adv	1693039940.36722	1385	0.195284187793732
rec + rep + con + adv	1693039944.84326	1406	0.197268322110176
rec + rep + con + adv	1693039949.18981	1427	0.195896804332733
rec + rep + con + adv	1693039953.44837	1448	0.200569272041321
rec + rep + con + adv	1693039957.90837	1469	0.195242255926132
rec + rep + con + adv	1693039962.19437	1490	0.200143530964851
rec + rep + con + adv	1693039966.54337	1511	0.200617432594299
rec + rep + con + adv	1693039971.00337	1532	0.197932422161102
rec + rep + con + adv	1693039975.17747	1553	0.199746623635292
rec + rep + con + adv	1693039979.61417	1574	0.196891710162163
rec + rep + con + adv	1693039984.03721	1595	0.197153195738792
rec + rep + con + adv	1693039988.46217	1616	0.197942763566971
rec + rep + con + adv	1693039993.01521	1637	0.196934461593628
rec + rep + con + adv	1693039997.28317	1658	0.196645379066467
rec + rep + con + adv	1693040001.54385	1679	0.199906900525093
rec + rep + con + adv	1693040006.05583	1700	0.197410210967064
rec + rep + con + adv	1693040010.26604	1721	0.194752231240273
rec + rep + con + adv	1693040014.61114	1742	0.198180943727493
rec + rep + con + adv	1693040019.03513	1763	0.199086353182793
rec + rep + con + adv	1693040023.24179	1784	0.196961373090744
rec + rep + con + adv	1693040027.86682	1805	0.197451025247574
rec + rep + con + adv	1693040032.37082	1826	0.197268009185791
rec + rep + con + adv	1693040036.54419	1847	0.196697726845741
rec + rep + con + adv	1693040041.06519	1868	0.199382811784744
rec + rep + con + adv	1693040045.34419	1889	0.19582661986351
rec + rep + con + adv	1693040049.67077	1910	0.197554677724838
rec + rep + con + adv	1693040054.17877	1931	0.197448685765266
rec + rep + con + adv	1693040058.4238	1952	0.197086557745934
rec + rep + con + adv	1693040062.82379	1973	0.197891861200333
rec + rep + con + adv	1693040067.30779	1994	0.195078551769257
rec + rep + con + adv	1693040071.5156	2015	0.198451071977615
rec + rep + con + adv	1693040076.0296	2036	0.199013605713844
rec + rep + con + adv	1693040080.38761	2057	0.20108887553215
rec + rep + con + adv	1693040084.57335	2078	0.200734451413155
rec + rep + con + adv	1693040089.07135	2099	0.198465183377266
rec + rep + con + adv	1693040093.46335	2120	0.199956238269806
rec + rep + con + adv	1693040097.98035	2141	0.199258551001549
rec + rep + con + adv	1693040102.48735	2162	0.198604702949524
rec + rep + con + adv	1693040106.6891	2183	0.197580993175507
rec + rep + con + adv	1693040111.06876	2204	0.19627933204174
rec + rep + con + adv	1693040115.45776	2225	0.197138771414757
rec + rep + con + adv	1693040119.7738	2246	0.198878467082977
rec + rep + con + adv	1693040124.37276	2267	0.197517231106758
rec + rep + con + adv	1693040128.78776	2288	0.19785875082016
rec + rep + con + adv	1693040133.01732	2309	0.19837149977684
rec + rep + con + adv	1693040137.53436	2330	0.198625952005386
rec + rep + con + adv	1693040141.76933	2351	0.198766812682152
rec + rep + con + adv	1693040146.15036	2372	0.195051521062851
rec + rep + con + adv	1693040150.65536	2393	0.201068505644798
rec + rep + con + adv	1693040154.94017	2414	0.199028521776199
rec + rep + con + adv	1693040159.35813	2435	0.196994304656982
rec + rep + con + adv	1693040163.74013	2456	0.201697841286659
rec + rep + con + adv	1693040167.92952	2477	0.199672043323517
rec + rep + con + adv	1693040172.39449	2498	0.200077727437019
rec + rep + con + adv	1693040177.10252	2519	0.201211586594582
rec + rep + con + adv	1693040181.42774	2540	0.20318204164505
rec + rep + con + adv	1693040185.92574	2561	0.197808086872101
rec + rep + con + adv	1693040190.18277	2582	0.200638681650162
rec + rep + con + adv	1693040194.55274	2603	0.199554026126862
rec + rep + con + adv	1693040198.94674	2624	0.198466420173645
rec + rep + con + adv	1693040203.07977	2645	0.198519870638847
rec + rep + con + adv	1693040207.51774	2666	0.203907325863838
rec + rep + con + adv	1693040211.84374	2687	0.198346242308617
rec + rep + con + adv	1693040216.19473	2708	0.203692823648453
rec + rep + con + adv	1693040220.85373	2729	0.199256509542465
rec + rep + con + adv	1693040225.20672	2750	0.197321623563766
rec + rep + con + adv	1693040229.51799	2771	0.201302394270897
rec + rep + con + adv	1693040234.05396	2792	0.198722153902054
rec + rep + con + adv	1693040238.21799	2813	0.19756755232811
rec + rep + con + adv	1693040242.62879	2834	0.201243996620178
rec + rep + con + adv	1693040247.06879	2855	0.200358211994171
rec + rep + con + adv	1693040251.29395	2876	0.198317766189575
rec + rep + con + adv	1693040255.85398	2897	0.200479224324226
rec + rep + con + adv	1693040260.19495	2918	0.203468292951584
rec + rep + con + adv	1693040264.43212	2939	0.200646474957466
rec + rep + con + adv	1693040268.91812	2960	0.198783904314041
rec + rep + con + adv	1693040273.10915	2981	0.199126332998276
rec + rep + con + adv	1693040277.44746	3002	0.197706162929535
rec + rep + con + adv	1693040282.01146	3023	0.195257470011711
rec + rep + con + adv	1693040286.16194	3044	0.199095919728279
rec + rep + con + adv	1693040290.52394	3065	0.200035691261292
rec + rep + con + adv	1693040294.87741	3086	0.202417567372322
rec + rep + con + adv	1693040299.08544	3107	0.197719901800156
rec + rep + con + adv	1693040303.57444	3128	0.202118039131165
rec + rep + con + adv	1693040307.92441	3149	0.198546975851059
