# Supplementary material for: LEOPARD: missing view completion for multi-timepoint omics data via representation disentanglement and temporal knowledge transfer
Source: Nat Commun. 2025 Apr 6;16:3278. doi: 10.1038/s41467-025-58314-3 (PMC11972361; doi:10.1038/s41467-025-58314-3)
Supplement: Supplementary file 7 — Source data [file 41467_2025_58314_MOESM7_ESM.zip › Source Data/SupplementaryFig4.csv]

maskObs	Method	Source	UMAP1	UMAP2
maskObs = 1%	LEOPARD	Observed data (t1)	3.57992030349593	0.0627716906648357
maskObs = 1%	LEOPARD	Observed data (t1)	2.50879319659887	3.21263580319581
maskObs = 1%	LEOPARD	Observed data (t1)	1.28192093897091	2.51238172576604
maskObs = 1%	LEOPARD	Observed data (t1)	2.92392683920862	-0.441940354024694
maskObs = 1%	LEOPARD	Observed data (t1)	1.8061109497402	0.695813598856052
maskObs = 1%	LEOPARD	Observed data (t1)	0.568517021881825	-2.75317813519333
maskObs = 1%	LEOPARD	Observed data (t1)	3.23344665122459	2.44917619398781
maskObs = 1%	LEOPARD	Observed data (t1)	1.91469324540078	-1.15710154642083
maskObs = 1%	LEOPARD	Observed data (t1)	2.99885218106201	2.40400118609083
maskObs = 1%	LEOPARD	Observed data (t1)	2.19117066263244	0.714325140979583
maskObs = 1%	LEOPARD	Observed data (t1)	0.434836019082204	-1.63376735577037
maskObs = 1%	LEOPARD	Observed data (t1)	1.93298458340407	0.187958180175787
maskObs = 1%	LEOPARD	Observed data (t1)	1.12500765728958	-1.51489739532502
maskObs = 1%	LEOPARD	Observed data (t1)	1.18914634227829	-0.932398558368946
maskObs = 1%	LEOPARD	Observed data (t1)	0.539186751771728	-1.74445798374993
maskObs = 1%	LEOPARD	Observed data (t1)	2.92488892881947	1.56869963737447
maskObs = 1%	LEOPARD	Observed data (t1)	2.77414441907514	2.86048062580361
maskObs = 1%	LEOPARD	Observed data (t1)	3.42607658481648	1.11996888882417
maskObs = 1%	LEOPARD	Observed data (t1)	2.41750395693288	0.262182369895683
maskObs = 1%	LEOPARD	Observed data (t1)	1.08446930750832	2.29102859597859
maskObs = 1%	LEOPARD	Observed data (t1)	2.68240195658091	2.26610685241021
maskObs = 1%	LEOPARD	Observed data (t1)	1.12274560783047	-2.20058205262683
maskObs = 1%	LEOPARD	Observed data (t1)	1.02521544571944	-0.660073067739207
maskObs = 1%	LEOPARD	Observed data (t1)	3.06031899860177	-1.71219873704893
maskObs = 1%	LEOPARD	Observed data (t1)	0.481094223715928	-2.47814094057402
maskObs = 1%	LEOPARD	Observed data (t1)	2.16967553360096	0.161512134678535
maskObs = 1%	LEOPARD	Observed data (t1)	2.24500437893805	1.8933584299888
maskObs = 1%	LEOPARD	Observed data (t1)	1.70990588014878	-0.0346342547312803
maskObs = 1%	LEOPARD	Observed data (t1)	1.56399457651736	2.43702986168067
maskObs = 1%	LEOPARD	Observed data (t1)	1.34279336902468	-0.104100559130753
maskObs = 1%	LEOPARD	Observed data (t1)	3.36116858560734	0.832533305003551
maskObs = 1%	LEOPARD	Observed data (t1)	1.67034182699687	1.74546814821343
maskObs = 1%	LEOPARD	Observed data (t1)	2.61349433617361	-0.970884366936682
maskObs = 1%	LEOPARD	Observed data (t1)	1.86833831195483	-2.25390665277853
maskObs = 1%	LEOPARD	Observed data (t1)	0.740136331923385	-2.24291829656492
maskObs = 1%	LEOPARD	Observed data (t1)	-0.084228637285359	0.963850714069195
maskObs = 1%	LEOPARD	Observed data (t1)	0.577412288164035	-2.09523068931338
maskObs = 1%	LEOPARD	Observed data (t1)	2.56737514908631	2.6020020975322
maskObs = 1%	LEOPARD	Observed data (t1)	3.42020751828348	-0.338449119557385
maskObs = 1%	LEOPARD	Observed data (t1)	-0.113872291650178	-2.54000015537959
maskObs = 1%	LEOPARD	Observed data (t1)	-0.367319867809748	-0.822358316217421
maskObs = 1%	LEOPARD	Observed data (t1)	0.859241480444384	0.0344956824099315
maskObs = 1%	LEOPARD	Observed data (t1)	0.264585668830646	-0.610247245204769
maskObs = 1%	LEOPARD	Observed data (t1)	2.24667210013141	0.745881143641453
maskObs = 1%	LEOPARD	Observed data (t1)	1.51776215593411	-1.08920049032871
maskObs = 1%	LEOPARD	Observed data (t1)	0.781173966261549	-2.69301638037783
maskObs = 1%	LEOPARD	Observed data (t1)	3.3729039856529	-0.0654571082141472
maskObs = 1%	LEOPARD	Observed data (t1)	3.01519732346575	1.54455195727138
maskObs = 1%	LEOPARD	Observed data (t1)	2.34693078373911	1.04974362276393
maskObs = 1%	LEOPARD	Observed data (t1)	0.690797281190056	1.43829058393354
maskObs = 1%	LEOPARD	Observed data (t1)	0.806770351862414	1.78875408079905
maskObs = 1%	LEOPARD	Observed data (t1)	2.8597282196159	2.09284055782054
maskObs = 1%	LEOPARD	Observed data (t1)	0.0707178176591871	-1.78247696723681
maskObs = 1%	LEOPARD	Observed data (t1)	3.30585362260405	0.534138132749565
maskObs = 1%	LEOPARD	Observed data (t1)	-3.64763847612239	0.742314533651923
maskObs = 1%	LEOPARD	Observed data (t1)	1.64786457200353	1.17710824874947
maskObs = 1%	LEOPARD	Observed data (t1)	2.42280756868552	3.15345952761594
maskObs = 1%	LEOPARD	Observed data (t1)	1.73549738073279	0.652480891727536
maskObs = 1%	LEOPARD	Observed data (t1)	2.2598079418426	0.560444563522594
maskObs = 1%	LEOPARD	Observed data (t1)	2.03540602706845	2.82576412265506
maskObs = 1%	LEOPARD	Observed data (t1)	1.42364590440691	1.01660653171277
maskObs = 1%	LEOPARD	Observed data (t1)	0.990325404250288	-0.773834802417634
maskObs = 1%	LEOPARD	Observed data (t1)	-1.29878576151777	-3.43555070161963
maskObs = 1%	LEOPARD	Observed data (t1)	1.45525786354436	3.23713313236082
maskObs = 1%	LEOPARD	Observed data (t1)	2.4044883206503	3.28669622525708
maskObs = 1%	LEOPARD	Observed data (t1)	2.49736495259596	2.07696581615778
maskObs = 1%	LEOPARD	Observed data (t1)	3.13576680260649	-1.87705106708955
maskObs = 1%	LEOPARD	Observed data (t1)	3.2149264096405	1.30875817991381
maskObs = 1%	LEOPARD	Observed data (t1)	1.33117589443748	-0.624779521434242
maskObs = 1%	LEOPARD	Observed data (t1)	1.96235538275458	3.10444969982716
maskObs = 1%	LEOPARD	Observed data (t1)	0.991200567010562	-1.00965618630491
maskObs = 1%	LEOPARD	Observed data (t1)	0.835928882766461	-1.606963030844
maskObs = 1%	LEOPARD	Observed data (t1)	2.57226394438688	1.55427395180172
maskObs = 1%	LEOPARD	Observed data (t1)	1.53998263426232	-2.46284892827727
maskObs = 1%	LEOPARD	Observed data (t1)	2.53974534747874	2.33532455397773
maskObs = 1%	LEOPARD	Observed data (t1)	1.69467995653222	0.171797506881816
maskObs = 1%	LEOPARD	Observed data (t1)	2.31028890794464	-0.758462112281063
maskObs = 1%	LEOPARD	Observed data (t1)	-0.0830779885006968	-0.847611489356586
maskObs = 1%	LEOPARD	Observed data (t1)	1.85307130731577	2.00705115902003
maskObs = 1%	LEOPARD	Observed data (t1)	0.0648026202733634	1.76363858530797
maskObs = 1%	LEOPARD	Observed data (t1)	1.55372898025344	-1.57089699373076
maskObs = 1%	LEOPARD	Observed data (t1)	1.87497969849105	1.49820163701784
maskObs = 1%	LEOPARD	Observed data (t1)	-3.81176238041264	2.74894853232736
maskObs = 1%	LEOPARD	Observed data (t1)	1.41617851670154	0.703089161985151
maskObs = 1%	LEOPARD	Observed data (t1)	0.899432761297557	-1.86615091229526
maskObs = 1%	LEOPARD	Observed data (t1)	2.44292291896941	2.96013112620082
maskObs = 1%	LEOPARD	Observed data (t1)	3.02793612208833	-0.0779955437299552
maskObs = 1%	LEOPARD	Observed data (t1)	0.890572799728968	2.30655895348951
maskObs = 1%	LEOPARD	Observed data (t1)	0.821361257461155	0.873945707185978
maskObs = 1%	LEOPARD	Observed data (t1)	-1.30684701686494	-3.46673727006235
maskObs = 1%	LEOPARD	Observed data (t1)	2.64609188900934	1.29198884145707
maskObs = 1%	LEOPARD	Observed data (t1)	0.593901085987723	-1.63432644903642
maskObs = 1%	LEOPARD	Observed data (t1)	2.50628062193638	0.538022684760484
maskObs = 1%	LEOPARD	Observed data (t1)	0.822815447398231	-2.26027311428201
maskObs = 1%	LEOPARD	Observed data (t1)	2.39056388654092	-1.32201386256307
maskObs = 1%	LEOPARD	Observed data (t1)	1.37711781537197	-1.69443520009206
maskObs = 1%	LEOPARD	Observed data (t1)	1.91970695748164	1.30987795676946
maskObs = 1%	LEOPARD	Observed data (t1)	2.71349886161077	0.0307312930869999
maskObs = 1%	LEOPARD	Observed data (t1)	2.418384426439	1.57892508525851
maskObs = 1%	LEOPARD	Observed data (t1)	2.06845221696683	0.70253776646274
maskObs = 1%	LEOPARD	Observed data (t1)	2.05490566223867	2.4589845545498
maskObs = 1%	LEOPARD	Observed data (t1)	2.41930478674013	1.9563152193475
maskObs = 1%	LEOPARD	Observed data (t1)	2.26002931734039	-1.3824163844375
maskObs = 1%	LEOPARD	Observed data (t1)	3.16685192629005	1.01543339837887
maskObs = 1%	LEOPARD	Observed data (t1)	0.542739398787439	0.78211369025315
maskObs = 1%	LEOPARD	Observed data (t1)	2.40606947321718	2.52397976909765
maskObs = 1%	LEOPARD	Observed data (t1)	1.57227217708956	-1.79181281875393
maskObs = 1%	LEOPARD	Observed data (t1)	3.48358203947557	0.87794877898954
maskObs = 1%	LEOPARD	Observed data (t1)	2.33259801883628	-2.25608389375186
maskObs = 1%	LEOPARD	Observed data (t1)	0.340328324099304	-1.86119470892184
maskObs = 1%	LEOPARD	Observed data (t1)	2.07753310583819	-1.60150502518385
maskObs = 1%	LEOPARD	Observed data (t1)	0.450646880458849	-0.803122321936919
maskObs = 1%	LEOPARD	Observed data (t1)	2.48837122279084	3.10288082503785
maskObs = 1%	LEOPARD	Observed data (t1)	2.68908639169605	-1.51015242896167
maskObs = 1%	LEOPARD	Observed data (t1)	1.59154582516407	-0.343783901214833
maskObs = 1%	LEOPARD	Observed data (t1)	-3.97120907252723	-0.462336028777604
maskObs = 1%	LEOPARD	Observed data (t1)	3.60630050865206	-0.396212711480594
maskObs = 1%	LEOPARD	Observed data (t1)	-0.528405252489875	-0.399507659244768
maskObs = 1%	LEOPARD	Observed data (t1)	2.23185173129268	2.0336931650185
maskObs = 1%	LEOPARD	Observed data (t1)	1.04227778654767	0.157592489516931
maskObs = 1%	LEOPARD	Observed data (t1)	1.90808249644705	2.12406013963323
maskObs = 1%	LEOPARD	Observed data (t1)	2.50347739093602	2.71589146815794
maskObs = 1%	LEOPARD	Observed data (t1)	2.58823615938562	-0.443773087831249
maskObs = 1%	LEOPARD	Observed data (t1)	1.86170165416306	0.431625956841853
maskObs = 1%	LEOPARD	Observed data (t1)	1.59066054952792	-2.11647253199453
maskObs = 1%	LEOPARD	Observed data (t1)	1.51770142246331	-0.544686708559632
maskObs = 1%	LEOPARD	Observed data (t1)	1.24682983938262	-1.22386870357788
maskObs = 1%	LEOPARD	Observed data (t1)	0.827634189241089	-1.47520753362472
maskObs = 1%	LEOPARD	Observed data (t1)	2.76341734409419	-0.639803522680759
maskObs = 1%	LEOPARD	Observed data (t1)	1.23632152036076	0.567360309494098
maskObs = 1%	LEOPARD	Observed data (t1)	3.00451530602506	0.941839350875025
maskObs = 1%	LEOPARD	Observed data (t1)	1.82644885389011	1.12712558646234
maskObs = 1%	LEOPARD	Observed data (t1)	2.46144484010059	1.63250238408987
maskObs = 1%	LEOPARD	Observed data (t1)	1.45385565980606	0.0391062803123985
maskObs = 1%	LEOPARD	Observed data (t1)	2.2195949451217	-2.28695113623463
maskObs = 1%	LEOPARD	Observed data (t1)	1.62301410798336	-1.87557278929065
maskObs = 1%	LEOPARD	Observed data (t1)	1.88402928995918	0.073520573426281
maskObs = 1%	LEOPARD	Observed data (t1)	-1.23820917408323	-3.5386646220453
maskObs = 1%	LEOPARD	Observed data (t1)	1.98033321892689	-1.86928039305038
maskObs = 1%	LEOPARD	Observed data (t1)	2.33078438129831	2.89950490605422
maskObs = 1%	LEOPARD	Observed data (t1)	1.61284579532228	-0.706403191518677
maskObs = 1%	LEOPARD	Observed data (t1)	1.175280728863	-0.52375759166712
maskObs = 1%	LEOPARD	Observed data (t1)	1.11846429247604	1.19209149095462
maskObs = 1%	LEOPARD	Observed data (t1)	1.41801499783197	2.67571369076048
maskObs = 1%	LEOPARD	Observed data (t1)	2.86983172993949	1.67615970197989
maskObs = 1%	LEOPARD	Observed data (t1)	1.40041450184568	2.34080055306657
maskObs = 1%	LEOPARD	Observed data (t1)	3.31902348931582	1.96260896048814
maskObs = 1%	LEOPARD	Observed data (t1)	2.18907689549943	-1.29338308697458
maskObs = 1%	LEOPARD	Observed data (t1)	3.19269069934859	-1.69051859964705
maskObs = 1%	LEOPARD	Observed data (t1)	2.38427635129843	1.96173402591496
maskObs = 1%	LEOPARD	Observed data (t1)	1.61491460665128	1.71414321836864
maskObs = 1%	LEOPARD	Observed data (t1)	2.96627204228258	-1.11252571227264
maskObs = 1%	LEOPARD	Observed data (t1)	1.48068386818959	2.48788859534853
maskObs = 1%	LEOPARD	Observed data (t1)	2.75642572338569	2.07001079687478
maskObs = 1%	LEOPARD	Observed data (t1)	2.36199538408929	1.40619266087834
maskObs = 1%	LEOPARD	Observed data (t1)	-0.408095312179071	-1.34756258435912
maskObs = 1%	LEOPARD	Observed data (t1)	0.366790686541489	-2.96905214142968
maskObs = 1%	LEOPARD	Observed data (t1)	2.83038751303921	3.05539493638373
maskObs = 1%	LEOPARD	Observed data (t1)	0.238135643045004	-2.39253052802616
maskObs = 1%	LEOPARD	Observed data (t1)	-0.037089216790813	0.320526561611128
maskObs = 1%	LEOPARD	Observed data (t1)	1.39095304753631	-2.59508161457634
maskObs = 1%	LEOPARD	Observed data (t1)	1.98815256855946	-1.36223541297204
maskObs = 1%	LEOPARD	Observed data (t1)	2.66312024329168	-1.57595294801973
maskObs = 1%	LEOPARD	Observed data (t1)	1.65482195651959	-0.606711757908501
maskObs = 1%	LEOPARD	Observed data (t1)	3.18959588063739	1.48807708183873
maskObs = 1%	LEOPARD	Observed data (t1)	1.46308743677421	-1.84732866050485
maskObs = 1%	LEOPARD	Observed data (t1)	2.89532791574094	-1.5006667188258
maskObs = 1%	LEOPARD	Observed data (t1)	0.440692591074	-0.849345226404987
maskObs = 1%	LEOPARD	Observed data (t1)	3.23565039509737	0.706787926467856
maskObs = 1%	LEOPARD	Observed data (t1)	2.71973940478399	0.942534069683303
maskObs = 1%	LEOPARD	Observed data (t1)	0.113423344089752	-2.15600485218658
maskObs = 1%	LEOPARD	Observed data (t1)	3.00122159296217	1.68861759224186
maskObs = 1%	LEOPARD	Observed data (t1)	2.23574023383362	1.40371722351146
maskObs = 1%	LEOPARD	Observed data (t1)	1.48846186940614	0.330119965665311
maskObs = 1%	LEOPARD	Observed data (t1)	0.775858756760001	-1.70911008624533
maskObs = 1%	LEOPARD	Observed data (t1)	3.05286829885059	0.388116030174547
maskObs = 1%	LEOPARD	Observed data (t1)	3.19049786145668	0.290520013333324
maskObs = 1%	LEOPARD	Observed data (t1)	2.82716174830104	0.914449683771775
maskObs = 1%	LEOPARD	Observed data (t1)	2.04275557196416	-1.23246038761322
maskObs = 1%	LEOPARD	Observed data (t1)	0.991328785028003	-1.47908367798032
maskObs = 1%	LEOPARD	Observed data (t1)	3.05897892017047	-0.676273211907516
maskObs = 1%	LEOPARD	Observed data (t1)	1.97012676578092	-0.84285329903243
maskObs = 1%	LEOPARD	Observed data (t1)	3.18488442724382	0.356041205051312
maskObs = 1%	LEOPARD	Observed data (t1)	2.41941338218331	-2.10735628427246
maskObs = 1%	LEOPARD	Observed data (t1)	1.92925962522243	1.76910920272977
maskObs = 1%	LEOPARD	Observed data (t1)	2.17497115829969	2.44582858766909
maskObs = 1%	LEOPARD	Observed data (t1)	3.45094299205703	0.230170804731479
maskObs = 1%	LEOPARD	Observed data (t1)	2.32965205688781	0.230985941871507
maskObs = 1%	LEOPARD	Observed data (t1)	1.73104867695725	-2.14093906704792
maskObs = 1%	LEOPARD	Observed data (t1)	2.70547726283506	2.98408785058772
maskObs = 1%	LEOPARD	Observed data (t1)	0.813922359226423	-1.51753964425777
maskObs = 1%	LEOPARD	Observed data (t1)	3.1946449306425	-0.292631749098259
maskObs = 1%	LEOPARD	Observed data (t1)	-0.244913117344047	-1.3253797583161
maskObs = 1%	LEOPARD	Observed data (t1)	0.352001403864792	-1.79225472666509
maskObs = 1%	LEOPARD	Observed data (t1)	2.75939294522646	-1.70722878955075
maskObs = 1%	LEOPARD	Observed data (t1)	1.73825698115715	3.0748725264903
maskObs = 1%	LEOPARD	Observed data (t1)	1.67493244845562	0.901994175963218
maskObs = 1%	LEOPARD	Observed data (t1)	0.968001478007352	-1.01661387192298
maskObs = 1%	LEOPARD	Observed data (t1)	2.85691284787613	2.96368662697381
maskObs = 1%	LEOPARD	Observed data (t1)	1.73538820517535	0.571134713028516
maskObs = 1%	LEOPARD	Observed data (t1)	2.1682295098906	2.97627064309003
maskObs = 1%	LEOPARD	Observed data (t1)	1.77289331894302	-0.208493488076292
maskObs = 1%	LEOPARD	Observed data (t1)	2.50524337670866	0.329406566852194
maskObs = 1%	LEOPARD	Observed data (t1)	3.46785378855791	-0.70432797449521
maskObs = 1%	LEOPARD	Observed data (t1)	1.57380958458104	0.902773830809311
maskObs = 1%	LEOPARD	Observed data (t1)	2.08045473029443	2.94997007648848
maskObs = 1%	LEOPARD	Observed data (t1)	1.96133984804463	2.07335664968997
maskObs = 1%	LEOPARD	Observed data (t1)	1.10830844873422	-2.09824048262435
maskObs = 1%	LEOPARD	Observed data (t1)	2.02069586501701	0.398379154133783
maskObs = 1%	LEOPARD	Observed data (t1)	1.58677131397885	2.83027738029532
maskObs = 1%	LEOPARD	Observed data (t1)	0.724507530029053	0.540231277966364
maskObs = 1%	LEOPARD	Observed data (t1)	2.45898504282493	3.32205799450322
maskObs = 1%	LEOPARD	Observed data (t1)	2.40115829231813	-2.10273841403836
maskObs = 1%	LEOPARD	Observed data (t1)	2.99972438526964	-0.543502534862684
maskObs = 1%	LEOPARD	Observed data (t1)	1.44114366512622	0.426383332482435
maskObs = 1%	LEOPARD	Observed data (t1)	1.07529440749147	-2.8353369357675
maskObs = 1%	LEOPARD	Observed data (t1)	2.69376485050554	-1.07612386502526
maskObs = 1%	LEOPARD	Observed data (t1)	2.103952083168	-0.318035934432519
maskObs = 1%	LEOPARD	Observed data (t1)	0.669965976003805	-0.0140000248456124
maskObs = 1%	LEOPARD	Observed data (t1)	2.7876152192426	2.22384142703888
maskObs = 1%	LEOPARD	Observed data (t1)	1.61219485002306	2.03700752592404
maskObs = 1%	LEOPARD	Observed data (t1)	1.98134743666635	2.5620364939166
maskObs = 1%	LEOPARD	Observed data (t1)	2.14358253730816	-2.31844832807681
maskObs = 1%	LEOPARD	Observed data (t1)	1.85707534147452	-1.53253959462503
maskObs = 1%	LEOPARD	Observed data (t1)	1.85729775758885	0.58195644953169
maskObs = 1%	LEOPARD	Observed data (t1)	2.65876247332118	2.09241235295019
maskObs = 1%	LEOPARD	Observed data (t1)	0.565823287080391	-1.82166682609462
maskObs = 1%	LEOPARD	Observed data (t1)	2.57774897769886	-0.503558084023716
maskObs = 1%	LEOPARD	Observed data (t1)	2.07828245268819	0.0217169598436884
maskObs = 1%	LEOPARD	Observed data (t1)	1.02127510424647	1.85299510202637
maskObs = 1%	LEOPARD	Observed data (t1)	3.17311945999918	2.12797177724965
maskObs = 1%	LEOPARD	Observed data (t1)	2.17200432205194	-2.36946071281438
maskObs = 1%	LEOPARD	Observed data (t1)	3.51856619863191	-0.889942868671304
maskObs = 1%	LEOPARD	Observed data (t1)	2.16037417537445	-2.34937520030592
maskObs = 1%	LEOPARD	Observed data (t1)	3.16182933959226	-0.319308893370126
maskObs = 1%	LEOPARD	Observed data (t1)	2.78982377642438	2.76975375347341
maskObs = 1%	LEOPARD	Observed data (t1)	0.760290618334683	1.48614951002353
maskObs = 1%	LEOPARD	Observed data (t1)	2.1717084716169	-0.624630459645308
maskObs = 1%	LEOPARD	Observed data (t1)	1.71946468753197	-0.279481204363156
maskObs = 1%	LEOPARD	Observed data (t1)	0.289602709344714	-0.52069114002594
maskObs = 1%	LEOPARD	Observed data (t1)	3.35763018315806	0.351268062637534
maskObs = 1%	LEOPARD	Observed data (t1)	2.46708194009556	0.651246941051176
maskObs = 1%	LEOPARD	Observed data (t1)	2.78199884998472	1.68062260768266
maskObs = 1%	LEOPARD	Observed data (t1)	2.58202245114919	-0.126654272369287
maskObs = 1%	LEOPARD	Observed data (t1)	2.46944806715505	0.654146782153187
maskObs = 1%	LEOPARD	Observed data (t1)	3.39509402423213	1.36212469017276
maskObs = 1%	LEOPARD	Observed data (t1)	2.59484494181214	-0.56139921890496
maskObs = 1%	LEOPARD	Observed data (t1)	1.15816783061021	-0.817848024344472
maskObs = 1%	LEOPARD	Observed data (t1)	1.71577650869303	0.277113134863867
maskObs = 1%	LEOPARD	Observed data (t1)	1.86836784022742	1.02779494474311
maskObs = 1%	LEOPARD	Observed data (t1)	-0.322725126163765	-2.04565717432604
maskObs = 1%	LEOPARD	Observed data (t1)	3.85928784420016	-0.2528155586022
maskObs = 1%	LEOPARD	Observed data (t1)	0.5667410267623	1.67336663160197
maskObs = 1%	LEOPARD	Observed data (t1)	1.73049436477531	-2.48063608288201
maskObs = 1%	LEOPARD	Observed data (t1)	1.56892957907652	-2.36202145501802
maskObs = 1%	LEOPARD	Observed data (t1)	2.11592192317715	-1.22563060726823
maskObs = 1%	LEOPARD	Observed data (t1)	3.4191532197275	-1.06979232589595
maskObs = 1%	LEOPARD	Observed data (t1)	2.00276764318563	-0.971445632100415
maskObs = 1%	LEOPARD	Observed data (t1)	1.87568263486123	2.2133920252207
maskObs = 1%	LEOPARD	Observed data (t1)	2.35389717175337	3.15891342679557
maskObs = 1%	LEOPARD	Observed data (t1)	1.08176535692514	-1.41013272712646
maskObs = 1%	LEOPARD	Observed data (t1)	1.79367950094553	-0.432720518396425
maskObs = 1%	LEOPARD	Observed data (t1)	3.26993204035639	2.1598761511847
maskObs = 1%	LEOPARD	Observed data (t1)	1.27425406493158	1.48076331511498
maskObs = 1%	LEOPARD	Observed data (t1)	1.73502722269107	1.51911366675399
maskObs = 1%	LEOPARD	Observed data (t1)	-3.5402874310449	-0.469365312924506
maskObs = 1%	LEOPARD	Observed data (t1)	2.08475435826614	-1.58887451007761
maskObs = 1%	LEOPARD	Observed data (t1)	0.242968801124967	-0.885388950300396
maskObs = 1%	LEOPARD	Observed data (t1)	0.793837425383264	-0.57944294762493
maskObs = 1%	LEOPARD	Observed data (t1)	2.91278760083319	1.36299825803789
maskObs = 1%	LEOPARD	Observed data (t1)	0.954624393332486	-0.850853777265036
maskObs = 1%	LEOPARD	Observed data (t1)	2.46178593165449	2.82726967326538
maskObs = 1%	LEOPARD	Observed data (t1)	1.90397690330878	1.73782791629392
maskObs = 1%	LEOPARD	Observed data (t1)	3.1306167215913	1.15530422754344
maskObs = 1%	LEOPARD	Observed data (t1)	2.08972914589666	2.64015699175418
maskObs = 1%	LEOPARD	Observed data (t1)	2.05546288220372	-1.21811100068319
maskObs = 1%	LEOPARD	Observed data (t1)	-0.239189544703332	-0.852017970712864
maskObs = 1%	LEOPARD	Observed data (t1)	0.913517261938539	1.26722419946964
maskObs = 1%	LEOPARD	Observed data (t1)	1.92178773219672	0.866790022955896
maskObs = 1%	LEOPARD	Observed data (t1)	2.72326156617781	3.08912908314443
maskObs = 1%	LEOPARD	Observed data (t1)	1.89628360311371	1.61016857738692
maskObs = 1%	LEOPARD	Observed data (t1)	0.471705954295023	-0.372290019553962
maskObs = 1%	LEOPARD	Observed data (t1)	3.45753558047348	0.0906809638246641
maskObs = 1%	LEOPARD	Observed data (t1)	1.30186592036018	-2.34531809504428
maskObs = 1%	LEOPARD	Observed data (t1)	2.39258820977058	2.93982245039611
maskObs = 1%	LEOPARD	Observed data (t1)	1.31737462670339	-1.79913363335378
maskObs = 1%	LEOPARD	Observed data (t1)	1.95673904135847	1.6645138905813
maskObs = 1%	LEOPARD	Observed data (t1)	2.13361879820916	2.40594977709661
maskObs = 1%	LEOPARD	Observed data (t1)	2.20160460501673	2.97803383185659
maskObs = 1%	LEOPARD	Observed data (t1)	2.37374161403416	-1.0002670257888
maskObs = 1%	LEOPARD	Observed data (t1)	2.96057274939009	1.33867765484049
maskObs = 1%	LEOPARD	Observed data (t1)	3.23500913892183	-0.670467342422057
maskObs = 1%	LEOPARD	Observed data (t1)	2.6805917801607	3.20065260140292
maskObs = 1%	LEOPARD	Observed data (t1)	1.8325009617858	-1.34706502990382
maskObs = 1%	LEOPARD	Observed data (t1)	2.7704066698007	-0.0072401139205063
maskObs = 1%	LEOPARD	Observed data (t1)	2.61245189588054	0.977805735586874
maskObs = 1%	LEOPARD	Observed data (t1)	1.11667803341881	-2.42449565970107
maskObs = 1%	LEOPARD	Observed data (t1)	0.288911138813486	-2.6019674372019
maskObs = 1%	LEOPARD	Observed data (t1)	2.86338493132741	1.18968585251479
maskObs = 1%	LEOPARD	Observed data (t1)	3.22435025677093	-1.03687228151764
maskObs = 1%	LEOPARD	Observed data (t1)	0.714988104345188	-1.79899582148754
maskObs = 1%	LEOPARD	Observed data (t1)	2.2568204275248	0.106228414249503
maskObs = 1%	LEOPARD	Observed data (t1)	0.922782671385984	0.888503064271119
maskObs = 1%	LEOPARD	Observed data (t1)	2.64309399876172	0.674126319960636
maskObs = 1%	LEOPARD	Observed data (t1)	2.42619484943493	2.50394837002779
maskObs = 1%	LEOPARD	Observed data (t1)	1.08477560756323	-1.58510401336643
maskObs = 1%	LEOPARD	Observed data (t1)	1.80073620895836	0.438193670180683
maskObs = 1%	LEOPARD	Observed data (t1)	1.10263914857243	1.49602919853272
maskObs = 1%	LEOPARD	Observed data (t1)	2.74060331190475	1.73923457320384
maskObs = 1%	LEOPARD	Observed data (t1)	1.31994091629558	-1.96503909859265
maskObs = 1%	LEOPARD	Observed data (t1)	1.58651010806976	0.00500182791414151
maskObs = 1%	LEOPARD	Observed data (t1)	0.715553589464511	-1.71236824414577
maskObs = 1%	LEOPARD	Observed data (t1)	1.27835386497442	0.313913757819456
maskObs = 1%	LEOPARD	Observed data (t1)	0.762663947334084	-0.715827960511182
maskObs = 1%	LEOPARD	Observed data (t1)	0.912982673255867	-0.948108999952469
maskObs = 1%	LEOPARD	Observed data (t1)	2.08243564475602	-0.428922428424039
maskObs = 1%	LEOPARD	Observed data (t1)	2.2753788790407	-0.801465121324136
maskObs = 1%	LEOPARD	Observed data (t1)	3.62249631424719	0.118342022117735
maskObs = 1%	LEOPARD	Observed data (t1)	3.13607319338806	0.383267831407918
maskObs = 1%	LEOPARD	Observed data (t1)	0.664192283243806	1.17412298823997
maskObs = 1%	LEOPARD	Observed data (t1)	1.35007040783638	-1.70870954972016
maskObs = 1%	LEOPARD	Observed data (t1)	3.50239959774167	-0.116721644718924
maskObs = 1%	LEOPARD	Observed data (t1)	1.79498999370225	-0.677873241928755
maskObs = 1%	LEOPARD	Observed data (t1)	0.94636103566659	-0.955703534760864
maskObs = 1%	LEOPARD	Observed data (t1)	1.30012515121431	-2.16994144999516
maskObs = 1%	LEOPARD	Observed data (t1)	1.28589126844072	2.81018517611878
maskObs = 1%	LEOPARD	Observed data (t1)	2.59920514008477	1.32180384690272
maskObs = 1%	LEOPARD	Observed data (t1)	3.1827664351173	-0.946666366796526
maskObs = 1%	LEOPARD	Observed data (t1)	2.46380820007088	0.632042167894133
maskObs = 1%	LEOPARD	Observed data (t1)	0.630159865846301	-1.2095504701742
maskObs = 1%	LEOPARD	Observed data (t1)	3.08292004397897	2.06012613787879
maskObs = 1%	LEOPARD	Observed data (t1)	1.26104852739708	-1.87025073685243
maskObs = 1%	LEOPARD	Observed data (t1)	1.30759741133546	-1.45161290254828
maskObs = 1%	LEOPARD	Observed data (t1)	1.95452376042761	0.596575815275804
maskObs = 1%	LEOPARD	Observed data (t1)	2.11909880752777	3.35662874399496
maskObs = 1%	LEOPARD	Observed data (t1)	3.1773826333452	2.09000048468408
maskObs = 1%	LEOPARD	Observed data (t1)	2.69875244680868	-1.00030350632717
maskObs = 1%	LEOPARD	Observed data (t1)	1.04849167634949	1.7684080643239
maskObs = 1%	LEOPARD	Observed data (t1)	1.6008499907145	2.895450646197
maskObs = 1%	LEOPARD	Observed data (t1)	3.05677575248776	1.7012444730887
maskObs = 1%	LEOPARD	Observed data (t1)	0.561231535268553	-0.661631183745752
maskObs = 1%	LEOPARD	Observed data (t1)	1.1174373342785	1.40613194660512
maskObs = 1%	LEOPARD	Observed data (t1)	2.92698346270695	-0.286919859224369
maskObs = 1%	LEOPARD	Observed data (t1)	-3.33132660398729	-0.310630822498636
maskObs = 1%	LEOPARD	Observed data (t1)	1.88601991709291	1.60259398401322
maskObs = 1%	LEOPARD	Observed data (t1)	3.14513609248091	0.342777944436964
maskObs = 1%	LEOPARD	Observed data (t1)	2.11814397856838	-0.0456926145097902
maskObs = 1%	LEOPARD	Observed data (t1)	3.05178883636841	-1.61726049359172
maskObs = 1%	LEOPARD	Observed data (t1)	3.56122809202923	0.0315130391886189
maskObs = 1%	LEOPARD	Observed data (t1)	-3.18443666516998	-1.26704398459285
maskObs = 1%	LEOPARD	Observed data (t1)	2.16308593685843	2.90413413773757
maskObs = 1%	LEOPARD	Observed data (t1)	1.62809210834446	2.48530443325017
maskObs = 1%	LEOPARD	Observed data (t1)	0.539808687435804	0.364827425174104
maskObs = 1%	LEOPARD	Observed data (t1)	2.45257389767932	-0.270124289750924
maskObs = 1%	LEOPARD	Observed data (t1)	3.34704297648697	0.396454451402267
maskObs = 1%	LEOPARD	Observed data (t1)	2.04802387378562	-1.62926300800749
maskObs = 1%	LEOPARD	Observed data (t1)	3.13240962196544	0.683485331418836
maskObs = 1%	LEOPARD	Observed data (t1)	-3.83580215744518	-0.0763180166477793
maskObs = 1%	LEOPARD	Observed data (t1)	-0.112120298823304	0.552123170528336
maskObs = 1%	LEOPARD	Observed data (t1)	0.192711858395983	0.943787042082434
maskObs = 1%	LEOPARD	Observed data (t1)	1.55021818382701	-2.5623736301021
maskObs = 1%	LEOPARD	Observed data (t1)	2.36719374235498	-2.46765596723656
maskObs = 1%	LEOPARD	Observed data (t1)	3.31149055759937	-0.194683268790907
maskObs = 1%	LEOPARD	Observed data (t1)	3.56590704874518	0.052554222179198
maskObs = 1%	LEOPARD	Observed data (t1)	0.426019933529156	-0.968315914644641
maskObs = 1%	LEOPARD	Observed data (t1)	3.60278758004779	-0.0527805403070697
maskObs = 1%	LEOPARD	Observed data (t1)	3.52443318619962	0.740145545008036
maskObs = 1%	LEOPARD	Observed data (t1)	1.17324097420166	-1.21092281988186
maskObs = 1%	LEOPARD	Observed data (t1)	1.25373809334166	0.79629498536824
maskObs = 1%	LEOPARD	Observed data (t1)	2.70478592631092	2.4996938624895
maskObs = 1%	LEOPARD	Observed data (t1)	1.15910782022053	-2.72576016078738
maskObs = 1%	LEOPARD	Observed data (t1)	1.79416105002588	0.128736199355983
maskObs = 1%	LEOPARD	Observed data (t1)	0.452669941264466	0.610518074734931
maskObs = 1%	LEOPARD	Observed data (t1)	1.27891864630196	0.249621598690801
maskObs = 1%	LEOPARD	Observed data (t1)	2.09473284107107	-0.517754416185602
maskObs = 1%	LEOPARD	Observed data (t1)	1.48797055358549	-1.57229586858756
maskObs = 1%	LEOPARD	Observed data (t1)	2.60529737241651	3.16634898667809
maskObs = 1%	LEOPARD	Observed data (t1)	1.74120857352914	-1.43211380439981
maskObs = 1%	LEOPARD	Observed data (t1)	1.61957216837415	-1.68772075899077
maskObs = 1%	LEOPARD	Observed data (t1)	1.64036277132855	2.06002808625166
maskObs = 1%	LEOPARD	Observed data (t1)	1.59507949771783	-2.16893360580287
maskObs = 1%	LEOPARD	Observed data (t1)	3.37958908606764	-0.575005148194502
maskObs = 1%	LEOPARD	Observed data (t1)	1.97812146184941	2.40786251374614
maskObs = 1%	LEOPARD	Observed data (t1)	0.715509425543687	0.102204675191595
maskObs = 1%	LEOPARD	Observed data (t1)	1.13399240651063	-1.85729150616232
maskObs = 1%	LEOPARD	Observed data (t1)	1.73597402762285	-1.78325403248598
maskObs = 1%	LEOPARD	Observed data (t1)	1.59189863882651	3.03059740213695
maskObs = 1%	LEOPARD	Observed data (t1)	1.30510514783895	0.394948026432314
maskObs = 1%	LEOPARD	Observed data (t1)	2.61949162501993	-1.55522735271973
maskObs = 1%	LEOPARD	Observed data (t1)	2.48418542792842	-0.34239161352435
maskObs = 1%	LEOPARD	Observed data (t1)	1.40935441027816	-0.170799212227634
maskObs = 1%	LEOPARD	Observed data (t1)	1.09826319388847	2.352462509505
maskObs = 1%	LEOPARD	Observed data (t1)	1.6490676436989	1.34052501787117
maskObs = 1%	LEOPARD	Observed data (t1)	2.03028890726532	-0.185793295086102
maskObs = 1%	LEOPARD	Observed data (t1)	2.64454115682859	0.90755975128667
maskObs = 1%	LEOPARD	Observed data (t1)	2.01263072334736	-0.415623355518139
maskObs = 1%	LEOPARD	Observed data (t1)	1.04672095584335	-2.45990124990869
maskObs = 1%	LEOPARD	Observed data (t1)	1.5265749522907	0.365984964971679
maskObs = 1%	LEOPARD	Observed data (t1)	1.4267692055633	-0.14174649653097
maskObs = 1%	LEOPARD	Observed data (t1)	1.14526523618736	1.44805737862842
maskObs = 1%	LEOPARD	Observed data (t1)	0.456008955105014	-1.43984256780431
maskObs = 1%	LEOPARD	Observed data (t1)	2.83383855006118	-1.21979635551832
maskObs = 1%	LEOPARD	Observed data (t1)	3.21401696651267	0.172444816561195
maskObs = 1%	LEOPARD	Observed data (t1)	3.3727466906344	0.555189897357737
maskObs = 1%	LEOPARD	Observed data (t1)	2.03623981456269	-2.41322528832914
maskObs = 1%	LEOPARD	Observed data (t1)	1.30177577973641	2.49033610472533
maskObs = 1%	LEOPARD	Observed data (t1)	1.53373174636144	2.69752694399945
maskObs = 1%	LEOPARD	Observed data (t1)	2.10644978100457	-2.32340640918896
maskObs = 1%	LEOPARD	Observed data (t1)	1.99880264255053	-1.99656257010845
maskObs = 1%	LEOPARD	Observed data (t1)	1.25347620880376	1.80221003811706
maskObs = 1%	LEOPARD	Observed data (t1)	1.27161224126715	0.874198712249931
maskObs = 1%	LEOPARD	Observed data (t1)	1.60846885106336	-0.35737310710187
maskObs = 1%	LEOPARD	Observed data (t1)	2.83190455744845	0.534909592890054
maskObs = 1%	LEOPARD	Observed data (t1)	3.07006255208739	-0.130100289396014
maskObs = 1%	LEOPARD	Observed data (t1)	-1.36283404904584	-3.56292721722379
maskObs = 1%	LEOPARD	Observed data (t1)	1.58237293227832	0.322470796609185
maskObs = 1%	LEOPARD	Observed data (t1)	0.780683981999225	-0.0145800112229715
maskObs = 1%	LEOPARD	Observed data (t2)	-1.76659848993106	0.319600726423434
maskObs = 1%	LEOPARD	Observed data (t2)	-2.74042939338876	3.00028788147748
maskObs = 1%	LEOPARD	Observed data (t2)	-1.75725395762444	-0.103156606928072
maskObs = 1%	LEOPARD	Observed data (t2)	-1.51851382779065	-0.0149843909578627
maskObs = 1%	LEOPARD	Observed data (t2)	-1.60164586230046	-0.247206761174881
maskObs = 1%	LEOPARD	Observed data (t2)	-1.14619336966874	-3.49825674996113
maskObs = 1%	LEOPARD	Observed data (t2)	-3.68102073416495	1.0187839079618
maskObs = 1%	LEOPARD	Observed data (t2)	-2.18624738838765	-0.23314952301969
maskObs = 1%	LEOPARD	Observed data (t2)	-0.85998823052988	1.68519776099409
maskObs = 1%	LEOPARD	Observed data (t2)	-3.27150398640703	1.36374162044485
maskObs = 1%	LEOPARD	Observed data (t2)	-0.356410661516011	-2.03280546985928
maskObs = 1%	LEOPARD	Observed data (t2)	-0.699206330332397	-1.24630393106465
maskObs = 1%	LEOPARD	Observed data (t2)	-2.15956046891234	2.81669924024928
maskObs = 1%	LEOPARD	Observed data (t2)	-0.82126319295161	-1.51650501815782
maskObs = 1%	LEOPARD	Observed data (t2)	-0.146359164674085	-0.00170595327672375
maskObs = 1%	LEOPARD	Observed data (t2)	-2.20332958834075	-0.254893331613108
maskObs = 1%	LEOPARD	Observed data (t2)	-0.747285982636182	2.37910540701222
maskObs = 1%	LEOPARD	Observed data (t2)	-2.76855275044071	-2.20149145178212
maskObs = 1%	LEOPARD	Observed data (t2)	-1.48692700288487	-1.20280778330627
maskObs = 1%	LEOPARD	Observed data (t2)	-0.675855916776069	-2.47406450110481
maskObs = 1%	LEOPARD	Observed data (t2)	-1.02723140105483	-0.0144323846347372
maskObs = 1%	LEOPARD	Observed data (t2)	-1.86683866417626	1.07717059065251
maskObs = 1%	LEOPARD	Observed data (t2)	-0.392580835543542	-2.5710660911769
maskObs = 1%	LEOPARD	Observed data (t2)	-2.03838681205674	0.814884323710218
maskObs = 1%	LEOPARD	Observed data (t2)	-0.863814795691314	0.685034690887345
maskObs = 1%	LEOPARD	Observed data (t2)	-0.790604724959248	0.0134980935570463
maskObs = 1%	LEOPARD	Observed data (t2)	-1.42177426394179	-0.956226165308695
maskObs = 1%	LEOPARD	Observed data (t2)	-0.210196729391956	-1.99009619504045
maskObs = 1%	LEOPARD	Observed data (t2)	-0.419633387713947	-1.26061658723241
maskObs = 1%	LEOPARD	Observed data (t2)	-1.21003926535615	-2.10625736322049
maskObs = 1%	LEOPARD	Observed data (t2)	-2.97156827761585	1.09732186503948
maskObs = 1%	LEOPARD	Observed data (t2)	-1.68877689320461	1.9111826705164
maskObs = 1%	LEOPARD	Observed data (t2)	-0.215658767936787	-0.91227407066833
maskObs = 1%	LEOPARD	Observed data (t2)	-2.10388141616674	-0.620381725472804
maskObs = 1%	LEOPARD	Observed data (t2)	-1.36974140990628	2.22029578113363
maskObs = 1%	LEOPARD	Observed data (t2)	-1.03470966300114	-3.52838475106248
maskObs = 1%	LEOPARD	Observed data (t2)	-0.980838467592857	1.22855881350182
maskObs = 1%	LEOPARD	Observed data (t2)	-2.7301436463968	1.3074945979477
maskObs = 1%	LEOPARD	Observed data (t2)	-2.20510768363676	-2.37420815551511
maskObs = 1%	LEOPARD	Observed data (t2)	-1.73343266562313	2.46736580245751
maskObs = 1%	LEOPARD	Observed data (t2)	-1.302948118234	2.23327565112394
maskObs = 1%	LEOPARD	Observed data (t2)	-3.09765075446204	1.80137766741388
maskObs = 1%	LEOPARD	Observed data (t2)	-0.704693010917792	-1.27266391581586
maskObs = 1%	LEOPARD	Observed data (t2)	-3.45467892551315	-0.606709587261082
maskObs = 1%	LEOPARD	Observed data (t2)	-0.399642148780382	1.04533459007225
maskObs = 1%	LEOPARD	Observed data (t2)	-1.27419680778369	1.97631981918486
maskObs = 1%	LEOPARD	Observed data (t2)	-2.34587709703637	-1.99418839181025
maskObs = 1%	LEOPARD	Observed data (t2)	-0.867137091285221	1.84049425681106
maskObs = 1%	LEOPARD	Observed data (t2)	-1.90379964706755	-2.70941159641161
maskObs = 1%	LEOPARD	Observed data (t2)	-2.75969759375657	-0.265719675563571
maskObs = 1%	LEOPARD	Observed data (t2)	-1.592558496287	2.38193231086949
maskObs = 1%	LEOPARD	Observed data (t2)	-2.27406017106984	0.956766145211262
maskObs = 1%	LEOPARD	Observed data (t2)	-1.57344856359362	2.35522637756098
maskObs = 1%	LEOPARD	Observed data (t2)	0.895269966143872	-0.808402830335397
maskObs = 1%	LEOPARD	Observed data (t2)	-0.614404395688647	-2.86006193865458
maskObs = 1%	LEOPARD	Observed data (t2)	-1.11766052820274	-0.516382916985201
maskObs = 1%	LEOPARD	Observed data (t2)	-1.88373442640107	1.97873631189717
maskObs = 1%	LEOPARD	Observed data (t2)	-0.93697129608533	-2.2233605704956
maskObs = 1%	LEOPARD	Observed data (t2)	-3.13905437416979	2.04398431106347
maskObs = 1%	LEOPARD	Observed data (t2)	-3.00137912927744	2.33387258632544
maskObs = 1%	LEOPARD	Observed data (t2)	-2.23463824969147	2.47783958505419
maskObs = 1%	LEOPARD	Observed data (t2)	-1.34509624408629	-1.20158825042674
maskObs = 1%	LEOPARD	Observed data (t2)	-0.704669028832274	0.463226499404565
maskObs = 1%	LEOPARD	Observed data (t2)	-0.415063343530314	-1.67067286246162
maskObs = 1%	LEOPARD	Observed data (t2)	-2.70511592418693	2.79628505820811
maskObs = 1%	LEOPARD	Observed data (t2)	-1.40294823430323	2.36533853441863
maskObs = 1%	LEOPARD	Observed data (t2)	2.09740308433398	-0.765111457637272
maskObs = 1%	LEOPARD	Observed data (t2)	-0.415616049966045	-2.42639854286901
maskObs = 1%	LEOPARD	Observed data (t2)	-1.20417395624065	-0.239507018889961
maskObs = 1%	LEOPARD	Observed data (t2)	-1.73018683579817	3.06072135067191
maskObs = 1%	LEOPARD	Observed data (t2)	-0.428495081276231	-3.17553945125735
maskObs = 1%	LEOPARD	Observed data (t2)	-2.71712522357787	1.87188326141989
maskObs = 1%	LEOPARD	Observed data (t2)	-1.75322125489601	-0.128398013638984
maskObs = 1%	LEOPARD	Observed data (t2)	-3.37371004512102	0.709117637057349
maskObs = 1%	LEOPARD	Observed data (t2)	-1.18598639423127	2.06954841069853
maskObs = 1%	LEOPARD	Observed data (t2)	-3.14786268032242	-0.515424854108318
maskObs = 1%	LEOPARD	Observed data (t2)	-3.7408495445839	0.12318006274913
maskObs = 1%	LEOPARD	Observed data (t2)	-1.01098381462897	-2.71062237837801
maskObs = 1%	LEOPARD	Observed data (t2)	-0.713519935294448	-1.47720001021085
maskObs = 1%	LEOPARD	Observed data (t2)	-2.58594096641534	2.98935424684988
maskObs = 1%	LEOPARD	Observed data (t2)	-0.51847557783619	0.38528805880588
maskObs = 1%	LEOPARD	Observed data (t2)	2.13349431309384	-0.00206536732437566
maskObs = 1%	LEOPARD	Observed data (t2)	-1.39391139946549	0.190868213390599
maskObs = 1%	LEOPARD	Observed data (t2)	-1.2888717009431	2.84927756601442
maskObs = 1%	LEOPARD	Observed data (t2)	-1.89712094799823	2.2261081115726
maskObs = 1%	LEOPARD	Observed data (t2)	-1.32689644700615	-0.798691610607942
maskObs = 1%	LEOPARD	Observed data (t2)	-1.42187635202425	-1.87513144743688
maskObs = 1%	LEOPARD	Observed data (t2)	-2.51484143378053	1.65578095392307
maskObs = 1%	LEOPARD	Observed data (t2)	-2.65434573580977	0.146782981046443
maskObs = 1%	LEOPARD	Observed data (t2)	-2.98827194332881	-1.44704697040158
maskObs = 1%	LEOPARD	Observed data (t2)	-1.01303940380326	-1.35201073120189
maskObs = 1%	LEOPARD	Observed data (t2)	-1.28876783602134	-1.3223600732192
maskObs = 1%	LEOPARD	Observed data (t2)	-0.838758929373109	0.552420031921979
maskObs = 1%	LEOPARD	Observed data (t2)	-0.851315244261955	-2.25355048474587
maskObs = 1%	LEOPARD	Observed data (t2)	-0.99160456425768	-1.02778975639293
maskObs = 1%	LEOPARD	Observed data (t2)	-0.846850036013619	0.521611217854181
maskObs = 1%	LEOPARD	Observed data (t2)	-0.606542377495864	-1.46007969631949
maskObs = 1%	LEOPARD	Observed data (t2)	-1.1762523992723	1.96422016511084
maskObs = 1%	LEOPARD	Observed data (t2)	-1.22818541067874	2.06728455485356
maskObs = 1%	LEOPARD	Observed data (t2)	-0.727328083309583	-1.07238856795525
maskObs = 1%	LEOPARD	Observed data (t2)	-1.95914298635836	2.90566875180568
maskObs = 1%	LEOPARD	Observed data (t2)	-0.903518973323596	2.11606604945426
maskObs = 1%	LEOPARD	Observed data (t2)	-2.22094243161261	0.696418401970547
maskObs = 1%	LEOPARD	Observed data (t2)	-2.41252746835346	-1.91685379044742
maskObs = 1%	LEOPARD	Observed data (t2)	-2.15310467105616	0.0872225189377458
maskObs = 1%	LEOPARD	Observed data (t2)	-1.20268999301672	-0.247282562203466
maskObs = 1%	LEOPARD	Observed data (t2)	-1.43445640482668	-1.46697827952857
maskObs = 1%	LEOPARD	Observed data (t2)	-3.76033793266811	1.25666235315051
maskObs = 1%	LEOPARD	Observed data (t2)	-1.13941567804354	-2.13287481666137
maskObs = 1%	LEOPARD	Observed data (t2)	-0.826250837643742	-2.12954175258342
maskObs = 1%	LEOPARD	Observed data (t2)	-3.14321300987033	-0.714989529551989
maskObs = 1%	LEOPARD	Observed data (t2)	-0.552866330445561	-2.08544008857947
maskObs = 1%	LEOPARD	Observed data (t2)	-3.67475741682026	1.51557145264302
maskObs = 1%	LEOPARD	Observed data (t2)	-1.06359457886475	0.623512635385157
maskObs = 1%	LEOPARD	Observed data (t2)	-1.56339329843263	-1.94742539528129
maskObs = 1%	LEOPARD	Observed data (t2)	-3.8897020458832	-0.309467159243357
maskObs = 1%	LEOPARD	Observed data (t2)	-2.52934748050727	0.460925605483169
maskObs = 1%	LEOPARD	Observed data (t2)	-0.898610882642077	-1.09935687927847
maskObs = 1%	LEOPARD	Observed data (t2)	-1.22383865863716	0.25889162305626
maskObs = 1%	LEOPARD	Observed data (t2)	-1.49096285464855	0.109379220585863
maskObs = 1%	LEOPARD	Observed data (t2)	-0.944902256313888	0.144912702643053
maskObs = 1%	LEOPARD	Observed data (t2)	-0.493276019133457	-0.601896652138637
maskObs = 1%	LEOPARD	Observed data (t2)	-1.6781095272336	0.421127093464409
maskObs = 1%	LEOPARD	Observed data (t2)	-1.09581016384917	0.297574213636998
maskObs = 1%	LEOPARD	Observed data (t2)	-2.89829373060094	1.36570914205763
maskObs = 1%	LEOPARD	Observed data (t2)	-0.848270114847725	-2.76548419324611
maskObs = 1%	LEOPARD	Observed data (t2)	-0.268252862451796	0.584419209248807
maskObs = 1%	LEOPARD	Observed data (t2)	0.207859355673296	-0.865484671298519
maskObs = 1%	LEOPARD	Observed data (t2)	-3.22888562830078	1.75201488361811
maskObs = 1%	LEOPARD	Observed data (t2)	2.91905459577775	-1.9889286266288
maskObs = 1%	LEOPARD	Observed data (t2)	-2.2052859189851	-2.61699725913473
maskObs = 1%	LEOPARD	Observed data (t2)	-0.830621025161245	-0.802531600598635
maskObs = 1%	LEOPARD	Observed data (t2)	-1.20449351334089	0.790674440628197
maskObs = 1%	LEOPARD	Observed data (t2)	-2.14058812213932	-0.808684099403352
maskObs = 1%	LEOPARD	Observed data (t2)	-1.99568900789815	-2.04728491856338
maskObs = 1%	LEOPARD	Observed data (t2)	-2.25793155247712	2.60195308826392
maskObs = 1%	LEOPARD	Observed data (t2)	-1.61906030412424	-0.00751653004416147
maskObs = 1%	LEOPARD	Observed data (t2)	-3.43055897455071	0.839341845524667
maskObs = 1%	LEOPARD	Observed data (t2)	-1.16491348384798	-0.64019033780118
maskObs = 1%	LEOPARD	Observed data (t2)	-1.24009160863204	0.422787563938369
maskObs = 1%	LEOPARD	Observed data (t2)	-3.86420103766046	0.966058020108598
maskObs = 1%	LEOPARD	Observed data (t2)	-2.63989081175602	1.34977517340091
maskObs = 1%	LEOPARD	Observed data (t2)	-2.66391508345223	2.97536745208775
maskObs = 1%	LEOPARD	Observed data (t2)	-2.57029499762082	3.0553198581951
maskObs = 1%	LEOPARD	Observed data (t2)	-0.714295729395086	-1.65639962843704
maskObs = 1%	LEOPARD	Observed data (t2)	-2.23664764478172	2.27243144674122
maskObs = 1%	LEOPARD	Observed data (t2)	-2.52994435309353	-0.0578256621072744
maskObs = 1%	LEOPARD	Observed data (t2)	-0.714064266215195	-0.516477188745828
maskObs = 1%	LEOPARD	Observed data (t2)	-1.24419282898673	-3.54789639268655
maskObs = 1%	LEOPARD	Observed data (t2)	-1.10221655287142	-1.62901919923311
maskObs = 1%	LEOPARD	Observed data (t2)	-1.52773079590732	2.15609340048923
maskObs = 1%	LEOPARD	Observed data (t2)	-2.95709030983472	-0.12326595771497
maskObs = 1%	LEOPARD	Observed data (t2)	-1.07911277065824	1.28246107803868
maskObs = 1%	LEOPARD	Observed data (t2)	-2.11500229457502	0.645277851810486
maskObs = 1%	LEOPARD	Observed data (t2)	-0.643298920543753	0.841418507693869
maskObs = 1%	LEOPARD	Observed data (t2)	-2.31778291606642	2.62910365782558
maskObs = 1%	LEOPARD	Observed data (t2)	-0.935365895195248	0.427642398615952
maskObs = 1%	LEOPARD	Observed data (t2)	-1.80557428863077	1.77823263911183
maskObs = 1%	LEOPARD	Observed data (t2)	-2.41144466645009	1.48224049324331
maskObs = 1%	LEOPARD	Observed data (t2)	-0.188469905211969	1.78193574645663
maskObs = 1%	LEOPARD	Observed data (t2)	0.127875152543221	-0.181228715366923
maskObs = 1%	LEOPARD	Observed data (t2)	-0.738527754469676	-0.880353658006121
maskObs = 1%	LEOPARD	Observed data (t2)	-3.36763720264206	-0.396837352597709
maskObs = 1%	LEOPARD	Observed data (t2)	-2.14286027177885	-0.0392348586302528
maskObs = 1%	LEOPARD	Observed data (t2)	-2.47106498659437	-2.05516616867056
maskObs = 1%	LEOPARD	Observed data (t2)	-0.865910812348301	-3.32655232013199
maskObs = 1%	LEOPARD	Observed data (t2)	-1.61009828700757	-2.29159560173331
maskObs = 1%	LEOPARD	Observed data (t2)	-3.41856589322225	-1.16585314866987
maskObs = 1%	LEOPARD	Observed data (t2)	-1.52009949770544	-1.45851575182846
maskObs = 1%	LEOPARD	Observed data (t2)	-1.82489905791861	-1.52387828901151
maskObs = 1%	LEOPARD	Observed data (t2)	-1.70254669818079	2.39766944906891
maskObs = 1%	LEOPARD	Observed data (t2)	-2.87066794221802	1.1224984045797
maskObs = 1%	LEOPARD	Observed data (t2)	0.523965376156811	-0.28858343534422
maskObs = 1%	LEOPARD	Observed data (t2)	-3.11164306969081	0.404975514723319
maskObs = 1%	LEOPARD	Observed data (t2)	3.29405249734213	-1.50171351721966
maskObs = 1%	LEOPARD	Observed data (t2)	-2.9312932675594	-0.585505343678717
maskObs = 1%	LEOPARD	Observed data (t2)	-1.78366277409329	0.402249801508554
maskObs = 1%	LEOPARD	Observed data (t2)	-3.23894956604842	0.895315313400687
maskObs = 1%	LEOPARD	Observed data (t2)	-2.46099056186145	0.905293842239584
maskObs = 1%	LEOPARD	Observed data (t2)	-1.31612073185727	1.31785052481885
maskObs = 1%	LEOPARD	Observed data (t2)	-1.7593487123352	1.56523570623307
maskObs = 1%	LEOPARD	Observed data (t2)	-1.49254363339303	-2.24842744536135
maskObs = 1%	LEOPARD	Observed data (t2)	-1.30698523074687	1.76584215981324
maskObs = 1%	LEOPARD	Observed data (t2)	-1.32268929794104	0.259618136213122
maskObs = 1%	LEOPARD	Observed data (t2)	-0.223174689930643	-1.90915112591552
maskObs = 1%	LEOPARD	Observed data (t2)	-0.732841005221738	-1.98652919787603
maskObs = 1%	LEOPARD	Observed data (t2)	-0.70572544793645	0.206424209509615
maskObs = 1%	LEOPARD	Observed data (t2)	-1.2575526022065	-0.414186543833833
maskObs = 1%	LEOPARD	Observed data (t2)	-2.43129596450281	-0.266241740300059
maskObs = 1%	LEOPARD	Observed data (t2)	-1.6995109989206	-0.919320943716193
maskObs = 1%	LEOPARD	Observed data (t2)	-1.25614585777677	-2.29132979899084
maskObs = 1%	LEOPARD	Observed data (t2)	-0.0279351373676952	2.1146079218406
maskObs = 1%	LEOPARD	Observed data (t2)	-0.466575004038234	-3.22420517404036
maskObs = 1%	LEOPARD	Observed data (t2)	-2.62372723411312	1.78085071778549
maskObs = 1%	LEOPARD	Observed data (t2)	-2.04081516496827	-0.714994537256715
maskObs = 1%	LEOPARD	Observed data (t2)	-1.2258682246362	2.07885051755773
maskObs = 1%	LEOPARD	Observed data (t2)	-2.26301017772746	2.05174597151228
maskObs = 1%	LEOPARD	Observed data (t2)	0.0816598371982627	-2.14683772713751
maskObs = 1%	LEOPARD	Observed data (t2)	-2.09627578804419	3.14017580995396
maskObs = 1%	LEOPARD	Observed data (t2)	-2.07769764598169	-2.07737975939547
maskObs = 1%	LEOPARD	Observed data (t2)	-1.78962658913019	2.0208510089497
maskObs = 1%	LEOPARD	Observed data (t2)	-2.24879510285485	1.8544676709514
maskObs = 1%	LEOPARD	Observed data (t2)	-2.88737454114161	1.48105314039174
maskObs = 1%	LEOPARD	Observed data (t2)	-0.0319616769838314	0.334498820547662
maskObs = 1%	LEOPARD	Observed data (t2)	-2.03330531087263	1.09845073109832
maskObs = 1%	LEOPARD	Observed data (t2)	-0.157243014382332	-0.178657188371798
maskObs = 1%	LEOPARD	Observed data (t2)	-0.558249444955733	-3.14517398299034
maskObs = 1%	LEOPARD	Observed data (t2)	-2.10639642890976	1.41497388640112
maskObs = 1%	LEOPARD	Observed data (t2)	-2.72012488644769	-0.832188372847455
maskObs = 1%	LEOPARD	Observed data (t2)	-1.15531690930789	-3.49786154276434
maskObs = 1%	LEOPARD	Observed data (t2)	-2.13642444365453	-0.320876226116359
maskObs = 1%	LEOPARD	Observed data (t2)	-3.32015897029793	1.58941916641571
maskObs = 1%	LEOPARD	Observed data (t2)	-1.98848812512089	-2.82845043813485
maskObs = 1%	LEOPARD	Observed data (t2)	-2.65387001452296	1.71239375941474
maskObs = 1%	LEOPARD	Observed data (t2)	-1.36491109852816	-3.50039362949689
maskObs = 1%	LEOPARD	Observed data (t2)	-2.56968701046802	-1.05788362177322
maskObs = 1%	LEOPARD	Observed data (t2)	-2.24807755178701	1.97225468503549
maskObs = 1%	LEOPARD	Observed data (t2)	-1.98542044110325	-0.767802315132422
maskObs = 1%	LEOPARD	Observed data (t2)	-0.800781423683982	-0.0214199575043187
maskObs = 1%	LEOPARD	Observed data (t2)	-3.09962001438917	1.26717411440602
maskObs = 1%	LEOPARD	Observed data (t2)	-1.543345228533	0.794817057165802
maskObs = 1%	LEOPARD	Observed data (t2)	-2.88887709712059	2.48127373101095
maskObs = 1%	LEOPARD	Observed data (t2)	-3.07958660137572	-0.083101767196963
maskObs = 1%	LEOPARD	Observed data (t2)	-0.294660463959519	-2.62064480567232
maskObs = 1%	LEOPARD	Observed data (t2)	-2.99148863639736	1.43874442639834
maskObs = 1%	LEOPARD	Observed data (t2)	-1.83075050111616	0.939221695537121
maskObs = 1%	LEOPARD	Observed data (t2)	-1.17134487521397	0.750033708910807
maskObs = 1%	LEOPARD	Observed data (t2)	-3.8574355644506	1.14004689912618
maskObs = 1%	LEOPARD	Observed data (t2)	-0.659545268610243	-1.69545059566855
maskObs = 1%	LEOPARD	Observed data (t2)	-2.61705454302456	3.11046713387995
maskObs = 1%	LEOPARD	Observed data (t2)	-0.981856646124059	-1.54720614606698
maskObs = 1%	LEOPARD	Observed data (t2)	-0.639171892130293	-1.12696123182314
maskObs = 1%	LEOPARD	Observed data (t2)	-0.685886501125771	-0.794886908896234
maskObs = 1%	LEOPARD	Observed data (t2)	-2.60024759668234	0.212905070655111
maskObs = 1%	LEOPARD	Observed data (t2)	-3.21761288887994	-2.51379056060289
maskObs = 1%	LEOPARD	Observed data (t2)	-1.18428364106572	-3.21085287341762
maskObs = 1%	LEOPARD	Observed data (t2)	-2.06948978488965	2.83957027446777
maskObs = 1%	LEOPARD	Observed data (t2)	-1.79817931966932	-1.40147470997033
maskObs = 1%	LEOPARD	Observed data (t2)	-2.56657401969612	-0.659289795602488
maskObs = 1%	LEOPARD	Observed data (t2)	-0.36086850099225	-2.14718336025016
maskObs = 1%	LEOPARD	Observed data (t2)	-1.95003248533778	0.539762034213166
maskObs = 1%	LEOPARD	Observed data (t2)	-3.77105699387145	0.314288005940835
maskObs = 1%	LEOPARD	Observed data (t2)	-2.58580399683389	-1.23401989748699
maskObs = 1%	LEOPARD	Observed data (t2)	-3.75728507344959	-0.00991253009535278
maskObs = 1%	LEOPARD	Observed data (t2)	-1.94676704487838	-1.07414104126125
maskObs = 1%	LEOPARD	Observed data (t2)	-1.23456920272825	-2.4965057396994
maskObs = 1%	LEOPARD	Observed data (t2)	-3.42102048839613	-0.150426261715837
maskObs = 1%	LEOPARD	Observed data (t2)	-0.307294450788708	-3.07383516367787
maskObs = 1%	LEOPARD	Observed data (t2)	-2.26389795584382	0.961473928150904
maskObs = 1%	LEOPARD	Observed data (t2)	-3.44330670827367	1.88999861841695
maskObs = 1%	LEOPARD	Observed data (t2)	-0.870308875059496	-2.82961051840274
maskObs = 1%	LEOPARD	Observed data (t2)	-1.28713029783889	-2.49435005837621
maskObs = 1%	LEOPARD	Observed data (t2)	-2.19776612020761	0.406419281443549
maskObs = 1%	LEOPARD	Observed data (t2)	-0.925699813574599	0.0926521741260286
maskObs = 1%	LEOPARD	Observed data (t2)	-1.698084849366	1.46065819633845
maskObs = 1%	LEOPARD	Observed data (t2)	-2.60935488441218	-0.951477713418498
maskObs = 1%	LEOPARD	Observed data (t2)	-2.98163575180852	-1.29019790561222
maskObs = 1%	LEOPARD	Observed data (t2)	-2.17497205456397	-0.0227328311165304
maskObs = 1%	LEOPARD	Observed data (t2)	-1.79143726084269	1.61271007776656
maskObs = 1%	LEOPARD	Observed data (t2)	-0.371523965202706	-1.67886111620792
maskObs = 1%	LEOPARD	Observed data (t2)	-0.684922305301543	0.416605250566512
maskObs = 1%	LEOPARD	Observed data (t2)	-3.680752477124	1.44885260666097
maskObs = 1%	LEOPARD	Observed data (t2)	-3.40699093552297	1.90532334118483
maskObs = 1%	LEOPARD	Observed data (t2)	-1.15220650422828	1.07660046682282
maskObs = 1%	LEOPARD	Observed data (t2)	-0.735091244984319	-1.35717505684424
maskObs = 1%	LEOPARD	Observed data (t2)	-0.714103328241297	-0.0457865676088436
maskObs = 1%	LEOPARD	Observed data (t2)	-1.88982595559548	-0.00939354786496096
maskObs = 1%	LEOPARD	Observed data (t2)	-2.7537787937082	2.81472059869025
maskObs = 1%	LEOPARD	Observed data (t2)	-1.72652705678179	2.01160667542316
maskObs = 1%	LEOPARD	Observed data (t2)	-1.86555944464619	1.40839132849579
maskObs = 1%	LEOPARD	Observed data (t2)	-2.20966683264339	-1.01344603630449
maskObs = 1%	LEOPARD	Observed data (t2)	-1.02505951270662	0.494895099204741
maskObs = 1%	LEOPARD	Observed data (t2)	-0.70263828040413	-1.46724743358155
maskObs = 1%	LEOPARD	Observed data (t2)	-1.27661584289708	-2.5995499978499
maskObs = 1%	LEOPARD	Observed data (t2)	-2.0793253887189	0.0539677019756445
maskObs = 1%	LEOPARD	Observed data (t2)	-1.53400170212444	0.414390744450107
maskObs = 1%	LEOPARD	Observed data (t2)	-0.780293657972873	-1.82995981660189
maskObs = 1%	LEOPARD	Observed data (t2)	-1.42964431881575	-1.86431581507872
maskObs = 1%	LEOPARD	Observed data (t2)	-1.88173539344826	-2.19378647225645
maskObs = 1%	LEOPARD	Observed data (t2)	-3.59976451456677	0.212314577315297
maskObs = 1%	LEOPARD	Observed data (t2)	-0.94451850163223	1.98891032982174
maskObs = 1%	LEOPARD	Observed data (t2)	-0.722830145778464	-1.38750058447934
maskObs = 1%	LEOPARD	Observed data (t2)	-3.25454610426756	-0.89700123695996
maskObs = 1%	LEOPARD	Observed data (t2)	-0.969526956269255	0.455979748345356
maskObs = 1%	LEOPARD	Observed data (t2)	-3.27480600423709	1.21139840682436
maskObs = 1%	LEOPARD	Observed data (t2)	0.432690145786099	-1.95682732249192
maskObs = 1%	LEOPARD	Observed data (t2)	-2.59822836542355	1.70859413944672
maskObs = 1%	LEOPARD	Observed data (t2)	-0.635555978544618	1.5401491913999
maskObs = 1%	LEOPARD	Observed data (t2)	-2.13744280569244	1.58833144887936
maskObs = 1%	LEOPARD	Observed data (t2)	-1.60839569042893	1.89082864761144
maskObs = 1%	LEOPARD	Observed data (t2)	-0.212387563134452	-2.63710663974122
maskObs = 1%	LEOPARD	Observed data (t2)	-1.81632928624813	-2.62740845443689
maskObs = 1%	LEOPARD	Observed data (t2)	-1.8735641327433	-1.10127199439482
maskObs = 1%	LEOPARD	Observed data (t2)	-1.7965573397755	-0.318887360186632
maskObs = 1%	LEOPARD	Observed data (t2)	-3.06312260175869	-0.340007415927657
maskObs = 1%	LEOPARD	Observed data (t2)	-2.15338096309521	2.17173470511937
maskObs = 1%	LEOPARD	Observed data (t2)	-1.15399666298645	-1.56701907442777
maskObs = 1%	LEOPARD	Observed data (t2)	-0.254043892160922	1.92286507820533
maskObs = 1%	LEOPARD	Observed data (t2)	-3.51724153643645	1.12245622875028
maskObs = 1%	LEOPARD	Observed data (t2)	-1.22416546717178	-0.21948462733325
maskObs = 1%	LEOPARD	Observed data (t2)	-3.05955488514909	0.238863960851566
maskObs = 1%	LEOPARD	Observed data (t2)	-2.55557490293168	1.0269947547129
maskObs = 1%	LEOPARD	Observed data (t2)	-3.61717949023378	1.53175061193824
maskObs = 1%	LEOPARD	Observed data (t2)	2.83678199202261	2.16376251558046
maskObs = 1%	LEOPARD	Observed data (t2)	0.0233101733056326	-2.24818700490935
maskObs = 1%	LEOPARD	Observed data (t2)	-2.18406742519137	2.31740053383752
maskObs = 1%	LEOPARD	Observed data (t2)	-2.7332198166605	-0.466184635205831
maskObs = 1%	LEOPARD	Observed data (t2)	-0.6573846640875	0.837236443854633
maskObs = 1%	LEOPARD	Observed data (t2)	0.15494161861455	-2.28900812916242
maskObs = 1%	LEOPARD	Observed data (t2)	-1.31922688666083	0.265345187673143
maskObs = 1%	LEOPARD	Observed data (t2)	-3.68848034855528	0.368076108784252
maskObs = 1%	LEOPARD	Observed data (t2)	-0.297149540971102	-2.41995278393901
maskObs = 1%	LEOPARD	Observed data (t2)	-3.56519315767857	0.969119425365524
maskObs = 1%	LEOPARD	Observed data (t2)	-0.594051571629209	-3.18714999911247
maskObs = 1%	LEOPARD	Observed data (t2)	-2.03571613869033	2.43358575099158
maskObs = 1%	LEOPARD	Observed data (t2)	-0.697058206996761	0.79442643938126
maskObs = 1%	LEOPARD	Observed data (t2)	-2.26119093861748	0.983102701820753
maskObs = 1%	LEOPARD	Observed data (t2)	-2.80310392031581	1.52347645942275
maskObs = 1%	LEOPARD	Observed data (t2)	-1.43662154506672	-1.41209827779211
maskObs = 1%	LEOPARD	Observed data (t2)	-0.878932808995801	-2.14162183333026
maskObs = 1%	LEOPARD	Observed data (t2)	2.87519511792744	-2.14909322774793
maskObs = 1%	LEOPARD	Observed data (t2)	-3.1736146910159	-1.60266916873971
maskObs = 1%	LEOPARD	Observed data (t2)	-4.19371962857123	0.402129897837409
maskObs = 1%	LEOPARD	Observed data (t2)	-0.810306957805911	1.8791022490913
maskObs = 1%	LEOPARD	Observed data (t2)	-3.12490993515097	1.26988508158208
maskObs = 1%	LEOPARD	Observed data (t2)	-0.35124734549223	-1.88611580216431
maskObs = 1%	LEOPARD	Observed data (t2)	-2.23649184524035	-1.27696785106317
maskObs = 1%	LEOPARD	Observed data (t2)	-0.91388715059283	-2.99776117603446
maskObs = 1%	LEOPARD	Observed data (t2)	-1.15586742348857	-1.48292870914759
maskObs = 1%	LEOPARD	Observed data (t2)	-0.101699309415177	-1.70087814360095
maskObs = 1%	LEOPARD	Observed data (t2)	-1.67267804970421	-0.177278353561761
maskObs = 1%	LEOPARD	Observed data (t2)	-0.882606887855278	-0.303921465658109
maskObs = 1%	LEOPARD	Observed data (t2)	-0.835094076860351	-2.04747567997207
maskObs = 1%	LEOPARD	Observed data (t2)	-3.30327233577261	2.00025578807088
maskObs = 1%	LEOPARD	Observed data (t2)	-3.04685362898579	0.902418759115914
maskObs = 1%	LEOPARD	Observed data (t2)	-2.91211242740528	1.29342552196393
maskObs = 1%	LEOPARD	Observed data (t2)	-1.20312496593702	-1.04840952020994
maskObs = 1%	LEOPARD	Observed data (t2)	-2.03384630811554	2.64928243407274
maskObs = 1%	LEOPARD	Observed data (t2)	-2.67705835275814	-0.849462014692658
maskObs = 1%	LEOPARD	Observed data (t2)	-3.0982879473003	0.479479794470246
maskObs = 1%	LEOPARD	Observed data (t2)	-1.11895599338816	2.36550629055387
maskObs = 1%	LEOPARD	Observed data (t2)	-1.85271125814829	-0.481591826939214
maskObs = 1%	LEOPARD	Observed data (t2)	-2.44289302414949	-1.01562309394511
maskObs = 1%	LEOPARD	Observed data (t2)	-2.64470565037724	-1.25295523675067
maskObs = 1%	LEOPARD	Observed data (t2)	-0.360695534097005	-1.48826387365816
maskObs = 1%	LEOPARD	Observed data (t2)	-2.18714309729874	-0.383485342350933
maskObs = 1%	LEOPARD	Observed data (t2)	-3.05386834128302	-0.954641997511773
maskObs = 1%	LEOPARD	Observed data (t2)	1.15276245636259	-0.907173598482135
maskObs = 1%	LEOPARD	Observed data (t2)	-1.11668598737301	1.55380053823668
maskObs = 1%	LEOPARD	Observed data (t2)	-1.0913010205762	-1.07813379567514
maskObs = 1%	LEOPARD	Observed data (t2)	-2.02896341555983	2.10776429667503
maskObs = 1%	LEOPARD	Observed data (t2)	-1.56640908456792	3.09161828699357
maskObs = 1%	LEOPARD	Observed data (t2)	0.151089852412162	-1.82339409312362
maskObs = 1%	LEOPARD	Observed data (t2)	-2.04518827416302	-2.09412270164705
maskObs = 1%	LEOPARD	Observed data (t2)	-1.41521339771868	-2.27636915517831
maskObs = 1%	LEOPARD	Observed data (t2)	-2.23721546993466	-1.63057470511621
maskObs = 1%	LEOPARD	Observed data (t2)	-2.09560492535951	3.09892630752919
maskObs = 1%	LEOPARD	Observed data (t2)	-3.63754062154357	-0.522937576308403
maskObs = 1%	LEOPARD	Observed data (t2)	-0.786110351374982	-3.1814631772722
maskObs = 1%	LEOPARD	Observed data (t2)	-0.630501332995669	-1.79683929391692
maskObs = 1%	LEOPARD	Observed data (t2)	-1.48831773171948	-1.58078026469509
maskObs = 1%	LEOPARD	Observed data (t2)	-1.37529640103705	-2.54350686910301
maskObs = 1%	LEOPARD	Observed data (t2)	-2.21728540803129	-1.94047960913794
maskObs = 1%	LEOPARD	Observed data (t2)	-1.08428536015114	-3.27200501960133
maskObs = 1%	LEOPARD	Observed data (t2)	-0.80837416560482	0.213167667927744
maskObs = 1%	LEOPARD	Observed data (t2)	3.02898160160698	-1.89032961867879
maskObs = 1%	LEOPARD	Observed data (t2)	-2.72502774081589	-0.760096544214786
maskObs = 1%	LEOPARD	Observed data (t2)	-0.807679858073182	-1.13781615045836
maskObs = 1%	LEOPARD	Observed data (t2)	-3.38808333075539	-2.11225343366513
maskObs = 1%	LEOPARD	Observed data (t2)	-2.50823516635001	1.20541176634884
maskObs = 1%	LEOPARD	Observed data (t2)	-1.86515197005322	-0.497211715905813
maskObs = 1%	LEOPARD	Observed data (t2)	-2.71597873328677	-1.27254409430493
maskObs = 1%	LEOPARD	Observed data (t2)	-3.6552992014035	1.70571096131756
maskObs = 1%	LEOPARD	Observed data (t2)	-3.41590473531679	-0.891313831369123
maskObs = 1%	LEOPARD	Observed data (t2)	-3.91905596447139	-0.0439974404923744
maskObs = 1%	LEOPARD	Observed data (t2)	-1.00229526104221	1.66211461173129
maskObs = 1%	LEOPARD	Observed data (t2)	-2.08034027401308	1.55383062203817
maskObs = 1%	LEOPARD	Observed data (t2)	-0.936391240978205	-1.92598751298147
maskObs = 1%	LEOPARD	Observed data (t2)	0.41416559164605	-0.0446276893507574
maskObs = 1%	LEOPARD	Observed data (t2)	-2.29677229986601	2.33387385906413
maskObs = 1%	LEOPARD	Observed data (t2)	-2.46668096325856	-1.13772871901947
maskObs = 1%	LEOPARD	Observed data (t2)	-2.63367784160451	-0.328017370536163
maskObs = 1%	LEOPARD	Observed data (t2)	-1.34988673007114	0.225689467431261
maskObs = 1%	LEOPARD	Observed data (t2)	-1.39090649286555	-2.31671054548638
maskObs = 1%	LEOPARD	Observed data (t2)	-2.10917014859383	-0.337109351491371
maskObs = 1%	LEOPARD	Observed data (t2)	-1.01500869710746	-1.83010490651492
maskObs = 1%	LEOPARD	Observed data (t2)	-1.87246859031534	-0.392545995527151
maskObs = 1%	LEOPARD	Observed data (t2)	-3.30289652442281	0.753265329395733
maskObs = 1%	LEOPARD	Observed data (t2)	-0.580626225835056	-1.35690294666325
maskObs = 1%	LEOPARD	Observed data (t2)	-0.432847106449341	-2.19350000580636
maskObs = 1%	LEOPARD	Observed data (t2)	-2.27030333401376	-0.901345749888325
maskObs = 1%	LEOPARD	Observed data (t2)	-4.01736555569258	1.35698766045484
maskObs = 1%	LEOPARD	Observed data (t2)	-1.80460243912424	1.99281136967856
maskObs = 1%	LEOPARD	Observed data (t2)	-3.26729069051065	0.463235927140389
maskObs = 1%	LEOPARD	Observed data (t2)	-1.40515776415054	1.01065871096244
maskObs = 1%	LEOPARD	Observed data (t2)	-4.03747668891129	-0.258192911425354
maskObs = 1%	LEOPARD	Observed data (t2)	-1.33898353829145	-0.435929976582447
maskObs = 1%	LEOPARD	Observed data (t2)	-3.53214213728954	1.44915688628055
maskObs = 1%	LEOPARD	Observed data (t2)	-1.12850515162503	-1.29600426583592
maskObs = 1%	LEOPARD	Observed data (t2)	-0.833385395982054	0.547624333618574
maskObs = 1%	LEOPARD	Observed data (t2)	-0.631888879473212	0.400544570765574
maskObs = 1%	LEOPARD	Observed data (t2)	-0.805197693322646	-0.639572645466429
maskObs = 1%	LEOPARD	Observed data (t2)	-1.16474663933674	-1.70250986410739
maskObs = 1%	LEOPARD	Observed data (t2)	-1.40497336370344	0.536784202209946
maskObs = 1%	LEOPARD	Observed data (t2)	-1.15013939731191	-2.0526841589638
maskObs = 1%	LEOPARD	Observed data (t2)	-2.77275928510284	3.14821633169847
maskObs = 1%	LEOPARD	Observed data (t2)	-1.57163337793585	1.8047904855372
maskObs = 1%	LEOPARD	Observed data (t2)	-1.62579874760578	-1.62479047822362
maskObs = 1%	LEOPARD	Observed data (t2)	-2.62092550342162	-0.636679260380553
maskObs = 1%	LEOPARD	Observed data (t2)	-0.394344870081759	0.056801733365498
maskObs = 1%	LEOPARD	Observed data (t2)	-2.2503593995436	-0.215333625201578
maskObs = 1%	LEOPARD	Observed data (t2)	-1.88510534279441	-0.430244674342405
maskObs = 1%	LEOPARD	Observed data (t2)	-3.45196912536507	-0.856477092386189
maskObs = 1%	LEOPARD	Observed data (t2)	-3.61592619312047	1.09430225582258
maskObs = 1%	LEOPARD	Observed data (t2)	-1.42362600971072	-0.325549366809087
maskObs = 1%	LEOPARD	Observed data (t2)	-1.84573904616645	-1.65751619113365
maskObs = 1%	LEOPARD	Observed data (t2)	-2.5371740944901	2.8386291028087
maskObs = 1%	LEOPARD	Imputed data (t2)	0.865643267287938	-0.802714502211415
maskObs = 1%	LEOPARD	Imputed data (t2)	-2.83264883792301	2.70272006723522
maskObs = 1%	LEOPARD	Imputed data (t2)	-1.28093995484092	0.0378470728949914
maskObs = 1%	LEOPARD	Imputed data (t2)	-0.855707404650964	-0.323793988243184
maskObs = 1%	LEOPARD	Imputed data (t2)	-1.65710407114525	1.05907886207575
maskObs = 1%	LEOPARD	Imputed data (t2)	-1.22127369218724	-3.18471788632802
maskObs = 1%	LEOPARD	Imputed data (t2)	1.25092465803644	1.01891464472797
maskObs = 1%	LEOPARD	Imputed data (t2)	-1.02337810815109	-2.67005428285893
maskObs = 1%	LEOPARD	Imputed data (t2)	-1.03869695365296	1.58122614404788
maskObs = 1%	LEOPARD	Imputed data (t2)	-2.25584845598691	-0.251778729554468
maskObs = 1%	LEOPARD	Imputed data (t2)	-0.200104987944757	-2.08636139221102
maskObs = 1%	LEOPARD	Imputed data (t2)	-1.37139316746262	-0.652766002293271
maskObs = 1%	LEOPARD	Imputed data (t2)	-0.908902550939748	1.2416729464653
maskObs = 1%	LEOPARD	Imputed data (t2)	-0.0517918258219731	-1.02506538848665
maskObs = 1%	LEOPARD	Imputed data (t2)	0.0103621934975036	-1.5857321067961
maskObs = 1%	LEOPARD	Imputed data (t2)	-2.20518005395553	-0.0540784428840193
maskObs = 1%	LEOPARD	Imputed data (t2)	-1.07332257419258	2.10017879698563
maskObs = 1%	LEOPARD	Imputed data (t2)	-2.93054040501772	-0.613745505037235
maskObs = 1%	LEOPARD	Imputed data (t2)	-1.16123642155925	-1.15273117632731
maskObs = 1%	LEOPARD	Imputed data (t2)	-0.21757305095381	-1.94251280818777
maskObs = 1%	LEOPARD	Imputed data (t2)	-1.78629091090686	0.913780542254875
maskObs = 1%	LEOPARD	Imputed data (t2)	-1.33261180522094	-0.624134236182741
maskObs = 1%	LEOPARD	Imputed data (t2)	-0.156519388018855	-0.829645413355937
maskObs = 1%	LEOPARD	Imputed data (t2)	2.53565619640366	-2.43591654680913
maskObs = 1%	LEOPARD	Imputed data (t2)	-1.03848306460753	-0.290325392055159
maskObs = 1%	LEOPARD	Imputed data (t2)	-1.77097622260193	0.653727435112218
maskObs = 1%	LEOPARD	Imputed data (t2)	-0.881724166366837	-0.906352278720837
maskObs = 1%	LEOPARD	Imputed data (t2)	-0.7363747258482	-1.54161094999958
maskObs = 1%	LEOPARD	Imputed data (t2)	-0.428900661248615	-1.63429105463129
maskObs = 1%	LEOPARD	Imputed data (t2)	-2.17873701288246	-0.264786560201459
maskObs = 1%	LEOPARD	Imputed data (t2)	-2.30135068008934	-0.18850169305563
maskObs = 1%	LEOPARD	Imputed data (t2)	-0.978588193419663	1.49219568442905
maskObs = 1%	LEOPARD	Imputed data (t2)	2.45071428132962	-0.433448550985399
maskObs = 1%	LEOPARD	Imputed data (t2)	-1.35685898668861	-0.8159455267211
maskObs = 1%	LEOPARD	Imputed data (t2)	-0.380528845935669	0.084834659636219
maskObs = 1%	LEOPARD	Imputed data (t2)	-0.871035347514647	-2.92319847293518
maskObs = 1%	LEOPARD	Imputed data (t2)	-0.768775366824623	0.0958316020096214
maskObs = 1%	LEOPARD	Imputed data (t2)	-1.044441538508	0.57138118617627
maskObs = 1%	LEOPARD	Imputed data (t2)	-1.42987499664249	-1.30420619941726
maskObs = 1%	LEOPARD	Imputed data (t2)	-0.618014605356891	1.03919425242783
maskObs = 1%	LEOPARD	Imputed data (t2)	-1.2684740104696	2.2561988214095
maskObs = 1%	LEOPARD	Imputed data (t2)	-3.3535469114436	1.63118067255511
maskObs = 1%	LEOPARD	Imputed data (t2)	-1.16050549610482	-0.368509108962048
maskObs = 1%	LEOPARD	Imputed data (t2)	-3.79208083749964	-0.306957954083877
maskObs = 1%	LEOPARD	Imputed data (t2)	-1.19482079476731	0.0918471135140183
maskObs = 1%	LEOPARD	Imputed data (t2)	-0.624831230937868	-1.6208257345908
maskObs = 1%	LEOPARD	Imputed data (t2)	2.53324801089979	-1.95848214417507
maskObs = 1%	LEOPARD	Imputed data (t2)	-0.934222245620108	0.176668081812645
maskObs = 1%	LEOPARD	Imputed data (t2)	-2.0602898795873	-0.909594694033042
maskObs = 1%	LEOPARD	Imputed data (t2)	-0.504991988342084	-0.338715014189657
maskObs = 1%	LEOPARD	Imputed data (t2)	-1.10423330089421	1.32528243286736
maskObs = 1%	LEOPARD	Imputed data (t2)	-1.10670093423112	0.854141544004477
maskObs = 1%	LEOPARD	Imputed data (t2)	-0.816049334043553	0.72998344027305
maskObs = 1%	LEOPARD	Imputed data (t2)	0.521661062646664	0.291692187201944
maskObs = 1%	LEOPARD	Imputed data (t2)	-2.50705919114913	-0.548471558927068
maskObs = 1%	LEOPARD	Imputed data (t2)	-0.82836040454094	0.710586400725822
maskObs = 1%	LEOPARD	Imputed data (t2)	-1.80627955935621	2.01541768860739
maskObs = 1%	LEOPARD	Imputed data (t2)	-1.27484102866697	-0.941124733461316
maskObs = 1%	LEOPARD	Imputed data (t2)	-3.29412285950202	1.52988323526278
maskObs = 1%	LEOPARD	Imputed data (t2)	-2.39591961503283	2.86674739893596
maskObs = 1%	LEOPARD	Imputed data (t2)	-0.951087673748601	1.19583635613025
maskObs = 1%	LEOPARD	Imputed data (t2)	-1.05893977943621	0.490612433013877
maskObs = 1%	LEOPARD	Imputed data (t2)	-0.719783675503303	-2.62612927734079
maskObs = 1%	LEOPARD	Imputed data (t2)	-0.952013162288148	0.846514346063418
maskObs = 1%	LEOPARD	Imputed data (t2)	-2.59080399403111	3.02844680321393
maskObs = 1%	LEOPARD	Imputed data (t2)	-1.0108667865771	2.17066319866925
maskObs = 1%	LEOPARD	Imputed data (t2)	-1.42410694226079	-2.82969280017728
maskObs = 1%	LEOPARD	Imputed data (t2)	0.558524945457218	0.462217958227537
maskObs = 1%	LEOPARD	Imputed data (t2)	-1.10292802171321	-1.54087995871789
maskObs = 1%	LEOPARD	Imputed data (t2)	-0.837416184143242	2.27786549037337
maskObs = 1%	LEOPARD	Imputed data (t2)	0.0192360303731398	-1.05176008841521
maskObs = 1%	LEOPARD	Imputed data (t2)	-2.24904662346559	1.90903834604977
maskObs = 1%	LEOPARD	Imputed data (t2)	-1.30932346523814	-0.602945763952116
maskObs = 1%	LEOPARD	Imputed data (t2)	-1.62965250047532	-2.24103347430318
maskObs = 1%	LEOPARD	Imputed data (t2)	-0.87529526743648	1.54198078802207
maskObs = 1%	LEOPARD	Imputed data (t2)	-3.75403006593823	-0.344263261805876
maskObs = 1%	LEOPARD	Imputed data (t2)	-1.6572116421919	-1.95672114891623
maskObs = 1%	LEOPARD	Imputed data (t2)	-1.95895003603779	-2.23771509076861
maskObs = 1%	LEOPARD	Imputed data (t2)	-1.04705251486036	0.538542076612306
maskObs = 1%	LEOPARD	Imputed data (t2)	-1.93859298847485	2.66621543877549
maskObs = 1%	LEOPARD	Imputed data (t2)	-1.14818213819351	-1.4386748250847
maskObs = 1%	LEOPARD	Imputed data (t2)	-0.648762198643016	0.110258835644097
maskObs = 1%	LEOPARD	Imputed data (t2)	-1.18446998709057	1.5973724153952
maskObs = 1%	LEOPARD	Imputed data (t2)	-1.07287240599447	0.729475752536021
maskObs = 1%	LEOPARD	Imputed data (t2)	-1.87496488890742	1.39491239783747
maskObs = 1%	LEOPARD	Imputed data (t2)	-0.998283565279825	1.64605847568499
maskObs = 1%	LEOPARD	Imputed data (t2)	-2.59447507474832	-1.42114029009037
maskObs = 1%	LEOPARD	Imputed data (t2)	-2.52423996801345	1.64277651924545
maskObs = 1%	LEOPARD	Imputed data (t2)	-1.50551006369779	-1.25578080659766
maskObs = 1%	LEOPARD	Imputed data (t2)	-1.51093023039065	-2.5303814410556
maskObs = 1%	LEOPARD	Imputed data (t2)	-0.458874794649468	-0.737336880614224
maskObs = 1%	LEOPARD	Imputed data (t2)	-1.2893057892142	-0.934366929575797
maskObs = 1%	LEOPARD	Imputed data (t2)	-2.27352286475417	-1.40673827404251
maskObs = 1%	LEOPARD	Imputed data (t2)	-0.854064831291343	-1.97209497700652
maskObs = 1%	LEOPARD	Imputed data (t2)	-0.681348339875022	-0.817328167105301
maskObs = 1%	LEOPARD	Imputed data (t2)	-0.729800233285227	0.945038643631607
maskObs = 1%	LEOPARD	Imputed data (t2)	-0.315926505206132	-1.96029451312056
maskObs = 1%	LEOPARD	Imputed data (t2)	-0.0434864756079895	0.526177989930331
maskObs = 1%	LEOPARD	Imputed data (t2)	-0.728370246970642	1.15318583000152
maskObs = 1%	LEOPARD	Imputed data (t2)	-1.22456770315297	-0.91821990014022
maskObs = 1%	LEOPARD	Imputed data (t2)	-1.92792384528352	2.96745646772184
maskObs = 1%	LEOPARD	Imputed data (t2)	-0.238421950984068	1.07725521475696
maskObs = 1%	LEOPARD	Imputed data (t2)	-2.21363408431595	-0.873774827080086
maskObs = 1%	LEOPARD	Imputed data (t2)	-1.48676624552204	-1.52027672242671
maskObs = 1%	LEOPARD	Imputed data (t2)	-0.992403610154578	0.129565849426772
maskObs = 1%	LEOPARD	Imputed data (t2)	-1.69957511530057	2.08605862905076
maskObs = 1%	LEOPARD	Imputed data (t2)	-1.71788045207108	-1.81115864430389
maskObs = 1%	LEOPARD	Imputed data (t2)	2.06652868077782	-0.360345643480137
maskObs = 1%	LEOPARD	Imputed data (t2)	-0.656926287981455	-2.16675087739357
maskObs = 1%	LEOPARD	Imputed data (t2)	-0.917357401665267	0.0310061457450485
maskObs = 1%	LEOPARD	Imputed data (t2)	-1.32966878711413	-1.65174519214425
maskObs = 1%	LEOPARD	Imputed data (t2)	-1.15349317482294	-1.06173377668495
maskObs = 1%	LEOPARD	Imputed data (t2)	-2.27029612108498	0.970682634295112
maskObs = 1%	LEOPARD	Imputed data (t2)	-0.0743037246029213	-1.2067741393245
maskObs = 1%	LEOPARD	Imputed data (t2)	-1.93008037513528	-2.08707184125681
maskObs = 1%	LEOPARD	Imputed data (t2)	-3.74224764401877	-0.494777372976457
maskObs = 1%	LEOPARD	Imputed data (t2)	3.42099232083362	-0.642234313524784
maskObs = 1%	LEOPARD	Imputed data (t2)	-1.34607136974309	-1.28634739612496
maskObs = 1%	LEOPARD	Imputed data (t2)	-1.30396481895379	0.146248623675712
maskObs = 1%	LEOPARD	Imputed data (t2)	-3.84752794684395	0.331011462090277
maskObs = 1%	LEOPARD	Imputed data (t2)	-0.79002010117868	2.06001324196866
maskObs = 1%	LEOPARD	Imputed data (t2)	0.547243903170797	2.19820393701678
maskObs = 1%	LEOPARD	Imputed data (t2)	-1.07838685343576	-0.721483068062379
maskObs = 1%	LEOPARD	Imputed data (t2)	-0.833043399129583	0.36300823849132
maskObs = 1%	LEOPARD	Imputed data (t2)	-1.65646210332247	0.269866928765538
maskObs = 1%	LEOPARD	Imputed data (t2)	-1.08649568515815	-1.60183152227652
maskObs = 1%	LEOPARD	Imputed data (t2)	-0.899120743317037	-0.580200440057193
maskObs = 1%	LEOPARD	Imputed data (t2)	0.422292545752526	-1.5242720826217
maskObs = 1%	LEOPARD	Imputed data (t2)	0.023785509497808	0.350724083740888
maskObs = 1%	LEOPARD	Imputed data (t2)	-2.93726222299973	-0.705690776665277
maskObs = 1%	LEOPARD	Imputed data (t2)	-2.21510353951147	-2.21531794370428
maskObs = 1%	LEOPARD	Imputed data (t2)	-0.596476169751853	0.173529404820385
maskObs = 1%	LEOPARD	Imputed data (t2)	-0.833018912549158	0.355803881561106
maskObs = 1%	LEOPARD	Imputed data (t2)	-1.07200785240741	-0.205562621948484
maskObs = 1%	LEOPARD	Imputed data (t2)	-1.36391902301101	-2.23306173496264
maskObs = 1%	LEOPARD	Imputed data (t2)	-1.36032352482759	0.0018961987139751
maskObs = 1%	LEOPARD	Imputed data (t2)	-0.988272170469941	-1.53978828587802
maskObs = 1%	LEOPARD	Imputed data (t2)	-1.04451000724258	-2.04932145843815
maskObs = 1%	LEOPARD	Imputed data (t2)	-1.30184102417678	-1.48236802218193
maskObs = 1%	LEOPARD	Imputed data (t2)	-1.29379587681177	0.169633275620172
maskObs = 1%	LEOPARD	Imputed data (t2)	-0.183361033468089	-1.26624875450084
maskObs = 1%	LEOPARD	Imputed data (t2)	0.734944487827387	-0.343726574212897
maskObs = 1%	LEOPARD	Imputed data (t2)	-2.74126411804328	2.84345307614234
maskObs = 1%	LEOPARD	Imputed data (t2)	-2.28357852923168	2.79564025769788
maskObs = 1%	LEOPARD	Imputed data (t2)	-0.77188329918644	-1.08419116956236
maskObs = 1%	LEOPARD	Imputed data (t2)	-1.90634443782424	2.05507552807003
maskObs = 1%	LEOPARD	Imputed data (t2)	-3.07754378919687	0.836315334896689
maskObs = 1%	LEOPARD	Imputed data (t2)	-0.616181904095218	-1.94547336450903
maskObs = 1%	LEOPARD	Imputed data (t2)	-1.03167103780236	-3.31804892059324
maskObs = 1%	LEOPARD	Imputed data (t2)	-1.08690028134955	-0.127536085100985
maskObs = 1%	LEOPARD	Imputed data (t2)	-1.96118468760785	1.96282701041368
maskObs = 1%	LEOPARD	Imputed data (t2)	-2.95165145683785	-0.583748998871469
maskObs = 1%	LEOPARD	Imputed data (t2)	-1.13311689914967	1.22952464609233
maskObs = 1%	LEOPARD	Imputed data (t2)	-1.13185297390649	0.076298982348168
maskObs = 1%	LEOPARD	Imputed data (t2)	-1.03318923261727	0.376603068357333
maskObs = 1%	LEOPARD	Imputed data (t2)	-2.35364701577403	2.86267256956901
maskObs = 1%	LEOPARD	Imputed data (t2)	-0.651489117524543	-1.93431199436011
maskObs = 1%	LEOPARD	Imputed data (t2)	-3.09602046670097	2.00585446021931
maskObs = 1%	LEOPARD	Imputed data (t2)	-1.05114369555617	-1.43891078885985
maskObs = 1%	LEOPARD	Imputed data (t2)	-2.17746511854107	1.66964772795355
maskObs = 1%	LEOPARD	Imputed data (t2)	-0.0720071194888298	-1.97520905510155
maskObs = 1%	LEOPARD	Imputed data (t2)	0.862490691814806	-2.05614024904944
maskObs = 1%	LEOPARD	Imputed data (t2)	1.53103456302659	-2.73565409123359
maskObs = 1%	LEOPARD	Imputed data (t2)	-2.22484299815614	-1.25946385972705
maskObs = 1%	LEOPARD	Imputed data (t2)	-2.37394788192678	0.0637166400503518
maskObs = 1%	LEOPARD	Imputed data (t2)	-1.63319781108379	-2.45442966424419
maskObs = 1%	LEOPARD	Imputed data (t2)	0.67831286916577	-3.11877350655293
maskObs = 1%	LEOPARD	Imputed data (t2)	-2.76488681142446	-1.74269117022685
maskObs = 1%	LEOPARD	Imputed data (t2)	-2.5806323336911	-0.762059730213762
maskObs = 1%	LEOPARD	Imputed data (t2)	-1.1987282945478	-1.46094486521223
maskObs = 1%	LEOPARD	Imputed data (t2)	-0.285775387708121	-2.25819732171031
maskObs = 1%	LEOPARD	Imputed data (t2)	-2.10444307557639	-0.507292546567409
maskObs = 1%	LEOPARD	Imputed data (t2)	-1.14715649952128	0.519828679902972
maskObs = 1%	LEOPARD	Imputed data (t2)	-2.6743351622115	0.0436613848081535
maskObs = 1%	LEOPARD	Imputed data (t2)	-0.985320279504493	1.42161465422334
maskObs = 1%	LEOPARD	Imputed data (t2)	-1.45464080087275	-1.40742622417406
maskObs = 1%	LEOPARD	Imputed data (t2)	-1.9096529334586	-2.46390576014124
maskObs = 1%	LEOPARD	Imputed data (t2)	-1.57977811618513	1.04792632445746
maskObs = 1%	LEOPARD	Imputed data (t2)	-2.27738933178315	-0.897209228083506
maskObs = 1%	LEOPARD	Imputed data (t2)	-0.509161170111009	1.18866924733553
maskObs = 1%	LEOPARD	Imputed data (t2)	2.68056825353324	-0.356880201740392
maskObs = 1%	LEOPARD	Imputed data (t2)	-1.58495184508253	-1.31577214809183
maskObs = 1%	LEOPARD	Imputed data (t2)	-1.38982290993579	1.26388110380338
maskObs = 1%	LEOPARD	Imputed data (t2)	2.67451404914802	-2.16168780763408
maskObs = 1%	LEOPARD	Imputed data (t2)	-0.726531261015346	1.18231161076607
maskObs = 1%	LEOPARD	Imputed data (t2)	-2.62077304018061	-0.424347063768444
maskObs = 1%	LEOPARD	Imputed data (t2)	-0.977382715841891	-1.00164498572213
maskObs = 1%	LEOPARD	Imputed data (t2)	-1.01632541431482	-1.25328304631663
maskObs = 1%	LEOPARD	Imputed data (t2)	-1.42926615613191	-2.08876529592374
maskObs = 1%	LEOPARD	Imputed data (t2)	-1.80979124249598	-0.562654478229833
maskObs = 1%	LEOPARD	Imputed data (t2)	-0.857663741014905	-1.77211693674125
maskObs = 1%	LEOPARD	Imputed data (t2)	-1.08811341514162	-1.18683393275029
maskObs = 1%	LEOPARD	Imputed data (t2)	-1.72720948701739	-1.41780197727614
maskObs = 1%	LEOPARD	Imputed data (t2)	-0.938605496452094	1.45685960117364
maskObs = 1%	LEOPARD	Imputed data (t2)	-1.46207413673565	-2.71872022622954
maskObs = 1%	LEOPARD	Imputed data (t2)	-0.766840504162287	1.18786618113864
maskObs = 1%	LEOPARD	Imputed data (t2)	-2.55135742217877	1.07315960284352
maskObs = 1%	LEOPARD	Imputed data (t2)	0.472872509101116	-0.825136587333302
maskObs = 1%	LEOPARD	Imputed data (t2)	-2.81503196074614	2.71966631841519
maskObs = 1%	LEOPARD	Imputed data (t2)	0.896766224503981	0.512380717289772
maskObs = 1%	LEOPARD	Imputed data (t2)	-1.51863357852198	1.45699685989945
maskObs = 1%	LEOPARD	Imputed data (t2)	-0.7256211693217	-0.27090943463694
maskObs = 1%	LEOPARD	Imputed data (t2)	-2.40136172616744	1.64547594762449
maskObs = 1%	LEOPARD	Imputed data (t2)	-1.06725758496135	-1.40536331815387
maskObs = 1%	LEOPARD	Imputed data (t2)	-1.44602846150058	-0.681469476246234
maskObs = 1%	LEOPARD	Imputed data (t2)	-0.537888599998821	0.377334924598155
maskObs = 1%	LEOPARD	Imputed data (t2)	0.206839228195742	-1.95440938005123
maskObs = 1%	LEOPARD	Imputed data (t2)	-1.6456833930254	-0.512176948499601
maskObs = 1%	LEOPARD	Imputed data (t2)	-1.64820351919822	-0.954772555412025
maskObs = 1%	LEOPARD	Imputed data (t2)	-0.451334334600823	-2.50959612917145
maskObs = 1%	LEOPARD	Imputed data (t2)	-3.49947676313692	0.407837910794168
maskObs = 1%	LEOPARD	Imputed data (t2)	-3.21006821737031	1.5183208854183
maskObs = 1%	LEOPARD	Imputed data (t2)	-3.16195336130667	-0.62010161214714
maskObs = 1%	LEOPARD	Imputed data (t2)	-1.03136151326479	-0.592742970632703
maskObs = 1%	LEOPARD	Imputed data (t2)	-1.50800995981005	-2.30428843323033
maskObs = 1%	LEOPARD	Imputed data (t2)	-1.35037187153693	-1.07349255721585
maskObs = 1%	LEOPARD	Imputed data (t2)	-2.02058090627606	0.145806719934849
maskObs = 1%	LEOPARD	Imputed data (t2)	-2.57542698757405	0.905198151180813
maskObs = 1%	LEOPARD	Imputed data (t2)	-0.204405641883512	-0.711724740638635
maskObs = 1%	LEOPARD	Imputed data (t2)	-2.01172092652061	1.7931857960486
maskObs = 1%	LEOPARD	Imputed data (t2)	-0.911693862566448	0.504579098883601
maskObs = 1%	LEOPARD	Imputed data (t2)	-2.42043892998793	2.82707322723231
maskObs = 1%	LEOPARD	Imputed data (t2)	-1.49387253823715	-0.301951816898224
maskObs = 1%	LEOPARD	Imputed data (t2)	-0.604231499091817	-2.47079160557112
maskObs = 1%	LEOPARD	Imputed data (t2)	-3.02040538574672	2.20250415443465
maskObs = 1%	LEOPARD	Imputed data (t2)	-1.71641202639546	2.38028638711017
maskObs = 1%	LEOPARD	Imputed data (t2)	-0.684239853034573	-1.43940161830686
maskObs = 1%	LEOPARD	Imputed data (t2)	-2.12985605012473	2.04078235876826
maskObs = 1%	LEOPARD	Imputed data (t2)	-2.02426350807409	-1.93799603116319
maskObs = 1%	LEOPARD	Imputed data (t2)	-2.51236724004282	3.00804193487251
maskObs = 1%	LEOPARD	Imputed data (t2)	-0.970728650483283	-0.387407684157338
maskObs = 1%	LEOPARD	Imputed data (t2)	-1.42471740920972	-1.73704176773212
maskObs = 1%	LEOPARD	Imputed data (t2)	-0.598321013086279	-1.84289128196606
maskObs = 1%	LEOPARD	Imputed data (t2)	-1.67597040673702	-1.76703549622784
maskObs = 1%	LEOPARD	Imputed data (t2)	-2.77173916228268	-1.71427188769633
maskObs = 1%	LEOPARD	Imputed data (t2)	1.03798681257627	0.55113274631709
maskObs = 1%	LEOPARD	Imputed data (t2)	-2.86835422599522	2.73314515703393
maskObs = 1%	LEOPARD	Imputed data (t2)	-1.4117030445073	-1.17670473085899
maskObs = 1%	LEOPARD	Imputed data (t2)	1.50537496727064	-0.0570631603183105
maskObs = 1%	LEOPARD	Imputed data (t2)	-0.114596570855019	-1.9859969571015
maskObs = 1%	LEOPARD	Imputed data (t2)	-1.7272090232928	0.913438266984965
maskObs = 1%	LEOPARD	Imputed data (t2)	-2.42244325108465	-0.518705347267655
maskObs = 1%	LEOPARD	Imputed data (t2)	0.830331177674937	0.702706567523106
maskObs = 1%	LEOPARD	Imputed data (t2)	-2.7305925873452	-0.802921748526658
maskObs = 1%	LEOPARD	Imputed data (t2)	-1.88066745855373	-1.57414823090584
maskObs = 1%	LEOPARD	Imputed data (t2)	-1.72092424499627	-0.189355795446028
maskObs = 1%	LEOPARD	Imputed data (t2)	-2.93056152524867	-1.74032834325797
maskObs = 1%	LEOPARD	Imputed data (t2)	0.769899429319231	-1.19922884456188
maskObs = 1%	LEOPARD	Imputed data (t2)	-0.858837998354193	-0.656736445742019
maskObs = 1%	LEOPARD	Imputed data (t2)	-2.68295851086058	1.21098360809582
maskObs = 1%	LEOPARD	Imputed data (t2)	-0.81133419273672	-2.00463976694855
maskObs = 1%	LEOPARD	Imputed data (t2)	-1.57049013558801	-1.57432488428858
maskObs = 1%	LEOPARD	Imputed data (t2)	-0.307480794334681	0.489525871386071
maskObs = 1%	LEOPARD	Imputed data (t2)	-1.42035382941045	-1.8469354549805
maskObs = 1%	LEOPARD	Imputed data (t2)	-0.990179841212728	-0.337447367129944
maskObs = 1%	LEOPARD	Imputed data (t2)	0.249004566417283	-1.77171635170854
maskObs = 1%	LEOPARD	Imputed data (t2)	2.66352583846681	-2.34400159760985
maskObs = 1%	LEOPARD	Imputed data (t2)	0.253834682139142	1.53160287680677
maskObs = 1%	LEOPARD	Imputed data (t2)	-0.850359223514698	1.11674087381577
maskObs = 1%	LEOPARD	Imputed data (t2)	-0.74216962542083	1.84368351884485
maskObs = 1%	LEOPARD	Imputed data (t2)	-0.403333665075654	-1.03741701457946
maskObs = 1%	LEOPARD	Imputed data (t2)	-1.02140491348184	0.456619004777833
maskObs = 1%	LEOPARD	Imputed data (t2)	-3.04630678409977	1.8325360517498
maskObs = 1%	LEOPARD	Imputed data (t2)	-1.40895854465563	-0.336395642171602
maskObs = 1%	LEOPARD	Imputed data (t2)	-0.358491209411118	-1.97565764171902
maskObs = 1%	LEOPARD	Imputed data (t2)	-3.49140662414051	-0.158962471780126
maskObs = 1%	LEOPARD	Imputed data (t2)	1.15253651785398	-2.72639980025553
maskObs = 1%	LEOPARD	Imputed data (t2)	-1.10138482002393	1.60126165348443
maskObs = 1%	LEOPARD	Imputed data (t2)	0.107837269491788	1.57023513092399
maskObs = 1%	LEOPARD	Imputed data (t2)	-2.20543760652534	-0.282241749250141
maskObs = 1%	LEOPARD	Imputed data (t2)	0.013418914163682	-0.949588481444622
maskObs = 1%	LEOPARD	Imputed data (t2)	-2.5367547590967	1.78376276133172
maskObs = 1%	LEOPARD	Imputed data (t2)	-1.77941473979787	-2.32509312138992
maskObs = 1%	LEOPARD	Imputed data (t2)	-1.66108609056586	-2.09576088947331
maskObs = 1%	LEOPARD	Imputed data (t2)	-2.2456056563239	0.0481258030159928
maskObs = 1%	LEOPARD	Imputed data (t2)	-1.32944287005129	-1.7352377728595
maskObs = 1%	LEOPARD	Imputed data (t2)	-0.611496415999137	-1.76907150854677
maskObs = 1%	LEOPARD	Imputed data (t2)	-2.13749724983163	-0.604400262130147
maskObs = 1%	LEOPARD	Imputed data (t2)	-3.16491801120893	-0.154020906418545
maskObs = 1%	LEOPARD	Imputed data (t2)	-1.48480477669951	0.259525576198025
maskObs = 1%	LEOPARD	Imputed data (t2)	-0.841508293976369	0.240807986123759
maskObs = 1%	LEOPARD	Imputed data (t2)	-0.716095730104679	-0.548240239495691
maskObs = 1%	LEOPARD	Imputed data (t2)	-2.99931939952233	-0.841925075848946
maskObs = 1%	LEOPARD	Imputed data (t2)	-1.43523463112638	-1.63190048246893
maskObs = 1%	LEOPARD	Imputed data (t2)	-2.00687093925613	2.13321668340386
maskObs = 1%	LEOPARD	Imputed data (t2)	-0.682937649985024	-1.41694354350454
maskObs = 1%	LEOPARD	Imputed data (t2)	0.0495348958892249	1.34034716099053
maskObs = 1%	LEOPARD	Imputed data (t2)	-1.44575728864373	-0.813173257319211
maskObs = 1%	LEOPARD	Imputed data (t2)	-1.10951504377357	1.82321560822026
maskObs = 1%	LEOPARD	Imputed data (t2)	-2.40540841922898	-0.126427111861648
maskObs = 1%	LEOPARD	Imputed data (t2)	1.09149383879331	-0.417515705354209
maskObs = 1%	LEOPARD	Imputed data (t2)	-1.28626472350666	-2.51082722396579
maskObs = 1%	LEOPARD	Imputed data (t2)	-2.8699358031726	1.54062185991247
maskObs = 1%	LEOPARD	Imputed data (t2)	-1.6980530997347	-0.944808001115268
maskObs = 1%	LEOPARD	Imputed data (t2)	-1.62991244193875	-1.80228495551321
maskObs = 1%	LEOPARD	Imputed data (t2)	-1.7185292848862	1.58305232773124
maskObs = 1%	LEOPARD	Imputed data (t2)	-1.22690856961529	-1.73380192986055
maskObs = 1%	LEOPARD	Imputed data (t2)	0.849383541513761	-0.908996966382183
maskObs = 1%	LEOPARD	Imputed data (t2)	0.884663694430124	0.70190938280857
maskObs = 1%	LEOPARD	Imputed data (t2)	1.05503874437215	-0.96885930067164
maskObs = 1%	LEOPARD	Imputed data (t2)	-1.51019503394695	-1.0387991748547
maskObs = 1%	LEOPARD	Imputed data (t2)	-0.618911839247072	-0.781547459423836
maskObs = 1%	LEOPARD	Imputed data (t2)	-3.14002918794089	2.10644454624404
maskObs = 1%	LEOPARD	Imputed data (t2)	-2.01552067596502	-0.883003581429055
maskObs = 1%	LEOPARD	Imputed data (t2)	-0.967847540068531	1.2478899935937
maskObs = 1%	LEOPARD	Imputed data (t2)	-1.02321439205969	1.40052245023521
maskObs = 1%	LEOPARD	Imputed data (t2)	-2.07083919521024	-0.569126416663776
maskObs = 1%	LEOPARD	Imputed data (t2)	-1.24484118604151	0.898779074561579
maskObs = 1%	LEOPARD	Imputed data (t2)	0.470224713295404	-2.71632077890787
maskObs = 1%	LEOPARD	Imputed data (t2)	0.413488296717788	-2.10447812178292
maskObs = 1%	LEOPARD	Imputed data (t2)	-2.91821532257739	-0.891447585869276
maskObs = 1%	LEOPARD	Imputed data (t2)	-0.0953290982406801	-0.433636277584244
maskObs = 1%	LEOPARD	Imputed data (t2)	-2.77622572833372	0.0860793798327468
maskObs = 1%	LEOPARD	Imputed data (t2)	-0.212934146492457	-2.30207900919698
maskObs = 1%	LEOPARD	Imputed data (t2)	-0.275532262624847	-0.469047822983157
maskObs = 1%	LEOPARD	Imputed data (t2)	-2.14666487038763	1.92352745455595
maskObs = 1%	LEOPARD	Imputed data (t2)	-2.86629428989514	-1.13866184700596
maskObs = 1%	LEOPARD	Imputed data (t2)	-1.68911362877924	1.91603116696229
maskObs = 1%	LEOPARD	Imputed data (t2)	-1.51141789475261	-1.28851658450821
maskObs = 1%	LEOPARD	Imputed data (t2)	-1.64624193355383	-0.236705230518874
maskObs = 1%	LEOPARD	Imputed data (t2)	-1.1249543015726	-1.3475451684624
maskObs = 1%	LEOPARD	Imputed data (t2)	1.88622887608401	-2.40524360149727
maskObs = 1%	LEOPARD	Imputed data (t2)	-2.6277213396453	-0.583213434403477
maskObs = 1%	LEOPARD	Imputed data (t2)	1.11451804681765	-0.461834752617163
maskObs = 1%	LEOPARD	Imputed data (t2)	-2.19780619522932	0.817417048957944
maskObs = 1%	LEOPARD	Imputed data (t2)	-0.489934263295808	1.10727548548158
maskObs = 1%	LEOPARD	Imputed data (t2)	-1.30549518873108	0.148266260803376
maskObs = 1%	LEOPARD	Imputed data (t2)	2.97556388646162	-2.04893810714842
maskObs = 1%	LEOPARD	Imputed data (t2)	-2.20007002946083	-2.15375201231442
maskObs = 1%	LEOPARD	Imputed data (t2)	-0.215998942511683	-1.91796753308985
maskObs = 1%	LEOPARD	Imputed data (t2)	-0.405888113293646	-0.179702644024162
maskObs = 1%	LEOPARD	Imputed data (t2)	-0.387420474201983	-2.12105426500779
maskObs = 1%	LEOPARD	Imputed data (t2)	0.727879857461347	-1.34875162950793
maskObs = 1%	LEOPARD	Imputed data (t2)	-3.33881035103852	1.48115423483409
maskObs = 1%	LEOPARD	Imputed data (t2)	-2.50556102410173	2.89533010235548
maskObs = 1%	LEOPARD	Imputed data (t2)	-2.76320779380212	1.1554631898188
maskObs = 1%	LEOPARD	Imputed data (t2)	-0.280350684216177	-0.996513240614389
maskObs = 1%	LEOPARD	Imputed data (t2)	-1.83789931213446	2.22659068434016
maskObs = 1%	LEOPARD	Imputed data (t2)	-1.0691779231335	0.451021321100604
maskObs = 1%	LEOPARD	Imputed data (t2)	-1.98407339114621	-0.468355740468038
maskObs = 1%	LEOPARD	Imputed data (t2)	-0.879070609565839	1.55881127938732
maskObs = 1%	LEOPARD	Imputed data (t2)	-0.835979245026484	0.92666833547494
maskObs = 1%	LEOPARD	Imputed data (t2)	-2.69936127745699	0.686363869773223
maskObs = 1%	LEOPARD	Imputed data (t2)	-3.15674157146555	0.229342496796404
maskObs = 1%	LEOPARD	Imputed data (t2)	0.238017726414365	-1.82717725966483
maskObs = 1%	LEOPARD	Imputed data (t2)	-1.47685455765692	-1.39235287871597
maskObs = 1%	LEOPARD	Imputed data (t2)	-2.32811816139681	-1.61941359975871
maskObs = 1%	LEOPARD	Imputed data (t2)	-1.29415938526411	-2.04342507650034
maskObs = 1%	LEOPARD	Imputed data (t2)	2.04940193968058	-1.28626550790253
maskObs = 1%	LEOPARD	Imputed data (t2)	-2.57562722403506	-0.744061346667341
maskObs = 1%	LEOPARD	Imputed data (t2)	-2.23211787360299	2.20723994147921
maskObs = 1%	LEOPARD	Imputed data (t2)	-1.09090822824863	2.12401168930912
maskObs = 1%	LEOPARD	Imputed data (t2)	-0.268448328798755	-2.05095902409255
maskObs = 1%	LEOPARD	Imputed data (t2)	-1.54398746243663	-1.5701564441845
maskObs = 1%	LEOPARD	Imputed data (t2)	-1.25914167480161	-2.38763417150251
maskObs = 1%	LEOPARD	Imputed data (t2)	-1.3086205205377	-1.20660131708568
maskObs = 1%	LEOPARD	Imputed data (t2)	-2.41165340767174	1.05444925365138
maskObs = 1%	LEOPARD	Imputed data (t2)	-2.95939297950403	-1.49945935287313
maskObs = 1%	LEOPARD	Imputed data (t2)	-0.627263952578465	-1.88229153142063
maskObs = 1%	LEOPARD	Imputed data (t2)	-0.463579150197288	-2.11545414379469
maskObs = 1%	LEOPARD	Imputed data (t2)	-0.987890675071462	-1.74088910895635
maskObs = 1%	LEOPARD	Imputed data (t2)	-1.20797121425581	-1.94916133320682
maskObs = 1%	LEOPARD	Imputed data (t2)	-1.48938957743233	-2.11895369699733
maskObs = 1%	LEOPARD	Imputed data (t2)	0.748651434952548	-0.997710327782793
maskObs = 1%	LEOPARD	Imputed data (t2)	0.135319006419241	-1.20220453405286
maskObs = 1%	LEOPARD	Imputed data (t2)	1.65288317513181	-0.832275855070578
maskObs = 1%	LEOPARD	Imputed data (t2)	2.30964357505447	-0.761081759248392
maskObs = 1%	LEOPARD	Imputed data (t2)	-1.30695339655832	-0.441409682241525
maskObs = 1%	LEOPARD	Imputed data (t2)	-2.71173709313288	1.56168231614245
maskObs = 1%	LEOPARD	Imputed data (t2)	-2.03414925380416	1.57143397763588
maskObs = 1%	LEOPARD	Imputed data (t2)	-1.65147820553366	-1.87041461242263
maskObs = 1%	LEOPARD	Imputed data (t2)	-2.16820506892098	-1.97992908380129
maskObs = 1%	LEOPARD	Imputed data (t2)	-2.81789658263696	1.56256897814961
maskObs = 1%	LEOPARD	Imputed data (t2)	-1.27810711433776	-1.91360276266733
maskObs = 1%	LEOPARD	Imputed data (t2)	-2.56670988480116	-0.0536617591403456
maskObs = 1%	LEOPARD	Imputed data (t2)	0.20981159819564	-0.0305388494023848
maskObs = 1%	LEOPARD	Imputed data (t2)	-1.90841335268088	2.22411403940196
maskObs = 1%	LEOPARD	Imputed data (t2)	-0.995397100794417	-1.54826533887141
maskObs = 1%	LEOPARD	Imputed data (t2)	-0.979648249775266	-1.14250009776856
maskObs = 1%	LEOPARD	Imputed data (t2)	-2.42978218576488	2.36270986512279
maskObs = 1%	LEOPARD	Imputed data (t2)	-1.20488333381987	-1.37455223751052
maskObs = 1%	LEOPARD	Imputed data (t2)	-2.66846307473754	-1.76179293048993
maskObs = 1%	LEOPARD	Imputed data (t2)	0.392593634987262	-0.242615762928073
maskObs = 1%	LEOPARD	Imputed data (t2)	-0.912684809935769	-0.255332798109158
maskObs = 1%	LEOPARD	Imputed data (t2)	-1.75590885300485	-0.172484413688089
maskObs = 1%	LEOPARD	Imputed data (t2)	-0.954301883325732	-1.8386888256947
maskObs = 1%	LEOPARD	Imputed data (t2)	-2.61203849910109	1.71451233149474
maskObs = 1%	LEOPARD	Imputed data (t2)	-3.21962511490823	-0.0675735078578592
maskObs = 1%	LEOPARD	Imputed data (t2)	2.50883370573999	-2.06566581088447
maskObs = 1%	LEOPARD	Imputed data (t2)	0.359400798853104	-1.24858504393699
maskObs = 1%	LEOPARD	Imputed data (t2)	-2.20134856790813	-2.08834226624651
maskObs = 1%	LEOPARD	Imputed data (t2)	-1.67382372727256	-0.165057610429217
maskObs = 1%	LEOPARD	Imputed data (t2)	-1.6857164977218	1.53684464872986
maskObs = 1%	LEOPARD	Imputed data (t2)	-3.72599966090989	1.02744127111461
maskObs = 1%	LEOPARD	Imputed data (t2)	0.428039160817473	-0.834667520019026
maskObs = 1%	LEOPARD	Imputed data (t2)	-3.2704628567331	-1.24350095811406
maskObs = 1%	LEOPARD	Imputed data (t2)	-1.45230654931558	-0.0351912487824366
maskObs = 1%	LEOPARD	Imputed data (t2)	-2.81078653903117	1.21740293569839
maskObs = 1%	LEOPARD	Imputed data (t2)	1.00837693131166	-0.3492800386833
maskObs = 1%	LEOPARD	Imputed data (t2)	-0.919560326128671	0.621222452954002
maskObs = 1%	LEOPARD	Imputed data (t2)	-0.648658967753403	-0.537996696808199
maskObs = 1%	LEOPARD	Imputed data (t2)	-0.648106845164605	-1.23337714930131
maskObs = 1%	LEOPARD	Imputed data (t2)	-0.994004291094015	-1.5818062924208
maskObs = 1%	LEOPARD	Imputed data (t2)	-3.04655263100693	0.477004633606444
maskObs = 1%	LEOPARD	Imputed data (t2)	-1.49768527387444	-1.49840979580414
maskObs = 1%	LEOPARD	Imputed data (t2)	-2.54113282746149	2.74764161633882
maskObs = 1%	LEOPARD	Imputed data (t2)	-1.98811637843355	2.11565056679179
maskObs = 1%	LEOPARD	Imputed data (t2)	-1.05347813775216	-3.1025030366551
maskObs = 1%	LEOPARD	Imputed data (t2)	-1.33303477353881	-1.96589721854297
maskObs = 1%	LEOPARD	Imputed data (t2)	-0.588939444782562	1.31179961798689
maskObs = 1%	LEOPARD	Imputed data (t2)	-1.73976671012007	-0.944167813758916
maskObs = 1%	LEOPARD	Imputed data (t2)	-2.44004291883527	-0.925521943097508
maskObs = 1%	LEOPARD	Imputed data (t2)	-1.40143115187856	-2.27859596291113
maskObs = 1%	LEOPARD	Imputed data (t2)	-1.639440153867	0.0621704701625913
maskObs = 1%	LEOPARD	Imputed data (t2)	-1.27820848630749	-2.85616571523192
maskObs = 1%	LEOPARD	Imputed data (t2)	-2.28387090221922	-0.607101215113349
maskObs = 1%	LEOPARD	Imputed data (t2)	-1.941852738679	2.18805648594453
maskObs = 1%	cGAN	Observed data (t1)	3.57992030349593	0.0627716906648357
maskObs = 1%	cGAN	Observed data (t1)	2.50879319659887	3.21263580319581
maskObs = 1%	cGAN	Observed data (t1)	1.3398975514878	2.31488693054473
maskObs = 1%	cGAN	Observed data (t1)	2.92392683920862	-0.441940354024694
maskObs = 1%	cGAN	Observed data (t1)	1.8061109497402	0.695813598856052
maskObs = 1%	cGAN	Observed data (t1)	0.568517021881825	-2.75317813519333
maskObs = 1%	cGAN	Observed data (t1)	3.23344665122459	2.44917619398781
maskObs = 1%	cGAN	Observed data (t1)	1.91469324540078	-1.15710154642083
maskObs = 1%	cGAN	Observed data (t1)	2.99885218106201	2.40400118609083
maskObs = 1%	cGAN	Observed data (t1)	2.19117066263244	0.714325140979583
maskObs = 1%	cGAN	Observed data (t1)	0.434836019082204	-1.63376735577037
maskObs = 1%	cGAN	Observed data (t1)	1.93298458340407	0.187958180175787
maskObs = 1%	cGAN	Observed data (t1)	1.12500765728958	-1.51489739532502
maskObs = 1%	cGAN	Observed data (t1)	1.18914634227829	-0.932398558368946
maskObs = 1%	cGAN	Observed data (t1)	0.539186751771728	-1.74445798374993
maskObs = 1%	cGAN	Observed data (t1)	2.92488892881947	1.56869963737447
maskObs = 1%	cGAN	Observed data (t1)	2.77414441907514	2.86048062580361
maskObs = 1%	cGAN	Observed data (t1)	3.42607658481648	1.11996888882417
maskObs = 1%	cGAN	Observed data (t1)	2.41750395693288	0.262182369895683
maskObs = 1%	cGAN	Observed data (t1)	1.08446930750832	2.29102859597859
maskObs = 1%	cGAN	Observed data (t1)	2.68240195658091	2.26610685241021
maskObs = 1%	cGAN	Observed data (t1)	1.12274560783047	-2.20058205262683
maskObs = 1%	cGAN	Observed data (t1)	1.02521544571944	-0.660073067739207
maskObs = 1%	cGAN	Observed data (t1)	3.06031899860177	-1.71219873704893
maskObs = 1%	cGAN	Observed data (t1)	0.481094223715928	-2.47814094057402
maskObs = 1%	cGAN	Observed data (t1)	2.227848160923	0.202297349577283
maskObs = 1%	cGAN	Observed data (t1)	2.24500437893805	1.8933584299888
maskObs = 1%	cGAN	Observed data (t1)	1.70990588014878	-0.0346342547312803
maskObs = 1%	cGAN	Observed data (t1)	1.56399457651736	2.43702986168067
maskObs = 1%	cGAN	Observed data (t1)	1.34279336902468	-0.104100559130753
maskObs = 1%	cGAN	Observed data (t1)	3.36116858560734	0.832533305003551
maskObs = 1%	cGAN	Observed data (t1)	1.67034182699687	1.74546814821343
maskObs = 1%	cGAN	Observed data (t1)	2.61349433617361	-0.970884366936682
maskObs = 1%	cGAN	Observed data (t1)	1.86833831195483	-2.25390665277853
maskObs = 1%	cGAN	Observed data (t1)	0.740136331923385	-2.24291829656492
maskObs = 1%	cGAN	Observed data (t1)	-0.0952502095029666	0.955513706207935
maskObs = 1%	cGAN	Observed data (t1)	0.577412288164035	-2.09523068931338
maskObs = 1%	cGAN	Observed data (t1)	2.56737514908631	2.6020020975322
maskObs = 1%	cGAN	Observed data (t1)	3.42020751828348	-0.338449119557385
maskObs = 1%	cGAN	Observed data (t1)	-0.113872291650178	-2.54000015537959
maskObs = 1%	cGAN	Observed data (t1)	-0.367319867809748	-0.822358316217421
maskObs = 1%	cGAN	Observed data (t1)	2.41206422965861	0.772735759261434
maskObs = 1%	cGAN	Observed data (t1)	-0.0379785010432815	-0.497600341482661
maskObs = 1%	cGAN	Observed data (t1)	2.24667210013141	0.745881143641453
maskObs = 1%	cGAN	Observed data (t1)	1.51776215593411	-1.08920049032871
maskObs = 1%	cGAN	Observed data (t1)	0.781173966261549	-2.69301638037783
maskObs = 1%	cGAN	Observed data (t1)	3.3729039856529	-0.0654571082141472
maskObs = 1%	cGAN	Observed data (t1)	3.01519732346575	1.54455195727138
maskObs = 1%	cGAN	Observed data (t1)	2.26955215742925	0.62558284883741
maskObs = 1%	cGAN	Observed data (t1)	0.690797281190056	1.43829058393354
maskObs = 1%	cGAN	Observed data (t1)	0.806770351862414	1.78875408079905
maskObs = 1%	cGAN	Observed data (t1)	2.8597282196159	2.09284055782054
maskObs = 1%	cGAN	Observed data (t1)	0.0707178176591871	-1.78247696723681
maskObs = 1%	cGAN	Observed data (t1)	3.30585362260405	0.534138132749565
maskObs = 1%	cGAN	Observed data (t1)	-3.64763847612239	0.742314533651923
maskObs = 1%	cGAN	Observed data (t1)	1.73800321431949	1.1016976067011
maskObs = 1%	cGAN	Observed data (t1)	2.42280756868552	3.15345952761594
maskObs = 1%	cGAN	Observed data (t1)	1.73549738073279	0.652480891727536
maskObs = 1%	cGAN	Observed data (t1)	2.2598079418426	0.560444563522594
maskObs = 1%	cGAN	Observed data (t1)	2.03540602706845	2.82576412265506
maskObs = 1%	cGAN	Observed data (t1)	1.42364590440691	1.01660653171277
maskObs = 1%	cGAN	Observed data (t1)	0.990325404250288	-0.773834802417634
maskObs = 1%	cGAN	Observed data (t1)	-1.29878576151777	-3.43555070161963
maskObs = 1%	cGAN	Observed data (t1)	1.45525786354436	3.23713313236082
maskObs = 1%	cGAN	Observed data (t1)	2.4044883206503	3.28669622525708
maskObs = 1%	cGAN	Observed data (t1)	2.49736495259596	2.07696581615778
maskObs = 1%	cGAN	Observed data (t1)	3.13576680260649	-1.87705106708955
maskObs = 1%	cGAN	Observed data (t1)	3.2149264096405	1.30875817991381
maskObs = 1%	cGAN	Observed data (t1)	1.33117589443748	-0.624779521434242
maskObs = 1%	cGAN	Observed data (t1)	1.96235538275458	3.10444969982716
maskObs = 1%	cGAN	Observed data (t1)	0.991200567010562	-1.00965618630491
maskObs = 1%	cGAN	Observed data (t1)	0.835928882766461	-1.606963030844
maskObs = 1%	cGAN	Observed data (t1)	2.57226394438688	1.55427395180172
maskObs = 1%	cGAN	Observed data (t1)	1.53998263426232	-2.46284892827727
maskObs = 1%	cGAN	Observed data (t1)	2.53974534747874	2.33532455397773
maskObs = 1%	cGAN	Observed data (t1)	1.69467995653222	0.171797506881816
maskObs = 1%	cGAN	Observed data (t1)	2.5316426334346	-0.69007539833653
maskObs = 1%	cGAN	Observed data (t1)	-0.0830779885006968	-0.847611489356586
maskObs = 1%	cGAN	Observed data (t1)	1.85307130731577	2.00705115902003
maskObs = 1%	cGAN	Observed data (t1)	0.0648026202733634	1.76363858530797
maskObs = 1%	cGAN	Observed data (t1)	1.55372898025344	-1.57089699373076
maskObs = 1%	cGAN	Observed data (t1)	1.87497969849105	1.49820163701784
maskObs = 1%	cGAN	Observed data (t1)	2.14121400456023	2.51345842477321
maskObs = 1%	cGAN	Observed data (t1)	1.41617851670154	0.703089161985151
maskObs = 1%	cGAN	Observed data (t1)	1.22731814571559	-1.75553762902884
maskObs = 1%	cGAN	Observed data (t1)	2.44292291896941	2.96013112620082
maskObs = 1%	cGAN	Observed data (t1)	3.02793612208833	-0.0779955437299552
maskObs = 1%	cGAN	Observed data (t1)	0.890572799728968	2.30655895348951
maskObs = 1%	cGAN	Observed data (t1)	0.821361257461155	0.873945707185978
maskObs = 1%	cGAN	Observed data (t1)	-1.30684701686494	-3.46673727006235
maskObs = 1%	cGAN	Observed data (t1)	2.64609188900934	1.29198884145707
maskObs = 1%	cGAN	Observed data (t1)	-4.01709896098933	1.74763288031448
maskObs = 1%	cGAN	Observed data (t1)	2.50628062193638	0.538022684760484
maskObs = 1%	cGAN	Observed data (t1)	0.822815447398231	-2.26027311428201
maskObs = 1%	cGAN	Observed data (t1)	2.39056388654092	-1.32201386256307
maskObs = 1%	cGAN	Observed data (t1)	1.37711781537197	-1.69443520009206
maskObs = 1%	cGAN	Observed data (t1)	1.91970695748164	1.30987795676946
maskObs = 1%	cGAN	Observed data (t1)	2.71349886161077	0.0307312930869999
maskObs = 1%	cGAN	Observed data (t1)	2.43842510662149	1.59298795942769
maskObs = 1%	cGAN	Observed data (t1)	2.06845221696683	0.70253776646274
maskObs = 1%	cGAN	Observed data (t1)	2.05490566223867	2.4589845545498
maskObs = 1%	cGAN	Observed data (t1)	2.41930478674013	1.9563152193475
maskObs = 1%	cGAN	Observed data (t1)	2.39076271735621	-1.151239438439
maskObs = 1%	cGAN	Observed data (t1)	3.16685192629005	1.01543339837887
maskObs = 1%	cGAN	Observed data (t1)	0.542739398787439	0.78211369025315
maskObs = 1%	cGAN	Observed data (t1)	2.40606947321718	2.52397976909765
maskObs = 1%	cGAN	Observed data (t1)	1.57227217708956	-1.79181281875393
maskObs = 1%	cGAN	Observed data (t1)	3.44068128635803	0.68110174322103
maskObs = 1%	cGAN	Observed data (t1)	2.32907044056914	-2.29603276494793
maskObs = 1%	cGAN	Observed data (t1)	0.340328324099304	-1.86119470892184
maskObs = 1%	cGAN	Observed data (t1)	2.07753310583819	-1.60150502518385
maskObs = 1%	cGAN	Observed data (t1)	0.450646880458849	-0.803122321936919
maskObs = 1%	cGAN	Observed data (t1)	2.48837122279084	3.10288082503785
maskObs = 1%	cGAN	Observed data (t1)	2.68908639169605	-1.51015242896167
maskObs = 1%	cGAN	Observed data (t1)	1.59154582516407	-0.343783901214833
maskObs = 1%	cGAN	Observed data (t1)	-3.97120907252723	-0.462336028777604
maskObs = 1%	cGAN	Observed data (t1)	3.13591017985385	-0.454526398276727
maskObs = 1%	cGAN	Observed data (t1)	-0.528405252489875	-0.399507659244768
maskObs = 1%	cGAN	Observed data (t1)	2.23185173129268	2.0336931650185
maskObs = 1%	cGAN	Observed data (t1)	1.04227778654767	0.157592489516931
maskObs = 1%	cGAN	Observed data (t1)	1.90808249644705	2.12406013963323
maskObs = 1%	cGAN	Observed data (t1)	2.50347739093602	2.71589146815794
maskObs = 1%	cGAN	Observed data (t1)	2.58823615938562	-0.443773087831249
maskObs = 1%	cGAN	Observed data (t1)	1.96569323450379	0.385970823082275
maskObs = 1%	cGAN	Observed data (t1)	1.59066054952792	-2.11647253199453
maskObs = 1%	cGAN	Observed data (t1)	1.51770142246331	-0.544686708559632
maskObs = 1%	cGAN	Observed data (t1)	1.24682983938262	-1.22386870357788
maskObs = 1%	cGAN	Observed data (t1)	0.827634189241089	-1.47520753362472
maskObs = 1%	cGAN	Observed data (t1)	2.76341734409419	-0.639803522680759
maskObs = 1%	cGAN	Observed data (t1)	1.23632152036076	0.567360309494098
maskObs = 1%	cGAN	Observed data (t1)	2.83955630888648	0.946767243407954
maskObs = 1%	cGAN	Observed data (t1)	1.82644885389011	1.12712558646234
maskObs = 1%	cGAN	Observed data (t1)	2.46144484010059	1.63250238408987
maskObs = 1%	cGAN	Observed data (t1)	1.45385565980606	0.0391062803123985
maskObs = 1%	cGAN	Observed data (t1)	2.2195949451217	-2.28695113623463
maskObs = 1%	cGAN	Observed data (t1)	1.62301410798336	-1.87557278929065
maskObs = 1%	cGAN	Observed data (t1)	1.88402928995918	0.073520573426281
maskObs = 1%	cGAN	Observed data (t1)	-1.23820917408323	-3.5386646220453
maskObs = 1%	cGAN	Observed data (t1)	1.98033321892689	-1.86928039305038
maskObs = 1%	cGAN	Observed data (t1)	2.33078438129831	2.89950490605422
maskObs = 1%	cGAN	Observed data (t1)	1.61284579532228	-0.706403191518677
maskObs = 1%	cGAN	Observed data (t1)	1.175280728863	-0.52375759166712
maskObs = 1%	cGAN	Observed data (t1)	1.11846429247604	1.19209149095462
maskObs = 1%	cGAN	Observed data (t1)	1.41801499783197	2.67571369076048
maskObs = 1%	cGAN	Observed data (t1)	2.86983172993949	1.67615970197989
maskObs = 1%	cGAN	Observed data (t1)	1.31526930669837	2.25178699118491
maskObs = 1%	cGAN	Observed data (t1)	3.31902348931582	1.96260896048814
maskObs = 1%	cGAN	Observed data (t1)	2.0428872025324	-1.30982013234686
maskObs = 1%	cGAN	Observed data (t1)	3.19269069934859	-1.69051859964705
maskObs = 1%	cGAN	Observed data (t1)	2.38427635129843	1.96173402591496
maskObs = 1%	cGAN	Observed data (t1)	1.61491460665128	1.71414321836864
maskObs = 1%	cGAN	Observed data (t1)	2.96627204228258	-1.11252571227264
maskObs = 1%	cGAN	Observed data (t1)	1.48068386818959	2.48788859534853
maskObs = 1%	cGAN	Observed data (t1)	2.75642572338569	2.07001079687478
maskObs = 1%	cGAN	Observed data (t1)	2.36199538408929	1.40619266087834
maskObs = 1%	cGAN	Observed data (t1)	-0.408095312179071	-1.34756258435912
maskObs = 1%	cGAN	Observed data (t1)	0.366790686541489	-2.96905214142968
maskObs = 1%	cGAN	Observed data (t1)	2.83038751303921	3.05539493638373
maskObs = 1%	cGAN	Observed data (t1)	0.217894984621593	-2.44806745925613
maskObs = 1%	cGAN	Observed data (t1)	-0.037089216790813	0.320526561611128
maskObs = 1%	cGAN	Observed data (t1)	1.46717131024677	-2.57043194182792
maskObs = 1%	cGAN	Observed data (t1)	2.19568828177002	0.123853330898521
maskObs = 1%	cGAN	Observed data (t1)	2.66312024329168	-1.57595294801973
maskObs = 1%	cGAN	Observed data (t1)	1.85474694790077	-0.421161376308937
maskObs = 1%	cGAN	Observed data (t1)	3.18959588063739	1.48807708183873
maskObs = 1%	cGAN	Observed data (t1)	1.46308743677421	-1.84732866050485
maskObs = 1%	cGAN	Observed data (t1)	2.89532791574094	-1.5006667188258
maskObs = 1%	cGAN	Observed data (t1)	0.440692591074	-0.849345226404987
maskObs = 1%	cGAN	Observed data (t1)	3.23565039509737	0.706787926467856
maskObs = 1%	cGAN	Observed data (t1)	2.71973940478399	0.942534069683303
maskObs = 1%	cGAN	Observed data (t1)	0.113423344089752	-2.15600485218658
maskObs = 1%	cGAN	Observed data (t1)	3.00122159296217	1.68861759224186
maskObs = 1%	cGAN	Observed data (t1)	2.23574023383362	1.40371722351146
maskObs = 1%	cGAN	Observed data (t1)	1.48846186940614	0.330119965665311
maskObs = 1%	cGAN	Observed data (t1)	0.775858756760001	-1.70911008624533
maskObs = 1%	cGAN	Observed data (t1)	3.05286829885059	0.388116030174547
maskObs = 1%	cGAN	Observed data (t1)	3.19049786145668	0.290520013333324
maskObs = 1%	cGAN	Observed data (t1)	2.82716174830104	0.914449683771775
maskObs = 1%	cGAN	Observed data (t1)	2.04275557196416	-1.23246038761322
maskObs = 1%	cGAN	Observed data (t1)	0.991328785028003	-1.47908367798032
maskObs = 1%	cGAN	Observed data (t1)	3.05897892017047	-0.676273211907516
maskObs = 1%	cGAN	Observed data (t1)	1.97012676578092	-0.84285329903243
maskObs = 1%	cGAN	Observed data (t1)	3.18488442724382	0.356041205051312
maskObs = 1%	cGAN	Observed data (t1)	2.41941338218331	-2.10735628427246
maskObs = 1%	cGAN	Observed data (t1)	1.92925962522243	1.76910920272977
maskObs = 1%	cGAN	Observed data (t1)	2.17497115829969	2.44582858766909
maskObs = 1%	cGAN	Observed data (t1)	3.45094299205703	0.230170804731479
maskObs = 1%	cGAN	Observed data (t1)	2.32965205688781	0.230985941871507
maskObs = 1%	cGAN	Observed data (t1)	1.73104867695725	-2.14093906704792
maskObs = 1%	cGAN	Observed data (t1)	2.6855354869433	2.87029973336723
maskObs = 1%	cGAN	Observed data (t1)	0.72679231184494	-1.36799128359417
maskObs = 1%	cGAN	Observed data (t1)	3.1946449306425	-0.292631749098259
maskObs = 1%	cGAN	Observed data (t1)	-0.244913117344047	-1.3253797583161
maskObs = 1%	cGAN	Observed data (t1)	0.352001403864792	-1.79225472666509
maskObs = 1%	cGAN	Observed data (t1)	2.75939294522646	-1.70722878955075
maskObs = 1%	cGAN	Observed data (t1)	1.73825698115715	3.0748725264903
maskObs = 1%	cGAN	Observed data (t1)	1.67493244845562	0.901994175963218
maskObs = 1%	cGAN	Observed data (t1)	0.968001478007352	-1.01661387192298
maskObs = 1%	cGAN	Observed data (t1)	2.85691284787613	2.96368662697381
maskObs = 1%	cGAN	Observed data (t1)	1.73538820517535	0.571134713028516
maskObs = 1%	cGAN	Observed data (t1)	2.1682295098906	2.97627064309003
maskObs = 1%	cGAN	Observed data (t1)	1.77289331894302	-0.208493488076292
maskObs = 1%	cGAN	Observed data (t1)	2.50524337670866	0.329406566852194
maskObs = 1%	cGAN	Observed data (t1)	3.46785378855791	-0.70432797449521
maskObs = 1%	cGAN	Observed data (t1)	1.57380958458104	0.902773830809311
maskObs = 1%	cGAN	Observed data (t1)	2.08045473029443	2.94997007648848
maskObs = 1%	cGAN	Observed data (t1)	1.96133984804463	2.07335664968997
maskObs = 1%	cGAN	Observed data (t1)	1.10830844873422	-2.09824048262435
maskObs = 1%	cGAN	Observed data (t1)	2.02069586501701	0.398379154133783
maskObs = 1%	cGAN	Observed data (t1)	1.58677131397885	2.83027738029532
maskObs = 1%	cGAN	Observed data (t1)	0.724507530029053	0.540231277966364
maskObs = 1%	cGAN	Observed data (t1)	2.45898504282493	3.32205799450322
maskObs = 1%	cGAN	Observed data (t1)	2.40115829231813	-2.10273841403836
maskObs = 1%	cGAN	Observed data (t1)	2.99972438526964	-0.543502534862684
maskObs = 1%	cGAN	Observed data (t1)	1.44114366512622	0.426383332482435
maskObs = 1%	cGAN	Observed data (t1)	1.07529440749147	-2.8353369357675
maskObs = 1%	cGAN	Observed data (t1)	2.69376485050554	-1.07612386502526
maskObs = 1%	cGAN	Observed data (t1)	2.103952083168	-0.318035934432519
maskObs = 1%	cGAN	Observed data (t1)	0.669965976003805	-0.0140000248456124
maskObs = 1%	cGAN	Observed data (t1)	2.7876152192426	2.22384142703888
maskObs = 1%	cGAN	Observed data (t1)	1.61219485002306	2.03700752592404
maskObs = 1%	cGAN	Observed data (t1)	1.98134743666635	2.5620364939166
maskObs = 1%	cGAN	Observed data (t1)	2.14358253730816	-2.31844832807681
maskObs = 1%	cGAN	Observed data (t1)	1.85707534147452	-1.53253959462503
maskObs = 1%	cGAN	Observed data (t1)	1.85729775758885	0.58195644953169
maskObs = 1%	cGAN	Observed data (t1)	2.65876247332118	2.09241235295019
maskObs = 1%	cGAN	Observed data (t1)	0.565823287080391	-1.82166682609462
maskObs = 1%	cGAN	Observed data (t1)	2.57774897769886	-0.503558084023716
maskObs = 1%	cGAN	Observed data (t1)	2.14309770354969	0.213832779875806
maskObs = 1%	cGAN	Observed data (t1)	1.02127510424647	1.85299510202637
maskObs = 1%	cGAN	Observed data (t1)	3.17311945999918	2.12797177724965
maskObs = 1%	cGAN	Observed data (t1)	2.17200432205194	-2.36946071281438
maskObs = 1%	cGAN	Observed data (t1)	3.51856619863191	-0.889942868671304
maskObs = 1%	cGAN	Observed data (t1)	2.16037417537445	-2.34937520030592
maskObs = 1%	cGAN	Observed data (t1)	3.16182933959226	-0.319308893370126
maskObs = 1%	cGAN	Observed data (t1)	2.78982377642438	2.76975375347341
maskObs = 1%	cGAN	Observed data (t1)	0.760290618334683	1.48614951002353
maskObs = 1%	cGAN	Observed data (t1)	2.1717084716169	-0.624630459645308
maskObs = 1%	cGAN	Observed data (t1)	1.71946468753197	-0.279481204363156
maskObs = 1%	cGAN	Observed data (t1)	0.355691818165614	-0.728963291738807
maskObs = 1%	cGAN	Observed data (t1)	3.35763018315806	0.351268062637534
maskObs = 1%	cGAN	Observed data (t1)	2.46708194009556	0.651246941051176
maskObs = 1%	cGAN	Observed data (t1)	2.78199884998472	1.68062260768266
maskObs = 1%	cGAN	Observed data (t1)	2.58202245114919	-0.126654272369287
maskObs = 1%	cGAN	Observed data (t1)	2.46944806715505	0.654146782153187
maskObs = 1%	cGAN	Observed data (t1)	3.39509402423213	1.36212469017276
maskObs = 1%	cGAN	Observed data (t1)	2.59484494181214	-0.56139921890496
maskObs = 1%	cGAN	Observed data (t1)	1.15816783061021	-0.817848024344472
maskObs = 1%	cGAN	Observed data (t1)	1.71577650869303	0.277113134863867
maskObs = 1%	cGAN	Observed data (t1)	1.86836784022742	1.02779494474311
maskObs = 1%	cGAN	Observed data (t1)	-0.322725126163765	-2.04565717432604
maskObs = 1%	cGAN	Observed data (t1)	3.85928784420016	-0.2528155586022
maskObs = 1%	cGAN	Observed data (t1)	0.655963579798705	1.41312522127388
maskObs = 1%	cGAN	Observed data (t1)	1.73049436477531	-2.48063608288201
maskObs = 1%	cGAN	Observed data (t1)	1.56892957907652	-2.36202145501802
maskObs = 1%	cGAN	Observed data (t1)	2.11592192317715	-1.22563060726823
maskObs = 1%	cGAN	Observed data (t1)	3.4191532197275	-1.06979232589595
maskObs = 1%	cGAN	Observed data (t1)	2.00276764318563	-0.971445632100415
maskObs = 1%	cGAN	Observed data (t1)	1.87568263486123	2.2133920252207
maskObs = 1%	cGAN	Observed data (t1)	2.35389717175337	3.15891342679557
maskObs = 1%	cGAN	Observed data (t1)	1.11359237273865	-1.51150443975449
maskObs = 1%	cGAN	Observed data (t1)	1.35487629371775	-0.278300483153845
maskObs = 1%	cGAN	Observed data (t1)	3.26993204035639	2.1598761511847
maskObs = 1%	cGAN	Observed data (t1)	1.27425406493158	1.48076331511498
maskObs = 1%	cGAN	Observed data (t1)	1.62672267872612	1.70702178952627
maskObs = 1%	cGAN	Observed data (t1)	-3.5402874310449	-0.469365312924506
maskObs = 1%	cGAN	Observed data (t1)	2.08475435826614	-1.58887451007761
maskObs = 1%	cGAN	Observed data (t1)	0.242968801124967	-0.885388950300396
maskObs = 1%	cGAN	Observed data (t1)	0.982934003629139	-0.793385029489688
maskObs = 1%	cGAN	Observed data (t1)	2.91278760083319	1.36299825803789
maskObs = 1%	cGAN	Observed data (t1)	0.954624393332486	-0.850853777265036
maskObs = 1%	cGAN	Observed data (t1)	2.41263374763467	2.86474166911762
maskObs = 1%	cGAN	Observed data (t1)	1.90397690330878	1.73782791629392
maskObs = 1%	cGAN	Observed data (t1)	3.1306167215913	1.15530422754344
maskObs = 1%	cGAN	Observed data (t1)	2.08972914589666	2.64015699175418
maskObs = 1%	cGAN	Observed data (t1)	2.05546288220372	-1.21811100068319
maskObs = 1%	cGAN	Observed data (t1)	-0.239189544703332	-0.852017970712864
maskObs = 1%	cGAN	Observed data (t1)	0.913517261938539	1.26722419946964
maskObs = 1%	cGAN	Observed data (t1)	1.80996516741024	0.869506043054582
maskObs = 1%	cGAN	Observed data (t1)	2.72326156617781	3.08912908314443
maskObs = 1%	cGAN	Observed data (t1)	1.89628360311371	1.61016857738692
maskObs = 1%	cGAN	Observed data (t1)	0.471705954295023	-0.372290019553962
maskObs = 1%	cGAN	Observed data (t1)	3.45753558047348	0.0906809638246641
maskObs = 1%	cGAN	Observed data (t1)	1.30186592036018	-2.34531809504428
maskObs = 1%	cGAN	Observed data (t1)	2.39258820977058	2.93982245039611
maskObs = 1%	cGAN	Observed data (t1)	1.31737462670339	-1.79913363335378
maskObs = 1%	cGAN	Observed data (t1)	1.71252325822365	1.62879977572048
maskObs = 1%	cGAN	Observed data (t1)	2.13361879820916	2.40594977709661
maskObs = 1%	cGAN	Observed data (t1)	2.20160460501673	2.97803383185659
maskObs = 1%	cGAN	Observed data (t1)	2.37374161403416	-1.0002670257888
maskObs = 1%	cGAN	Observed data (t1)	2.93767432830591	1.2612404868253
maskObs = 1%	cGAN	Observed data (t1)	3.23500913892183	-0.670467342422057
maskObs = 1%	cGAN	Observed data (t1)	2.6805917801607	3.20065260140292
maskObs = 1%	cGAN	Observed data (t1)	1.8325009617858	-1.34706502990382
maskObs = 1%	cGAN	Observed data (t1)	2.7704066698007	-0.0072401139205063
maskObs = 1%	cGAN	Observed data (t1)	2.61245189588054	0.977805735586874
maskObs = 1%	cGAN	Observed data (t1)	1.11667803341881	-2.42449565970107
maskObs = 1%	cGAN	Observed data (t1)	0.288911138813486	-2.6019674372019
maskObs = 1%	cGAN	Observed data (t1)	2.86338493132741	1.18968585251479
maskObs = 1%	cGAN	Observed data (t1)	3.22435025677093	-1.03687228151764
maskObs = 1%	cGAN	Observed data (t1)	0.714988104345188	-1.79899582148754
maskObs = 1%	cGAN	Observed data (t1)	2.23959061961315	0.106932887497984
maskObs = 1%	cGAN	Observed data (t1)	0.922782671385984	0.888503064271119
maskObs = 1%	cGAN	Observed data (t1)	2.49816346155521	0.790955237783052
maskObs = 1%	cGAN	Observed data (t1)	2.42619484943493	2.50394837002779
maskObs = 1%	cGAN	Observed data (t1)	1.08477560756323	-1.58510401336643
maskObs = 1%	cGAN	Observed data (t1)	1.80073620895836	0.438193670180683
maskObs = 1%	cGAN	Observed data (t1)	1.10263914857243	1.49602919853272
maskObs = 1%	cGAN	Observed data (t1)	2.74060331190475	1.73923457320384
maskObs = 1%	cGAN	Observed data (t1)	1.45983905300319	-1.75297926232262
maskObs = 1%	cGAN	Observed data (t1)	1.58651010806976	0.00500182791414151
maskObs = 1%	cGAN	Observed data (t1)	0.715553589464511	-1.71236824414577
maskObs = 1%	cGAN	Observed data (t1)	1.27835386497442	0.313913757819456
maskObs = 1%	cGAN	Observed data (t1)	0.762663947334084	-0.715827960511182
maskObs = 1%	cGAN	Observed data (t1)	0.912982673255867	-0.948108999952469
maskObs = 1%	cGAN	Observed data (t1)	2.08243564475602	-0.428922428424039
maskObs = 1%	cGAN	Observed data (t1)	2.2753788790407	-0.801465121324136
maskObs = 1%	cGAN	Observed data (t1)	3.62249631424719	0.118342022117735
maskObs = 1%	cGAN	Observed data (t1)	3.13607319338806	0.383267831407918
maskObs = 1%	cGAN	Observed data (t1)	0.882885270244041	1.03401591461719
maskObs = 1%	cGAN	Observed data (t1)	1.35007040783638	-1.70870954972016
maskObs = 1%	cGAN	Observed data (t1)	3.50239959774167	-0.116721644718924
maskObs = 1%	cGAN	Observed data (t1)	1.79498999370225	-0.677873241928755
maskObs = 1%	cGAN	Observed data (t1)	0.94636103566659	-0.955703534760864
maskObs = 1%	cGAN	Observed data (t1)	1.30012515121431	-2.16994144999516
maskObs = 1%	cGAN	Observed data (t1)	1.28589126844072	2.81018517611878
maskObs = 1%	cGAN	Observed data (t1)	2.59920514008477	1.32180384690272
maskObs = 1%	cGAN	Observed data (t1)	3.1827664351173	-0.946666366796526
maskObs = 1%	cGAN	Observed data (t1)	2.41259464819096	0.482623711484848
maskObs = 1%	cGAN	Observed data (t1)	0.630159865846301	-1.2095504701742
maskObs = 1%	cGAN	Observed data (t1)	3.08292004397897	2.06012613787879
maskObs = 1%	cGAN	Observed data (t1)	1.26104852739708	-1.87025073685243
maskObs = 1%	cGAN	Observed data (t1)	1.30759741133546	-1.45161290254828
maskObs = 1%	cGAN	Observed data (t1)	1.95452376042761	0.596575815275804
maskObs = 1%	cGAN	Observed data (t1)	2.11909880752777	3.35662874399496
maskObs = 1%	cGAN	Observed data (t1)	3.1773826333452	2.09000048468408
maskObs = 1%	cGAN	Observed data (t1)	2.69875244680868	-1.00030350632717
maskObs = 1%	cGAN	Observed data (t1)	1.04849167634949	1.7684080643239
maskObs = 1%	cGAN	Observed data (t1)	1.6008499907145	2.895450646197
maskObs = 1%	cGAN	Observed data (t1)	3.05677575248776	1.7012444730887
maskObs = 1%	cGAN	Observed data (t1)	0.561231535268553	-0.661631183745752
maskObs = 1%	cGAN	Observed data (t1)	1.1174373342785	1.40613194660512
maskObs = 1%	cGAN	Observed data (t1)	2.92698346270695	-0.286919859224369
maskObs = 1%	cGAN	Observed data (t1)	-3.33132660398729	-0.310630822498636
maskObs = 1%	cGAN	Observed data (t1)	1.88601991709291	1.60259398401322
maskObs = 1%	cGAN	Observed data (t1)	3.29427623953252	0.496931966410256
maskObs = 1%	cGAN	Observed data (t1)	2.11814397856838	-0.0456926145097902
maskObs = 1%	cGAN	Observed data (t1)	3.05178883636841	-1.61726049359172
maskObs = 1%	cGAN	Observed data (t1)	3.56122809202923	0.0315130391886189
maskObs = 1%	cGAN	Observed data (t1)	1.31071308386472	-2.2972825893902
maskObs = 1%	cGAN	Observed data (t1)	2.16308593685843	2.90413413773757
maskObs = 1%	cGAN	Observed data (t1)	1.62809210834446	2.48530443325017
maskObs = 1%	cGAN	Observed data (t1)	0.539808687435804	0.364827425174104
maskObs = 1%	cGAN	Observed data (t1)	2.45257389767932	-0.270124289750924
maskObs = 1%	cGAN	Observed data (t1)	3.34704297648697	0.396454451402267
maskObs = 1%	cGAN	Observed data (t1)	2.04802387378562	-1.62926300800749
maskObs = 1%	cGAN	Observed data (t1)	3.13240962196544	0.683485331418836
maskObs = 1%	cGAN	Observed data (t1)	-3.83580215744518	-0.0763180166477793
maskObs = 1%	cGAN	Observed data (t1)	-0.112120298823304	0.552123170528336
maskObs = 1%	cGAN	Observed data (t1)	0.928101837133227	1.97865402090155
maskObs = 1%	cGAN	Observed data (t1)	1.55021818382701	-2.5623736301021
maskObs = 1%	cGAN	Observed data (t1)	2.36719374235498	-2.46765596723656
maskObs = 1%	cGAN	Observed data (t1)	3.66340176199256	-0.109197375837364
maskObs = 1%	cGAN	Observed data (t1)	3.56590704874518	0.052554222179198
maskObs = 1%	cGAN	Observed data (t1)	0.426019933529156	-0.968315914644641
maskObs = 1%	cGAN	Observed data (t1)	3.60278758004779	-0.0527805403070697
maskObs = 1%	cGAN	Observed data (t1)	3.52443318619962	0.740145545008036
maskObs = 1%	cGAN	Observed data (t1)	1.17324097420166	-1.21092281988186
maskObs = 1%	cGAN	Observed data (t1)	1.25373809334166	0.79629498536824
maskObs = 1%	cGAN	Observed data (t1)	2.70478592631092	2.4996938624895
maskObs = 1%	cGAN	Observed data (t1)	1.15910782022053	-2.72576016078738
maskObs = 1%	cGAN	Observed data (t1)	1.79416105002588	0.128736199355983
maskObs = 1%	cGAN	Observed data (t1)	0.452669941264466	0.610518074734931
maskObs = 1%	cGAN	Observed data (t1)	1.27891864630196	0.249621598690801
maskObs = 1%	cGAN	Observed data (t1)	2.09473284107107	-0.517754416185602
maskObs = 1%	cGAN	Observed data (t1)	1.48797055358549	-1.57229586858756
maskObs = 1%	cGAN	Observed data (t1)	2.60529737241651	3.16634898667809
maskObs = 1%	cGAN	Observed data (t1)	1.74120857352914	-1.43211380439981
maskObs = 1%	cGAN	Observed data (t1)	1.61957216837415	-1.68772075899077
maskObs = 1%	cGAN	Observed data (t1)	1.64036277132855	2.06002808625166
maskObs = 1%	cGAN	Observed data (t1)	1.50953153907646	-2.19093696861204
maskObs = 1%	cGAN	Observed data (t1)	3.37958908606764	-0.575005148194502
maskObs = 1%	cGAN	Observed data (t1)	1.97812146184941	2.40786251374614
maskObs = 1%	cGAN	Observed data (t1)	0.624033505568971	-0.0658636938138435
maskObs = 1%	cGAN	Observed data (t1)	1.13399240651063	-1.85729150616232
maskObs = 1%	cGAN	Observed data (t1)	1.73597402762285	-1.78325403248598
maskObs = 1%	cGAN	Observed data (t1)	1.59189863882651	3.03059740213695
maskObs = 1%	cGAN	Observed data (t1)	1.30510514783895	0.394948026432314
maskObs = 1%	cGAN	Observed data (t1)	2.61949162501993	-1.55522735271973
maskObs = 1%	cGAN	Observed data (t1)	2.00632006954405	-0.176405007622946
maskObs = 1%	cGAN	Observed data (t1)	1.40935441027816	-0.170799212227634
maskObs = 1%	cGAN	Observed data (t1)	1.09826319388847	2.352462509505
maskObs = 1%	cGAN	Observed data (t1)	1.6490676436989	1.34052501787117
maskObs = 1%	cGAN	Observed data (t1)	2.03028890726532	-0.185793295086102
maskObs = 1%	cGAN	Observed data (t1)	2.64454115682859	0.90755975128667
maskObs = 1%	cGAN	Observed data (t1)	2.01263072334736	-0.415623355518139
maskObs = 1%	cGAN	Observed data (t1)	1.04672095584335	-2.45990124990869
maskObs = 1%	cGAN	Observed data (t1)	1.5265749522907	0.365984964971679
maskObs = 1%	cGAN	Observed data (t1)	1.4267692055633	-0.14174649653097
maskObs = 1%	cGAN	Observed data (t1)	1.14526523618736	1.44805737862842
maskObs = 1%	cGAN	Observed data (t1)	0.456008955105014	-1.43984256780431
maskObs = 1%	cGAN	Observed data (t1)	2.83383855006118	-1.21979635551832
maskObs = 1%	cGAN	Observed data (t1)	3.21401696651267	0.172444816561195
maskObs = 1%	cGAN	Observed data (t1)	3.3727466906344	0.555189897357737
maskObs = 1%	cGAN	Observed data (t1)	2.03623981456269	-2.41322528832914
maskObs = 1%	cGAN	Observed data (t1)	1.30177577973641	2.49033610472533
maskObs = 1%	cGAN	Observed data (t1)	1.27745150964138	2.60588247746207
maskObs = 1%	cGAN	Observed data (t1)	2.10644978100457	-2.32340640918896
maskObs = 1%	cGAN	Observed data (t1)	1.99880264255053	-1.99656257010845
maskObs = 1%	cGAN	Observed data (t1)	1.25347620880376	1.80221003811706
maskObs = 1%	cGAN	Observed data (t1)	0.038381294914916	0.554546796267102
maskObs = 1%	cGAN	Observed data (t1)	1.60846885106336	-0.35737310710187
maskObs = 1%	cGAN	Observed data (t1)	2.83190455744845	0.534909592890054
maskObs = 1%	cGAN	Observed data (t1)	3.07006255208739	-0.130100289396014
maskObs = 1%	cGAN	Observed data (t1)	-1.36283404904584	-3.56292721722379
maskObs = 1%	cGAN	Observed data (t1)	1.58237293227832	0.322470796609185
maskObs = 1%	cGAN	Observed data (t1)	0.780683981999225	-0.0145800112229715
maskObs = 1%	cGAN	Observed data (t2)	-1.76659848993106	0.319600726423434
maskObs = 1%	cGAN	Observed data (t2)	-2.74042939338876	3.00028788147748
maskObs = 1%	cGAN	Observed data (t2)	-1.67050421839511	0.0676231279057082
maskObs = 1%	cGAN	Observed data (t2)	-1.31689221687668	0.589793807229734
maskObs = 1%	cGAN	Observed data (t2)	-1.60164586230046	-0.247206761174881
maskObs = 1%	cGAN	Observed data (t2)	-1.14619336966874	-3.49825674996113
maskObs = 1%	cGAN	Observed data (t2)	-3.68102073416495	1.0187839079618
maskObs = 1%	cGAN	Observed data (t2)	-2.18624738838765	-0.23314952301969
maskObs = 1%	cGAN	Observed data (t2)	-0.757018106200542	1.60258051057769
maskObs = 1%	cGAN	Observed data (t2)	-3.27150398640703	1.36374162044485
maskObs = 1%	cGAN	Observed data (t2)	-0.421411829078679	-2.26315427713665
maskObs = 1%	cGAN	Observed data (t2)	-0.699206330332397	-1.24630393106465
maskObs = 1%	cGAN	Observed data (t2)	-2.15956046891234	2.81669924024928
maskObs = 1%	cGAN	Observed data (t2)	-0.82126319295161	-1.51650501815782
maskObs = 1%	cGAN	Observed data (t2)	-0.146359164674085	-0.00170595327672375
maskObs = 1%	cGAN	Observed data (t2)	-2.20332958834075	-0.254893331613108
maskObs = 1%	cGAN	Observed data (t2)	-0.851859268006914	2.34393366045714
maskObs = 1%	cGAN	Observed data (t2)	-2.76855275044071	-2.20149145178212
maskObs = 1%	cGAN	Observed data (t2)	-1.48692700288487	-1.20280778330627
maskObs = 1%	cGAN	Observed data (t2)	-0.529976017272563	-2.31936904118076
maskObs = 1%	cGAN	Observed data (t2)	-1.02723140105483	-0.0144323846347372
maskObs = 1%	cGAN	Observed data (t2)	-1.86683866417626	1.07717059065251
maskObs = 1%	cGAN	Observed data (t2)	-0.392580835543542	-2.5710660911769
maskObs = 1%	cGAN	Observed data (t2)	-2.03838681205674	0.814884323710218
maskObs = 1%	cGAN	Observed data (t2)	-0.863814795691314	0.685034690887345
maskObs = 1%	cGAN	Observed data (t2)	-0.790604724959248	0.0134980935570463
maskObs = 1%	cGAN	Observed data (t2)	-1.42177426394179	-0.956226165308695
maskObs = 1%	cGAN	Observed data (t2)	-0.127512357604035	-1.57612372135058
maskObs = 1%	cGAN	Observed data (t2)	-0.419633387713947	-1.26061658723241
maskObs = 1%	cGAN	Observed data (t2)	-1.21003926535615	-2.10625736322049
maskObs = 1%	cGAN	Observed data (t2)	-2.97156827761585	1.09732186503948
maskObs = 1%	cGAN	Observed data (t2)	-1.68877689320461	1.9111826705164
maskObs = 1%	cGAN	Observed data (t2)	-0.215658767936787	-0.91227407066833
maskObs = 1%	cGAN	Observed data (t2)	-2.10388141616674	-0.620381725472804
maskObs = 1%	cGAN	Observed data (t2)	-1.36974140990628	2.22029578113363
maskObs = 1%	cGAN	Observed data (t2)	-1.03470966300114	-3.52838475106248
maskObs = 1%	cGAN	Observed data (t2)	-0.980838467592857	1.22855881350182
maskObs = 1%	cGAN	Observed data (t2)	-2.7301436463968	1.3074945979477
maskObs = 1%	cGAN	Observed data (t2)	-2.20510768363676	-2.37420815551511
maskObs = 1%	cGAN	Observed data (t2)	-1.73343266562313	2.46736580245751
maskObs = 1%	cGAN	Observed data (t2)	-1.302948118234	2.23327565112394
maskObs = 1%	cGAN	Observed data (t2)	-3.09765075446204	1.80137766741388
maskObs = 1%	cGAN	Observed data (t2)	-0.704693010917792	-1.27266391581586
maskObs = 1%	cGAN	Observed data (t2)	-3.45467892551315	-0.606709587261082
maskObs = 1%	cGAN	Observed data (t2)	-0.399642148780382	1.04533459007225
maskObs = 1%	cGAN	Observed data (t2)	-1.29456538815063	2.094812015397
maskObs = 1%	cGAN	Observed data (t2)	-2.34587709703637	-1.99418839181025
maskObs = 1%	cGAN	Observed data (t2)	-0.867137091285221	1.84049425681106
maskObs = 1%	cGAN	Observed data (t2)	-1.90379964706755	-2.70941159641161
maskObs = 1%	cGAN	Observed data (t2)	-2.75969759375657	-0.265719675563571
maskObs = 1%	cGAN	Observed data (t2)	-1.592558496287	2.38193231086949
maskObs = 1%	cGAN	Observed data (t2)	-2.27406017106984	0.956766145211262
maskObs = 1%	cGAN	Observed data (t2)	-1.57344856359362	2.35522637756098
maskObs = 1%	cGAN	Observed data (t2)	0.895269966143872	-0.808402830335397
maskObs = 1%	cGAN	Observed data (t2)	-0.614404395688647	-2.86006193865458
maskObs = 1%	cGAN	Observed data (t2)	-1.11766052820274	-0.516382916985201
maskObs = 1%	cGAN	Observed data (t2)	-1.88373442640107	1.97873631189717
maskObs = 1%	cGAN	Observed data (t2)	-0.93697129608533	-2.2233605704956
maskObs = 1%	cGAN	Observed data (t2)	-2.98453579775739	2.12244137971144
maskObs = 1%	cGAN	Observed data (t2)	-3.00137912927744	2.33387258632544
maskObs = 1%	cGAN	Observed data (t2)	-2.23463824969147	2.47783958505419
maskObs = 1%	cGAN	Observed data (t2)	-1.34509624408629	-1.20158825042674
maskObs = 1%	cGAN	Observed data (t2)	-0.704669028832274	0.463226499404565
maskObs = 1%	cGAN	Observed data (t2)	-0.415063343530314	-1.67067286246162
maskObs = 1%	cGAN	Observed data (t2)	-2.70511592418693	2.79628505820811
maskObs = 1%	cGAN	Observed data (t2)	-1.40294823430323	2.36533853441863
maskObs = 1%	cGAN	Observed data (t2)	2.09740308433398	-0.765111457637272
maskObs = 1%	cGAN	Observed data (t2)	-0.415616049966045	-2.42639854286901
maskObs = 1%	cGAN	Observed data (t2)	-1.20417395624065	-0.239507018889961
maskObs = 1%	cGAN	Observed data (t2)	-1.73018683579817	3.06072135067191
maskObs = 1%	cGAN	Observed data (t2)	-0.428495081276231	-3.17553945125735
maskObs = 1%	cGAN	Observed data (t2)	-2.71712522357787	1.87188326141989
maskObs = 1%	cGAN	Observed data (t2)	-1.69680204196322	0.0984687618495417
maskObs = 1%	cGAN	Observed data (t2)	-3.37371004512102	0.709117637057349
maskObs = 1%	cGAN	Observed data (t2)	-1.21168027563454	1.63787871559816
maskObs = 1%	cGAN	Observed data (t2)	-2.93660315039402	-0.406834803576771
maskObs = 1%	cGAN	Observed data (t2)	-3.7408495445839	0.12318006274913
maskObs = 1%	cGAN	Observed data (t2)	-1.01098381462897	-2.71062237837801
maskObs = 1%	cGAN	Observed data (t2)	-0.713519935294448	-1.47720001021085
maskObs = 1%	cGAN	Observed data (t2)	-2.58594096641534	2.98935424684988
maskObs = 1%	cGAN	Observed data (t2)	-0.545006790532272	0.225791295282272
maskObs = 1%	cGAN	Observed data (t2)	2.13349431309384	-0.00206536732437566
maskObs = 1%	cGAN	Observed data (t2)	-1.39391139946549	0.190868213390599
maskObs = 1%	cGAN	Observed data (t2)	-1.2888717009431	2.84927756601442
maskObs = 1%	cGAN	Observed data (t2)	-1.89712094799823	2.2261081115726
maskObs = 1%	cGAN	Observed data (t2)	-1.32689644700615	-0.798691610607942
maskObs = 1%	cGAN	Observed data (t2)	-1.42187635202425	-1.87513144743688
maskObs = 1%	cGAN	Observed data (t2)	-2.51484143378053	1.65578095392307
maskObs = 1%	cGAN	Observed data (t2)	-2.65434573580977	0.146782981046443
maskObs = 1%	cGAN	Observed data (t2)	-2.98827194332881	-1.44704697040158
maskObs = 1%	cGAN	Observed data (t2)	-1.01303940380326	-1.35201073120189
maskObs = 1%	cGAN	Observed data (t2)	-1.28876783602134	-1.3223600732192
maskObs = 1%	cGAN	Observed data (t2)	-0.991308994511361	0.652392641134082
maskObs = 1%	cGAN	Observed data (t2)	-0.851315244261955	-2.25355048474587
maskObs = 1%	cGAN	Observed data (t2)	-0.99160456425768	-1.02778975639293
maskObs = 1%	cGAN	Observed data (t2)	-0.846850036013619	0.521611217854181
maskObs = 1%	cGAN	Observed data (t2)	-0.606542377495864	-1.46007969631949
maskObs = 1%	cGAN	Observed data (t2)	-1.1762523992723	1.96422016511084
maskObs = 1%	cGAN	Observed data (t2)	-1.22818541067874	2.06728455485356
maskObs = 1%	cGAN	Observed data (t2)	-0.727328083309583	-1.07238856795525
maskObs = 1%	cGAN	Observed data (t2)	-1.95914298635836	2.90566875180568
maskObs = 1%	cGAN	Observed data (t2)	-0.903518973323596	2.11606604945426
maskObs = 1%	cGAN	Observed data (t2)	3.49049405266325	-1.69525172785727
maskObs = 1%	cGAN	Observed data (t2)	-2.41252746835346	-1.91685379044742
maskObs = 1%	cGAN	Observed data (t2)	-2.15310467105616	0.0872225189377458
maskObs = 1%	cGAN	Observed data (t2)	-1.20268999301672	-0.247282562203466
maskObs = 1%	cGAN	Observed data (t2)	-2.28874529468933	-1.3416295621374
maskObs = 1%	cGAN	Observed data (t2)	-3.76033793266811	1.25666235315051
maskObs = 1%	cGAN	Observed data (t2)	-1.13941567804354	-2.13287481666137
maskObs = 1%	cGAN	Observed data (t2)	-0.826250837643742	-2.12954175258342
maskObs = 1%	cGAN	Observed data (t2)	-3.14321300987033	-0.714989529551989
maskObs = 1%	cGAN	Observed data (t2)	-0.552866330445561	-2.08544008857947
maskObs = 1%	cGAN	Observed data (t2)	-3.67475741682026	1.51557145264302
maskObs = 1%	cGAN	Observed data (t2)	-1.28854685419098	0.702988559872508
maskObs = 1%	cGAN	Observed data (t2)	-1.56339329843263	-1.94742539528129
maskObs = 1%	cGAN	Observed data (t2)	-3.8897020458832	-0.309467159243357
maskObs = 1%	cGAN	Observed data (t2)	-2.52934748050727	0.460925605483169
maskObs = 1%	cGAN	Observed data (t2)	-0.898610882642077	-1.09935687927847
maskObs = 1%	cGAN	Observed data (t2)	-1.22383865863716	0.25889162305626
maskObs = 1%	cGAN	Observed data (t2)	-1.49096285464855	0.109379220585863
maskObs = 1%	cGAN	Observed data (t2)	-0.944902256313888	0.144912702643053
maskObs = 1%	cGAN	Observed data (t2)	-0.493276019133457	-0.601896652138637
maskObs = 1%	cGAN	Observed data (t2)	-1.6781095272336	0.421127093464409
maskObs = 1%	cGAN	Observed data (t2)	-1.09581016384917	0.297574213636998
maskObs = 1%	cGAN	Observed data (t2)	-2.75787059601992	1.25667345009622
maskObs = 1%	cGAN	Observed data (t2)	-0.848270114847725	-2.76548419324611
maskObs = 1%	cGAN	Observed data (t2)	-0.268252862451796	0.584419209248807
maskObs = 1%	cGAN	Observed data (t2)	0.207859355673296	-0.865484671298519
maskObs = 1%	cGAN	Observed data (t2)	-3.16111213291328	1.75562719155588
maskObs = 1%	cGAN	Observed data (t2)	2.91905459577775	-1.9889286266288
maskObs = 1%	cGAN	Observed data (t2)	-2.2052859189851	-2.61699725913473
maskObs = 1%	cGAN	Observed data (t2)	-0.830621025161245	-0.802531600598635
maskObs = 1%	cGAN	Observed data (t2)	-1.20449351334089	0.790674440628197
maskObs = 1%	cGAN	Observed data (t2)	-2.14058812213932	-0.808684099403352
maskObs = 1%	cGAN	Observed data (t2)	-1.99568900789815	-2.04728491856338
maskObs = 1%	cGAN	Observed data (t2)	-2.25793155247712	2.60195308826392
maskObs = 1%	cGAN	Observed data (t2)	-1.61906030412424	-0.00751653004416147
maskObs = 1%	cGAN	Observed data (t2)	-3.88471613463498	1.0532788663317
maskObs = 1%	cGAN	Observed data (t2)	-1.16491348384798	-0.64019033780118
maskObs = 1%	cGAN	Observed data (t2)	-1.24009160863204	0.422787563938369
maskObs = 1%	cGAN	Observed data (t2)	-3.86420103766046	0.966058020108598
maskObs = 1%	cGAN	Observed data (t2)	-2.63989081175602	1.34977517340091
maskObs = 1%	cGAN	Observed data (t2)	-2.66391508345223	2.97536745208775
maskObs = 1%	cGAN	Observed data (t2)	-2.57029499762082	3.0553198581951
maskObs = 1%	cGAN	Observed data (t2)	-0.714295729395086	-1.65639962843704
maskObs = 1%	cGAN	Observed data (t2)	-2.23664764478172	2.27243144674122
maskObs = 1%	cGAN	Observed data (t2)	-2.52994435309353	-0.0578256621072744
maskObs = 1%	cGAN	Observed data (t2)	-0.714064266215195	-0.516477188745828
maskObs = 1%	cGAN	Observed data (t2)	-1.24419282898673	-3.54789639268655
maskObs = 1%	cGAN	Observed data (t2)	-1.10221655287142	-1.62901919923311
maskObs = 1%	cGAN	Observed data (t2)	-1.52773079590732	2.15609340048923
maskObs = 1%	cGAN	Observed data (t2)	-2.95709030983472	-0.12326595771497
maskObs = 1%	cGAN	Observed data (t2)	-1.07911277065824	1.28246107803868
maskObs = 1%	cGAN	Observed data (t2)	-2.11500229457502	0.645277851810486
maskObs = 1%	cGAN	Observed data (t2)	-0.643298920543753	0.841418507693869
maskObs = 1%	cGAN	Observed data (t2)	-2.31778291606642	2.62910365782558
maskObs = 1%	cGAN	Observed data (t2)	-0.935365895195248	0.427642398615952
maskObs = 1%	cGAN	Observed data (t2)	-1.80557428863077	1.77823263911183
maskObs = 1%	cGAN	Observed data (t2)	-2.41144466645009	1.48224049324331
maskObs = 1%	cGAN	Observed data (t2)	-0.188469905211969	1.78193574645663
maskObs = 1%	cGAN	Observed data (t2)	-0.149920978188994	-0.00404079611497807
maskObs = 1%	cGAN	Observed data (t2)	-0.738527754469676	-0.880353658006121
maskObs = 1%	cGAN	Observed data (t2)	-3.36763720264206	-0.396837352597709
maskObs = 1%	cGAN	Observed data (t2)	-2.14286027177885	-0.0392348586302528
maskObs = 1%	cGAN	Observed data (t2)	-2.47106498659437	-2.05516616867056
maskObs = 1%	cGAN	Observed data (t2)	-0.865910812348301	-3.32655232013199
maskObs = 1%	cGAN	Observed data (t2)	-1.61009828700757	-2.29159560173331
maskObs = 1%	cGAN	Observed data (t2)	-3.41856589322225	-1.16585314866987
maskObs = 1%	cGAN	Observed data (t2)	-1.52009949770544	-1.45851575182846
maskObs = 1%	cGAN	Observed data (t2)	-1.82489905791861	-1.52387828901151
maskObs = 1%	cGAN	Observed data (t2)	-1.70254669818079	2.39766944906891
maskObs = 1%	cGAN	Observed data (t2)	-2.87066794221802	1.1224984045797
maskObs = 1%	cGAN	Observed data (t2)	0.523965376156811	-0.28858343534422
maskObs = 1%	cGAN	Observed data (t2)	-3.11164306969081	0.404975514723319
maskObs = 1%	cGAN	Observed data (t2)	0.824235941365003	-0.365279096088627
maskObs = 1%	cGAN	Observed data (t2)	-2.9312932675594	-0.585505343678717
maskObs = 1%	cGAN	Observed data (t2)	-1.78366277409329	0.402249801508554
maskObs = 1%	cGAN	Observed data (t2)	-3.23894956604842	0.895315313400687
maskObs = 1%	cGAN	Observed data (t2)	-2.46099056186145	0.905293842239584
maskObs = 1%	cGAN	Observed data (t2)	-1.31612073185727	1.31785052481885
maskObs = 1%	cGAN	Observed data (t2)	-1.36562533484217	1.42584549277816
maskObs = 1%	cGAN	Observed data (t2)	-1.49254363339303	-2.24842744536135
maskObs = 1%	cGAN	Observed data (t2)	-1.30698523074687	1.76584215981324
maskObs = 1%	cGAN	Observed data (t2)	-1.32268929794104	0.259618136213122
maskObs = 1%	cGAN	Observed data (t2)	-0.223174689930643	-1.90915112591552
maskObs = 1%	cGAN	Observed data (t2)	-0.732841005221738	-1.98652919787603
maskObs = 1%	cGAN	Observed data (t2)	-0.70572544793645	0.206424209509615
maskObs = 1%	cGAN	Observed data (t2)	-1.2575526022065	-0.414186543833833
maskObs = 1%	cGAN	Observed data (t2)	-2.43129596450281	-0.266241740300059
maskObs = 1%	cGAN	Observed data (t2)	-1.72527233671106	-0.858404593367056
maskObs = 1%	cGAN	Observed data (t2)	-1.25614585777677	-2.29132979899084
maskObs = 1%	cGAN	Observed data (t2)	-0.0279351373676952	2.1146079218406
maskObs = 1%	cGAN	Observed data (t2)	-0.466575004038234	-3.22420517404036
maskObs = 1%	cGAN	Observed data (t2)	-2.62372723411312	1.78085071778549
maskObs = 1%	cGAN	Observed data (t2)	-2.04081516496827	-0.714994537256715
maskObs = 1%	cGAN	Observed data (t2)	-1.2258682246362	2.07885051755773
maskObs = 1%	cGAN	Observed data (t2)	-2.26301017772746	2.05174597151228
maskObs = 1%	cGAN	Observed data (t2)	0.0816598371982627	-2.14683772713751
maskObs = 1%	cGAN	Observed data (t2)	-2.09627578804419	3.14017580995396
maskObs = 1%	cGAN	Observed data (t2)	-2.07769764598169	-2.07737975939547
maskObs = 1%	cGAN	Observed data (t2)	-1.78962658913019	2.0208510089497
maskObs = 1%	cGAN	Observed data (t2)	-2.24879510285485	1.8544676709514
maskObs = 1%	cGAN	Observed data (t2)	-2.88737454114161	1.48105314039174
maskObs = 1%	cGAN	Observed data (t2)	-0.0319616769838314	0.334498820547662
maskObs = 1%	cGAN	Observed data (t2)	-2.03330531087263	1.09845073109832
maskObs = 1%	cGAN	Observed data (t2)	-0.157243014382332	-0.178657188371798
maskObs = 1%	cGAN	Observed data (t2)	-0.558249444955733	-3.14517398299034
maskObs = 1%	cGAN	Observed data (t2)	-2.10639642890976	1.41497388640112
maskObs = 1%	cGAN	Observed data (t2)	-2.72012488644769	-0.832188372847455
maskObs = 1%	cGAN	Observed data (t2)	-1.15531690930789	-3.49786154276434
maskObs = 1%	cGAN	Observed data (t2)	-2.13642444365453	-0.320876226116359
maskObs = 1%	cGAN	Observed data (t2)	-3.32015897029793	1.58941916641571
maskObs = 1%	cGAN	Observed data (t2)	-1.98848812512089	-2.82845043813485
maskObs = 1%	cGAN	Observed data (t2)	-2.65387001452296	1.71239375941474
maskObs = 1%	cGAN	Observed data (t2)	-1.36491109852816	-3.50039362949689
maskObs = 1%	cGAN	Observed data (t2)	-2.56968701046802	-1.05788362177322
maskObs = 1%	cGAN	Observed data (t2)	-2.22094834278201	2.10994097702816
maskObs = 1%	cGAN	Observed data (t2)	-2.0570829772629	-0.711726429452831
maskObs = 1%	cGAN	Observed data (t2)	-0.800781423683982	-0.0214199575043187
maskObs = 1%	cGAN	Observed data (t2)	-3.09962001438917	1.26717411440602
maskObs = 1%	cGAN	Observed data (t2)	-1.543345228533	0.794817057165802
maskObs = 1%	cGAN	Observed data (t2)	-2.88887709712059	2.48127373101095
maskObs = 1%	cGAN	Observed data (t2)	-3.07958660137572	-0.083101767196963
maskObs = 1%	cGAN	Observed data (t2)	-0.294660463959519	-2.62064480567232
maskObs = 1%	cGAN	Observed data (t2)	-2.99148863639736	1.43874442639834
maskObs = 1%	cGAN	Observed data (t2)	-1.83075050111616	0.939221695537121
maskObs = 1%	cGAN	Observed data (t2)	-1.17134487521397	0.750033708910807
maskObs = 1%	cGAN	Observed data (t2)	-3.8574355644506	1.14004689912618
maskObs = 1%	cGAN	Observed data (t2)	-0.659545268610243	-1.69545059566855
maskObs = 1%	cGAN	Observed data (t2)	-2.61705454302456	3.11046713387995
maskObs = 1%	cGAN	Observed data (t2)	-0.981856646124059	-1.54720614606698
maskObs = 1%	cGAN	Observed data (t2)	-0.639171892130293	-1.12696123182314
maskObs = 1%	cGAN	Observed data (t2)	-0.685886501125771	-0.794886908896234
maskObs = 1%	cGAN	Observed data (t2)	-2.60024759668234	0.212905070655111
maskObs = 1%	cGAN	Observed data (t2)	-3.21761288887994	-2.51379056060289
maskObs = 1%	cGAN	Observed data (t2)	-1.18428364106572	-3.21085287341762
maskObs = 1%	cGAN	Observed data (t2)	-2.06948978488965	2.83957027446777
maskObs = 1%	cGAN	Observed data (t2)	-1.79817931966932	-1.40147470997033
maskObs = 1%	cGAN	Observed data (t2)	-2.56657401969612	-0.659289795602488
maskObs = 1%	cGAN	Observed data (t2)	-0.36086850099225	-2.14718336025016
maskObs = 1%	cGAN	Observed data (t2)	-1.95003248533778	0.539762034213166
maskObs = 1%	cGAN	Observed data (t2)	-3.77105699387145	0.314288005940835
maskObs = 1%	cGAN	Observed data (t2)	-2.58580399683389	-1.23401989748699
maskObs = 1%	cGAN	Observed data (t2)	-3.75728507344959	-0.00991253009535278
maskObs = 1%	cGAN	Observed data (t2)	-1.94676704487838	-1.07414104126125
maskObs = 1%	cGAN	Observed data (t2)	-1.23456920272825	-2.4965057396994
maskObs = 1%	cGAN	Observed data (t2)	-3.42102048839613	-0.150426261715837
maskObs = 1%	cGAN	Observed data (t2)	-0.307294450788708	-3.07383516367787
maskObs = 1%	cGAN	Observed data (t2)	-2.26389795584382	0.961473928150904
maskObs = 1%	cGAN	Observed data (t2)	-3.44330670827367	1.88999861841695
maskObs = 1%	cGAN	Observed data (t2)	-0.870308875059496	-2.82961051840274
maskObs = 1%	cGAN	Observed data (t2)	-1.28713029783889	-2.49435005837621
maskObs = 1%	cGAN	Observed data (t2)	-2.0726258507282	0.51837333833122
maskObs = 1%	cGAN	Observed data (t2)	-0.925699813574599	0.0926521741260286
maskObs = 1%	cGAN	Observed data (t2)	-1.698084849366	1.46065819633845
maskObs = 1%	cGAN	Observed data (t2)	-2.60935488441218	-0.951477713418498
maskObs = 1%	cGAN	Observed data (t2)	-2.98163575180852	-1.29019790561222
maskObs = 1%	cGAN	Observed data (t2)	-2.17497205456397	-0.0227328311165304
maskObs = 1%	cGAN	Observed data (t2)	-1.96251517548217	1.48395642545353
maskObs = 1%	cGAN	Observed data (t2)	-0.25926093472882	-1.76785006422425
maskObs = 1%	cGAN	Observed data (t2)	-0.684922305301543	0.416605250566512
maskObs = 1%	cGAN	Observed data (t2)	-3.680752477124	1.44885260666097
maskObs = 1%	cGAN	Observed data (t2)	-3.40699093552297	1.90532334118483
maskObs = 1%	cGAN	Observed data (t2)	-1.15220650422828	1.07660046682282
maskObs = 1%	cGAN	Observed data (t2)	-0.735091244984319	-1.35717505684424
maskObs = 1%	cGAN	Observed data (t2)	-0.714103328241297	-0.0457865676088436
maskObs = 1%	cGAN	Observed data (t2)	-1.88982595559548	-0.00939354786496096
maskObs = 1%	cGAN	Observed data (t2)	-2.7537787937082	2.81472059869025
maskObs = 1%	cGAN	Observed data (t2)	-1.72652705678179	2.01160667542316
maskObs = 1%	cGAN	Observed data (t2)	-1.86555944464619	1.40839132849579
maskObs = 1%	cGAN	Observed data (t2)	-2.20966683264339	-1.01344603630449
maskObs = 1%	cGAN	Observed data (t2)	-1.02505951270662	0.494895099204741
maskObs = 1%	cGAN	Observed data (t2)	-0.70263828040413	-1.46724743358155
maskObs = 1%	cGAN	Observed data (t2)	-1.27661584289708	-2.5995499978499
maskObs = 1%	cGAN	Observed data (t2)	-2.0793253887189	0.0539677019756445
maskObs = 1%	cGAN	Observed data (t2)	-1.53400170212444	0.414390744450107
maskObs = 1%	cGAN	Observed data (t2)	-0.780293657972873	-1.82995981660189
maskObs = 1%	cGAN	Observed data (t2)	-1.42964431881575	-1.86431581507872
maskObs = 1%	cGAN	Observed data (t2)	-1.88173539344826	-2.19378647225645
maskObs = 1%	cGAN	Observed data (t2)	-3.59976451456677	0.212314577315297
maskObs = 1%	cGAN	Observed data (t2)	-0.94451850163223	1.98891032982174
maskObs = 1%	cGAN	Observed data (t2)	-0.722830145778464	-1.38750058447934
maskObs = 1%	cGAN	Observed data (t2)	-3.25454610426756	-0.89700123695996
maskObs = 1%	cGAN	Observed data (t2)	-0.969526956269255	0.455979748345356
maskObs = 1%	cGAN	Observed data (t2)	-3.27480600423709	1.21139840682436
maskObs = 1%	cGAN	Observed data (t2)	0.432690145786099	-1.95682732249192
maskObs = 1%	cGAN	Observed data (t2)	-2.59822836542355	1.70859413944672
maskObs = 1%	cGAN	Observed data (t2)	-0.599993242552372	1.39706301885942
maskObs = 1%	cGAN	Observed data (t2)	-2.13744280569244	1.58833144887936
maskObs = 1%	cGAN	Observed data (t2)	-1.60839569042893	1.89082864761144
maskObs = 1%	cGAN	Observed data (t2)	-0.212387563134452	-2.63710663974122
maskObs = 1%	cGAN	Observed data (t2)	-1.81632928624813	-2.62740845443689
maskObs = 1%	cGAN	Observed data (t2)	-1.8735641327433	-1.10127199439482
maskObs = 1%	cGAN	Observed data (t2)	-1.7965573397755	-0.318887360186632
maskObs = 1%	cGAN	Observed data (t2)	-3.06312260175869	-0.340007415927657
maskObs = 1%	cGAN	Observed data (t2)	-2.15338096309521	2.17173470511937
maskObs = 1%	cGAN	Observed data (t2)	-1.15399666298645	-1.56701907442777
maskObs = 1%	cGAN	Observed data (t2)	-0.281271914149439	1.93649766777449
maskObs = 1%	cGAN	Observed data (t2)	-3.51724153643645	1.12245622875028
maskObs = 1%	cGAN	Observed data (t2)	-1.22416546717178	-0.21948462733325
maskObs = 1%	cGAN	Observed data (t2)	-3.11751254995802	0.391500115122731
maskObs = 1%	cGAN	Observed data (t2)	-2.78552067471333	1.00346324169976
maskObs = 1%	cGAN	Observed data (t2)	-3.61717949023378	1.53175061193824
maskObs = 1%	cGAN	Observed data (t2)	2.83678199202261	2.16376251558046
maskObs = 1%	cGAN	Observed data (t2)	0.0233101733056326	-2.24818700490935
maskObs = 1%	cGAN	Observed data (t2)	-2.18406742519137	2.31740053383752
maskObs = 1%	cGAN	Observed data (t2)	-2.7332198166605	-0.466184635205831
maskObs = 1%	cGAN	Observed data (t2)	-0.6573846640875	0.837236443854633
maskObs = 1%	cGAN	Observed data (t2)	-1.11110605617782	-2.25248837927432
maskObs = 1%	cGAN	Observed data (t2)	-1.31922688666083	0.265345187673143
maskObs = 1%	cGAN	Observed data (t2)	-3.68848034855528	0.368076108784252
maskObs = 1%	cGAN	Observed data (t2)	-0.297149540971102	-2.41995278393901
maskObs = 1%	cGAN	Observed data (t2)	-3.56519315767857	0.969119425365524
maskObs = 1%	cGAN	Observed data (t2)	-0.594051571629209	-3.18714999911247
maskObs = 1%	cGAN	Observed data (t2)	-2.03571613869033	2.43358575099158
maskObs = 1%	cGAN	Observed data (t2)	-0.697058206996761	0.79442643938126
maskObs = 1%	cGAN	Observed data (t2)	-2.26119093861748	0.983102701820753
maskObs = 1%	cGAN	Observed data (t2)	-2.91485127624461	1.46789814126648
maskObs = 1%	cGAN	Observed data (t2)	-1.43662154506672	-1.41209827779211
maskObs = 1%	cGAN	Observed data (t2)	-0.887174143617413	-2.23516172406214
maskObs = 1%	cGAN	Observed data (t2)	2.98028263721497	-2.17477634400284
maskObs = 1%	cGAN	Observed data (t2)	-3.1736146910159	-1.60266916873971
maskObs = 1%	cGAN	Observed data (t2)	-4.19371962857123	0.402129897837409
maskObs = 1%	cGAN	Observed data (t2)	-0.810306957805911	1.8791022490913
maskObs = 1%	cGAN	Observed data (t2)	-3.12490993515097	1.26988508158208
maskObs = 1%	cGAN	Observed data (t2)	-0.35124734549223	-1.88611580216431
maskObs = 1%	cGAN	Observed data (t2)	-2.23649184524035	-1.27696785106317
maskObs = 1%	cGAN	Observed data (t2)	-1.01106390167123	-2.64548518344569
maskObs = 1%	cGAN	Observed data (t2)	-1.16780072161779	-1.51166440799514
maskObs = 1%	cGAN	Observed data (t2)	0.058379015310398	-1.61243979695446
maskObs = 1%	cGAN	Observed data (t2)	-1.67267804970421	-0.177278353561761
[truncated: 29,276 more rows]
