# Supplementary material for: LEOPARD: missing view completion for multi-timepoint omics data via representation disentanglement and temporal knowledge transfer
Source: Nat Commun. 2025 Apr 6;16:3278. doi: 10.1038/s41467-025-58314-3 (PMC11972361; doi:10.1038/s41467-025-58314-3)
Supplement: Supplementary file 7 — Source data [file 41467_2025_58314_MOESM7_ESM.zip › Source Data/SupplementaryFig5.csv]

Dataset	Mask	Method	obsNum	MedianAveragedPB
MGH COVID proteomics	maskObs = 1%	cGAN	obsNum = 0	0.525122834
MGH COVID proteomics	maskObs = 1%	cGAN	obsNum = 0	0.0767778913
MGH COVID proteomics	maskObs = 1%	cGAN	obsNum = 0	0.1250176176
MGH COVID proteomics	maskObs = 1%	cGAN	obsNum = 0	0.116931286
MGH COVID proteomics	maskObs = 1%	cGAN	obsNum = 0	0.167555513
MGH COVID proteomics	maskObs = 1%	cGAN	obsNum = 0	0.364401535
MGH COVID proteomics	maskObs = 1%	cGAN	obsNum = 0	0.214389636
MGH COVID proteomics	maskObs = 1%	cGAN	obsNum = 0	0.365688693
MGH COVID proteomics	maskObs = 1%	cGAN	obsNum = 0	0.219691216
MGH COVID proteomics	maskObs = 1%	cGAN	obsNum = 0	0.211733285
MGH COVID proteomics	maskObs = 1%	cGAN	obsNum = 0	0.162208132
MGH COVID proteomics	maskObs = 1%	cGAN	obsNum = 0	0.156526329
MGH COVID proteomics	maskObs = 1%	cGAN	obsNum = 0	0.235227925
MGH COVID proteomics	maskObs = 1%	cGAN	obsNum = 0	0.387057402
MGH COVID proteomics	maskObs = 1%	cGAN	obsNum = 0	0.211421288
MGH COVID proteomics	maskObs = 1%	cGAN	obsNum = 0	0.199396093
MGH COVID proteomics	maskObs = 1%	cGAN	obsNum = 0	0.481275177
MGH COVID proteomics	maskObs = 1%	cGAN	obsNum = 0	0.134726644
MGH COVID proteomics	maskObs = 1%	cGAN	obsNum = 0	0.353457097
MGH COVID proteomics	maskObs = 1%	cGAN	obsNum = 0	0.0820288068
MGH COVID proteomics	maskObs = 1%	cGAN	obsNum = 0	0.302671755
MGH COVID proteomics	maskObs = 1%	cGAN	obsNum = 0	0.404100657
MGH COVID proteomics	maskObs = 1%	cGAN	obsNum = 0	0.20946421
MGH COVID proteomics	maskObs = 1%	cGAN	obsNum = 0	0.205834636
MGH COVID proteomics	maskObs = 1%	cGAN	obsNum = 0	0.486221726
MGH COVID proteomics	maskObs = 1%	cGAN	obsNum = 0	0.149129453
MGH COVID proteomics	maskObs = 1%	cGAN	obsNum = 0	0.203413892
MGH COVID proteomics	maskObs = 1%	cGAN	obsNum = 0	0.147777067
MGH COVID proteomics	maskObs = 1%	cGAN	obsNum = 0	0.150503038
MGH COVID proteomics	maskObs = 1%	cGAN	obsNum = 0	0.462794569
MGH COVID proteomics	maskObs = 1%	cGAN	obsNum = 0	0.168569018
MGH COVID proteomics	maskObs = 1%	cGAN	obsNum = 0	0.440157829
MGH COVID proteomics	maskObs = 1%	cGAN	obsNum = 0	0.177937374
MGH COVID proteomics	maskObs = 1%	cGAN	obsNum = 0	0.38595049
MGH COVID proteomics	maskObs = 1%	cGAN	obsNum = 0	0.203368463
MGH COVID proteomics	maskObs = 1%	cGAN	obsNum = 0	0.208793288
MGH COVID proteomics	maskObs = 1%	cGAN	obsNum = 0	0.385977386
MGH COVID proteomics	maskObs = 1%	cGAN	obsNum = 0	0.288912731
MGH COVID proteomics	maskObs = 1%	cGAN	obsNum = 0	0.1342989234
MGH COVID proteomics	maskObs = 1%	cGAN	obsNum = 0	0.283487672
MGH COVID proteomics	maskObs = 1%	cGAN	obsNum = 0	0.393369879
MGH COVID proteomics	maskObs = 1%	cGAN	obsNum = 0	0.285100041
MGH COVID proteomics	maskObs = 1%	cGAN	obsNum = 0	0.711030672
MGH COVID proteomics	maskObs = 1%	cGAN	obsNum = 0	0.261522445
MGH COVID proteomics	maskObs = 1%	cGAN	obsNum = 0	0.148819546
MGH COVID proteomics	maskObs = 1%	cGAN	obsNum = 0	0.159230352
MGH COVID proteomics	maskObs = 1%	cGAN	obsNum = 0	0.212464349
MGH COVID proteomics	maskObs = 1%	cGAN	obsNum = 0	0.305053475
MGH COVID proteomics	maskObs = 1%	cGAN	obsNum = 0	0.072741145
MGH COVID proteomics	maskObs = 1%	cGAN	obsNum = 0	0.299912877
MGH COVID proteomics	maskObs = 1%	cGAN	obsNum = 0	0.391383372
MGH COVID proteomics	maskObs = 1%	cGAN	obsNum = 0	0.161271663
MGH COVID proteomics	maskObs = 1%	cGAN	obsNum = 0	0.0715963991
MGH COVID proteomics	maskObs = 1%	cGAN	obsNum = 0	0.0790171666
MGH COVID proteomics	maskObs = 1%	cGAN	obsNum = 0	0.1149095005
MGH COVID proteomics	maskObs = 1%	cGAN	obsNum = 0	0.343184506
MGH COVID proteomics	maskObs = 1%	cGAN	obsNum = 0	0.187637513
MGH COVID proteomics	maskObs = 1%	cGAN	obsNum = 0	0.252326535
MGH COVID proteomics	maskObs = 1%	cGAN	obsNum = 0	0.11780711
MGH COVID proteomics	maskObs = 1%	cGAN	obsNum = 0	0.21081706
MGH COVID proteomics	maskObs = 1%	cGAN	obsNum = 0	0.268117114
MGH COVID proteomics	maskObs = 1%	cGAN	obsNum = 0	0.320992962
MGH COVID proteomics	maskObs = 1%	cGAN	obsNum = 0	0.191156785
MGH COVID proteomics	maskObs = 1%	cGAN	obsNum = 0	0.1439113
MGH COVID proteomics	maskObs = 1%	cGAN	obsNum = 0	0.146784178
MGH COVID proteomics	maskObs = 1%	cGAN	obsNum = 0	0.17359969
MGH COVID proteomics	maskObs = 1%	cGAN	obsNum = 0	0.427510684
MGH COVID proteomics	maskObs = 1%	cGAN	obsNum = 0	0.190526664
MGH COVID proteomics	maskObs = 1%	cGAN	obsNum = 0	0.128209967
MGH COVID proteomics	maskObs = 1%	cGAN	obsNum = 0	0.203052671
MGH COVID proteomics	maskObs = 1%	cGAN	obsNum = 0	0.0741172112
MGH COVID proteomics	maskObs = 1%	cGAN	obsNum = 0	0.201571128
MGH COVID proteomics	maskObs = 1%	cGAN	obsNum = 0	0.1058857042
MGH COVID proteomics	maskObs = 1%	cGAN	obsNum = 0	0.186845208
MGH COVID proteomics	maskObs = 1%	cGAN	obsNum = 0	0.178360685
MGH COVID proteomics	maskObs = 1%	cGAN	obsNum = 0	0.077910638
MGH COVID proteomics	maskObs = 1%	cGAN	obsNum = 0	0.190678684
MGH COVID proteomics	maskObs = 1%	cGAN	obsNum = 0	0.228765763
MGH COVID proteomics	maskObs = 1%	cGAN	obsNum = 0	0.225522296
MGH COVID proteomics	maskObs = 1%	cGAN	obsNum = 0	0.161573088
MGH COVID proteomics	maskObs = 1%	cGAN	obsNum = 0	0.0784722374
MGH COVID proteomics	maskObs = 1%	cGAN	obsNum = 0	0.141525778
MGH COVID proteomics	maskObs = 1%	cGAN	obsNum = 0	0.1503231615
MGH COVID proteomics	maskObs = 1%	cGAN	obsNum = 0	0.1574659826
MGH COVID proteomics	maskObs = 1%	cGAN	obsNum = 0	0.0871590267
MGH COVID proteomics	maskObs = 1%	cGAN	obsNum = 0	0.207187916
MGH COVID proteomics	maskObs = 1%	cGAN	obsNum = 0	0.1230088107
MGH COVID proteomics	maskObs = 1%	cGAN	obsNum = 0	0.1231664069
MGH COVID proteomics	maskObs = 1%	cGAN	obsNum = 0	0.136860286
MGH COVID proteomics	maskObs = 1%	cGAN	obsNum = 0	0.209764324
MGH COVID proteomics	maskObs = 1%	cGAN	obsNum = 0	0.157867265
MGH COVID proteomics	maskObs = 1%	cGAN	obsNum = 0	0.33015593
MGH COVID proteomics	maskObs = 1%	cGAN	obsNum = 0	0.302428584
MGH COVID proteomics	maskObs = 1%	cGAN	obsNum = 0	0.203499662
MGH COVID proteomics	maskObs = 1%	cGAN	obsNum = 0	0.192522959
MGH COVID proteomics	maskObs = 1%	cGAN	obsNum = 0	0.145232651
MGH COVID proteomics	maskObs = 1%	cGAN	obsNum = 0	0.185016978
MGH COVID proteomics	maskObs = 1%	cGAN	obsNum = 0	0.165290192
MGH COVID proteomics	maskObs = 1%	cGAN	obsNum = 0	0.166096809
MGH COVID proteomics	maskObs = 1%	cGAN	obsNum = 0	0.1055636052
MGH COVID proteomics	maskObs = 1%	cGAN	obsNum = 0	0.0775569772
MGH COVID proteomics	maskObs = 1%	cGAN	obsNum = 0	0.13157846
MGH COVID proteomics	maskObs = 1%	cGAN	obsNum = 0	0.461855679
MGH COVID proteomics	maskObs = 1%	cGAN	obsNum = 0	0.143411383
MGH COVID proteomics	maskObs = 1%	cGAN	obsNum = 0	0.0691489616
MGH COVID proteomics	maskObs = 1%	cGAN	obsNum = 0	0.306468842
MGH COVID proteomics	maskObs = 1%	cGAN	obsNum = 0	0.151069576
MGH COVID proteomics	maskObs = 1%	cGAN	obsNum = 0	0.148837953
MGH COVID proteomics	maskObs = 1%	cGAN	obsNum = 0	0.1194298817
MGH COVID proteomics	maskObs = 1%	cGAN	obsNum = 0	0.0940820473
MGH COVID proteomics	maskObs = 1%	cGAN	obsNum = 0	0.1149855354
MGH COVID proteomics	maskObs = 1%	cGAN	obsNum = 0	0.224069622
MGH COVID proteomics	maskObs = 1%	cGAN	obsNum = 0	0.0804563895
MGH COVID proteomics	maskObs = 1%	cGAN	obsNum = 0	0.0689217418
MGH COVID proteomics	maskObs = 1%	cGAN	obsNum = 0	0.167583095
MGH COVID proteomics	maskObs = 1%	cGAN	obsNum = 0	0.0485695044
MGH COVID proteomics	maskObs = 1%	cGAN	obsNum = 0	0.0560907748
MGH COVID proteomics	maskObs = 1%	cGAN	obsNum = 0	0.252795198
MGH COVID proteomics	maskObs = 1%	cGAN	obsNum = 0	0.1152268628
MGH COVID proteomics	maskObs = 1%	cGAN	obsNum = 0	0.1207578955
MGH COVID proteomics	maskObs = 1%	cGAN	obsNum = 0	0.0508804456
MGH COVID proteomics	maskObs = 1%	cGAN	obsNum = 0	0.1312002459
MGH COVID proteomics	maskObs = 1%	cGAN	obsNum = 0	0.0643866575
MGH COVID proteomics	maskObs = 1%	cGAN	obsNum = 0	0.0253057014
MGH COVID proteomics	maskObs = 1%	cGAN	obsNum = 0	0.1130828524
MGH COVID proteomics	maskObs = 1%	cGAN	obsNum = 0	0.1659111294
MGH COVID proteomics	maskObs = 1%	cGAN	obsNum = 0	0.0553392913
MGH COVID proteomics	maskObs = 1%	cGAN	obsNum = 0	0.163920969
MGH COVID proteomics	maskObs = 1%	cGAN	obsNum = 0	0.0631300384
MGH COVID proteomics	maskObs = 1%	cGAN	obsNum = 0	0.0791616938
MGH COVID proteomics	maskObs = 1%	cGAN	obsNum = 0	0.0848171068
MGH COVID proteomics	maskObs = 1%	cGAN	obsNum = 0	0.053802843
MGH COVID proteomics	maskObs = 1%	cGAN	obsNum = 0	0.0741405877
MGH COVID proteomics	maskObs = 1%	cGAN	obsNum = 0	0.096751812
MGH COVID proteomics	maskObs = 1%	cGAN	obsNum = 0	0.0507822602
MGH COVID proteomics	maskObs = 1%	cGAN	obsNum = 0	0.1074493398
MGH COVID proteomics	maskObs = 1%	cGAN	obsNum = 0	0.0749224479
MGH COVID proteomics	maskObs = 1%	cGAN	obsNum = 0	0.0595981322
MGH COVID proteomics	maskObs = 1%	cGAN	obsNum = 0	0.163685192
MGH COVID proteomics	maskObs = 1%	cGAN	obsNum = 0	0.122118517
MGH COVID proteomics	maskObs = 1%	cGAN	obsNum = 0	0.097336713
MGH COVID proteomics	maskObs = 1%	cGAN	obsNum = 0	0.140944611
MGH COVID proteomics	maskObs = 1%	cGAN	obsNum = 0	0.077957502
MGH COVID proteomics	maskObs = 1%	cGAN	obsNum = 0	0.177982891
MGH COVID proteomics	maskObs = 1%	cGAN	obsNum = 0	0.0670945927
MGH COVID proteomics	maskObs = 1%	cGAN	obsNum = 0	0.1103677117
MGH COVID proteomics	maskObs = 1%	cGAN	obsNum = 0	0.1028316326
MGH COVID proteomics	maskObs = 1%	cGAN	obsNum = 0	0.1224975754
MGH COVID proteomics	maskObs = 1%	cGAN	obsNum = 0	0.1201948044
MGH COVID proteomics	maskObs = 1%	cGAN	obsNum = 0	0.12748475
MGH COVID proteomics	maskObs = 1%	cGAN	obsNum = 0	0.168908859
MGH COVID proteomics	maskObs = 1%	cGAN	obsNum = 0	0.155855338
MGH COVID proteomics	maskObs = 1%	cGAN	obsNum = 0	0.0514491339
MGH COVID proteomics	maskObs = 1%	cGAN	obsNum = 0	0.0762799759
MGH COVID proteomics	maskObs = 1%	cGAN	obsNum = 0	0.084589609
MGH COVID proteomics	maskObs = 1%	cGAN	obsNum = 0	0.0865857582
MGH COVID proteomics	maskObs = 1%	cGAN	obsNum = 0	0.0869179625
MGH COVID proteomics	maskObs = 1%	cGAN	obsNum = 0	0.063341581
MGH COVID proteomics	maskObs = 1%	cGAN	obsNum = 0	0.0660928401
MGH COVID proteomics	maskObs = 1%	cGAN	obsNum = 0	0.0415170695
MGH COVID proteomics	maskObs = 1%	cGAN	obsNum = 0	0.0797148646
MGH COVID proteomics	maskObs = 1%	cGAN	obsNum = 0	0.070535243
MGH COVID proteomics	maskObs = 1%	cGAN	obsNum = 0	0.0853273709
MGH COVID proteomics	maskObs = 1%	cGAN	obsNum = 0	0.0932972748
MGH COVID proteomics	maskObs = 1%	cGAN	obsNum = 0	0.0667455773
MGH COVID proteomics	maskObs = 1%	cGAN	obsNum = 0	0.0783281697
MGH COVID proteomics	maskObs = 1%	cGAN	obsNum = 0	0.142352477
MGH COVID proteomics	maskObs = 1%	cGAN	obsNum = 0	0.1030859989
MGH COVID proteomics	maskObs = 1%	cGAN	obsNum = 0	0.0606167859
MGH COVID proteomics	maskObs = 1%	cGAN	obsNum = 0	0.094218435
MGH COVID proteomics	maskObs = 1%	cGAN	obsNum = 0	0.0665010513
MGH COVID proteomics	maskObs = 1%	cGAN	obsNum = 0	0.091188854
MGH COVID proteomics	maskObs = 1%	cGAN	obsNum = 0	0.107875103
MGH COVID proteomics	maskObs = 1%	cGAN	obsNum = 0	0.0534861839
MGH COVID proteomics	maskObs = 1%	cGAN	obsNum = 0	0.0953098151
MGH COVID proteomics	maskObs = 1%	cGAN	obsNum = 0	0.0559750362
MGH COVID proteomics	maskObs = 1%	cGAN	obsNum = 0	0.140430103
MGH COVID proteomics	maskObs = 1%	cGAN	obsNum = 0	0.0852288811
MGH COVID proteomics	maskObs = 1%	cGAN	obsNum = 0	0.0438750403
MGH COVID proteomics	maskObs = 1%	cGAN	obsNum = 0	0.1011326986
MGH COVID proteomics	maskObs = 1%	cGAN	obsNum = 0	0.137205163
MGH COVID proteomics	maskObs = 1%	cGAN	obsNum = 0	0.143282694
MGH COVID proteomics	maskObs = 1%	cGAN	obsNum = 0	0.1178666784
MGH COVID proteomics	maskObs = 1%	cGAN	obsNum = 0	0.1073874126
MGH COVID proteomics	maskObs = 1%	cGAN	obsNum = 0	0.140614497
MGH COVID proteomics	maskObs = 1%	cGAN	obsNum = 0	0.082607054
MGH COVID proteomics	maskObs = 1%	cGAN	obsNum = 0	0.1304989006
MGH COVID proteomics	maskObs = 1%	cGAN	obsNum = 0	0.1239000656
MGH COVID proteomics	maskObs = 1%	cGAN	obsNum = 0	0.23565178
MGH COVID proteomics	maskObs = 1%	cGAN	obsNum = 0	0.197491982
MGH COVID proteomics	maskObs = 1%	cGAN	obsNum = 0	0.155350565
MGH COVID proteomics	maskObs = 1%	cGAN	obsNum = 0	0.128507792
MGH COVID proteomics	maskObs = 1%	cGAN	obsNum = 0	0.1126631835
MGH COVID proteomics	maskObs = 1%	cGAN	obsNum = 0	0.259885136
MGH COVID proteomics	maskObs = 1%	cGAN	obsNum = 0	0.17860029
MGH COVID proteomics	maskObs = 1%	cGAN	obsNum = 0	0.0681363436
MGH COVID proteomics	maskObs = 1%	cGAN	obsNum = 0	0.0753852296
MGH COVID proteomics	maskObs = 1%	cGAN	obsNum = 0	0.0586225091
MGH COVID proteomics	maskObs = 1%	cGAN	obsNum = 0	0.0675475241
MGH COVID proteomics	maskObs = 1%	cGAN	obsNum = 0	0.0781062271
MGH COVID proteomics	maskObs = 1%	cGAN	obsNum = 0	0.1292106604
MGH COVID proteomics	maskObs = 1%	cGAN	obsNum = 0	0.0640641157
MGH COVID proteomics	maskObs = 1%	cGAN	obsNum = 0	0.114207163
MGH COVID proteomics	maskObs = 1%	cGAN	obsNum = 0	0.184753455
MGH COVID proteomics	maskObs = 1%	cGAN	obsNum = 0	0.18227574
MGH COVID proteomics	maskObs = 1%	cGAN	obsNum = 0	0.295595368
MGH COVID proteomics	maskObs = 1%	cGAN	obsNum = 0	0.0688381464
MGH COVID proteomics	maskObs = 1%	cGAN	obsNum = 0	0.0698216944
MGH COVID proteomics	maskObs = 1%	cGAN	obsNum = 0	0.1139345229
MGH COVID proteomics	maskObs = 1%	cGAN	obsNum = 0	0.128922715
MGH COVID proteomics	maskObs = 1%	cGAN	obsNum = 0	0.0337008978
MGH COVID proteomics	maskObs = 1%	cGAN	obsNum = 0	0.0827337805
MGH COVID proteomics	maskObs = 1%	cGAN	obsNum = 0	0.207608083
MGH COVID proteomics	maskObs = 1%	cGAN	obsNum = 0	0.285747025
MGH COVID proteomics	maskObs = 1%	cGAN	obsNum = 0	0.0964627997
MGH COVID proteomics	maskObs = 1%	cGAN	obsNum = 0	0.070325892
MGH COVID proteomics	maskObs = 1%	cGAN	obsNum = 0	0.1320263885
MGH COVID proteomics	maskObs = 1%	cGAN	obsNum = 0	0.0526817647
MGH COVID proteomics	maskObs = 1%	cGAN	obsNum = 0	0.0667980079
MGH COVID proteomics	maskObs = 1%	cGAN	obsNum = 0	0.1020159614
MGH COVID proteomics	maskObs = 1%	cGAN	obsNum = 0	0.214669744
MGH COVID proteomics	maskObs = 1%	cGAN	obsNum = 0	0.0603398028
MGH COVID proteomics	maskObs = 1%	cGAN	obsNum = 0	0.1216994255
MGH COVID proteomics	maskObs = 1%	cGAN	obsNum = 0	0.203417884
MGH COVID proteomics	maskObs = 1%	cGAN	obsNum = 0	0.056668984
MGH COVID proteomics	maskObs = 1%	cGAN	obsNum = 0	0.0982486725
MGH COVID proteomics	maskObs = 1%	cGAN	obsNum = 0	0.0772277832
MGH COVID proteomics	maskObs = 1%	cGAN	obsNum = 0	0.149004671
MGH COVID proteomics	maskObs = 1%	cGAN	obsNum = 0	0.1211785645
MGH COVID proteomics	maskObs = 1%	cGAN	obsNum = 0	0.0575434215
MGH COVID proteomics	maskObs = 1%	cGAN	obsNum = 0	0.1208061724
MGH COVID proteomics	maskObs = 1%	cGAN	obsNum = 0	0.0902077605
MGH COVID proteomics	maskObs = 1%	cGAN	obsNum = 0	0.217815399
MGH COVID proteomics	maskObs = 1%	cGAN	obsNum = 0	0.0443762616
MGH COVID proteomics	maskObs = 1%	cGAN	obsNum = 0	0.211203025
MGH COVID proteomics	maskObs = 1%	cGAN	obsNum = 0	0.0833206585
MGH COVID proteomics	maskObs = 1%	cGAN	obsNum = 0	0.0668898583
MGH COVID proteomics	maskObs = 1%	cGAN	obsNum = 0	0.0893589165
MGH COVID proteomics	maskObs = 1%	cGAN	obsNum = 0	0.0438689755
MGH COVID proteomics	maskObs = 1%	cGAN	obsNum = 0	0.0540606523
MGH COVID proteomics	maskObs = 1%	cGAN	obsNum = 0	0.0581070721
MGH COVID proteomics	maskObs = 1%	cGAN	obsNum = 0	0.152519846
MGH COVID proteomics	maskObs = 1%	cGAN	obsNum = 0	0.0818334655
MGH COVID proteomics	maskObs = 1%	cGAN	obsNum = 0	0.0655940494
MGH COVID proteomics	maskObs = 1%	cGAN	obsNum = 0	0.0484753363
MGH COVID proteomics	maskObs = 1%	cGAN	obsNum = 0	0.1470731805
MGH COVID proteomics	maskObs = 1%	cGAN	obsNum = 0	0.1265591557
MGH COVID proteomics	maskObs = 1%	cGAN	obsNum = 0	0.1072299085
MGH COVID proteomics	maskObs = 1%	cGAN	obsNum = 0	0.1372505574
MGH COVID proteomics	maskObs = 1%	cGAN	obsNum = 0	0.1282363565
MGH COVID proteomics	maskObs = 1%	cGAN	obsNum = 0	0.1185215485
MGH COVID proteomics	maskObs = 1%	cGAN	obsNum = 0	0.0747128681
MGH COVID proteomics	maskObs = 1%	cGAN	obsNum = 0	0.0780270507
MGH COVID proteomics	maskObs = 1%	cGAN	obsNum = 0	0.0893636786
MGH COVID proteomics	maskObs = 1%	cGAN	obsNum = 0	0.1409026725
MGH COVID proteomics	maskObs = 1%	cGAN	obsNum = 0	0.0694868185
MGH COVID proteomics	maskObs = 1%	cGAN	obsNum = 0	0.0621347175
MGH COVID proteomics	maskObs = 1%	cGAN	obsNum = 0	0.179623686
MGH COVID proteomics	maskObs = 1%	cGAN	obsNum = 0	0.0957910384
MGH COVID proteomics	maskObs = 1%	cGAN	obsNum = 0	0.102269556
MGH COVID proteomics	maskObs = 1%	cGAN	obsNum = 0	0.050368958
MGH COVID proteomics	maskObs = 1%	cGAN	obsNum = 0	0.0933603919
MGH COVID proteomics	maskObs = 1%	cGAN	obsNum = 0	0.0512977506
MGH COVID proteomics	maskObs = 1%	cGAN	obsNum = 0	0.0981091655
MGH COVID proteomics	maskObs = 1%	cGAN	obsNum = 0	0.0905167916
MGH COVID proteomics	maskObs = 1%	cGAN	obsNum = 0	0.216236429
MGH COVID proteomics	maskObs = 1%	cGAN	obsNum = 0	0.181678209
MGH COVID proteomics	maskObs = 1%	cGAN	obsNum = 0	0.179957135
MGH COVID proteomics	maskObs = 1%	cGAN	obsNum = 0	0.0810998574
MGH COVID proteomics	maskObs = 1%	cGAN	obsNum = 0	0.0357789969
MGH COVID proteomics	maskObs = 1%	cGAN	obsNum = 0	0.075303022
MGH COVID proteomics	maskObs = 1%	cGAN	obsNum = 0	0.0681044922
MGH COVID proteomics	maskObs = 1%	cGAN	obsNum = 0	0.056356015
MGH COVID proteomics	maskObs = 1%	cGAN	obsNum = 0	0.0393727506
MGH COVID proteomics	maskObs = 1%	cGAN	obsNum = 0	0.053361074
MGH COVID proteomics	maskObs = 1%	cGAN	obsNum = 0	0.0729444732
MGH COVID proteomics	maskObs = 1%	cGAN	obsNum = 0	0.0571345267
MGH COVID proteomics	maskObs = 1%	cGAN	obsNum = 0	0.164198669
MGH COVID proteomics	maskObs = 1%	cGAN	obsNum = 0	0.0720941893
MGH COVID proteomics	maskObs = 1%	cGAN	obsNum = 0	0.0594166104
MGH COVID proteomics	maskObs = 1%	cGAN	obsNum = 0	0.374077843
MGH COVID proteomics	maskObs = 1%	cGAN	obsNum = 0	0.0727512324
MGH COVID proteomics	maskObs = 1%	cGAN	obsNum = 0	0.0993059374
MGH COVID proteomics	maskObs = 1%	cGAN	obsNum = 0	0.106092395
MGH COVID proteomics	maskObs = 1%	cGAN	obsNum = 0	0.162226015
MGH COVID proteomics	maskObs = 1%	cGAN	obsNum = 0	0.0564592825
MGH COVID proteomics	maskObs = 1%	cGAN	obsNum = 0	0.04021886
MGH COVID proteomics	maskObs = 1%	cGAN	obsNum = 0	0.087796957
MGH COVID proteomics	maskObs = 1%	cGAN	obsNum = 0	0.0373476368
MGH COVID proteomics	maskObs = 1%	cGAN	obsNum = 0	0.1021636024
MGH COVID proteomics	maskObs = 1%	cGAN	obsNum = 0	0.0766799101
MGH COVID proteomics	maskObs = 1%	cGAN	obsNum = 0	0.0793587184
MGH COVID proteomics	maskObs = 1%	cGAN	obsNum = 0	0.128836039
MGH COVID proteomics	maskObs = 1%	cGAN	obsNum = 0	0.1226299466
MGH COVID proteomics	maskObs = 1%	cGAN	obsNum = 0	0.0555703376
MGH COVID proteomics	maskObs = 1%	cGAN	obsNum = 100	0.384965968
MGH COVID proteomics	maskObs = 1%	cGAN	obsNum = 100	0.0724097609
MGH COVID proteomics	maskObs = 1%	cGAN	obsNum = 100	0.110069155
MGH COVID proteomics	maskObs = 1%	cGAN	obsNum = 100	0.1167379261
MGH COVID proteomics	maskObs = 1%	cGAN	obsNum = 100	0.186572268
MGH COVID proteomics	maskObs = 1%	cGAN	obsNum = 100	0.348134966
MGH COVID proteomics	maskObs = 1%	cGAN	obsNum = 100	0.209293601
MGH COVID proteomics	maskObs = 1%	cGAN	obsNum = 100	0.345699773
MGH COVID proteomics	maskObs = 1%	cGAN	obsNum = 100	0.168365951
MGH COVID proteomics	maskObs = 1%	cGAN	obsNum = 100	0.204548128
MGH COVID proteomics	maskObs = 1%	cGAN	obsNum = 100	0.1396733454
MGH COVID proteomics	maskObs = 1%	cGAN	obsNum = 100	0.1415173064
MGH COVID proteomics	maskObs = 1%	cGAN	obsNum = 100	0.219520948
MGH COVID proteomics	maskObs = 1%	cGAN	obsNum = 100	0.421954188
MGH COVID proteomics	maskObs = 1%	cGAN	obsNum = 100	0.211869761
MGH COVID proteomics	maskObs = 1%	cGAN	obsNum = 100	0.214799635
MGH COVID proteomics	maskObs = 1%	cGAN	obsNum = 100	0.419620382
MGH COVID proteomics	maskObs = 1%	cGAN	obsNum = 100	0.1320383234
MGH COVID proteomics	maskObs = 1%	cGAN	obsNum = 100	0.314281085
MGH COVID proteomics	maskObs = 1%	cGAN	obsNum = 100	0.1034998676
MGH COVID proteomics	maskObs = 1%	cGAN	obsNum = 100	0.278161143
MGH COVID proteomics	maskObs = 1%	cGAN	obsNum = 100	0.411631889
MGH COVID proteomics	maskObs = 1%	cGAN	obsNum = 100	0.167024956
MGH COVID proteomics	maskObs = 1%	cGAN	obsNum = 100	0.234529683
MGH COVID proteomics	maskObs = 1%	cGAN	obsNum = 100	0.417945388
MGH COVID proteomics	maskObs = 1%	cGAN	obsNum = 100	0.1308326225
MGH COVID proteomics	maskObs = 1%	cGAN	obsNum = 100	0.155091475
MGH COVID proteomics	maskObs = 1%	cGAN	obsNum = 100	0.1355961596
MGH COVID proteomics	maskObs = 1%	cGAN	obsNum = 100	0.149079546
MGH COVID proteomics	maskObs = 1%	cGAN	obsNum = 100	0.342473151
MGH COVID proteomics	maskObs = 1%	cGAN	obsNum = 100	0.1420140756
MGH COVID proteomics	maskObs = 1%	cGAN	obsNum = 100	0.433336526
MGH COVID proteomics	maskObs = 1%	cGAN	obsNum = 100	0.1703658616
MGH COVID proteomics	maskObs = 1%	cGAN	obsNum = 100	0.351033904
MGH COVID proteomics	maskObs = 1%	cGAN	obsNum = 100	0.168206133
MGH COVID proteomics	maskObs = 1%	cGAN	obsNum = 100	0.166440701
MGH COVID proteomics	maskObs = 1%	cGAN	obsNum = 100	0.397299853
MGH COVID proteomics	maskObs = 1%	cGAN	obsNum = 100	0.270132967
MGH COVID proteomics	maskObs = 1%	cGAN	obsNum = 100	0.1528434405
MGH COVID proteomics	maskObs = 1%	cGAN	obsNum = 100	0.225051865
MGH COVID proteomics	maskObs = 1%	cGAN	obsNum = 100	0.413754889
MGH COVID proteomics	maskObs = 1%	cGAN	obsNum = 100	0.224690747
MGH COVID proteomics	maskObs = 1%	cGAN	obsNum = 100	0.681159002
MGH COVID proteomics	maskObs = 1%	cGAN	obsNum = 100	0.211116859
MGH COVID proteomics	maskObs = 1%	cGAN	obsNum = 100	0.162112571
MGH COVID proteomics	maskObs = 1%	cGAN	obsNum = 100	0.115873727
MGH COVID proteomics	maskObs = 1%	cGAN	obsNum = 100	0.22586524
MGH COVID proteomics	maskObs = 1%	cGAN	obsNum = 100	0.29475507
MGH COVID proteomics	maskObs = 1%	cGAN	obsNum = 100	0.0763422375
MGH COVID proteomics	maskObs = 1%	cGAN	obsNum = 100	0.232391969
MGH COVID proteomics	maskObs = 1%	cGAN	obsNum = 100	0.304943214
MGH COVID proteomics	maskObs = 1%	cGAN	obsNum = 100	0.119536394
MGH COVID proteomics	maskObs = 1%	cGAN	obsNum = 100	0.0607025982
MGH COVID proteomics	maskObs = 1%	cGAN	obsNum = 100	0.0787274835
MGH COVID proteomics	maskObs = 1%	cGAN	obsNum = 100	0.0972337571
MGH COVID proteomics	maskObs = 1%	cGAN	obsNum = 100	0.314587499
MGH COVID proteomics	maskObs = 1%	cGAN	obsNum = 100	0.177169831
MGH COVID proteomics	maskObs = 1%	cGAN	obsNum = 100	0.253022698
MGH COVID proteomics	maskObs = 1%	cGAN	obsNum = 100	0.0905587494
MGH COVID proteomics	maskObs = 1%	cGAN	obsNum = 100	0.17566487
MGH COVID proteomics	maskObs = 1%	cGAN	obsNum = 100	0.275890244
MGH COVID proteomics	maskObs = 1%	cGAN	obsNum = 100	0.299416606
MGH COVID proteomics	maskObs = 1%	cGAN	obsNum = 100	0.1381130035
MGH COVID proteomics	maskObs = 1%	cGAN	obsNum = 100	0.1268286044
MGH COVID proteomics	maskObs = 1%	cGAN	obsNum = 100	0.1452241834
MGH COVID proteomics	maskObs = 1%	cGAN	obsNum = 100	0.1576474964
MGH COVID proteomics	maskObs = 1%	cGAN	obsNum = 100	0.448340039
MGH COVID proteomics	maskObs = 1%	cGAN	obsNum = 100	0.136448183
MGH COVID proteomics	maskObs = 1%	cGAN	obsNum = 100	0.1137799579
MGH COVID proteomics	maskObs = 1%	cGAN	obsNum = 100	0.148746569
MGH COVID proteomics	maskObs = 1%	cGAN	obsNum = 100	0.0570458409
MGH COVID proteomics	maskObs = 1%	cGAN	obsNum = 100	0.200919093
MGH COVID proteomics	maskObs = 1%	cGAN	obsNum = 100	0.0905536531
MGH COVID proteomics	maskObs = 1%	cGAN	obsNum = 100	0.220162339
MGH COVID proteomics	maskObs = 1%	cGAN	obsNum = 100	0.158005782
MGH COVID proteomics	maskObs = 1%	cGAN	obsNum = 100	0.0858284652
MGH COVID proteomics	maskObs = 1%	cGAN	obsNum = 100	0.16542173
MGH COVID proteomics	maskObs = 1%	cGAN	obsNum = 100	0.211894148
MGH COVID proteomics	maskObs = 1%	cGAN	obsNum = 100	0.159460627
MGH COVID proteomics	maskObs = 1%	cGAN	obsNum = 100	0.17020809
MGH COVID proteomics	maskObs = 1%	cGAN	obsNum = 100	0.0704681584
MGH COVID proteomics	maskObs = 1%	cGAN	obsNum = 100	0.14465911
MGH COVID proteomics	maskObs = 1%	cGAN	obsNum = 100	0.149526611
MGH COVID proteomics	maskObs = 1%	cGAN	obsNum = 100	0.155391079
MGH COVID proteomics	maskObs = 1%	cGAN	obsNum = 100	0.0899151251
MGH COVID proteomics	maskObs = 1%	cGAN	obsNum = 100	0.189190909
MGH COVID proteomics	maskObs = 1%	cGAN	obsNum = 100	0.122721288
MGH COVID proteomics	maskObs = 1%	cGAN	obsNum = 100	0.1237607021
MGH COVID proteomics	maskObs = 1%	cGAN	obsNum = 100	0.1120337535
MGH COVID proteomics	maskObs = 1%	cGAN	obsNum = 100	0.192310402
MGH COVID proteomics	maskObs = 1%	cGAN	obsNum = 100	0.158263391
MGH COVID proteomics	maskObs = 1%	cGAN	obsNum = 100	0.345726463
MGH COVID proteomics	maskObs = 1%	cGAN	obsNum = 100	0.242268993
MGH COVID proteomics	maskObs = 1%	cGAN	obsNum = 100	0.200674471
MGH COVID proteomics	maskObs = 1%	cGAN	obsNum = 100	0.173504128
MGH COVID proteomics	maskObs = 1%	cGAN	obsNum = 100	0.145082677
MGH COVID proteomics	maskObs = 1%	cGAN	obsNum = 100	0.152114334
MGH COVID proteomics	maskObs = 1%	cGAN	obsNum = 100	0.150162166
MGH COVID proteomics	maskObs = 1%	cGAN	obsNum = 100	0.16830757
MGH COVID proteomics	maskObs = 1%	cGAN	obsNum = 100	0.0852468731
MGH COVID proteomics	maskObs = 1%	cGAN	obsNum = 100	0.0787753983
MGH COVID proteomics	maskObs = 1%	cGAN	obsNum = 100	0.139089518
MGH COVID proteomics	maskObs = 1%	cGAN	obsNum = 100	0.367995201
MGH COVID proteomics	maskObs = 1%	cGAN	obsNum = 100	0.138824364
MGH COVID proteomics	maskObs = 1%	cGAN	obsNum = 100	0.0672641416
MGH COVID proteomics	maskObs = 1%	cGAN	obsNum = 100	0.299003791
MGH COVID proteomics	maskObs = 1%	cGAN	obsNum = 100	0.114626506
MGH COVID proteomics	maskObs = 1%	cGAN	obsNum = 100	0.140485367
MGH COVID proteomics	maskObs = 1%	cGAN	obsNum = 100	0.1229363061
MGH COVID proteomics	maskObs = 1%	cGAN	obsNum = 100	0.0958562174
MGH COVID proteomics	maskObs = 1%	cGAN	obsNum = 100	0.1193571112
MGH COVID proteomics	maskObs = 1%	cGAN	obsNum = 100	0.210982488
MGH COVID proteomics	maskObs = 1%	cGAN	obsNum = 100	0.07817177
MGH COVID proteomics	maskObs = 1%	cGAN	obsNum = 100	0.0691702915
MGH COVID proteomics	maskObs = 1%	cGAN	obsNum = 100	0.1324586089
MGH COVID proteomics	maskObs = 1%	cGAN	obsNum = 100	0.0529485429
MGH COVID proteomics	maskObs = 1%	cGAN	obsNum = 100	0.0579947255
MGH COVID proteomics	maskObs = 1%	cGAN	obsNum = 100	0.261536465
MGH COVID proteomics	maskObs = 1%	cGAN	obsNum = 100	0.1021101024
MGH COVID proteomics	maskObs = 1%	cGAN	obsNum = 100	0.0972252055
MGH COVID proteomics	maskObs = 1%	cGAN	obsNum = 100	0.0472715223
MGH COVID proteomics	maskObs = 1%	cGAN	obsNum = 100	0.1289723137
MGH COVID proteomics	maskObs = 1%	cGAN	obsNum = 100	0.0635713971
MGH COVID proteomics	maskObs = 1%	cGAN	obsNum = 100	0.0216855765
MGH COVID proteomics	maskObs = 1%	cGAN	obsNum = 100	0.0912642776
MGH COVID proteomics	maskObs = 1%	cGAN	obsNum = 100	0.1296183495
MGH COVID proteomics	maskObs = 1%	cGAN	obsNum = 100	0.0418714504
MGH COVID proteomics	maskObs = 1%	cGAN	obsNum = 100	0.158437706
MGH COVID proteomics	maskObs = 1%	cGAN	obsNum = 100	0.0572418159
MGH COVID proteomics	maskObs = 1%	cGAN	obsNum = 100	0.0719389261
MGH COVID proteomics	maskObs = 1%	cGAN	obsNum = 100	0.0791448371
MGH COVID proteomics	maskObs = 1%	cGAN	obsNum = 100	0.0437160667
MGH COVID proteomics	maskObs = 1%	cGAN	obsNum = 100	0.0619968634
MGH COVID proteomics	maskObs = 1%	cGAN	obsNum = 100	0.0837845546
MGH COVID proteomics	maskObs = 1%	cGAN	obsNum = 100	0.0424508443
MGH COVID proteomics	maskObs = 1%	cGAN	obsNum = 100	0.1008463548
MGH COVID proteomics	maskObs = 1%	cGAN	obsNum = 100	0.0683024029
MGH COVID proteomics	maskObs = 1%	cGAN	obsNum = 100	0.0477551935
MGH COVID proteomics	maskObs = 1%	cGAN	obsNum = 100	0.1249507154
MGH COVID proteomics	maskObs = 1%	cGAN	obsNum = 100	0.0896846337
MGH COVID proteomics	maskObs = 1%	cGAN	obsNum = 100	0.0749757949
MGH COVID proteomics	maskObs = 1%	cGAN	obsNum = 100	0.100094469
MGH COVID proteomics	maskObs = 1%	cGAN	obsNum = 100	0.0753286195
MGH COVID proteomics	maskObs = 1%	cGAN	obsNum = 100	0.157698499
MGH COVID proteomics	maskObs = 1%	cGAN	obsNum = 100	0.0676545285
MGH COVID proteomics	maskObs = 1%	cGAN	obsNum = 100	0.096184962
MGH COVID proteomics	maskObs = 1%	cGAN	obsNum = 100	0.1130219336
MGH COVID proteomics	maskObs = 1%	cGAN	obsNum = 100	0.0870199654
MGH COVID proteomics	maskObs = 1%	cGAN	obsNum = 100	0.1012928502
MGH COVID proteomics	maskObs = 1%	cGAN	obsNum = 100	0.131234711
MGH COVID proteomics	maskObs = 1%	cGAN	obsNum = 100	0.144420758
MGH COVID proteomics	maskObs = 1%	cGAN	obsNum = 100	0.1229361119
MGH COVID proteomics	maskObs = 1%	cGAN	obsNum = 100	0.0475137051
MGH COVID proteomics	maskObs = 1%	cGAN	obsNum = 100	0.0604072248
MGH COVID proteomics	maskObs = 1%	cGAN	obsNum = 100	0.0584410423
MGH COVID proteomics	maskObs = 1%	cGAN	obsNum = 100	0.0790285361
MGH COVID proteomics	maskObs = 1%	cGAN	obsNum = 100	0.0855674595
MGH COVID proteomics	maskObs = 1%	cGAN	obsNum = 100	0.0596452023
MGH COVID proteomics	maskObs = 1%	cGAN	obsNum = 100	0.0637998576
MGH COVID proteomics	maskObs = 1%	cGAN	obsNum = 100	0.0408358337
MGH COVID proteomics	maskObs = 1%	cGAN	obsNum = 100	0.0578133902
MGH COVID proteomics	maskObs = 1%	cGAN	obsNum = 100	0.0526464954
MGH COVID proteomics	maskObs = 1%	cGAN	obsNum = 100	0.0784194433
MGH COVID proteomics	maskObs = 1%	cGAN	obsNum = 100	0.0746521749
MGH COVID proteomics	maskObs = 1%	cGAN	obsNum = 100	0.0563548292
MGH COVID proteomics	maskObs = 1%	cGAN	obsNum = 100	0.081021115
MGH COVID proteomics	maskObs = 1%	cGAN	obsNum = 100	0.1057091289
MGH COVID proteomics	maskObs = 1%	cGAN	obsNum = 100	0.0898138261
MGH COVID proteomics	maskObs = 1%	cGAN	obsNum = 100	0.0496903927
MGH COVID proteomics	maskObs = 1%	cGAN	obsNum = 100	0.0664205091
MGH COVID proteomics	maskObs = 1%	cGAN	obsNum = 100	0.0598661633
MGH COVID proteomics	maskObs = 1%	cGAN	obsNum = 100	0.0807211158
MGH COVID proteomics	maskObs = 1%	cGAN	obsNum = 100	0.1129412841
MGH COVID proteomics	maskObs = 1%	cGAN	obsNum = 100	0.0523519317
MGH COVID proteomics	maskObs = 1%	cGAN	obsNum = 100	0.0619354257
MGH COVID proteomics	maskObs = 1%	cGAN	obsNum = 100	0.05436287
MGH COVID proteomics	maskObs = 1%	cGAN	obsNum = 100	0.132261801
MGH COVID proteomics	maskObs = 1%	cGAN	obsNum = 100	0.0785484639
MGH COVID proteomics	maskObs = 1%	cGAN	obsNum = 100	0.0414623941
MGH COVID proteomics	maskObs = 1%	cGAN	obsNum = 100	0.0940888066
MGH COVID proteomics	maskObs = 1%	cGAN	obsNum = 100	0.1235910282
MGH COVID proteomics	maskObs = 1%	cGAN	obsNum = 100	0.157096732
MGH COVID proteomics	maskObs = 1%	cGAN	obsNum = 100	0.106737506
MGH COVID proteomics	maskObs = 1%	cGAN	obsNum = 100	0.0849065086
MGH COVID proteomics	maskObs = 1%	cGAN	obsNum = 100	0.0977499555
MGH COVID proteomics	maskObs = 1%	cGAN	obsNum = 100	0.0818318171
MGH COVID proteomics	maskObs = 1%	cGAN	obsNum = 100	0.1164828577
MGH COVID proteomics	maskObs = 1%	cGAN	obsNum = 100	0.0937353867
MGH COVID proteomics	maskObs = 1%	cGAN	obsNum = 100	0.219693716
MGH COVID proteomics	maskObs = 1%	cGAN	obsNum = 100	0.175372146
MGH COVID proteomics	maskObs = 1%	cGAN	obsNum = 100	0.1189628539
MGH COVID proteomics	maskObs = 1%	cGAN	obsNum = 100	0.1145492951
MGH COVID proteomics	maskObs = 1%	cGAN	obsNum = 100	0.0885246436
MGH COVID proteomics	maskObs = 1%	cGAN	obsNum = 100	0.261234453
MGH COVID proteomics	maskObs = 1%	cGAN	obsNum = 100	0.199380015
MGH COVID proteomics	maskObs = 1%	cGAN	obsNum = 100	0.0595409029
MGH COVID proteomics	maskObs = 1%	cGAN	obsNum = 100	0.070505611
MGH COVID proteomics	maskObs = 1%	cGAN	obsNum = 100	0.0622934466
MGH COVID proteomics	maskObs = 1%	cGAN	obsNum = 100	0.0618483899
MGH COVID proteomics	maskObs = 1%	cGAN	obsNum = 100	0.0730196605
MGH COVID proteomics	maskObs = 1%	cGAN	obsNum = 100	0.078345162
MGH COVID proteomics	maskObs = 1%	cGAN	obsNum = 100	0.0635281149
MGH COVID proteomics	maskObs = 1%	cGAN	obsNum = 100	0.1120424735
MGH COVID proteomics	maskObs = 1%	cGAN	obsNum = 100	0.147329752
MGH COVID proteomics	maskObs = 1%	cGAN	obsNum = 100	0.176687534
MGH COVID proteomics	maskObs = 1%	cGAN	obsNum = 100	0.24027426
MGH COVID proteomics	maskObs = 1%	cGAN	obsNum = 100	0.0497476543
MGH COVID proteomics	maskObs = 1%	cGAN	obsNum = 100	0.0579773894
MGH COVID proteomics	maskObs = 1%	cGAN	obsNum = 100	0.0910975872
MGH COVID proteomics	maskObs = 1%	cGAN	obsNum = 100	0.1330555846
MGH COVID proteomics	maskObs = 1%	cGAN	obsNum = 100	0.0315638676
MGH COVID proteomics	maskObs = 1%	cGAN	obsNum = 100	0.0775370545
MGH COVID proteomics	maskObs = 1%	cGAN	obsNum = 100	0.150437106
MGH COVID proteomics	maskObs = 1%	cGAN	obsNum = 100	0.217635513
MGH COVID proteomics	maskObs = 1%	cGAN	obsNum = 100	0.0948748388
MGH COVID proteomics	maskObs = 1%	cGAN	obsNum = 100	0.0532220114
MGH COVID proteomics	maskObs = 1%	cGAN	obsNum = 100	0.1222018975
MGH COVID proteomics	maskObs = 1%	cGAN	obsNum = 100	0.0462374077
MGH COVID proteomics	maskObs = 1%	cGAN	obsNum = 100	0.0546024036
MGH COVID proteomics	maskObs = 1%	cGAN	obsNum = 100	0.0950182971
MGH COVID proteomics	maskObs = 1%	cGAN	obsNum = 100	0.199758171
MGH COVID proteomics	maskObs = 1%	cGAN	obsNum = 100	0.0406485783
MGH COVID proteomics	maskObs = 1%	cGAN	obsNum = 100	0.125441743
MGH COVID proteomics	maskObs = 1%	cGAN	obsNum = 100	0.15355598
MGH COVID proteomics	maskObs = 1%	cGAN	obsNum = 100	0.0552132432
MGH COVID proteomics	maskObs = 1%	cGAN	obsNum = 100	0.0791834156
MGH COVID proteomics	maskObs = 1%	cGAN	obsNum = 100	0.0749258242
MGH COVID proteomics	maskObs = 1%	cGAN	obsNum = 100	0.1165432514
MGH COVID proteomics	maskObs = 1%	cGAN	obsNum = 100	0.1177215445
MGH COVID proteomics	maskObs = 1%	cGAN	obsNum = 100	0.0490344355
MGH COVID proteomics	maskObs = 1%	cGAN	obsNum = 100	0.112234961
MGH COVID proteomics	maskObs = 1%	cGAN	obsNum = 100	0.0908339522
MGH COVID proteomics	maskObs = 1%	cGAN	obsNum = 100	0.217782505
MGH COVID proteomics	maskObs = 1%	cGAN	obsNum = 100	0.0412402452
MGH COVID proteomics	maskObs = 1%	cGAN	obsNum = 100	0.154661844
MGH COVID proteomics	maskObs = 1%	cGAN	obsNum = 100	0.0713917016
MGH COVID proteomics	maskObs = 1%	cGAN	obsNum = 100	0.0603223975
MGH COVID proteomics	maskObs = 1%	cGAN	obsNum = 100	0.0803896679
MGH COVID proteomics	maskObs = 1%	cGAN	obsNum = 100	0.0480666967
MGH COVID proteomics	maskObs = 1%	cGAN	obsNum = 100	0.0601029247
MGH COVID proteomics	maskObs = 1%	cGAN	obsNum = 100	0.0434460353
MGH COVID proteomics	maskObs = 1%	cGAN	obsNum = 100	0.1142768865
MGH COVID proteomics	maskObs = 1%	cGAN	obsNum = 100	0.0811947223
MGH COVID proteomics	maskObs = 1%	cGAN	obsNum = 100	0.0535199909
MGH COVID proteomics	maskObs = 1%	cGAN	obsNum = 100	0.0445116228
MGH COVID proteomics	maskObs = 1%	cGAN	obsNum = 100	0.104590995
MGH COVID proteomics	maskObs = 1%	cGAN	obsNum = 100	0.0981860695
MGH COVID proteomics	maskObs = 1%	cGAN	obsNum = 100	0.0889388062
MGH COVID proteomics	maskObs = 1%	cGAN	obsNum = 100	0.1419514084
MGH COVID proteomics	maskObs = 1%	cGAN	obsNum = 100	0.0957568854
MGH COVID proteomics	maskObs = 1%	cGAN	obsNum = 100	0.1133213129
MGH COVID proteomics	maskObs = 1%	cGAN	obsNum = 100	0.0603726215
MGH COVID proteomics	maskObs = 1%	cGAN	obsNum = 100	0.0591590062
MGH COVID proteomics	maskObs = 1%	cGAN	obsNum = 100	0.0820889681
MGH COVID proteomics	maskObs = 1%	cGAN	obsNum = 100	0.0819930278
MGH COVID proteomics	maskObs = 1%	cGAN	obsNum = 100	0.0612745454
MGH COVID proteomics	maskObs = 1%	cGAN	obsNum = 100	0.0583697811
MGH COVID proteomics	maskObs = 1%	cGAN	obsNum = 100	0.165011068
MGH COVID proteomics	maskObs = 1%	cGAN	obsNum = 100	0.0846617815
MGH COVID proteomics	maskObs = 1%	cGAN	obsNum = 100	0.1015052794
MGH COVID proteomics	maskObs = 1%	cGAN	obsNum = 100	0.0452934512
MGH COVID proteomics	maskObs = 1%	cGAN	obsNum = 100	0.0881943738
MGH COVID proteomics	maskObs = 1%	cGAN	obsNum = 100	0.0442762984
MGH COVID proteomics	maskObs = 1%	cGAN	obsNum = 100	0.0826314256
MGH COVID proteomics	maskObs = 1%	cGAN	obsNum = 100	0.0886427425
MGH COVID proteomics	maskObs = 1%	cGAN	obsNum = 100	0.197071225
MGH COVID proteomics	maskObs = 1%	cGAN	obsNum = 100	0.142418705
MGH COVID proteomics	maskObs = 1%	cGAN	obsNum = 100	0.1283315716
MGH COVID proteomics	maskObs = 1%	cGAN	obsNum = 100	0.0671195509
MGH COVID proteomics	maskObs = 1%	cGAN	obsNum = 100	0.0320853786
MGH COVID proteomics	maskObs = 1%	cGAN	obsNum = 100	0.0755613163
MGH COVID proteomics	maskObs = 1%	cGAN	obsNum = 100	0.0495019773
MGH COVID proteomics	maskObs = 1%	cGAN	obsNum = 100	0.0509760799
MGH COVID proteomics	maskObs = 1%	cGAN	obsNum = 100	0.0365078594
MGH COVID proteomics	maskObs = 1%	cGAN	obsNum = 100	0.05421836
MGH COVID proteomics	maskObs = 1%	cGAN	obsNum = 100	0.0802334532
MGH COVID proteomics	maskObs = 1%	cGAN	obsNum = 100	0.0572995713
MGH COVID proteomics	maskObs = 1%	cGAN	obsNum = 100	0.143050436
MGH COVID proteomics	maskObs = 1%	cGAN	obsNum = 100	0.0492938877
MGH COVID proteomics	maskObs = 1%	cGAN	obsNum = 100	0.059495702
MGH COVID proteomics	maskObs = 1%	cGAN	obsNum = 100	0.341691464
MGH COVID proteomics	maskObs = 1%	cGAN	obsNum = 100	0.0478617239
MGH COVID proteomics	maskObs = 1%	cGAN	obsNum = 100	0.0890211531
MGH COVID proteomics	maskObs = 1%	cGAN	obsNum = 100	0.0976945735
MGH COVID proteomics	maskObs = 1%	cGAN	obsNum = 100	0.1219218505
MGH COVID proteomics	maskObs = 1%	cGAN	obsNum = 100	0.0440070842
MGH COVID proteomics	maskObs = 1%	cGAN	obsNum = 100	0.03399178
MGH COVID proteomics	maskObs = 1%	cGAN	obsNum = 100	0.0730365142
MGH COVID proteomics	maskObs = 1%	cGAN	obsNum = 100	0.0314584387
MGH COVID proteomics	maskObs = 1%	cGAN	obsNum = 100	0.0948189054
MGH COVID proteomics	maskObs = 1%	cGAN	obsNum = 100	0.0642629185
MGH COVID proteomics	maskObs = 1%	cGAN	obsNum = 100	0.0546433334
MGH COVID proteomics	maskObs = 1%	cGAN	obsNum = 100	0.1202570856
MGH COVID proteomics	maskObs = 1%	cGAN	obsNum = 100	0.099402839
MGH COVID proteomics	maskObs = 1%	cGAN	obsNum = 100	0.0493261643
MGH COVID proteomics	maskObs = 1%	cGAN	obsNum = 25	0.47484499
MGH COVID proteomics	maskObs = 1%	cGAN	obsNum = 25	0.071459431
MGH COVID proteomics	maskObs = 1%	cGAN	obsNum = 25	0.1097013785
MGH COVID proteomics	maskObs = 1%	cGAN	obsNum = 25	0.114213025
MGH COVID proteomics	maskObs = 1%	cGAN	obsNum = 25	0.181758664
MGH COVID proteomics	maskObs = 1%	cGAN	obsNum = 25	0.344827356
MGH COVID proteomics	maskObs = 1%	cGAN	obsNum = 25	0.201891287
MGH COVID proteomics	maskObs = 1%	cGAN	obsNum = 25	0.343318043
MGH COVID proteomics	maskObs = 1%	cGAN	obsNum = 25	0.175928747
MGH COVID proteomics	maskObs = 1%	cGAN	obsNum = 25	0.199527028
MGH COVID proteomics	maskObs = 1%	cGAN	obsNum = 25	0.146469378
MGH COVID proteomics	maskObs = 1%	cGAN	obsNum = 25	0.147255965
MGH COVID proteomics	maskObs = 1%	cGAN	obsNum = 25	0.193321328
MGH COVID proteomics	maskObs = 1%	cGAN	obsNum = 25	0.350174312
MGH COVID proteomics	maskObs = 1%	cGAN	obsNum = 25	0.217642692
MGH COVID proteomics	maskObs = 1%	cGAN	obsNum = 25	0.196434503
MGH COVID proteomics	maskObs = 1%	cGAN	obsNum = 25	0.437873112
MGH COVID proteomics	maskObs = 1%	cGAN	obsNum = 25	0.1340965865
MGH COVID proteomics	maskObs = 1%	cGAN	obsNum = 25	0.359905622
MGH COVID proteomics	maskObs = 1%	cGAN	obsNum = 25	0.0847671024
MGH COVID proteomics	maskObs = 1%	cGAN	obsNum = 25	0.307576001
MGH COVID proteomics	maskObs = 1%	cGAN	obsNum = 25	0.419660576
MGH COVID proteomics	maskObs = 1%	cGAN	obsNum = 25	0.179097924
MGH COVID proteomics	maskObs = 1%	cGAN	obsNum = 25	0.196866154
MGH COVID proteomics	maskObs = 1%	cGAN	obsNum = 25	0.502470861
MGH COVID proteomics	maskObs = 1%	cGAN	obsNum = 25	0.1504574855
MGH COVID proteomics	maskObs = 1%	cGAN	obsNum = 25	0.176606637
MGH COVID proteomics	maskObs = 1%	cGAN	obsNum = 25	0.1351485576
MGH COVID proteomics	maskObs = 1%	cGAN	obsNum = 25	0.1583221626
MGH COVID proteomics	maskObs = 1%	cGAN	obsNum = 25	0.357064845
MGH COVID proteomics	maskObs = 1%	cGAN	obsNum = 25	0.1349218216
MGH COVID proteomics	maskObs = 1%	cGAN	obsNum = 25	0.446557447
MGH COVID proteomics	maskObs = 1%	cGAN	obsNum = 25	0.1727401165
MGH COVID proteomics	maskObs = 1%	cGAN	obsNum = 25	0.353046382
MGH COVID proteomics	maskObs = 1%	cGAN	obsNum = 25	0.167728259
MGH COVID proteomics	maskObs = 1%	cGAN	obsNum = 25	0.209066291
MGH COVID proteomics	maskObs = 1%	cGAN	obsNum = 25	0.365230909
MGH COVID proteomics	maskObs = 1%	cGAN	obsNum = 25	0.258152809
MGH COVID proteomics	maskObs = 1%	cGAN	obsNum = 25	0.149792841
MGH COVID proteomics	maskObs = 1%	cGAN	obsNum = 25	0.264430871
MGH COVID proteomics	maskObs = 1%	cGAN	obsNum = 25	0.378727019
MGH COVID proteomics	maskObs = 1%	cGAN	obsNum = 25	0.254693671
MGH COVID proteomics	maskObs = 1%	cGAN	obsNum = 25	0.682141146
MGH COVID proteomics	maskObs = 1%	cGAN	obsNum = 25	0.23278954
MGH COVID proteomics	maskObs = 1%	cGAN	obsNum = 25	0.151999981
MGH COVID proteomics	maskObs = 1%	cGAN	obsNum = 25	0.1298104631
MGH COVID proteomics	maskObs = 1%	cGAN	obsNum = 25	0.230798669
MGH COVID proteomics	maskObs = 1%	cGAN	obsNum = 25	0.293153484
MGH COVID proteomics	maskObs = 1%	cGAN	obsNum = 25	0.0734066953
MGH COVID proteomics	maskObs = 1%	cGAN	obsNum = 25	0.25732159
MGH COVID proteomics	maskObs = 1%	cGAN	obsNum = 25	0.291221344
MGH COVID proteomics	maskObs = 1%	cGAN	obsNum = 25	0.1386510831
MGH COVID proteomics	maskObs = 1%	cGAN	obsNum = 25	0.0647477172
MGH COVID proteomics	maskObs = 1%	cGAN	obsNum = 25	0.0773436656
MGH COVID proteomics	maskObs = 1%	cGAN	obsNum = 25	0.1074415229
MGH COVID proteomics	maskObs = 1%	cGAN	obsNum = 25	0.324583092
MGH COVID proteomics	maskObs = 1%	cGAN	obsNum = 25	0.175823569
MGH COVID proteomics	maskObs = 1%	cGAN	obsNum = 25	0.260599284
MGH COVID proteomics	maskObs = 1%	cGAN	obsNum = 25	0.091870011
MGH COVID proteomics	maskObs = 1%	cGAN	obsNum = 25	0.175291071
MGH COVID proteomics	maskObs = 1%	cGAN	obsNum = 25	0.260707838
MGH COVID proteomics	maskObs = 1%	cGAN	obsNum = 25	0.310349118
MGH COVID proteomics	maskObs = 1%	cGAN	obsNum = 25	0.1469428456
MGH COVID proteomics	maskObs = 1%	cGAN	obsNum = 25	0.1401713106
MGH COVID proteomics	maskObs = 1%	cGAN	obsNum = 25	0.152105728
MGH COVID proteomics	maskObs = 1%	cGAN	obsNum = 25	0.181529145
MGH COVID proteomics	maskObs = 1%	cGAN	obsNum = 25	0.419981063
MGH COVID proteomics	maskObs = 1%	cGAN	obsNum = 25	0.153097389
MGH COVID proteomics	maskObs = 1%	cGAN	obsNum = 25	0.1239278928
MGH COVID proteomics	maskObs = 1%	cGAN	obsNum = 25	0.17037194
MGH COVID proteomics	maskObs = 1%	cGAN	obsNum = 25	0.0641098151
MGH COVID proteomics	maskObs = 1%	cGAN	obsNum = 25	0.231330478
MGH COVID proteomics	maskObs = 1%	cGAN	obsNum = 25	0.0952777743
MGH COVID proteomics	maskObs = 1%	cGAN	obsNum = 25	0.206056885
MGH COVID proteomics	maskObs = 1%	cGAN	obsNum = 25	0.166613445
MGH COVID proteomics	maskObs = 1%	cGAN	obsNum = 25	0.0765625262
MGH COVID proteomics	maskObs = 1%	cGAN	obsNum = 25	0.192051656
MGH COVID proteomics	maskObs = 1%	cGAN	obsNum = 25	0.210860879
MGH COVID proteomics	maskObs = 1%	cGAN	obsNum = 25	0.201371159
MGH COVID proteomics	maskObs = 1%	cGAN	obsNum = 25	0.175543357
MGH COVID proteomics	maskObs = 1%	cGAN	obsNum = 25	0.063484135
MGH COVID proteomics	maskObs = 1%	cGAN	obsNum = 25	0.1340420865
MGH COVID proteomics	maskObs = 1%	cGAN	obsNum = 25	0.155812711
MGH COVID proteomics	maskObs = 1%	cGAN	obsNum = 25	0.148052472
MGH COVID proteomics	maskObs = 1%	cGAN	obsNum = 25	0.0978948089
MGH COVID proteomics	maskObs = 1%	cGAN	obsNum = 25	0.200541558
MGH COVID proteomics	maskObs = 1%	cGAN	obsNum = 25	0.129474518
MGH COVID proteomics	maskObs = 1%	cGAN	obsNum = 25	0.134945897
MGH COVID proteomics	maskObs = 1%	cGAN	obsNum = 25	0.1232467569
MGH COVID proteomics	maskObs = 1%	cGAN	obsNum = 25	0.191634412
MGH COVID proteomics	maskObs = 1%	cGAN	obsNum = 25	0.167502614
MGH COVID proteomics	maskObs = 1%	cGAN	obsNum = 25	0.328605398
MGH COVID proteomics	maskObs = 1%	cGAN	obsNum = 25	0.254300872
MGH COVID proteomics	maskObs = 1%	cGAN	obsNum = 25	0.204711749
MGH COVID proteomics	maskObs = 1%	cGAN	obsNum = 25	0.174957089
MGH COVID proteomics	maskObs = 1%	cGAN	obsNum = 25	0.134777223
MGH COVID proteomics	maskObs = 1%	cGAN	obsNum = 25	0.172672807
MGH COVID proteomics	maskObs = 1%	cGAN	obsNum = 25	0.168529227
MGH COVID proteomics	maskObs = 1%	cGAN	obsNum = 25	0.156688859
MGH COVID proteomics	maskObs = 1%	cGAN	obsNum = 25	0.0886210256
MGH COVID proteomics	maskObs = 1%	cGAN	obsNum = 25	0.0790013345
MGH COVID proteomics	maskObs = 1%	cGAN	obsNum = 25	0.1238970576
MGH COVID proteomics	maskObs = 1%	cGAN	obsNum = 25	0.400439066
MGH COVID proteomics	maskObs = 1%	cGAN	obsNum = 25	0.1264250574
MGH COVID proteomics	maskObs = 1%	cGAN	obsNum = 25	0.0677519927
MGH COVID proteomics	maskObs = 1%	cGAN	obsNum = 25	0.324804984
MGH COVID proteomics	maskObs = 1%	cGAN	obsNum = 25	0.1323624965
MGH COVID proteomics	maskObs = 1%	cGAN	obsNum = 25	0.133160482
MGH COVID proteomics	maskObs = 1%	cGAN	obsNum = 25	0.1249580635
MGH COVID proteomics	maskObs = 1%	cGAN	obsNum = 25	0.0938362125
MGH COVID proteomics	maskObs = 1%	cGAN	obsNum = 25	0.122476248
MGH COVID proteomics	maskObs = 1%	cGAN	obsNum = 25	0.197846209
MGH COVID proteomics	maskObs = 1%	cGAN	obsNum = 25	0.0811321979
MGH COVID proteomics	maskObs = 1%	cGAN	obsNum = 25	0.0673812325
MGH COVID proteomics	maskObs = 1%	cGAN	obsNum = 25	0.153967058
MGH COVID proteomics	maskObs = 1%	cGAN	obsNum = 25	0.0500514972
MGH COVID proteomics	maskObs = 1%	cGAN	obsNum = 25	0.0536015
MGH COVID proteomics	maskObs = 1%	cGAN	obsNum = 25	0.247722323
MGH COVID proteomics	maskObs = 1%	cGAN	obsNum = 25	0.110716595
MGH COVID proteomics	maskObs = 1%	cGAN	obsNum = 25	0.108697527
MGH COVID proteomics	maskObs = 1%	cGAN	obsNum = 25	0.0467041457
MGH COVID proteomics	maskObs = 1%	cGAN	obsNum = 25	0.137324809
MGH COVID proteomics	maskObs = 1%	cGAN	obsNum = 25	0.0583087635
MGH COVID proteomics	maskObs = 1%	cGAN	obsNum = 25	0.0242670881
MGH COVID proteomics	maskObs = 1%	cGAN	obsNum = 25	0.0948705402
MGH COVID proteomics	maskObs = 1%	cGAN	obsNum = 25	0.140045275
MGH COVID proteomics	maskObs = 1%	cGAN	obsNum = 25	0.0461507192
MGH COVID proteomics	maskObs = 1%	cGAN	obsNum = 25	0.161851646
MGH COVID proteomics	maskObs = 1%	cGAN	obsNum = 25	0.0589021143
MGH COVID proteomics	maskObs = 1%	cGAN	obsNum = 25	0.0723426575
MGH COVID proteomics	maskObs = 1%	cGAN	obsNum = 25	0.0767584964
MGH COVID proteomics	maskObs = 1%	cGAN	obsNum = 25	0.0522706076
MGH COVID proteomics	maskObs = 1%	cGAN	obsNum = 25	0.0702129658
MGH COVID proteomics	maskObs = 1%	cGAN	obsNum = 25	0.092111465
MGH COVID proteomics	maskObs = 1%	cGAN	obsNum = 25	0.0453532823
MGH COVID proteomics	maskObs = 1%	cGAN	obsNum = 25	0.102205893
MGH COVID proteomics	maskObs = 1%	cGAN	obsNum = 25	0.0716030718
MGH COVID proteomics	maskObs = 1%	cGAN	obsNum = 25	0.0476382474
MGH COVID proteomics	maskObs = 1%	cGAN	obsNum = 25	0.141556155
MGH COVID proteomics	maskObs = 1%	cGAN	obsNum = 25	0.1063480624
MGH COVID proteomics	maskObs = 1%	cGAN	obsNum = 25	0.0847482735
MGH COVID proteomics	maskObs = 1%	cGAN	obsNum = 25	0.1406174435
MGH COVID proteomics	maskObs = 1%	cGAN	obsNum = 25	0.073854064
MGH COVID proteomics	maskObs = 1%	cGAN	obsNum = 25	0.162621277
MGH COVID proteomics	maskObs = 1%	cGAN	obsNum = 25	0.0750344121
MGH COVID proteomics	maskObs = 1%	cGAN	obsNum = 25	0.1045423705
MGH COVID proteomics	maskObs = 1%	cGAN	obsNum = 25	0.0979928945
MGH COVID proteomics	maskObs = 1%	cGAN	obsNum = 25	0.0922873505
MGH COVID proteomics	maskObs = 1%	cGAN	obsNum = 25	0.1188243256
MGH COVID proteomics	maskObs = 1%	cGAN	obsNum = 25	0.135970958
MGH COVID proteomics	maskObs = 1%	cGAN	obsNum = 25	0.1422458134
MGH COVID proteomics	maskObs = 1%	cGAN	obsNum = 25	0.1277037369
MGH COVID proteomics	maskObs = 1%	cGAN	obsNum = 25	0.0469418057
MGH COVID proteomics	maskObs = 1%	cGAN	obsNum = 25	0.0636536756
MGH COVID proteomics	maskObs = 1%	cGAN	obsNum = 25	0.0721831559
MGH COVID proteomics	maskObs = 1%	cGAN	obsNum = 25	0.079372043
MGH COVID proteomics	maskObs = 1%	cGAN	obsNum = 25	0.0757344167
MGH COVID proteomics	maskObs = 1%	cGAN	obsNum = 25	0.0629896315
MGH COVID proteomics	maskObs = 1%	cGAN	obsNum = 25	0.0657952145
MGH COVID proteomics	maskObs = 1%	cGAN	obsNum = 25	0.0423276986
MGH COVID proteomics	maskObs = 1%	cGAN	obsNum = 25	0.0720282416
MGH COVID proteomics	maskObs = 1%	cGAN	obsNum = 25	0.0602893877
MGH COVID proteomics	maskObs = 1%	cGAN	obsNum = 25	0.0829143281
MGH COVID proteomics	maskObs = 1%	cGAN	obsNum = 25	0.0788379533
MGH COVID proteomics	maskObs = 1%	cGAN	obsNum = 25	0.0613815115
MGH COVID proteomics	maskObs = 1%	cGAN	obsNum = 25	0.078844368
MGH COVID proteomics	maskObs = 1%	cGAN	obsNum = 25	0.116514488
MGH COVID proteomics	maskObs = 1%	cGAN	obsNum = 25	0.0989679562
MGH COVID proteomics	maskObs = 1%	cGAN	obsNum = 25	0.0533408188
MGH COVID proteomics	maskObs = 1%	cGAN	obsNum = 25	0.0753887825
MGH COVID proteomics	maskObs = 1%	cGAN	obsNum = 25	0.0664442121
MGH COVID proteomics	maskObs = 1%	cGAN	obsNum = 25	0.0832176835
MGH COVID proteomics	maskObs = 1%	cGAN	obsNum = 25	0.102803409
MGH COVID proteomics	maskObs = 1%	cGAN	obsNum = 25	0.0534289763
MGH COVID proteomics	maskObs = 1%	cGAN	obsNum = 25	0.0893787893
MGH COVID proteomics	maskObs = 1%	cGAN	obsNum = 25	0.0522620363
MGH COVID proteomics	maskObs = 1%	cGAN	obsNum = 25	0.150043605
MGH COVID proteomics	maskObs = 1%	cGAN	obsNum = 25	0.0871263976
MGH COVID proteomics	maskObs = 1%	cGAN	obsNum = 25	0.0402345569
MGH COVID proteomics	maskObs = 1%	cGAN	obsNum = 25	0.1015164694
MGH COVID proteomics	maskObs = 1%	cGAN	obsNum = 25	0.133927429
MGH COVID proteomics	maskObs = 1%	cGAN	obsNum = 25	0.150749647
MGH COVID proteomics	maskObs = 1%	cGAN	obsNum = 25	0.0978883576
MGH COVID proteomics	maskObs = 1%	cGAN	obsNum = 25	0.1008085296
MGH COVID proteomics	maskObs = 1%	cGAN	obsNum = 25	0.1146799675
MGH COVID proteomics	maskObs = 1%	cGAN	obsNum = 25	0.0767859033
MGH COVID proteomics	maskObs = 1%	cGAN	obsNum = 25	0.1302413
MGH COVID proteomics	maskObs = 1%	cGAN	obsNum = 25	0.1139484785
MGH COVID proteomics	maskObs = 1%	cGAN	obsNum = 25	0.258451283
MGH COVID proteomics	maskObs = 1%	cGAN	obsNum = 25	0.191901623
MGH COVID proteomics	maskObs = 1%	cGAN	obsNum = 25	0.132082708
MGH COVID proteomics	maskObs = 1%	cGAN	obsNum = 25	0.1171743846
MGH COVID proteomics	maskObs = 1%	cGAN	obsNum = 25	0.0977759771
MGH COVID proteomics	maskObs = 1%	cGAN	obsNum = 25	0.269631831
MGH COVID proteomics	maskObs = 1%	cGAN	obsNum = 25	0.19979709
MGH COVID proteomics	maskObs = 1%	cGAN	obsNum = 25	0.070802448
MGH COVID proteomics	maskObs = 1%	cGAN	obsNum = 25	0.078187139
MGH COVID proteomics	maskObs = 1%	cGAN	obsNum = 25	0.0679037925
MGH COVID proteomics	maskObs = 1%	cGAN	obsNum = 25	0.0658735273
MGH COVID proteomics	maskObs = 1%	cGAN	obsNum = 25	0.0720433432
MGH COVID proteomics	maskObs = 1%	cGAN	obsNum = 25	0.0973089315
MGH COVID proteomics	maskObs = 1%	cGAN	obsNum = 25	0.0591984562
MGH COVID proteomics	maskObs = 1%	cGAN	obsNum = 25	0.118835757
MGH COVID proteomics	maskObs = 1%	cGAN	obsNum = 25	0.16543995
MGH COVID proteomics	maskObs = 1%	cGAN	obsNum = 25	0.179983501
MGH COVID proteomics	maskObs = 1%	cGAN	obsNum = 25	0.272649496
MGH COVID proteomics	maskObs = 1%	cGAN	obsNum = 25	0.0554480855
MGH COVID proteomics	maskObs = 1%	cGAN	obsNum = 25	0.0622246052
MGH COVID proteomics	maskObs = 1%	cGAN	obsNum = 25	0.0958326108
MGH COVID proteomics	maskObs = 1%	cGAN	obsNum = 25	0.127484773
MGH COVID proteomics	maskObs = 1%	cGAN	obsNum = 25	0.0330626167
MGH COVID proteomics	maskObs = 1%	cGAN	obsNum = 25	0.0719288957
MGH COVID proteomics	maskObs = 1%	cGAN	obsNum = 25	0.1521088734
MGH COVID proteomics	maskObs = 1%	cGAN	obsNum = 25	0.261283223
MGH COVID proteomics	maskObs = 1%	cGAN	obsNum = 25	0.097275296
MGH COVID proteomics	maskObs = 1%	cGAN	obsNum = 25	0.0539336064
MGH COVID proteomics	maskObs = 1%	cGAN	obsNum = 25	0.1270395919
MGH COVID proteomics	maskObs = 1%	cGAN	obsNum = 25	0.0518442088
MGH COVID proteomics	maskObs = 1%	cGAN	obsNum = 25	0.0642129578
MGH COVID proteomics	maskObs = 1%	cGAN	obsNum = 25	0.1101852701
MGH COVID proteomics	maskObs = 1%	cGAN	obsNum = 25	0.211828263
MGH COVID proteomics	maskObs = 1%	cGAN	obsNum = 25	0.0518952734
MGH COVID proteomics	maskObs = 1%	cGAN	obsNum = 25	0.1153124402
MGH COVID proteomics	maskObs = 1%	cGAN	obsNum = 25	0.168619984
MGH COVID proteomics	maskObs = 1%	cGAN	obsNum = 25	0.0600739313
MGH COVID proteomics	maskObs = 1%	cGAN	obsNum = 25	0.0904744006
MGH COVID proteomics	maskObs = 1%	cGAN	obsNum = 25	0.077218272
MGH COVID proteomics	maskObs = 1%	cGAN	obsNum = 25	0.1157440849
MGH COVID proteomics	maskObs = 1%	cGAN	obsNum = 25	0.1210682376
MGH COVID proteomics	maskObs = 1%	cGAN	obsNum = 25	0.0557564787
MGH COVID proteomics	maskObs = 1%	cGAN	obsNum = 25	0.1017189804
MGH COVID proteomics	maskObs = 1%	cGAN	obsNum = 25	0.0877974245
MGH COVID proteomics	maskObs = 1%	cGAN	obsNum = 25	0.250134445
MGH COVID proteomics	maskObs = 1%	cGAN	obsNum = 25	0.0431664699
MGH COVID proteomics	maskObs = 1%	cGAN	obsNum = 25	0.172808109
MGH COVID proteomics	maskObs = 1%	cGAN	obsNum = 25	0.0763078837
MGH COVID proteomics	maskObs = 1%	cGAN	obsNum = 25	0.0723633205
MGH COVID proteomics	maskObs = 1%	cGAN	obsNum = 25	0.0900267628
MGH COVID proteomics	maskObs = 1%	cGAN	obsNum = 25	0.0528326624
MGH COVID proteomics	maskObs = 1%	cGAN	obsNum = 25	0.0603071096
MGH COVID proteomics	maskObs = 1%	cGAN	obsNum = 25	0.0522308509
MGH COVID proteomics	maskObs = 1%	cGAN	obsNum = 25	0.133551685
MGH COVID proteomics	maskObs = 1%	cGAN	obsNum = 25	0.076090328
MGH COVID proteomics	maskObs = 1%	cGAN	obsNum = 25	0.0588622677
MGH COVID proteomics	maskObs = 1%	cGAN	obsNum = 25	0.052426218
MGH COVID proteomics	maskObs = 1%	cGAN	obsNum = 25	0.1249609469
MGH COVID proteomics	maskObs = 1%	cGAN	obsNum = 25	0.1085595689
MGH COVID proteomics	maskObs = 1%	cGAN	obsNum = 25	0.114253206
MGH COVID proteomics	maskObs = 1%	cGAN	obsNum = 25	0.1223661539
MGH COVID proteomics	maskObs = 1%	cGAN	obsNum = 25	0.105623398
MGH COVID proteomics	maskObs = 1%	cGAN	obsNum = 25	0.1191060851
MGH COVID proteomics	maskObs = 1%	cGAN	obsNum = 25	0.0715632356
MGH COVID proteomics	maskObs = 1%	cGAN	obsNum = 25	0.0636781882
MGH COVID proteomics	maskObs = 1%	cGAN	obsNum = 25	0.0816033444
MGH COVID proteomics	maskObs = 1%	cGAN	obsNum = 25	0.1054542975
MGH COVID proteomics	maskObs = 1%	cGAN	obsNum = 25	0.0669877371
MGH COVID proteomics	maskObs = 1%	cGAN	obsNum = 25	0.0595496756
MGH COVID proteomics	maskObs = 1%	cGAN	obsNum = 25	0.177540074
MGH COVID proteomics	maskObs = 1%	cGAN	obsNum = 25	0.0968812471
MGH COVID proteomics	maskObs = 1%	cGAN	obsNum = 25	0.102620793
MGH COVID proteomics	maskObs = 1%	cGAN	obsNum = 25	0.0494484209
MGH COVID proteomics	maskObs = 1%	cGAN	obsNum = 25	0.0825398946
MGH COVID proteomics	maskObs = 1%	cGAN	obsNum = 25	0.0463188205
MGH COVID proteomics	maskObs = 1%	cGAN	obsNum = 25	0.091134096
MGH COVID proteomics	maskObs = 1%	cGAN	obsNum = 25	0.0961125334
MGH COVID proteomics	maskObs = 1%	cGAN	obsNum = 25	0.21236533
MGH COVID proteomics	maskObs = 1%	cGAN	obsNum = 25	0.152130943
MGH COVID proteomics	maskObs = 1%	cGAN	obsNum = 25	0.1454118476
MGH COVID proteomics	maskObs = 1%	cGAN	obsNum = 25	0.0786917997
MGH COVID proteomics	maskObs = 1%	cGAN	obsNum = 25	0.0339994939
MGH COVID proteomics	maskObs = 1%	cGAN	obsNum = 25	0.0665020073
MGH COVID proteomics	maskObs = 1%	cGAN	obsNum = 25	0.0615595156
MGH COVID proteomics	maskObs = 1%	cGAN	obsNum = 25	0.0523774202
MGH COVID proteomics	maskObs = 1%	cGAN	obsNum = 25	0.0381653039
MGH COVID proteomics	maskObs = 1%	cGAN	obsNum = 25	0.0508347136
MGH COVID proteomics	maskObs = 1%	cGAN	obsNum = 25	0.0778844381
MGH COVID proteomics	maskObs = 1%	cGAN	obsNum = 25	0.0557852271
MGH COVID proteomics	maskObs = 1%	cGAN	obsNum = 25	0.141306029
MGH COVID proteomics	maskObs = 1%	cGAN	obsNum = 25	0.0619703051
MGH COVID proteomics	maskObs = 1%	cGAN	obsNum = 25	0.0614642313
MGH COVID proteomics	maskObs = 1%	cGAN	obsNum = 25	0.359010314
MGH COVID proteomics	maskObs = 1%	cGAN	obsNum = 25	0.0541402946
MGH COVID proteomics	maskObs = 1%	cGAN	obsNum = 25	0.0934138404
MGH COVID proteomics	maskObs = 1%	cGAN	obsNum = 25	0.0976331316
MGH COVID proteomics	maskObs = 1%	cGAN	obsNum = 25	0.1359627066
MGH COVID proteomics	maskObs = 1%	cGAN	obsNum = 25	0.0469088621
MGH COVID proteomics	maskObs = 1%	cGAN	obsNum = 25	0.0370675424
MGH COVID proteomics	maskObs = 1%	cGAN	obsNum = 25	0.0656542587
MGH COVID proteomics	maskObs = 1%	cGAN	obsNum = 25	0.0325970391
MGH COVID proteomics	maskObs = 1%	cGAN	obsNum = 25	0.0945615471
MGH COVID proteomics	maskObs = 1%	cGAN	obsNum = 25	0.0703658084
MGH COVID proteomics	maskObs = 1%	cGAN	obsNum = 25	0.0629243778
MGH COVID proteomics	maskObs = 1%	cGAN	obsNum = 25	0.1065564916
MGH COVID proteomics	maskObs = 1%	cGAN	obsNum = 25	0.1037853445
MGH COVID proteomics	maskObs = 1%	cGAN	obsNum = 25	0.0557198799
MGH COVID proteomics	maskObs = 1%	cGAN	obsNum = 50	0.433474586
MGH COVID proteomics	maskObs = 1%	cGAN	obsNum = 50	0.0719897605
MGH COVID proteomics	maskObs = 1%	cGAN	obsNum = 50	0.1081799045
MGH COVID proteomics	maskObs = 1%	cGAN	obsNum = 50	0.1143052076
MGH COVID proteomics	maskObs = 1%	cGAN	obsNum = 50	0.174708334
MGH COVID proteomics	maskObs = 1%	cGAN	obsNum = 50	0.368789086
MGH COVID proteomics	maskObs = 1%	cGAN	obsNum = 50	0.213804637
MGH COVID proteomics	maskObs = 1%	cGAN	obsNum = 50	0.350071524
MGH COVID proteomics	maskObs = 1%	cGAN	obsNum = 50	0.17325654
MGH COVID proteomics	maskObs = 1%	cGAN	obsNum = 50	0.215627019
MGH COVID proteomics	maskObs = 1%	cGAN	obsNum = 50	0.159849861
MGH COVID proteomics	maskObs = 1%	cGAN	obsNum = 50	0.144968003
MGH COVID proteomics	maskObs = 1%	cGAN	obsNum = 50	0.198968667
MGH COVID proteomics	maskObs = 1%	cGAN	obsNum = 50	0.381057076
MGH COVID proteomics	maskObs = 1%	cGAN	obsNum = 50	0.219799765
MGH COVID proteomics	maskObs = 1%	cGAN	obsNum = 50	0.202409873
MGH COVID proteomics	maskObs = 1%	cGAN	obsNum = 50	0.399631885
MGH COVID proteomics	maskObs = 1%	cGAN	obsNum = 50	0.1296005501
MGH COVID proteomics	maskObs = 1%	cGAN	obsNum = 50	0.349356881
MGH COVID proteomics	maskObs = 1%	cGAN	obsNum = 50	0.0919389255
MGH COVID proteomics	maskObs = 1%	cGAN	obsNum = 50	0.287814707
MGH COVID proteomics	maskObs = 1%	cGAN	obsNum = 50	0.387119529
MGH COVID proteomics	maskObs = 1%	cGAN	obsNum = 50	0.184270137
MGH COVID proteomics	maskObs = 1%	cGAN	obsNum = 50	0.232513603
MGH COVID proteomics	maskObs = 1%	cGAN	obsNum = 50	0.458290203
MGH COVID proteomics	maskObs = 1%	cGAN	obsNum = 50	0.140983136
MGH COVID proteomics	maskObs = 1%	cGAN	obsNum = 50	0.178825114
MGH COVID proteomics	maskObs = 1%	cGAN	obsNum = 50	0.137695063
MGH COVID proteomics	maskObs = 1%	cGAN	obsNum = 50	0.153120614
MGH COVID proteomics	maskObs = 1%	cGAN	obsNum = 50	0.367115158
MGH COVID proteomics	maskObs = 1%	cGAN	obsNum = 50	0.133783677
MGH COVID proteomics	maskObs = 1%	cGAN	obsNum = 50	0.418580761
MGH COVID proteomics	maskObs = 1%	cGAN	obsNum = 50	0.168821302
MGH COVID proteomics	maskObs = 1%	cGAN	obsNum = 50	0.366609077
MGH COVID proteomics	maskObs = 1%	cGAN	obsNum = 50	0.168653676
MGH COVID proteomics	maskObs = 1%	cGAN	obsNum = 50	0.178846642
MGH COVID proteomics	maskObs = 1%	cGAN	obsNum = 50	0.379137537
MGH COVID proteomics	maskObs = 1%	cGAN	obsNum = 50	0.262887257
MGH COVID proteomics	maskObs = 1%	cGAN	obsNum = 50	0.1331883245
MGH COVID proteomics	maskObs = 1%	cGAN	obsNum = 50	0.239061276
MGH COVID proteomics	maskObs = 1%	cGAN	obsNum = 50	0.389544658
MGH COVID proteomics	maskObs = 1%	cGAN	obsNum = 50	0.247107861
MGH COVID proteomics	maskObs = 1%	cGAN	obsNum = 50	0.673969423
MGH COVID proteomics	maskObs = 1%	cGAN	obsNum = 50	0.253889472
MGH COVID proteomics	maskObs = 1%	cGAN	obsNum = 50	0.154919557
MGH COVID proteomics	maskObs = 1%	cGAN	obsNum = 50	0.11647286
MGH COVID proteomics	maskObs = 1%	cGAN	obsNum = 50	0.228557066
MGH COVID proteomics	maskObs = 1%	cGAN	obsNum = 50	0.281291002
MGH COVID proteomics	maskObs = 1%	cGAN	obsNum = 50	0.0752992254
MGH COVID proteomics	maskObs = 1%	cGAN	obsNum = 50	0.251529712
MGH COVID proteomics	maskObs = 1%	cGAN	obsNum = 50	0.336413074
MGH COVID proteomics	maskObs = 1%	cGAN	obsNum = 50	0.125234529
MGH COVID proteomics	maskObs = 1%	cGAN	obsNum = 50	0.0674245688
MGH COVID proteomics	maskObs = 1%	cGAN	obsNum = 50	0.0728756401
MGH COVID proteomics	maskObs = 1%	cGAN	obsNum = 50	0.0964839039
MGH COVID proteomics	maskObs = 1%	cGAN	obsNum = 50	0.315652662
MGH COVID proteomics	maskObs = 1%	cGAN	obsNum = 50	0.168203692
MGH COVID proteomics	maskObs = 1%	cGAN	obsNum = 50	0.265403974
MGH COVID proteomics	maskObs = 1%	cGAN	obsNum = 50	0.0846999861
MGH COVID proteomics	maskObs = 1%	cGAN	obsNum = 50	0.182646042
MGH COVID proteomics	maskObs = 1%	cGAN	obsNum = 50	0.277218344
MGH COVID proteomics	maskObs = 1%	cGAN	obsNum = 50	0.318279371
MGH COVID proteomics	maskObs = 1%	cGAN	obsNum = 50	0.1365950644
MGH COVID proteomics	maskObs = 1%	cGAN	obsNum = 50	0.134229159
MGH COVID proteomics	maskObs = 1%	cGAN	obsNum = 50	0.146645935
MGH COVID proteomics	maskObs = 1%	cGAN	obsNum = 50	0.1504182455
MGH COVID proteomics	maskObs = 1%	cGAN	obsNum = 50	0.439582829
MGH COVID proteomics	maskObs = 1%	cGAN	obsNum = 50	0.140342399
MGH COVID proteomics	maskObs = 1%	cGAN	obsNum = 50	0.1087959705
MGH COVID proteomics	maskObs = 1%	cGAN	obsNum = 50	0.162889101
MGH COVID proteomics	maskObs = 1%	cGAN	obsNum = 50	0.0612550221
MGH COVID proteomics	maskObs = 1%	cGAN	obsNum = 50	0.222382958
MGH COVID proteomics	maskObs = 1%	cGAN	obsNum = 50	0.0954580011
MGH COVID proteomics	maskObs = 1%	cGAN	obsNum = 50	0.202725724
MGH COVID proteomics	maskObs = 1%	cGAN	obsNum = 50	0.169818152
MGH COVID proteomics	maskObs = 1%	cGAN	obsNum = 50	0.0822750012
MGH COVID proteomics	maskObs = 1%	cGAN	obsNum = 50	0.195206403
MGH COVID proteomics	maskObs = 1%	cGAN	obsNum = 50	0.20153693
MGH COVID proteomics	maskObs = 1%	cGAN	obsNum = 50	0.171869349
MGH COVID proteomics	maskObs = 1%	cGAN	obsNum = 50	0.1623436944
MGH COVID proteomics	maskObs = 1%	cGAN	obsNum = 50	0.0670134025
MGH COVID proteomics	maskObs = 1%	cGAN	obsNum = 50	0.1460206325
MGH COVID proteomics	maskObs = 1%	cGAN	obsNum = 50	0.1387648685
MGH COVID proteomics	maskObs = 1%	cGAN	obsNum = 50	0.154238321
MGH COVID proteomics	maskObs = 1%	cGAN	obsNum = 50	0.0890442915
MGH COVID proteomics	maskObs = 1%	cGAN	obsNum = 50	0.197802097
MGH COVID proteomics	maskObs = 1%	cGAN	obsNum = 50	0.1262305434
MGH COVID proteomics	maskObs = 1%	cGAN	obsNum = 50	0.1334885886
MGH COVID proteomics	maskObs = 1%	cGAN	obsNum = 50	0.1141876042
MGH COVID proteomics	maskObs = 1%	cGAN	obsNum = 50	0.168333267
MGH COVID proteomics	maskObs = 1%	cGAN	obsNum = 50	0.154455418
MGH COVID proteomics	maskObs = 1%	cGAN	obsNum = 50	0.325332855
MGH COVID proteomics	maskObs = 1%	cGAN	obsNum = 50	0.23563219
MGH COVID proteomics	maskObs = 1%	cGAN	obsNum = 50	0.203796999
MGH COVID proteomics	maskObs = 1%	cGAN	obsNum = 50	0.188477601
MGH COVID proteomics	maskObs = 1%	cGAN	obsNum = 50	0.1452721206
MGH COVID proteomics	maskObs = 1%	cGAN	obsNum = 50	0.162499092
MGH COVID proteomics	maskObs = 1%	cGAN	obsNum = 50	0.159481139
MGH COVID proteomics	maskObs = 1%	cGAN	obsNum = 50	0.165226593
MGH COVID proteomics	maskObs = 1%	cGAN	obsNum = 50	0.0925647892
MGH COVID proteomics	maskObs = 1%	cGAN	obsNum = 50	0.081649693
MGH COVID proteomics	maskObs = 1%	cGAN	obsNum = 50	0.1403469165
MGH COVID proteomics	maskObs = 1%	cGAN	obsNum = 50	0.381206423
MGH COVID proteomics	maskObs = 1%	cGAN	obsNum = 50	0.1350141394
MGH COVID proteomics	maskObs = 1%	cGAN	obsNum = 50	0.0675106914
MGH COVID proteomics	maskObs = 1%	cGAN	obsNum = 50	0.303139142
MGH COVID proteomics	maskObs = 1%	cGAN	obsNum = 50	0.1304598659
MGH COVID proteomics	maskObs = 1%	cGAN	obsNum = 50	0.1392409482
MGH COVID proteomics	maskObs = 1%	cGAN	obsNum = 50	0.1236422351
MGH COVID proteomics	maskObs = 1%	cGAN	obsNum = 50	0.0845771693
MGH COVID proteomics	maskObs = 1%	cGAN	obsNum = 50	0.1268897134
MGH COVID proteomics	maskObs = 1%	cGAN	obsNum = 50	0.207693801
MGH COVID proteomics	maskObs = 1%	cGAN	obsNum = 50	0.0872391845
MGH COVID proteomics	maskObs = 1%	cGAN	obsNum = 50	0.0693077562
MGH COVID proteomics	maskObs = 1%	cGAN	obsNum = 50	0.149913899
MGH COVID proteomics	maskObs = 1%	cGAN	obsNum = 50	0.0511506273
MGH COVID proteomics	maskObs = 1%	cGAN	obsNum = 50	0.056800287
MGH COVID proteomics	maskObs = 1%	cGAN	obsNum = 50	0.242879801
MGH COVID proteomics	maskObs = 1%	cGAN	obsNum = 50	0.1052645761
MGH COVID proteomics	maskObs = 1%	cGAN	obsNum = 50	0.1005776266
MGH COVID proteomics	maskObs = 1%	cGAN	obsNum = 50	0.0452192761
MGH COVID proteomics	maskObs = 1%	cGAN	obsNum = 50	0.140591789
MGH COVID proteomics	maskObs = 1%	cGAN	obsNum = 50	0.0597396045
MGH COVID proteomics	maskObs = 1%	cGAN	obsNum = 50	0.0230767514
MGH COVID proteomics	maskObs = 1%	cGAN	obsNum = 50	0.0914860121
MGH COVID proteomics	maskObs = 1%	cGAN	obsNum = 50	0.141157091
MGH COVID proteomics	maskObs = 1%	cGAN	obsNum = 50	0.0415740553
MGH COVID proteomics	maskObs = 1%	cGAN	obsNum = 50	0.162347236
MGH COVID proteomics	maskObs = 1%	cGAN	obsNum = 50	0.0559782342
MGH COVID proteomics	maskObs = 1%	cGAN	obsNum = 50	0.0690442148
MGH COVID proteomics	maskObs = 1%	cGAN	obsNum = 50	0.0784266668
MGH COVID proteomics	maskObs = 1%	cGAN	obsNum = 50	0.0455563628
MGH COVID proteomics	maskObs = 1%	cGAN	obsNum = 50	0.0667163806
MGH COVID proteomics	maskObs = 1%	cGAN	obsNum = 50	0.0973989894
MGH COVID proteomics	maskObs = 1%	cGAN	obsNum = 50	0.0474721882
MGH COVID proteomics	maskObs = 1%	cGAN	obsNum = 50	0.1028900079
MGH COVID proteomics	maskObs = 1%	cGAN	obsNum = 50	0.0695829906
MGH COVID proteomics	maskObs = 1%	cGAN	obsNum = 50	0.0471892337
MGH COVID proteomics	maskObs = 1%	cGAN	obsNum = 50	0.1245267116
MGH COVID proteomics	maskObs = 1%	cGAN	obsNum = 50	0.090848649
MGH COVID proteomics	maskObs = 1%	cGAN	obsNum = 50	0.0797883913
MGH COVID proteomics	maskObs = 1%	cGAN	obsNum = 50	0.109336588
MGH COVID proteomics	maskObs = 1%	cGAN	obsNum = 50	0.0678639336
MGH COVID proteomics	maskObs = 1%	cGAN	obsNum = 50	0.163667167
MGH COVID proteomics	maskObs = 1%	cGAN	obsNum = 50	0.0689580073
MGH COVID proteomics	maskObs = 1%	cGAN	obsNum = 50	0.103341416
MGH COVID proteomics	maskObs = 1%	cGAN	obsNum = 50	0.1067178527
MGH COVID proteomics	maskObs = 1%	cGAN	obsNum = 50	0.0906291184
MGH COVID proteomics	maskObs = 1%	cGAN	obsNum = 50	0.1060391495
MGH COVID proteomics	maskObs = 1%	cGAN	obsNum = 50	0.1302602291
MGH COVID proteomics	maskObs = 1%	cGAN	obsNum = 50	0.1370466
MGH COVID proteomics	maskObs = 1%	cGAN	obsNum = 50	0.143735257
MGH COVID proteomics	maskObs = 1%	cGAN	obsNum = 50	0.0505532834
MGH COVID proteomics	maskObs = 1%	cGAN	obsNum = 50	0.0592374321
MGH COVID proteomics	maskObs = 1%	cGAN	obsNum = 50	0.0695290645
MGH COVID proteomics	maskObs = 1%	cGAN	obsNum = 50	0.0685717555
MGH COVID proteomics	maskObs = 1%	cGAN	obsNum = 50	0.0836003542
MGH COVID proteomics	maskObs = 1%	cGAN	obsNum = 50	0.0649139607
MGH COVID proteomics	maskObs = 1%	cGAN	obsNum = 50	0.0685122608
MGH COVID proteomics	maskObs = 1%	cGAN	obsNum = 50	0.040023275
MGH COVID proteomics	maskObs = 1%	cGAN	obsNum = 50	0.0554745223
MGH COVID proteomics	maskObs = 1%	cGAN	obsNum = 50	0.054180099
MGH COVID proteomics	maskObs = 1%	cGAN	obsNum = 50	0.083788886
MGH COVID proteomics	maskObs = 1%	cGAN	obsNum = 50	0.0720809464
MGH COVID proteomics	maskObs = 1%	cGAN	obsNum = 50	0.061039007
MGH COVID proteomics	maskObs = 1%	cGAN	obsNum = 50	0.0800974634
MGH COVID proteomics	maskObs = 1%	cGAN	obsNum = 50	0.11641882
MGH COVID proteomics	maskObs = 1%	cGAN	obsNum = 50	0.0929996926
MGH COVID proteomics	maskObs = 1%	cGAN	obsNum = 50	0.0581261809
MGH COVID proteomics	maskObs = 1%	cGAN	obsNum = 50	0.072802795
MGH COVID proteomics	maskObs = 1%	cGAN	obsNum = 50	0.0626272016
MGH COVID proteomics	maskObs = 1%	cGAN	obsNum = 50	0.086491894
MGH COVID proteomics	maskObs = 1%	cGAN	obsNum = 50	0.1105417566
MGH COVID proteomics	maskObs = 1%	cGAN	obsNum = 50	0.0513461233
MGH COVID proteomics	maskObs = 1%	cGAN	obsNum = 50	0.0732932064
MGH COVID proteomics	maskObs = 1%	cGAN	obsNum = 50	0.0507536019
MGH COVID proteomics	maskObs = 1%	cGAN	obsNum = 50	0.140353293
MGH COVID proteomics	maskObs = 1%	cGAN	obsNum = 50	0.0780628389
MGH COVID proteomics	maskObs = 1%	cGAN	obsNum = 50	0.042154362
MGH COVID proteomics	maskObs = 1%	cGAN	obsNum = 50	0.0997932534
MGH COVID proteomics	maskObs = 1%	cGAN	obsNum = 50	0.1358025065
MGH COVID proteomics	maskObs = 1%	cGAN	obsNum = 50	0.151814355
MGH COVID proteomics	maskObs = 1%	cGAN	obsNum = 50	0.1144395871
MGH COVID proteomics	maskObs = 1%	cGAN	obsNum = 50	0.0994910566
MGH COVID proteomics	maskObs = 1%	cGAN	obsNum = 50	0.1114761391
MGH COVID proteomics	maskObs = 1%	cGAN	obsNum = 50	0.0735112699
MGH COVID proteomics	maskObs = 1%	cGAN	obsNum = 50	0.1130285785
MGH COVID proteomics	maskObs = 1%	cGAN	obsNum = 50	0.0928817769
MGH COVID proteomics	maskObs = 1%	cGAN	obsNum = 50	0.236417856
MGH COVID proteomics	maskObs = 1%	cGAN	obsNum = 50	0.186922379
MGH COVID proteomics	maskObs = 1%	cGAN	obsNum = 50	0.1170791089
MGH COVID proteomics	maskObs = 1%	cGAN	obsNum = 50	0.118421827
MGH COVID proteomics	maskObs = 1%	cGAN	obsNum = 50	0.0927071416
MGH COVID proteomics	maskObs = 1%	cGAN	obsNum = 50	0.276489561
MGH COVID proteomics	maskObs = 1%	cGAN	obsNum = 50	0.189810154
MGH COVID proteomics	maskObs = 1%	cGAN	obsNum = 50	0.061325886
MGH COVID proteomics	maskObs = 1%	cGAN	obsNum = 50	0.0680702102
MGH COVID proteomics	maskObs = 1%	cGAN	obsNum = 50	0.0610227712
MGH COVID proteomics	maskObs = 1%	cGAN	obsNum = 50	0.0589813199
MGH COVID proteomics	maskObs = 1%	cGAN	obsNum = 50	0.0773686067
MGH COVID proteomics	maskObs = 1%	cGAN	obsNum = 50	0.0913586
MGH COVID proteomics	maskObs = 1%	cGAN	obsNum = 50	0.0627776744
MGH COVID proteomics	maskObs = 1%	cGAN	obsNum = 50	0.1219346064
MGH COVID proteomics	maskObs = 1%	cGAN	obsNum = 50	0.158750116
MGH COVID proteomics	maskObs = 1%	cGAN	obsNum = 50	0.172906065
MGH COVID proteomics	maskObs = 1%	cGAN	obsNum = 50	0.24970968
MGH COVID proteomics	maskObs = 1%	cGAN	obsNum = 50	0.049142393
MGH COVID proteomics	maskObs = 1%	cGAN	obsNum = 50	0.0594676542
MGH COVID proteomics	maskObs = 1%	cGAN	obsNum = 50	0.0971643665
MGH COVID proteomics	maskObs = 1%	cGAN	obsNum = 50	0.1304612538
MGH COVID proteomics	maskObs = 1%	cGAN	obsNum = 50	0.0316853059
MGH COVID proteomics	maskObs = 1%	cGAN	obsNum = 50	0.0812524422
MGH COVID proteomics	maskObs = 1%	cGAN	obsNum = 50	0.177961418
MGH COVID proteomics	maskObs = 1%	cGAN	obsNum = 50	0.245395156
MGH COVID proteomics	maskObs = 1%	cGAN	obsNum = 50	0.0937932375
MGH COVID proteomics	maskObs = 1%	cGAN	obsNum = 50	0.0549786043
MGH COVID proteomics	maskObs = 1%	cGAN	obsNum = 50	0.115465311
MGH COVID proteomics	maskObs = 1%	cGAN	obsNum = 50	0.0497367141
MGH COVID proteomics	maskObs = 1%	cGAN	obsNum = 50	0.0630972952
MGH COVID proteomics	maskObs = 1%	cGAN	obsNum = 50	0.1126312791
MGH COVID proteomics	maskObs = 1%	cGAN	obsNum = 50	0.216888372
MGH COVID proteomics	maskObs = 1%	cGAN	obsNum = 50	0.045219992
MGH COVID proteomics	maskObs = 1%	cGAN	obsNum = 50	0.1097956205
MGH COVID proteomics	maskObs = 1%	cGAN	obsNum = 50	0.1591826974
MGH COVID proteomics	maskObs = 1%	cGAN	obsNum = 50	0.0549411396
MGH COVID proteomics	maskObs = 1%	cGAN	obsNum = 50	0.0815329334
MGH COVID proteomics	maskObs = 1%	cGAN	obsNum = 50	0.0765375254
MGH COVID proteomics	maskObs = 1%	cGAN	obsNum = 50	0.118632259
MGH COVID proteomics	maskObs = 1%	cGAN	obsNum = 50	0.1179050251
MGH COVID proteomics	maskObs = 1%	cGAN	obsNum = 50	0.0460901395
MGH COVID proteomics	maskObs = 1%	cGAN	obsNum = 50	0.1123913781
MGH COVID proteomics	maskObs = 1%	cGAN	obsNum = 50	0.0893156245
MGH COVID proteomics	maskObs = 1%	cGAN	obsNum = 50	0.227247041
MGH COVID proteomics	maskObs = 1%	cGAN	obsNum = 50	0.0450910649
MGH COVID proteomics	maskObs = 1%	cGAN	obsNum = 50	0.156366317
MGH COVID proteomics	maskObs = 1%	cGAN	obsNum = 50	0.0728113956
MGH COVID proteomics	maskObs = 1%	cGAN	obsNum = 50	0.0675015602
MGH COVID proteomics	maskObs = 1%	cGAN	obsNum = 50	0.0842105384
MGH COVID proteomics	maskObs = 1%	cGAN	obsNum = 50	0.0443766512
MGH COVID proteomics	maskObs = 1%	cGAN	obsNum = 50	0.0590158917
MGH COVID proteomics	maskObs = 1%	cGAN	obsNum = 50	0.0524811264
MGH COVID proteomics	maskObs = 1%	cGAN	obsNum = 50	0.1229446286
MGH COVID proteomics	maskObs = 1%	cGAN	obsNum = 50	0.093207673
MGH COVID proteomics	maskObs = 1%	cGAN	obsNum = 50	0.0520864169
MGH COVID proteomics	maskObs = 1%	cGAN	obsNum = 50	0.0484874975
MGH COVID proteomics	maskObs = 1%	cGAN	obsNum = 50	0.1186388841
MGH COVID proteomics	maskObs = 1%	cGAN	obsNum = 50	0.1009865612
MGH COVID proteomics	maskObs = 1%	cGAN	obsNum = 50	0.0967107914
MGH COVID proteomics	maskObs = 1%	cGAN	obsNum = 50	0.136251299
MGH COVID proteomics	maskObs = 1%	cGAN	obsNum = 50	0.0934847499
MGH COVID proteomics	maskObs = 1%	cGAN	obsNum = 50	0.1125384184
MGH COVID proteomics	maskObs = 1%	cGAN	obsNum = 50	0.0621523659
MGH COVID proteomics	maskObs = 1%	cGAN	obsNum = 50	0.06318878
MGH COVID proteomics	maskObs = 1%	cGAN	obsNum = 50	0.0860002555
MGH COVID proteomics	maskObs = 1%	cGAN	obsNum = 50	0.0956571259
MGH COVID proteomics	maskObs = 1%	cGAN	obsNum = 50	0.0646276784
MGH COVID proteomics	maskObs = 1%	cGAN	obsNum = 50	0.0539157763
MGH COVID proteomics	maskObs = 1%	cGAN	obsNum = 50	0.17742931
MGH COVID proteomics	maskObs = 1%	cGAN	obsNum = 50	0.096766094
MGH COVID proteomics	maskObs = 1%	cGAN	obsNum = 50	0.1013316062
MGH COVID proteomics	maskObs = 1%	cGAN	obsNum = 50	0.0480360597
MGH COVID proteomics	maskObs = 1%	cGAN	obsNum = 50	0.0887833635
MGH COVID proteomics	maskObs = 1%	cGAN	obsNum = 50	0.0446912364
MGH COVID proteomics	maskObs = 1%	cGAN	obsNum = 50	0.0895788766
MGH COVID proteomics	maskObs = 1%	cGAN	obsNum = 50	0.0908712205
MGH COVID proteomics	maskObs = 1%	cGAN	obsNum = 50	0.202665978
MGH COVID proteomics	maskObs = 1%	cGAN	obsNum = 50	0.142518468
MGH COVID proteomics	maskObs = 1%	cGAN	obsNum = 50	0.130053741
MGH COVID proteomics	maskObs = 1%	cGAN	obsNum = 50	0.0728664204
MGH COVID proteomics	maskObs = 1%	cGAN	obsNum = 50	0.0340457741
MGH COVID proteomics	maskObs = 1%	cGAN	obsNum = 50	0.0694614473
MGH COVID proteomics	maskObs = 1%	cGAN	obsNum = 50	0.05331683
MGH COVID proteomics	maskObs = 1%	cGAN	obsNum = 50	0.0516945985
MGH COVID proteomics	maskObs = 1%	cGAN	obsNum = 50	0.0386492423
MGH COVID proteomics	maskObs = 1%	cGAN	obsNum = 50	0.0522891324
MGH COVID proteomics	maskObs = 1%	cGAN	obsNum = 50	0.0811832075
MGH COVID proteomics	maskObs = 1%	cGAN	obsNum = 50	0.0566315348
MGH COVID proteomics	maskObs = 1%	cGAN	obsNum = 50	0.154775983
MGH COVID proteomics	maskObs = 1%	cGAN	obsNum = 50	0.0605893125
MGH COVID proteomics	maskObs = 1%	cGAN	obsNum = 50	0.0525647551
MGH COVID proteomics	maskObs = 1%	cGAN	obsNum = 50	0.340379955
MGH COVID proteomics	maskObs = 1%	cGAN	obsNum = 50	0.0518352494
MGH COVID proteomics	maskObs = 1%	cGAN	obsNum = 50	0.0959572161
MGH COVID proteomics	maskObs = 1%	cGAN	obsNum = 50	0.0986007851
MGH COVID proteomics	maskObs = 1%	cGAN	obsNum = 50	0.1421782908
MGH COVID proteomics	maskObs = 1%	cGAN	obsNum = 50	0.0462914835
MGH COVID proteomics	maskObs = 1%	cGAN	obsNum = 50	0.0324608021
MGH COVID proteomics	maskObs = 1%	cGAN	obsNum = 50	0.0720453734
MGH COVID proteomics	maskObs = 1%	cGAN	obsNum = 50	0.03167704
MGH COVID proteomics	maskObs = 1%	cGAN	obsNum = 50	0.0982895416
MGH COVID proteomics	maskObs = 1%	cGAN	obsNum = 50	0.0673508092
MGH COVID proteomics	maskObs = 1%	cGAN	obsNum = 50	0.0618007674
MGH COVID proteomics	maskObs = 1%	cGAN	obsNum = 50	0.1133722206
MGH COVID proteomics	maskObs = 1%	cGAN	obsNum = 50	0.111282326
MGH COVID proteomics	maskObs = 1%	cGAN	obsNum = 50	0.0503903907
MGH COVID proteomics	maskObs = 3%	cGAN	obsNum = 0	0.519592937
MGH COVID proteomics	maskObs = 3%	cGAN	obsNum = 0	0.0782666486
MGH COVID proteomics	maskObs = 3%	cGAN	obsNum = 0	0.1304979312
MGH COVID proteomics	maskObs = 3%	cGAN	obsNum = 0	0.1209678086
MGH COVID proteomics	maskObs = 3%	cGAN	obsNum = 0	0.179354864
MGH COVID proteomics	maskObs = 3%	cGAN	obsNum = 0	0.400495481
MGH COVID proteomics	maskObs = 3%	cGAN	obsNum = 0	0.216421849
MGH COVID proteomics	maskObs = 3%	cGAN	obsNum = 0	0.369678585
MGH COVID proteomics	maskObs = 3%	cGAN	obsNum = 0	0.218832799
MGH COVID proteomics	maskObs = 3%	cGAN	obsNum = 0	0.226422079
MGH COVID proteomics	maskObs = 3%	cGAN	obsNum = 0	0.156752682
MGH COVID proteomics	maskObs = 3%	cGAN	obsNum = 0	0.15018803
MGH COVID proteomics	maskObs = 3%	cGAN	obsNum = 0	0.222288219
MGH COVID proteomics	maskObs = 3%	cGAN	obsNum = 0	0.410501215
MGH COVID proteomics	maskObs = 3%	cGAN	obsNum = 0	0.2401105
MGH COVID proteomics	maskObs = 3%	cGAN	obsNum = 0	0.228109746
MGH COVID proteomics	maskObs = 3%	cGAN	obsNum = 0	0.492064273
MGH COVID proteomics	maskObs = 3%	cGAN	obsNum = 0	0.1399178524
MGH COVID proteomics	maskObs = 3%	cGAN	obsNum = 0	0.351315785
MGH COVID proteomics	maskObs = 3%	cGAN	obsNum = 0	0.0862636301
MGH COVID proteomics	maskObs = 3%	cGAN	obsNum = 0	0.293434454
MGH COVID proteomics	maskObs = 3%	cGAN	obsNum = 0	0.409006151
MGH COVID proteomics	maskObs = 3%	cGAN	obsNum = 0	0.203543031
MGH COVID proteomics	maskObs = 3%	cGAN	obsNum = 0	0.197321952
MGH COVID proteomics	maskObs = 3%	cGAN	obsNum = 0	0.491876429
MGH COVID proteomics	maskObs = 3%	cGAN	obsNum = 0	0.156894353
MGH COVID proteomics	maskObs = 3%	cGAN	obsNum = 0	0.202321416
MGH COVID proteomics	maskObs = 3%	cGAN	obsNum = 0	0.141126433
MGH COVID proteomics	maskObs = 3%	cGAN	obsNum = 0	0.157130252
MGH COVID proteomics	maskObs = 3%	cGAN	obsNum = 0	0.415532286
MGH COVID proteomics	maskObs = 3%	cGAN	obsNum = 0	0.157307064
MGH COVID proteomics	maskObs = 3%	cGAN	obsNum = 0	0.439449082
MGH COVID proteomics	maskObs = 3%	cGAN	obsNum = 0	0.181484465
MGH COVID proteomics	maskObs = 3%	cGAN	obsNum = 0	0.406283327
MGH COVID proteomics	maskObs = 3%	cGAN	obsNum = 0	0.195754395
MGH COVID proteomics	maskObs = 3%	cGAN	obsNum = 0	0.235710327
MGH COVID proteomics	maskObs = 3%	cGAN	obsNum = 0	0.375306051
MGH COVID proteomics	maskObs = 3%	cGAN	obsNum = 0	0.290168256
MGH COVID proteomics	maskObs = 3%	cGAN	obsNum = 0	0.143469954
MGH COVID proteomics	maskObs = 3%	cGAN	obsNum = 0	0.261260796
MGH COVID proteomics	maskObs = 3%	cGAN	obsNum = 0	0.403114547
MGH COVID proteomics	maskObs = 3%	cGAN	obsNum = 0	0.295756873
MGH COVID proteomics	maskObs = 3%	cGAN	obsNum = 0	0.698581326
MGH COVID proteomics	maskObs = 3%	cGAN	obsNum = 0	0.250029108
MGH COVID proteomics	maskObs = 3%	cGAN	obsNum = 0	0.156189223
MGH COVID proteomics	maskObs = 3%	cGAN	obsNum = 0	0.161699686
MGH COVID proteomics	maskObs = 3%	cGAN	obsNum = 0	0.239152465
MGH COVID proteomics	maskObs = 3%	cGAN	obsNum = 0	0.298009919
MGH COVID proteomics	maskObs = 3%	cGAN	obsNum = 0	0.0748323208
MGH COVID proteomics	maskObs = 3%	cGAN	obsNum = 0	0.285918865
MGH COVID proteomics	maskObs = 3%	cGAN	obsNum = 0	0.308101598
MGH COVID proteomics	maskObs = 3%	cGAN	obsNum = 0	0.1446522136
MGH COVID proteomics	maskObs = 3%	cGAN	obsNum = 0	0.0732312224
MGH COVID proteomics	maskObs = 3%	cGAN	obsNum = 0	0.0709527217
MGH COVID proteomics	maskObs = 3%	cGAN	obsNum = 0	0.1133673549
MGH COVID proteomics	maskObs = 3%	cGAN	obsNum = 0	0.323007949
MGH COVID proteomics	maskObs = 3%	cGAN	obsNum = 0	0.175947232
MGH COVID proteomics	maskObs = 3%	cGAN	obsNum = 0	0.243720901
MGH COVID proteomics	maskObs = 3%	cGAN	obsNum = 0	0.1264209175
MGH COVID proteomics	maskObs = 3%	cGAN	obsNum = 0	0.202862903
MGH COVID proteomics	maskObs = 3%	cGAN	obsNum = 0	0.262534035
MGH COVID proteomics	maskObs = 3%	cGAN	obsNum = 0	0.317624917
MGH COVID proteomics	maskObs = 3%	cGAN	obsNum = 0	0.190921849
MGH COVID proteomics	maskObs = 3%	cGAN	obsNum = 0	0.150653051
MGH COVID proteomics	maskObs = 3%	cGAN	obsNum = 0	0.16123909
MGH COVID proteomics	maskObs = 3%	cGAN	obsNum = 0	0.219010205
MGH COVID proteomics	maskObs = 3%	cGAN	obsNum = 0	0.421217541
MGH COVID proteomics	maskObs = 3%	cGAN	obsNum = 0	0.179053342
MGH COVID proteomics	maskObs = 3%	cGAN	obsNum = 0	0.1302081886
MGH COVID proteomics	maskObs = 3%	cGAN	obsNum = 0	0.204056727
MGH COVID proteomics	maskObs = 3%	cGAN	obsNum = 0	0.0739299222
MGH COVID proteomics	maskObs = 3%	cGAN	obsNum = 0	0.197896274
MGH COVID proteomics	maskObs = 3%	cGAN	obsNum = 0	0.1061148081
MGH COVID proteomics	maskObs = 3%	cGAN	obsNum = 0	0.19128367
MGH COVID proteomics	maskObs = 3%	cGAN	obsNum = 0	0.184695891
MGH COVID proteomics	maskObs = 3%	cGAN	obsNum = 0	0.0829125756
MGH COVID proteomics	maskObs = 3%	cGAN	obsNum = 0	0.197567913
MGH COVID proteomics	maskObs = 3%	cGAN	obsNum = 0	0.239170077
MGH COVID proteomics	maskObs = 3%	cGAN	obsNum = 0	0.23392275
MGH COVID proteomics	maskObs = 3%	cGAN	obsNum = 0	0.165555892
MGH COVID proteomics	maskObs = 3%	cGAN	obsNum = 0	0.0784218054
MGH COVID proteomics	maskObs = 3%	cGAN	obsNum = 0	0.1278853575
MGH COVID proteomics	maskObs = 3%	cGAN	obsNum = 0	0.1515128402
MGH COVID proteomics	maskObs = 3%	cGAN	obsNum = 0	0.162118782
MGH COVID proteomics	maskObs = 3%	cGAN	obsNum = 0	0.0957490619
MGH COVID proteomics	maskObs = 3%	cGAN	obsNum = 0	0.194778538
MGH COVID proteomics	maskObs = 3%	cGAN	obsNum = 0	0.1261446305
MGH COVID proteomics	maskObs = 3%	cGAN	obsNum = 0	0.13309345
MGH COVID proteomics	maskObs = 3%	cGAN	obsNum = 0	0.141027404
MGH COVID proteomics	maskObs = 3%	cGAN	obsNum = 0	0.206699545
MGH COVID proteomics	maskObs = 3%	cGAN	obsNum = 0	0.143621804
MGH COVID proteomics	maskObs = 3%	cGAN	obsNum = 0	0.341077883
MGH COVID proteomics	maskObs = 3%	cGAN	obsNum = 0	0.339683204
MGH COVID proteomics	maskObs = 3%	cGAN	obsNum = 0	0.195563184
MGH COVID proteomics	maskObs = 3%	cGAN	obsNum = 0	0.18556085
MGH COVID proteomics	maskObs = 3%	cGAN	obsNum = 0	0.1381262406
MGH COVID proteomics	maskObs = 3%	cGAN	obsNum = 0	0.187718699
MGH COVID proteomics	maskObs = 3%	cGAN	obsNum = 0	0.175190323
MGH COVID proteomics	maskObs = 3%	cGAN	obsNum = 0	0.156640256
MGH COVID proteomics	maskObs = 3%	cGAN	obsNum = 0	0.1011201415
MGH COVID proteomics	maskObs = 3%	cGAN	obsNum = 0	0.080417097
MGH COVID proteomics	maskObs = 3%	cGAN	obsNum = 0	0.1222389406
MGH COVID proteomics	maskObs = 3%	cGAN	obsNum = 0	0.475374764
MGH COVID proteomics	maskObs = 3%	cGAN	obsNum = 0	0.1425327084
MGH COVID proteomics	maskObs = 3%	cGAN	obsNum = 0	0.0686584191
MGH COVID proteomics	maskObs = 3%	cGAN	obsNum = 0	0.309687966
MGH COVID proteomics	maskObs = 3%	cGAN	obsNum = 0	0.1513821445
MGH COVID proteomics	maskObs = 3%	cGAN	obsNum = 0	0.1423165695
MGH COVID proteomics	maskObs = 3%	cGAN	obsNum = 0	0.1235323529
MGH COVID proteomics	maskObs = 3%	cGAN	obsNum = 0	0.0946646195
MGH COVID proteomics	maskObs = 3%	cGAN	obsNum = 0	0.1244379655
MGH COVID proteomics	maskObs = 3%	cGAN	obsNum = 0	0.227869696
MGH COVID proteomics	maskObs = 3%	cGAN	obsNum = 0	0.0816163585
MGH COVID proteomics	maskObs = 3%	cGAN	obsNum = 0	0.0673852959
MGH COVID proteomics	maskObs = 3%	cGAN	obsNum = 0	0.171145609
MGH COVID proteomics	maskObs = 3%	cGAN	obsNum = 0	0.0492249731
MGH COVID proteomics	maskObs = 3%	cGAN	obsNum = 0	0.0560035915
MGH COVID proteomics	maskObs = 3%	cGAN	obsNum = 0	0.239718513
MGH COVID proteomics	maskObs = 3%	cGAN	obsNum = 0	0.123157783
MGH COVID proteomics	maskObs = 3%	cGAN	obsNum = 0	0.1148264709
MGH COVID proteomics	maskObs = 3%	cGAN	obsNum = 0	0.0506052683
MGH COVID proteomics	maskObs = 3%	cGAN	obsNum = 0	0.1253144744
MGH COVID proteomics	maskObs = 3%	cGAN	obsNum = 0	0.0667724255
MGH COVID proteomics	maskObs = 3%	cGAN	obsNum = 0	0.0253162239
MGH COVID proteomics	maskObs = 3%	cGAN	obsNum = 0	0.1145640595
MGH COVID proteomics	maskObs = 3%	cGAN	obsNum = 0	0.178669724
MGH COVID proteomics	maskObs = 3%	cGAN	obsNum = 0	0.0583681659
MGH COVID proteomics	maskObs = 3%	cGAN	obsNum = 0	0.163708651
MGH COVID proteomics	maskObs = 3%	cGAN	obsNum = 0	0.0668210656
MGH COVID proteomics	maskObs = 3%	cGAN	obsNum = 0	0.0804858219
MGH COVID proteomics	maskObs = 3%	cGAN	obsNum = 0	0.0785613426
MGH COVID proteomics	maskObs = 3%	cGAN	obsNum = 0	0.0541861705
MGH COVID proteomics	maskObs = 3%	cGAN	obsNum = 0	0.0773141315
MGH COVID proteomics	maskObs = 3%	cGAN	obsNum = 0	0.1069536515
MGH COVID proteomics	maskObs = 3%	cGAN	obsNum = 0	0.0498879223
MGH COVID proteomics	maskObs = 3%	cGAN	obsNum = 0	0.1117002375
MGH COVID proteomics	maskObs = 3%	cGAN	obsNum = 0	0.0801026261
MGH COVID proteomics	maskObs = 3%	cGAN	obsNum = 0	0.0600187883
MGH COVID proteomics	maskObs = 3%	cGAN	obsNum = 0	0.1695577
MGH COVID proteomics	maskObs = 3%	cGAN	obsNum = 0	0.1234279831
MGH COVID proteomics	maskObs = 3%	cGAN	obsNum = 0	0.0968084725
MGH COVID proteomics	maskObs = 3%	cGAN	obsNum = 0	0.1313851215
MGH COVID proteomics	maskObs = 3%	cGAN	obsNum = 0	0.0718736651
MGH COVID proteomics	maskObs = 3%	cGAN	obsNum = 0	0.1712108186
MGH COVID proteomics	maskObs = 3%	cGAN	obsNum = 0	0.0704773361
MGH COVID proteomics	maskObs = 3%	cGAN	obsNum = 0	0.1066178464
MGH COVID proteomics	maskObs = 3%	cGAN	obsNum = 0	0.1044706401
MGH COVID proteomics	maskObs = 3%	cGAN	obsNum = 0	0.128463127
MGH COVID proteomics	maskObs = 3%	cGAN	obsNum = 0	0.1299776965
MGH COVID proteomics	maskObs = 3%	cGAN	obsNum = 0	0.131589422
MGH COVID proteomics	maskObs = 3%	cGAN	obsNum = 0	0.173330527
MGH COVID proteomics	maskObs = 3%	cGAN	obsNum = 0	0.159640018
MGH COVID proteomics	maskObs = 3%	cGAN	obsNum = 0	0.0535759523
MGH COVID proteomics	maskObs = 3%	cGAN	obsNum = 0	0.0723784312
MGH COVID proteomics	maskObs = 3%	cGAN	obsNum = 0	0.0936856992
MGH COVID proteomics	maskObs = 3%	cGAN	obsNum = 0	0.0811679137
MGH COVID proteomics	maskObs = 3%	cGAN	obsNum = 0	0.0775801064
MGH COVID proteomics	maskObs = 3%	cGAN	obsNum = 0	0.0596980264
MGH COVID proteomics	maskObs = 3%	cGAN	obsNum = 0	0.0743233679
MGH COVID proteomics	maskObs = 3%	cGAN	obsNum = 0	0.0452205552
MGH COVID proteomics	maskObs = 3%	cGAN	obsNum = 0	0.0763423658
MGH COVID proteomics	maskObs = 3%	cGAN	obsNum = 0	0.066577221
MGH COVID proteomics	maskObs = 3%	cGAN	obsNum = 0	0.0838018152
MGH COVID proteomics	maskObs = 3%	cGAN	obsNum = 0	0.0909603429
MGH COVID proteomics	maskObs = 3%	cGAN	obsNum = 0	0.0648003569
MGH COVID proteomics	maskObs = 3%	cGAN	obsNum = 0	0.0897374604
MGH COVID proteomics	maskObs = 3%	cGAN	obsNum = 0	0.1338301815
MGH COVID proteomics	maskObs = 3%	cGAN	obsNum = 0	0.1086585519
MGH COVID proteomics	maskObs = 3%	cGAN	obsNum = 0	0.0619698554
MGH COVID proteomics	maskObs = 3%	cGAN	obsNum = 0	0.0936952073
MGH COVID proteomics	maskObs = 3%	cGAN	obsNum = 0	0.0657853076
MGH COVID proteomics	maskObs = 3%	cGAN	obsNum = 0	0.0879208474
MGH COVID proteomics	maskObs = 3%	cGAN	obsNum = 0	0.1019953469
MGH COVID proteomics	maskObs = 3%	cGAN	obsNum = 0	0.0569507384
MGH COVID proteomics	maskObs = 3%	cGAN	obsNum = 0	0.0915551197
MGH COVID proteomics	maskObs = 3%	cGAN	obsNum = 0	0.0549516438
MGH COVID proteomics	maskObs = 3%	cGAN	obsNum = 0	0.1360459106
MGH COVID proteomics	maskObs = 3%	cGAN	obsNum = 0	0.0878748355
MGH COVID proteomics	maskObs = 3%	cGAN	obsNum = 0	0.0462632146
MGH COVID proteomics	maskObs = 3%	cGAN	obsNum = 0	0.098317228
MGH COVID proteomics	maskObs = 3%	cGAN	obsNum = 0	0.1355001426
MGH COVID proteomics	maskObs = 3%	cGAN	obsNum = 0	0.139566793
MGH COVID proteomics	maskObs = 3%	cGAN	obsNum = 0	0.1135425455
MGH COVID proteomics	maskObs = 3%	cGAN	obsNum = 0	0.1114503753
MGH COVID proteomics	maskObs = 3%	cGAN	obsNum = 0	0.140499326
MGH COVID proteomics	maskObs = 3%	cGAN	obsNum = 0	0.0833905482
MGH COVID proteomics	maskObs = 3%	cGAN	obsNum = 0	0.13617302
MGH COVID proteomics	maskObs = 3%	cGAN	obsNum = 0	0.131173352
MGH COVID proteomics	maskObs = 3%	cGAN	obsNum = 0	0.281300412
MGH COVID proteomics	maskObs = 3%	cGAN	obsNum = 0	0.197463017
MGH COVID proteomics	maskObs = 3%	cGAN	obsNum = 0	0.155737609
MGH COVID proteomics	maskObs = 3%	cGAN	obsNum = 0	0.1250246
MGH COVID proteomics	maskObs = 3%	cGAN	obsNum = 0	0.1123188876
MGH COVID proteomics	maskObs = 3%	cGAN	obsNum = 0	0.259414925
MGH COVID proteomics	maskObs = 3%	cGAN	obsNum = 0	0.178702907
MGH COVID proteomics	maskObs = 3%	cGAN	obsNum = 0	0.0715562958
MGH COVID proteomics	maskObs = 3%	cGAN	obsNum = 0	0.0772818369
MGH COVID proteomics	maskObs = 3%	cGAN	obsNum = 0	0.063272072
MGH COVID proteomics	maskObs = 3%	cGAN	obsNum = 0	0.0659184534
MGH COVID proteomics	maskObs = 3%	cGAN	obsNum = 0	0.0773782821
MGH COVID proteomics	maskObs = 3%	cGAN	obsNum = 0	0.1168885588
MGH COVID proteomics	maskObs = 3%	cGAN	obsNum = 0	0.0613085913
MGH COVID proteomics	maskObs = 3%	cGAN	obsNum = 0	0.1129419501
MGH COVID proteomics	maskObs = 3%	cGAN	obsNum = 0	0.206003975
MGH COVID proteomics	maskObs = 3%	cGAN	obsNum = 0	0.182014394
MGH COVID proteomics	maskObs = 3%	cGAN	obsNum = 0	0.292022885
MGH COVID proteomics	maskObs = 3%	cGAN	obsNum = 0	0.0701259499
MGH COVID proteomics	maskObs = 3%	cGAN	obsNum = 0	0.0687587078
MGH COVID proteomics	maskObs = 3%	cGAN	obsNum = 0	0.1157316384
MGH COVID proteomics	maskObs = 3%	cGAN	obsNum = 0	0.130946481
MGH COVID proteomics	maskObs = 3%	cGAN	obsNum = 0	0.0317402331
MGH COVID proteomics	maskObs = 3%	cGAN	obsNum = 0	0.0797682359
MGH COVID proteomics	maskObs = 3%	cGAN	obsNum = 0	0.228629178
MGH COVID proteomics	maskObs = 3%	cGAN	obsNum = 0	0.31912837
MGH COVID proteomics	maskObs = 3%	cGAN	obsNum = 0	0.1042478184
MGH COVID proteomics	maskObs = 3%	cGAN	obsNum = 0	0.0718899624
MGH COVID proteomics	maskObs = 3%	cGAN	obsNum = 0	0.134321261
MGH COVID proteomics	maskObs = 3%	cGAN	obsNum = 0	0.0549299748
MGH COVID proteomics	maskObs = 3%	cGAN	obsNum = 0	0.076375964
MGH COVID proteomics	maskObs = 3%	cGAN	obsNum = 0	0.1079167199
MGH COVID proteomics	maskObs = 3%	cGAN	obsNum = 0	0.208293216
MGH COVID proteomics	maskObs = 3%	cGAN	obsNum = 0	0.060536693
MGH COVID proteomics	maskObs = 3%	cGAN	obsNum = 0	0.1260153358
MGH COVID proteomics	maskObs = 3%	cGAN	obsNum = 0	0.203062126
MGH COVID proteomics	maskObs = 3%	cGAN	obsNum = 0	0.0588623975
MGH COVID proteomics	maskObs = 3%	cGAN	obsNum = 0	0.105583525
MGH COVID proteomics	maskObs = 3%	cGAN	obsNum = 0	0.0776382997
MGH COVID proteomics	maskObs = 3%	cGAN	obsNum = 0	0.145441891
MGH COVID proteomics	maskObs = 3%	cGAN	obsNum = 0	0.127624584
MGH COVID proteomics	maskObs = 3%	cGAN	obsNum = 0	0.0528355157
MGH COVID proteomics	maskObs = 3%	cGAN	obsNum = 0	0.111495959
MGH COVID proteomics	maskObs = 3%	cGAN	obsNum = 0	0.0858618516
MGH COVID proteomics	maskObs = 3%	cGAN	obsNum = 0	0.222014186
MGH COVID proteomics	maskObs = 3%	cGAN	obsNum = 0	0.0413107226
MGH COVID proteomics	maskObs = 3%	cGAN	obsNum = 0	0.207489096
MGH COVID proteomics	maskObs = 3%	cGAN	obsNum = 0	0.0839227533
MGH COVID proteomics	maskObs = 3%	cGAN	obsNum = 0	0.0698978034
MGH COVID proteomics	maskObs = 3%	cGAN	obsNum = 0	0.0900639215
MGH COVID proteomics	maskObs = 3%	cGAN	obsNum = 0	0.0508048261
MGH COVID proteomics	maskObs = 3%	cGAN	obsNum = 0	0.0561056629
MGH COVID proteomics	maskObs = 3%	cGAN	obsNum = 0	0.0596618164
MGH COVID proteomics	maskObs = 3%	cGAN	obsNum = 0	0.148103731
MGH COVID proteomics	maskObs = 3%	cGAN	obsNum = 0	0.0798893856
MGH COVID proteomics	maskObs = 3%	cGAN	obsNum = 0	0.0685389817
MGH COVID proteomics	maskObs = 3%	cGAN	obsNum = 0	0.0494963593
MGH COVID proteomics	maskObs = 3%	cGAN	obsNum = 0	0.1613222865
MGH COVID proteomics	maskObs = 3%	cGAN	obsNum = 0	0.1405040784
MGH COVID proteomics	maskObs = 3%	cGAN	obsNum = 0	0.1129280602
MGH COVID proteomics	maskObs = 3%	cGAN	obsNum = 0	0.1467533135
MGH COVID proteomics	maskObs = 3%	cGAN	obsNum = 0	0.1242157119
MGH COVID proteomics	maskObs = 3%	cGAN	obsNum = 0	0.1227305745
MGH COVID proteomics	maskObs = 3%	cGAN	obsNum = 0	0.0787592339
MGH COVID proteomics	maskObs = 3%	cGAN	obsNum = 0	0.0790136146
MGH COVID proteomics	maskObs = 3%	cGAN	obsNum = 0	0.0866361734
MGH COVID proteomics	maskObs = 3%	cGAN	obsNum = 0	0.135737826
MGH COVID proteomics	maskObs = 3%	cGAN	obsNum = 0	0.0686894045
MGH COVID proteomics	maskObs = 3%	cGAN	obsNum = 0	0.0647223272
MGH COVID proteomics	maskObs = 3%	cGAN	obsNum = 0	0.19006538
MGH COVID proteomics	maskObs = 3%	cGAN	obsNum = 0	0.0969028174
MGH COVID proteomics	maskObs = 3%	cGAN	obsNum = 0	0.1031399369
MGH COVID proteomics	maskObs = 3%	cGAN	obsNum = 0	0.0507596755
MGH COVID proteomics	maskObs = 3%	cGAN	obsNum = 0	0.0837590816
MGH COVID proteomics	maskObs = 3%	cGAN	obsNum = 0	0.0466002746
MGH COVID proteomics	maskObs = 3%	cGAN	obsNum = 0	0.097878462
MGH COVID proteomics	maskObs = 3%	cGAN	obsNum = 0	0.0953071116
MGH COVID proteomics	maskObs = 3%	cGAN	obsNum = 0	0.225095552
MGH COVID proteomics	maskObs = 3%	cGAN	obsNum = 0	0.187409472
MGH COVID proteomics	maskObs = 3%	cGAN	obsNum = 0	0.176344286
MGH COVID proteomics	maskObs = 3%	cGAN	obsNum = 0	0.0812733223
MGH COVID proteomics	maskObs = 3%	cGAN	obsNum = 0	0.0365423103
MGH COVID proteomics	maskObs = 3%	cGAN	obsNum = 0	0.0756353557
MGH COVID proteomics	maskObs = 3%	cGAN	obsNum = 0	0.0694837318
MGH COVID proteomics	maskObs = 3%	cGAN	obsNum = 0	0.0640375931
MGH COVID proteomics	maskObs = 3%	cGAN	obsNum = 0	0.0388899617
MGH COVID proteomics	maskObs = 3%	cGAN	obsNum = 0	0.0442204748
MGH COVID proteomics	maskObs = 3%	cGAN	obsNum = 0	0.0744854174
MGH COVID proteomics	maskObs = 3%	cGAN	obsNum = 0	0.0584149176
MGH COVID proteomics	maskObs = 3%	cGAN	obsNum = 0	0.173540632
MGH COVID proteomics	maskObs = 3%	cGAN	obsNum = 0	0.0747548761
MGH COVID proteomics	maskObs = 3%	cGAN	obsNum = 0	0.071762612
MGH COVID proteomics	maskObs = 3%	cGAN	obsNum = 0	0.359258954
MGH COVID proteomics	maskObs = 3%	cGAN	obsNum = 0	0.0693688219
MGH COVID proteomics	maskObs = 3%	cGAN	obsNum = 0	0.10004946
MGH COVID proteomics	maskObs = 3%	cGAN	obsNum = 0	0.099549612
MGH COVID proteomics	maskObs = 3%	cGAN	obsNum = 0	0.155872454
MGH COVID proteomics	maskObs = 3%	cGAN	obsNum = 0	0.0596300583
MGH COVID proteomics	maskObs = 3%	cGAN	obsNum = 0	0.0411534347
MGH COVID proteomics	maskObs = 3%	cGAN	obsNum = 0	0.0771072241
MGH COVID proteomics	maskObs = 3%	cGAN	obsNum = 0	0.0338170123
MGH COVID proteomics	maskObs = 3%	cGAN	obsNum = 0	0.1005166865
MGH COVID proteomics	maskObs = 3%	cGAN	obsNum = 0	0.0758718754
MGH COVID proteomics	maskObs = 3%	cGAN	obsNum = 0	0.0771759834
MGH COVID proteomics	maskObs = 3%	cGAN	obsNum = 0	0.127947854
MGH COVID proteomics	maskObs = 3%	cGAN	obsNum = 0	0.1104271705
MGH COVID proteomics	maskObs = 3%	cGAN	obsNum = 0	0.0602217886
MGH COVID proteomics	maskObs = 3%	cGAN	obsNum = 100	0.385688212
MGH COVID proteomics	maskObs = 3%	cGAN	obsNum = 100	0.0737944465
MGH COVID proteomics	maskObs = 3%	cGAN	obsNum = 100	0.1038967869
MGH COVID proteomics	maskObs = 3%	cGAN	obsNum = 100	0.1218668816
MGH COVID proteomics	maskObs = 3%	cGAN	obsNum = 100	0.184849684
MGH COVID proteomics	maskObs = 3%	cGAN	obsNum = 100	0.365488846
MGH COVID proteomics	maskObs = 3%	cGAN	obsNum = 100	0.208271637
MGH COVID proteomics	maskObs = 3%	cGAN	obsNum = 100	0.358395231
MGH COVID proteomics	maskObs = 3%	cGAN	obsNum = 100	0.173918042
MGH COVID proteomics	maskObs = 3%	cGAN	obsNum = 100	0.203896942
MGH COVID proteomics	maskObs = 3%	cGAN	obsNum = 100	0.1367101334
MGH COVID proteomics	maskObs = 3%	cGAN	obsNum = 100	0.159544819
MGH COVID proteomics	maskObs = 3%	cGAN	obsNum = 100	0.233726708
MGH COVID proteomics	maskObs = 3%	cGAN	obsNum = 100	0.421928744
MGH COVID proteomics	maskObs = 3%	cGAN	obsNum = 100	0.198565518
MGH COVID proteomics	maskObs = 3%	cGAN	obsNum = 100	0.217548691
MGH COVID proteomics	maskObs = 3%	cGAN	obsNum = 100	0.409601723
MGH COVID proteomics	maskObs = 3%	cGAN	obsNum = 100	0.1414665301
MGH COVID proteomics	maskObs = 3%	cGAN	obsNum = 100	0.306495915
MGH COVID proteomics	maskObs = 3%	cGAN	obsNum = 100	0.0911904435
MGH COVID proteomics	maskObs = 3%	cGAN	obsNum = 100	0.266045579
MGH COVID proteomics	maskObs = 3%	cGAN	obsNum = 100	0.391213968
MGH COVID proteomics	maskObs = 3%	cGAN	obsNum = 100	0.174689317
MGH COVID proteomics	maskObs = 3%	cGAN	obsNum = 100	0.219051579
MGH COVID proteomics	maskObs = 3%	cGAN	obsNum = 100	0.433007151
MGH COVID proteomics	maskObs = 3%	cGAN	obsNum = 100	0.129864751
MGH COVID proteomics	maskObs = 3%	cGAN	obsNum = 100	0.18439328
MGH COVID proteomics	maskObs = 3%	cGAN	obsNum = 100	0.133534182
MGH COVID proteomics	maskObs = 3%	cGAN	obsNum = 100	0.1362669566
MGH COVID proteomics	maskObs = 3%	cGAN	obsNum = 100	0.328475053
MGH COVID proteomics	maskObs = 3%	cGAN	obsNum = 100	0.151855747
MGH COVID proteomics	maskObs = 3%	cGAN	obsNum = 100	0.410307058
MGH COVID proteomics	maskObs = 3%	cGAN	obsNum = 100	0.177020393
MGH COVID proteomics	maskObs = 3%	cGAN	obsNum = 100	0.35930907
MGH COVID proteomics	maskObs = 3%	cGAN	obsNum = 100	0.169271579
MGH COVID proteomics	maskObs = 3%	cGAN	obsNum = 100	0.1662801954
MGH COVID proteomics	maskObs = 3%	cGAN	obsNum = 100	0.393278864
MGH COVID proteomics	maskObs = 3%	cGAN	obsNum = 100	0.258194068
MGH COVID proteomics	maskObs = 3%	cGAN	obsNum = 100	0.1415156714
MGH COVID proteomics	maskObs = 3%	cGAN	obsNum = 100	0.233350917
MGH COVID proteomics	maskObs = 3%	cGAN	obsNum = 100	0.404081812
MGH COVID proteomics	maskObs = 3%	cGAN	obsNum = 100	0.245701821
MGH COVID proteomics	maskObs = 3%	cGAN	obsNum = 100	0.708601524
MGH COVID proteomics	maskObs = 3%	cGAN	obsNum = 100	0.217657334
MGH COVID proteomics	maskObs = 3%	cGAN	obsNum = 100	0.155050463
MGH COVID proteomics	maskObs = 3%	cGAN	obsNum = 100	0.1122140239
MGH COVID proteomics	maskObs = 3%	cGAN	obsNum = 100	0.233749328
MGH COVID proteomics	maskObs = 3%	cGAN	obsNum = 100	0.266849906
MGH COVID proteomics	maskObs = 3%	cGAN	obsNum = 100	0.0725350583
MGH COVID proteomics	maskObs = 3%	cGAN	obsNum = 100	0.216998046
MGH COVID proteomics	maskObs = 3%	cGAN	obsNum = 100	0.317064273
MGH COVID proteomics	maskObs = 3%	cGAN	obsNum = 100	0.124886395
MGH COVID proteomics	maskObs = 3%	cGAN	obsNum = 100	0.0706847252
MGH COVID proteomics	maskObs = 3%	cGAN	obsNum = 100	0.069601443
MGH COVID proteomics	maskObs = 3%	cGAN	obsNum = 100	0.1015544026
MGH COVID proteomics	maskObs = 3%	cGAN	obsNum = 100	0.331110225
MGH COVID proteomics	maskObs = 3%	cGAN	obsNum = 100	0.16557831
MGH COVID proteomics	maskObs = 3%	cGAN	obsNum = 100	0.265688038
MGH COVID proteomics	maskObs = 3%	cGAN	obsNum = 100	0.0945852355
MGH COVID proteomics	maskObs = 3%	cGAN	obsNum = 100	0.167500595
MGH COVID proteomics	maskObs = 3%	cGAN	obsNum = 100	0.268440008
MGH COVID proteomics	maskObs = 3%	cGAN	obsNum = 100	0.310078853
MGH COVID proteomics	maskObs = 3%	cGAN	obsNum = 100	0.1506073535
MGH COVID proteomics	maskObs = 3%	cGAN	obsNum = 100	0.1320699435
MGH COVID proteomics	maskObs = 3%	cGAN	obsNum = 100	0.145542027
MGH COVID proteomics	maskObs = 3%	cGAN	obsNum = 100	0.1696695095
MGH COVID proteomics	maskObs = 3%	cGAN	obsNum = 100	0.489529718
MGH COVID proteomics	maskObs = 3%	cGAN	obsNum = 100	0.1289925256
MGH COVID proteomics	maskObs = 3%	cGAN	obsNum = 100	0.11677003
MGH COVID proteomics	maskObs = 3%	cGAN	obsNum = 100	0.132363778
MGH COVID proteomics	maskObs = 3%	cGAN	obsNum = 100	0.0625064129
MGH COVID proteomics	maskObs = 3%	cGAN	obsNum = 100	0.207467658
MGH COVID proteomics	maskObs = 3%	cGAN	obsNum = 100	0.090573975
MGH COVID proteomics	maskObs = 3%	cGAN	obsNum = 100	0.218180643
MGH COVID proteomics	maskObs = 3%	cGAN	obsNum = 100	0.159160949
MGH COVID proteomics	maskObs = 3%	cGAN	obsNum = 100	0.0864813884
MGH COVID proteomics	maskObs = 3%	cGAN	obsNum = 100	0.1813794726
MGH COVID proteomics	maskObs = 3%	cGAN	obsNum = 100	0.205593184
MGH COVID proteomics	maskObs = 3%	cGAN	obsNum = 100	0.191299337
MGH COVID proteomics	maskObs = 3%	cGAN	obsNum = 100	0.173030611
MGH COVID proteomics	maskObs = 3%	cGAN	obsNum = 100	0.066393806
MGH COVID proteomics	maskObs = 3%	cGAN	obsNum = 100	0.145983129
MGH COVID proteomics	maskObs = 3%	cGAN	obsNum = 100	0.129902793
MGH COVID proteomics	maskObs = 3%	cGAN	obsNum = 100	0.149441743
MGH COVID proteomics	maskObs = 3%	cGAN	obsNum = 100	0.0906142705
MGH COVID proteomics	maskObs = 3%	cGAN	obsNum = 100	0.174348372
MGH COVID proteomics	maskObs = 3%	cGAN	obsNum = 100	0.1338361555
MGH COVID proteomics	maskObs = 3%	cGAN	obsNum = 100	0.13635713
MGH COVID proteomics	maskObs = 3%	cGAN	obsNum = 100	0.112602642
MGH COVID proteomics	maskObs = 3%	cGAN	obsNum = 100	0.171285553
MGH COVID proteomics	maskObs = 3%	cGAN	obsNum = 100	0.151165579
MGH COVID proteomics	maskObs = 3%	cGAN	obsNum = 100	0.328336665
MGH COVID proteomics	maskObs = 3%	cGAN	obsNum = 100	0.251749376
MGH COVID proteomics	maskObs = 3%	cGAN	obsNum = 100	0.234884087
MGH COVID proteomics	maskObs = 3%	cGAN	obsNum = 100	0.175858598
MGH COVID proteomics	maskObs = 3%	cGAN	obsNum = 100	0.1415127634
MGH COVID proteomics	maskObs = 3%	cGAN	obsNum = 100	0.156295252
MGH COVID proteomics	maskObs = 3%	cGAN	obsNum = 100	0.154572597
MGH COVID proteomics	maskObs = 3%	cGAN	obsNum = 100	0.147570563
MGH COVID proteomics	maskObs = 3%	cGAN	obsNum = 100	0.082955871
MGH COVID proteomics	maskObs = 3%	cGAN	obsNum = 100	0.0800278399
MGH COVID proteomics	maskObs = 3%	cGAN	obsNum = 100	0.125435517
MGH COVID proteomics	maskObs = 3%	cGAN	obsNum = 100	0.376138941
MGH COVID proteomics	maskObs = 3%	cGAN	obsNum = 100	0.1411799665
MGH COVID proteomics	maskObs = 3%	cGAN	obsNum = 100	0.062532821
MGH COVID proteomics	maskObs = 3%	cGAN	obsNum = 100	0.305869826
MGH COVID proteomics	maskObs = 3%	cGAN	obsNum = 100	0.132263212
MGH COVID proteomics	maskObs = 3%	cGAN	obsNum = 100	0.1379662405
MGH COVID proteomics	maskObs = 3%	cGAN	obsNum = 100	0.112767512
MGH COVID proteomics	maskObs = 3%	cGAN	obsNum = 100	0.0923268682
MGH COVID proteomics	maskObs = 3%	cGAN	obsNum = 100	0.12248845
MGH COVID proteomics	maskObs = 3%	cGAN	obsNum = 100	0.213483135
MGH COVID proteomics	maskObs = 3%	cGAN	obsNum = 100	0.0837911101
MGH COVID proteomics	maskObs = 3%	cGAN	obsNum = 100	0.0678498678
MGH COVID proteomics	maskObs = 3%	cGAN	obsNum = 100	0.139526754
MGH COVID proteomics	maskObs = 3%	cGAN	obsNum = 100	0.0554400697
MGH COVID proteomics	maskObs = 3%	cGAN	obsNum = 100	0.0558779064
MGH COVID proteomics	maskObs = 3%	cGAN	obsNum = 100	0.240245756
MGH COVID proteomics	maskObs = 3%	cGAN	obsNum = 100	0.1008780424
MGH COVID proteomics	maskObs = 3%	cGAN	obsNum = 100	0.1007743079
MGH COVID proteomics	maskObs = 3%	cGAN	obsNum = 100	0.0444779071
MGH COVID proteomics	maskObs = 3%	cGAN	obsNum = 100	0.1289189394
MGH COVID proteomics	maskObs = 3%	cGAN	obsNum = 100	0.0651292452
MGH COVID proteomics	maskObs = 3%	cGAN	obsNum = 100	0.02375715135
MGH COVID proteomics	maskObs = 3%	cGAN	obsNum = 100	0.0829927214
MGH COVID proteomics	maskObs = 3%	cGAN	obsNum = 100	0.130980763
MGH COVID proteomics	maskObs = 3%	cGAN	obsNum = 100	0.0474898092
MGH COVID proteomics	maskObs = 3%	cGAN	obsNum = 100	0.1625311844
MGH COVID proteomics	maskObs = 3%	cGAN	obsNum = 100	0.0555515189
MGH COVID proteomics	maskObs = 3%	cGAN	obsNum = 100	0.0752818802
MGH COVID proteomics	maskObs = 3%	cGAN	obsNum = 100	0.0777122162
MGH COVID proteomics	maskObs = 3%	cGAN	obsNum = 100	0.0441616467
MGH COVID proteomics	maskObs = 3%	cGAN	obsNum = 100	0.0637989112
MGH COVID proteomics	maskObs = 3%	cGAN	obsNum = 100	0.0882681462
MGH COVID proteomics	maskObs = 3%	cGAN	obsNum = 100	0.0461413102
MGH COVID proteomics	maskObs = 3%	cGAN	obsNum = 100	0.0964327795
MGH COVID proteomics	maskObs = 3%	cGAN	obsNum = 100	0.0633122288
MGH COVID proteomics	maskObs = 3%	cGAN	obsNum = 100	0.0472778702
MGH COVID proteomics	maskObs = 3%	cGAN	obsNum = 100	0.1214224026
MGH COVID proteomics	maskObs = 3%	cGAN	obsNum = 100	0.0908552482
MGH COVID proteomics	maskObs = 3%	cGAN	obsNum = 100	0.0771916221
MGH COVID proteomics	maskObs = 3%	cGAN	obsNum = 100	0.1068261756
MGH COVID proteomics	maskObs = 3%	cGAN	obsNum = 100	0.0694673917
MGH COVID proteomics	maskObs = 3%	cGAN	obsNum = 100	0.152960702
MGH COVID proteomics	maskObs = 3%	cGAN	obsNum = 100	0.0692378074
MGH COVID proteomics	maskObs = 3%	cGAN	obsNum = 100	0.1013164469
MGH COVID proteomics	maskObs = 3%	cGAN	obsNum = 100	0.105558289
MGH COVID proteomics	maskObs = 3%	cGAN	obsNum = 100	0.088660352
MGH COVID proteomics	maskObs = 3%	cGAN	obsNum = 100	0.1099019009
MGH COVID proteomics	maskObs = 3%	cGAN	obsNum = 100	0.120377739
MGH COVID proteomics	maskObs = 3%	cGAN	obsNum = 100	0.156329508
MGH COVID proteomics	maskObs = 3%	cGAN	obsNum = 100	0.139753211
MGH COVID proteomics	maskObs = 3%	cGAN	obsNum = 100	0.0468796332
MGH COVID proteomics	maskObs = 3%	cGAN	obsNum = 100	0.0575539848
MGH COVID proteomics	maskObs = 3%	cGAN	obsNum = 100	0.0671599221
MGH COVID proteomics	maskObs = 3%	cGAN	obsNum = 100	0.0835728378
MGH COVID proteomics	maskObs = 3%	cGAN	obsNum = 100	0.0870108021
MGH COVID proteomics	maskObs = 3%	cGAN	obsNum = 100	0.0583866016
MGH COVID proteomics	maskObs = 3%	cGAN	obsNum = 100	0.0619983935
MGH COVID proteomics	maskObs = 3%	cGAN	obsNum = 100	0.042147622
MGH COVID proteomics	maskObs = 3%	cGAN	obsNum = 100	0.0574751587
MGH COVID proteomics	maskObs = 3%	cGAN	obsNum = 100	0.050523781
MGH COVID proteomics	maskObs = 3%	cGAN	obsNum = 100	0.0734006546
MGH COVID proteomics	maskObs = 3%	cGAN	obsNum = 100	0.0774661695
MGH COVID proteomics	maskObs = 3%	cGAN	obsNum = 100	0.0575818646
MGH COVID proteomics	maskObs = 3%	cGAN	obsNum = 100	0.08047447
MGH COVID proteomics	maskObs = 3%	cGAN	obsNum = 100	0.1087556765
MGH COVID proteomics	maskObs = 3%	cGAN	obsNum = 100	0.0929617346
MGH COVID proteomics	maskObs = 3%	cGAN	obsNum = 100	0.0489949811
MGH COVID proteomics	maskObs = 3%	cGAN	obsNum = 100	0.0673705485
MGH COVID proteomics	maskObs = 3%	cGAN	obsNum = 100	0.0592038985
MGH COVID proteomics	maskObs = 3%	cGAN	obsNum = 100	0.0819250733
MGH COVID proteomics	maskObs = 3%	cGAN	obsNum = 100	0.1058129805
MGH COVID proteomics	maskObs = 3%	cGAN	obsNum = 100	0.0533822946
MGH COVID proteomics	maskObs = 3%	cGAN	obsNum = 100	0.0616062269
MGH COVID proteomics	maskObs = 3%	cGAN	obsNum = 100	0.0520489837
MGH COVID proteomics	maskObs = 3%	cGAN	obsNum = 100	0.13158353
MGH COVID proteomics	maskObs = 3%	cGAN	obsNum = 100	0.0775494297
MGH COVID proteomics	maskObs = 3%	cGAN	obsNum = 100	0.0434909214
MGH COVID proteomics	maskObs = 3%	cGAN	obsNum = 100	0.094304231
MGH COVID proteomics	maskObs = 3%	cGAN	obsNum = 100	0.1281682012
MGH COVID proteomics	maskObs = 3%	cGAN	obsNum = 100	0.148837049
MGH COVID proteomics	maskObs = 3%	cGAN	obsNum = 100	0.1085380055
MGH COVID proteomics	maskObs = 3%	cGAN	obsNum = 100	0.0819812563
MGH COVID proteomics	maskObs = 3%	cGAN	obsNum = 100	0.1097756946
MGH COVID proteomics	maskObs = 3%	cGAN	obsNum = 100	0.0801063821
MGH COVID proteomics	maskObs = 3%	cGAN	obsNum = 100	0.1142762088
MGH COVID proteomics	maskObs = 3%	cGAN	obsNum = 100	0.0960343604
MGH COVID proteomics	maskObs = 3%	cGAN	obsNum = 100	0.243235495
MGH COVID proteomics	maskObs = 3%	cGAN	obsNum = 100	0.176285098
MGH COVID proteomics	maskObs = 3%	cGAN	obsNum = 100	0.1215836271
MGH COVID proteomics	maskObs = 3%	cGAN	obsNum = 100	0.1308722472
MGH COVID proteomics	maskObs = 3%	cGAN	obsNum = 100	0.0901398573
MGH COVID proteomics	maskObs = 3%	cGAN	obsNum = 100	0.267120663
MGH COVID proteomics	maskObs = 3%	cGAN	obsNum = 100	0.200367563
MGH COVID proteomics	maskObs = 3%	cGAN	obsNum = 100	0.0636295839
MGH COVID proteomics	maskObs = 3%	cGAN	obsNum = 100	0.0754708355
MGH COVID proteomics	maskObs = 3%	cGAN	obsNum = 100	0.0593910751
MGH COVID proteomics	maskObs = 3%	cGAN	obsNum = 100	0.0609760444
MGH COVID proteomics	maskObs = 3%	cGAN	obsNum = 100	0.0757227589
MGH COVID proteomics	maskObs = 3%	cGAN	obsNum = 100	0.0953761178
MGH COVID proteomics	maskObs = 3%	cGAN	obsNum = 100	0.0601797748
MGH COVID proteomics	maskObs = 3%	cGAN	obsNum = 100	0.1078344558
MGH COVID proteomics	maskObs = 3%	cGAN	obsNum = 100	0.1559755524
MGH COVID proteomics	maskObs = 3%	cGAN	obsNum = 100	0.19189068
MGH COVID proteomics	maskObs = 3%	cGAN	obsNum = 100	0.249335829
MGH COVID proteomics	maskObs = 3%	cGAN	obsNum = 100	0.0496454082
MGH COVID proteomics	maskObs = 3%	cGAN	obsNum = 100	0.0599290064
MGH COVID proteomics	maskObs = 3%	cGAN	obsNum = 100	0.0928701618
MGH COVID proteomics	maskObs = 3%	cGAN	obsNum = 100	0.140629059
MGH COVID proteomics	maskObs = 3%	cGAN	obsNum = 100	0.0302452627
MGH COVID proteomics	maskObs = 3%	cGAN	obsNum = 100	0.0764879491
MGH COVID proteomics	maskObs = 3%	cGAN	obsNum = 100	0.171434386
MGH COVID proteomics	maskObs = 3%	cGAN	obsNum = 100	0.204888928
MGH COVID proteomics	maskObs = 3%	cGAN	obsNum = 100	0.0968213306
MGH COVID proteomics	maskObs = 3%	cGAN	obsNum = 100	0.0542946348
MGH COVID proteomics	maskObs = 3%	cGAN	obsNum = 100	0.1153308022
MGH COVID proteomics	maskObs = 3%	cGAN	obsNum = 100	0.048635065
MGH COVID proteomics	maskObs = 3%	cGAN	obsNum = 100	0.0587301933
MGH COVID proteomics	maskObs = 3%	cGAN	obsNum = 100	0.1045098366
MGH COVID proteomics	maskObs = 3%	cGAN	obsNum = 100	0.203578358
MGH COVID proteomics	maskObs = 3%	cGAN	obsNum = 100	0.0453848206
MGH COVID proteomics	maskObs = 3%	cGAN	obsNum = 100	0.1175315235
MGH COVID proteomics	maskObs = 3%	cGAN	obsNum = 100	0.1445224995
MGH COVID proteomics	maskObs = 3%	cGAN	obsNum = 100	0.0536207112
MGH COVID proteomics	maskObs = 3%	cGAN	obsNum = 100	0.0909459113
MGH COVID proteomics	maskObs = 3%	cGAN	obsNum = 100	0.080302532
MGH COVID proteomics	maskObs = 3%	cGAN	obsNum = 100	0.119993853
MGH COVID proteomics	maskObs = 3%	cGAN	obsNum = 100	0.123167038
MGH COVID proteomics	maskObs = 3%	cGAN	obsNum = 100	0.0456282197
MGH COVID proteomics	maskObs = 3%	cGAN	obsNum = 100	0.1174795757
MGH COVID proteomics	maskObs = 3%	cGAN	obsNum = 100	0.0880076236
MGH COVID proteomics	maskObs = 3%	cGAN	obsNum = 100	0.22830565
MGH COVID proteomics	maskObs = 3%	cGAN	obsNum = 100	0.0387447267
MGH COVID proteomics	maskObs = 3%	cGAN	obsNum = 100	0.167237752
MGH COVID proteomics	maskObs = 3%	cGAN	obsNum = 100	0.0783829635
MGH COVID proteomics	maskObs = 3%	cGAN	obsNum = 100	0.0663665757
MGH COVID proteomics	maskObs = 3%	cGAN	obsNum = 100	0.0843275395
MGH COVID proteomics	maskObs = 3%	cGAN	obsNum = 100	0.0547733366
MGH COVID proteomics	maskObs = 3%	cGAN	obsNum = 100	0.0625007676
MGH COVID proteomics	maskObs = 3%	cGAN	obsNum = 100	0.0438085791
MGH COVID proteomics	maskObs = 3%	cGAN	obsNum = 100	0.126921358
MGH COVID proteomics	maskObs = 3%	cGAN	obsNum = 100	0.087772356
MGH COVID proteomics	maskObs = 3%	cGAN	obsNum = 100	0.0521116035
MGH COVID proteomics	maskObs = 3%	cGAN	obsNum = 100	0.0420236321
MGH COVID proteomics	maskObs = 3%	cGAN	obsNum = 100	0.1145955586
MGH COVID proteomics	maskObs = 3%	cGAN	obsNum = 100	0.0977431654
MGH COVID proteomics	maskObs = 3%	cGAN	obsNum = 100	0.0864410176
MGH COVID proteomics	maskObs = 3%	cGAN	obsNum = 100	0.1409826515
MGH COVID proteomics	maskObs = 3%	cGAN	obsNum = 100	0.0946211195
MGH COVID proteomics	maskObs = 3%	cGAN	obsNum = 100	0.1233266209
MGH COVID proteomics	maskObs = 3%	cGAN	obsNum = 100	0.0578291722
MGH COVID proteomics	maskObs = 3%	cGAN	obsNum = 100	0.057419653
MGH COVID proteomics	maskObs = 3%	cGAN	obsNum = 100	0.0840728339
MGH COVID proteomics	maskObs = 3%	cGAN	obsNum = 100	0.0827423608
MGH COVID proteomics	maskObs = 3%	cGAN	obsNum = 100	0.0559594696
MGH COVID proteomics	maskObs = 3%	cGAN	obsNum = 100	0.0564131942
MGH COVID proteomics	maskObs = 3%	cGAN	obsNum = 100	0.168977405
MGH COVID proteomics	maskObs = 3%	cGAN	obsNum = 100	0.0917241616
MGH COVID proteomics	maskObs = 3%	cGAN	obsNum = 100	0.0957765111
MGH COVID proteomics	maskObs = 3%	cGAN	obsNum = 100	0.0472341052
MGH COVID proteomics	maskObs = 3%	cGAN	obsNum = 100	0.0917715862
MGH COVID proteomics	maskObs = 3%	cGAN	obsNum = 100	0.0468899297
MGH COVID proteomics	maskObs = 3%	cGAN	obsNum = 100	0.0795464099
MGH COVID proteomics	maskObs = 3%	cGAN	obsNum = 100	0.101080811
MGH COVID proteomics	maskObs = 3%	cGAN	obsNum = 100	0.182756456
MGH COVID proteomics	maskObs = 3%	cGAN	obsNum = 100	0.127845535
MGH COVID proteomics	maskObs = 3%	cGAN	obsNum = 100	0.137096822
MGH COVID proteomics	maskObs = 3%	cGAN	obsNum = 100	0.0740925336
MGH COVID proteomics	maskObs = 3%	cGAN	obsNum = 100	0.0319317497
MGH COVID proteomics	maskObs = 3%	cGAN	obsNum = 100	0.0723419413
MGH COVID proteomics	maskObs = 3%	cGAN	obsNum = 100	0.0514362401
MGH COVID proteomics	maskObs = 3%	cGAN	obsNum = 100	0.0550384438
MGH COVID proteomics	maskObs = 3%	cGAN	obsNum = 100	0.0348180289
MGH COVID proteomics	maskObs = 3%	cGAN	obsNum = 100	0.0488448846
MGH COVID proteomics	maskObs = 3%	cGAN	obsNum = 100	0.084934307
MGH COVID proteomics	maskObs = 3%	cGAN	obsNum = 100	0.0546865655
MGH COVID proteomics	maskObs = 3%	cGAN	obsNum = 100	0.141603369
MGH COVID proteomics	maskObs = 3%	cGAN	obsNum = 100	0.0549268715
MGH COVID proteomics	maskObs = 3%	cGAN	obsNum = 100	0.0595540319
MGH COVID proteomics	maskObs = 3%	cGAN	obsNum = 100	0.360122644
MGH COVID proteomics	maskObs = 3%	cGAN	obsNum = 100	0.0515844437
MGH COVID proteomics	maskObs = 3%	cGAN	obsNum = 100	0.088262836
MGH COVID proteomics	maskObs = 3%	cGAN	obsNum = 100	0.0971854175
MGH COVID proteomics	maskObs = 3%	cGAN	obsNum = 100	0.137288226
MGH COVID proteomics	maskObs = 3%	cGAN	obsNum = 100	0.0463573809
MGH COVID proteomics	maskObs = 3%	cGAN	obsNum = 100	0.0370404611
MGH COVID proteomics	maskObs = 3%	cGAN	obsNum = 100	0.06805268
MGH COVID proteomics	maskObs = 3%	cGAN	obsNum = 100	0.0287903945
MGH COVID proteomics	maskObs = 3%	cGAN	obsNum = 100	0.0937059441
MGH COVID proteomics	maskObs = 3%	cGAN	obsNum = 100	0.0728274998
MGH COVID proteomics	maskObs = 3%	cGAN	obsNum = 100	0.0580802153
MGH COVID proteomics	maskObs = 3%	cGAN	obsNum = 100	0.114414869
MGH COVID proteomics	maskObs = 3%	cGAN	obsNum = 100	0.1062353955
MGH COVID proteomics	maskObs = 3%	cGAN	obsNum = 100	0.0490345698
MGH COVID proteomics	maskObs = 3%	cGAN	obsNum = 25	0.436136695
MGH COVID proteomics	maskObs = 3%	cGAN	obsNum = 25	0.0749532792
MGH COVID proteomics	maskObs = 3%	cGAN	obsNum = 25	0.1145276246
MGH COVID proteomics	maskObs = 3%	cGAN	obsNum = 25	0.1164998485
MGH COVID proteomics	maskObs = 3%	cGAN	obsNum = 25	0.174502988
MGH COVID proteomics	maskObs = 3%	cGAN	obsNum = 25	0.38078333
MGH COVID proteomics	maskObs = 3%	cGAN	obsNum = 25	0.204581699
MGH COVID proteomics	maskObs = 3%	cGAN	obsNum = 25	0.359521719
MGH COVID proteomics	maskObs = 3%	cGAN	obsNum = 25	0.198250141
MGH COVID proteomics	maskObs = 3%	cGAN	obsNum = 25	0.216284202
MGH COVID proteomics	maskObs = 3%	cGAN	obsNum = 25	0.152452746
MGH COVID proteomics	maskObs = 3%	cGAN	obsNum = 25	0.148503718
MGH COVID proteomics	maskObs = 3%	cGAN	obsNum = 25	0.197665214
MGH COVID proteomics	maskObs = 3%	cGAN	obsNum = 25	0.375767466
MGH COVID proteomics	maskObs = 3%	cGAN	obsNum = 25	0.200320082
MGH COVID proteomics	maskObs = 3%	cGAN	obsNum = 25	0.205498116
MGH COVID proteomics	maskObs = 3%	cGAN	obsNum = 25	0.42536563
MGH COVID proteomics	maskObs = 3%	cGAN	obsNum = 25	0.136459474
MGH COVID proteomics	maskObs = 3%	cGAN	obsNum = 25	0.317823219
MGH COVID proteomics	maskObs = 3%	cGAN	obsNum = 25	0.0860772283
MGH COVID proteomics	maskObs = 3%	cGAN	obsNum = 25	0.281395759
MGH COVID proteomics	maskObs = 3%	cGAN	obsNum = 25	0.376707472
MGH COVID proteomics	maskObs = 3%	cGAN	obsNum = 25	0.176613689
MGH COVID proteomics	maskObs = 3%	cGAN	obsNum = 25	0.199818212
MGH COVID proteomics	maskObs = 3%	cGAN	obsNum = 25	0.491970021
MGH COVID proteomics	maskObs = 3%	cGAN	obsNum = 25	0.1426750245
MGH COVID proteomics	maskObs = 3%	cGAN	obsNum = 25	0.193409064
MGH COVID proteomics	maskObs = 3%	cGAN	obsNum = 25	0.136136197
MGH COVID proteomics	maskObs = 3%	cGAN	obsNum = 25	0.146813467
MGH COVID proteomics	maskObs = 3%	cGAN	obsNum = 25	0.337875725
MGH COVID proteomics	maskObs = 3%	cGAN	obsNum = 25	0.143996924
MGH COVID proteomics	maskObs = 3%	cGAN	obsNum = 25	0.43092993
MGH COVID proteomics	maskObs = 3%	cGAN	obsNum = 25	0.188474115
MGH COVID proteomics	maskObs = 3%	cGAN	obsNum = 25	0.366566985
MGH COVID proteomics	maskObs = 3%	cGAN	obsNum = 25	0.196748923
MGH COVID proteomics	maskObs = 3%	cGAN	obsNum = 25	0.195565497
MGH COVID proteomics	maskObs = 3%	cGAN	obsNum = 25	0.377378414
MGH COVID proteomics	maskObs = 3%	cGAN	obsNum = 25	0.248962463
MGH COVID proteomics	maskObs = 3%	cGAN	obsNum = 25	0.153518606
MGH COVID proteomics	maskObs = 3%	cGAN	obsNum = 25	0.253046199
MGH COVID proteomics	maskObs = 3%	cGAN	obsNum = 25	0.393899898
MGH COVID proteomics	maskObs = 3%	cGAN	obsNum = 25	0.256901364
MGH COVID proteomics	maskObs = 3%	cGAN	obsNum = 25	0.672900275
MGH COVID proteomics	maskObs = 3%	cGAN	obsNum = 25	0.22504128
MGH COVID proteomics	maskObs = 3%	cGAN	obsNum = 25	0.154040246
MGH COVID proteomics	maskObs = 3%	cGAN	obsNum = 25	0.135193568
MGH COVID proteomics	maskObs = 3%	cGAN	obsNum = 25	0.233802185
MGH COVID proteomics	maskObs = 3%	cGAN	obsNum = 25	0.273380362
MGH COVID proteomics	maskObs = 3%	cGAN	obsNum = 25	0.0743245105
MGH COVID proteomics	maskObs = 3%	cGAN	obsNum = 25	0.257174873
MGH COVID proteomics	maskObs = 3%	cGAN	obsNum = 25	0.335191048
MGH COVID proteomics	maskObs = 3%	cGAN	obsNum = 25	0.152380107
MGH COVID proteomics	maskObs = 3%	cGAN	obsNum = 25	0.0673366917
MGH COVID proteomics	maskObs = 3%	cGAN	obsNum = 25	0.0798277401
MGH COVID proteomics	maskObs = 3%	cGAN	obsNum = 25	0.109500076
MGH COVID proteomics	maskObs = 3%	cGAN	obsNum = 25	0.324047339
MGH COVID proteomics	maskObs = 3%	cGAN	obsNum = 25	0.183662276
MGH COVID proteomics	maskObs = 3%	cGAN	obsNum = 25	0.256883404
MGH COVID proteomics	maskObs = 3%	cGAN	obsNum = 25	0.0996413881
MGH COVID proteomics	maskObs = 3%	cGAN	obsNum = 25	0.172671292
MGH COVID proteomics	maskObs = 3%	cGAN	obsNum = 25	0.254181563
MGH COVID proteomics	maskObs = 3%	cGAN	obsNum = 25	0.297810788
MGH COVID proteomics	maskObs = 3%	cGAN	obsNum = 25	0.16188765
MGH COVID proteomics	maskObs = 3%	cGAN	obsNum = 25	0.132310172
MGH COVID proteomics	maskObs = 3%	cGAN	obsNum = 25	0.1348472306
MGH COVID proteomics	maskObs = 3%	cGAN	obsNum = 25	0.191165174
MGH COVID proteomics	maskObs = 3%	cGAN	obsNum = 25	0.468938533
MGH COVID proteomics	maskObs = 3%	cGAN	obsNum = 25	0.166334321
MGH COVID proteomics	maskObs = 3%	cGAN	obsNum = 25	0.1272297459
MGH COVID proteomics	maskObs = 3%	cGAN	obsNum = 25	0.150789816
MGH COVID proteomics	maskObs = 3%	cGAN	obsNum = 25	0.0623784067
MGH COVID proteomics	maskObs = 3%	cGAN	obsNum = 25	0.224566179
MGH COVID proteomics	maskObs = 3%	cGAN	obsNum = 25	0.096858609
MGH COVID proteomics	maskObs = 3%	cGAN	obsNum = 25	0.212059187
MGH COVID proteomics	maskObs = 3%	cGAN	obsNum = 25	0.160309907
MGH COVID proteomics	maskObs = 3%	cGAN	obsNum = 25	0.0790170826
MGH COVID proteomics	maskObs = 3%	cGAN	obsNum = 25	0.166478494
MGH COVID proteomics	maskObs = 3%	cGAN	obsNum = 25	0.244063065
MGH COVID proteomics	maskObs = 3%	cGAN	obsNum = 25	0.194665007
MGH COVID proteomics	maskObs = 3%	cGAN	obsNum = 25	0.161235535
MGH COVID proteomics	maskObs = 3%	cGAN	obsNum = 25	0.0645149167
MGH COVID proteomics	maskObs = 3%	cGAN	obsNum = 25	0.1345488746
MGH COVID proteomics	maskObs = 3%	cGAN	obsNum = 25	0.153983846
MGH COVID proteomics	maskObs = 3%	cGAN	obsNum = 25	0.165047504
MGH COVID proteomics	maskObs = 3%	cGAN	obsNum = 25	0.1091093958
MGH COVID proteomics	maskObs = 3%	cGAN	obsNum = 25	0.191989446
MGH COVID proteomics	maskObs = 3%	cGAN	obsNum = 25	0.1191303536
MGH COVID proteomics	maskObs = 3%	cGAN	obsNum = 25	0.144173337
MGH COVID proteomics	maskObs = 3%	cGAN	obsNum = 25	0.121977209
MGH COVID proteomics	maskObs = 3%	cGAN	obsNum = 25	0.208211232
MGH COVID proteomics	maskObs = 3%	cGAN	obsNum = 25	0.1461861246
MGH COVID proteomics	maskObs = 3%	cGAN	obsNum = 25	0.353452966
MGH COVID proteomics	maskObs = 3%	cGAN	obsNum = 25	0.283578973
MGH COVID proteomics	maskObs = 3%	cGAN	obsNum = 25	0.194211089
MGH COVID proteomics	maskObs = 3%	cGAN	obsNum = 25	0.170228153
MGH COVID proteomics	maskObs = 3%	cGAN	obsNum = 25	0.142821763
MGH COVID proteomics	maskObs = 3%	cGAN	obsNum = 25	0.17086907
MGH COVID proteomics	maskObs = 3%	cGAN	obsNum = 25	0.179547656
MGH COVID proteomics	maskObs = 3%	cGAN	obsNum = 25	0.156491339
MGH COVID proteomics	maskObs = 3%	cGAN	obsNum = 25	0.1087711349
MGH COVID proteomics	maskObs = 3%	cGAN	obsNum = 25	0.0773643472
MGH COVID proteomics	maskObs = 3%	cGAN	obsNum = 25	0.1309537019
MGH COVID proteomics	maskObs = 3%	cGAN	obsNum = 25	0.425772099
MGH COVID proteomics	maskObs = 3%	cGAN	obsNum = 25	0.1307777059
MGH COVID proteomics	maskObs = 3%	cGAN	obsNum = 25	0.0625448289
MGH COVID proteomics	maskObs = 3%	cGAN	obsNum = 25	0.299096575
MGH COVID proteomics	maskObs = 3%	cGAN	obsNum = 25	0.146445742
MGH COVID proteomics	maskObs = 3%	cGAN	obsNum = 25	0.1394400786
MGH COVID proteomics	maskObs = 3%	cGAN	obsNum = 25	0.117476481
MGH COVID proteomics	maskObs = 3%	cGAN	obsNum = 25	0.0923660771
MGH COVID proteomics	maskObs = 3%	cGAN	obsNum = 25	0.129260909
MGH COVID proteomics	maskObs = 3%	cGAN	obsNum = 25	0.224130702
MGH COVID proteomics	maskObs = 3%	cGAN	obsNum = 25	0.0807249926
MGH COVID proteomics	maskObs = 3%	cGAN	obsNum = 25	0.0630791504
MGH COVID proteomics	maskObs = 3%	cGAN	obsNum = 25	0.159174601
MGH COVID proteomics	maskObs = 3%	cGAN	obsNum = 25	0.0495310797
MGH COVID proteomics	maskObs = 3%	cGAN	obsNum = 25	0.05734539
MGH COVID proteomics	maskObs = 3%	cGAN	obsNum = 25	0.221002897
MGH COVID proteomics	maskObs = 3%	cGAN	obsNum = 25	0.126493384
MGH COVID proteomics	maskObs = 3%	cGAN	obsNum = 25	0.1046352342
MGH COVID proteomics	maskObs = 3%	cGAN	obsNum = 25	0.0475418182
MGH COVID proteomics	maskObs = 3%	cGAN	obsNum = 25	0.120534396
MGH COVID proteomics	maskObs = 3%	cGAN	obsNum = 25	0.0611292668
MGH COVID proteomics	maskObs = 3%	cGAN	obsNum = 25	0.0230834594
MGH COVID proteomics	maskObs = 3%	cGAN	obsNum = 25	0.1038657683
MGH COVID proteomics	maskObs = 3%	cGAN	obsNum = 25	0.1367163321
MGH COVID proteomics	maskObs = 3%	cGAN	obsNum = 25	0.0504895759
MGH COVID proteomics	maskObs = 3%	cGAN	obsNum = 25	0.159170083
MGH COVID proteomics	maskObs = 3%	cGAN	obsNum = 25	0.0553978937
MGH COVID proteomics	maskObs = 3%	cGAN	obsNum = 25	0.0799691661
MGH COVID proteomics	maskObs = 3%	cGAN	obsNum = 25	0.0839917537
MGH COVID proteomics	maskObs = 3%	cGAN	obsNum = 25	0.0490414967
MGH COVID proteomics	maskObs = 3%	cGAN	obsNum = 25	0.0697682357
MGH COVID proteomics	maskObs = 3%	cGAN	obsNum = 25	0.096565374
MGH COVID proteomics	maskObs = 3%	cGAN	obsNum = 25	0.0510373654
MGH COVID proteomics	maskObs = 3%	cGAN	obsNum = 25	0.1113153519
MGH COVID proteomics	maskObs = 3%	cGAN	obsNum = 25	0.0704286741
MGH COVID proteomics	maskObs = 3%	cGAN	obsNum = 25	0.0512884156
MGH COVID proteomics	maskObs = 3%	cGAN	obsNum = 25	0.137363458
MGH COVID proteomics	maskObs = 3%	cGAN	obsNum = 25	0.1008158225
MGH COVID proteomics	maskObs = 3%	cGAN	obsNum = 25	0.079817217
MGH COVID proteomics	maskObs = 3%	cGAN	obsNum = 25	0.1278793049
MGH COVID proteomics	maskObs = 3%	cGAN	obsNum = 25	0.0726108064
MGH COVID proteomics	maskObs = 3%	cGAN	obsNum = 25	0.161398768
MGH COVID proteomics	maskObs = 3%	cGAN	obsNum = 25	0.0703456009
MGH COVID proteomics	maskObs = 3%	cGAN	obsNum = 25	0.1030274854
MGH COVID proteomics	maskObs = 3%	cGAN	obsNum = 25	0.0998308078
MGH COVID proteomics	maskObs = 3%	cGAN	obsNum = 25	0.0889492456
MGH COVID proteomics	maskObs = 3%	cGAN	obsNum = 25	0.122670766
MGH COVID proteomics	maskObs = 3%	cGAN	obsNum = 25	0.1234523666
MGH COVID proteomics	maskObs = 3%	cGAN	obsNum = 25	0.148340935
MGH COVID proteomics	maskObs = 3%	cGAN	obsNum = 25	0.1564392424
MGH COVID proteomics	maskObs = 3%	cGAN	obsNum = 25	0.045626252
MGH COVID proteomics	maskObs = 3%	cGAN	obsNum = 25	0.0686110056
MGH COVID proteomics	maskObs = 3%	cGAN	obsNum = 25	0.0773274211
MGH COVID proteomics	maskObs = 3%	cGAN	obsNum = 25	0.0755290885
MGH COVID proteomics	maskObs = 3%	cGAN	obsNum = 25	0.0756959135
MGH COVID proteomics	maskObs = 3%	cGAN	obsNum = 25	0.0587063936
MGH COVID proteomics	maskObs = 3%	cGAN	obsNum = 25	0.0683554678
MGH COVID proteomics	maskObs = 3%	cGAN	obsNum = 25	0.0444517607
MGH COVID proteomics	maskObs = 3%	cGAN	obsNum = 25	0.0678577165
MGH COVID proteomics	maskObs = 3%	cGAN	obsNum = 25	0.0601256962
MGH COVID proteomics	maskObs = 3%	cGAN	obsNum = 25	0.0839434175
MGH COVID proteomics	maskObs = 3%	cGAN	obsNum = 25	0.0775382906
MGH COVID proteomics	maskObs = 3%	cGAN	obsNum = 25	0.0593491351
MGH COVID proteomics	maskObs = 3%	cGAN	obsNum = 25	0.0823634314
MGH COVID proteomics	maskObs = 3%	cGAN	obsNum = 25	0.121067274
MGH COVID proteomics	maskObs = 3%	cGAN	obsNum = 25	0.0971391137
MGH COVID proteomics	maskObs = 3%	cGAN	obsNum = 25	0.0555072301
MGH COVID proteomics	maskObs = 3%	cGAN	obsNum = 25	0.0784940665
MGH COVID proteomics	maskObs = 3%	cGAN	obsNum = 25	0.0665656847
MGH COVID proteomics	maskObs = 3%	cGAN	obsNum = 25	0.0858514766
MGH COVID proteomics	maskObs = 3%	cGAN	obsNum = 25	0.0963155267
MGH COVID proteomics	maskObs = 3%	cGAN	obsNum = 25	0.0542064221
MGH COVID proteomics	maskObs = 3%	cGAN	obsNum = 25	0.0863868216
MGH COVID proteomics	maskObs = 3%	cGAN	obsNum = 25	0.0499797571
MGH COVID proteomics	maskObs = 3%	cGAN	obsNum = 25	0.146477636
MGH COVID proteomics	maskObs = 3%	cGAN	obsNum = 25	0.0812806925
MGH COVID proteomics	maskObs = 3%	cGAN	obsNum = 25	0.0379248516
MGH COVID proteomics	maskObs = 3%	cGAN	obsNum = 25	0.0933629856
MGH COVID proteomics	maskObs = 3%	cGAN	obsNum = 25	0.1242383454
MGH COVID proteomics	maskObs = 3%	cGAN	obsNum = 25	0.15894564
MGH COVID proteomics	maskObs = 3%	cGAN	obsNum = 25	0.0953013626
MGH COVID proteomics	maskObs = 3%	cGAN	obsNum = 25	0.1146494451
MGH COVID proteomics	maskObs = 3%	cGAN	obsNum = 25	0.119505091
MGH COVID proteomics	maskObs = 3%	cGAN	obsNum = 25	0.0760870734
MGH COVID proteomics	maskObs = 3%	cGAN	obsNum = 25	0.1198310596
MGH COVID proteomics	maskObs = 3%	cGAN	obsNum = 25	0.1181442029
MGH COVID proteomics	maskObs = 3%	cGAN	obsNum = 25	0.287509173
MGH COVID proteomics	maskObs = 3%	cGAN	obsNum = 25	0.206941467
MGH COVID proteomics	maskObs = 3%	cGAN	obsNum = 25	0.1331603476
MGH COVID proteomics	maskObs = 3%	cGAN	obsNum = 25	0.1202318675
MGH COVID proteomics	maskObs = 3%	cGAN	obsNum = 25	0.0933816793
MGH COVID proteomics	maskObs = 3%	cGAN	obsNum = 25	0.261479168
MGH COVID proteomics	maskObs = 3%	cGAN	obsNum = 25	0.202981822
MGH COVID proteomics	maskObs = 3%	cGAN	obsNum = 25	0.067802921
MGH COVID proteomics	maskObs = 3%	cGAN	obsNum = 25	0.0742799366
MGH COVID proteomics	maskObs = 3%	cGAN	obsNum = 25	0.0641146556
MGH COVID proteomics	maskObs = 3%	cGAN	obsNum = 25	0.0690710189
MGH COVID proteomics	maskObs = 3%	cGAN	obsNum = 25	0.0707651618
MGH COVID proteomics	maskObs = 3%	cGAN	obsNum = 25	0.1016056004
MGH COVID proteomics	maskObs = 3%	cGAN	obsNum = 25	0.0611948199
MGH COVID proteomics	maskObs = 3%	cGAN	obsNum = 25	0.1265855219
MGH COVID proteomics	maskObs = 3%	cGAN	obsNum = 25	0.155291778
MGH COVID proteomics	maskObs = 3%	cGAN	obsNum = 25	0.175919699
MGH COVID proteomics	maskObs = 3%	cGAN	obsNum = 25	0.271791462
MGH COVID proteomics	maskObs = 3%	cGAN	obsNum = 25	0.0565121543
MGH COVID proteomics	maskObs = 3%	cGAN	obsNum = 25	0.0618159308
MGH COVID proteomics	maskObs = 3%	cGAN	obsNum = 25	0.0909066716
MGH COVID proteomics	maskObs = 3%	cGAN	obsNum = 25	0.1369679096
MGH COVID proteomics	maskObs = 3%	cGAN	obsNum = 25	0.0335173122
MGH COVID proteomics	maskObs = 3%	cGAN	obsNum = 25	0.0771845427
MGH COVID proteomics	maskObs = 3%	cGAN	obsNum = 25	0.174159312
MGH COVID proteomics	maskObs = 3%	cGAN	obsNum = 25	0.244128539
MGH COVID proteomics	maskObs = 3%	cGAN	obsNum = 25	0.0967441509
MGH COVID proteomics	maskObs = 3%	cGAN	obsNum = 25	0.0630647115
MGH COVID proteomics	maskObs = 3%	cGAN	obsNum = 25	0.1188487896
MGH COVID proteomics	maskObs = 3%	cGAN	obsNum = 25	0.0548080716
MGH COVID proteomics	maskObs = 3%	cGAN	obsNum = 25	0.0667283272
MGH COVID proteomics	maskObs = 3%	cGAN	obsNum = 25	0.1079380785
MGH COVID proteomics	maskObs = 3%	cGAN	obsNum = 25	0.186528129
MGH COVID proteomics	maskObs = 3%	cGAN	obsNum = 25	0.0539743626
MGH COVID proteomics	maskObs = 3%	cGAN	obsNum = 25	0.1194678755
MGH COVID proteomics	maskObs = 3%	cGAN	obsNum = 25	0.183115244
MGH COVID proteomics	maskObs = 3%	cGAN	obsNum = 25	0.0566986274
MGH COVID proteomics	maskObs = 3%	cGAN	obsNum = 25	0.0839450657
MGH COVID proteomics	maskObs = 3%	cGAN	obsNum = 25	0.075584381
MGH COVID proteomics	maskObs = 3%	cGAN	obsNum = 25	0.1205925602
MGH COVID proteomics	maskObs = 3%	cGAN	obsNum = 25	0.114408999
[truncated: 15,701 more rows]
