# Supplementary material for: LEOPARD: missing view completion for multi-timepoint omics data via representation disentanglement and temporal knowledge transfer
Source: Nat Commun. 2025 Apr 6;16:3278. doi: 10.1038/s41467-025-58314-3 (PMC11972361; doi:10.1038/s41467-025-58314-3)
Supplement: Supplementary file 7 — Source data [file 41467_2025_58314_MOESM7_ESM.zip › Source Data/SupplementaryFig1b.csv]

Method	obsNum	Imputation	PercentBias
PMM	obsNum = 0	1	0.197278911564623
PMM	obsNum = 0	1	0.333333333333335
PMM	obsNum = 0	1	0.272413793103448
PMM	obsNum = 0	1	0.32972972972973
PMM	obsNum = 0	1	0.390977443609021
PMM	obsNum = 0	1	0.361370716510903
PMM	obsNum = 0	1	0.346153846153846
PMM	obsNum = 0	1	0.442953020134228
PMM	obsNum = 0	1	0.294117647058822
PMM	obsNum = 0	1	0.344827586206895
PMM	obsNum = 0	1	0.240384615384616
PMM	obsNum = 0	1	0.444444444444439
PMM	obsNum = 0	1	0.295081967213113
PMM	obsNum = 0	1	0.210762331838565
PMM	obsNum = 0	1	0.258064516129035
PMM	obsNum = 0	1	0.172131147540984
PMM	obsNum = 0	1	0.241545893719807
PMM	obsNum = 0	1	0.51063829787234
PMM	obsNum = 0	1	0.260377358490565
PMM	obsNum = 0	1	0.268817204301075
PMM	obsNum = 0	1	0.255707762557078
PMM	obsNum = 0	1	0.202247191011236
PMM	obsNum = 0	1	0.294706723891273
PMM	obsNum = 0	1	0.387665198237885
PMM	obsNum = 0	1	0.203271028037382
PMM	obsNum = 0	1	0.204081632653061
PMM	obsNum = 0	1	0.276381909547739
PMM	obsNum = 0	1	0.192307692307692
PMM	obsNum = 0	1	0.242647058823529
PMM	obsNum = 0	1	0.176923076923077
PMM	obsNum = 0	1	0.198630136986301
PMM	obsNum = 0	1	0.197278911564626
PMM	obsNum = 0	1	0.212446351931331
PMM	obsNum = 0	1	0.340637450199203
PMM	obsNum = 0	1	0.191806331471136
PMM	obsNum = 0	1	0.13264367816092
PMM	obsNum = 0	2	0.188552188552188
PMM	obsNum = 0	2	0.317518248175186
PMM	obsNum = 0	2	0.288819875776397
PMM	obsNum = 0	2	0.381868131868132
PMM	obsNum = 0	2	0.370370370370371
PMM	obsNum = 0	2	0.412213740458015
PMM	obsNum = 0	2	0.348101265822785
PMM	obsNum = 0	2	0.382978723404255
PMM	obsNum = 0	2	0.392857142857141
PMM	obsNum = 0	2	0.344827586206895
PMM	obsNum = 0	2	0.224137931034483
PMM	obsNum = 0	2	0.285714285714283
PMM	obsNum = 0	2	0.285714285714283
PMM	obsNum = 0	2	0.20704845814978
PMM	obsNum = 0	2	0.241935483870967
PMM	obsNum = 0	2	0.173913043478261
PMM	obsNum = 0	2	0.253668763102725
PMM	obsNum = 0	2	0.373873873873874
PMM	obsNum = 0	2	0.285950413223142
PMM	obsNum = 0	2	0.235294117647059
PMM	obsNum = 0	2	0.211538461538462
PMM	obsNum = 0	2	0.223076923076923
PMM	obsNum = 0	2	0.25235109717868
PMM	obsNum = 0	2	0.281437125748503
PMM	obsNum = 0	2	0.19655172413793
PMM	obsNum = 0	2	0.170316301703163
PMM	obsNum = 0	2	0.207243460764588
PMM	obsNum = 0	2	0.16260162601626
PMM	obsNum = 0	2	0.205607476635514
PMM	obsNum = 0	2	0.166666666666667
PMM	obsNum = 0	2	0.195266272189349
PMM	obsNum = 0	2	0.178694158075601
PMM	obsNum = 0	2	0.201904761904762
PMM	obsNum = 0	2	0.384782608695652
PMM	obsNum = 0	2	0.169191919191922
PMM	obsNum = 0	2	0.135273573923166
PMM	obsNum = 0	3	0.214611872146116
PMM	obsNum = 0	3	0.337386018237081
PMM	obsNum = 0	3	0.299638989169675
PMM	obsNum = 0	3	0.353146853146853
PMM	obsNum = 0	3	0.376237623762376
PMM	obsNum = 0	3	0.376975169300226
PMM	obsNum = 0	3	0.323741007194244
PMM	obsNum = 0	3	0.476190476190476
PMM	obsNum = 0	3	0.263157894736841
PMM	obsNum = 0	3	0.370370370370365
PMM	obsNum = 0	3	0.23030303030303
PMM	obsNum = 0	3	0.45454545454545
PMM	obsNum = 0	3	0.260869565217393
PMM	obsNum = 0	3	0.212328767123287
PMM	obsNum = 0	3	0.260416666666668
PMM	obsNum = 0	3	0.212037037037035
PMM	obsNum = 0	3	0.258566978193146
PMM	obsNum = 0	3	0.346341463414634
PMM	obsNum = 0	3	0.253431890179515
PMM	obsNum = 0	3	0.236024844720497
PMM	obsNum = 0	3	0.221461187214612
PMM	obsNum = 0	3	0.173228346456693
PMM	obsNum = 0	3	0.203288490284006
PMM	obsNum = 0	3	0.242214532871972
PMM	obsNum = 0	3	0.210526315789474
PMM	obsNum = 0	3	0.198581560283688
PMM	obsNum = 0	3	0.206106870229008
PMM	obsNum = 0	3	0.187179487179488
PMM	obsNum = 0	3	0.203703703703704
PMM	obsNum = 0	3	0.195945945945946
PMM	obsNum = 0	3	0.255434782608696
PMM	obsNum = 0	3	0.191011235955056
PMM	obsNum = 0	3	0.216450216450214
PMM	obsNum = 0	3	0.370526315789474
PMM	obsNum = 0	3	0.197278911564627
PMM	obsNum = 0	3	0.125966850828729
PMM	obsNum = 0	4	0.197701149425285
PMM	obsNum = 0	4	0.325925925925926
PMM	obsNum = 0	4	0.294723294723293
PMM	obsNum = 0	4	0.373626373626373
PMM	obsNum = 0	4	0.303738317757009
PMM	obsNum = 0	4	0.360269360269364
PMM	obsNum = 0	4	0.303921568627451
PMM	obsNum = 0	4	0.460526315789473
PMM	obsNum = 0	4	0.285714285714284
PMM	obsNum = 0	4	0.312500000000001
PMM	obsNum = 0	4	0.211382113821138
PMM	obsNum = 0	4	0.33333333333333
PMM	obsNum = 0	4	0.241379310344827
PMM	obsNum = 0	4	0.206185567010309
PMM	obsNum = 0	4	0.259259259259259
PMM	obsNum = 0	4	0.172932330827068
PMM	obsNum = 0	4	0.240196078431373
PMM	obsNum = 0	4	0.415458937198068
PMM	obsNum = 0	4	0.317107093184979
PMM	obsNum = 0	4	0.255813953488372
PMM	obsNum = 0	4	0.305555555555556
PMM	obsNum = 0	4	0.198130841121494
PMM	obsNum = 0	4	0.248470012239902
PMM	obsNum = 0	4	0.423580786026201
PMM	obsNum = 0	4	0.206677265500795
PMM	obsNum = 0	4	0.177177177177177
PMM	obsNum = 0	4	0.206521739130435
PMM	obsNum = 0	4	0.171052631578947
PMM	obsNum = 0	4	0.217877094972067
PMM	obsNum = 0	4	0.187702265372167
PMM	obsNum = 0	4	0.222222222222222
PMM	obsNum = 0	4	0.176470588235294
PMM	obsNum = 0	4	0.207692307692308
PMM	obsNum = 0	4	0.342733188720171
PMM	obsNum = 0	4	0.184357541899443
PMM	obsNum = 0	4	0.137254901960784
PMM	obsNum = 0	5	0.195121951219512
PMM	obsNum = 0	5	0.311403508771931
PMM	obsNum = 0	5	0.296137339055794
PMM	obsNum = 0	5	0.341736694677871
PMM	obsNum = 0	5	0.276497695852534
PMM	obsNum = 0	5	0.384754990925592
PMM	obsNum = 0	5	0.35
PMM	obsNum = 0	5	0.44776119402985
PMM	obsNum = 0	5	0.235294117647058
PMM	obsNum = 0	5	0.343749999999999
PMM	obsNum = 0	5	0.249999999999999
PMM	obsNum = 0	5	0.54545454545454
PMM	obsNum = 0	5	0.298850574712643
PMM	obsNum = 0	5	0.209756097560975
PMM	obsNum = 0	5	0.249999999999998
PMM	obsNum = 0	5	0.16
PMM	obsNum = 0	5	0.236051502145923
PMM	obsNum = 0	5	0.58847736625514
PMM	obsNum = 0	5	0.314629258517036
PMM	obsNum = 0	5	0.238095238095238
PMM	obsNum = 0	5	0.231292517006803
PMM	obsNum = 0	5	0.197115384615387
PMM	obsNum = 0	5	0.345238095238099
PMM	obsNum = 0	5	0.446428571428571
PMM	obsNum = 0	5	0.210453920220081
PMM	obsNum = 0	5	0.190972222222226
PMM	obsNum = 0	5	0.252173913043478
PMM	obsNum = 0	5	0.186363636363638
PMM	obsNum = 0	5	0.202185792349727
PMM	obsNum = 0	5	0.183368869936034
PMM	obsNum = 0	5	0.19078947368421
PMM	obsNum = 0	5	0.176767676767677
PMM	obsNum = 0	5	0.203178206583428
PMM	obsNum = 0	5	0.361832061068704
PMM	obsNum = 0	5	0.164658634538154
PMM	obsNum = 0	5	0.135386008603124
PMM	obsNum = 50	1	0.189759036144578
PMM	obsNum = 50	1	0.281842818428186
PMM	obsNum = 50	1	0.261904761904762
PMM	obsNum = 50	1	0.338582677165354
PMM	obsNum = 50	1	0.276190476190478
PMM	obsNum = 50	1	0.380577427821522
PMM	obsNum = 50	1	0.320388349514563
PMM	obsNum = 50	1	0.346153846153847
PMM	obsNum = 50	1	0.384615384615381
PMM	obsNum = 50	1	0.340000000000001
PMM	obsNum = 50	1	0.21195652173913
PMM	obsNum = 50	1	0.33333333333333
PMM	obsNum = 50	1	0.200000000000001
PMM	obsNum = 50	1	0.207547169811321
PMM	obsNum = 50	1	0.242424242424242
PMM	obsNum = 50	1	0.162962962962963
PMM	obsNum = 50	1	0.180904522613065
PMM	obsNum = 50	1	0.201058201058201
PMM	obsNum = 50	1	0.172473867595821
PMM	obsNum = 50	1	0.237113402061856
PMM	obsNum = 50	1	0.181208053691275
PMM	obsNum = 50	1	0.18801652892562
PMM	obsNum = 50	1	0.188346883468836
PMM	obsNum = 50	1	0.175824175824176
PMM	obsNum = 50	1	0.167785234899331
PMM	obsNum = 50	1	0.169117647058827
PMM	obsNum = 50	1	0.205882352941176
PMM	obsNum = 50	1	0.166336633663367
PMM	obsNum = 50	1	0.195530726256983
PMM	obsNum = 50	1	0.140625
PMM	obsNum = 50	1	0.1731843575419
PMM	obsNum = 50	1	0.194078947368421
PMM	obsNum = 50	1	0.225563909774436
PMM	obsNum = 50	1	0.202797202797205
PMM	obsNum = 50	1	0.169911504424779
PMM	obsNum = 50	1	0.126541207008436
PMM	obsNum = 50	2	0.173423423423426
PMM	obsNum = 50	2	0.299999999999999
PMM	obsNum = 50	2	0.268292682926831
PMM	obsNum = 50	2	0.353760445682451
PMM	obsNum = 50	2	0.274074074074073
PMM	obsNum = 50	2	0.387387387387387
PMM	obsNum = 50	2	0.304147465437788
PMM	obsNum = 50	2	0.333333333333333
PMM	obsNum = 50	2	0.238095238095237
PMM	obsNum = 50	2	0.333333333333333
PMM	obsNum = 50	2	0.191304347826087
PMM	obsNum = 50	2	0.399999999999996
PMM	obsNum = 50	2	0.2
PMM	obsNum = 50	2	0.206060606060606
PMM	obsNum = 50	2	0.241379310344827
PMM	obsNum = 50	2	0.164473684210526
PMM	obsNum = 50	2	0.219101123595506
PMM	obsNum = 50	2	0.210084033613445
PMM	obsNum = 50	2	0.209267563527653
PMM	obsNum = 50	2	0.220858895705521
PMM	obsNum = 50	2	0.177777777777778
PMM	obsNum = 50	2	0.195867768595041
PMM	obsNum = 50	2	0.166848418756816
PMM	obsNum = 50	2	0.172413793103448
PMM	obsNum = 50	2	0.156387665198238
PMM	obsNum = 50	2	0.165322580645157
PMM	obsNum = 50	2	0.191294387170676
PMM	obsNum = 50	2	0.168141592920352
PMM	obsNum = 50	2	0.181481481481482
PMM	obsNum = 50	2	0.145985401459854
PMM	obsNum = 50	2	0.167701863354037
PMM	obsNum = 50	2	0.180392156862745
PMM	obsNum = 50	2	0.203614457831327
PMM	obsNum = 50	2	0.203216374269004
PMM	obsNum = 50	2	0.146391752577318
PMM	obsNum = 50	2	0.123019954741823
PMM	obsNum = 50	3	0.201030927835051
PMM	obsNum = 50	3	0.28
PMM	obsNum = 50	3	0.270142180094787
PMM	obsNum = 50	3	0.352697095435684
PMM	obsNum = 50	3	0.248120300751881
PMM	obsNum = 50	3	0.423173803526448
PMM	obsNum = 50	3	0.326666666666666
PMM	obsNum = 50	3	0.362903225806452
PMM	obsNum = 50	3	0.307692307692305
PMM	obsNum = 50	3	0.352941176470587
PMM	obsNum = 50	3	0.208588957055215
PMM	obsNum = 50	3	0.307692307692305
PMM	obsNum = 50	3	0.212121212121211
PMM	obsNum = 50	3	0.214659685863874
PMM	obsNum = 50	3	0.238095238095235
PMM	obsNum = 50	3	0.161538461538462
PMM	obsNum = 50	3	0.209964412811388
PMM	obsNum = 50	3	0.218461538461535
PMM	obsNum = 50	3	0.220403022670023
PMM	obsNum = 50	3	0.219512195121951
PMM	obsNum = 50	3	0.180952380952381
PMM	obsNum = 50	3	0.197452229299363
PMM	obsNum = 50	3	0.206896551724138
PMM	obsNum = 50	3	0.171171171171171
PMM	obsNum = 50	3	0.170731707317074
PMM	obsNum = 50	3	0.171339563862925
PMM	obsNum = 50	3	0.205821205821206
PMM	obsNum = 50	3	0.180952380952381
PMM	obsNum = 50	3	0.194444444444444
PMM	obsNum = 50	3	0.152336448598131
PMM	obsNum = 50	3	0.168478260869565
PMM	obsNum = 50	3	0.193548387096774
PMM	obsNum = 50	3	0.201814058956916
PMM	obsNum = 50	3	0.2109634551495
PMM	obsNum = 50	3	0.169230769230767
PMM	obsNum = 50	3	0.132865807429871
PMM	obsNum = 50	4	0.196774193548387
PMM	obsNum = 50	4	0.280590717299578
PMM	obsNum = 50	4	0.274463007159907
PMM	obsNum = 50	4	0.347826086956522
PMM	obsNum = 50	4	0.296875
PMM	obsNum = 50	4	0.366748166259169
PMM	obsNum = 50	4	0.326388888888888
PMM	obsNum = 50	4	0.319148936170212
PMM	obsNum = 50	4	0.27272727272727
PMM	obsNum = 50	4	0.344827586206899
PMM	obsNum = 50	4	0.204918032786884
PMM	obsNum = 50	4	0.444444444444439
PMM	obsNum = 50	4	0.196721311475409
PMM	obsNum = 50	4	0.191176470588235
PMM	obsNum = 50	4	0.240506329113925
PMM	obsNum = 50	4	0.169811320754717
PMM	obsNum = 50	4	0.207612456747405
PMM	obsNum = 50	4	0.19140625
PMM	obsNum = 50	4	0.183284457478007
PMM	obsNum = 50	4	0.230263157894737
PMM	obsNum = 50	4	0.184346035015448
PMM	obsNum = 50	4	0.203703703703704
PMM	obsNum = 50	4	0.174757281553398
PMM	obsNum = 50	4	0.174528301886792
PMM	obsNum = 50	4	0.160997732426305
PMM	obsNum = 50	4	0.177777777777778
PMM	obsNum = 50	4	0.213999999999999
PMM	obsNum = 50	4	0.171428571428571
PMM	obsNum = 50	4	0.197278911564626
PMM	obsNum = 50	4	0.153398058252428
PMM	obsNum = 50	4	0.184210526315789
PMM	obsNum = 50	4	0.188925081433225
PMM	obsNum = 50	4	0.201149425287356
PMM	obsNum = 50	4	0.193687230989958
PMM	obsNum = 50	4	0.182266009852215
PMM	obsNum = 50	4	0.133762200532387
PMM	obsNum = 50	5	0.181818181818179
PMM	obsNum = 50	5	0.266770670826833
PMM	obsNum = 50	5	0.259365994236311
PMM	obsNum = 50	5	0.341614906832298
PMM	obsNum = 50	5	0.295454545454544
PMM	obsNum = 50	5	0.385026737967914
PMM	obsNum = 50	5	0.353535353535353
PMM	obsNum = 50	5	0.323809523809524
PMM	obsNum = 50	5	0.235294117647058
PMM	obsNum = 50	5	0.346153846153845
PMM	obsNum = 50	5	0.208333333333333
PMM	obsNum = 50	5	0.363636363636359
PMM	obsNum = 50	5	0.212121212121213
PMM	obsNum = 50	5	0.213872832369942
PMM	obsNum = 50	5	0.243243243243243
PMM	obsNum = 50	5	0.163461538461538
PMM	obsNum = 50	5	0.207792207792208
PMM	obsNum = 50	5	0.220512820512821
PMM	obsNum = 50	5	0.199683042789222
PMM	obsNum = 50	5	0.216783216783217
PMM	obsNum = 50	5	0.172131147540984
PMM	obsNum = 50	5	0.194444444444444
PMM	obsNum = 50	5	0.17574931880109
PMM	obsNum = 50	5	0.174193548387097
PMM	obsNum = 50	5	0.150366748166258
PMM	obsNum = 50	5	0.155737704918033
PMM	obsNum = 50	5	0.194915254237288
PMM	obsNum = 50	5	0.15748031496063
PMM	obsNum = 50	5	0.198630136986301
PMM	obsNum = 50	5	0.137837837837838
PMM	obsNum = 50	5	0.171779141104295
PMM	obsNum = 50	5	0.175609756097561
PMM	obsNum = 50	5	0.190476190476191
PMM	obsNum = 50	5	0.190476190476188
PMM	obsNum = 50	5	0.140957446808511
PMM	obsNum = 50	5	0.148709545268333
PMM	obsNum = 100	1	0.198453608247425
PMM	obsNum = 100	1	0.294059405940594
PMM	obsNum = 100	1	0.260869565217391
PMM	obsNum = 100	1	0.337899543378995
PMM	obsNum = 100	1	0.324444444444444
PMM	obsNum = 100	1	0.439506172839503
PMM	obsNum = 100	1	0.345588235294117
PMM	obsNum = 100	1	0.346938775510203
PMM	obsNum = 100	1	0.294117647058822
PMM	obsNum = 100	1	0.349999999999998
PMM	obsNum = 100	1	0.206611570247934
PMM	obsNum = 100	1	0.399999999999996
PMM	obsNum = 100	1	0.2089552238806
PMM	obsNum = 100	1	0.220779220779221
PMM	obsNum = 100	1	0.245283018867924
PMM	obsNum = 100	1	0.156316916488223
PMM	obsNum = 100	1	0.207373271889401
PMM	obsNum = 100	1	0.2
PMM	obsNum = 100	1	0.2031007751938
PMM	obsNum = 100	1	0.206060606060606
PMM	obsNum = 100	1	0.160621761658031
PMM	obsNum = 100	1	0.20952380952381
PMM	obsNum = 100	1	0.174836601307188
PMM	obsNum = 100	1	0.167487684729064
PMM	obsNum = 100	1	0.139650872817956
PMM	obsNum = 100	1	0.160664819944598
PMM	obsNum = 100	1	0.192982456140351
PMM	obsNum = 100	1	0.165354330708661
PMM	obsNum = 100	1	0.188524590163935
PMM	obsNum = 100	1	0.128205128205128
PMM	obsNum = 100	1	0.173913043478261
PMM	obsNum = 100	1	0.178260869565217
PMM	obsNum = 100	1	0.201814058956916
PMM	obsNum = 100	1	0.184931506849317
PMM	obsNum = 100	1	0.165217391304348
PMM	obsNum = 100	1	0.132330046704722
PMM	obsNum = 100	2	0.166666666666667
PMM	obsNum = 100	2	0.310190369540873
PMM	obsNum = 100	2	0.276556776556777
PMM	obsNum = 100	2	0.324853228962818
PMM	obsNum = 100	2	0.311688311688311
PMM	obsNum = 100	2	0.401907356948229
PMM	obsNum = 100	2	0.306878306878307
PMM	obsNum = 100	2	0.357894736842105
PMM	obsNum = 100	2	0.249999999999998
PMM	obsNum = 100	2	0.355555555555557
PMM	obsNum = 100	2	0.190909090909091
PMM	obsNum = 100	2	0.374999999999995
PMM	obsNum = 100	2	0.189655172413793
PMM	obsNum = 100	2	0.205479452054794
PMM	obsNum = 100	2	0.242424242424242
PMM	obsNum = 100	2	0.162487462387161
PMM	obsNum = 100	2	0.189873417721519
PMM	obsNum = 100	2	0.2
PMM	obsNum = 100	2	0.217391304347825
PMM	obsNum = 100	2	0.23943661971831
PMM	obsNum = 100	2	0.154613466334167
PMM	obsNum = 100	2	0.195121951219512
PMM	obsNum = 100	2	0.177852348993289
PMM	obsNum = 100	2	0.166666666666667
PMM	obsNum = 100	2	0.146186440677968
PMM	obsNum = 100	2	0.152027027027027
PMM	obsNum = 100	2	0.196428571428572
PMM	obsNum = 100	2	0.15731874145007
PMM	obsNum = 100	2	0.177215189873418
PMM	obsNum = 100	2	0.130081300813008
PMM	obsNum = 100	2	0.159203980099503
PMM	obsNum = 100	2	0.176470588235294
PMM	obsNum = 100	2	0.198589894242068
PMM	obsNum = 100	2	0.196052631578949
PMM	obsNum = 100	2	0.169133192389004
PMM	obsNum = 100	2	0.127664348216289
PMM	obsNum = 100	3	0.171717171717172
PMM	obsNum = 100	3	0.290135396518373
PMM	obsNum = 100	3	0.262895174708819
PMM	obsNum = 100	3	0.346368715083799
PMM	obsNum = 100	3	0.3125
PMM	obsNum = 100	3	0.404718693284936
PMM	obsNum = 100	3	0.3375
PMM	obsNum = 100	3	0.319148936170212
PMM	obsNum = 100	3	0.307692307692305
PMM	obsNum = 100	3	0.333333333333332
PMM	obsNum = 100	3	0.227586206896552
PMM	obsNum = 100	3	0.416666666666662
PMM	obsNum = 100	3	0.21276595744681
PMM	obsNum = 100	3	0.228571428571428
PMM	obsNum = 100	3	0.249999999999997
PMM	obsNum = 100	3	0.181818181818182
PMM	obsNum = 100	3	0.20377358490566
PMM	obsNum = 100	3	0.231132075471698
PMM	obsNum = 100	3	0.199658703071674
PMM	obsNum = 100	3	0.221518987341772
PMM	obsNum = 100	3	0.172131147540984
PMM	obsNum = 100	3	0.183823529411765
PMM	obsNum = 100	3	0.16983894582723
PMM	obsNum = 100	3	0.191860465116279
PMM	obsNum = 100	3	0.17208413001912
PMM	obsNum = 100	3	0.177927927927928
PMM	obsNum = 100	3	0.170796460176991
PMM	obsNum = 100	3	0.159090909090909
PMM	obsNum = 100	3	0.18
PMM	obsNum = 100	3	0.138920780711826
PMM	obsNum = 100	3	0.162921348314607
PMM	obsNum = 100	3	0.166666666666667
PMM	obsNum = 100	3	0.200884955752214
PMM	obsNum = 100	3	0.184281842818431
PMM	obsNum = 100	3	0.153846153846152
PMM	obsNum = 100	3	0.133316782522344
PMM	obsNum = 100	4	0.190058479532161
PMM	obsNum = 100	4	0.286269430051815
PMM	obsNum = 100	4	0.273318872017356
PMM	obsNum = 100	4	0.362637362637362
PMM	obsNum = 100	4	0.316239316239316
PMM	obsNum = 100	4	0.394126738794436
PMM	obsNum = 100	4	0.327044025157233
PMM	obsNum = 100	4	0.350877192982455
PMM	obsNum = 100	4	0.249999999999999
PMM	obsNum = 100	4	0.325581395348839
PMM	obsNum = 100	4	0.200000000000001
PMM	obsNum = 100	4	0.374999999999995
PMM	obsNum = 100	4	0.216666666666666
PMM	obsNum = 100	4	0.212765957446808
PMM	obsNum = 100	4	0.243243243243243
PMM	obsNum = 100	4	0.175332527206771
PMM	obsNum = 100	4	0.2
PMM	obsNum = 100	4	0.194174757281553
PMM	obsNum = 100	4	0.216549295774648
PMM	obsNum = 100	4	0.2
PMM	obsNum = 100	4	0.160809371671991
PMM	obsNum = 100	4	0.194029850746269
PMM	obsNum = 100	4	0.195230998509686
PMM	obsNum = 100	4	0.165775401069519
PMM	obsNum = 100	4	0.177737881508079
PMM	obsNum = 100	4	0.174180327868855
PMM	obsNum = 100	4	0.191489361702128
PMM	obsNum = 100	4	0.165413533834587
PMM	obsNum = 100	4	0.181818181818182
PMM	obsNum = 100	4	0.137538779731127
PMM	obsNum = 100	4	0.160220994475138
PMM	obsNum = 100	4	0.186813186813187
PMM	obsNum = 100	4	0.2
PMM	obsNum = 100	4	0.196868008948544
PMM	obsNum = 100	4	0.169230769230769
PMM	obsNum = 100	4	0.132978723404255
PMM	obsNum = 100	5	0.208955223880597
PMM	obsNum = 100	5	0.278217821782178
PMM	obsNum = 100	5	0.286529680365294
PMM	obsNum = 100	5	0.361940298507463
PMM	obsNum = 100	5	0.287425149700599
PMM	obsNum = 100	5	0.404181184668989
PMM	obsNum = 100	5	0.316831683168317
PMM	obsNum = 100	5	0.344594594594594
PMM	obsNum = 100	5	0.299999999999997
PMM	obsNum = 100	5	0.333333333333332
PMM	obsNum = 100	5	0.197183098591549
PMM	obsNum = 100	5	0.428571428571422
PMM	obsNum = 100	5	0.224137931034482
PMM	obsNum = 100	5	0.210526315789472
PMM	obsNum = 100	5	0.227272727272729
PMM	obsNum = 100	5	0.179856115107914
PMM	obsNum = 100	5	0.219251336898396
PMM	obsNum = 100	5	0.21551724137931
PMM	obsNum = 100	5	0.194516971279375
PMM	obsNum = 100	5	0.2
PMM	obsNum = 100	5	0.177981651376145
PMM	obsNum = 100	5	0.192307692307692
PMM	obsNum = 100	5	0.187158469945353
PMM	obsNum = 100	5	0.185840707964602
PMM	obsNum = 100	5	0.149908592321755
PMM	obsNum = 100	5	0.161654135338346
PMM	obsNum = 100	5	0.182432432432432
PMM	obsNum = 100	5	0.154545454545454
PMM	obsNum = 100	5	0.173913043478261
PMM	obsNum = 100	5	0.147880041365047
PMM	obsNum = 100	5	0.161137440758294
PMM	obsNum = 100	5	0.181318681318681
PMM	obsNum = 100	5	0.215686274509804
PMM	obsNum = 100	5	0.192245557350565
PMM	obsNum = 100	5	0.179425837320577
PMM	obsNum = 100	5	0.138305084745763
PMM	obsNum = 200	1	0.204359673024523
PMM	obsNum = 200	1	0.277862595419846
PMM	obsNum = 200	1	0.25476603119584
PMM	obsNum = 200	1	0.345360824742268
PMM	obsNum = 200	1	0.312138728323699
PMM	obsNum = 200	1	0.385159010600707
PMM	obsNum = 200	1	0.339130434782608
PMM	obsNum = 200	1	0.35064935064935
PMM	obsNum = 200	1	0.266666666666665
PMM	obsNum = 200	1	0.377777777777777
PMM	obsNum = 200	1	0.209302325581395
PMM	obsNum = 200	1	0.416666666666663
PMM	obsNum = 200	1	0.2
PMM	obsNum = 200	1	0.218181818181818
PMM	obsNum = 200	1	0.241379310344827
PMM	obsNum = 200	1	0.156862745098039
PMM	obsNum = 200	1	0.195906432748538
PMM	obsNum = 200	1	0.2
PMM	obsNum = 200	1	0.191744340878828
PMM	obsNum = 200	1	0.227941176470588
PMM	obsNum = 200	1	0.159663865546218
PMM	obsNum = 200	1	0.196850393700787
PMM	obsNum = 200	1	0.167449139280127
PMM	obsNum = 200	1	0.170506912442396
PMM	obsNum = 200	1	0.152022315202232
PMM	obsNum = 200	1	0.154440154440155
PMM	obsNum = 200	1	0.1796875
PMM	obsNum = 200	1	0.16695652173913
PMM	obsNum = 200	1	0.174603174603175
PMM	obsNum = 200	1	0.134228187919463
PMM	obsNum = 200	1	0.160621761658031
PMM	obsNum = 200	1	0.167664670658683
PMM	obsNum = 200	1	0.198019801980198
PMM	obsNum = 200	1	0.186107470511139
PMM	obsNum = 200	1	0.169533169533169
PMM	obsNum = 200	1	0.126738491674829
PMM	obsNum = 200	2	0.195348837209302
PMM	obsNum = 200	2	0.283354510800508
PMM	obsNum = 200	2	0.248226950354607
PMM	obsNum = 200	2	0.342723004694835
PMM	obsNum = 200	2	0.289473684210526
PMM	obsNum = 200	2	0.396875
PMM	obsNum = 200	2	0.309677419354839
PMM	obsNum = 200	2	0.338129496402878
PMM	obsNum = 200	2	0.294117647058822
PMM	obsNum = 200	2	0.324999999999999
PMM	obsNum = 200	2	0.1796875
PMM	obsNum = 200	2	0.499999999999996
PMM	obsNum = 200	2	0.203703703703701
PMM	obsNum = 200	2	0.193103448275862
PMM	obsNum = 200	2	0.238095238095238
PMM	obsNum = 200	2	0.168
PMM	obsNum = 200	2	0.188854489164087
PMM	obsNum = 200	2	0.20327868852459
PMM	obsNum = 200	2	0.201666666666668
PMM	obsNum = 200	2	0.215596330275229
PMM	obsNum = 200	2	0.188073394495413
PMM	obsNum = 200	2	0.192307692307692
PMM	obsNum = 200	2	0.170035671819262
PMM	obsNum = 200	2	0.158227848101266
PMM	obsNum = 200	2	0.150521609538003
PMM	obsNum = 200	2	0.1625
PMM	obsNum = 200	2	0.200828157349896
PMM	obsNum = 200	2	0.157697121401752
PMM	obsNum = 200	2	0.191082802547771
PMM	obsNum = 200	2	0.136
PMM	obsNum = 200	2	0.163043478260869
PMM	obsNum = 200	2	0.179710144927536
PMM	obsNum = 200	2	0.226829268292684
PMM	obsNum = 200	2	0.184478371501272
PMM	obsNum = 200	2	0.159124087591241
PMM	obsNum = 200	2	0.114887590724022
PMM	obsNum = 200	3	0.189814814814815
PMM	obsNum = 200	3	0.270833333333332
PMM	obsNum = 200	3	0.267857142857143
PMM	obsNum = 200	3	0.348837209302325
PMM	obsNum = 200	3	0.274074074074073
PMM	obsNum = 200	3	0.362745098039216
PMM	obsNum = 200	3	0.295454545454545
PMM	obsNum = 200	3	0.321839080459769
PMM	obsNum = 200	3	0.384615384615381
PMM	obsNum = 200	3	0.323529411764705
PMM	obsNum = 200	3	0.178378378378378
PMM	obsNum = 200	3	0.399999999999996
PMM	obsNum = 200	3	0.184210526315789
PMM	obsNum = 200	3	0.194117647058823
PMM	obsNum = 200	3	0.222222222222222
PMM	obsNum = 200	3	0.153846153846154
PMM	obsNum = 200	3	0.202764976958525
PMM	obsNum = 200	3	0.215686274509804
PMM	obsNum = 200	3	0.178170144462281
PMM	obsNum = 200	3	0.192592592592593
PMM	obsNum = 200	3	0.162162162162162
PMM	obsNum = 200	3	0.196491228070174
PMM	obsNum = 200	3	0.17878787878788
PMM	obsNum = 200	3	0.174358974358974
PMM	obsNum = 200	3	0.146934460887948
PMM	obsNum = 200	3	0.167832167832168
PMM	obsNum = 200	3	0.19230769230769
PMM	obsNum = 200	3	0.170833333333332
PMM	obsNum = 200	3	0.197183098591549
PMM	obsNum = 200	3	0.147058823529412
PMM	obsNum = 200	3	0.170212765957447
PMM	obsNum = 200	3	0.189922480620155
PMM	obsNum = 200	3	0.210526315789474
PMM	obsNum = 200	3	0.203071672354949
PMM	obsNum = 200	3	0.169576059850373
PMM	obsNum = 200	3	0.127126744408335
PMM	obsNum = 200	4	0.185082872928177
PMM	obsNum = 200	4	0.288118811881187
PMM	obsNum = 200	4	0.247933884297521
PMM	obsNum = 200	4	0.328205128205128
PMM	obsNum = 200	4	0.276923076923077
PMM	obsNum = 200	4	0.411089866156788
PMM	obsNum = 200	4	0.32258064516129
PMM	obsNum = 200	4	0.307086614173228
PMM	obsNum = 200	4	0.294117647058822
PMM	obsNum = 200	4	0.340000000000001
PMM	obsNum = 200	4	0.184397163120567
PMM	obsNum = 200	4	0.363636363636359
PMM	obsNum = 200	4	0.166666666666666
PMM	obsNum = 200	4	0.201183431952663
PMM	obsNum = 200	4	0.225806451612902
PMM	obsNum = 200	4	0.150943396226415
PMM	obsNum = 200	4	0.191244239631336
PMM	obsNum = 200	4	0.208333333333333
PMM	obsNum = 200	4	0.192268565615465
PMM	obsNum = 200	4	0.213541666666667
PMM	obsNum = 200	4	0.139927623642943
PMM	obsNum = 200	4	0.2
PMM	obsNum = 200	4	0.195696721311475
PMM	obsNum = 200	4	0.17910447761194
PMM	obsNum = 200	4	0.152542372881356
PMM	obsNum = 200	4	0.151291512915129
PMM	obsNum = 200	4	0.194029850746269
PMM	obsNum = 200	4	0.155339805825243
PMM	obsNum = 200	4	0.163934426229508
PMM	obsNum = 200	4	0.136999999999999
PMM	obsNum = 200	4	0.15625
PMM	obsNum = 200	4	0.173267326732673
PMM	obsNum = 200	4	0.198198198198198
PMM	obsNum = 200	4	0.180803571428571
PMM	obsNum = 200	4	0.16497461928934
PMM	obsNum = 200	4	0.127126744408335
PMM	obsNum = 200	5	0.179836512261583
PMM	obsNum = 200	5	0.297826086956524
PMM	obsNum = 200	5	0.2695810564663
PMM	obsNum = 200	5	0.33879781420765
PMM	obsNum = 200	5	0.272727272727273
PMM	obsNum = 200	5	0.419354838709681
PMM	obsNum = 200	5	0.343434343434343
PMM	obsNum = 200	5	0.340740740740739
PMM	obsNum = 200	5	0.217391304347825
PMM	obsNum = 200	5	0.340909090909092
PMM	obsNum = 200	5	0.193798449612403
PMM	obsNum = 200	5	0.444444444444442
PMM	obsNum = 200	5	0.214285714285712
PMM	obsNum = 200	5	0.2152466367713
PMM	obsNum = 200	5	0.228571428571428
PMM	obsNum = 200	5	0.151960784313725
PMM	obsNum = 200	5	0.196581196581197
PMM	obsNum = 200	5	0.207253886010365
PMM	obsNum = 200	5	0.198770491803279
PMM	obsNum = 200	5	0.21551724137931
PMM	obsNum = 200	5	0.184615384615385
PMM	obsNum = 200	5	0.178082191780822
PMM	obsNum = 200	5	0.156891495601173
PMM	obsNum = 200	5	0.16580310880829
PMM	obsNum = 200	5	0.15647226173542
PMM	obsNum = 200	5	0.167164179104481
PMM	obsNum = 200	5	0.189944134078212
PMM	obsNum = 200	5	0.158415841584158
PMM	obsNum = 200	5	0.191780821917808
PMM	obsNum = 200	5	0.136999999999999
PMM	obsNum = 200	5	0.154320987654321
PMM	obsNum = 200	5	0.172727272727273
PMM	obsNum = 200	5	0.192307692307692
PMM	obsNum = 200	5	0.179487179487179
PMM	obsNum = 200	5	0.159663865546221
PMM	obsNum = 200	5	0.118007662835249
LM / GLMM	obsNum = 0	1	0.209997584535125
LM / GLMM	obsNum = 0	1	0.323931954971727
LM / GLMM	obsNum = 0	1	0.337106655427766
LM / GLMM	obsNum = 0	1	0.452229423905872
LM / GLMM	obsNum = 0	1	0.300018338421771
LM / GLMM	obsNum = 0	1	0.54557297765926
LM / GLMM	obsNum = 0	1	0.393947446077444
LM / GLMM	obsNum = 0	1	0.475091468639601
LM / GLMM	obsNum = 0	1	0.293213083030124
LM / GLMM	obsNum = 0	1	0.377816526520559
LM / GLMM	obsNum = 0	1	0.226093391075619
LM / GLMM	obsNum = 0	1	0.364105322482854
LM / GLMM	obsNum = 0	1	0.297781661026372
LM / GLMM	obsNum = 0	1	0.232805745006498
LM / GLMM	obsNum = 0	1	0.261091534938103
LM / GLMM	obsNum = 0	1	0.181408979170386
LM / GLMM	obsNum = 0	1	0.304549326763368
LM / GLMM	obsNum = 0	1	0.45193324413472
LM / GLMM	obsNum = 0	1	0.360262302649992
LM / GLMM	obsNum = 0	1	0.288720016343644
LM / GLMM	obsNum = 0	1	0.30240610743499
LM / GLMM	obsNum = 0	1	0.211425000310707
LM / GLMM	obsNum = 0	1	0.352039080580405
LM / GLMM	obsNum = 0	1	0.303846602929384
LM / GLMM	obsNum = 0	1	0.200352344678804
LM / GLMM	obsNum = 0	1	0.179398109438599
LM / GLMM	obsNum = 0	1	0.22875124817393
LM / GLMM	obsNum = 0	1	0.170161678360541
LM / GLMM	obsNum = 0	1	0.199048713602655
LM / GLMM	obsNum = 0	1	0.178613045238703
LM / GLMM	obsNum = 0	1	0.208798050583258
LM / GLMM	obsNum = 0	1	0.189018815137642
LM / GLMM	obsNum = 0	1	0.226819947228661
LM / GLMM	obsNum = 0	1	0.359085468974665
LM / GLMM	obsNum = 0	1	0.189079372801388
LM / GLMM	obsNum = 0	1	0.164070838697812
LM / GLMM	obsNum = 0	2	0.23600540374993
LM / GLMM	obsNum = 0	2	0.370168402520213
LM / GLMM	obsNum = 0	2	0.358285266835204
LM / GLMM	obsNum = 0	2	0.554746830052209
LM / GLMM	obsNum = 0	2	0.430593750669901
LM / GLMM	obsNum = 0	2	0.486197560314059
LM / GLMM	obsNum = 0	2	0.319540231677232
LM / GLMM	obsNum = 0	2	0.542760718305932
LM / GLMM	obsNum = 0	2	0.258057335666883
LM / GLMM	obsNum = 0	2	0.330921629639083
LM / GLMM	obsNum = 0	2	0.234674655799085
LM / GLMM	obsNum = 0	2	0.353480985163075
LM / GLMM	obsNum = 0	2	0.254496496806869
LM / GLMM	obsNum = 0	2	0.234672010012717
LM / GLMM	obsNum = 0	2	0.271723537319323
LM / GLMM	obsNum = 0	2	0.157625663408229
LM / GLMM	obsNum = 0	2	0.409044804084726
LM / GLMM	obsNum = 0	2	0.346667623708913
LM / GLMM	obsNum = 0	2	0.264456266759599
LM / GLMM	obsNum = 0	2	0.297155063482469
LM / GLMM	obsNum = 0	2	0.24531804316177
LM / GLMM	obsNum = 0	2	0.219665859069881
LM / GLMM	obsNum = 0	2	0.249802121460442
LM / GLMM	obsNum = 0	2	0.267798179787971
LM / GLMM	obsNum = 0	2	0.202176704852934
LM / GLMM	obsNum = 0	2	0.191846361177018
LM / GLMM	obsNum = 0	2	0.238701086161997
LM / GLMM	obsNum = 0	2	0.155321617215982
LM / GLMM	obsNum = 0	2	0.221493109547891
LM / GLMM	obsNum = 0	2	0.1658154772123
LM / GLMM	obsNum = 0	2	0.22402395977419
LM / GLMM	obsNum = 0	2	0.192722918219368
LM / GLMM	obsNum = 0	2	0.231838846796054
LM / GLMM	obsNum = 0	2	0.395212582125152
LM / GLMM	obsNum = 0	2	0.174887453521857
LM / GLMM	obsNum = 0	2	0.155373760491098
LM / GLMM	obsNum = 0	3	0.207377427909037
LM / GLMM	obsNum = 0	3	0.378220142002091
LM / GLMM	obsNum = 0	3	0.31649693344394
LM / GLMM	obsNum = 0	3	0.49849108679934
LM / GLMM	obsNum = 0	3	0.392055804337728
LM / GLMM	obsNum = 0	3	0.552971750034596
LM / GLMM	obsNum = 0	3	0.368589644296649
LM / GLMM	obsNum = 0	3	0.488363723160211
LM / GLMM	obsNum = 0	3	0.258270997201613
LM / GLMM	obsNum = 0	3	0.391654311979276
LM / GLMM	obsNum = 0	3	0.20856248119335
LM / GLMM	obsNum = 0	3	0.372801005676781
LM / GLMM	obsNum = 0	3	0.238207618406598
LM / GLMM	obsNum = 0	3	0.19624197663661
LM / GLMM	obsNum = 0	3	0.279154150094864
LM / GLMM	obsNum = 0	3	0.191046769981962
LM / GLMM	obsNum = 0	3	0.283291968680729
LM / GLMM	obsNum = 0	3	0.427369183497126
LM / GLMM	obsNum = 0	3	0.217963706997783
LM / GLMM	obsNum = 0	3	0.291098977628889
LM / GLMM	obsNum = 0	3	0.258275678029439
LM / GLMM	obsNum = 0	3	0.21543505725336
LM / GLMM	obsNum = 0	3	0.288519243835692
LM / GLMM	obsNum = 0	3	0.342547892085982
LM / GLMM	obsNum = 0	3	0.224534676053758
LM / GLMM	obsNum = 0	3	0.192111443885383
LM / GLMM	obsNum = 0	3	0.243388850385115
LM / GLMM	obsNum = 0	3	0.182615890117554
LM / GLMM	obsNum = 0	3	0.227676152418378
LM / GLMM	obsNum = 0	3	0.1789777365783
LM / GLMM	obsNum = 0	3	0.221745741587514
LM / GLMM	obsNum = 0	3	0.194278202865065
LM / GLMM	obsNum = 0	3	0.222011685355856
LM / GLMM	obsNum = 0	3	0.402411421224823
LM / GLMM	obsNum = 0	3	0.163997257440968
LM / GLMM	obsNum = 0	3	0.162709044587327
LM / GLMM	obsNum = 0	4	0.186536244720412
LM / GLMM	obsNum = 0	4	0.45294123324994
LM / GLMM	obsNum = 0	4	0.322245816087953
LM / GLMM	obsNum = 0	4	0.489113756475551
LM / GLMM	obsNum = 0	4	0.355016469008278
LM / GLMM	obsNum = 0	4	0.55826208977067
LM / GLMM	obsNum = 0	4	0.375122994397222
LM / GLMM	obsNum = 0	4	0.621397563757602
LM / GLMM	obsNum = 0	4	0.283178736739256
LM / GLMM	obsNum = 0	4	0.362594805970832
LM / GLMM	obsNum = 0	4	0.211067575186677
LM / GLMM	obsNum = 0	4	0.374968197660596
LM / GLMM	obsNum = 0	4	0.254041290006776
LM / GLMM	obsNum = 0	4	0.209422202090339
LM / GLMM	obsNum = 0	4	0.286689703587892
LM / GLMM	obsNum = 0	4	0.183456372448547
LM / GLMM	obsNum = 0	4	0.300597616242073
LM / GLMM	obsNum = 0	4	0.408857099886383
LM / GLMM	obsNum = 0	4	0.324957881543943
LM / GLMM	obsNum = 0	4	0.249486112320981
LM / GLMM	obsNum = 0	4	0.24734473962669
LM / GLMM	obsNum = 0	4	0.193089119128868
LM / GLMM	obsNum = 0	4	0.214742603008149
LM / GLMM	obsNum = 0	4	0.283080214855689
LM / GLMM	obsNum = 0	4	0.203221614139767
LM / GLMM	obsNum = 0	4	0.190521097644747
LM / GLMM	obsNum = 0	4	0.236747418597696
LM / GLMM	obsNum = 0	4	0.171311983315096
LM / GLMM	obsNum = 0	4	0.21650667989266
LM / GLMM	obsNum = 0	4	0.182090436813479
LM / GLMM	obsNum = 0	4	0.195488690563755
LM / GLMM	obsNum = 0	4	0.177066147238959
LM / GLMM	obsNum = 0	4	0.195636526538423
LM / GLMM	obsNum = 0	4	0.290519398862877
LM / GLMM	obsNum = 0	4	0.170231208666939
LM / GLMM	obsNum = 0	4	0.182691233998678
LM / GLMM	obsNum = 0	5	0.176569214508474
LM / GLMM	obsNum = 0	5	0.324861288998056
LM / GLMM	obsNum = 0	5	0.268119179821324
LM / GLMM	obsNum = 0	5	0.462780310232343
LM / GLMM	obsNum = 0	5	0.369073835973984
LM / GLMM	obsNum = 0	5	0.500715071252424
LM / GLMM	obsNum = 0	5	0.379755679710981
LM / GLMM	obsNum = 0	5	0.50303711705604
LM / GLMM	obsNum = 0	5	0.286716914793278
LM / GLMM	obsNum = 0	5	0.370589155134834
LM / GLMM	obsNum = 0	5	0.216041591321325
LM / GLMM	obsNum = 0	5	0.395394053457885
LM / GLMM	obsNum = 0	5	0.252272046097053
LM / GLMM	obsNum = 0	5	0.195301718161905
LM / GLMM	obsNum = 0	5	0.257154268066029
LM / GLMM	obsNum = 0	5	0.200893331371736
LM / GLMM	obsNum = 0	5	0.372774526338828
LM / GLMM	obsNum = 0	5	0.364339827183495
LM / GLMM	obsNum = 0	5	0.281840778105
LM / GLMM	obsNum = 0	5	0.248354860373158
LM / GLMM	obsNum = 0	5	0.233353128441905
LM / GLMM	obsNum = 0	5	0.205757368376741
LM / GLMM	obsNum = 0	5	0.276353930536975
LM / GLMM	obsNum = 0	5	0.403312811720117
LM / GLMM	obsNum = 0	5	0.204483477970676
LM / GLMM	obsNum = 0	5	0.187015794558467
LM / GLMM	obsNum = 0	5	0.230532637781686
LM / GLMM	obsNum = 0	5	0.185862640314583
LM / GLMM	obsNum = 0	5	0.213742379406468
LM / GLMM	obsNum = 0	5	0.156111270996323
LM / GLMM	obsNum = 0	5	0.213464054673071
LM / GLMM	obsNum = 0	5	0.179822672487822
LM / GLMM	obsNum = 0	5	0.209928137717147
LM / GLMM	obsNum = 0	5	0.355853458234818
LM / GLMM	obsNum = 0	5	0.192673210033561
LM / GLMM	obsNum = 0	5	0.153112353153475
LM / GLMM	obsNum = 50	1	0.226306092975114
LM / GLMM	obsNum = 50	1	0.362022060278209
LM / GLMM	obsNum = 50	1	0.334850260519996
LM / GLMM	obsNum = 50	1	0.506626916656108
LM / GLMM	obsNum = 50	1	0.357668727406402
LM / GLMM	obsNum = 50	1	0.543710299140434
LM / GLMM	obsNum = 50	1	0.386881288425507
LM / GLMM	obsNum = 50	1	0.57248190542835
LM / GLMM	obsNum = 50	1	4.04674818377287
LM / GLMM	obsNum = 50	1	0.40519672719992
LM / GLMM	obsNum = 50	1	0.266806553335186
LM / GLMM	obsNum = 50	1	7.60088240562151
LM / GLMM	obsNum = 50	1	0.251755427488377
LM / GLMM	obsNum = 50	1	0.278573031176725
LM / GLMM	obsNum = 50	1	0.346340183103887
LM / GLMM	obsNum = 50	1	0.193435300646247
LM / GLMM	obsNum = 50	1	0.303763390020398
LM / GLMM	obsNum = 50	1	0.340571236520288
LM / GLMM	obsNum = 50	1	0.316365038283108
LM / GLMM	obsNum = 50	1	0.252426029279365
LM / GLMM	obsNum = 50	1	0.244359565138232
LM / GLMM	obsNum = 50	1	0.230066809007599
LM / GLMM	obsNum = 50	1	0.271108801937367
LM / GLMM	obsNum = 50	1	0.299848418850881
LM / GLMM	obsNum = 50	1	0.296965850232726
LM / GLMM	obsNum = 50	1	0.258552590116301
LM / GLMM	obsNum = 50	1	0.326938958760414
LM / GLMM	obsNum = 50	1	0.297621602647728
LM / GLMM	obsNum = 50	1	0.372774244339288
LM / GLMM	obsNum = 50	1	0.196541670761709
LM / GLMM	obsNum = 50	1	0.237110698488474
LM / GLMM	obsNum = 50	1	0.224473945078732
LM / GLMM	obsNum = 50	1	0.240261572997597
LM / GLMM	obsNum = 50	1	0.327001493111852
LM / GLMM	obsNum = 50	1	0.229078882379392
LM / GLMM	obsNum = 50	1	0.184161314414242
LM / GLMM	obsNum = 50	2	0.198098657779426
LM / GLMM	obsNum = 50	2	0.326590097032468
LM / GLMM	obsNum = 50	2	0.332035611612842
LM / GLMM	obsNum = 50	2	0.425292488630285
LM / GLMM	obsNum = 50	2	0.332595062053399
LM / GLMM	obsNum = 50	2	0.504983668006405
LM / GLMM	obsNum = 50	2	0.379224162814475
LM / GLMM	obsNum = 50	2	0.498629080166989
LM / GLMM	obsNum = 50	2	4.55498885178711
LM / GLMM	obsNum = 50	2	0.408650868798151
LM / GLMM	obsNum = 50	2	0.272964544789771
LM / GLMM	obsNum = 50	2	6.99553343420935
LM / GLMM	obsNum = 50	2	0.248980241308413
LM / GLMM	obsNum = 50	2	0.270864251905565
LM / GLMM	obsNum = 50	2	0.325103508912664
LM / GLMM	obsNum = 50	2	0.171175907927631
LM / GLMM	obsNum = 50	2	0.282435612675247
LM / GLMM	obsNum = 50	2	0.34916091357668
LM / GLMM	obsNum = 50	2	0.309268109881404
LM / GLMM	obsNum = 50	2	0.25899442465065
LM / GLMM	obsNum = 50	2	0.224792296475129
LM / GLMM	obsNum = 50	2	0.22036502222132
LM / GLMM	obsNum = 50	2	0.230834750451706
LM / GLMM	obsNum = 50	2	0.270572817944003
LM / GLMM	obsNum = 50	2	0.283076883400662
LM / GLMM	obsNum = 50	2	0.25729523294095
LM / GLMM	obsNum = 50	2	0.326726871432657
LM / GLMM	obsNum = 50	2	0.290268592231651
LM / GLMM	obsNum = 50	2	0.335795895298803
LM / GLMM	obsNum = 50	2	0.19196332845005
LM / GLMM	obsNum = 50	2	0.252650855902378
LM / GLMM	obsNum = 50	2	0.205624544422923
LM / GLMM	obsNum = 50	2	0.227778543555084
LM / GLMM	obsNum = 50	2	0.318078412658313
LM / GLMM	obsNum = 50	2	0.247232491080711
LM / GLMM	obsNum = 50	2	0.179775714745579
LM / GLMM	obsNum = 50	3	0.21389370178689
LM / GLMM	obsNum = 50	3	0.346795525652801
LM / GLMM	obsNum = 50	3	0.347844126580601
LM / GLMM	obsNum = 50	3	0.44695257112064
LM / GLMM	obsNum = 50	3	0.330353138919986
LM / GLMM	obsNum = 50	3	0.556833801371629
LM / GLMM	obsNum = 50	3	0.370183468330955
LM / GLMM	obsNum = 50	3	0.501028943445294
LM / GLMM	obsNum = 50	3	3.9120792730257
LM / GLMM	obsNum = 50	3	0.415207086882015
LM / GLMM	obsNum = 50	3	0.279425153885945
LM / GLMM	obsNum = 50	3	6.74461845890319
LM / GLMM	obsNum = 50	3	0.270169082832046
LM / GLMM	obsNum = 50	3	0.265440013477051
LM / GLMM	obsNum = 50	3	0.323878237145339
LM / GLMM	obsNum = 50	3	0.175941033899013
LM / GLMM	obsNum = 50	3	0.321161779676896
LM / GLMM	obsNum = 50	3	0.362781754486794
LM / GLMM	obsNum = 50	3	0.339205792835803
LM / GLMM	obsNum = 50	3	0.281947926947954
LM / GLMM	obsNum = 50	3	0.229698485713498
LM / GLMM	obsNum = 50	3	0.230497919017642
LM / GLMM	obsNum = 50	3	0.234240199473003
LM / GLMM	obsNum = 50	3	0.275938766738767
LM / GLMM	obsNum = 50	3	0.290776389394519
LM / GLMM	obsNum = 50	3	0.25612795171817
LM / GLMM	obsNum = 50	3	0.338739697198544
LM / GLMM	obsNum = 50	3	0.274116552197725
LM / GLMM	obsNum = 50	3	0.355663503150065
LM / GLMM	obsNum = 50	3	0.198265548393969
LM / GLMM	obsNum = 50	3	0.224095580801542
LM / GLMM	obsNum = 50	3	0.205602033550625
LM / GLMM	obsNum = 50	3	0.236348314666578
LM / GLMM	obsNum = 50	3	0.304425078283306
LM / GLMM	obsNum = 50	3	0.244457140458771
LM / GLMM	obsNum = 50	3	0.193381185518446
LM / GLMM	obsNum = 50	4	0.233063736393245
LM / GLMM	obsNum = 50	4	0.347862192329762
LM / GLMM	obsNum = 50	4	0.329061544125769
LM / GLMM	obsNum = 50	4	0.43315920058963
LM / GLMM	obsNum = 50	4	0.32912055714921
LM / GLMM	obsNum = 50	4	0.572087995999731
LM / GLMM	obsNum = 50	4	0.361988864863088
LM / GLMM	obsNum = 50	4	0.521885276018901
LM / GLMM	obsNum = 50	4	4.20473340559909
LM / GLMM	obsNum = 50	4	0.40129822236688
LM / GLMM	obsNum = 50	4	0.276465659374618
LM / GLMM	obsNum = 50	4	7.77701181287173
LM / GLMM	obsNum = 50	4	0.28033159440046
LM / GLMM	obsNum = 50	4	0.266645385428144
LM / GLMM	obsNum = 50	4	0.322587051403371
LM / GLMM	obsNum = 50	4	0.178818156222579
LM / GLMM	obsNum = 50	4	0.310369517242218
LM / GLMM	obsNum = 50	4	0.384278635615746
LM / GLMM	obsNum = 50	4	0.319488688805259
LM / GLMM	obsNum = 50	4	0.270518957103034
LM / GLMM	obsNum = 50	4	0.248130712462567
LM / GLMM	obsNum = 50	4	0.249884874853297
LM / GLMM	obsNum = 50	4	0.256261205237899
LM / GLMM	obsNum = 50	4	0.286541759146991
LM / GLMM	obsNum = 50	4	0.277813305051509
LM / GLMM	obsNum = 50	4	0.252386548389376
LM / GLMM	obsNum = 50	4	0.331320803691705
LM / GLMM	obsNum = 50	4	0.304780825585533
LM / GLMM	obsNum = 50	4	0.334605972958369
LM / GLMM	obsNum = 50	4	0.196201368999593
LM / GLMM	obsNum = 50	4	0.24743476855379
LM / GLMM	obsNum = 50	4	0.222257488516104
LM / GLMM	obsNum = 50	4	0.231454124398906
LM / GLMM	obsNum = 50	4	0.286010113326705
LM / GLMM	obsNum = 50	4	0.23790046224282
LM / GLMM	obsNum = 50	4	0.186885364905905
LM / GLMM	obsNum = 50	5	0.2262109001785
LM / GLMM	obsNum = 50	5	0.335277926718188
LM / GLMM	obsNum = 50	5	0.363768898187713
LM / GLMM	obsNum = 50	5	0.477424489665631
LM / GLMM	obsNum = 50	5	0.350522970497011
LM / GLMM	obsNum = 50	5	0.529692491041124
LM / GLMM	obsNum = 50	5	0.354979099007402
LM / GLMM	obsNum = 50	5	0.53122851612367
LM / GLMM	obsNum = 50	5	4.28152316065101
LM / GLMM	obsNum = 50	5	0.376041175539276
LM / GLMM	obsNum = 50	5	0.271230623125273
LM / GLMM	obsNum = 50	5	6.34771017128364
LM / GLMM	obsNum = 50	5	0.282822884891905
LM / GLMM	obsNum = 50	5	0.270179591991283
LM / GLMM	obsNum = 50	5	0.317475601428459
LM / GLMM	obsNum = 50	5	0.175220922003178
LM / GLMM	obsNum = 50	5	0.308470139449712
LM / GLMM	obsNum = 50	5	0.360814070713224
LM / GLMM	obsNum = 50	5	0.30925840755169
LM / GLMM	obsNum = 50	5	0.285398331514326
LM / GLMM	obsNum = 50	5	0.270759266965805
LM / GLMM	obsNum = 50	5	0.226578766608848
LM / GLMM	obsNum = 50	5	0.260500289651431
LM / GLMM	obsNum = 50	5	0.287878914770203
LM / GLMM	obsNum = 50	5	0.283974628730874
LM / GLMM	obsNum = 50	5	0.2532502863697
LM / GLMM	obsNum = 50	5	0.328525646319191
LM / GLMM	obsNum = 50	5	0.294862736287463
LM / GLMM	obsNum = 50	5	0.33079263627195
LM / GLMM	obsNum = 50	5	0.185998540300068
LM / GLMM	obsNum = 50	5	0.24374648941962
LM / GLMM	obsNum = 50	5	0.214721985991763
LM / GLMM	obsNum = 50	5	0.239488875903244
LM / GLMM	obsNum = 50	5	0.32618292159724
LM / GLMM	obsNum = 50	5	0.236062680392617
LM / GLMM	obsNum = 50	5	0.174485547487557
LM / GLMM	obsNum = 100	1	0.208216564506968
LM / GLMM	obsNum = 100	1	0.340276413398961
LM / GLMM	obsNum = 100	1	0.353998563047004
LM / GLMM	obsNum = 100	1	0.441619200319175
LM / GLMM	obsNum = 100	1	0.442123546924995
LM / GLMM	obsNum = 100	1	0.553583321683509
LM / GLMM	obsNum = 100	1	0.383868672959022
LM / GLMM	obsNum = 100	1	0.51992604864312
LM / GLMM	obsNum = 100	1	4.25845651509467
LM / GLMM	obsNum = 100	1	0.389752373359307
LM / GLMM	obsNum = 100	1	0.275710120666912
LM / GLMM	obsNum = 100	1	6.95718313979845
LM / GLMM	obsNum = 100	1	0.269700238611937
LM / GLMM	obsNum = 100	1	0.261423272986563
LM / GLMM	obsNum = 100	1	0.311440568413939
LM / GLMM	obsNum = 100	1	0.19720543529399
LM / GLMM	obsNum = 100	1	0.312684197221412
LM / GLMM	obsNum = 100	1	0.363902886257674
LM / GLMM	obsNum = 100	1	0.283311925279363
LM / GLMM	obsNum = 100	1	0.254615301689982
LM / GLMM	obsNum = 100	1	0.233720715923697
LM / GLMM	obsNum = 100	1	0.209643025211493
LM / GLMM	obsNum = 100	1	0.258402761146727
LM / GLMM	obsNum = 100	1	0.300832376529611
LM / GLMM	obsNum = 100	1	0.279030199065873
LM / GLMM	obsNum = 100	1	0.250919048681451
LM / GLMM	obsNum = 100	1	0.343861412666474
LM / GLMM	obsNum = 100	1	0.297115956603923
LM / GLMM	obsNum = 100	1	0.363670092411125
LM / GLMM	obsNum = 100	1	0.192758811172429
LM / GLMM	obsNum = 100	1	0.232911568221122
LM / GLMM	obsNum = 100	1	0.223211411122434
LM / GLMM	obsNum = 100	1	0.238005203330878
LM / GLMM	obsNum = 100	1	0.321651400415498
LM / GLMM	obsNum = 100	1	0.246536811334457
LM / GLMM	obsNum = 100	1	0.182919112144256
LM / GLMM	obsNum = 100	2	0.232928426209771
LM / GLMM	obsNum = 100	2	0.333878152649332
LM / GLMM	obsNum = 100	2	0.352181506161096
LM / GLMM	obsNum = 100	2	0.441323236856939
LM / GLMM	obsNum = 100	2	0.441758181212404
LM / GLMM	obsNum = 100	2	0.534115147334011
LM / GLMM	obsNum = 100	2	0.385885043819203
LM / GLMM	obsNum = 100	2	0.53646793294383
LM / GLMM	obsNum = 100	2	3.88323620826997
LM / GLMM	obsNum = 100	2	0.433260307688419
LM / GLMM	obsNum = 100	2	0.280021742455022
LM / GLMM	obsNum = 100	2	6.23066898148431
LM / GLMM	obsNum = 100	2	0.264448455855437
LM / GLMM	obsNum = 100	2	0.266804580126512
LM / GLMM	obsNum = 100	2	0.335357398559056
LM / GLMM	obsNum = 100	2	0.182263866395616
LM / GLMM	obsNum = 100	2	0.299118124257295
LM / GLMM	obsNum = 100	2	0.360180294908897
LM / GLMM	obsNum = 100	2	0.349735416233422
LM / GLMM	obsNum = 100	2	0.256482415062911
LM / GLMM	obsNum = 100	2	0.230935985563074
LM / GLMM	obsNum = 100	2	0.224896021577064
LM / GLMM	obsNum = 100	2	0.248383711681775
LM / GLMM	obsNum = 100	2	0.280861882663251
LM / GLMM	obsNum = 100	2	0.287973129560686
LM / GLMM	obsNum = 100	2	0.249123229277974
LM / GLMM	obsNum = 100	2	0.332655449157088
LM / GLMM	obsNum = 100	2	0.296959403104496
LM / GLMM	obsNum = 100	2	0.335031166745253
LM / GLMM	obsNum = 100	2	0.188443669645829
LM / GLMM	obsNum = 100	2	0.237133990878054
LM / GLMM	obsNum = 100	2	0.22569777775623
LM / GLMM	obsNum = 100	2	0.239305899403716
LM / GLMM	obsNum = 100	2	0.319940304092999
LM / GLMM	obsNum = 100	2	0.249003897149342
LM / GLMM	obsNum = 100	2	0.193804732203002
LM / GLMM	obsNum = 100	3	0.215172249650763
LM / GLMM	obsNum = 100	3	0.379050593975073
LM / GLMM	obsNum = 100	3	0.329248032303318
LM / GLMM	obsNum = 100	3	0.461237897333534
LM / GLMM	obsNum = 100	3	0.481925981511818
LM / GLMM	obsNum = 100	3	0.565219783272345
LM / GLMM	obsNum = 100	3	0.374921399620185
LM / GLMM	obsNum = 100	3	0.519688334542441
LM / GLMM	obsNum = 100	3	4.08341799374882
LM / GLMM	obsNum = 100	3	0.429992915614783
LM / GLMM	obsNum = 100	3	0.283711126896248
LM / GLMM	obsNum = 100	3	6.49475934449257
LM / GLMM	obsNum = 100	3	0.264729890692285
LM / GLMM	obsNum = 100	3	0.263327750349563
LM / GLMM	obsNum = 100	3	0.323065736174322
LM / GLMM	obsNum = 100	3	0.180244453890725
LM / GLMM	obsNum = 100	3	0.314827080241779
LM / GLMM	obsNum = 100	3	0.380783975676903
LM / GLMM	obsNum = 100	3	0.331344742067424
LM / GLMM	obsNum = 100	3	0.264618751485238
LM / GLMM	obsNum = 100	3	0.242590362756826
LM / GLMM	obsNum = 100	3	0.215819722095049
LM / GLMM	obsNum = 100	3	0.232963809530304
LM / GLMM	obsNum = 100	3	0.28461006458836
LM / GLMM	obsNum = 100	3	0.280489380584983
LM / GLMM	obsNum = 100	3	0.250309356637603
LM / GLMM	obsNum = 100	3	0.336475278435213
LM / GLMM	obsNum = 100	3	0.296067096297827
LM / GLMM	obsNum = 100	3	0.351202349019507
LM / GLMM	obsNum = 100	3	0.195682926684911
LM / GLMM	obsNum = 100	3	0.237378866733121
LM / GLMM	obsNum = 100	3	0.219754614649598
LM / GLMM	obsNum = 100	3	0.236295721507247
LM / GLMM	obsNum = 100	3	0.320285681497889
LM / GLMM	obsNum = 100	3	0.233888875552227
LM / GLMM	obsNum = 100	3	0.194504827687668
LM / GLMM	obsNum = 100	4	0.218764436128832
LM / GLMM	obsNum = 100	4	0.349061166872086
LM / GLMM	obsNum = 100	4	0.339105508722003
LM / GLMM	obsNum = 100	4	0.509149453545176
LM / GLMM	obsNum = 100	4	0.45160586726037
LM / GLMM	obsNum = 100	4	0.544232676698972
LM / GLMM	obsNum = 100	4	0.384483115884163
LM / GLMM	obsNum = 100	4	0.526384965956422
LM / GLMM	obsNum = 100	4	3.88401392101464
LM / GLMM	obsNum = 100	4	0.4094843073637
LM / GLMM	obsNum = 100	4	0.282901888209931
LM / GLMM	obsNum = 100	4	6.54601335054907
LM / GLMM	obsNum = 100	4	0.26381104838277
LM / GLMM	obsNum = 100	4	0.259387233702806
LM / GLMM	obsNum = 100	4	0.327951159455301
LM / GLMM	obsNum = 100	4	0.168047043913237
LM / GLMM	obsNum = 100	4	0.298357159708425
LM / GLMM	obsNum = 100	4	0.342528652600718
LM / GLMM	obsNum = 100	4	0.313153841532684
LM / GLMM	obsNum = 100	4	0.262930391644559
LM / GLMM	obsNum = 100	4	0.239610439381688
LM / GLMM	obsNum = 100	4	0.231824029057214
LM / GLMM	obsNum = 100	4	0.230933014758067
LM / GLMM	obsNum = 100	4	0.30367816871801
LM / GLMM	obsNum = 100	4	0.279690800773187
LM / GLMM	obsNum = 100	4	0.248425456344038
LM / GLMM	obsNum = 100	4	0.330952726778012
LM / GLMM	obsNum = 100	4	0.291940981310226
LM / GLMM	obsNum = 100	4	0.35609221336569
LM / GLMM	obsNum = 100	4	0.186354706233759
LM / GLMM	obsNum = 100	4	0.240570435357814
LM / GLMM	obsNum = 100	4	0.223012138561346
LM / GLMM	obsNum = 100	4	0.224050168180044
LM / GLMM	obsNum = 100	4	0.335264876029377
LM / GLMM	obsNum = 100	4	0.238944309470566
LM / GLMM	obsNum = 100	4	0.180860939087926
LM / GLMM	obsNum = 100	5	0.222203133618768
LM / GLMM	obsNum = 100	5	0.373513800600561
LM / GLMM	obsNum = 100	5	0.34338212800869
LM / GLMM	obsNum = 100	5	0.474787503448825
LM / GLMM	obsNum = 100	5	0.4680143833323
LM / GLMM	obsNum = 100	5	0.55403869570082
LM / GLMM	obsNum = 100	5	0.370047725355344
LM / GLMM	obsNum = 100	5	0.534685871853392
LM / GLMM	obsNum = 100	5	4.08048679788321
LM / GLMM	obsNum = 100	5	0.409671873406436
LM / GLMM	obsNum = 100	5	0.27782742467207
LM / GLMM	obsNum = 100	5	6.80415413830618
LM / GLMM	obsNum = 100	5	0.283255051620407
LM / GLMM	obsNum = 100	5	0.275101565704794
LM / GLMM	obsNum = 100	5	0.33002457898865
LM / GLMM	obsNum = 100	5	0.177593914937021
LM / GLMM	obsNum = 100	5	0.302721236523209
LM / GLMM	obsNum = 100	5	0.363443608464439
LM / GLMM	obsNum = 100	5	0.31093719528909
LM / GLMM	obsNum = 100	5	0.257126334213188
LM / GLMM	obsNum = 100	5	0.238357328827944
LM / GLMM	obsNum = 100	5	0.236011452241443
LM / GLMM	obsNum = 100	5	0.237796168524777
LM / GLMM	obsNum = 100	5	0.284137472851224
LM / GLMM	obsNum = 100	5	0.287862645008133
LM / GLMM	obsNum = 100	5	0.249986497509605
LM / GLMM	obsNum = 100	5	0.347633397473547
LM / GLMM	obsNum = 100	5	0.292766519588333
LM / GLMM	obsNum = 100	5	0.360626099668436
LM / GLMM	obsNum = 100	5	0.188238220141749
LM / GLMM	obsNum = 100	5	0.243968332683708
LM / GLMM	obsNum = 100	5	0.222853793347887
LM / GLMM	obsNum = 100	5	0.229650852624438
LM / GLMM	obsNum = 100	5	0.341551460483612
LM / GLMM	obsNum = 100	5	0.233637156755375
LM / GLMM	obsNum = 100	5	0.170308144173642
LM / GLMM	obsNum = 200	1	0.197567749887507
LM / GLMM	obsNum = 200	1	0.354154209989082
LM / GLMM	obsNum = 200	1	0.343479159675362
LM / GLMM	obsNum = 200	1	0.48275629721031
LM / GLMM	obsNum = 200	1	0.458216514494154
LM / GLMM	obsNum = 200	1	0.519688618816136
LM / GLMM	obsNum = 200	1	0.363683034161101
LM / GLMM	obsNum = 200	1	0.490293861362053
LM / GLMM	obsNum = 200	1	4.37060940162521
LM / GLMM	obsNum = 200	1	0.394157444406886
LM / GLMM	obsNum = 200	1	0.272705109675133
LM / GLMM	obsNum = 200	1	7.19139640582971
LM / GLMM	obsNum = 200	1	0.258617364964279
LM / GLMM	obsNum = 200	1	0.272095970020065
LM / GLMM	obsNum = 200	1	0.327821220277116
LM / GLMM	obsNum = 200	1	0.175327078324026
LM / GLMM	obsNum = 200	1	0.309236741924776
LM / GLMM	obsNum = 200	1	0.337208429516572
LM / GLMM	obsNum = 200	1	0.284942166710548
LM / GLMM	obsNum = 200	1	0.265860570168476
LM / GLMM	obsNum = 200	1	0.235531203831066
LM / GLMM	obsNum = 200	1	0.219062446387173
LM / GLMM	obsNum = 200	1	0.262428750423578
LM / GLMM	obsNum = 200	1	0.274976969676944
LM / GLMM	obsNum = 200	1	0.2832032377001
LM / GLMM	obsNum = 200	1	0.242266677462354
LM / GLMM	obsNum = 200	1	0.324733916106152
LM / GLMM	obsNum = 200	1	0.296498882026169
LM / GLMM	obsNum = 200	1	0.36019174124474
LM / GLMM	obsNum = 200	1	0.19076753956482
LM / GLMM	obsNum = 200	1	0.23565075657885
LM / GLMM	obsNum = 200	1	0.22271462192784
LM / GLMM	obsNum = 200	1	0.241653111474695
LM / GLMM	obsNum = 200	1	0.336299207545596
LM / GLMM	obsNum = 200	1	0.218473613098476
LM / GLMM	obsNum = 200	1	0.17403323572526
LM / GLMM	obsNum = 200	2	0.221361147221432
LM / GLMM	obsNum = 200	2	0.368325667090401
LM / GLMM	obsNum = 200	2	0.330744572206713
LM / GLMM	obsNum = 200	2	0.493408238794881
LM / GLMM	obsNum = 200	2	0.452104886079663
LM / GLMM	obsNum = 200	2	0.573244834351214
LM / GLMM	obsNum = 200	2	0.388153261567388
LM / GLMM	obsNum = 200	2	0.509442716511988
LM / GLMM	obsNum = 200	2	3.87253649278144
LM / GLMM	obsNum = 200	2	0.394721840995056
LM / GLMM	obsNum = 200	2	0.268193492023577
LM / GLMM	obsNum = 200	2	6.63216803430885
LM / GLMM	obsNum = 200	2	0.274107416270395
LM / GLMM	obsNum = 200	2	0.276745970739433
LM / GLMM	obsNum = 200	2	0.333432323186478
LM / GLMM	obsNum = 200	2	0.199905852281613
LM / GLMM	obsNum = 200	2	0.319669037561268
LM / GLMM	obsNum = 200	2	0.336903888161128
LM / GLMM	obsNum = 200	2	0.275549137309648
LM / GLMM	obsNum = 200	2	0.271599864121698
LM / GLMM	obsNum = 200	2	0.225064313830148
LM / GLMM	obsNum = 200	2	0.227264334790655
LM / GLMM	obsNum = 200	2	0.226462767470638
LM / GLMM	obsNum = 200	2	0.260743296029769
LM / GLMM	obsNum = 200	2	0.280634973216045
LM / GLMM	obsNum = 200	2	0.261814697804781
LM / GLMM	obsNum = 200	2	0.348346588655656
LM / GLMM	obsNum = 200	2	0.306019047233527
LM / GLMM	obsNum = 200	2	0.351546666141242
LM / GLMM	obsNum = 200	2	0.189167771858288
LM / GLMM	obsNum = 200	2	0.248932652936717
LM / GLMM	obsNum = 200	2	0.222698884910186
LM / GLMM	obsNum = 200	2	0.245132373167968
LM / GLMM	obsNum = 200	2	0.35910579781784
LM / GLMM	obsNum = 200	2	0.245303028290222
LM / GLMM	obsNum = 200	2	0.182458546582294
LM / GLMM	obsNum = 200	3	0.215019166013413
LM / GLMM	obsNum = 200	3	0.368231904125035
LM / GLMM	obsNum = 200	3	0.368737938119084
LM / GLMM	obsNum = 200	3	0.452732795274146
LM / GLMM	obsNum = 200	3	0.388643356108433
LM / GLMM	obsNum = 200	3	0.530940305593401
LM / GLMM	obsNum = 200	3	0.380051021162006
LM / GLMM	obsNum = 200	3	0.485455867342333
LM / GLMM	obsNum = 200	3	3.84268169057208
LM / GLMM	obsNum = 200	3	0.431343408146628
LM / GLMM	obsNum = 200	3	0.293833350330801
LM / GLMM	obsNum = 200	3	7.04839359228061
LM / GLMM	obsNum = 200	3	0.286454237965056
LM / GLMM	obsNum = 200	3	0.264672603865985
LM / GLMM	obsNum = 200	3	0.32690400309456
LM / GLMM	obsNum = 200	3	0.181233796907495
LM / GLMM	obsNum = 200	3	0.318478294468392
LM / GLMM	obsNum = 200	3	0.38164621478451
LM / GLMM	obsNum = 200	3	0.299156375961678
LM / GLMM	obsNum = 200	3	0.242948344098329
LM / GLMM	obsNum = 200	3	0.251420063081968
LM / GLMM	obsNum = 200	3	0.231154672692623
LM / GLMM	obsNum = 200	3	0.23234513123195
LM / GLMM	obsNum = 200	3	0.296923877888987
LM / GLMM	obsNum = 200	3	0.282031857946196
LM / GLMM	obsNum = 200	3	0.243819096862748
LM / GLMM	obsNum = 200	3	0.324336765828732
LM / GLMM	obsNum = 200	3	0.290925048256491
LM / GLMM	obsNum = 200	3	0.367102690794946
LM / GLMM	obsNum = 200	3	0.191147703984724
LM / GLMM	obsNum = 200	3	0.246990103981788
LM / GLMM	obsNum = 200	3	0.216587027958633
LM / GLMM	obsNum = 200	3	0.241910514658338
LM / GLMM	obsNum = 200	3	0.331665063339339
LM / GLMM	obsNum = 200	3	0.255831115342497
LM / GLMM	obsNum = 200	3	0.20283345527677
LM / GLMM	obsNum = 200	4	0.208332297072306
LM / GLMM	obsNum = 200	4	0.357906933816933
LM / GLMM	obsNum = 200	4	0.337678690730792
LM / GLMM	obsNum = 200	4	0.451731219045433
LM / GLMM	obsNum = 200	4	0.486404131065712
LM / GLMM	obsNum = 200	4	0.472157330368397
LM / GLMM	obsNum = 200	4	0.366889397199711
LM / GLMM	obsNum = 200	4	0.55244488173762
LM / GLMM	obsNum = 200	4	4.69165631308899
LM / GLMM	obsNum = 200	4	0.427895711296244
LM / GLMM	obsNum = 200	4	0.277661428101262
LM / GLMM	obsNum = 200	4	6.37217983262579
LM / GLMM	obsNum = 200	4	0.286384825512974
LM / GLMM	obsNum = 200	4	0.268521564376251
LM / GLMM	obsNum = 200	4	0.311386439983976
LM / GLMM	obsNum = 200	4	0.191338222093243
LM / GLMM	obsNum = 200	4	0.316789029578821
LM / GLMM	obsNum = 200	4	0.354513175064415
LM / GLMM	obsNum = 200	4	0.320676292556488
LM / GLMM	obsNum = 200	4	0.25012535583918
LM / GLMM	obsNum = 200	4	0.238899078631552
LM / GLMM	obsNum = 200	4	0.223765717093458
LM / GLMM	obsNum = 200	4	0.247632573211469
LM / GLMM	obsNum = 200	4	0.282474104807665
LM / GLMM	obsNum = 200	4	0.297431410721652
LM / GLMM	obsNum = 200	4	0.250859798248634
LM / GLMM	obsNum = 200	4	0.353618822590192
LM / GLMM	obsNum = 200	4	0.302876127824644
LM / GLMM	obsNum = 200	4	0.36103517782308
LM / GLMM	obsNum = 200	4	0.197191769085856
LM / GLMM	obsNum = 200	4	0.242278665128297
LM / GLMM	obsNum = 200	4	0.218490003757758
LM / GLMM	obsNum = 200	4	0.236254109530181
LM / GLMM	obsNum = 200	4	0.341864521011427
LM / GLMM	obsNum = 200	4	0.250403698424464
LM / GLMM	obsNum = 200	4	0.186828207205154
LM / GLMM	obsNum = 200	5	0.223847235241291
LM / GLMM	obsNum = 200	5	0.357143737755904
LM / GLMM	obsNum = 200	5	0.329935682727715
LM / GLMM	obsNum = 200	5	0.389945962756447
LM / GLMM	obsNum = 200	5	0.474226080314908
LM / GLMM	obsNum = 200	5	0.544408601643134
LM / GLMM	obsNum = 200	5	0.355299300726837
LM / GLMM	obsNum = 200	5	0.504730176824302
LM / GLMM	obsNum = 200	5	3.98408815761201
LM / GLMM	obsNum = 200	5	0.41231071734121
LM / GLMM	obsNum = 200	5	0.27826452810842
LM / GLMM	obsNum = 200	5	6.57058647383392
LM / GLMM	obsNum = 200	5	0.268256247154994
LM / GLMM	obsNum = 200	5	0.269605012123488
LM / GLMM	obsNum = 200	5	0.304179702312046
LM / GLMM	obsNum = 200	5	0.188307875913996
LM / GLMM	obsNum = 200	5	0.308769284657126
LM / GLMM	obsNum = 200	5	0.348873182757222
LM / GLMM	obsNum = 200	5	0.303795161324417
LM / GLMM	obsNum = 200	5	0.251300850105045
LM / GLMM	obsNum = 200	5	0.235698906954044
LM / GLMM	obsNum = 200	5	0.226440206275357
LM / GLMM	obsNum = 200	5	0.250302401500976
LM / GLMM	obsNum = 200	5	0.296554302364292
LM / GLMM	obsNum = 200	5	0.292047319281872
LM / GLMM	obsNum = 200	5	0.253800454479448
LM / GLMM	obsNum = 200	5	0.329635234112739
LM / GLMM	obsNum = 200	5	0.291850592461551
LM / GLMM	obsNum = 200	5	0.337023487767489
LM / GLMM	obsNum = 200	5	0.186213624358556
LM / GLMM	obsNum = 200	5	0.246562144005489
LM / GLMM	obsNum = 200	5	0.237932963208127
LM / GLMM	obsNum = 200	5	0.243557708984279
LM / GLMM	obsNum = 200	5	0.334031222262223
LM / GLMM	obsNum = 200	5	0.250259010845304
LM / GLMM	obsNum = 200	5	0.185362604612845
