# Supplementary material for: LEOPARD: missing view completion for multi-timepoint omics data via representation disentanglement and temporal knowledge transfer
Source: Nat Commun. 2025 Apr 6;16:3278. doi: 10.1038/s41467-025-58314-3 (PMC11972361; doi:10.1038/s41467-025-58314-3)
Supplement: Supplementary file 7 — Source data [file 41467_2025_58314_MOESM7_ESM.zip › Source Data/SupplementaryFig12_metrics.csv]

Method	Metric	Performance
PMM 1	Sensitivity	0.583333333333333
PMM 2	Sensitivity	0.694444444444444
PMM 3	Sensitivity	0.638888888888889
PMM 4	Sensitivity	0.638888888888889
PMM 5	Sensitivity	0.694444444444444
LM 1	Sensitivity	0.611111111111111
LM 2	Sensitivity	0.694444444444444
LM 3	Sensitivity	0.638888888888889
LM 4	Sensitivity	0.722222222222222
LM 5	Sensitivity	0.638888888888889
PMM 1	Specificity	0.477272727272727
PMM 2	Specificity	0.522727272727273
PMM 3	Specificity	0.5
PMM 4	Specificity	0.443181818181818
PMM 5	Specificity	0.556818181818182
LM 1	Specificity	0.426136363636364
LM 2	Specificity	0.5625
LM 3	Specificity	0.579545454545455
LM 4	Specificity	0.528409090909091
LM 5	Specificity	0.454545454545455
PMM 1	Precision	0.185840707964602
PMM 2	Precision	0.229357798165138
PMM 3	Precision	0.207207207207207
PMM 4	Precision	0.190082644628099
PMM 5	Precision	0.242718446601942
LM 1	Precision	0.178861788617886
LM 2	Precision	0.245098039215686
LM 3	Precision	0.237113402061856
LM 4	Precision	0.238532110091743
LM 5	Precision	0.19327731092437
PMM 1	BalancedAccuracy	0.53030303030303
PMM 2	BalancedAccuracy	0.608585858585859
PMM 3	BalancedAccuracy	0.569444444444444
PMM 4	BalancedAccuracy	0.541035353535353
PMM 5	BalancedAccuracy	0.625631313131313
LM 1	BalancedAccuracy	0.518623737373737
LM 2	BalancedAccuracy	0.628472222222222
LM 3	BalancedAccuracy	0.609217171717172
LM 4	BalancedAccuracy	0.625315656565657
LM 5	BalancedAccuracy	0.546717171717172
PMM 1	F.Measure	0.281879194630873
PMM 2	F.Measure	0.344827586206897
PMM 3	F.Measure	0.312925170068027
PMM 4	F.Measure	0.292993630573248
PMM 5	F.Measure	0.359712230215827
LM 1	F.Measure	0.276729559748428
LM 2	F.Measure	0.36231884057971
LM 3	F.Measure	0.345864661654135
LM 4	F.Measure	0.358620689655172
LM 5	F.Measure	0.296774193548387
