# Supplementary material for: LEOPARD: missing view completion for multi-timepoint omics data via representation disentanglement and temporal knowledge transfer
Source: Nat Commun. 2025 Apr 6;16:3278. doi: 10.1038/s41467-025-58314-3 (PMC11972361; doi:10.1038/s41467-025-58314-3)
Supplement: Supplementary file 7 — Source data [file 41467_2025_58314_MOESM7_ESM.zip › Source Data/SupplementaryFig16.csv]

Layer_size	encoder_layers_num	decoder_block_num	WallTime	Step	Value
128	encoder layer number = 2	AdaIN block number = 2	1696340108.11599	20	0.218197911977768
128	encoder layer number = 2	AdaIN block number = 2	1696340112.69399	41	0.212527558207512
128	encoder layer number = 2	AdaIN block number = 2	1696340117.0124	62	0.21666231751442
128	encoder layer number = 2	AdaIN block number = 2	1696340121.26084	83	0.219576075673103
128	encoder layer number = 2	AdaIN block number = 2	1696340125.82695	104	0.212586715817451
128	encoder layer number = 2	AdaIN block number = 2	1696340130.44994	125	0.213239520788193
128	encoder layer number = 2	AdaIN block number = 2	1696340135.15093	146	0.212926968932152
128	encoder layer number = 2	AdaIN block number = 2	1696340139.5028	167	0.214892417192459
128	encoder layer number = 2	AdaIN block number = 2	1696340143.83347	188	0.215076774358749
128	encoder layer number = 2	AdaIN block number = 2	1696340148.24346	209	0.215602546930313
128	encoder layer number = 2	AdaIN block number = 2	1696340152.41874	230	0.218827575445175
128	encoder layer number = 2	AdaIN block number = 2	1696340157.01373	251	0.218153715133667
128	encoder layer number = 2	AdaIN block number = 2	1696340161.75919	272	0.218091011047363
128	encoder layer number = 2	AdaIN block number = 2	1696340165.88061	293	0.215366244316101
128	encoder layer number = 2	AdaIN block number = 2	1696340170.00254	314	0.212785825133324
128	encoder layer number = 2	AdaIN block number = 2	1696340174.41154	335	0.219427183270454
128	encoder layer number = 2	AdaIN block number = 2	1696340178.66456	356	0.228783622384071
128	encoder layer number = 2	AdaIN block number = 2	1696340182.82636	377	0.215390667319298
128	encoder layer number = 2	AdaIN block number = 2	1696340186.99181	398	0.221496075391769
128	encoder layer number = 2	AdaIN block number = 2	1696340191.47676	419	0.218327134847641
128	encoder layer number = 2	AdaIN block number = 2	1696340196.01275	440	0.225400775671005
128	encoder layer number = 2	AdaIN block number = 2	1696340200.79378	461	0.217525243759155
128	encoder layer number = 2	AdaIN block number = 2	1696340205.43274	482	0.216164395213127
128	encoder layer number = 2	AdaIN block number = 2	1696340209.97573	503	0.220538228750229
128	encoder layer number = 2	AdaIN block number = 2	1696340214.37372	524	0.220922127366066
128	encoder layer number = 2	AdaIN block number = 2	1696340218.73571	545	0.223061203956604
128	encoder layer number = 2	AdaIN block number = 2	1696340222.99674	566	0.217491239309311
128	encoder layer number = 2	AdaIN block number = 2	1696340227.31073	587	0.220042765140533
128	encoder layer number = 2	AdaIN block number = 2	1696340231.52667	608	0.219538331031799
128	encoder layer number = 2	AdaIN block number = 2	1696340235.63529	629	0.222898602485657
128	encoder layer number = 2	AdaIN block number = 2	1696340240.06425	650	0.215619489550591
128	encoder layer number = 2	AdaIN block number = 2	1696340244.80677	671	0.222822338342667
128	encoder layer number = 2	AdaIN block number = 2	1696340249.53436	692	0.216931894421577
128	encoder layer number = 2	AdaIN block number = 2	1696340254.71835	713	0.221944913268089
128	encoder layer number = 2	AdaIN block number = 2	1696340259.58234	734	0.219025924801826
128	encoder layer number = 2	AdaIN block number = 2	1696340264.62833	755	0.219448953866959
128	encoder layer number = 2	AdaIN block number = 2	1696340269.26532	776	0.216278001666069
128	encoder layer number = 2	AdaIN block number = 2	1696340273.87031	797	0.216998308897018
128	encoder layer number = 2	AdaIN block number = 2	1696340278.42331	818	0.220405489206314
128	encoder layer number = 2	AdaIN block number = 2	1696340283.1143	839	0.220547631382942
128	encoder layer number = 2	AdaIN block number = 2	1696340287.77329	860	0.216468542814255
128	encoder layer number = 2	AdaIN block number = 2	1696340292.44428	881	0.221505105495453
128	encoder layer number = 2	AdaIN block number = 2	1696340297.37231	902	0.214725166559219
128	encoder layer number = 2	AdaIN block number = 2	1696340302.36927	923	0.219122141599655
128	encoder layer number = 2	AdaIN block number = 2	1696340307.38026	944	0.219965636730194
128	encoder layer number = 2	AdaIN block number = 2	1696340312.35425	965	0.215773433446884
128	encoder layer number = 2	AdaIN block number = 2	1696340317.30127	986	0.214685887098312
128	encoder layer number = 2	AdaIN block number = 2	1696340321.99325	1007	0.2186019718647
128	encoder layer number = 2	AdaIN block number = 2	1696340326.52801	1028	0.213117837905884
128	encoder layer number = 2	AdaIN block number = 2	1696340331.186	1049	0.211810097098351
128	encoder layer number = 2	AdaIN block number = 2	1696340335.94503	1070	0.220162928104401
128	encoder layer number = 2	AdaIN block number = 2	1696340340.55098	1091	0.215193495154381
128	encoder layer number = 2	AdaIN block number = 2	1696340345.17101	1112	0.214313536882401
128	encoder layer number = 2	AdaIN block number = 2	1696340349.63925	1133	0.211548700928688
128	encoder layer number = 2	AdaIN block number = 2	1696340353.94621	1154	0.216255068778992
128	encoder layer number = 2	AdaIN block number = 2	1696340358.1325	1175	0.214350640773773
128	encoder layer number = 2	AdaIN block number = 2	1696340362.72249	1196	0.208774790167809
128	encoder layer number = 2	AdaIN block number = 2	1696340367.35548	1217	0.211730539798737
128	encoder layer number = 2	AdaIN block number = 2	1696340372.08247	1238	0.207311138510704
128	encoder layer number = 2	AdaIN block number = 2	1696340377.01647	1259	0.208769097924232
128	encoder layer number = 2	AdaIN block number = 2	1696340382.25646	1280	0.206801995635033
128	encoder layer number = 2	AdaIN block number = 2	1696340387.21545	1301	0.216463983058929
128	encoder layer number = 2	AdaIN block number = 2	1696340391.86044	1322	0.212090685963631
128	encoder layer number = 2	AdaIN block number = 2	1696340396.42143	1343	0.208013400435448
128	encoder layer number = 2	AdaIN block number = 2	1696340401.08042	1364	0.21634341776371
128	encoder layer number = 2	AdaIN block number = 2	1696340405.6764	1385	0.210777953267097
128	encoder layer number = 2	AdaIN block number = 2	1696340409.97937	1406	0.211730033159256
128	encoder layer number = 2	AdaIN block number = 2	1696340414.57135	1427	0.208581030368805
128	encoder layer number = 2	AdaIN block number = 2	1696340419.27432	1448	0.215832084417343
128	encoder layer number = 2	AdaIN block number = 2	1696340424.4653	1469	0.21051399409771
128	encoder layer number = 2	AdaIN block number = 2	1696340429.44727	1490	0.212387502193451
128	encoder layer number = 2	AdaIN block number = 2	1696340434.17025	1511	0.20500785112381
128	encoder layer number = 2	AdaIN block number = 2	1696340438.74922	1532	0.207974001765251
128	encoder layer number = 2	AdaIN block number = 2	1696340443.45119	1553	0.211424961686134
128	encoder layer number = 2	AdaIN block number = 2	1696340448.10017	1574	0.208844363689423
128	encoder layer number = 2	AdaIN block number = 2	1696340452.73915	1595	0.211261227726936
128	encoder layer number = 2	AdaIN block number = 2	1696340457.53113	1616	0.209329500794411
128	encoder layer number = 2	AdaIN block number = 2	1696340462.1651	1637	0.202839985489845
128	encoder layer number = 2	AdaIN block number = 2	1696340466.65012	1658	0.205830752849579
128	encoder layer number = 2	AdaIN block number = 2	1696340470.83432	1679	0.210644602775574
128	encoder layer number = 2	AdaIN block number = 2	1696340475.31215	1700	0.203726708889008
128	encoder layer number = 2	AdaIN block number = 2	1696340479.72213	1721	0.207196801900864
128	encoder layer number = 2	AdaIN block number = 2	1696340484.03408	1742	0.208806604146957
128	encoder layer number = 2	AdaIN block number = 2	1696340488.34936	1763	0.207512199878693
128	encoder layer number = 2	AdaIN block number = 2	1696340492.67734	1784	0.210968539118767
128	encoder layer number = 2	AdaIN block number = 2	1696340497.16935	1805	0.209873765707016
128	encoder layer number = 2	AdaIN block number = 2	1696340501.75329	1826	0.209715217351913
128	encoder layer number = 2	AdaIN block number = 2	1696340506.36227	1847	0.210940897464752
128	encoder layer number = 2	AdaIN block number = 2	1696340510.91824	1868	0.207368701696396
128	encoder layer number = 2	AdaIN block number = 2	1696340515.36525	1889	0.206536322832108
128	encoder layer number = 2	AdaIN block number = 2	1696340520.02219	1910	0.20567986369133
128	encoder layer number = 2	AdaIN block number = 2	1696340524.67317	1931	0.205732762813568
128	encoder layer number = 2	AdaIN block number = 2	1696340529.19315	1952	0.205832421779633
128	encoder layer number = 2	AdaIN block number = 2	1696340533.84315	1973	0.205255210399628
128	encoder layer number = 2	AdaIN block number = 2	1696340538.42709	1994	0.206769302487373
128	encoder layer number = 2	AdaIN block number = 2	1696340543.03611	2015	0.209645703434944
128	encoder layer number = 2	AdaIN block number = 2	1696340547.11505	2036	0.211255848407745
128	encoder layer number = 2	AdaIN block number = 2	1696340551.56203	2057	0.206997632980347
128	encoder layer number = 2	AdaIN block number = 2	1696340555.83404	2078	0.208755224943161
128	encoder layer number = 2	AdaIN block number = 2	1696340560.08102	2099	0.207277566194534
128	encoder layer number = 2	AdaIN block number = 2	1696340564.68096	2120	0.204060822725296
128	encoder layer number = 2	AdaIN block number = 2	1696340569.30693	2141	0.209569677710533
128	encoder layer number = 2	AdaIN block number = 2	1696340573.63994	2162	0.20850282907486
128	encoder layer number = 2	AdaIN block number = 2	1696340577.88189	2183	0.20798659324646
128	encoder layer number = 2	AdaIN block number = 2	1696340582.40186	2204	0.208157107234001
128	encoder layer number = 2	AdaIN block number = 2	1696340586.93087	2225	0.212561637163162
128	encoder layer number = 2	AdaIN block number = 2	1696340592.01646	2246	0.208552643656731
128	encoder layer number = 2	AdaIN block number = 2	1696340596.63344	2267	0.209120944142342
128	encoder layer number = 2	AdaIN block number = 2	1696340601.22041	2288	0.207083940505981
128	encoder layer number = 2	AdaIN block number = 2	1696340605.81339	2309	0.208590939640999
128	encoder layer number = 2	AdaIN block number = 2	1696340610.48437	2330	0.208117768168449
128	encoder layer number = 2	AdaIN block number = 2	1696340615.15434	2351	0.212301075458527
128	encoder layer number = 2	AdaIN block number = 2	1696340619.77431	2372	0.20818418264389
128	encoder layer number = 2	AdaIN block number = 2	1696340624.33029	2393	0.208517372608185
128	encoder layer number = 2	AdaIN block number = 2	1696340629.47588	2414	0.207648858428001
128	encoder layer number = 2	AdaIN block number = 2	1696340634.04186	2435	0.207598984241486
128	encoder layer number = 2	AdaIN block number = 2	1696340638.63584	2456	0.207039177417755
128	encoder layer number = 2	AdaIN block number = 2	1696340643.23582	2477	0.212565213441849
128	encoder layer number = 2	AdaIN block number = 2	1696340647.83579	2498	0.211470991373062
128	encoder layer number = 2	AdaIN block number = 2	1696340652.43676	2519	0.219013288617134
128	encoder layer number = 2	AdaIN block number = 2	1696340657.54428	2540	0.210502743721008
128	encoder layer number = 2	AdaIN block number = 2	1696340662.34824	2561	0.212197512388229
128	encoder layer number = 2	AdaIN block number = 2	1696340666.91921	2582	0.21143139898777
128	encoder layer number = 2	AdaIN block number = 2	1696340672.05119	2603	0.210355266928673
128	encoder layer number = 2	AdaIN block number = 2	1696340676.59416	2624	0.212239131331444
128	encoder layer number = 2	AdaIN block number = 2	1696340681.16314	2645	0.210359677672386
128	encoder layer number = 2	AdaIN block number = 2	1696340685.74311	2666	0.210604876279831
128	encoder layer number = 2	AdaIN block number = 2	1696340690.28809	2687	0.207884848117828
128	encoder layer number = 2	AdaIN block number = 2	1696340695.61906	2708	0.213941812515259
128	encoder layer number = 2	AdaIN block number = 2	1696340700.15404	2729	0.208622127771378
128	encoder layer number = 2	AdaIN block number = 2	1696340704.67602	2750	0.216508448123932
128	encoder layer number = 2	AdaIN block number = 2	1696340709.229	2771	0.210912853479385
128	encoder layer number = 2	AdaIN block number = 2	1696340713.61599	2792	0.212294772267342
128	encoder layer number = 2	AdaIN block number = 2	1696340717.92895	2813	0.215938299894333
128	encoder layer number = 2	AdaIN block number = 2	1696340722.24293	2834	0.209866240620613
128	encoder layer number = 2	AdaIN block number = 2	1696340726.64447	2855	0.218725547194481
128	encoder layer number = 2	AdaIN block number = 2	1696340731.28945	2876	0.213466674089432
128	encoder layer number = 2	AdaIN block number = 2	1696340735.86343	2897	0.21258682012558
128	encoder layer number = 2	AdaIN block number = 2	1696340740.43244	2918	0.210876971483231
128	encoder layer number = 2	AdaIN block number = 2	1696340745.04142	2939	0.211314409971237
128	encoder layer number = 2	AdaIN block number = 2	1696340749.60136	2960	0.219764739274979
128	encoder layer number = 2	AdaIN block number = 2	1696340754.18634	2981	0.210087016224861
128	encoder layer number = 2	AdaIN block number = 2	1696340758.47935	3002	0.21528048813343
128	encoder layer number = 2	AdaIN block number = 2	1696340762.7293	3023	0.211851999163628
128	encoder layer number = 2	AdaIN block number = 2	1696340767.26728	3044	0.212046414613724
128	encoder layer number = 2	AdaIN block number = 2	1696340771.71929	3065	0.208507254719734
128	encoder layer number = 2	AdaIN block number = 2	1696340775.92983	3086	0.213086739182472
128	encoder layer number = 2	AdaIN block number = 2	1696340780.35078	3107	0.21315535902977
128	encoder layer number = 2	AdaIN block number = 2	1696340785.25254	3128	0.209093540906906
128	encoder layer number = 2	AdaIN block number = 2	1696340789.16403	3149	0.209505259990692
128	encoder layer number = 2	AdaIN block number = 3	1696342831.97577	20	0.232663214206696
128	encoder layer number = 2	AdaIN block number = 3	1696342836.13345	41	0.215355083346367
128	encoder layer number = 2	AdaIN block number = 3	1696342840.31591	62	0.220372259616852
128	encoder layer number = 2	AdaIN block number = 3	1696342844.8819	83	0.219978585839272
128	encoder layer number = 2	AdaIN block number = 3	1696342849.57989	104	0.219170898199081
128	encoder layer number = 2	AdaIN block number = 3	1696342854.21688	125	0.218003779649734
128	encoder layer number = 2	AdaIN block number = 3	1696342858.4711	146	0.213325470685959
128	encoder layer number = 2	AdaIN block number = 3	1696342862.65178	167	0.211549609899521
128	encoder layer number = 2	AdaIN block number = 3	1696342866.82693	188	0.211788892745972
128	encoder layer number = 2	AdaIN block number = 3	1696342871.00294	209	0.212981969118118
128	encoder layer number = 2	AdaIN block number = 3	1696342875.14444	230	0.20978732407093
128	encoder layer number = 2	AdaIN block number = 3	1696342879.31265	251	0.207566678524017
128	encoder layer number = 2	AdaIN block number = 3	1696342883.85765	272	0.205271124839783
128	encoder layer number = 2	AdaIN block number = 3	1696342888.09261	293	0.208254754543304
128	encoder layer number = 2	AdaIN block number = 3	1696342892.50295	314	0.210325986146927
128	encoder layer number = 2	AdaIN block number = 3	1696342896.86394	335	0.20302326977253
128	encoder layer number = 2	AdaIN block number = 3	1696342901.09328	356	0.201167047023773
128	encoder layer number = 2	AdaIN block number = 3	1696342905.45227	377	0.20602884888649
128	encoder layer number = 2	AdaIN block number = 3	1696342909.90426	398	0.204357072710991
128	encoder layer number = 2	AdaIN block number = 3	1696342914.49525	419	0.207079574465752
128	encoder layer number = 2	AdaIN block number = 3	1696342919.08728	440	0.206601798534393
128	encoder layer number = 2	AdaIN block number = 3	1696342923.39327	461	0.210372000932693
128	encoder layer number = 2	AdaIN block number = 3	1696342927.57826	482	0.207098856568336
128	encoder layer number = 2	AdaIN block number = 3	1696342932.13622	503	0.204985603690147
128	encoder layer number = 2	AdaIN block number = 3	1696342936.39479	524	0.205518126487732
128	encoder layer number = 2	AdaIN block number = 3	1696342940.64274	545	0.20470267534256
128	encoder layer number = 2	AdaIN block number = 3	1696342945.20274	566	0.208247348666191
128	encoder layer number = 2	AdaIN block number = 3	1696342949.86473	587	0.203794986009598
128	encoder layer number = 2	AdaIN block number = 3	1696342954.50775	608	0.205680280923843
128	encoder layer number = 2	AdaIN block number = 3	1696342958.77436	629	0.205139666795731
128	encoder layer number = 2	AdaIN block number = 3	1696342962.99093	650	0.204015478491783
128	encoder layer number = 2	AdaIN block number = 3	1696342967.58592	671	0.210737138986588
128	encoder layer number = 2	AdaIN block number = 3	1696342972.28791	692	0.203337520360947
128	encoder layer number = 2	AdaIN block number = 3	1696342976.9839	713	0.205930456519127
128	encoder layer number = 2	AdaIN block number = 3	1696342981.72189	734	0.206061512231827
128	encoder layer number = 2	AdaIN block number = 3	1696342986.43534	755	0.205349490046501
128	encoder layer number = 2	AdaIN block number = 3	1696342991.15033	776	0.206246703863144
128	encoder layer number = 2	AdaIN block number = 3	1696342995.52332	797	0.206661939620972
128	encoder layer number = 2	AdaIN block number = 3	1696342999.94731	818	0.20492996275425
128	encoder layer number = 2	AdaIN block number = 3	1696343004.62834	839	0.205981492996216
128	encoder layer number = 2	AdaIN block number = 3	1696343008.97674	860	0.206713199615479
128	encoder layer number = 2	AdaIN block number = 3	1696343013.26673	881	0.205039501190186
128	encoder layer number = 2	AdaIN block number = 3	1696343017.70272	902	0.20632492005825
128	encoder layer number = 2	AdaIN block number = 3	1696343021.86436	923	0.201601818203926
128	encoder layer number = 2	AdaIN block number = 3	1696343026.02807	944	0.20165878534317
128	encoder layer number = 2	AdaIN block number = 3	1696343030.14006	965	0.205969303846359
128	encoder layer number = 2	AdaIN block number = 3	1696343034.56398	986	0.204304575920105
128	encoder layer number = 2	AdaIN block number = 3	1696343038.8681	1007	0.204820483922958
128	encoder layer number = 2	AdaIN block number = 3	1696343043.27495	1028	0.202189788222313
128	encoder layer number = 2	AdaIN block number = 3	1696343047.67294	1049	0.204945862293243
128	encoder layer number = 2	AdaIN block number = 3	1696343051.89264	1070	0.205721586942673
128	encoder layer number = 2	AdaIN block number = 3	1696343056.2476	1091	0.200157210230827
128	encoder layer number = 2	AdaIN block number = 3	1696343060.71659	1112	0.205843836069107
128	encoder layer number = 2	AdaIN block number = 3	1696343065.00458	1133	0.204727083444595
128	encoder layer number = 2	AdaIN block number = 3	1696343069.14881	1154	0.203878700733185
128	encoder layer number = 2	AdaIN block number = 3	1696343073.31666	1175	0.208227187395096
128	encoder layer number = 2	AdaIN block number = 3	1696343077.83365	1196	0.206474557518959
128	encoder layer number = 2	AdaIN block number = 3	1696343083.21464	1217	0.207301050424576
128	encoder layer number = 2	AdaIN block number = 3	1696343087.56963	1238	0.205281421542168
128	encoder layer number = 2	AdaIN block number = 3	1696343092.12062	1259	0.206006661057472
128	encoder layer number = 2	AdaIN block number = 3	1696343096.39961	1280	0.205548375844955
128	encoder layer number = 2	AdaIN block number = 3	1696343100.59563	1301	0.20655032992363
128	encoder layer number = 2	AdaIN block number = 3	1696343104.58759	1322	0.203250259160995
128	encoder layer number = 2	AdaIN block number = 3	1696343108.7659	1343	0.206442579627037
128	encoder layer number = 2	AdaIN block number = 3	1696343113.3539	1364	0.205731272697449
128	encoder layer number = 2	AdaIN block number = 3	1696343118.03389	1385	0.206483945250511
128	encoder layer number = 2	AdaIN block number = 3	1696343122.75391	1406	0.213508427143097
128	encoder layer number = 2	AdaIN block number = 3	1696343127.19287	1427	0.20699168741703
128	encoder layer number = 2	AdaIN block number = 3	1696343131.70586	1448	0.207927092909813
128	encoder layer number = 2	AdaIN block number = 3	1696343136.26385	1469	0.209020346403122
128	encoder layer number = 2	AdaIN block number = 3	1696343140.5174	1490	0.207765460014343
128	encoder layer number = 2	AdaIN block number = 3	1696343144.66961	1511	0.207128778100014
128	encoder layer number = 2	AdaIN block number = 3	1696343148.81481	1532	0.212930783629417
128	encoder layer number = 2	AdaIN block number = 3	1696343153.28816	1553	0.207473933696747
128	encoder layer number = 2	AdaIN block number = 3	1696343157.72215	1574	0.206668734550476
128	encoder layer number = 2	AdaIN block number = 3	1696343162.27615	1595	0.204333305358887
128	encoder layer number = 2	AdaIN block number = 3	1696343166.75014	1616	0.20836329460144
128	encoder layer number = 2	AdaIN block number = 3	1696343170.97011	1637	0.205271452665329
128	encoder layer number = 2	AdaIN block number = 3	1696343175.1014	1658	0.201822325587273
128	encoder layer number = 2	AdaIN block number = 3	1696343179.71539	1679	0.208493709564209
128	encoder layer number = 2	AdaIN block number = 3	1696343184.57235	1700	0.201311364769936
128	encoder layer number = 2	AdaIN block number = 3	1696343189.26234	1721	0.203962668776512
128	encoder layer number = 2	AdaIN block number = 3	1696343193.97032	1742	0.207264855504036
128	encoder layer number = 2	AdaIN block number = 3	1696343198.65731	1763	0.206544771790504
128	encoder layer number = 2	AdaIN block number = 3	1696343203.40331	1784	0.204670056700706
128	encoder layer number = 2	AdaIN block number = 3	1696343207.7743	1805	0.204486474394798
128	encoder layer number = 2	AdaIN block number = 3	1696343212.29784	1826	0.206386238336563
128	encoder layer number = 2	AdaIN block number = 3	1696343216.96583	1847	0.207690626382828
128	encoder layer number = 2	AdaIN block number = 3	1696343221.27004	1868	0.20593273639679
128	encoder layer number = 2	AdaIN block number = 3	1696343225.42124	1889	0.208009511232376
128	encoder layer number = 2	AdaIN block number = 3	1696343229.8962	1910	0.207564741373062
128	encoder layer number = 2	AdaIN block number = 3	1696343234.18223	1931	0.20506452023983
128	encoder layer number = 2	AdaIN block number = 3	1696343238.39822	1952	0.203319191932678
128	encoder layer number = 2	AdaIN block number = 3	1696343242.96129	1973	0.209148779511452
128	encoder layer number = 2	AdaIN block number = 3	1696343247.6703	1994	0.208908408880234
128	encoder layer number = 2	AdaIN block number = 3	1696343252.14327	2015	0.207029148936272
128	encoder layer number = 2	AdaIN block number = 3	1696343256.33304	2036	0.209387466311455
128	encoder layer number = 2	AdaIN block number = 3	1696343260.559	2057	0.20574626326561
128	encoder layer number = 2	AdaIN block number = 3	1696343265.20061	2078	0.209026753902435
128	encoder layer number = 2	AdaIN block number = 3	1696343269.8106	2099	0.206341400742531
128	encoder layer number = 2	AdaIN block number = 3	1696343274.49659	2120	0.206583276391029
128	encoder layer number = 2	AdaIN block number = 3	1696343279.10958	2141	0.206919804215431
128	encoder layer number = 2	AdaIN block number = 3	1696343283.13761	2162	0.208408504724503
128	encoder layer number = 2	AdaIN block number = 3	1696343287.30352	2183	0.206811711192131
128	encoder layer number = 2	AdaIN block number = 3	1696343291.50278	2204	0.207190454006195
128	encoder layer number = 2	AdaIN block number = 3	1696343295.64688	2225	0.209133759140968
128	encoder layer number = 2	AdaIN block number = 3	1696343299.8042	2246	0.207129240036011
128	encoder layer number = 2	AdaIN block number = 3	1696343304.33319	2267	0.206738650798798
128	encoder layer number = 2	AdaIN block number = 3	1696343308.78218	2288	0.205377534031868
128	encoder layer number = 2	AdaIN block number = 3	1696343312.99417	2309	0.204563587903976
128	encoder layer number = 2	AdaIN block number = 3	1696343317.13869	2330	0.205840796232224
128	encoder layer number = 2	AdaIN block number = 3	1696343321.66668	2351	0.206746965646744
128	encoder layer number = 2	AdaIN block number = 3	1696343326.31667	2372	0.204677909612656
128	encoder layer number = 2	AdaIN block number = 3	1696343331.03866	2393	0.206499800086021
128	encoder layer number = 2	AdaIN block number = 3	1696343335.74965	2414	0.210203588008881
128	encoder layer number = 2	AdaIN block number = 3	1696343340.32464	2435	0.205294519662857
128	encoder layer number = 2	AdaIN block number = 3	1696343344.96963	2456	0.210145607590675
128	encoder layer number = 2	AdaIN block number = 3	1696343349.68662	2477	0.205856025218964
128	encoder layer number = 2	AdaIN block number = 3	1696343354.35745	2498	0.207512497901917
128	encoder layer number = 2	AdaIN block number = 3	1696343359.62711	2519	0.205272987484932
128	encoder layer number = 2	AdaIN block number = 3	1696343363.85953	2540	0.209092453122139
128	encoder layer number = 2	AdaIN block number = 3	1696343368.20652	2561	0.208726838231087
128	encoder layer number = 2	AdaIN block number = 3	1696343372.67151	2582	0.207801342010498
128	encoder layer number = 2	AdaIN block number = 3	1696343376.99107	2603	0.2100790143013
128	encoder layer number = 2	AdaIN block number = 3	1696343381.2451	2624	0.208229243755341
128	encoder layer number = 2	AdaIN block number = 3	1696343385.75291	2645	0.208799466490746
128	encoder layer number = 2	AdaIN block number = 3	1696343390.3999	2666	0.20979817211628
128	encoder layer number = 2	AdaIN block number = 3	1696343395.11189	2687	0.20787912607193
128	encoder layer number = 2	AdaIN block number = 3	1696343399.63392	2708	0.20554231107235
128	encoder layer number = 2	AdaIN block number = 3	1696343404.23287	2729	0.205400735139847
128	encoder layer number = 2	AdaIN block number = 3	1696343408.83587	2750	0.205473586916924
128	encoder layer number = 2	AdaIN block number = 3	1696343413.51986	2771	0.206724762916565
128	encoder layer number = 2	AdaIN block number = 3	1696343418.17888	2792	0.201108068227768
128	encoder layer number = 2	AdaIN block number = 3	1696343422.48387	2813	0.210269957780838
128	encoder layer number = 2	AdaIN block number = 3	1696343426.67748	2834	0.20830300450325
128	encoder layer number = 2	AdaIN block number = 3	1696343431.23547	2855	0.21193727850914
128	encoder layer number = 2	AdaIN block number = 3	1696343435.91346	2876	0.209792718291283
128	encoder layer number = 2	AdaIN block number = 3	1696343440.37645	2897	0.20690393447876
128	encoder layer number = 2	AdaIN block number = 3	1696343444.60886	2918	0.206366628408432
128	encoder layer number = 2	AdaIN block number = 3	1696343448.77006	2939	0.206738725304604
128	encoder layer number = 2	AdaIN block number = 3	1696343452.93781	2960	0.20476633310318
128	encoder layer number = 2	AdaIN block number = 3	1696343457.35477	2981	0.207148388028145
128	encoder layer number = 2	AdaIN block number = 3	1696343461.70879	3002	0.208844065666199
128	encoder layer number = 2	AdaIN block number = 3	1696343465.95279	3023	0.205606728792191
128	encoder layer number = 2	AdaIN block number = 3	1696343470.17978	3044	0.204626873135567
128	encoder layer number = 2	AdaIN block number = 3	1696343474.58025	3065	0.205658942461014
128	encoder layer number = 2	AdaIN block number = 3	1696343478.86779	3086	0.207166358828545
128	encoder layer number = 2	AdaIN block number = 3	1696343483.35345	3107	0.20880015194416
128	encoder layer number = 2	AdaIN block number = 3	1696343487.72845	3128	0.20903804898262
128	encoder layer number = 2	AdaIN block number = 3	1696343491.93038	3149	0.204508602619171
128	encoder layer number = 2	AdaIN block number = 4	1696345562.237	20	0.23277622461319
128	encoder layer number = 2	AdaIN block number = 4	1696345567.297	41	0.223530188202858
128	encoder layer number = 2	AdaIN block number = 4	1696345572.16399	62	0.206754341721535
128	encoder layer number = 2	AdaIN block number = 4	1696345576.76999	83	0.210465580224991
128	encoder layer number = 2	AdaIN block number = 4	1696345581.01571	104	0.216412410140038
128	encoder layer number = 2	AdaIN block number = 4	1696345585.4627	125	0.213923633098602
128	encoder layer number = 2	AdaIN block number = 4	1696345590.06469	146	0.211871236562729
128	encoder layer number = 2	AdaIN block number = 4	1696345594.42469	167	0.203342974185944
128	encoder layer number = 2	AdaIN block number = 4	1696345598.76768	188	0.206943392753601
128	encoder layer number = 2	AdaIN block number = 4	1696345603.37668	209	0.206942051649094
128	encoder layer number = 2	AdaIN block number = 4	1696345607.71067	230	0.218198031187057
128	encoder layer number = 2	AdaIN block number = 4	1696345612.38382	251	0.229637920856476
128	encoder layer number = 2	AdaIN block number = 4	1696345617.29281	272	0.202109321951866
128	encoder layer number = 2	AdaIN block number = 4	1696345622.03581	293	0.225415155291557
128	encoder layer number = 2	AdaIN block number = 4	1696345626.4242	314	0.213046848773956
128	encoder layer number = 2	AdaIN block number = 4	1696345631.14016	335	0.226184397935867
128	encoder layer number = 2	AdaIN block number = 4	1696345635.95619	356	0.223367795348167
128	encoder layer number = 2	AdaIN block number = 4	1696345640.74706	377	0.222691103816032
128	encoder layer number = 2	AdaIN block number = 4	1696345645.26206	398	0.234491690993309
128	encoder layer number = 2	AdaIN block number = 4	1696345649.56267	419	0.223266378045082
128	encoder layer number = 2	AdaIN block number = 4	1696345653.83662	440	0.21278640627861
128	encoder layer number = 2	AdaIN block number = 4	1696345658.14662	461	0.219484433531761
128	encoder layer number = 2	AdaIN block number = 4	1696345662.7723	482	0.212975740432739
128	encoder layer number = 2	AdaIN block number = 4	1696345667.5783	503	0.846567034721375
128	encoder layer number = 2	AdaIN block number = 4	1696345672.4443	524	0.282994389533997
128	encoder layer number = 2	AdaIN block number = 4	1696345677.34532	545	0.232944935560226
128	encoder layer number = 2	AdaIN block number = 4	1696345682.15128	566	0.230211064219475
128	encoder layer number = 2	AdaIN block number = 4	1696345686.75973	587	0.222580224275589
128	encoder layer number = 2	AdaIN block number = 4	1696345691.09763	608	0.219485372304916
128	encoder layer number = 2	AdaIN block number = 4	1696345695.60863	629	0.226604223251343
128	encoder layer number = 2	AdaIN block number = 4	1696345700.15344	650	0.227651298046112
128	encoder layer number = 2	AdaIN block number = 4	1696345704.83743	671	0.227567479014397
128	encoder layer number = 2	AdaIN block number = 4	1696345709.68246	692	0.223624587059021
128	encoder layer number = 2	AdaIN block number = 4	1696345714.26354	713	0.222994402050972
128	encoder layer number = 2	AdaIN block number = 4	1696345718.88551	734	0.221863120794296
128	encoder layer number = 2	AdaIN block number = 4	1696345723.41951	755	0.220737129449844
128	encoder layer number = 2	AdaIN block number = 4	1696345727.77835	776	0.221417725086212
128	encoder layer number = 2	AdaIN block number = 4	1696345732.03934	797	0.221091017127037
128	encoder layer number = 2	AdaIN block number = 4	1696345736.76034	818	0.219859257340431
128	encoder layer number = 2	AdaIN block number = 4	1696345741.36115	839	0.217894494533539
128	encoder layer number = 2	AdaIN block number = 4	1696345745.76617	860	0.215559840202332
128	encoder layer number = 2	AdaIN block number = 4	1696345750.13973	881	0.216946512460709
128	encoder layer number = 2	AdaIN block number = 4	1696345754.65634	902	0.216672033071518
128	encoder layer number = 2	AdaIN block number = 4	1696345758.93979	923	0.218102619051933
128	encoder layer number = 2	AdaIN block number = 4	1696345764.17678	944	0.217217206954956
128	encoder layer number = 2	AdaIN block number = 4	1696345768.71947	965	0.217123359441757
128	encoder layer number = 2	AdaIN block number = 4	1696345773.19043	986	0.215254083275795
128	encoder layer number = 2	AdaIN block number = 4	1696345777.71545	1007	0.218364045023918
128	encoder layer number = 2	AdaIN block number = 4	1696345782.07728	1028	0.219931483268738
128	encoder layer number = 2	AdaIN block number = 4	1696345786.39927	1049	0.220469772815704
128	encoder layer number = 2	AdaIN block number = 4	1696345790.78898	1070	0.221301808953285
128	encoder layer number = 2	AdaIN block number = 4	1696345795.13017	1091	0.221551820635796
128	encoder layer number = 2	AdaIN block number = 4	1696345799.78002	1112	0.21978759765625
128	encoder layer number = 2	AdaIN block number = 4	1696345804.61602	1133	0.222134545445442
128	encoder layer number = 2	AdaIN block number = 4	1696345809.48024	1154	0.220924377441406
128	encoder layer number = 2	AdaIN block number = 4	1696345814.36524	1175	0.222387805581093
128	encoder layer number = 2	AdaIN block number = 4	1696345819.19223	1196	0.221537336707115
128	encoder layer number = 2	AdaIN block number = 4	1696345824.03223	1217	0.221148490905762
128	encoder layer number = 2	AdaIN block number = 4	1696345828.90525	1238	0.222716271877289
128	encoder layer number = 2	AdaIN block number = 4	1696345833.34525	1259	0.221273526549339
128	encoder layer number = 2	AdaIN block number = 4	1696345837.69621	1280	0.220900297164917
128	encoder layer number = 2	AdaIN block number = 4	1696345842.1082	1301	0.221609279513359
128	encoder layer number = 2	AdaIN block number = 4	1696345846.54523	1322	0.22166408598423
128	encoder layer number = 2	AdaIN block number = 4	1696345851.24399	1343	0.221680209040642
128	encoder layer number = 2	AdaIN block number = 4	1696345855.64298	1364	0.22284246981144
128	encoder layer number = 2	AdaIN block number = 4	1696345860.33598	1385	0.221330985426903
128	encoder layer number = 2	AdaIN block number = 4	1696345864.90597	1406	0.220429927110672
128	encoder layer number = 2	AdaIN block number = 4	1696345869.25382	1427	0.220947727560997
128	encoder layer number = 2	AdaIN block number = 4	1696345873.56681	1448	0.220570430159569
128	encoder layer number = 2	AdaIN block number = 4	1696345877.85112	1469	0.220676347613335
128	encoder layer number = 2	AdaIN block number = 4	1696345882.55112	1490	0.222224280238152
128	encoder layer number = 2	AdaIN block number = 4	1696345887.13911	1511	0.22215548157692
128	encoder layer number = 2	AdaIN block number = 4	1696345891.55311	1532	0.222259432077408
128	encoder layer number = 2	AdaIN block number = 4	1696345895.85191	1553	0.2221589833498
128	encoder layer number = 2	AdaIN block number = 4	1696345900.16358	1574	0.221688121557236
128	encoder layer number = 2	AdaIN block number = 4	1696345904.49375	1595	0.221711099147797
128	encoder layer number = 2	AdaIN block number = 4	1696345908.83775	1616	0.222169920802116
128	encoder layer number = 2	AdaIN block number = 4	1696345913.1277	1637	0.222133949398994
128	encoder layer number = 2	AdaIN block number = 4	1696345917.70273	1658	0.222213923931122
128	encoder layer number = 2	AdaIN block number = 4	1696345922.12972	1679	0.221611693501472
128	encoder layer number = 2	AdaIN block number = 4	1696345926.45172	1700	0.220247760415077
128	encoder layer number = 2	AdaIN block number = 4	1696345930.75569	1721	0.221046656370163
128	encoder layer number = 2	AdaIN block number = 4	1696345935.12171	1742	0.221060141921043
128	encoder layer number = 2	AdaIN block number = 4	1696345939.42251	1763	0.221217662096024
128	encoder layer number = 2	AdaIN block number = 4	1696345944.68607	1784	0.220189481973648
128	encoder layer number = 2	AdaIN block number = 4	1696345949.55406	1805	0.22292448580265
128	encoder layer number = 2	AdaIN block number = 4	1696345954.43006	1826	0.222995817661285
128	encoder layer number = 2	AdaIN block number = 4	1696345959.28505	1847	0.222809344530106
128	encoder layer number = 2	AdaIN block number = 4	1696345964.22008	1868	0.22178652882576
128	encoder layer number = 2	AdaIN block number = 4	1696345969.11604	1889	0.221535205841064
128	encoder layer number = 2	AdaIN block number = 4	1696345973.67903	1910	0.220414265990257
128	encoder layer number = 2	AdaIN block number = 4	1696345978.06785	1931	0.220652565360069
128	encoder layer number = 2	AdaIN block number = 4	1696345982.37889	1952	0.221572116017342
128	encoder layer number = 2	AdaIN block number = 4	1696345986.69115	1973	0.221470803022385
128	encoder layer number = 2	AdaIN block number = 4	1696345990.98002	1994	0.220459371805191
128	encoder layer number = 2	AdaIN block number = 4	1696345995.27505	2015	0.223190784454346
128	encoder layer number = 2	AdaIN block number = 4	1696346000.01301	2036	0.220389842987061
128	encoder layer number = 2	AdaIN block number = 4	1696346004.63595	2057	0.222325667738914
128	encoder layer number = 2	AdaIN block number = 4	1696346008.99031	2078	0.220707982778549
128	encoder layer number = 2	AdaIN block number = 4	1696346013.70961	2099	0.218266755342484
128	encoder layer number = 2	AdaIN block number = 4	1696346018.10161	2120	0.223049685359001
128	encoder layer number = 2	AdaIN block number = 4	1696346022.4626	2141	0.22465343773365
128	encoder layer number = 2	AdaIN block number = 4	1696346026.76888	2162	0.223531171679497
128	encoder layer number = 2	AdaIN block number = 4	1696346031.16394	2183	0.22486923635006
128	encoder layer number = 2	AdaIN block number = 4	1696346035.65793	2204	0.223661661148071
128	encoder layer number = 2	AdaIN block number = 4	1696346040.09693	2225	0.222470596432686
128	encoder layer number = 2	AdaIN block number = 4	1696346044.75592	2246	0.222978934645653
128	encoder layer number = 2	AdaIN block number = 4	1696346049.58191	2267	0.222806736826897
128	encoder layer number = 2	AdaIN block number = 4	1696346054.47495	2288	1.0958411693573
128	encoder layer number = 2	AdaIN block number = 4	1696346059.3649	2309	3.17670106887817
128	encoder layer number = 2	AdaIN block number = 4	1696346064.2869	2330	9.67366981506348
128	encoder layer number = 2	AdaIN block number = 4	1696346069.07589	2351	9.02523803710938
128	encoder layer number = 2	AdaIN block number = 4	1696346073.78789	2372	9.43227195739746
128	encoder layer number = 2	AdaIN block number = 4	1696346078.25534	2393	9.51823043823242
128	encoder layer number = 2	AdaIN block number = 4	1696346083.04205	2414	9.4500617980957
128	encoder layer number = 2	AdaIN block number = 4	1696346087.83502	2435	9.41617584228516
128	encoder layer number = 2	AdaIN block number = 4	1696346092.23316	2456	9.39967918395996
128	encoder layer number = 2	AdaIN block number = 4	1696346096.55684	2477	9.37992477416992
128	encoder layer number = 2	AdaIN block number = 4	1696346100.83287	2498	9.36804008483887
128	encoder layer number = 2	AdaIN block number = 4	1696346105.14683	2519	9.35873413085938
128	encoder layer number = 2	AdaIN block number = 4	1696346109.46385	2540	9.33507919311523
128	encoder layer number = 2	AdaIN block number = 4	1696346113.76285	2561	9.31388282775879
128	encoder layer number = 2	AdaIN block number = 4	1696346118.52381	2582	9.2994384765625
128	encoder layer number = 2	AdaIN block number = 4	1696346123.31183	2603	9.28822135925293
128	encoder layer number = 2	AdaIN block number = 4	1696346127.72583	2624	9.28269577026367
128	encoder layer number = 2	AdaIN block number = 4	1696346132.32444	2645	9.2849063873291
128	encoder layer number = 2	AdaIN block number = 4	1696346137.10243	2666	9.29232025146484
128	encoder layer number = 2	AdaIN block number = 4	1696346141.95743	2687	9.30138778686523
128	encoder layer number = 2	AdaIN block number = 4	1696346146.79945	2708	9.31184768676758
128	encoder layer number = 2	AdaIN block number = 4	1696346151.22008	2729	9.32707691192627
128	encoder layer number = 2	AdaIN block number = 4	1696346155.5791	2750	9.327392578125
128	encoder layer number = 2	AdaIN block number = 4	1696346160.10412	2771	9.31483840942383
128	encoder layer number = 2	AdaIN block number = 4	1696346164.44114	2792	9.29776191711426
128	encoder layer number = 2	AdaIN block number = 4	1696346168.76493	2813	9.2828483581543
128	encoder layer number = 2	AdaIN block number = 4	1696346173.0979	2834	9.26638031005859
128	encoder layer number = 2	AdaIN block number = 4	1696346177.3659	2855	9.25067806243896
128	encoder layer number = 2	AdaIN block number = 4	1696346181.69746	2876	9.23611068725586
128	encoder layer number = 2	AdaIN block number = 4	1696346186.07246	2897	9.2214298248291
128	encoder layer number = 2	AdaIN block number = 4	1696346190.4171	2918	9.20876312255859
128	encoder layer number = 2	AdaIN block number = 4	1696346194.69415	2939	9.19621658325195
128	encoder layer number = 2	AdaIN block number = 4	1696346199.06547	2960	9.18358421325684
128	encoder layer number = 2	AdaIN block number = 4	1696346203.44549	2981	9.17150688171387
128	encoder layer number = 2	AdaIN block number = 4	1696346207.94152	3002	9.15857410430908
128	encoder layer number = 2	AdaIN block number = 4	1696346212.67648	3023	9.14429664611816
128	encoder layer number = 2	AdaIN block number = 4	1696346217.031	3044	9.13132858276367
128	encoder layer number = 2	AdaIN block number = 4	1696346221.33299	3065	9.11722469329834
128	encoder layer number = 2	AdaIN block number = 4	1696346225.60318	3086	9.1038761138916
128	encoder layer number = 2	AdaIN block number = 4	1696346230.07871	3107	9.08459281921387
128	encoder layer number = 2	AdaIN block number = 4	1696346234.6397	3128	9.06851196289062
128	encoder layer number = 2	AdaIN block number = 4	1696346239.4387	3149	9.04884910583496
128	encoder layer number = 3	AdaIN block number = 2	1696348363.70738	20	0.214970156550407
128	encoder layer number = 3	AdaIN block number = 2	1696348368.85135	41	0.219435140490532
128	encoder layer number = 3	AdaIN block number = 2	1696348373.95336	62	0.230028837919235
128	encoder layer number = 3	AdaIN block number = 2	1696348379.02234	83	0.223592013120651
128	encoder layer number = 3	AdaIN block number = 2	1696348384.05633	104	0.225768372416496
128	encoder layer number = 3	AdaIN block number = 2	1696348389.15233	125	0.22456356883049
128	encoder layer number = 3	AdaIN block number = 2	1696348394.23132	146	0.21577961742878
128	encoder layer number = 3	AdaIN block number = 2	1696348399.31431	167	0.217555522918701
128	encoder layer number = 3	AdaIN block number = 2	1696348404.39884	188	0.219421476125717
128	encoder layer number = 3	AdaIN block number = 2	1696348409.48483	209	0.221646025776863
128	encoder layer number = 3	AdaIN block number = 2	1696348414.59282	230	0.234865337610245
128	encoder layer number = 3	AdaIN block number = 2	1696348419.76182	251	0.220167204737663
128	encoder layer number = 3	AdaIN block number = 2	1696348424.64185	272	0.21438156068325
128	encoder layer number = 3	AdaIN block number = 2	1696348429.18481	293	0.219695955514908
128	encoder layer number = 3	AdaIN block number = 2	1696348433.59584	314	0.215122163295746
128	encoder layer number = 3	AdaIN block number = 2	1696348437.89407	335	0.222448498010635
128	encoder layer number = 3	AdaIN block number = 2	1696348442.33962	356	0.224623516201973
128	encoder layer number = 3	AdaIN block number = 2	1696348447.15862	377	0.21329827606678
128	encoder layer number = 3	AdaIN block number = 2	1696348451.64561	398	0.21741384267807
128	encoder layer number = 3	AdaIN block number = 2	1696348456.13153	419	0.206471100449562
128	encoder layer number = 3	AdaIN block number = 2	1696348460.91745	440	0.208754345774651
128	encoder layer number = 3	AdaIN block number = 2	1696348465.52147	461	0.208383411169052
128	encoder layer number = 3	AdaIN block number = 2	1696348470.01432	482	0.208515703678131
128	encoder layer number = 3	AdaIN block number = 2	1696348474.49105	503	0.212417870759964
128	encoder layer number = 3	AdaIN block number = 2	1696348478.97304	524	0.205506533384323
128	encoder layer number = 3	AdaIN block number = 2	1696348483.47901	545	0.21431565284729
128	encoder layer number = 3	AdaIN block number = 2	1696348488.30913	566	0.215602606534958
128	encoder layer number = 3	AdaIN block number = 2	1696348493.30912	587	0.21202327311039
128	encoder layer number = 3	AdaIN block number = 2	1696348497.93409	608	0.209009870886803
128	encoder layer number = 3	AdaIN block number = 2	1696348502.38857	629	0.206943497061729
128	encoder layer number = 3	AdaIN block number = 2	1696348507.18665	650	0.210242405533791
128	encoder layer number = 3	AdaIN block number = 2	1696348511.69473	671	0.216100603342056
128	encoder layer number = 3	AdaIN block number = 2	1696348516.11112	692	0.21301805973053
128	encoder layer number = 3	AdaIN block number = 2	1696348520.54312	713	0.207444250583649
128	encoder layer number = 3	AdaIN block number = 2	1696348525.42014	734	0.209898740053177
128	encoder layer number = 3	AdaIN block number = 2	1696348530.40311	755	0.212218478322029
128	encoder layer number = 3	AdaIN block number = 2	1696348535.2461	776	0.213565498590469
128	encoder layer number = 3	AdaIN block number = 2	1696348539.80778	797	0.212358325719833
128	encoder layer number = 3	AdaIN block number = 2	1696348544.55374	818	0.211350157856941
128	encoder layer number = 3	AdaIN block number = 2	1696348549.31073	839	0.211672529578209
128	encoder layer number = 3	AdaIN block number = 2	1696348554.37573	860	0.208314090967178
128	encoder layer number = 3	AdaIN block number = 2	1696348559.14875	881	0.206355571746826
128	encoder layer number = 3	AdaIN block number = 2	1696348563.83276	902	0.210183307528496
128	encoder layer number = 3	AdaIN block number = 2	1696348568.61574	923	0.208789557218552
128	encoder layer number = 3	AdaIN block number = 2	1696348573.23474	944	0.215124532580376
128	encoder layer number = 3	AdaIN block number = 2	1696348577.86739	965	0.207266688346863
128	encoder layer number = 3	AdaIN block number = 2	1696348583.32639	986	0.203898712992668
128	encoder layer number = 3	AdaIN block number = 2	1696348588.36935	1007	0.201639667153358
128	encoder layer number = 3	AdaIN block number = 2	1696348593.43634	1028	0.214907169342041
128	encoder layer number = 3	AdaIN block number = 2	1696348598.71634	1049	0.215037167072296
128	encoder layer number = 3	AdaIN block number = 2	1696348603.82035	1070	0.207401305437088
128	encoder layer number = 3	AdaIN block number = 2	1696348608.67732	1091	0.206526204943657
128	encoder layer number = 3	AdaIN block number = 2	1696348613.47335	1112	0.208489865064621
128	encoder layer number = 3	AdaIN block number = 2	1696348618.35131	1133	0.209623664617538
128	encoder layer number = 3	AdaIN block number = 2	1696348623.46131	1154	0.20973040163517
128	encoder layer number = 3	AdaIN block number = 2	1696348628.6793	1175	0.211947903037071
128	encoder layer number = 3	AdaIN block number = 2	1696348633.73229	1196	0.211122661828995
128	encoder layer number = 3	AdaIN block number = 2	1696348638.66132	1217	0.212736964225769
128	encoder layer number = 3	AdaIN block number = 2	1696348643.67928	1238	0.21042999625206
128	encoder layer number = 3	AdaIN block number = 2	1696348648.54631	1259	0.217088490724564
128	encoder layer number = 3	AdaIN block number = 2	1696348653.07231	1280	0.215591803193092
128	encoder layer number = 3	AdaIN block number = 2	1696348657.53461	1301	0.211871922016144
128	encoder layer number = 3	AdaIN block number = 2	1696348662.54328	1322	0.213912799954414
128	encoder layer number = 3	AdaIN block number = 2	1696348667.46128	1343	0.20950610935688
128	encoder layer number = 3	AdaIN block number = 2	1696348671.98527	1364	0.211005046963692
128	encoder layer number = 3	AdaIN block number = 2	1696348676.42427	1385	0.210800647735596
128	encoder layer number = 3	AdaIN block number = 2	1696348680.93349	1406	0.208203077316284
128	encoder layer number = 3	AdaIN block number = 2	1696348685.33609	1427	0.208377853035927
128	encoder layer number = 3	AdaIN block number = 2	1696348689.81106	1448	0.211508467793465
128	encoder layer number = 3	AdaIN block number = 2	1696348694.30952	1469	0.209491908550262
128	encoder layer number = 3	AdaIN block number = 2	1696348698.81283	1490	0.212028041481972
128	encoder layer number = 3	AdaIN block number = 2	1696348703.20774	1511	0.214161276817322
128	encoder layer number = 3	AdaIN block number = 2	1696348707.68957	1532	0.211754664778709
128	encoder layer number = 3	AdaIN block number = 2	1696348712.55056	1553	0.210594266653061
128	encoder layer number = 3	AdaIN block number = 2	1696348717.59956	1574	0.213561087846756
128	encoder layer number = 3	AdaIN block number = 2	1696348722.70955	1595	0.213502898812294
128	encoder layer number = 3	AdaIN block number = 2	1696348727.28655	1616	0.209122642874718
128	encoder layer number = 3	AdaIN block number = 2	1696348731.75953	1637	0.212947532534599
128	encoder layer number = 3	AdaIN block number = 2	1696348736.6009	1658	0.210914313793182
128	encoder layer number = 3	AdaIN block number = 2	1696348741.67288	1679	0.216324836015701
128	encoder layer number = 3	AdaIN block number = 2	1696348746.50263	1700	0.211408868432045
128	encoder layer number = 3	AdaIN block number = 2	1696348751.02167	1721	0.212737858295441
128	encoder layer number = 3	AdaIN block number = 2	1696348755.84066	1742	0.21128922700882
128	encoder layer number = 3	AdaIN block number = 2	1696348760.83466	1763	0.21104371547699
128	encoder layer number = 3	AdaIN block number = 2	1696348765.85365	1784	0.212975651025772
128	encoder layer number = 3	AdaIN block number = 2	1696348770.92765	1805	0.215614840388298
128	encoder layer number = 3	AdaIN block number = 2	1696348775.98864	1826	0.214017525315285
128	encoder layer number = 3	AdaIN block number = 2	1696348780.5821	1847	0.212446540594101
128	encoder layer number = 3	AdaIN block number = 2	1696348785.06612	1868	0.209467276930809
128	encoder layer number = 3	AdaIN block number = 2	1696348789.97409	1889	0.216323167085648
128	encoder layer number = 3	AdaIN block number = 2	1696348794.99609	1910	0.211235269904137
128	encoder layer number = 3	AdaIN block number = 2	1696348799.57308	1931	0.211040765047073
128	encoder layer number = 3	AdaIN block number = 2	1696348804.07408	1952	0.216047689318657
128	encoder layer number = 3	AdaIN block number = 2	1696348808.53207	1973	0.211169928312302
128	encoder layer number = 3	AdaIN block number = 2	1696348812.99809	1994	0.213819831609726
128	encoder layer number = 3	AdaIN block number = 2	1696348817.45923	2015	0.205290049314499
128	encoder layer number = 3	AdaIN block number = 2	1696348821.93422	2036	0.2108184248209
128	encoder layer number = 3	AdaIN block number = 2	1696348826.79693	2057	0.209990635514259
128	encoder layer number = 3	AdaIN block number = 2	1696348831.85392	2078	0.209954664111137
128	encoder layer number = 3	AdaIN block number = 2	1696348836.91792	2099	0.211548775434494
128	encoder layer number = 3	AdaIN block number = 2	1696348841.76991	2120	0.211009308695793
128	encoder layer number = 3	AdaIN block number = 2	1696348846.29391	2141	0.210491001605988
128	encoder layer number = 3	AdaIN block number = 2	1696348850.84793	2162	0.212867826223373
128	encoder layer number = 3	AdaIN block number = 2	1696348855.7819	2183	0.213270217180252
128	encoder layer number = 3	AdaIN block number = 2	1696348860.72789	2204	0.210560709238052
128	encoder layer number = 3	AdaIN block number = 2	1696348865.29789	2225	0.212727010250092
128	encoder layer number = 3	AdaIN block number = 2	1696348869.82288	2246	0.207899928092957
128	encoder layer number = 3	AdaIN block number = 2	1696348874.3219	2267	0.212414994835854
128	encoder layer number = 3	AdaIN block number = 2	1696348879.05365	2288	0.206928730010986
128	encoder layer number = 3	AdaIN block number = 2	1696348884.06864	2309	0.209170341491699
128	encoder layer number = 3	AdaIN block number = 2	1696348889.15364	2330	0.210128605365753
128	encoder layer number = 3	AdaIN block number = 2	1696348894.57154	2351	0.218054860830307
128	encoder layer number = 3	AdaIN block number = 2	1696348899.59053	2372	0.209699735045433
128	encoder layer number = 3	AdaIN block number = 2	1696348904.71453	2393	0.21144662797451
128	encoder layer number = 3	AdaIN block number = 2	1696348909.36652	2414	0.212066724896431
128	encoder layer number = 3	AdaIN block number = 2	1696348913.86665	2435	0.20830063521862
128	encoder layer number = 3	AdaIN block number = 2	1696348918.32652	2456	0.210206657648087
128	encoder layer number = 3	AdaIN block number = 2	1696348922.86352	2477	0.20999301970005
128	encoder layer number = 3	AdaIN block number = 2	1696348927.38051	2498	0.208542138338089
128	encoder layer number = 3	AdaIN block number = 2	1696348931.81017	2519	0.211635828018188
128	encoder layer number = 3	AdaIN block number = 2	1696348936.34237	2540	0.210952758789062
128	encoder layer number = 3	AdaIN block number = 2	1696348941.12135	2561	0.211849823594093
128	encoder layer number = 3	AdaIN block number = 2	1696348946.05934	2582	0.216659873723984
128	encoder layer number = 3	AdaIN block number = 2	1696348950.94034	2603	0.214624583721161
128	encoder layer number = 3	AdaIN block number = 2	1696348955.50233	2624	0.213721603155136
128	encoder layer number = 3	AdaIN block number = 2	1696348959.98968	2645	0.211243271827698
128	encoder layer number = 3	AdaIN block number = 2	1696348964.81764	2666	0.209945604205132
128	encoder layer number = 3	AdaIN block number = 2	1696348969.75966	2687	0.214548766613007
128	encoder layer number = 3	AdaIN block number = 2	1696348974.70763	2708	0.212456300854683
128	encoder layer number = 3	AdaIN block number = 2	1696348979.89362	2729	0.213062256574631
128	encoder layer number = 3	AdaIN block number = 2	1696348984.79965	2750	0.21247935295105
128	encoder layer number = 3	AdaIN block number = 2	1696348989.34069	2771	0.211450830101967
128	encoder layer number = 3	AdaIN block number = 2	1696348993.81136	2792	0.209412306547165
128	encoder layer number = 3	AdaIN block number = 2	1696348998.26806	2813	0.211225658655167
128	encoder layer number = 3	AdaIN block number = 2	1696349002.77306	2834	0.208558782935143
128	encoder layer number = 3	AdaIN block number = 2	1696349007.55802	2855	0.214330181479454
128	encoder layer number = 3	AdaIN block number = 2	1696349011.97505	2876	0.21451635658741
128	encoder layer number = 3	AdaIN block number = 2	1696349016.86101	2897	0.213941395282745
128	encoder layer number = 3	AdaIN block number = 2	1696349021.91201	2918	0.217500448226929
128	encoder layer number = 3	AdaIN block number = 2	1696349026.995	2939	0.212052077054977
128	encoder layer number = 3	AdaIN block number = 2	1696349032.02099	2960	0.208900973200798
128	encoder layer number = 3	AdaIN block number = 2	1696349037.03199	2981	0.214088171720505
128	encoder layer number = 3	AdaIN block number = 2	1696349041.90201	3002	0.210953921079636
128	encoder layer number = 3	AdaIN block number = 2	1696349046.42189	3023	0.209801316261292
128	encoder layer number = 3	AdaIN block number = 2	1696349050.88085	3044	0.207368403673172
128	encoder layer number = 3	AdaIN block number = 2	1696349055.35788	3065	0.207613542675972
128	encoder layer number = 3	AdaIN block number = 2	1696349059.8356	3086	0.210174143314362
128	encoder layer number = 3	AdaIN block number = 2	1696349064.69612	3107	0.207425713539124
128	encoder layer number = 3	AdaIN block number = 2	1696349069.63915	3128	0.209334686398506
128	encoder layer number = 3	AdaIN block number = 2	1696349074.39811	3149	0.207041054964066
128	encoder layer number = 3	AdaIN block number = 3	1696351274.59275	20	0.222162306308746
128	encoder layer number = 3	AdaIN block number = 3	1696351279.72069	41	0.206324070692062
128	encoder layer number = 3	AdaIN block number = 3	1696351284.95167	62	0.218378469347954
128	encoder layer number = 3	AdaIN block number = 3	1696351290.13765	83	0.215376526117325
128	encoder layer number = 3	AdaIN block number = 3	1696351295.29663	104	0.202795669436455
128	encoder layer number = 3	AdaIN block number = 3	1696351300.55562	125	0.220521003007889
128	encoder layer number = 3	AdaIN block number = 3	1696351305.81761	146	0.2145756483078
128	encoder layer number = 3	AdaIN block number = 3	1696351311.03757	167	0.216233715415001
128	encoder layer number = 3	AdaIN block number = 3	1696351316.26055	188	0.215935915708542
128	encoder layer number = 3	AdaIN block number = 3	1696351321.45253	209	0.220235005021095
128	encoder layer number = 3	AdaIN block number = 3	1696351326.72653	230	0.215521201491356
128	encoder layer number = 3	AdaIN block number = 3	1696351331.99848	251	0.219225630164146
128	encoder layer number = 3	AdaIN block number = 3	1696351337.23946	272	0.215135082602501
128	encoder layer number = 3	AdaIN block number = 3	1696351342.47344	293	0.206836670637131
128	encoder layer number = 3	AdaIN block number = 3	1696351347.68042	314	0.206884130835533
128	encoder layer number = 3	AdaIN block number = 3	1696351352.96743	335	0.197325244545937
128	encoder layer number = 3	AdaIN block number = 3	1696351357.77141	356	0.201624065637589
128	encoder layer number = 3	AdaIN block number = 3	1696351362.5224	377	0.204611450433731
128	encoder layer number = 3	AdaIN block number = 3	1696351367.56534	398	0.199925005435944
128	encoder layer number = 3	AdaIN block number = 3	1696351372.71332	419	0.200552105903625
128	encoder layer number = 3	AdaIN block number = 3	1696351377.73434	440	0.205204039812088
128	encoder layer number = 3	AdaIN block number = 3	1696351382.43399	461	0.195306822657585
128	encoder layer number = 3	AdaIN block number = 3	1696351386.97319	482	0.202834859490395
128	encoder layer number = 3	AdaIN block number = 3	1696351391.62793	503	0.195526584982872
128	encoder layer number = 3	AdaIN block number = 3	1696351396.25891	524	0.20348259806633
128	encoder layer number = 3	AdaIN block number = 3	1696351400.9287	545	0.199776127934456
128	encoder layer number = 3	AdaIN block number = 3	1696351406.01234	566	0.205165237188339
128	encoder layer number = 3	AdaIN block number = 3	1696351411.85729	587	0.202770590782166
128	encoder layer number = 3	AdaIN block number = 3	1696351416.7933	608	0.205515995621681
128	encoder layer number = 3	AdaIN block number = 3	1696351421.47628	629	0.205545529723167
128	encoder layer number = 3	AdaIN block number = 3	1696351426.54323	650	0.208982467651367
128	encoder layer number = 3	AdaIN block number = 3	1696351431.72721	671	0.206537470221519
128	encoder layer number = 3	AdaIN block number = 3	1696351436.4882	692	0.206476271152496
128	encoder layer number = 3	AdaIN block number = 3	1696351441.63617	713	0.208179399371147
128	encoder layer number = 3	AdaIN block number = 3	1696351446.84315	734	0.20398011803627
128	encoder layer number = 3	AdaIN block number = 3	1696351452.01813	755	0.20712012052536
128	encoder layer number = 3	AdaIN block number = 3	1696351457.06914	776	0.209905564785004
128	encoder layer number = 3	AdaIN block number = 3	1696351462.14128	797	0.203776359558105
128	encoder layer number = 3	AdaIN block number = 3	1696351467.02026	818	0.210669010877609
128	encoder layer number = 3	AdaIN block number = 3	1696351471.68331	839	0.209182649850845
128	encoder layer number = 3	AdaIN block number = 3	1696351476.78129	860	0.207077488303185
128	encoder layer number = 3	AdaIN block number = 3	1696351482.06027	881	0.212382912635803
128	encoder layer number = 3	AdaIN block number = 3	1696351487.04279	902	0.209549874067307
128	encoder layer number = 3	AdaIN block number = 3	1696351491.82346	923	0.206380739808083
128	encoder layer number = 3	AdaIN block number = 3	1696351496.7035	944	0.206155776977539
128	encoder layer number = 3	AdaIN block number = 3	1696351501.46413	965	0.207040831446648
128	encoder layer number = 3	AdaIN block number = 3	1696351506.17108	986	0.206494584679604
128	encoder layer number = 3	AdaIN block number = 3	1696351510.71008	1007	0.20725080370903
128	encoder layer number = 3	AdaIN block number = 3	1696351515.40597	1028	0.203969702124596
128	encoder layer number = 3	AdaIN block number = 3	1696351520.27892	1049	0.208824187517166
128	encoder layer number = 3	AdaIN block number = 3	1696351525.50295	1070	0.207400009036064
128	encoder layer number = 3	AdaIN block number = 3	1696351530.55097	1091	0.207754388451576
128	encoder layer number = 3	AdaIN block number = 3	1696351535.59841	1112	0.209200248122215
128	encoder layer number = 3	AdaIN block number = 3	1696351540.66943	1133	0.2074164301157
128	encoder layer number = 3	AdaIN block number = 3	1696351545.3785	1154	0.205738380551338
128	encoder layer number = 3	AdaIN block number = 3	1696351550.39649	1175	0.203276187181473
128	encoder layer number = 3	AdaIN block number = 3	1696351555.09302	1196	0.208957999944687
128	encoder layer number = 3	AdaIN block number = 3	1696351559.98001	1217	0.20065239071846
128	encoder layer number = 3	AdaIN block number = 3	1696351565.25899	1238	0.206559240818024
128	encoder layer number = 3	AdaIN block number = 3	1696351569.94597	1259	0.202315181493759
128	encoder layer number = 3	AdaIN block number = 3	1696351574.47295	1280	0.199207037687302
128	encoder layer number = 3	AdaIN block number = 3	1696351579.06362	1301	0.203747853636742
128	encoder layer number = 3	AdaIN block number = 3	1696351583.75149	1322	0.200530961155891
128	encoder layer number = 3	AdaIN block number = 3	1696351588.95744	1343	0.201476663351059
128	encoder layer number = 3	AdaIN block number = 3	1696351594.00147	1364	0.201235890388489
128	encoder layer number = 3	AdaIN block number = 3	1696351598.80846	1385	0.203799068927765
128	encoder layer number = 3	AdaIN block number = 3	1696351603.51506	1406	0.200524732470512
128	encoder layer number = 3	AdaIN block number = 3	1696351608.52241	1427	0.202501863241196
128	encoder layer number = 3	AdaIN block number = 3	1696351613.21546	1448	0.201392561197281
128	encoder layer number = 3	AdaIN block number = 3	1696351618.36759	1469	0.200651273131371
128	encoder layer number = 3	AdaIN block number = 3	1696351623.55757	1490	0.208267539739609
128	encoder layer number = 3	AdaIN block number = 3	1696351628.65455	1511	0.204120993614197
128	encoder layer number = 3	AdaIN block number = 3	1696351633.80931	1532	0.201957911252975
128	encoder layer number = 3	AdaIN block number = 3	1696351638.89433	1553	0.199572592973709
128	encoder layer number = 3	AdaIN block number = 3	1696351643.97373	1574	0.201877444982529
128	encoder layer number = 3	AdaIN block number = 3	1696351648.94574	1595	0.203581899404526
128	encoder layer number = 3	AdaIN block number = 3	1696351654.08673	1616	0.199458211660385
128	encoder layer number = 3	AdaIN block number = 3	1696351658.92168	1637	0.199621438980103
128	encoder layer number = 3	AdaIN block number = 3	1696351664.09468	1658	0.204637631773949
128	encoder layer number = 3	AdaIN block number = 3	1696351669.34364	1679	0.200618475675583
128	encoder layer number = 3	AdaIN block number = 3	1696351674.58266	1700	0.204703360795975
128	encoder layer number = 3	AdaIN block number = 3	1696351679.74461	1721	0.198402673006058
128	encoder layer number = 3	AdaIN block number = 3	1696351684.95159	1742	0.199576869606972
128	encoder layer number = 3	AdaIN block number = 3	1696351690.17958	1763	0.202590718865395
128	encoder layer number = 3	AdaIN block number = 3	1696351695.46455	1784	0.20109549164772
128	encoder layer number = 3	AdaIN block number = 3	1696351700.71953	1805	0.20261886715889
128	encoder layer number = 3	AdaIN block number = 3	1696351705.80555	1826	0.201667815446854
128	encoder layer number = 3	AdaIN block number = 3	1696351710.4905	1847	0.200879603624344
128	encoder layer number = 3	AdaIN block number = 3	1696351715.31051	1868	0.203670382499695
128	encoder layer number = 3	AdaIN block number = 3	1696351720.1675	1889	0.20024710893631
128	encoder layer number = 3	AdaIN block number = 3	1696351724.82248	1910	0.197173103690147
128	encoder layer number = 3	AdaIN block number = 3	1696351729.50743	1931	0.201320424675941
128	encoder layer number = 3	AdaIN block number = 3	1696351734.11648	1952	0.201288998126984
128	encoder layer number = 3	AdaIN block number = 3	1696351739.0627	1973	0.198270708322525
128	encoder layer number = 3	AdaIN block number = 3	1696351744.30168	1994	0.203281581401825
128	encoder layer number = 3	AdaIN block number = 3	1696351749.4377	2015	0.204998627305031
128	encoder layer number = 3	AdaIN block number = 3	1696351754.13215	2036	0.199692159891129
128	encoder layer number = 3	AdaIN block number = 3	1696351758.91537	2057	0.201743870973587
128	encoder layer number = 3	AdaIN block number = 3	1696351763.75038	2078	0.20262998342514
128	encoder layer number = 3	AdaIN block number = 3	1696351768.25837	2099	0.200031772255898
128	encoder layer number = 3	AdaIN block number = 3	1696351773.05361	2120	0.196273878216743
128	encoder layer number = 3	AdaIN block number = 3	1696351778.08957	2141	0.198896691203117
128	encoder layer number = 3	AdaIN block number = 3	1696351782.82955	2162	0.203162774443626
128	encoder layer number = 3	AdaIN block number = 3	1696351787.84458	2183	0.203224390745163
128	encoder layer number = 3	AdaIN block number = 3	1696351792.57005	2204	0.204305499792099
128	encoder layer number = 3	AdaIN block number = 3	1696351797.54204	2225	0.198671743273735
128	encoder layer number = 3	AdaIN block number = 3	1696351802.28867	2246	0.201458513736725
128	encoder layer number = 3	AdaIN block number = 3	1696351807.38498	2267	0.203509241342545
128	encoder layer number = 3	AdaIN block number = 3	1696351812.05097	2288	0.202686801552773
128	encoder layer number = 3	AdaIN block number = 3	1696351816.97254	2309	0.201461121439934
128	encoder layer number = 3	AdaIN block number = 3	1696351821.65352	2330	0.199826717376709
128	encoder layer number = 3	AdaIN block number = 3	1696351826.29482	2351	0.201239615678787
128	encoder layer number = 3	AdaIN block number = 3	1696351831.00242	2372	0.207688137888908
128	encoder layer number = 3	AdaIN block number = 3	1696351836.11844	2393	0.201419502496719
128	encoder layer number = 3	AdaIN block number = 3	1696351841.31342	2414	0.201697543263435
128	encoder layer number = 3	AdaIN block number = 3	1696351846.3434	2435	0.198475331068039
128	encoder layer number = 3	AdaIN block number = 3	1696351851.41436	2456	0.20688508450985
128	encoder layer number = 3	AdaIN block number = 3	1696351856.18288	2477	0.20310015976429
128	encoder layer number = 3	AdaIN block number = 3	1696351860.81587	2498	0.200818538665771
128	encoder layer number = 3	AdaIN block number = 3	1696351865.49152	2519	0.203522741794586
128	encoder layer number = 3	AdaIN block number = 3	1696351870.1415	2540	0.201052665710449
128	encoder layer number = 3	AdaIN block number = 3	1696351875.17713	2561	0.203298896551132
128	encoder layer number = 3	AdaIN block number = 3	1696351879.96007	2582	0.200200989842415
128	encoder layer number = 3	AdaIN block number = 3	1696351884.67496	2603	0.199139162898064
128	encoder layer number = 3	AdaIN block number = 3	1696351889.39094	2624	0.204569518566132
128	encoder layer number = 3	AdaIN block number = 3	1696351894.49496	2645	0.201002106070518
128	encoder layer number = 3	AdaIN block number = 3	1696351899.58795	2666	0.202848479151726
128	encoder layer number = 3	AdaIN block number = 3	1696351904.2409	2687	0.199178144335747
128	encoder layer number = 3	AdaIN block number = 3	1696351909.22288	2708	0.201505109667778
128	encoder layer number = 3	AdaIN block number = 3	1696351913.90087	2729	0.202472656965256
128	encoder layer number = 3	AdaIN block number = 3	1696351918.56474	2750	0.199578732252121
128	encoder layer number = 3	AdaIN block number = 3	1696351923.62763	2771	0.200104057788849
128	encoder layer number = 3	AdaIN block number = 3	1696351928.3766	2792	0.195721730589867
128	encoder layer number = 3	AdaIN block number = 3	1696351933.02059	2813	0.205292761325836
128	encoder layer number = 3	AdaIN block number = 3	1696351937.59757	2834	0.20237036049366
128	encoder layer number = 3	AdaIN block number = 3	1696351942.27757	2855	0.199760943651199
128	encoder layer number = 3	AdaIN block number = 3	1696351946.93944	2876	0.203262805938721
128	encoder layer number = 3	AdaIN block number = 3	1696351952.58341	2897	0.202375754714012
128	encoder layer number = 3	AdaIN block number = 3	1696351957.5824	2918	0.203185766935349
128	encoder layer number = 3	AdaIN block number = 3	1696351962.73038	2939	0.197730749845505
128	encoder layer number = 3	AdaIN block number = 3	1696351967.98037	2960	0.200923591852188
128	encoder layer number = 3	AdaIN block number = 3	1696351973.06535	2981	0.19738906621933
128	encoder layer number = 3	AdaIN block number = 3	1696351978.13637	3002	0.198647007346153
128	encoder layer number = 3	AdaIN block number = 3	1696351983.37232	3023	0.202653884887695
128	encoder layer number = 3	AdaIN block number = 3	1696351988.2083	3044	0.20015025138855
128	encoder layer number = 3	AdaIN block number = 3	1696351993.01629	3065	0.204311221837997
128	encoder layer number = 3	AdaIN block number = 3	1696351998.16027	3086	0.198192611336708
128	encoder layer number = 3	AdaIN block number = 3	1696352003.23025	3107	0.201531827449799
128	encoder layer number = 3	AdaIN block number = 3	1696352008.47424	3128	0.201451867818832
128	encoder layer number = 3	AdaIN block number = 3	1696352013.49322	3149	0.204822957515717
128	encoder layer number = 3	AdaIN block number = 4	1696354283.33819	20	0.217106193304062
128	encoder layer number = 3	AdaIN block number = 4	1696354288.37918	41	0.214939057826996
128	encoder layer number = 3	AdaIN block number = 4	1696354293.58518	62	0.2166588306427
128	encoder layer number = 3	AdaIN block number = 4	1696354298.93513	83	0.215816229581833
128	encoder layer number = 3	AdaIN block number = 4	1696354304.25416	104	0.217366725206375
128	encoder layer number = 3	AdaIN block number = 4	1696354309.20415	125	0.220406353473663
128	encoder layer number = 3	AdaIN block number = 4	1696354314.38794	146	0.217826917767525
128	encoder layer number = 3	AdaIN block number = 4	1696354319.8289	167	0.216539472341537
128	encoder layer number = 3	AdaIN block number = 4	1696354324.91493	188	0.207129865884781
128	encoder layer number = 3	AdaIN block number = 4	1696354330.08289	209	0.205453127622604
128	encoder layer number = 3	AdaIN block number = 4	1696354334.95854	230	0.267370402812958
128	encoder layer number = 3	AdaIN block number = 4	1696354339.71157	251	0.211784362792969
128	encoder layer number = 3	AdaIN block number = 4	1696354344.95356	272	0.204788848757744
128	encoder layer number = 3	AdaIN block number = 4	1696354350.40552	293	0.214856803417206
128	encoder layer number = 3	AdaIN block number = 4	1696354355.87252	314	0.220045432448387
128	encoder layer number = 3	AdaIN block number = 4	1696354361.30851	335	0.218849644064903
128	encoder layer number = 3	AdaIN block number = 4	1696354366.5165	356	0.213784575462341
128	encoder layer number = 3	AdaIN block number = 4	1696354371.90249	377	0.217750921845436
128	encoder layer number = 3	AdaIN block number = 4	1696354376.78782	398	0.215749472379684
128	encoder layer number = 3	AdaIN block number = 4	1696354381.86157	419	0.213400289416313
128	encoder layer number = 3	AdaIN block number = 4	1696354386.83559	440	0.21274009346962
128	encoder layer number = 3	AdaIN block number = 4	1696354391.62049	461	0.208358243107796
128	encoder layer number = 3	AdaIN block number = 4	1696354396.43949	482	0.215370357036591
128	encoder layer number = 3	AdaIN block number = 4	1696354401.26148	503	0.208819434046745
128	encoder layer number = 3	AdaIN block number = 4	1696354406.53081	524	0.211076587438583
128	encoder layer number = 3	AdaIN block number = 4	1696354411.72783	545	0.212156414985657
128	encoder layer number = 3	AdaIN block number = 4	1696354416.52579	566	0.210582196712494
128	encoder layer number = 3	AdaIN block number = 4	1696354421.32351	587	0.210959568619728
128	encoder layer number = 3	AdaIN block number = 4	1696354425.99742	608	0.204068779945374
128	encoder layer number = 3	AdaIN block number = 4	1696354430.92638	629	0.209206908941269
128	encoder layer number = 3	AdaIN block number = 4	1696354435.73142	650	0.205288589000702
128	encoder layer number = 3	AdaIN block number = 4	1696354440.55244	671	0.200399801135063
128	encoder layer number = 3	AdaIN block number = 4	1696354445.49843	692	0.196616142988205
128	encoder layer number = 3	AdaIN block number = 4	1696354450.32032	713	0.197602078318596
128	encoder layer number = 3	AdaIN block number = 4	1696354455.06931	734	0.199584484100342
128	encoder layer number = 3	AdaIN block number = 4	1696354460.33185	755	0.195531100034714
128	encoder layer number = 3	AdaIN block number = 4	1696354465.22484	776	0.197703793644905
128	encoder layer number = 3	AdaIN block number = 4	1696354470.0258	797	0.198907598853111
128	encoder layer number = 3	AdaIN block number = 4	1696354474.86483	818	0.192923575639725
128	encoder layer number = 3	AdaIN block number = 4	1696354479.61382	839	0.195776954293251
128	encoder layer number = 3	AdaIN block number = 4	1696354484.52582	860	0.193201020359993
128	encoder layer number = 3	AdaIN block number = 4	1696354489.77578	881	0.19612991809845
128	encoder layer number = 3	AdaIN block number = 4	1696354494.8218	902	0.194856494665146
128	encoder layer number = 3	AdaIN block number = 4	1696354499.95476	923	0.195998623967171
128	encoder layer number = 3	AdaIN block number = 4	1696354505.24975	944	0.193984761834145
128	encoder layer number = 3	AdaIN block number = 4	1696354510.17378	965	0.195335134863853
128	encoder layer number = 3	AdaIN block number = 4	1696354515.11535	986	0.195901080965996
128	encoder layer number = 3	AdaIN block number = 4	1696354520.36535	1007	0.201001033186913
128	encoder layer number = 3	AdaIN block number = 4	1696354525.41737	1028	0.200410798192024
128	encoder layer number = 3	AdaIN block number = 4	1696354530.71596	1049	0.200399652123451
128	encoder layer number = 3	AdaIN block number = 4	1696354535.77198	1070	0.201944351196289
128	encoder layer number = 3	AdaIN block number = 4	1696354540.48914	1091	0.199145704507828
128	encoder layer number = 3	AdaIN block number = 4	1696354545.47757	1112	0.203820288181305
128	encoder layer number = 3	AdaIN block number = 4	1696354550.2931	1133	0.203683525323868
128	encoder layer number = 3	AdaIN block number = 4	1696354555.4111	1154	0.204226329922676
128	encoder layer number = 3	AdaIN block number = 4	1696354560.56408	1175	0.203710660338402
128	encoder layer number = 3	AdaIN block number = 4	1696354565.86877	1196	0.20143723487854
128	encoder layer number = 3	AdaIN block number = 4	1696354570.90932	1217	0.201691821217537
128	encoder layer number = 3	AdaIN block number = 4	1696354575.65026	1238	0.202241346240044
128	encoder layer number = 3	AdaIN block number = 4	1696354580.86925	1259	0.202211901545525
128	encoder layer number = 3	AdaIN block number = 4	1696354586.28925	1280	0.203467950224876
128	encoder layer number = 3	AdaIN block number = 4	1696354591.84226	1301	0.20763972401619
128	encoder layer number = 3	AdaIN block number = 4	1696354596.88126	1322	0.207266494631767
128	encoder layer number = 3	AdaIN block number = 4	1696354602.04422	1343	0.201895505189896
128	encoder layer number = 3	AdaIN block number = 4	1696354607.27922	1364	0.208490163087845
128	encoder layer number = 3	AdaIN block number = 4	1696354612.08424	1385	0.2050491720438
128	encoder layer number = 3	AdaIN block number = 4	1696354616.89423	1406	0.207251042127609
128	encoder layer number = 3	AdaIN block number = 4	1696354622.2532	1427	0.205116525292397
128	encoder layer number = 3	AdaIN block number = 4	1696354627.71022	1448	0.207973450422287
128	encoder layer number = 3	AdaIN block number = 4	1696354633.21618	1469	0.205497741699219
128	encoder layer number = 3	AdaIN block number = 4	1696354638.07489	1490	0.210787072777748
128	encoder layer number = 3	AdaIN block number = 4	1696354642.89574	1511	0.209653705358505
128	encoder layer number = 3	AdaIN block number = 4	1696354647.71219	1532	0.209062084555626
128	encoder layer number = 3	AdaIN block number = 4	1696354653.0243	1553	0.209016427397728
128	encoder layer number = 3	AdaIN block number = 4	1696354658.08129	1574	0.20916935801506
128	encoder layer number = 3	AdaIN block number = 4	1696354662.87637	1595	0.206622630357742
128	encoder layer number = 3	AdaIN block number = 4	1696354668.13036	1616	0.210870414972305
128	encoder layer number = 3	AdaIN block number = 4	1696354673.56835	1637	0.205389812588692
128	encoder layer number = 3	AdaIN block number = 4	1696354678.46256	1658	0.203788921236992
128	encoder layer number = 3	AdaIN block number = 4	1696354683.23988	1679	0.204263791441917
128	encoder layer number = 3	AdaIN block number = 4	1696354687.93487	1700	0.212604254484177
128	encoder layer number = 3	AdaIN block number = 4	1696354692.72546	1721	0.209318369626999
128	encoder layer number = 3	AdaIN block number = 4	1696354697.5667	1742	0.203401744365692
128	encoder layer number = 3	AdaIN block number = 4	1696354702.81947	1763	0.212093934416771
128	encoder layer number = 3	AdaIN block number = 4	1696354707.80049	1784	0.206857278943062
128	encoder layer number = 3	AdaIN block number = 4	1696354713.15845	1805	0.211057737469673
128	encoder layer number = 3	AdaIN block number = 4	1696354718.53644	1826	0.207366019487381
128	encoder layer number = 3	AdaIN block number = 4	1696354723.67447	1847	0.214614361524582
128	encoder layer number = 3	AdaIN block number = 4	1696354728.48188	1868	0.211372703313828
128	encoder layer number = 3	AdaIN block number = 4	1696354733.2738	1889	0.210776001214981
128	encoder layer number = 3	AdaIN block number = 4	1696354738.52786	1910	0.208766922354698
128	encoder layer number = 3	AdaIN block number = 4	1696354743.60888	1931	0.200149744749069
128	encoder layer number = 3	AdaIN block number = 4	1696354748.3899	1952	0.211850866675377
128	encoder layer number = 3	AdaIN block number = 4	1696354754.17589	1973	0.207775294780731
128	encoder layer number = 3	AdaIN block number = 4	1696354759.04123	1994	0.205136895179749
128	encoder layer number = 3	AdaIN block number = 4	1696354763.97607	2015	0.206936746835709
128	encoder layer number = 3	AdaIN block number = 4	1696354768.6921	2036	0.210310995578766
128	encoder layer number = 3	AdaIN block number = 4	1696354773.51706	2057	0.203842490911484
128	encoder layer number = 3	AdaIN block number = 4	1696354778.71605	2078	0.204163417220116
128	encoder layer number = 3	AdaIN block number = 4	1696354783.62504	2099	0.204532250761986
128	encoder layer number = 3	AdaIN block number = 4	1696354788.36403	2120	0.208423539996147
128	encoder layer number = 3	AdaIN block number = 4	1696354793.54906	2141	0.206290438771248
128	encoder layer number = 3	AdaIN block number = 4	1696354798.46805	2162	0.208755224943161
128	encoder layer number = 3	AdaIN block number = 4	1696354803.24702	2183	0.206111416220665
128	encoder layer number = 3	AdaIN block number = 4	1696354808.49697	2204	0.203267559409142
128	encoder layer number = 3	AdaIN block number = 4	1696354813.90967	2225	0.20547091960907
128	encoder layer number = 3	AdaIN block number = 4	1696354818.71407	2246	0.205549344420433
128	encoder layer number = 3	AdaIN block number = 4	1696354823.42103	2267	0.2032770216465
128	encoder layer number = 3	AdaIN block number = 4	1696354828.10474	2288	0.205333784222603
128	encoder layer number = 3	AdaIN block number = 4	1696354833.25328	2309	0.209473222494125
128	encoder layer number = 3	AdaIN block number = 4	1696354838.54127	2330	0.20641365647316
128	encoder layer number = 3	AdaIN block number = 4	1696354843.48896	2351	0.203198060393333
128	encoder layer number = 3	AdaIN block number = 4	1696354848.69491	2372	0.199988499283791
128	encoder layer number = 3	AdaIN block number = 4	1696354853.57586	2393	0.201322063803673
128	encoder layer number = 3	AdaIN block number = 4	1696354858.43581	2414	0.207017749547958
128	encoder layer number = 3	AdaIN block number = 4	1696354863.75876	2435	0.209915235638618
128	encoder layer number = 3	AdaIN block number = 4	1696354869.14771	2456	0.208294868469238
128	encoder layer number = 3	AdaIN block number = 4	1696354874.05715	2477	0.205548942089081
128	encoder layer number = 3	AdaIN block number = 4	1696354878.81724	2498	0.208904087543488
128	encoder layer number = 3	AdaIN block number = 4	1696354883.50824	2519	0.207614228129387
128	encoder layer number = 3	AdaIN block number = 4	1696354888.27879	2540	0.208211898803711
128	encoder layer number = 3	AdaIN block number = 4	1696354893.04676	2561	0.206550478935242
128	encoder layer number = 3	AdaIN block number = 4	1696354898.4529	2582	0.20747110247612
128	encoder layer number = 3	AdaIN block number = 4	1696354903.72085	2603	0.205550089478493
128	encoder layer number = 3	AdaIN block number = 4	1696354908.47581	2624	0.206162810325623
128	encoder layer number = 3	AdaIN block number = 4	1696354913.5053	2645	0.204121202230453
128	encoder layer number = 3	AdaIN block number = 4	1696354918.26728	2666	0.207115948200226
128	encoder layer number = 3	AdaIN block number = 4	1696354923.5032	2687	0.206413298845291
128	encoder layer number = 3	AdaIN block number = 4	1696354928.53416	2708	0.205794721841812
128	encoder layer number = 3	AdaIN block number = 4	1696354933.5961	2729	0.210889965295792
128	encoder layer number = 3	AdaIN block number = 4	1696354938.80332	2750	0.213460430502892
128	encoder layer number = 3	AdaIN block number = 4	1696354944.11627	2771	0.212815687060356
128	encoder layer number = 3	AdaIN block number = 4	1696354949.51325	2792	0.207319006323814
128	encoder layer number = 3	AdaIN block number = 4	1696354954.49727	2813	0.206742689013481
128	encoder layer number = 3	AdaIN block number = 4	1696354959.27523	2834	0.208780482411385
128	encoder layer number = 3	AdaIN block number = 4	1696354964.57818	2855	0.207624539732933
128	encoder layer number = 3	AdaIN block number = 4	1696354969.57313	2876	0.208415538072586
128	encoder layer number = 3	AdaIN block number = 4	1696354974.80213	2897	0.205796003341675
128	encoder layer number = 3	AdaIN block number = 4	1696354980.09411	2918	0.210373133420944
128	encoder layer number = 3	AdaIN block number = 4	1696354984.92492	2939	0.207853868603706
128	encoder layer number = 3	AdaIN block number = 4	1696354989.53688	2960	0.205227956175804
128	encoder layer number = 3	AdaIN block number = 4	1696354994.33591	2981	0.209217295050621
128	encoder layer number = 3	AdaIN block number = 4	1696354999.14402	3002	0.207029297947884
128	encoder layer number = 3	AdaIN block number = 4	1696355004.12796	3023	0.204907342791557
128	encoder layer number = 3	AdaIN block number = 4	1696355009.34093	3044	0.210990428924561
128	encoder layer number = 3	AdaIN block number = 4	1696355014.24262	3065	0.209021970629692
128	encoder layer number = 3	AdaIN block number = 4	1696355018.96892	3086	0.205463886260986
128	encoder layer number = 3	AdaIN block number = 4	1696355024.20586	3107	0.203382730484009
128	encoder layer number = 3	AdaIN block number = 4	1696355029.35682	3128	0.199820190668106
128	encoder layer number = 3	AdaIN block number = 4	1696355034.21477	3149	0.204876810312271
128	encoder layer number = 4	AdaIN block number = 2	1696357350.89823	20	0.21512858569622
128	encoder layer number = 4	AdaIN block number = 2	1696357356.52423	41	0.237290188670158
128	encoder layer number = 4	AdaIN block number = 2	1696357361.5972	62	0.235237002372742
128	encoder layer number = 4	AdaIN block number = 2	1696357367.06219	83	0.227178946137428
128	encoder layer number = 4	AdaIN block number = 2	1696357372.39017	104	0.21975165605545
128	encoder layer number = 4	AdaIN block number = 2	1696357377.91615	125	0.222609788179398
128	encoder layer number = 4	AdaIN block number = 2	1696357383.33659	146	0.216519311070442
128	encoder layer number = 4	AdaIN block number = 2	1696357388.30604	167	0.217767462134361
128	encoder layer number = 4	AdaIN block number = 2	1696357393.23302	188	0.221677482128143
128	encoder layer number = 4	AdaIN block number = 2	1696357398.66568	209	0.215329170227051
128	encoder layer number = 4	AdaIN block number = 2	1696357404.06729	230	0.20951509475708
128	encoder layer number = 4	AdaIN block number = 2	1696357409.54628	251	0.207910984754562
128	encoder layer number = 4	AdaIN block number = 2	1696357415.10629	272	0.209309831261635
128	encoder layer number = 4	AdaIN block number = 2	1696357420.72024	293	0.206615254282951
128	encoder layer number = 4	AdaIN block number = 2	1696357425.97051	314	0.206766381859779
128	encoder layer number = 4	AdaIN block number = 2	1696357431.47146	335	0.211287334561348
128	encoder layer number = 4	AdaIN block number = 2	1696357436.76915	356	0.213129431009293
128	encoder layer number = 4	AdaIN block number = 2	1696357442.25813	377	0.218761369585991
128	encoder layer number = 4	AdaIN block number = 2	1696357447.46011	398	0.213020190596581
128	encoder layer number = 4	AdaIN block number = 2	1696357452.36532	419	0.211073249578476
128	encoder layer number = 4	AdaIN block number = 2	1696357457.27027	440	0.208422094583511
128	encoder layer number = 4	AdaIN block number = 2	1696357462.69527	461	0.209670752286911
128	encoder layer number = 4	AdaIN block number = 2	1696357468.24924	482	0.209482595324516
128	encoder layer number = 4	AdaIN block number = 2	1696357473.21365	503	0.207458928227425
128	encoder layer number = 4	AdaIN block number = 2	1696357478.34668	524	0.206303358078003
128	encoder layer number = 4	AdaIN block number = 2	1696357483.36166	545	0.211013615131378
128	encoder layer number = 4	AdaIN block number = 2	1696357488.2508	566	0.206286758184433
128	encoder layer number = 4	AdaIN block number = 2	1696357493.23278	587	0.207950815558434
128	encoder layer number = 4	AdaIN block number = 2	1696357498.11488	608	0.206390380859375
128	encoder layer number = 4	AdaIN block number = 2	1696357503.38394	629	0.210221186280251
128	encoder layer number = 4	AdaIN block number = 2	1696357508.38493	650	0.206464841961861
128	encoder layer number = 4	AdaIN block number = 2	1696357513.29691	671	0.207442313432693
128	encoder layer number = 4	AdaIN block number = 2	1696357518.59889	692	0.210199013352394
128	encoder layer number = 4	AdaIN block number = 2	1696357523.5854	713	0.211544185876846
128	encoder layer number = 4	AdaIN block number = 2	1696357528.85138	734	0.212029606103897
128	encoder layer number = 4	AdaIN block number = 2	1696357533.87893	755	0.209745615720749
128	encoder layer number = 4	AdaIN block number = 2	1696357539.16313	776	0.207849994301796
128	encoder layer number = 4	AdaIN block number = 2	1696357544.02985	797	0.208202883601189
128	encoder layer number = 4	AdaIN block number = 2	1696357548.93153	818	0.212508991360664
128	encoder layer number = 4	AdaIN block number = 2	1696357553.87651	839	0.21178463101387
128	encoder layer number = 4	AdaIN block number = 2	1696357559.27247	860	0.213108733296394
128	encoder layer number = 4	AdaIN block number = 2	1696357564.96249	881	0.209185838699341
128	encoder layer number = 4	AdaIN block number = 2	1696357570.62643	902	0.208329454064369
128	encoder layer number = 4	AdaIN block number = 2	1696357575.92045	923	0.210216671228409
128	encoder layer number = 4	AdaIN block number = 2	1696357580.8254	944	0.212289184331894
128	encoder layer number = 4	AdaIN block number = 2	1696357585.72242	965	0.211880505084991
128	encoder layer number = 4	AdaIN block number = 2	1696357590.69207	986	0.213476225733757
128	encoder layer number = 4	AdaIN block number = 2	1696357595.6781	1007	0.21105583012104
128	encoder layer number = 4	AdaIN block number = 2	1696357600.63443	1028	0.208302080631256
128	encoder layer number = 4	AdaIN block number = 2	1696357605.64041	1049	0.202703088521957
128	encoder layer number = 4	AdaIN block number = 2	1696357611.01439	1070	0.212122961878777
128	encoder layer number = 4	AdaIN block number = 2	1696357616.18635	1091	0.210271149873734
128	encoder layer number = 4	AdaIN block number = 2	1696357621.72033	1112	0.211859494447708
128	encoder layer number = 4	AdaIN block number = 2	1696357626.89764	1133	0.211173981428146
128	encoder layer number = 4	AdaIN block number = 2	1696357631.86363	1154	0.209266781806946
128	encoder layer number = 4	AdaIN block number = 2	1696357637.21258	1175	0.206455677747726
128	encoder layer number = 4	AdaIN block number = 2	1696357642.77657	1196	0.207860454916954
128	encoder layer number = 4	AdaIN block number = 2	1696357647.97658	1217	0.212452709674835
128	encoder layer number = 4	AdaIN block number = 2	1696357652.88057	1238	0.209323659539223
128	encoder layer number = 4	AdaIN block number = 2	1696357657.78435	1259	0.214381843805313
128	encoder layer number = 4	AdaIN block number = 2	1696357663.12434	1280	0.209851324558258
128	encoder layer number = 4	AdaIN block number = 2	1696357668.10413	1301	0.210249409079552
128	encoder layer number = 4	AdaIN block number = 2	1696357673.53712	1322	0.212678357958794
128	encoder layer number = 4	AdaIN block number = 2	1696357679.1161	1343	0.210262268781662
128	encoder layer number = 4	AdaIN block number = 2	1696357684.80908	1364	0.208769634366035
128	encoder layer number = 4	AdaIN block number = 2	1696357690.46111	1385	0.209753274917603
128	encoder layer number = 4	AdaIN block number = 2	1696357695.91809	1406	0.212812960147858
128	encoder layer number = 4	AdaIN block number = 2	1696357701.38003	1427	0.2108453810215
128	encoder layer number = 4	AdaIN block number = 2	1696357706.67405	1448	0.215838760137558
128	encoder layer number = 4	AdaIN block number = 2	1696357711.60639	1469	0.209772452712059
128	encoder layer number = 4	AdaIN block number = 2	1696357716.96134	1490	0.208345666527748
128	encoder layer number = 4	AdaIN block number = 2	1696357721.90077	1511	0.216154634952545
128	encoder layer number = 4	AdaIN block number = 2	1696357727.31575	1532	0.208724454045296
128	encoder layer number = 4	AdaIN block number = 2	1696357732.90275	1553	0.210958763957024
128	encoder layer number = 4	AdaIN block number = 2	1696357738.21872	1574	0.208582654595375
128	encoder layer number = 4	AdaIN block number = 2	1696357743.43789	1595	0.208539485931396
128	encoder layer number = 4	AdaIN block number = 2	1696357748.73988	1616	0.209762990474701
128	encoder layer number = 4	AdaIN block number = 2	1696357754.26389	1637	0.21265572309494
128	encoder layer number = 4	AdaIN block number = 2	1696357759.68587	1658	0.206085085868835
128	encoder layer number = 4	AdaIN block number = 2	1696357764.60275	1679	0.21108590066433
128	encoder layer number = 4	AdaIN block number = 2	1696357769.53011	1700	0.210466086864471
128	encoder layer number = 4	AdaIN block number = 2	1696357774.50281	1721	0.208094835281372
128	encoder layer number = 4	AdaIN block number = 2	1696357779.81828	1742	0.20465561747551
128	encoder layer number = 4	AdaIN block number = 2	1696357785.17275	1763	0.213037416338921
128	encoder layer number = 4	AdaIN block number = 2	1696357790.25448	1784	0.207440376281738
128	encoder layer number = 4	AdaIN block number = 2	1696357795.19357	1805	0.212783440947533
128	encoder layer number = 4	AdaIN block number = 2	1696357800.06812	1826	0.205544084310532
128	encoder layer number = 4	AdaIN block number = 2	1696357804.97995	1847	0.210863307118416
128	encoder layer number = 4	AdaIN block number = 2	1696357809.91464	1868	0.212058424949646
128	encoder layer number = 4	AdaIN block number = 2	1696357815.19547	1889	0.216873377561569
128	encoder layer number = 4	AdaIN block number = 2	1696357820.19646	1910	0.21359321475029
128	encoder layer number = 4	AdaIN block number = 2	1696357825.56448	1931	0.20744676887989
128	encoder layer number = 4	AdaIN block number = 2	1696357831.08043	1952	0.204786509275436
128	encoder layer number = 4	AdaIN block number = 2	1696357836.45641	1973	0.214614748954773
128	encoder layer number = 4	AdaIN block number = 2	1696357841.96843	1994	0.212263524532318
128	encoder layer number = 4	AdaIN block number = 2	1696357847.33242	2015	0.212232708930969
128	encoder layer number = 4	AdaIN block number = 2	1696357852.33461	2036	0.213185101747513
128	encoder layer number = 4	AdaIN block number = 2	1696357857.23521	2057	0.210547536611557
128	encoder layer number = 4	AdaIN block number = 2	1696357862.5792	2078	0.213470429182053
128	encoder layer number = 4	AdaIN block number = 2	1696357867.66217	2099	0.209562256932259
128	encoder layer number = 4	AdaIN block number = 2	1696357872.69016	2120	0.210558161139488
128	encoder layer number = 4	AdaIN block number = 2	1696357878.08111	2141	0.210327178239822
128	encoder layer number = 4	AdaIN block number = 2	1696357883.58313	2162	0.206721425056458
128	encoder layer number = 4	AdaIN block number = 2	1696357888.66461	2183	0.20804637670517
128	encoder layer number = 4	AdaIN block number = 2	1696357893.67536	2204	0.207187667489052
128	encoder layer number = 4	AdaIN block number = 2	1696357898.58783	2225	0.210687935352325
128	encoder layer number = 4	AdaIN block number = 2	1696357903.90881	2246	0.209103599190712
128	encoder layer number = 4	AdaIN block number = 2	1696357908.91525	2267	0.213260024785995
128	encoder layer number = 4	AdaIN block number = 2	1696357914.24911	2288	0.214277684688568
128	encoder layer number = 4	AdaIN block number = 2	1696357919.76508	2309	0.20935732126236
128	encoder layer number = 4	AdaIN block number = 2	1696357924.90806	2330	0.210607141256332
128	encoder layer number = 4	AdaIN block number = 2	1696357929.8523	2351	0.21232371032238
128	encoder layer number = 4	AdaIN block number = 2	1696357934.81919	2372	0.208861589431763
128	encoder layer number = 4	AdaIN block number = 2	1696357940.17915	2393	0.20854115486145
128	encoder layer number = 4	AdaIN block number = 2	1696357945.77915	2414	0.215516000986099
128	encoder layer number = 4	AdaIN block number = 2	1696357951.24856	2435	0.215117588639259
128	encoder layer number = 4	AdaIN block number = 2	1696357956.22685	2456	0.206137672066689
128	encoder layer number = 4	AdaIN block number = 2	1696357961.60288	2477	0.208478152751923
128	encoder layer number = 4	AdaIN block number = 2	1696357967.12387	2498	0.207840338349342
128	encoder layer number = 4	AdaIN block number = 2	1696357972.10153	2519	0.20945143699646
128	encoder layer number = 4	AdaIN block number = 2	1696357977.29354	2540	0.20699468255043
128	encoder layer number = 4	AdaIN block number = 2	1696357982.77549	2561	0.202672481536865
128	encoder layer number = 4	AdaIN block number = 2	1696357988.45948	2582	0.208368569612503
128	encoder layer number = 4	AdaIN block number = 2	1696357994.13146	2603	0.212626054883003
128	encoder layer number = 4	AdaIN block number = 2	1696357999.78645	2624	0.213385820388794
128	encoder layer number = 4	AdaIN block number = 2	1696358005.35743	2645	0.215227022767067
128	encoder layer number = 4	AdaIN block number = 2	1696358010.51042	2666	0.214113250374794
128	encoder layer number = 4	AdaIN block number = 2	1696358015.4994	2687	0.214292898774147
128	encoder layer number = 4	AdaIN block number = 2	1696358020.93689	2708	0.215979158878326
128	encoder layer number = 4	AdaIN block number = 2	1696358025.94691	2729	0.216266095638275
128	encoder layer number = 4	AdaIN block number = 2	1696358030.89989	2750	0.208729848265648
128	encoder layer number = 4	AdaIN block number = 2	1696358036.25488	2771	0.215320363640785
128	encoder layer number = 4	AdaIN block number = 2	1696358041.65832	2792	0.212515518069267
128	encoder layer number = 4	AdaIN block number = 2	1696358047.2093	2813	0.212684080004692
128	encoder layer number = 4	AdaIN block number = 2	1696358052.38632	2834	0.207222461700439
128	encoder layer number = 4	AdaIN block number = 2	1696358057.33027	2855	0.215953856706619
128	encoder layer number = 4	AdaIN block number = 2	1696358062.70826	2876	0.211016997694969
128	encoder layer number = 4	AdaIN block number = 2	1696358067.81533	2897	0.213591411709785
128	encoder layer number = 4	AdaIN block number = 2	1696358072.79099	2918	0.214440882205963
128	encoder layer number = 4	AdaIN block number = 2	1696358078.10369	2939	0.211008161306381
128	encoder layer number = 4	AdaIN block number = 2	1696358083.08769	2960	0.21064817905426
128	encoder layer number = 4	AdaIN block number = 2	1696358088.42966	2981	0.216676458716393
128	encoder layer number = 4	AdaIN block number = 2	1696358093.91102	3002	0.207380279898643
128	encoder layer number = 4	AdaIN block number = 2	1696358099.38604	3023	0.215163588523865
128	encoder layer number = 4	AdaIN block number = 2	1696358104.29902	3044	0.210694521665573
128	encoder layer number = 4	AdaIN block number = 2	1696358109.26393	3065	0.214646056294441
128	encoder layer number = 4	AdaIN block number = 2	1696358114.61692	3086	0.214836940169334
128	encoder layer number = 4	AdaIN block number = 2	1696358119.62493	3107	0.216278001666069
128	encoder layer number = 4	AdaIN block number = 2	1696358125.08889	3128	0.214079946279526
128	encoder layer number = 4	AdaIN block number = 2	1696358130.47734	3149	0.216497123241425
128	encoder layer number = 4	AdaIN block number = 3	1696360538.36595	20	0.218098774552345
128	encoder layer number = 4	AdaIN block number = 3	1696360543.97936	41	0.217211171984673
128	encoder layer number = 4	AdaIN block number = 3	1696360549.77635	62	0.213365346193314
128	encoder layer number = 4	AdaIN block number = 3	1696360555.01534	83	0.213915422558784
128	encoder layer number = 4	AdaIN block number = 3	1696360560.61833	104	0.203530669212341
128	encoder layer number = 4	AdaIN block number = 3	1696360566.02299	125	0.201224520802498
128	encoder layer number = 4	AdaIN block number = 3	1696360571.33697	146	0.208326384425163
128	encoder layer number = 4	AdaIN block number = 3	1696360576.72196	167	0.207320988178253
128	encoder layer number = 4	AdaIN block number = 3	1696360582.45695	188	0.209147348999977
128	encoder layer number = 4	AdaIN block number = 3	1696360587.81246	209	0.20948813855648
128	encoder layer number = 4	AdaIN block number = 3	1696360593.45749	230	0.209616839885712
128	encoder layer number = 4	AdaIN block number = 3	1696360599.12231	251	0.204920291900635
128	encoder layer number = 4	AdaIN block number = 3	1696360604.8733	272	0.205286964774132
128	encoder layer number = 4	AdaIN block number = 3	1696360610.2299	293	0.206628009676933
128	encoder layer number = 4	AdaIN block number = 3	1696360615.83885	314	0.204574957489967
128	encoder layer number = 4	AdaIN block number = 3	1696360621.09387	335	0.204457104206085
128	encoder layer number = 4	AdaIN block number = 3	1696360626.60483	356	0.201314613223076
128	encoder layer number = 4	AdaIN block number = 3	1696360631.84885	377	0.202712446451187
128	encoder layer number = 4	AdaIN block number = 3	1696360636.96883	398	0.202133551239967
128	encoder layer number = 4	AdaIN block number = 3	1696360642.08079	419	0.201980024576187
128	encoder layer number = 4	AdaIN block number = 3	1696360647.33081	440	0.206949532032013
128	encoder layer number = 4	AdaIN block number = 3	1696360652.74377	461	0.201998054981232
128	encoder layer number = 4	AdaIN block number = 3	1696360658.44976	482	0.208841070532799
128	encoder layer number = 4	AdaIN block number = 3	1696360664.18174	503	0.207107812166214
128	encoder layer number = 4	AdaIN block number = 3	1696360669.57076	524	0.203524678945541
128	encoder layer number = 4	AdaIN block number = 3	1696360674.68675	545	0.205426424741745
128	encoder layer number = 4	AdaIN block number = 3	1696360680.24971	566	0.206612750887871
128	encoder layer number = 4	AdaIN block number = 3	1696360685.9817	587	0.203930139541626
128	encoder layer number = 4	AdaIN block number = 3	1696360691.78771	608	0.205513119697571
128	encoder layer number = 4	AdaIN block number = 3	1696360696.98771	629	0.205620884895325
128	encoder layer number = 4	AdaIN block number = 3	1696360701.99507	650	0.206362023949623
128	encoder layer number = 4	AdaIN block number = 3	1696360707.82106	671	0.207350119948387
128	encoder layer number = 4	AdaIN block number = 3	1696360713.53347	692	0.203389257192612
128	encoder layer number = 4	AdaIN block number = 3	1696360719.20747	713	0.204635143280029
128	encoder layer number = 4	AdaIN block number = 3	1696360725.11244	734	0.211227938532829
128	encoder layer number = 4	AdaIN block number = 3	1696360730.27996	755	0.205128937959671
128	encoder layer number = 4	AdaIN block number = 3	1696360735.38747	776	0.209391489624977
128	encoder layer number = 4	AdaIN block number = 3	1696360740.46719	797	0.207773849368095
128	encoder layer number = 4	AdaIN block number = 3	1696360745.51324	818	0.207042813301086
128	encoder layer number = 4	AdaIN block number = 3	1696360751.08219	839	0.209475338459015
128	encoder layer number = 4	AdaIN block number = 3	1696360756.26273	860	0.209434181451797
128	encoder layer number = 4	AdaIN block number = 3	1696360761.27271	881	0.20927694439888
128	encoder layer number = 4	AdaIN block number = 3	1696360766.31971	902	0.206102758646011
128	encoder layer number = 4	AdaIN block number = 3	1696360771.83131	923	0.208393722772598
128	encoder layer number = 4	AdaIN block number = 3	1696360777.06037	944	0.213084548711777
128	encoder layer number = 4	AdaIN block number = 3	1696360782.01937	965	0.207521632313728
128	encoder layer number = 4	AdaIN block number = 3	1696360787.60203	986	0.203515112400055
128	encoder layer number = 4	AdaIN block number = 3	1696360792.75906	1007	0.203301936388016
128	encoder layer number = 4	AdaIN block number = 3	1696360797.80104	1028	0.20857161283493
128	encoder layer number = 4	AdaIN block number = 3	1696360802.83803	1049	0.203428119421005
128	encoder layer number = 4	AdaIN block number = 3	1696360808.31499	1070	0.210343763232231
128	encoder layer number = 4	AdaIN block number = 3	1696360813.47598	1091	0.205565437674522
128	encoder layer number = 4	AdaIN block number = 3	1696360818.48353	1112	0.207961276173592
128	encoder layer number = 4	AdaIN block number = 3	1696360823.53405	1133	0.205888047814369
128	encoder layer number = 4	AdaIN block number = 3	1696360828.82976	1154	0.205326616764069
128	encoder layer number = 4	AdaIN block number = 3	1696360834.40944	1175	0.208611652255058
128	encoder layer number = 4	AdaIN block number = 3	1696360839.87592	1196	0.212140142917633
128	encoder layer number = 4	AdaIN block number = 3	1696360845.05794	1217	0.207080394029617
128	encoder layer number = 4	AdaIN block number = 3	1696360850.52815	1238	0.209594309329987
128	encoder layer number = 4	AdaIN block number = 3	1696360856.16111	1259	0.208004325628281
128	encoder layer number = 4	AdaIN block number = 3	1696360861.97613	1280	0.207357749342918
128	encoder layer number = 4	AdaIN block number = 3	1696360867.56712	1301	0.208018645644188
128	encoder layer number = 4	AdaIN block number = 3	1696360873.05211	1322	0.201563134789467
128	encoder layer number = 4	AdaIN block number = 3	1696360878.12295	1343	0.202692627906799
128	encoder layer number = 4	AdaIN block number = 3	1696360883.74991	1364	0.207014724612236
128	encoder layer number = 4	AdaIN block number = 3	1696360889.46589	1385	0.208040326833725
128	encoder layer number = 4	AdaIN block number = 3	1696360894.85091	1406	0.203365549445152
128	encoder layer number = 4	AdaIN block number = 3	1696360900.54889	1427	0.207977205514908
128	encoder layer number = 4	AdaIN block number = 3	1696360906.14991	1448	0.212226346135139
128	encoder layer number = 4	AdaIN block number = 3	1696360911.29388	1469	0.204498961567879
128	encoder layer number = 4	AdaIN block number = 3	1696360916.89218	1490	0.210943132638931
128	encoder layer number = 4	AdaIN block number = 3	1696360922.02621	1511	0.20482112467289
128	encoder layer number = 4	AdaIN block number = 3	1696360927.1352	1532	0.20515863597393
128	encoder layer number = 4	AdaIN block number = 3	1696360932.23544	1553	0.207840263843536
128	encoder layer number = 4	AdaIN block number = 3	1696360937.24646	1574	0.203498333692551
128	encoder layer number = 4	AdaIN block number = 3	1696360942.36845	1595	0.210124298930168
128	encoder layer number = 4	AdaIN block number = 3	1696360947.40344	1616	0.213332235813141
128	encoder layer number = 4	AdaIN block number = 3	1696360952.42439	1637	0.20687660574913
128	encoder layer number = 4	AdaIN block number = 3	1696360957.49642	1658	0.206017404794693
128	encoder layer number = 4	AdaIN block number = 3	1696360962.62463	1679	0.20553657412529
128	encoder layer number = 4	AdaIN block number = 3	1696360967.64799	1700	0.213322475552559
128	encoder layer number = 4	AdaIN block number = 3	1696360973.11701	1721	0.208516329526901
128	encoder layer number = 4	AdaIN block number = 3	1696360978.398	1742	0.208831742405891
128	encoder layer number = 4	AdaIN block number = 3	1696360983.51046	1763	0.205335512757301
128	encoder layer number = 4	AdaIN block number = 3	1696360988.49196	1784	0.207028433680534
128	encoder layer number = 4	AdaIN block number = 3	1696360993.79197	1805	0.202250376343727
128	encoder layer number = 4	AdaIN block number = 3	1696360998.92719	1826	0.20874747633934
128	encoder layer number = 4	AdaIN block number = 3	1696361003.92515	1847	0.20441646873951
128	encoder layer number = 4	AdaIN block number = 3	1696361009.57814	1868	0.208117231726646
128	encoder layer number = 4	AdaIN block number = 3	1696361015.47413	1889	0.206906139850616
128	encoder layer number = 4	AdaIN block number = 3	1696361021.31511	1910	0.204565674066544
128	encoder layer number = 4	AdaIN block number = 3	1696361026.4251	1931	0.210255444049835
128	encoder layer number = 4	AdaIN block number = 3	1696361031.43642	1952	0.210168033838272
128	encoder layer number = 4	AdaIN block number = 3	1696361036.53172	1973	0.206708014011383
128	encoder layer number = 4	AdaIN block number = 3	1696361041.68807	1994	0.211140990257263
128	encoder layer number = 4	AdaIN block number = 3	1696361046.74008	2015	0.210372060537338
128	encoder layer number = 4	AdaIN block number = 3	1696361051.85644	2036	0.206953510642052
128	encoder layer number = 4	AdaIN block number = 3	1696361057.32242	2057	0.2111576795578
128	encoder layer number = 4	AdaIN block number = 3	1696361062.38444	2078	0.207733616232872
128	encoder layer number = 4	AdaIN block number = 3	1696361068.04243	2099	0.205669373273849
128	encoder layer number = 4	AdaIN block number = 3	1696361073.51662	2120	0.208381220698357
128	encoder layer number = 4	AdaIN block number = 3	1696361078.81114	2141	0.205296397209167
128	encoder layer number = 4	AdaIN block number = 3	1696361084.08834	2162	0.20627224445343
128	encoder layer number = 4	AdaIN block number = 3	1696361089.16333	2183	0.207162067294121
128	encoder layer number = 4	AdaIN block number = 3	1696361094.70973	2204	0.204756677150726
128	encoder layer number = 4	AdaIN block number = 3	1696361100.00072	2225	0.207269802689552
128	encoder layer number = 4	AdaIN block number = 3	1696361105.02665	2246	0.209414392709732
128	encoder layer number = 4	AdaIN block number = 3	1696361110.09796	2267	0.209025174379349
128	encoder layer number = 4	AdaIN block number = 3	1696361115.15489	2288	0.209407269954681
128	encoder layer number = 4	AdaIN block number = 3	1696361120.17789	2309	0.205481618642807
128	encoder layer number = 4	AdaIN block number = 3	1696361125.51958	2330	0.206963390111923
128	encoder layer number = 4	AdaIN block number = 3	1696361130.651	2351	0.206310853362083
128	encoder layer number = 4	AdaIN block number = 3	1696361135.63999	2372	0.207545965909958
128	encoder layer number = 4	AdaIN block number = 3	1696361141.24695	2393	0.205355599522591
128	encoder layer number = 4	AdaIN block number = 3	1696361146.53294	2414	0.208681151270866
128	encoder layer number = 4	AdaIN block number = 3	1696361151.64873	2435	0.208336651325226
128	encoder layer number = 4	AdaIN block number = 3	1696361157.24172	2456	0.205683007836342
128	encoder layer number = 4	AdaIN block number = 3	1696361163.11171	2477	0.202521860599518
128	encoder layer number = 4	AdaIN block number = 3	1696361168.43372	2498	0.208292663097382
128	encoder layer number = 4	AdaIN block number = 3	1696361173.98274	2519	0.204422980546951
128	encoder layer number = 4	AdaIN block number = 3	1696361179.0067	2540	0.206019133329391
128	encoder layer number = 4	AdaIN block number = 3	1696361184.48072	2561	0.204785943031311
128	encoder layer number = 4	AdaIN block number = 3	1696361189.73371	2582	0.210168033838272
128	encoder layer number = 4	AdaIN block number = 3	1696361194.79753	2603	0.205311059951782
128	encoder layer number = 4	AdaIN block number = 3	1696361199.84494	2624	0.204879194498062
128	encoder layer number = 4	AdaIN block number = 3	1696361205.41397	2645	0.207048311829567
128	encoder layer number = 4	AdaIN block number = 3	1696361210.59949	2666	0.205934926867485
128	encoder layer number = 4	AdaIN block number = 3	1696361216.63225	2687	0.208590045571327
128	encoder layer number = 4	AdaIN block number = 3	1696361222.35424	2708	0.208919852972031
128	encoder layer number = 4	AdaIN block number = 3	1696361227.62453	2729	0.206834897398949
128	encoder layer number = 4	AdaIN block number = 3	1696361232.83449	2750	0.207506522536278
128	encoder layer number = 4	AdaIN block number = 3	1696361238.39835	2771	0.204306960105896
128	encoder layer number = 4	AdaIN block number = 3	1696361243.92137	2792	0.205585658550262
128	encoder layer number = 4	AdaIN block number = 3	1696361249.52339	2813	0.205826222896576
128	encoder layer number = 4	AdaIN block number = 3	1696361254.68439	2834	0.206731140613556
128	encoder layer number = 4	AdaIN block number = 3	1696361259.68838	2855	0.203497901558876
128	encoder layer number = 4	AdaIN block number = 3	1696361264.79058	2876	0.203216731548309
128	encoder layer number = 4	AdaIN block number = 3	1696361270.3186	2897	0.204145774245262
128	encoder layer number = 4	AdaIN block number = 3	1696361275.39998	2918	0.207683444023132
128	encoder layer number = 4	AdaIN block number = 3	1696361280.45797	2939	0.207575038075447
128	encoder layer number = 4	AdaIN block number = 3	1696361285.82329	2960	0.205457434058189
128	encoder layer number = 4	AdaIN block number = 3	1696361291.46928	2981	0.205528885126114
128	encoder layer number = 4	AdaIN block number = 3	1696361296.6193	3002	0.201959505677223
128	encoder layer number = 4	AdaIN block number = 3	1696361301.91488	3023	0.203915014863014
128	encoder layer number = 4	AdaIN block number = 3	1696361307.06286	3044	0.204753398895264
128	encoder layer number = 4	AdaIN block number = 3	1696361312.03581	3065	0.204216569662094
128	encoder layer number = 4	AdaIN block number = 3	1696361316.87784	3086	0.207509249448776
128	encoder layer number = 4	AdaIN block number = 3	1696361322.04384	3107	0.20756071805954
128	encoder layer number = 4	AdaIN block number = 3	1696361327.28157	3128	0.207856729626656
128	encoder layer number = 4	AdaIN block number = 3	1696361332.82396	3149	0.207463279366493
128	encoder layer number = 4	AdaIN block number = 4	1696363778.90083	20	0.223399594426155
128	encoder layer number = 4	AdaIN block number = 4	1696363784.14406	41	0.216817542910576
128	encoder layer number = 4	AdaIN block number = 4	1696363789.28141	62	0.220595300197601
128	encoder layer number = 4	AdaIN block number = 4	1696363794.53718	83	0.218303754925728
128	encoder layer number = 4	AdaIN block number = 4	1696363800.15314	104	0.217081964015961
128	encoder layer number = 4	AdaIN block number = 4	1696363805.39215	125	0.214992582798004
128	encoder layer number = 4	AdaIN block number = 4	1696363811.03562	146	0.212053745985031
128	encoder layer number = 4	AdaIN block number = 4	1696363816.92462	167	0.210736840963364
128	encoder layer number = 4	AdaIN block number = 4	1696363822.5036	188	0.206652820110321
128	encoder layer number = 4	AdaIN block number = 4	1696363828.36958	209	0.20910756289959
128	encoder layer number = 4	AdaIN block number = 4	1696363834.4026	230	0.2096186876297
128	encoder layer number = 4	AdaIN block number = 4	1696363839.86255	251	0.203267365694046
128	encoder layer number = 4	AdaIN block number = 4	1696363845.02054	272	0.196025624871254
128	encoder layer number = 4	AdaIN block number = 4	1696363850.18387	293	0.211211994290352
128	encoder layer number = 4	AdaIN block number = 4	1696363855.43269	314	0.201870828866959
128	encoder layer number = 4	AdaIN block number = 4	1696363861.21264	335	0.202925831079483
128	encoder layer number = 4	AdaIN block number = 4	1696363866.56162	356	0.204107880592346
128	encoder layer number = 4	AdaIN block number = 4	1696363872.37861	377	0.203840494155884
128	encoder layer number = 4	AdaIN block number = 4	1696363878.01459	398	0.207152545452118
128	encoder layer number = 4	AdaIN block number = 4	1696363883.1263	419	0.204796701669693
128	encoder layer number = 4	AdaIN block number = 4	1696363888.32426	440	0.205388978123665
128	encoder layer number = 4	AdaIN block number = 4	1696363893.55128	461	0.202737912535667
128	encoder layer number = 4	AdaIN block number = 4	1696363899.16397	482	0.211808055639267
128	encoder layer number = 4	AdaIN block number = 4	1696363904.44096	503	0.207872346043587
128	encoder layer number = 4	AdaIN block number = 4	1696363910.78817	524	0.20745986700058
128	encoder layer number = 4	AdaIN block number = 4	1696363916.12416	545	0.210783153772354
128	encoder layer number = 4	AdaIN block number = 4	1696363921.27649	566	0.208811849355698
128	encoder layer number = 4	AdaIN block number = 4	1696363926.45151	587	0.204059198498726
128	encoder layer number = 4	AdaIN block number = 4	1696363931.6955	608	0.205510407686234
128	encoder layer number = 4	AdaIN block number = 4	1696363937.26998	629	0.205327093601227
128	encoder layer number = 4	AdaIN block number = 4	1696363942.53801	650	0.211197271943092
128	encoder layer number = 4	AdaIN block number = 4	1696363948.14561	671	0.208018437027931
128	encoder layer number = 4	AdaIN block number = 4	1696363953.45726	692	0.20457935333252
128	encoder layer number = 4	AdaIN block number = 4	1696363958.59813	713	0.208741798996925
128	encoder layer number = 4	AdaIN block number = 4	1696363963.88412	734	0.207177370786667
128	encoder layer number = 4	AdaIN block number = 4	1696363969.14122	755	0.208354637026787
128	encoder layer number = 4	AdaIN block number = 4	1696363974.32915	776	0.207312375307083
128	encoder layer number = 4	AdaIN block number = 4	1696363979.57417	797	0.206098079681396
128	encoder layer number = 4	AdaIN block number = 4	1696363984.79716	818	0.206134274601936
128	encoder layer number = 4	AdaIN block number = 4	1696363990.44511	839	0.20594996213913
128	encoder layer number = 4	AdaIN block number = 4	1696363996.04713	860	0.200656831264496
128	encoder layer number = 4	AdaIN block number = 4	1696364001.88609	881	0.209585830569267
128	encoder layer number = 4	AdaIN block number = 4	1696364007.56711	902	0.205757811665535
128	encoder layer number = 4	AdaIN block number = 4	1696364012.77706	923	0.207232087850571
128	encoder layer number = 4	AdaIN block number = 4	1696364017.93408	944	0.206152901053429
128	encoder layer number = 4	AdaIN block number = 4	1696364023.19441	965	0.210212141275406
128	encoder layer number = 4	AdaIN block number = 4	1696364028.7884	986	0.204524412751198
128	encoder layer number = 4	AdaIN block number = 4	1696364034.49537	1007	0.208437621593475
128	encoder layer number = 4	AdaIN block number = 4	1696364040.43236	1028	0.201318234205246
128	encoder layer number = 4	AdaIN block number = 4	1696364046.19535	1049	0.206354334950447
128	encoder layer number = 4	AdaIN block number = 4	1696364051.49634	1070	0.207119911909103
128	encoder layer number = 4	AdaIN block number = 4	1696364057.11832	1091	0.208564251661301
128	encoder layer number = 4	AdaIN block number = 4	1696364062.43931	1112	0.207192674279213
128	encoder layer number = 4	AdaIN block number = 4	1696364067.70329	1133	0.207944318652153
128	encoder layer number = 4	AdaIN block number = 4	1696364072.97026	1154	0.206565976142883
128	encoder layer number = 4	AdaIN block number = 4	1696364078.24527	1175	0.205991044640541
128	encoder layer number = 4	AdaIN block number = 4	1696364083.59026	1196	0.211501002311707
128	encoder layer number = 4	AdaIN block number = 4	1696364088.75563	1217	0.203641921281815
128	encoder layer number = 4	AdaIN block number = 4	1696364093.94284	1238	0.207281365990639
128	encoder layer number = 4	AdaIN block number = 4	1696364099.20486	1259	0.206439092755318
128	encoder layer number = 4	AdaIN block number = 4	1696364104.79882	1280	0.210613399744034
128	encoder layer number = 4	AdaIN block number = 4	1696364110.39381	1301	0.210423767566681
128	encoder layer number = 4	AdaIN block number = 4	1696364115.70482	1322	0.209243893623352
128	encoder layer number = 4	AdaIN block number = 4	1696364121.32139	1343	0.208352446556091
128	encoder layer number = 4	AdaIN block number = 4	1696364127.13334	1364	0.214893817901611
128	encoder layer number = 4	AdaIN block number = 4	1696364132.71736	1385	0.213214263319969
128	encoder layer number = 4	AdaIN block number = 4	1696364138.49925	1406	0.208041667938232
128	encoder layer number = 4	AdaIN block number = 4	1696364144.16323	1427	0.211519882082939
128	encoder layer number = 4	AdaIN block number = 4	1696364149.72422	1448	0.207139119505882
128	encoder layer number = 4	AdaIN block number = 4	1696364155.04408	1469	0.209541544318199
128	encoder layer number = 4	AdaIN block number = 4	1696364160.85363	1490	0.213117346167564
128	encoder layer number = 4	AdaIN block number = 4	1696364166.48563	1511	0.215121001005173
128	encoder layer number = 4	AdaIN block number = 4	1696364172.36758	1532	0.215950340032578
128	encoder layer number = 4	AdaIN block number = 4	1696364177.7546	1553	0.217125624418259
128	encoder layer number = 4	AdaIN block number = 4	1696364183.09826	1574	0.211487784981728
128	encoder layer number = 4	AdaIN block number = 4	1696364188.20678	1595	0.216453552246094
128	encoder layer number = 4	AdaIN block number = 4	1696364193.98473	1616	0.209106668829918
128	encoder layer number = 4	AdaIN block number = 4	1696364199.59375	1637	0.210308641195297
128	encoder layer number = 4	AdaIN block number = 4	1696364204.7997	1658	0.214274242520332
128	encoder layer number = 4	AdaIN block number = 4	1696364209.94272	1679	0.209054455161095
128	encoder layer number = 4	AdaIN block number = 4	1696364215.2239	1700	0.213136419653893
128	encoder layer number = 4	AdaIN block number = 4	1696364221.08888	1721	0.204797849059105
128	encoder layer number = 4	AdaIN block number = 4	1696364227.08385	1742	0.212248042225838
128	encoder layer number = 4	AdaIN block number = 4	1696364232.94586	1763	0.211705639958382
128	encoder layer number = 4	AdaIN block number = 4	1696364238.24726	1784	0.212377950549126
128	encoder layer number = 4	AdaIN block number = 4	1696364243.41925	1805	0.217265963554382
128	encoder layer number = 4	AdaIN block number = 4	1696364248.57475	1826	0.212312698364258
128	encoder layer number = 4	AdaIN block number = 4	1696364253.81857	1847	0.216225862503052
128	encoder layer number = 4	AdaIN block number = 4	1696364259.25053	1868	0.21336342394352
128	encoder layer number = 4	AdaIN block number = 4	1696364264.44419	1889	0.210058763623238
128	encoder layer number = 4	AdaIN block number = 4	1696364270.08614	1910	0.211160317063332
128	encoder layer number = 4	AdaIN block number = 4	1696364275.40213	1931	0.210520640015602
128	encoder layer number = 4	AdaIN block number = 4	1696364280.56814	1952	0.214889526367188
128	encoder layer number = 4	AdaIN block number = 4	1696364285.73512	1973	0.213968679308891
128	encoder layer number = 4	AdaIN block number = 4	1696364290.96649	1994	0.21173407137394
128	encoder layer number = 4	AdaIN block number = 4	1696364296.15569	2015	0.210583388805389
128	encoder layer number = 4	AdaIN block number = 4	1696364301.85871	2036	0.211996033787727
128	encoder layer number = 4	AdaIN block number = 4	1696364307.5947	2057	0.21185277402401
128	encoder layer number = 4	AdaIN block number = 4	1696364313.51165	2078	0.215832725167274
128	encoder layer number = 4	AdaIN block number = 4	1696364319.42864	2099	0.214426532387733
128	encoder layer number = 4	AdaIN block number = 4	1696364324.98425	2120	0.210372164845467
128	encoder layer number = 4	AdaIN block number = 4	1696364330.31524	2141	0.212265059351921
128	encoder layer number = 4	AdaIN block number = 4	1696364335.94626	2162	0.211934298276901
128	encoder layer number = 4	AdaIN block number = 4	1696364341.67922	2183	0.21504907310009
128	encoder layer number = 4	AdaIN block number = 4	1696364347.3392	2204	0.216667145490646
128	encoder layer number = 4	AdaIN block number = 4	1696364353.23321	2225	0.211773589253426
128	encoder layer number = 4	AdaIN block number = 4	1696364358.46863	2246	0.209658965468407
128	encoder layer number = 4	AdaIN block number = 4	1696364364.09264	2267	0.210462868213654
128	encoder layer number = 4	AdaIN block number = 4	1696364369.81059	2288	0.212707445025444
128	encoder layer number = 4	AdaIN block number = 4	1696364375.69958	2309	0.21430416405201
128	encoder layer number = 4	AdaIN block number = 4	1696364381.62557	2330	0.210367992520332
128	encoder layer number = 4	AdaIN block number = 4	1696364387.50855	2351	0.207011997699738
128	encoder layer number = 4	AdaIN block number = 4	1696364393.2455	2372	0.211874425411224
128	encoder layer number = 4	AdaIN block number = 4	1696364398.52245	2393	0.217845469713211
128	encoder layer number = 4	AdaIN block number = 4	1696364404.33347	2414	0.213807210326195
128	encoder layer number = 4	AdaIN block number = 4	1696364409.66075	2435	0.213485836982727
128	encoder layer number = 4	AdaIN block number = 4	1696364414.94551	2456	0.216410934925079
128	encoder layer number = 4	AdaIN block number = 4	1696364420.49054	2477	0.209388256072998
128	encoder layer number = 4	AdaIN block number = 4	1696364425.77547	2498	0.209546640515327
128	encoder layer number = 4	AdaIN block number = 4	1696364431.65109	2519	0.210982218384743
128	encoder layer number = 4	AdaIN block number = 4	1696364436.99408	2540	0.20833557844162
128	encoder layer number = 4	AdaIN block number = 4	1696364442.16807	2561	0.209766909480095
128	encoder layer number = 4	AdaIN block number = 4	1696364447.56406	2582	0.215887516736984
128	encoder layer number = 4	AdaIN block number = 4	1696364452.85436	2603	0.210703462362289
128	encoder layer number = 4	AdaIN block number = 4	1696364458.51232	2624	0.212792217731476
128	encoder layer number = 4	AdaIN block number = 4	1696364464.15431	2645	0.210116416215897
128	encoder layer number = 4	AdaIN block number = 4	1696364469.39231	2666	0.211890652775764
128	encoder layer number = 4	AdaIN block number = 4	1696364475.15727	2687	0.20846876502037
128	encoder layer number = 4	AdaIN block number = 4	1696364480.47326	2708	0.21243180334568
128	encoder layer number = 4	AdaIN block number = 4	1696364485.91724	2729	0.214495703577995
128	encoder layer number = 4	AdaIN block number = 4	1696364491.78523	2750	0.210053354501724
128	encoder layer number = 4	AdaIN block number = 4	1696364497.12422	2771	0.210333660244942
128	encoder layer number = 4	AdaIN block number = 4	1696364502.24124	2792	0.206458628177643
128	encoder layer number = 4	AdaIN block number = 4	1696364507.4752	2813	0.210603252053261
128	encoder layer number = 4	AdaIN block number = 4	1696364512.71421	2834	0.208710923790932
128	encoder layer number = 4	AdaIN block number = 4	1696364518.24038	2855	0.208122879266739
128	encoder layer number = 4	AdaIN block number = 4	1696364523.71341	2876	0.208697497844696
128	encoder layer number = 4	AdaIN block number = 4	1696364528.94339	2897	0.209053963422775
128	encoder layer number = 4	AdaIN block number = 4	1696364534.54399	2918	0.207119897007942
128	encoder layer number = 4	AdaIN block number = 4	1696364540.13374	2939	0.209564581513405
128	encoder layer number = 4	AdaIN block number = 4	1696364545.39773	2960	0.207414507865906
128	encoder layer number = 4	AdaIN block number = 4	1696364550.96323	2981	0.212838038802147
128	encoder layer number = 4	AdaIN block number = 4	1696364556.13498	3002	0.208947762846947
128	encoder layer number = 4	AdaIN block number = 4	1696364561.3745	3023	0.208824723958969
128	encoder layer number = 4	AdaIN block number = 4	1696364567.05052	3044	0.207737877964973
128	encoder layer number = 4	AdaIN block number = 4	1696364572.63648	3065	0.21141529083252
128	encoder layer number = 4	AdaIN block number = 4	1696364577.91947	3086	0.216147556900978
128	encoder layer number = 4	AdaIN block number = 4	1696364583.57749	3107	0.206930622458458
128	encoder layer number = 4	AdaIN block number = 4	1696364589.2497	3128	0.211318343877792
128	encoder layer number = 4	AdaIN block number = 4	1696364594.98968	3149	0.209664210677147
256	encoder layer number = 2	AdaIN block number = 2	1696340793.91598	20	0.23021174967289
256	encoder layer number = 2	AdaIN block number = 2	1696340798.27296	41	0.261610567569733
256	encoder layer number = 2	AdaIN block number = 2	1696340802.72159	62	0.222054004669189
256	encoder layer number = 2	AdaIN block number = 2	1696340807.54857	83	0.217961862683296
256	encoder layer number = 2	AdaIN block number = 2	1696340812.63954	104	0.223621606826782
256	encoder layer number = 2	AdaIN block number = 2	1696340817.22163	125	0.223162263631821
256	encoder layer number = 2	AdaIN block number = 2	1696340821.50057	146	0.213864430785179
256	encoder layer number = 2	AdaIN block number = 2	1696340825.89355	167	0.215966671705246
256	encoder layer number = 2	AdaIN block number = 2	1696340831.17346	188	0.214940041303635
256	encoder layer number = 2	AdaIN block number = 2	1696340836.22844	209	0.211894452571869
256	encoder layer number = 2	AdaIN block number = 2	1696340841.05945	230	0.213734894990921
256	encoder layer number = 2	AdaIN block number = 2	1696340845.4919	251	0.213907390832901
256	encoder layer number = 2	AdaIN block number = 2	1696340850.43091	272	0.212350845336914
256	encoder layer number = 2	AdaIN block number = 2	1696340855.50486	293	0.211105510592461
256	encoder layer number = 2	AdaIN block number = 2	1696340860.66783	314	0.213158339262009
256	encoder layer number = 2	AdaIN block number = 2	1696340865.78981	335	0.21171173453331
256	encoder layer number = 2	AdaIN block number = 2	1696340871.06178	356	0.212953865528107
256	encoder layer number = 2	AdaIN block number = 2	1696340876.47576	377	0.21312603354454
256	encoder layer number = 2	AdaIN block number = 2	1696340881.70083	398	0.213002502918243
256	encoder layer number = 2	AdaIN block number = 2	1696340886.96582	419	0.211646065115929
256	encoder layer number = 2	AdaIN block number = 2	1696340892.1928	440	0.211175322532654
256	encoder layer number = 2	AdaIN block number = 2	1696340896.79776	461	0.211137324571609
256	encoder layer number = 2	AdaIN block number = 2	1696340901.59674	482	0.211388021707535
256	encoder layer number = 2	AdaIN block number = 2	1696340905.94831	503	0.21259780228138
256	encoder layer number = 2	AdaIN block number = 2	1696340910.85197	524	0.210576757788658
256	encoder layer number = 2	AdaIN block number = 2	1696340915.95795	545	0.210123360157013
256	encoder layer number = 2	AdaIN block number = 2	1696340921.28392	566	0.211442202329636
256	encoder layer number = 2	AdaIN block number = 2	1696340926.4319	587	0.21122333407402
256	encoder layer number = 2	AdaIN block number = 2	1696340931.0068	608	0.210944414138794
256	encoder layer number = 2	AdaIN block number = 2	1696340935.37756	629	0.215337187051773
256	encoder layer number = 2	AdaIN block number = 2	1696340940.19054	650	0.210819765925407
256	encoder layer number = 2	AdaIN block number = 2	1696340944.56993	671	0.211094230413437
256	encoder layer number = 2	AdaIN block number = 2	1696340949.55791	692	0.212855845689774
256	encoder layer number = 2	AdaIN block number = 2	1696340954.85791	713	0.212956771254539
256	encoder layer number = 2	AdaIN block number = 2	1696340959.5484	734	0.216683715581894
256	encoder layer number = 2	AdaIN block number = 2	1696340964.26512	755	0.212781801819801
256	encoder layer number = 2	AdaIN block number = 2	1696340969.07409	776	0.217038258910179
256	encoder layer number = 2	AdaIN block number = 2	1696340973.87805	797	0.217354387044907
256	encoder layer number = 2	AdaIN block number = 2	1696340979.08201	818	0.217238187789917
256	encoder layer number = 2	AdaIN block number = 2	1696340984.19599	839	0.212632343173027
256	encoder layer number = 2	AdaIN block number = 2	1696340989.56496	860	0.21556094288826
256	encoder layer number = 2	AdaIN block number = 2	1696340994.74695	881	0.214040651917458
256	encoder layer number = 2	AdaIN block number = 2	1696340999.81592	902	0.215406760573387
256	encoder layer number = 2	AdaIN block number = 2	1696341004.95089	923	0.215126812458038
256	encoder layer number = 2	AdaIN block number = 2	1696341010.10487	944	0.215288013219833
256	encoder layer number = 2	AdaIN block number = 2	1696341015.18185	965	0.215944439172745
256	encoder layer number = 2	AdaIN block number = 2	1696341020.23783	986	0.216472044587135
256	encoder layer number = 2	AdaIN block number = 2	1696341025.60681	1007	0.216662347316742
256	encoder layer number = 2	AdaIN block number = 2	1696341030.89779	1028	0.217189937829971
256	encoder layer number = 2	AdaIN block number = 2	1696341036.04476	1049	0.218386977910995
256	encoder layer number = 2	AdaIN block number = 2	1696341040.69878	1070	0.210867345333099
256	encoder layer number = 2	AdaIN block number = 2	1696341044.94481	1091	0.214446544647217
256	encoder layer number = 2	AdaIN block number = 2	1696341049.51778	1112	0.213445946574211
256	encoder layer number = 2	AdaIN block number = 2	1696341054.10173	1133	0.211803615093231
256	encoder layer number = 2	AdaIN block number = 2	1696341059.08073	1154	0.208900079131126
256	encoder layer number = 2	AdaIN block number = 2	1696341064.30571	1175	0.211373448371887
256	encoder layer number = 2	AdaIN block number = 2	1696341068.90972	1196	0.209740489721298
256	encoder layer number = 2	AdaIN block number = 2	1696341073.116	1217	0.216249898076057
256	encoder layer number = 2	AdaIN block number = 2	1696341077.36017	1238	0.208995744585991
256	encoder layer number = 2	AdaIN block number = 2	1696341082.47148	1259	0.205535292625427
256	encoder layer number = 2	AdaIN block number = 2	1696341087.45045	1280	0.211030960083008
256	encoder layer number = 2	AdaIN block number = 2	1696341092.56343	1301	0.207025483250618
256	encoder layer number = 2	AdaIN block number = 2	1696341097.69941	1322	0.206702336668968
256	encoder layer number = 2	AdaIN block number = 2	1696341102.81238	1343	0.209476888179779
256	encoder layer number = 2	AdaIN block number = 2	1696341107.20845	1364	0.211018428206444
256	encoder layer number = 2	AdaIN block number = 2	1696341112.13543	1385	0.211569726467133
256	encoder layer number = 2	AdaIN block number = 2	1696341116.72115	1406	0.207258433103561
256	encoder layer number = 2	AdaIN block number = 2	1696341121.5781	1427	0.211107343435287
256	encoder layer number = 2	AdaIN block number = 2	1696341127.18408	1448	0.206372424960136
256	encoder layer number = 2	AdaIN block number = 2	1696341132.24506	1469	0.206794902682304
256	encoder layer number = 2	AdaIN block number = 2	1696341137.30407	1490	0.211541935801506
256	encoder layer number = 2	AdaIN block number = 2	1696341142.39205	1511	0.209403723478317
256	encoder layer number = 2	AdaIN block number = 2	1696341147.41899	1532	0.209574237465858
256	encoder layer number = 2	AdaIN block number = 2	1696341152.51801	1553	0.20996730029583
256	encoder layer number = 2	AdaIN block number = 2	1696341157.91191	1574	0.211065366864204
256	encoder layer number = 2	AdaIN block number = 2	1696341163.03994	1595	0.209621906280518
256	encoder layer number = 2	AdaIN block number = 2	1696341167.82487	1616	0.212813273072243
256	encoder layer number = 2	AdaIN block number = 2	1696341172.33529	1637	0.209760710597038
256	encoder layer number = 2	AdaIN block number = 2	1696341176.44432	1658	0.214012712240219
256	encoder layer number = 2	AdaIN block number = 2	1696341181.62411	1679	0.209466263651848
256	encoder layer number = 2	AdaIN block number = 2	1696341185.75011	1700	0.214153617620468
256	encoder layer number = 2	AdaIN block number = 2	1696341190.61413	1721	0.205839306116104
256	encoder layer number = 2	AdaIN block number = 2	1696341195.57906	1742	0.211381018161774
256	encoder layer number = 2	AdaIN block number = 2	1696341199.67023	1763	0.214140191674232
256	encoder layer number = 2	AdaIN block number = 2	1696341203.77817	1784	0.209325194358826
256	encoder layer number = 2	AdaIN block number = 2	1696341207.97712	1805	0.212266728281975
256	encoder layer number = 2	AdaIN block number = 2	1696341212.53751	1826	0.212183088064194
256	encoder layer number = 2	AdaIN block number = 2	1696341217.62149	1847	0.210528418421745
256	encoder layer number = 2	AdaIN block number = 2	1696341222.1575	1868	0.210378974676132
256	encoder layer number = 2	AdaIN block number = 2	1696341226.39048	1889	0.212275639176369
256	encoder layer number = 2	AdaIN block number = 2	1696341230.49422	1910	0.206887990236282
256	encoder layer number = 2	AdaIN block number = 2	1696341234.78547	1931	0.212873309850693
256	encoder layer number = 2	AdaIN block number = 2	1696341238.95921	1952	0.213418662548065
256	encoder layer number = 2	AdaIN block number = 2	1696341243.10647	1973	0.210016652941704
256	encoder layer number = 2	AdaIN block number = 2	1696341247.25545	1994	0.207342848181725
256	encoder layer number = 2	AdaIN block number = 2	1696341252.17843	2015	0.204804107546806
256	encoder layer number = 2	AdaIN block number = 2	1696341257.15144	2036	0.202197074890137
256	encoder layer number = 2	AdaIN block number = 2	1696341261.83139	2057	0.208975255489349
256	encoder layer number = 2	AdaIN block number = 2	1696341266.11437	2078	0.210349559783936
256	encoder layer number = 2	AdaIN block number = 2	1696341271.03435	2099	0.211545839905739
256	encoder layer number = 2	AdaIN block number = 2	1696341275.97933	2120	0.212027728557587
256	encoder layer number = 2	AdaIN block number = 2	1696341280.73431	2141	0.209831461310387
256	encoder layer number = 2	AdaIN block number = 2	1696341285.40081	2162	0.209696710109711
256	encoder layer number = 2	AdaIN block number = 2	1696341290.14179	2183	0.212865576148033
256	encoder layer number = 2	AdaIN block number = 2	1696341294.32659	2204	0.205500245094299
256	encoder layer number = 2	AdaIN block number = 2	1696341298.54316	2225	0.211900815367699
256	encoder layer number = 2	AdaIN block number = 2	1696341303.24515	2246	0.210997119545937
256	encoder layer number = 2	AdaIN block number = 2	1696341307.53292	2267	0.209141835570335
256	encoder layer number = 2	AdaIN block number = 2	1696341312.3929	2288	0.213380962610245
256	encoder layer number = 2	AdaIN block number = 2	1696341317.40688	2309	0.208723872900009
256	encoder layer number = 2	AdaIN block number = 2	1696341321.86639	2330	0.206344127655029
256	encoder layer number = 2	AdaIN block number = 2	1696341326.53737	2351	0.210901409387589
256	encoder layer number = 2	AdaIN block number = 2	1696341330.92233	2372	0.209090322256088
256	encoder layer number = 2	AdaIN block number = 2	1696341335.1754	2393	0.204104959964752
256	encoder layer number = 2	AdaIN block number = 2	1696341339.25231	2414	0.212636426091194
256	encoder layer number = 2	AdaIN block number = 2	1696341343.44606	2435	0.212426990270615
256	encoder layer number = 2	AdaIN block number = 2	1696341348.13	2456	0.208886995911598
256	encoder layer number = 2	AdaIN block number = 2	1696341353.08405	2477	0.212182700634003
256	encoder layer number = 2	AdaIN block number = 2	1696341357.933	2498	0.210261434316635
256	encoder layer number = 2	AdaIN block number = 2	1696341362.15077	2519	0.208858266472816
256	encoder layer number = 2	AdaIN block number = 2	1696341366.81572	2540	0.20623742043972
256	encoder layer number = 2	AdaIN block number = 2	1696341371.6957	2561	0.207981005311012
256	encoder layer number = 2	AdaIN block number = 2	1696341376.58412	2582	0.21930131316185
256	encoder layer number = 2	AdaIN block number = 2	1696341381.4791	2603	0.210671931505203
256	encoder layer number = 2	AdaIN block number = 2	1696341386.44508	2624	0.213802024722099
256	encoder layer number = 2	AdaIN block number = 2	1696341390.86949	2645	0.207420721650124
256	encoder layer number = 2	AdaIN block number = 2	1696341395.62448	2666	0.212862700223923
256	encoder layer number = 2	AdaIN block number = 2	1696341400.68866	2687	0.211205095052719
256	encoder layer number = 2	AdaIN block number = 2	1696341405.27964	2708	0.207697913050652
256	encoder layer number = 2	AdaIN block number = 2	1696341410.20866	2729	0.207338824868202
256	encoder layer number = 2	AdaIN block number = 2	1696341415.2236	2750	0.213511109352112
256	encoder layer number = 2	AdaIN block number = 2	1696341420.19159	2771	0.208153739571571
256	encoder layer number = 2	AdaIN block number = 2	1696341425.0856	2792	0.210022062063217
256	encoder layer number = 2	AdaIN block number = 2	1696341429.97255	2813	0.211723253130913
256	encoder layer number = 2	AdaIN block number = 2	1696341434.62553	2834	0.208890527486801
256	encoder layer number = 2	AdaIN block number = 2	1696341438.77999	2855	0.215873882174492
256	encoder layer number = 2	AdaIN block number = 2	1696341443.10135	2876	0.208458036184311
256	encoder layer number = 2	AdaIN block number = 2	1696341448.40707	2897	0.212979182600975
256	encoder layer number = 2	AdaIN block number = 2	1696341452.64077	2918	0.212785318493843
256	encoder layer number = 2	AdaIN block number = 2	1696341457.50779	2939	0.215191468596458
256	encoder layer number = 2	AdaIN block number = 2	1696341462.54674	2960	0.216279447078705
256	encoder layer number = 2	AdaIN block number = 2	1696341467.52476	2981	0.213286757469177
256	encoder layer number = 2	AdaIN block number = 2	1696341472.45172	3002	0.213866889476776
256	encoder layer number = 2	AdaIN block number = 2	1696341477.20769	3023	0.204059273004532
256	encoder layer number = 2	AdaIN block number = 2	1696341481.95367	3044	0.219106286764145
256	encoder layer number = 2	AdaIN block number = 2	1696341486.87965	3065	0.212330639362335
256	encoder layer number = 2	AdaIN block number = 2	1696341491.83164	3086	0.211712628602982
256	encoder layer number = 2	AdaIN block number = 2	1696341496.80262	3107	0.212863728404045
256	encoder layer number = 2	AdaIN block number = 2	1696341501.8436	3128	0.208735167980194
256	encoder layer number = 2	AdaIN block number = 2	1696341506.84961	3149	0.205477237701416
256	encoder layer number = 2	AdaIN block number = 3	1696343496.34511	20	0.219968542456627
256	encoder layer number = 2	AdaIN block number = 3	1696343501.37207	41	0.222827255725861
256	encoder layer number = 2	AdaIN block number = 3	1696343506.48312	62	0.218352079391479
256	encoder layer number = 2	AdaIN block number = 3	1696343511.61409	83	0.21988146007061
256	encoder layer number = 2	AdaIN block number = 3	1696343516.64717	104	0.222653701901436
256	encoder layer number = 2	AdaIN block number = 3	1696343521.06917	125	0.219197958707809
256	encoder layer number = 2	AdaIN block number = 3	1696343525.7423	146	0.220788404345512
256	encoder layer number = 2	AdaIN block number = 3	1696343530.19532	167	0.222735315561295
256	encoder layer number = 2	AdaIN block number = 3	1696343534.57832	188	0.22107882797718
256	encoder layer number = 2	AdaIN block number = 3	1696343539.417	209	0.220727980136871
256	encoder layer number = 2	AdaIN block number = 3	1696343544.47602	230	0.221863895654678
256	encoder layer number = 2	AdaIN block number = 3	1696343548.97502	251	0.221118703484535
256	encoder layer number = 2	AdaIN block number = 3	1696343553.228	272	0.215358078479767
256	encoder layer number = 2	AdaIN block number = 3	1696343558.01397	293	0.215746179223061
256	encoder layer number = 2	AdaIN block number = 3	1696343562.55496	314	0.218870416283607
256	encoder layer number = 2	AdaIN block number = 3	1696343566.90098	335	0.215733736753464
256	encoder layer number = 2	AdaIN block number = 3	1696343571.22494	356	0.215562999248505
256	encoder layer number = 2	AdaIN block number = 3	1696343575.46596	377	0.212491676211357
256	encoder layer number = 2	AdaIN block number = 3	1696343579.83897	398	0.216233909130096
256	encoder layer number = 2	AdaIN block number = 3	1696343584.20325	419	0.215423911809921
256	encoder layer number = 2	AdaIN block number = 3	1696343588.59024	440	0.216663330793381
256	encoder layer number = 2	AdaIN block number = 3	1696343592.88281	461	0.219509541988373
256	encoder layer number = 2	AdaIN block number = 3	1696343597.88607	482	0.217842325568199
256	encoder layer number = 2	AdaIN block number = 3	1696343602.82407	503	0.213674798607826
256	encoder layer number = 2	AdaIN block number = 3	1696343607.87506	524	0.215613976120949
256	encoder layer number = 2	AdaIN block number = 3	1696343612.64778	545	0.216214880347252
256	encoder layer number = 2	AdaIN block number = 3	1696343616.95458	566	0.211252510547638
256	encoder layer number = 2	AdaIN block number = 3	1696343621.30298	587	0.212772354483604
256	encoder layer number = 2	AdaIN block number = 3	1696343625.73073	608	0.212502494454384
256	encoder layer number = 2	AdaIN block number = 3	1696343630.69569	629	0.213022619485855
256	encoder layer number = 2	AdaIN block number = 3	1696343635.90168	650	0.207967951893806
256	encoder layer number = 2	AdaIN block number = 3	1696343641.05667	671	0.213931664824486
256	encoder layer number = 2	AdaIN block number = 3	1696343645.8267	692	0.208770290017128
256	encoder layer number = 2	AdaIN block number = 3	1696343650.75669	713	0.21109464764595
256	encoder layer number = 2	AdaIN block number = 3	1696343655.1312	734	0.207953542470932
256	encoder layer number = 2	AdaIN block number = 3	1696343659.40599	755	0.20903879404068
256	encoder layer number = 2	AdaIN block number = 3	1696343663.72898	776	0.209283381700516
256	encoder layer number = 2	AdaIN block number = 3	1696343667.99356	797	0.209472447633743
256	encoder layer number = 2	AdaIN block number = 3	1696343672.65355	818	0.221725076436996
256	encoder layer number = 2	AdaIN block number = 3	1696343677.11454	839	0.209737285971642
256	encoder layer number = 2	AdaIN block number = 3	1696343681.53853	860	0.209238961338997
256	encoder layer number = 2	AdaIN block number = 3	1696343686.45152	881	0.209689825773239
256	encoder layer number = 2	AdaIN block number = 3	1696343690.89389	902	0.210150167346001
256	encoder layer number = 2	AdaIN block number = 3	1696343695.25084	923	0.209537535905838
256	encoder layer number = 2	AdaIN block number = 3	1696343699.57384	944	0.208365976810455
256	encoder layer number = 2	AdaIN block number = 3	1696343703.91631	965	0.210373997688293
256	encoder layer number = 2	AdaIN block number = 3	1696343708.26616	986	0.215283304452896
256	encoder layer number = 2	AdaIN block number = 3	1696343712.98248	1007	0.222101762890816
256	encoder layer number = 2	AdaIN block number = 3	1696343717.39145	1028	0.211626008152962
256	encoder layer number = 2	AdaIN block number = 3	1696343721.75249	1049	0.211906015872955
256	encoder layer number = 2	AdaIN block number = 3	1696343726.11547	1070	0.20863065123558
256	encoder layer number = 2	AdaIN block number = 3	1696343730.37645	1091	0.207383066415787
256	encoder layer number = 2	AdaIN block number = 3	1696343734.71145	1112	0.209933564066887
256	encoder layer number = 2	AdaIN block number = 3	1696343739.03744	1133	0.208593010902405
256	encoder layer number = 2	AdaIN block number = 3	1696343743.50591	1154	0.206365406513214
256	encoder layer number = 2	AdaIN block number = 3	1696343748.39744	1175	0.207032054662704
256	encoder layer number = 2	AdaIN block number = 3	1696343753.47739	1196	0.210616543889046
256	encoder layer number = 2	AdaIN block number = 3	1696343758.56338	1217	0.209221810102463
256	encoder layer number = 2	AdaIN block number = 3	1696343763.45641	1238	0.204026460647583
256	encoder layer number = 2	AdaIN block number = 3	1696343768.96771	1259	0.20866471529007
256	encoder layer number = 2	AdaIN block number = 3	1696343773.24873	1280	0.20547804236412
256	encoder layer number = 2	AdaIN block number = 3	1696343778.09276	1301	0.208075121045113
256	encoder layer number = 2	AdaIN block number = 3	1696343782.68076	1322	0.20608988404274
256	encoder layer number = 2	AdaIN block number = 3	1696343788.02975	1343	0.213260918855667
256	encoder layer number = 2	AdaIN block number = 3	1696343793.24677	1364	0.209554865956306
256	encoder layer number = 2	AdaIN block number = 3	1696343798.03573	1385	0.208037525415421
256	encoder layer number = 2	AdaIN block number = 3	1696343802.62772	1406	0.206971570849419
256	encoder layer number = 2	AdaIN block number = 3	1696343807.00971	1427	0.209947183728218
256	encoder layer number = 2	AdaIN block number = 3	1696343811.99371	1448	0.211926221847534
256	encoder layer number = 2	AdaIN block number = 3	1696343816.93573	1469	0.209344282746315
256	encoder layer number = 2	AdaIN block number = 3	1696343821.35646	1490	0.209880545735359
256	encoder layer number = 2	AdaIN block number = 3	1696343826.41745	1511	0.21553573012352
256	encoder layer number = 2	AdaIN block number = 3	1696343831.17244	1532	0.206688687205315
256	encoder layer number = 2	AdaIN block number = 3	1696343835.73843	1553	0.214555233716965
256	encoder layer number = 2	AdaIN block number = 3	1696343840.87943	1574	0.206279695034027
256	encoder layer number = 2	AdaIN block number = 3	1696343846.01043	1595	0.212605565786362
256	encoder layer number = 2	AdaIN block number = 3	1696343850.93141	1616	0.211573243141174
256	encoder layer number = 2	AdaIN block number = 3	1696343855.23155	1637	0.216321751475334
256	encoder layer number = 2	AdaIN block number = 3	1696343860.1035	1658	0.212102845311165
256	encoder layer number = 2	AdaIN block number = 3	1696343865.23151	1679	0.213437855243683
256	encoder layer number = 2	AdaIN block number = 3	1696343870.39348	1700	0.211401879787445
256	encoder layer number = 2	AdaIN block number = 3	1696343875.49247	1721	0.208184987306595
256	encoder layer number = 2	AdaIN block number = 3	1696343880.54546	1742	0.207983955740929
256	encoder layer number = 2	AdaIN block number = 3	1696343884.96852	1763	0.205972269177437
256	encoder layer number = 2	AdaIN block number = 3	1696343889.97556	1784	0.209924787282944
256	encoder layer number = 2	AdaIN block number = 3	1696343894.3165	1805	0.219516679644585
256	encoder layer number = 2	AdaIN block number = 3	1696343898.65034	1826	0.214893490076065
256	encoder layer number = 2	AdaIN block number = 3	1696343902.98731	1847	0.212730839848518
256	encoder layer number = 2	AdaIN block number = 3	1696343907.20571	1868	0.208175390958786
256	encoder layer number = 2	AdaIN block number = 3	1696343911.64921	1889	0.217009231448174
256	encoder layer number = 2	AdaIN block number = 3	1696343916.39624	1910	0.211296558380127
256	encoder layer number = 2	AdaIN block number = 3	1696343920.96922	1931	0.211243435740471
256	encoder layer number = 2	AdaIN block number = 3	1696343925.2969	1952	0.209725484251976
256	encoder layer number = 2	AdaIN block number = 3	1696343929.63939	1973	0.211885809898376
256	encoder layer number = 2	AdaIN block number = 3	1696343934.03138	1994	0.214131832122803
256	encoder layer number = 2	AdaIN block number = 3	1696343938.18534	2015	0.212282672524452
256	encoder layer number = 2	AdaIN block number = 3	1696343943.15833	2036	0.207606315612793
256	encoder layer number = 2	AdaIN block number = 3	1696343948.31932	2057	0.21585850417614
256	encoder layer number = 2	AdaIN block number = 3	1696343953.49231	2078	0.210373550653458
256	encoder layer number = 2	AdaIN block number = 3	1696343958.31434	2099	0.210725292563438
256	encoder layer number = 2	AdaIN block number = 3	1696343963.3903	2120	0.21257983148098
256	encoder layer number = 2	AdaIN block number = 3	1696343968.54629	2141	0.211648479104042
256	encoder layer number = 2	AdaIN block number = 3	1696343973.23328	2162	0.213001579046249
256	encoder layer number = 2	AdaIN block number = 3	1696343978.2343	2183	0.219306424260139
256	encoder layer number = 2	AdaIN block number = 3	1696343982.91227	2204	0.216016665101051
256	encoder layer number = 2	AdaIN block number = 3	1696343988.19525	2225	0.209491714835167
256	encoder layer number = 2	AdaIN block number = 3	1696343992.54228	2246	0.2017852216959
256	encoder layer number = 2	AdaIN block number = 3	1696343996.87527	2267	0.216185107827187
256	encoder layer number = 2	AdaIN block number = 3	1696344001.23926	2288	0.214511811733246
256	encoder layer number = 2	AdaIN block number = 3	1696344005.49081	2309	0.208117172122002
256	encoder layer number = 2	AdaIN block number = 3	1696344009.8738	2330	0.215690404176712
256	encoder layer number = 2	AdaIN block number = 3	1696344014.17575	2351	0.210708245635033
256	encoder layer number = 2	AdaIN block number = 3	1696344018.70285	2372	0.205796658992767
256	encoder layer number = 2	AdaIN block number = 3	1696344023.57384	2393	0.21550141274929
256	encoder layer number = 2	AdaIN block number = 3	1696344028.68084	2414	0.214469239115715
256	encoder layer number = 2	AdaIN block number = 3	1696344033.80586	2435	0.212585955858231
256	encoder layer number = 2	AdaIN block number = 3	1696344038.26182	2456	0.210960268974304
256	encoder layer number = 2	AdaIN block number = 3	1696344043.60182	2477	0.21130958199501
256	encoder layer number = 2	AdaIN block number = 3	1696344048.56081	2498	0.205606713891029
256	encoder layer number = 2	AdaIN block number = 3	1696344052.95185	2519	0.217073440551758
256	encoder layer number = 2	AdaIN block number = 3	1696344057.3106	2540	0.205131262540817
256	encoder layer number = 2	AdaIN block number = 3	1696344061.6386	2561	0.208828091621399
256	encoder layer number = 2	AdaIN block number = 3	1696344065.96324	2582	0.205315604805946
256	encoder layer number = 2	AdaIN block number = 3	1696344070.24707	2603	0.211353540420532
256	encoder layer number = 2	AdaIN block number = 3	1696344074.5682	2624	0.217257738113403
256	encoder layer number = 2	AdaIN block number = 3	1696344078.8397	2645	0.210132032632828
256	encoder layer number = 2	AdaIN block number = 3	1696344083.85069	2666	0.211485952138901
256	encoder layer number = 2	AdaIN block number = 3	1696344088.17448	2687	0.217360943555832
256	encoder layer number = 2	AdaIN block number = 3	1696344093.72026	2708	0.205077454447746
256	encoder layer number = 2	AdaIN block number = 3	1696344098.80097	2729	0.216244533658028
256	encoder layer number = 2	AdaIN block number = 3	1696344103.94196	2750	0.209755539894104
256	encoder layer number = 2	AdaIN block number = 3	1696344108.98095	2771	0.214117288589478
256	encoder layer number = 2	AdaIN block number = 3	1696344113.40098	2792	0.206686913967133
256	encoder layer number = 2	AdaIN block number = 3	1696344118.29993	2813	0.209694534540176
256	encoder layer number = 2	AdaIN block number = 3	1696344123.09993	2834	0.204837307333946
256	encoder layer number = 2	AdaIN block number = 3	1696344128.21092	2855	0.210993900895119
256	encoder layer number = 2	AdaIN block number = 3	1696344133.03091	2876	0.21196423470974
256	encoder layer number = 2	AdaIN block number = 3	1696344137.36694	2897	0.212336078286171
256	encoder layer number = 2	AdaIN block number = 3	1696344141.76893	2918	0.207237362861633
256	encoder layer number = 2	AdaIN block number = 3	1696344146.10292	2939	0.208615273237228
256	encoder layer number = 2	AdaIN block number = 3	1696344150.36813	2960	0.209484085440636
256	encoder layer number = 2	AdaIN block number = 3	1696344154.67123	2981	0.212816432118416
256	encoder layer number = 2	AdaIN block number = 3	1696344158.98256	3002	0.210688427090645
256	encoder layer number = 2	AdaIN block number = 3	1696344163.28767	3023	0.213157013058662
256	encoder layer number = 2	AdaIN block number = 3	1696344167.56583	3044	0.210260018706322
256	encoder layer number = 2	AdaIN block number = 3	1696344172.61582	3065	0.2203528881073
256	encoder layer number = 2	AdaIN block number = 3	1696344177.68881	3086	0.218032538890839
256	encoder layer number = 2	AdaIN block number = 3	1696344183.62223	3107	0.218157067894936
256	encoder layer number = 2	AdaIN block number = 3	1696344188.16474	3128	0.220114499330521
256	encoder layer number = 2	AdaIN block number = 3	1696344192.47395	3149	0.20729985833168
256	encoder layer number = 2	AdaIN block number = 4	1696346244.86169	20	0.211349457502365
256	encoder layer number = 2	AdaIN block number = 4	1696346249.73568	41	0.209773704409599
256	encoder layer number = 2	AdaIN block number = 4	1696346254.35274	62	0.242547646164894
256	encoder layer number = 2	AdaIN block number = 4	1696346259.57767	83	0.21135987341404
256	encoder layer number = 2	AdaIN block number = 4	1696346264.8767	104	0.212024316191673
256	encoder layer number = 2	AdaIN block number = 4	1696346269.51471	125	0.215635940432549
256	encoder layer number = 2	AdaIN block number = 4	1696346274.32768	146	0.218523293733597
256	encoder layer number = 2	AdaIN block number = 4	1696346278.81468	167	0.224246948957443
256	encoder layer number = 2	AdaIN block number = 4	1696346283.30168	188	0.21918910741806
256	encoder layer number = 2	AdaIN block number = 4	1696346288.17973	209	0.225869536399841
256	encoder layer number = 2	AdaIN block number = 4	1696346292.66872	230	0.222140699625015
256	encoder layer number = 2	AdaIN block number = 4	1696346297.15668	251	0.222022190690041
256	encoder layer number = 2	AdaIN block number = 4	1696346302.08368	272	0.216134130954742
256	encoder layer number = 2	AdaIN block number = 4	1696346306.5547	293	0.216806724667549
256	encoder layer number = 2	AdaIN block number = 4	1696346311.0507	314	0.215707361698151
256	encoder layer number = 2	AdaIN block number = 4	1696346315.54266	335	0.216684177517891
256	encoder layer number = 2	AdaIN block number = 4	1696346320.48996	356	0.214638814330101
256	encoder layer number = 2	AdaIN block number = 4	1696346325.04717	377	0.210902988910675
256	encoder layer number = 2	AdaIN block number = 4	1696346330.21314	398	0.213554009795189
256	encoder layer number = 2	AdaIN block number = 4	1696346334.94416	419	0.209548622369766
256	encoder layer number = 2	AdaIN block number = 4	1696346339.5521	440	0.213102087378502
256	encoder layer number = 2	AdaIN block number = 4	1696346344.78236	461	0.212684512138367
256	encoder layer number = 2	AdaIN block number = 4	1696346349.88736	482	0.215467900037766
256	encoder layer number = 2	AdaIN block number = 4	1696346355.08135	503	0.210059657692909
256	encoder layer number = 2	AdaIN block number = 4	1696346360.39334	524	0.21567539870739
256	encoder layer number = 2	AdaIN block number = 4	1696346365.32234	545	0.217596247792244
256	encoder layer number = 2	AdaIN block number = 4	1696346370.34533	566	0.210589841008186
256	encoder layer number = 2	AdaIN block number = 4	1696346374.85406	587	0.210773497819901
256	encoder layer number = 2	AdaIN block number = 4	1696346379.26303	608	0.210633218288422
256	encoder layer number = 2	AdaIN block number = 4	1696346383.67506	629	0.209858611226082
256	encoder layer number = 2	AdaIN block number = 4	1696346388.81002	650	0.207465797662735
256	encoder layer number = 2	AdaIN block number = 4	1696346394.09102	671	0.205217361450195
256	encoder layer number = 2	AdaIN block number = 4	1696346399.04201	692	0.209291204810143
256	encoder layer number = 2	AdaIN block number = 4	1696346403.451	713	0.208370983600616
256	encoder layer number = 2	AdaIN block number = 4	1696346408.52103	734	0.206820532679558
256	encoder layer number = 2	AdaIN block number = 4	1696346413.10312	755	0.208995699882507
256	encoder layer number = 2	AdaIN block number = 4	1696346417.54712	776	0.205983474850655
256	encoder layer number = 2	AdaIN block number = 4	1696346421.99849	797	0.215779095888138
256	encoder layer number = 2	AdaIN block number = 4	1696346426.80522	818	0.211887672543526
256	encoder layer number = 2	AdaIN block number = 4	1696346431.21425	839	0.216254472732544
256	encoder layer number = 2	AdaIN block number = 4	1696346436.17821	860	0.216792494058609
256	encoder layer number = 2	AdaIN block number = 4	1696346441.49721	881	0.214681819081306
256	encoder layer number = 2	AdaIN block number = 4	1696346446.8122	902	0.212024927139282
256	encoder layer number = 2	AdaIN block number = 4	1696346451.80822	923	0.21294292807579
256	encoder layer number = 2	AdaIN block number = 4	1696346456.86119	944	0.216083750128746
256	encoder layer number = 2	AdaIN block number = 4	1696346461.93921	965	0.213833078742027
256	encoder layer number = 2	AdaIN block number = 4	1696346466.46217	986	0.213348269462585
256	encoder layer number = 2	AdaIN block number = 4	1696346471.60218	1007	0.214778587222099
256	encoder layer number = 2	AdaIN block number = 4	1696346476.91717	1028	0.210298761725426
256	encoder layer number = 2	AdaIN block number = 4	1696346482.19819	1049	0.217471107840538
256	encoder layer number = 2	AdaIN block number = 4	1696346487.1976	1070	0.20967198908329
256	encoder layer number = 2	AdaIN block number = 4	1696346491.61865	1091	0.211649596691132
256	encoder layer number = 2	AdaIN block number = 4	1696346496.69942	1112	0.21919921040535
256	encoder layer number = 2	AdaIN block number = 4	1696346501.24842	1133	0.212125048041344
256	encoder layer number = 2	AdaIN block number = 4	1696346505.73641	1154	0.214645504951477
256	encoder layer number = 2	AdaIN block number = 4	1696346510.85641	1175	0.209254682064056
256	encoder layer number = 2	AdaIN block number = 4	1696346516.1394	1196	0.204487219452858
256	encoder layer number = 2	AdaIN block number = 4	1696346520.70057	1217	0.214322358369827
256	encoder layer number = 2	AdaIN block number = 4	1696346525.89456	1238	0.215366840362549
256	encoder layer number = 2	AdaIN block number = 4	1696346530.64196	1259	0.212727412581444
256	encoder layer number = 2	AdaIN block number = 4	1696346535.82889	1280	0.215556770563126
256	encoder layer number = 2	AdaIN block number = 4	1696346541.18085	1301	0.21000462770462
256	encoder layer number = 2	AdaIN block number = 4	1696346546.33788	1322	0.211322113871574
256	encoder layer number = 2	AdaIN block number = 4	1696346551.61484	1343	0.214748054742813
256	encoder layer number = 2	AdaIN block number = 4	1696346556.4203	1364	0.215635195374489
256	encoder layer number = 2	AdaIN block number = 4	1696346560.91526	1385	0.209909483790398
256	encoder layer number = 2	AdaIN block number = 4	1696346566.05215	1406	0.213292419910431
256	encoder layer number = 2	AdaIN block number = 4	1696346571.09141	1427	0.218325302004814
256	encoder layer number = 2	AdaIN block number = 4	1696346576.18341	1448	0.222149714827538
256	encoder layer number = 2	AdaIN block number = 4	1696346580.6716	1469	0.211507752537727
256	encoder layer number = 2	AdaIN block number = 4	1696346585.83307	1490	0.220583572983742
256	encoder layer number = 2	AdaIN block number = 4	1696346591.19705	1511	0.211210995912552
256	encoder layer number = 2	AdaIN block number = 4	1696346596.50709	1532	0.213661313056946
256	encoder layer number = 2	AdaIN block number = 4	1696346601.18204	1553	0.214109927415848
256	encoder layer number = 2	AdaIN block number = 4	1696346605.61742	1574	0.211597770452499
256	encoder layer number = 2	AdaIN block number = 4	1696346610.69842	1595	0.212647810578346
256	encoder layer number = 2	AdaIN block number = 4	1696346616.47341	1616	0.211585491895676
256	encoder layer number = 2	AdaIN block number = 4	1696346621.14041	1637	0.214803144335747
256	encoder layer number = 2	AdaIN block number = 4	1696346625.6154	1658	0.213719323277473
256	encoder layer number = 2	AdaIN block number = 4	1696346630.63839	1679	0.21656134724617
256	encoder layer number = 2	AdaIN block number = 4	1696346635.24339	1700	0.211112260818481
256	encoder layer number = 2	AdaIN block number = 4	1696346639.78345	1721	0.209907829761505
256	encoder layer number = 2	AdaIN block number = 4	1696346644.27261	1742	0.209129363298416
256	encoder layer number = 2	AdaIN block number = 4	1696346649.19058	1763	0.213683411478996
256	encoder layer number = 2	AdaIN block number = 4	1696346653.6836	1784	0.213553458452225
256	encoder layer number = 2	AdaIN block number = 4	1696346658.77059	1805	0.211358577013016
256	encoder layer number = 2	AdaIN block number = 4	1696346663.33557	1826	0.210397779941559
256	encoder layer number = 2	AdaIN block number = 4	1696346667.82558	1847	0.216060787439346
256	encoder layer number = 2	AdaIN block number = 4	1696346672.92058	1868	0.210658207535744
256	encoder layer number = 2	AdaIN block number = 4	1696346678.09054	1889	0.213828027248383
256	encoder layer number = 2	AdaIN block number = 4	1696346683.05353	1910	0.214592278003693
256	encoder layer number = 2	AdaIN block number = 4	1696346688.11691	1931	0.213020741939545
256	encoder layer number = 2	AdaIN block number = 4	1696346693.32794	1952	0.216618239879608
256	encoder layer number = 2	AdaIN block number = 4	1696346697.9039	1973	0.213475778698921
256	encoder layer number = 2	AdaIN block number = 4	1696346702.42189	1994	0.211706101894379
256	encoder layer number = 2	AdaIN block number = 4	1696346707.52889	2015	0.216376692056656
256	encoder layer number = 2	AdaIN block number = 4	1696346712.69688	2036	0.212000548839569
256	encoder layer number = 2	AdaIN block number = 4	1696346717.86088	2057	0.212972790002823
256	encoder layer number = 2	AdaIN block number = 4	1696346722.7479	2078	0.213290348649025
256	encoder layer number = 2	AdaIN block number = 4	1696346728.02889	2099	0.210157290101051
256	encoder layer number = 2	AdaIN block number = 4	1696346733.18488	2120	0.21236589550972
256	encoder layer number = 2	AdaIN block number = 4	1696346737.71816	2141	0.220410823822021
256	encoder layer number = 2	AdaIN block number = 4	1696346742.29816	2162	0.215121909976006
256	encoder layer number = 2	AdaIN block number = 4	1696346746.97315	2183	0.216256678104401
256	encoder layer number = 2	AdaIN block number = 4	1696346751.48017	2204	0.213159739971161
256	encoder layer number = 2	AdaIN block number = 4	1696346755.90317	2225	0.216069981455803
256	encoder layer number = 2	AdaIN block number = 4	1696346760.31413	2246	0.215597450733185
256	encoder layer number = 2	AdaIN block number = 4	1696346765.35019	2267	0.215579316020012
256	encoder layer number = 2	AdaIN block number = 4	1696346769.88068	2288	0.209846287965775
256	encoder layer number = 2	AdaIN block number = 4	1696346774.28371	2309	0.212939247488976
256	encoder layer number = 2	AdaIN block number = 4	1696346778.69372	2330	0.212973833084106
256	encoder layer number = 2	AdaIN block number = 4	1696346783.76072	2351	0.214384824037552
256	encoder layer number = 2	AdaIN block number = 4	1696346788.31971	2372	0.213163614273071
256	encoder layer number = 2	AdaIN block number = 4	1696346792.79878	2393	0.215936109423637
256	encoder layer number = 2	AdaIN block number = 4	1696346797.84477	2414	0.216438770294189
256	encoder layer number = 2	AdaIN block number = 4	1696346802.43877	2435	0.216379046440125
256	encoder layer number = 2	AdaIN block number = 4	1696346806.66117	2456	0.213807642459869
256	encoder layer number = 2	AdaIN block number = 4	1696346812.03316	2477	0.216680645942688
256	encoder layer number = 2	AdaIN block number = 4	1696346816.88516	2498	0.211326688528061
256	encoder layer number = 2	AdaIN block number = 4	1696346822.02719	2519	0.208669349551201
256	encoder layer number = 2	AdaIN block number = 4	1696346827.31515	2540	0.2090994566679
256	encoder layer number = 2	AdaIN block number = 4	1696346832.50714	2561	0.209997087717056
256	encoder layer number = 2	AdaIN block number = 4	1696346837.4479	2582	0.208750173449516
256	encoder layer number = 2	AdaIN block number = 4	1696346842.73886	2603	0.208891451358795
256	encoder layer number = 2	AdaIN block number = 4	1696346848.11085	2624	0.214163318276405
256	encoder layer number = 2	AdaIN block number = 4	1696346852.67585	2645	0.212301075458527
256	encoder layer number = 2	AdaIN block number = 4	1696346857.13931	2666	0.214128598570824
256	encoder layer number = 2	AdaIN block number = 4	1696346862.07928	2687	0.211740493774414
256	encoder layer number = 2	AdaIN block number = 4	1696346866.6385	2708	0.212460488080978
256	encoder layer number = 2	AdaIN block number = 4	1696346871.80147	2729	0.21121484041214
256	encoder layer number = 2	AdaIN block number = 4	1696346877.11146	2750	0.212934345006943
256	encoder layer number = 2	AdaIN block number = 4	1696346882.10649	2771	0.214039668440819
256	encoder layer number = 2	AdaIN block number = 4	1696346886.64845	2792	0.219491362571716
256	encoder layer number = 2	AdaIN block number = 4	1696346891.93945	2813	0.216410368680954
256	encoder layer number = 2	AdaIN block number = 4	1696346896.77248	2834	0.21767258644104
256	encoder layer number = 2	AdaIN block number = 4	1696346901.29047	2855	0.212706550955772
256	encoder layer number = 2	AdaIN block number = 4	1696346906.32944	2876	0.215519025921822
256	encoder layer number = 2	AdaIN block number = 4	1696346910.81442	2897	0.213549390435219
256	encoder layer number = 2	AdaIN block number = 4	1696346915.22461	2918	0.214923784136772
256	encoder layer number = 2	AdaIN block number = 4	1696346919.74891	2939	0.209496915340424
256	encoder layer number = 2	AdaIN block number = 4	1696346924.33391	2960	0.21104621887207
256	encoder layer number = 2	AdaIN block number = 4	1696346928.7849	2981	0.208687096834183
256	encoder layer number = 2	AdaIN block number = 4	1696346933.78114	3002	0.208774253726006
256	encoder layer number = 2	AdaIN block number = 4	1696346938.24384	3023	0.204950094223022
256	encoder layer number = 2	AdaIN block number = 4	1696346942.74183	3044	0.210750997066498
256	encoder layer number = 2	AdaIN block number = 4	1696346947.23683	3065	0.213645845651627
256	encoder layer number = 2	AdaIN block number = 4	1696346952.31879	3086	0.208600640296936
256	encoder layer number = 2	AdaIN block number = 4	1696346956.72682	3107	0.205397441983223
256	encoder layer number = 2	AdaIN block number = 4	1696346961.94548	3128	0.215326204895973
256	encoder layer number = 2	AdaIN block number = 4	1696346967.25251	3149	0.213461816310883
256	encoder layer number = 3	AdaIN block number = 2	1696349079.35814	20	0.218004480004311
256	encoder layer number = 3	AdaIN block number = 2	1696349084.76419	41	0.21741983294487
256	encoder layer number = 3	AdaIN block number = 2	1696349089.40919	62	0.213146522641182
256	encoder layer number = 3	AdaIN block number = 2	1696349094.65371	83	0.213161110877991
256	encoder layer number = 3	AdaIN block number = 2	1696349099.32774	104	0.221802234649658
256	encoder layer number = 3	AdaIN block number = 2	1696349103.97033	125	0.214975535869598
256	encoder layer number = 3	AdaIN block number = 2	1696349108.58241	146	0.218517780303955
256	encoder layer number = 3	AdaIN block number = 2	1696349113.84941	167	0.214557081460953
256	encoder layer number = 3	AdaIN block number = 2	1696349118.34404	188	0.215747863054276
256	encoder layer number = 3	AdaIN block number = 2	1696349123.68	209	0.213835999369621
256	encoder layer number = 3	AdaIN block number = 2	1696349128.29852	230	0.213665455579758
256	encoder layer number = 3	AdaIN block number = 2	1696349132.90151	251	0.215068206191063
256	encoder layer number = 3	AdaIN block number = 2	1696349137.47099	272	0.214234605431557
256	encoder layer number = 3	AdaIN block number = 2	1696349141.71333	293	0.212432861328125
256	encoder layer number = 3	AdaIN block number = 2	1696349146.42447	314	0.212522506713867
256	encoder layer number = 3	AdaIN block number = 2	1696349150.99849	335	0.21295653283596
256	encoder layer number = 3	AdaIN block number = 2	1696349155.48473	356	0.210969924926758
256	encoder layer number = 3	AdaIN block number = 2	1696349160.72469	377	0.212216436862946
256	encoder layer number = 3	AdaIN block number = 2	1696349165.37293	398	0.211028978228569
256	encoder layer number = 3	AdaIN block number = 2	1696349169.94979	419	0.211347028613091
256	encoder layer number = 3	AdaIN block number = 2	1696349174.50179	440	0.211851358413696
256	encoder layer number = 3	AdaIN block number = 2	1696349179.1536	461	0.21230012178421
256	encoder layer number = 3	AdaIN block number = 2	1696349183.71259	482	0.208277732133865
256	encoder layer number = 3	AdaIN block number = 2	1696349188.31097	503	0.204602509737015
256	encoder layer number = 3	AdaIN block number = 2	1696349192.81332	524	0.208625674247742
256	encoder layer number = 3	AdaIN block number = 2	1696349198.20032	545	0.208965867757797
256	encoder layer number = 3	AdaIN block number = 2	1696349203.42731	566	0.212042704224586
256	encoder layer number = 3	AdaIN block number = 2	1696349208.1413	587	0.206565335392952
256	encoder layer number = 3	AdaIN block number = 2	1696349212.65633	608	0.210230231285095
256	encoder layer number = 3	AdaIN block number = 2	1696349217.30476	629	0.210754171013832
256	encoder layer number = 3	AdaIN block number = 2	1696349221.89861	650	0.206538841128349
256	encoder layer number = 3	AdaIN block number = 2	1696349226.59964	671	0.204093664884567
256	encoder layer number = 3	AdaIN block number = 2	1696349231.34463	692	0.219580829143524
256	encoder layer number = 3	AdaIN block number = 2	1696349235.91662	713	0.207863420248032
256	encoder layer number = 3	AdaIN block number = 2	1696349240.52621	734	0.237321615219116
256	encoder layer number = 3	AdaIN block number = 2	1696349245.13579	755	0.226339042186737
256	encoder layer number = 3	AdaIN block number = 2	1696349249.7005	776	0.204394981265068
256	encoder layer number = 3	AdaIN block number = 2	1696349255.11049	797	0.210751250386238
256	encoder layer number = 3	AdaIN block number = 2	1696349260.58048	818	0.206699550151825
256	encoder layer number = 3	AdaIN block number = 2	1696349265.35448	839	0.210155338048935
256	encoder layer number = 3	AdaIN block number = 2	1696349270.74347	860	0.205261096358299
256	encoder layer number = 3	AdaIN block number = 2	1696349276.02547	881	0.205842047929764
256	encoder layer number = 3	AdaIN block number = 2	1696349280.69046	902	0.20249605178833
256	encoder layer number = 3	AdaIN block number = 2	1696349285.3265	923	0.219955518841743
256	encoder layer number = 3	AdaIN block number = 2	1696349290.75035	944	0.20857284963131
256	encoder layer number = 3	AdaIN block number = 2	1696349296.23234	965	0.20416247844696
256	encoder layer number = 3	AdaIN block number = 2	1696349300.88536	986	0.204192250967026
256	encoder layer number = 3	AdaIN block number = 2	1696349305.53137	1007	0.203158214688301
256	encoder layer number = 3	AdaIN block number = 2	1696349310.13236	1028	0.206527188420296
256	encoder layer number = 3	AdaIN block number = 2	1696349315.15732	1049	0.232990637421608
256	encoder layer number = 3	AdaIN block number = 2	1696349319.95735	1070	0.204214692115784
256	encoder layer number = 3	AdaIN block number = 2	1696349325.07231	1091	0.2019894272089
256	encoder layer number = 3	AdaIN block number = 2	1696349330.57234	1112	0.212657898664474
256	encoder layer number = 3	AdaIN block number = 2	1696349335.9223	1133	0.2151820063591
256	encoder layer number = 3	AdaIN block number = 2	1696349341.76443	1154	0.212208271026611
256	encoder layer number = 3	AdaIN block number = 2	1696349346.44443	1175	0.249908328056335
256	encoder layer number = 3	AdaIN block number = 2	1696349351.32239	1196	0.214740037918091
256	encoder layer number = 3	AdaIN block number = 2	1696349356.51938	1217	0.209564983844757
256	encoder layer number = 3	AdaIN block number = 2	1696349361.88341	1238	0.217254340648651
256	encoder layer number = 3	AdaIN block number = 2	1696349367.03837	1259	0.22771829366684
256	encoder layer number = 3	AdaIN block number = 2	1696349372.62636	1280	0.22617319226265
256	encoder layer number = 3	AdaIN block number = 2	1696349377.84536	1301	0.225910544395447
256	encoder layer number = 3	AdaIN block number = 2	1696349383.07138	1322	0.211833626031876
256	encoder layer number = 3	AdaIN block number = 2	1696349387.69134	1343	0.216185316443443
256	encoder layer number = 3	AdaIN block number = 2	1696349392.42355	1364	0.217198848724365
256	encoder layer number = 3	AdaIN block number = 2	1696349397.03554	1385	0.231100842356682
256	encoder layer number = 3	AdaIN block number = 2	1696349401.50313	1406	0.218329712748528
256	encoder layer number = 3	AdaIN block number = 2	1696349406.11812	1427	0.21331200003624
256	encoder layer number = 3	AdaIN block number = 2	1696349410.72709	1448	0.20857971906662
256	encoder layer number = 3	AdaIN block number = 2	1696349415.75408	1469	0.205328971147537
256	encoder layer number = 3	AdaIN block number = 2	1696349421.07408	1490	0.212185233831406
256	encoder layer number = 3	AdaIN block number = 2	1696349425.76607	1511	0.209081456065178
256	encoder layer number = 3	AdaIN block number = 2	1696349431.17207	1532	0.211549982428551
256	encoder layer number = 3	AdaIN block number = 2	1696349436.65206	1553	0.209810957312584
256	encoder layer number = 3	AdaIN block number = 2	1696349442.26879	1574	0.204600021243095
256	encoder layer number = 3	AdaIN block number = 2	1696349447.42779	1595	0.206833988428116
256	encoder layer number = 3	AdaIN block number = 2	1696349452.76978	1616	0.204153805971146
256	encoder layer number = 3	AdaIN block number = 2	1696349457.24362	1637	0.200065523386002
256	encoder layer number = 3	AdaIN block number = 2	1696349461.81566	1658	0.20753487944603
256	encoder layer number = 3	AdaIN block number = 2	1696349466.4553	1679	0.20374508202076
256	encoder layer number = 3	AdaIN block number = 2	1696349470.98231	1700	0.202543705701828
256	encoder layer number = 3	AdaIN block number = 2	1696349476.35029	1721	0.209917470812798
256	encoder layer number = 3	AdaIN block number = 2	1696349481.89128	1742	0.197431802749634
256	encoder layer number = 3	AdaIN block number = 2	1696349486.47796	1763	0.197747722268105
256	encoder layer number = 3	AdaIN block number = 2	1696349491.07696	1784	0.20121505856514
256	encoder layer number = 3	AdaIN block number = 2	1696349495.61995	1805	0.202935934066772
256	encoder layer number = 3	AdaIN block number = 2	1696349500.93891	1826	0.202676430344582
256	encoder layer number = 3	AdaIN block number = 2	1696349506.44194	1847	0.201804891228676
256	encoder layer number = 3	AdaIN block number = 2	1696349511.81894	1868	0.204773813486099
256	encoder layer number = 3	AdaIN block number = 2	1696349517.04493	1889	0.205289199948311
256	encoder layer number = 3	AdaIN block number = 2	1696349521.66392	1910	0.199877724051476
256	encoder layer number = 3	AdaIN block number = 2	1696349526.28892	1931	0.204504251480103
256	encoder layer number = 3	AdaIN block number = 2	1696349530.95191	1952	0.20303276181221
256	encoder layer number = 3	AdaIN block number = 2	1696349535.5401	1973	0.205129280686378
256	encoder layer number = 3	AdaIN block number = 2	1696349540.13605	1994	0.199515521526337
256	encoder layer number = 3	AdaIN block number = 2	1696349545.63665	2015	0.202716588973999
256	encoder layer number = 3	AdaIN block number = 2	1696349552.07337	2036	0.209423139691353
256	encoder layer number = 3	AdaIN block number = 2	1696349557.66036	2057	0.205638915300369
256	encoder layer number = 3	AdaIN block number = 2	1696349563.24828	2078	0.205634206533432
256	encoder layer number = 3	AdaIN block number = 2	1696349570.98378	2099	0.206979557871819
256	encoder layer number = 3	AdaIN block number = 2	1696349576.40843	2120	0.203655511140823
256	encoder layer number = 3	AdaIN block number = 2	1696349582.01446	2141	0.209029525518417
256	encoder layer number = 3	AdaIN block number = 2	1696349587.14943	2162	0.210372194647789
256	encoder layer number = 3	AdaIN block number = 2	1696349592.88042	2183	0.204325214028358
256	encoder layer number = 3	AdaIN block number = 2	1696349598.13345	2204	0.205661416053772
256	encoder layer number = 3	AdaIN block number = 2	1696349602.84951	2225	0.207574993371964
256	encoder layer number = 3	AdaIN block number = 2	1696349608.20046	2246	0.203395321965218
256	encoder layer number = 3	AdaIN block number = 2	1696349613.22846	2267	0.207463726401329
256	encoder layer number = 3	AdaIN block number = 2	1696349618.50145	2288	0.206542894244194
256	encoder layer number = 3	AdaIN block number = 2	1696349623.98845	2309	0.209125533699989
256	encoder layer number = 3	AdaIN block number = 2	1696349629.90744	2330	0.205952808260918
256	encoder layer number = 3	AdaIN block number = 2	1696349635.73443	2351	0.210755154490471
256	encoder layer number = 3	AdaIN block number = 2	1696349641.55043	2372	0.211330935359001
256	encoder layer number = 3	AdaIN block number = 2	1696349647.52742	2393	0.213747709989548
256	encoder layer number = 3	AdaIN block number = 2	1696349653.26741	2414	0.21344630420208
256	encoder layer number = 3	AdaIN block number = 2	1696349658.5313	2435	0.206562370061874
256	encoder layer number = 3	AdaIN block number = 2	1696349663.48563	2456	0.210766971111298
256	encoder layer number = 3	AdaIN block number = 2	1696349669.00371	2477	0.211288958787918
256	encoder layer number = 3	AdaIN block number = 2	1696349674.4347	2498	0.209414169192314
256	encoder layer number = 3	AdaIN block number = 2	1696349679.7617	2519	0.210342973470688
256	encoder layer number = 3	AdaIN block number = 2	1696349687.15885	2540	0.213103130459785
256	encoder layer number = 3	AdaIN block number = 2	1696349692.96185	2561	0.212593376636505
256	encoder layer number = 3	AdaIN block number = 2	1696349698.66584	2582	0.212660685181618
256	encoder layer number = 3	AdaIN block number = 2	1696349704.68384	2603	0.215632483363152
256	encoder layer number = 3	AdaIN block number = 2	1696349710.64583	2624	0.210640370845795
256	encoder layer number = 3	AdaIN block number = 2	1696349716.84684	2645	0.218580350279808
256	encoder layer number = 3	AdaIN block number = 2	1696349723.41881	2666	0.215140327811241
256	encoder layer number = 3	AdaIN block number = 2	1696349728.62182	2687	0.214665576815605
256	encoder layer number = 3	AdaIN block number = 2	1696349734.24225	2708	0.212338611483574
256	encoder layer number = 3	AdaIN block number = 2	1696349740.34124	2729	0.21787241101265
256	encoder layer number = 3	AdaIN block number = 2	1696349746.29923	2750	0.213678747415543
256	encoder layer number = 3	AdaIN block number = 2	1696349752.56822	2771	0.215380802750587
256	encoder layer number = 3	AdaIN block number = 2	1696349758.49422	2792	0.2136470079422
256	encoder layer number = 3	AdaIN block number = 2	1696349764.58221	2813	0.214100539684296
256	encoder layer number = 3	AdaIN block number = 2	1696349770.1572	2834	0.214294850826263
256	encoder layer number = 3	AdaIN block number = 2	1696349775.65029	2855	0.211108803749084
256	encoder layer number = 3	AdaIN block number = 2	1696349780.84531	2876	0.214052602648735
256	encoder layer number = 3	AdaIN block number = 2	1696349786.52141	2897	0.21406914293766
256	encoder layer number = 3	AdaIN block number = 2	1696349791.43246	2918	0.211483120918274
256	encoder layer number = 3	AdaIN block number = 2	1696349796.23343	2939	0.211912155151367
256	encoder layer number = 3	AdaIN block number = 2	1696349800.98842	2960	0.213882267475128
256	encoder layer number = 3	AdaIN block number = 2	1696349806.59142	2981	0.214487165212631
256	encoder layer number = 3	AdaIN block number = 2	1696349811.76141	3002	0.216131404042244
256	encoder layer number = 3	AdaIN block number = 2	1696349817.32441	3023	0.213876530528069
256	encoder layer number = 3	AdaIN block number = 2	1696349822.1884	3044	0.210271820425987
256	encoder layer number = 3	AdaIN block number = 2	1696349826.96515	3065	0.213097602128983
256	encoder layer number = 3	AdaIN block number = 2	1696349832.47481	3086	0.214792102575302
256	encoder layer number = 3	AdaIN block number = 2	1696349837.8398	3107	0.214526295661926
256	encoder layer number = 3	AdaIN block number = 2	1696349843.27279	3128	0.212778449058533
256	encoder layer number = 3	AdaIN block number = 2	1696349848.29079	3149	0.214351668953896
256	encoder layer number = 3	AdaIN block number = 3	1696352018.98582	20	0.213155642151833
256	encoder layer number = 3	AdaIN block number = 3	1696352024.5118	41	0.229440152645111
256	encoder layer number = 3	AdaIN block number = 3	1696352029.38379	62	0.251098453998566
256	encoder layer number = 3	AdaIN block number = 3	1696352034.22047	83	0.22493876516819
256	encoder layer number = 3	AdaIN block number = 3	1696352039.10838	104	28.8702793121338
256	encoder layer number = 3	AdaIN block number = 3	1696352043.85136	125	5.91858386993408
256	encoder layer number = 3	AdaIN block number = 3	1696352049.24534	146	3.33080792427063
256	encoder layer number = 3	AdaIN block number = 3	1696352054.07433	167	5.13346195220947
256	encoder layer number = 3	AdaIN block number = 3	1696352058.90831	188	5.59626197814941
256	encoder layer number = 3	AdaIN block number = 3	1696352063.6763	209	5.63883781433105
256	encoder layer number = 3	AdaIN block number = 3	1696352069.27526	230	5.5747275352478
256	encoder layer number = 3	AdaIN block number = 3	1696352074.95326	251	5.5666446685791
256	encoder layer number = 3	AdaIN block number = 3	1696352080.50124	272	5.55424404144287
256	encoder layer number = 3	AdaIN block number = 3	1696352085.23221	293	5.54483032226562
256	encoder layer number = 3	AdaIN block number = 3	1696352090.70911	314	5.53218269348145
256	encoder layer number = 3	AdaIN block number = 3	1696352095.61213	335	5.52602529525757
256	encoder layer number = 3	AdaIN block number = 3	1696352100.41008	356	5.51636219024658
256	encoder layer number = 3	AdaIN block number = 3	1696352105.85406	377	5.5077543258667
256	encoder layer number = 3	AdaIN block number = 3	1696352110.78208	398	5.49887180328369
256	encoder layer number = 3	AdaIN block number = 3	1696352115.44364	419	5.49007081985474
256	encoder layer number = 3	AdaIN block number = 3	1696352120.29163	440	5.48214626312256
256	encoder layer number = 3	AdaIN block number = 3	1696352125.04513	461	5.4773998260498
256	encoder layer number = 3	AdaIN block number = 3	1696352129.76015	482	5.46842527389526
256	encoder layer number = 3	AdaIN block number = 3	1696352134.4551	503	5.46357440948486
256	encoder layer number = 3	AdaIN block number = 3	1696352140.03309	524	5.45721340179443
256	encoder layer number = 3	AdaIN block number = 3	1696352145.45507	545	5.45191669464111
256	encoder layer number = 3	AdaIN block number = 3	1696352150.27309	566	5.44682264328003
256	encoder layer number = 3	AdaIN block number = 3	1696352154.94558	587	5.44243907928467
256	encoder layer number = 3	AdaIN block number = 3	1696352160.54952	608	5.2534704208374
256	encoder layer number = 3	AdaIN block number = 3	1696352165.59454	629	5.09296607971191
256	encoder layer number = 3	AdaIN block number = 3	1696352171.21433	650	5.08403444290161
256	encoder layer number = 3	AdaIN block number = 3	1696352176.83532	671	5.07476997375488
256	encoder layer number = 3	AdaIN block number = 3	1696352181.56617	692	5.0660572052002
256	encoder layer number = 3	AdaIN block number = 3	1696352186.99216	713	5.05821418762207
256	encoder layer number = 3	AdaIN block number = 3	1696352192.38114	734	5.05048370361328
256	encoder layer number = 3	AdaIN block number = 3	1696352197.93591	755	5.04266977310181
256	encoder layer number = 3	AdaIN block number = 3	1696352203.09887	776	4.40319728851318
256	encoder layer number = 3	AdaIN block number = 3	1696352207.83389	797	0.247195720672607
256	encoder layer number = 3	AdaIN block number = 3	1696352213.29988	818	0.223547220230103
256	encoder layer number = 3	AdaIN block number = 3	1696352218.23486	839	0.217136606574059
256	encoder layer number = 3	AdaIN block number = 3	1696352222.96935	860	0.22930434346199
256	encoder layer number = 3	AdaIN block number = 3	1696352228.50752	881	0.219903454184532
256	encoder layer number = 3	AdaIN block number = 3	1696352233.48454	902	0.218042731285095
256	encoder layer number = 3	AdaIN block number = 3	1696352239.12244	923	0.218432128429413
256	encoder layer number = 3	AdaIN block number = 3	1696352244.86242	944	0.21985000371933
256	encoder layer number = 3	AdaIN block number = 3	1696352250.59338	965	0.220405459403992
256	encoder layer number = 3	AdaIN block number = 3	1696352256.17036	986	0.22037136554718
256	encoder layer number = 3	AdaIN block number = 3	1696352261.64238	1007	0.220452159643173
256	encoder layer number = 3	AdaIN block number = 3	1696352266.98936	1028	0.220511719584465
[truncated: 3,401 more rows]
