# Supplementary material for: LEOPARD: missing view completion for multi-timepoint omics data via representation disentanglement and temporal knowledge transfer
Source: Nat Commun. 2025 Apr 6;16:3278. doi: 10.1038/s41467-025-58314-3 (PMC11972361; doi:10.1038/s41467-025-58314-3)
Supplement: Supplementary file 7 — Source data [file 41467_2025_58314_MOESM7_ESM.zip › Source Data/SupplementaryFig7.csv]

Dataset	Mask	Method	obsNum	MedianAveragedPB
KORA multi-omics	maskObs = 1%	cGAN	obsNum = 0	0.20120389875
KORA multi-omics	maskObs = 1%	cGAN	obsNum = 0	0.04640523625
KORA multi-omics	maskObs = 1%	cGAN	obsNum = 0	0.190826575
KORA multi-omics	maskObs = 1%	cGAN	obsNum = 0	0.1652138745
KORA multi-omics	maskObs = 1%	cGAN	obsNum = 0	0.323817869
KORA multi-omics	maskObs = 1%	cGAN	obsNum = 0	0.2848669535
KORA multi-omics	maskObs = 1%	cGAN	obsNum = 0	0.02914957735
KORA multi-omics	maskObs = 1%	cGAN	obsNum = 0	0.04338518305
KORA multi-omics	maskObs = 1%	cGAN	obsNum = 0	0.0261671377
KORA multi-omics	maskObs = 1%	cGAN	obsNum = 0	0.2831182145
KORA multi-omics	maskObs = 1%	cGAN	obsNum = 0	0.04041556865
KORA multi-omics	maskObs = 1%	cGAN	obsNum = 0	0.1002501093
KORA multi-omics	maskObs = 1%	cGAN	obsNum = 0	3.03846649
KORA multi-omics	maskObs = 1%	cGAN	obsNum = 0	0.02735701635
KORA multi-omics	maskObs = 1%	cGAN	obsNum = 0	0.0726429303
KORA multi-omics	maskObs = 1%	cGAN	obsNum = 0	0.163850521
KORA multi-omics	maskObs = 1%	cGAN	obsNum = 0	0.3012947455
KORA multi-omics	maskObs = 1%	cGAN	obsNum = 0	0.0632042794
KORA multi-omics	maskObs = 1%	cGAN	obsNum = 0	0.2559075
KORA multi-omics	maskObs = 1%	cGAN	obsNum = 0	0.34378075
KORA multi-omics	maskObs = 1%	cGAN	obsNum = 0	0.10477174625
KORA multi-omics	maskObs = 1%	cGAN	obsNum = 0	0.0671427752
KORA multi-omics	maskObs = 1%	cGAN	obsNum = 0	0.35763697
KORA multi-omics	maskObs = 1%	cGAN	obsNum = 0	2.10274681
KORA multi-omics	maskObs = 1%	cGAN	obsNum = 0	0.2500675845
KORA multi-omics	maskObs = 1%	cGAN	obsNum = 0	0.1222890937
KORA multi-omics	maskObs = 1%	cGAN	obsNum = 0	1.950868975
KORA multi-omics	maskObs = 1%	cGAN	obsNum = 0	0.2304040435
KORA multi-omics	maskObs = 1%	cGAN	obsNum = 0	0.1711822375
KORA multi-omics	maskObs = 1%	cGAN	obsNum = 0	0.1238603785
KORA multi-omics	maskObs = 1%	cGAN	obsNum = 0	0.2125903098
KORA multi-omics	maskObs = 1%	cGAN	obsNum = 0	0.5921002595
KORA multi-omics	maskObs = 1%	cGAN	obsNum = 0	0.1996925575
KORA multi-omics	maskObs = 1%	cGAN	obsNum = 0	0.12956124235
KORA multi-omics	maskObs = 1%	cGAN	obsNum = 0	0.6883016705
KORA multi-omics	maskObs = 1%	cGAN	obsNum = 0	0.0812359135
KORA multi-omics	maskObs = 1%	cGAN	obsNum = 0	0.0907515826
KORA multi-omics	maskObs = 1%	cGAN	obsNum = 0	0.0474296304
KORA multi-omics	maskObs = 1%	cGAN	obsNum = 0	0.07866344415
KORA multi-omics	maskObs = 1%	cGAN	obsNum = 0	0.322978174
KORA multi-omics	maskObs = 1%	cGAN	obsNum = 0	0.427722628
KORA multi-omics	maskObs = 1%	cGAN	obsNum = 0	0.0787233154
KORA multi-omics	maskObs = 1%	cGAN	obsNum = 0	0.0829389971
KORA multi-omics	maskObs = 1%	cGAN	obsNum = 0	0.1300913034
KORA multi-omics	maskObs = 1%	cGAN	obsNum = 0	0.0397081378
KORA multi-omics	maskObs = 1%	cGAN	obsNum = 0	0.08110865765
KORA multi-omics	maskObs = 1%	cGAN	obsNum = 0	0.0649542638
KORA multi-omics	maskObs = 1%	cGAN	obsNum = 0	0.307383207
KORA multi-omics	maskObs = 1%	cGAN	obsNum = 0	1.684654535
KORA multi-omics	maskObs = 1%	cGAN	obsNum = 0	0.414682106
KORA multi-omics	maskObs = 1%	cGAN	obsNum = 0	0.1202389906
KORA multi-omics	maskObs = 1%	cGAN	obsNum = 0	0.581542454
KORA multi-omics	maskObs = 1%	cGAN	obsNum = 0	0.1761658777
KORA multi-omics	maskObs = 1%	cGAN	obsNum = 0	0.0806013919
KORA multi-omics	maskObs = 1%	cGAN	obsNum = 0	0.118715423
KORA multi-omics	maskObs = 1%	cGAN	obsNum = 0	0.10946009895
KORA multi-omics	maskObs = 1%	cGAN	obsNum = 0	0.0913779258
KORA multi-omics	maskObs = 1%	cGAN	obsNum = 0	0.1485359835
KORA multi-omics	maskObs = 1%	cGAN	obsNum = 0	1.278094615
KORA multi-omics	maskObs = 1%	cGAN	obsNum = 0	0.0384279782
KORA multi-omics	maskObs = 1%	cGAN	obsNum = 0	0.14326835025
KORA multi-omics	maskObs = 1%	cGAN	obsNum = 0	0.876475296
KORA multi-omics	maskObs = 1%	cGAN	obsNum = 0	1.495832572
KORA multi-omics	maskObs = 1%	cGAN	obsNum = 0	0.664689432
KORA multi-omics	maskObs = 1%	cGAN	obsNum = 0	0.19138837455
KORA multi-omics	maskObs = 1%	cGAN	obsNum = 0	0.2888979015
KORA multi-omics	maskObs = 1%	cGAN	obsNum = 100	0.155940506
KORA multi-omics	maskObs = 1%	cGAN	obsNum = 100	0.043915329
KORA multi-omics	maskObs = 1%	cGAN	obsNum = 100	0.1691058975
KORA multi-omics	maskObs = 1%	cGAN	obsNum = 100	0.1421138375
KORA multi-omics	maskObs = 1%	cGAN	obsNum = 100	0.22743816775
KORA multi-omics	maskObs = 1%	cGAN	obsNum = 100	0.2095517928
KORA multi-omics	maskObs = 1%	cGAN	obsNum = 100	0.02803977835
KORA multi-omics	maskObs = 1%	cGAN	obsNum = 100	0.0354197384
KORA multi-omics	maskObs = 1%	cGAN	obsNum = 100	0.02160468315
KORA multi-omics	maskObs = 1%	cGAN	obsNum = 100	0.2178372945
KORA multi-omics	maskObs = 1%	cGAN	obsNum = 100	0.0356017553
KORA multi-omics	maskObs = 1%	cGAN	obsNum = 100	0.08680356475
KORA multi-omics	maskObs = 1%	cGAN	obsNum = 100	2.0852962685
KORA multi-omics	maskObs = 1%	cGAN	obsNum = 100	0.0277797969
KORA multi-omics	maskObs = 1%	cGAN	obsNum = 100	0.0711778525
KORA multi-omics	maskObs = 1%	cGAN	obsNum = 100	0.12137382925
KORA multi-omics	maskObs = 1%	cGAN	obsNum = 100	0.219822366
KORA multi-omics	maskObs = 1%	cGAN	obsNum = 100	0.0455149215
KORA multi-omics	maskObs = 1%	cGAN	obsNum = 100	0.18957662825
KORA multi-omics	maskObs = 1%	cGAN	obsNum = 100	0.234146522
KORA multi-omics	maskObs = 1%	cGAN	obsNum = 100	0.0733824404
KORA multi-omics	maskObs = 1%	cGAN	obsNum = 100	0.060161425
KORA multi-omics	maskObs = 1%	cGAN	obsNum = 100	0.26590942
KORA multi-omics	maskObs = 1%	cGAN	obsNum = 100	1.487695548
KORA multi-omics	maskObs = 1%	cGAN	obsNum = 100	0.178414273
KORA multi-omics	maskObs = 1%	cGAN	obsNum = 100	0.11089059355
KORA multi-omics	maskObs = 1%	cGAN	obsNum = 100	1.250378482
KORA multi-omics	maskObs = 1%	cGAN	obsNum = 100	0.1629398962
KORA multi-omics	maskObs = 1%	cGAN	obsNum = 100	0.1298089502
KORA multi-omics	maskObs = 1%	cGAN	obsNum = 100	0.12436783395
KORA multi-omics	maskObs = 1%	cGAN	obsNum = 100	0.172250291
KORA multi-omics	maskObs = 1%	cGAN	obsNum = 100	0.4136486625
KORA multi-omics	maskObs = 1%	cGAN	obsNum = 100	0.13845941655
KORA multi-omics	maskObs = 1%	cGAN	obsNum = 100	0.08517478955
KORA multi-omics	maskObs = 1%	cGAN	obsNum = 100	0.458957453
KORA multi-omics	maskObs = 1%	cGAN	obsNum = 100	0.06531396495
KORA multi-omics	maskObs = 1%	cGAN	obsNum = 100	0.09657480865
KORA multi-omics	maskObs = 1%	cGAN	obsNum = 100	0.03758457215
KORA multi-omics	maskObs = 1%	cGAN	obsNum = 100	0.07145641715
KORA multi-omics	maskObs = 1%	cGAN	obsNum = 100	0.2189594172
KORA multi-omics	maskObs = 1%	cGAN	obsNum = 100	0.2508751725
KORA multi-omics	maskObs = 1%	cGAN	obsNum = 100	0.0625153849
KORA multi-omics	maskObs = 1%	cGAN	obsNum = 100	0.0527461774
KORA multi-omics	maskObs = 1%	cGAN	obsNum = 100	0.0953165007
KORA multi-omics	maskObs = 1%	cGAN	obsNum = 100	0.03314075985
KORA multi-omics	maskObs = 1%	cGAN	obsNum = 100	0.06387753045
KORA multi-omics	maskObs = 1%	cGAN	obsNum = 100	0.05894590945
KORA multi-omics	maskObs = 1%	cGAN	obsNum = 100	0.2334508823
KORA multi-omics	maskObs = 1%	cGAN	obsNum = 100	1.233495453
KORA multi-omics	maskObs = 1%	cGAN	obsNum = 100	0.273684776
KORA multi-omics	maskObs = 1%	cGAN	obsNum = 100	0.0848055447
KORA multi-omics	maskObs = 1%	cGAN	obsNum = 100	0.4050128795
KORA multi-omics	maskObs = 1%	cGAN	obsNum = 100	0.1211769382
KORA multi-omics	maskObs = 1%	cGAN	obsNum = 100	0.08366372605
KORA multi-omics	maskObs = 1%	cGAN	obsNum = 100	0.0938420558
KORA multi-omics	maskObs = 1%	cGAN	obsNum = 100	0.095564249
KORA multi-omics	maskObs = 1%	cGAN	obsNum = 100	0.0733955865
KORA multi-omics	maskObs = 1%	cGAN	obsNum = 100	0.1011323638
KORA multi-omics	maskObs = 1%	cGAN	obsNum = 100	0.8066448295
KORA multi-omics	maskObs = 1%	cGAN	obsNum = 100	0.0345437134
KORA multi-omics	maskObs = 1%	cGAN	obsNum = 100	0.145069084
KORA multi-omics	maskObs = 1%	cGAN	obsNum = 100	0.704265373
KORA multi-omics	maskObs = 1%	cGAN	obsNum = 100	1.0181912695
KORA multi-omics	maskObs = 1%	cGAN	obsNum = 100	0.421656742
KORA multi-omics	maskObs = 1%	cGAN	obsNum = 100	0.12305155275
KORA multi-omics	maskObs = 1%	cGAN	obsNum = 100	0.193047827
KORA multi-omics	maskObs = 1%	cGAN	obsNum = 200	0.0784588752
KORA multi-omics	maskObs = 1%	cGAN	obsNum = 200	0.0355352644
KORA multi-omics	maskObs = 1%	cGAN	obsNum = 200	0.180050655
KORA multi-omics	maskObs = 1%	cGAN	obsNum = 200	0.1409515445
KORA multi-omics	maskObs = 1%	cGAN	obsNum = 200	0.0749849415
KORA multi-omics	maskObs = 1%	cGAN	obsNum = 200	0.1139977388
KORA multi-omics	maskObs = 1%	cGAN	obsNum = 200	0.02452834995
KORA multi-omics	maskObs = 1%	cGAN	obsNum = 200	0.036644441
KORA multi-omics	maskObs = 1%	cGAN	obsNum = 200	0.0215587454
KORA multi-omics	maskObs = 1%	cGAN	obsNum = 200	0.196829627
KORA multi-omics	maskObs = 1%	cGAN	obsNum = 200	0.03000047575
KORA multi-omics	maskObs = 1%	cGAN	obsNum = 200	0.07069920435
KORA multi-omics	maskObs = 1%	cGAN	obsNum = 200	0.6257397835
KORA multi-omics	maskObs = 1%	cGAN	obsNum = 200	0.02713052495
KORA multi-omics	maskObs = 1%	cGAN	obsNum = 200	0.07445867615
KORA multi-omics	maskObs = 1%	cGAN	obsNum = 200	0.0688972498
KORA multi-omics	maskObs = 1%	cGAN	obsNum = 200	0.12513305015
KORA multi-omics	maskObs = 1%	cGAN	obsNum = 200	0.04820891
KORA multi-omics	maskObs = 1%	cGAN	obsNum = 200	0.08112868295
KORA multi-omics	maskObs = 1%	cGAN	obsNum = 200	0.08855656925
KORA multi-omics	maskObs = 1%	cGAN	obsNum = 200	0.0334754911
KORA multi-omics	maskObs = 1%	cGAN	obsNum = 200	0.05083482325
KORA multi-omics	maskObs = 1%	cGAN	obsNum = 200	0.1314482433
KORA multi-omics	maskObs = 1%	cGAN	obsNum = 200	0.3943796395
KORA multi-omics	maskObs = 1%	cGAN	obsNum = 200	0.0678356981
KORA multi-omics	maskObs = 1%	cGAN	obsNum = 200	0.0803675301
KORA multi-omics	maskObs = 1%	cGAN	obsNum = 200	0.415946704
KORA multi-omics	maskObs = 1%	cGAN	obsNum = 200	0.0739368505
KORA multi-omics	maskObs = 1%	cGAN	obsNum = 200	0.0614772045
KORA multi-omics	maskObs = 1%	cGAN	obsNum = 200	0.1254047524
KORA multi-omics	maskObs = 1%	cGAN	obsNum = 200	0.09157307
KORA multi-omics	maskObs = 1%	cGAN	obsNum = 200	0.280890686
KORA multi-omics	maskObs = 1%	cGAN	obsNum = 200	0.0572140091
KORA multi-omics	maskObs = 1%	cGAN	obsNum = 200	0.04108836845
KORA multi-omics	maskObs = 1%	cGAN	obsNum = 200	0.14297312295
KORA multi-omics	maskObs = 1%	cGAN	obsNum = 200	0.0581255755
KORA multi-omics	maskObs = 1%	cGAN	obsNum = 200	0.09608553345
KORA multi-omics	maskObs = 1%	cGAN	obsNum = 200	0.0335412663
KORA multi-omics	maskObs = 1%	cGAN	obsNum = 200	0.079127709
KORA multi-omics	maskObs = 1%	cGAN	obsNum = 200	0.0846636909
KORA multi-omics	maskObs = 1%	cGAN	obsNum = 200	0.1398670565
KORA multi-omics	maskObs = 1%	cGAN	obsNum = 200	0.03779402975
KORA multi-omics	maskObs = 1%	cGAN	obsNum = 200	0.05198802765
KORA multi-omics	maskObs = 1%	cGAN	obsNum = 200	0.07762414905
KORA multi-omics	maskObs = 1%	cGAN	obsNum = 200	0.03471501245
KORA multi-omics	maskObs = 1%	cGAN	obsNum = 200	0.05066455375
KORA multi-omics	maskObs = 1%	cGAN	obsNum = 200	0.06010723535
KORA multi-omics	maskObs = 1%	cGAN	obsNum = 200	0.09389914065
KORA multi-omics	maskObs = 1%	cGAN	obsNum = 200	0.4072028075
KORA multi-omics	maskObs = 1%	cGAN	obsNum = 200	0.1753199445
KORA multi-omics	maskObs = 1%	cGAN	obsNum = 200	0.0290174958
KORA multi-omics	maskObs = 1%	cGAN	obsNum = 200	0.1771844082
KORA multi-omics	maskObs = 1%	cGAN	obsNum = 200	0.03842178405
KORA multi-omics	maskObs = 1%	cGAN	obsNum = 200	0.084185554
KORA multi-omics	maskObs = 1%	cGAN	obsNum = 200	0.06236008685
KORA multi-omics	maskObs = 1%	cGAN	obsNum = 200	0.0659375858
KORA multi-omics	maskObs = 1%	cGAN	obsNum = 200	0.054803029
KORA multi-omics	maskObs = 1%	cGAN	obsNum = 200	0.0563982589
KORA multi-omics	maskObs = 1%	cGAN	obsNum = 200	0.2719193505
KORA multi-omics	maskObs = 1%	cGAN	obsNum = 200	0.0244079956
KORA multi-omics	maskObs = 1%	cGAN	obsNum = 200	0.1433190453
KORA multi-omics	maskObs = 1%	cGAN	obsNum = 200	0.3225557755
KORA multi-omics	maskObs = 1%	cGAN	obsNum = 200	0.289899398
KORA multi-omics	maskObs = 1%	cGAN	obsNum = 200	0.130776351
KORA multi-omics	maskObs = 1%	cGAN	obsNum = 200	0.074658157
KORA multi-omics	maskObs = 1%	cGAN	obsNum = 200	0.0576618221
KORA multi-omics	maskObs = 1%	cGAN	obsNum = 50	0.156664842
KORA multi-omics	maskObs = 1%	cGAN	obsNum = 50	0.04375212085
KORA multi-omics	maskObs = 1%	cGAN	obsNum = 50	0.2227709085
KORA multi-omics	maskObs = 1%	cGAN	obsNum = 50	0.159847704
KORA multi-omics	maskObs = 1%	cGAN	obsNum = 50	0.2160815077
KORA multi-omics	maskObs = 1%	cGAN	obsNum = 50	0.2266564631
KORA multi-omics	maskObs = 1%	cGAN	obsNum = 50	0.02602118455
KORA multi-omics	maskObs = 1%	cGAN	obsNum = 50	0.0385602556
KORA multi-omics	maskObs = 1%	cGAN	obsNum = 50	0.02330579635
KORA multi-omics	maskObs = 1%	cGAN	obsNum = 50	0.214827587
KORA multi-omics	maskObs = 1%	cGAN	obsNum = 50	0.03547838245
KORA multi-omics	maskObs = 1%	cGAN	obsNum = 50	0.098183687
KORA multi-omics	maskObs = 1%	cGAN	obsNum = 50	1.9609067915
KORA multi-omics	maskObs = 1%	cGAN	obsNum = 50	0.0277374562
KORA multi-omics	maskObs = 1%	cGAN	obsNum = 50	0.0822749916
KORA multi-omics	maskObs = 1%	cGAN	obsNum = 50	0.1261350177
KORA multi-omics	maskObs = 1%	cGAN	obsNum = 50	0.2291030455
KORA multi-omics	maskObs = 1%	cGAN	obsNum = 50	0.04885502955
KORA multi-omics	maskObs = 1%	cGAN	obsNum = 50	0.18511725445
KORA multi-omics	maskObs = 1%	cGAN	obsNum = 50	0.2248476042
KORA multi-omics	maskObs = 1%	cGAN	obsNum = 50	0.07152422975
KORA multi-omics	maskObs = 1%	cGAN	obsNum = 50	0.06145388675
KORA multi-omics	maskObs = 1%	cGAN	obsNum = 50	0.2464120985
KORA multi-omics	maskObs = 1%	cGAN	obsNum = 50	1.3366011375
KORA multi-omics	maskObs = 1%	cGAN	obsNum = 50	0.17148967925
KORA multi-omics	maskObs = 1%	cGAN	obsNum = 50	0.1216808222
KORA multi-omics	maskObs = 1%	cGAN	obsNum = 50	1.163042269
KORA multi-omics	maskObs = 1%	cGAN	obsNum = 50	0.1720261017
KORA multi-omics	maskObs = 1%	cGAN	obsNum = 50	0.1297167851
KORA multi-omics	maskObs = 1%	cGAN	obsNum = 50	0.12236451645
KORA multi-omics	maskObs = 1%	cGAN	obsNum = 50	0.1735041906
KORA multi-omics	maskObs = 1%	cGAN	obsNum = 50	0.4444341155
KORA multi-omics	maskObs = 1%	cGAN	obsNum = 50	0.1315705653
KORA multi-omics	maskObs = 1%	cGAN	obsNum = 50	0.0922470083
KORA multi-omics	maskObs = 1%	cGAN	obsNum = 50	0.454774531
KORA multi-omics	maskObs = 1%	cGAN	obsNum = 50	0.0709896398
KORA multi-omics	maskObs = 1%	cGAN	obsNum = 50	0.09441900905
KORA multi-omics	maskObs = 1%	cGAN	obsNum = 50	0.0390879882
KORA multi-omics	maskObs = 1%	cGAN	obsNum = 50	0.07767021375
KORA multi-omics	maskObs = 1%	cGAN	obsNum = 50	0.215645995
KORA multi-omics	maskObs = 1%	cGAN	obsNum = 50	0.2577412585
KORA multi-omics	maskObs = 1%	cGAN	obsNum = 50	0.06268966175
KORA multi-omics	maskObs = 1%	cGAN	obsNum = 50	0.0559055827
KORA multi-omics	maskObs = 1%	cGAN	obsNum = 50	0.10546638005
KORA multi-omics	maskObs = 1%	cGAN	obsNum = 50	0.03453465845
KORA multi-omics	maskObs = 1%	cGAN	obsNum = 50	0.0717845867
KORA multi-omics	maskObs = 1%	cGAN	obsNum = 50	0.0660002081
KORA multi-omics	maskObs = 1%	cGAN	obsNum = 50	0.205994773
KORA multi-omics	maskObs = 1%	cGAN	obsNum = 50	1.1270533515
KORA multi-omics	maskObs = 1%	cGAN	obsNum = 50	0.2680498965
KORA multi-omics	maskObs = 1%	cGAN	obsNum = 50	0.0774773284
KORA multi-omics	maskObs = 1%	cGAN	obsNum = 50	0.409817979
KORA multi-omics	maskObs = 1%	cGAN	obsNum = 50	0.11746278965
KORA multi-omics	maskObs = 1%	cGAN	obsNum = 50	0.08418101805
KORA multi-omics	maskObs = 1%	cGAN	obsNum = 50	0.0953156908
KORA multi-omics	maskObs = 1%	cGAN	obsNum = 50	0.09360808845
KORA multi-omics	maskObs = 1%	cGAN	obsNum = 50	0.0753702132
KORA multi-omics	maskObs = 1%	cGAN	obsNum = 50	0.1057048204
KORA multi-omics	maskObs = 1%	cGAN	obsNum = 50	0.9069860535
KORA multi-omics	maskObs = 1%	cGAN	obsNum = 50	0.03087352915
KORA multi-omics	maskObs = 1%	cGAN	obsNum = 50	0.16766490905
KORA multi-omics	maskObs = 1%	cGAN	obsNum = 50	0.5902281775
KORA multi-omics	maskObs = 1%	cGAN	obsNum = 50	0.9258670945
KORA multi-omics	maskObs = 1%	cGAN	obsNum = 50	0.4223696215
KORA multi-omics	maskObs = 1%	cGAN	obsNum = 50	0.1316317763
KORA multi-omics	maskObs = 1%	cGAN	obsNum = 50	0.193249967
KORA multi-omics	maskObs = 3%	cGAN	obsNum = 0	0.1991525125
KORA multi-omics	maskObs = 3%	cGAN	obsNum = 0	0.0449604461
KORA multi-omics	maskObs = 3%	cGAN	obsNum = 0	0.1537549355
KORA multi-omics	maskObs = 3%	cGAN	obsNum = 0	0.144239585
KORA multi-omics	maskObs = 3%	cGAN	obsNum = 0	0.335826916
KORA multi-omics	maskObs = 3%	cGAN	obsNum = 0	0.2854057205
KORA multi-omics	maskObs = 3%	cGAN	obsNum = 0	0.0257354837
KORA multi-omics	maskObs = 3%	cGAN	obsNum = 0	0.0336786833
KORA multi-omics	maskObs = 3%	cGAN	obsNum = 0	0.0207529767
KORA multi-omics	maskObs = 3%	cGAN	obsNum = 0	0.2411569965
KORA multi-omics	maskObs = 3%	cGAN	obsNum = 0	0.04090583515
KORA multi-omics	maskObs = 3%	cGAN	obsNum = 0	0.08136823325
KORA multi-omics	maskObs = 3%	cGAN	obsNum = 0	3.148696085
KORA multi-omics	maskObs = 3%	cGAN	obsNum = 0	0.0260252284
KORA multi-omics	maskObs = 3%	cGAN	obsNum = 0	0.07127155665
KORA multi-omics	maskObs = 3%	cGAN	obsNum = 0	0.1647004835
KORA multi-omics	maskObs = 3%	cGAN	obsNum = 0	0.290355624
KORA multi-omics	maskObs = 3%	cGAN	obsNum = 0	0.04443629115
KORA multi-omics	maskObs = 3%	cGAN	obsNum = 0	0.2579862255
KORA multi-omics	maskObs = 3%	cGAN	obsNum = 0	0.358547378
KORA multi-omics	maskObs = 3%	cGAN	obsNum = 0	0.10934347425
KORA multi-omics	maskObs = 3%	cGAN	obsNum = 0	0.0605861227
KORA multi-omics	maskObs = 3%	cGAN	obsNum = 0	0.3626009225
KORA multi-omics	maskObs = 3%	cGAN	obsNum = 0	2.11629431
KORA multi-omics	maskObs = 3%	cGAN	obsNum = 0	0.2542769915
KORA multi-omics	maskObs = 3%	cGAN	obsNum = 0	0.1045280775
KORA multi-omics	maskObs = 3%	cGAN	obsNum = 0	1.87476131
KORA multi-omics	maskObs = 3%	cGAN	obsNum = 0	0.2184096505
KORA multi-omics	maskObs = 3%	cGAN	obsNum = 0	0.1744681715
KORA multi-omics	maskObs = 3%	cGAN	obsNum = 0	0.1174421273
KORA multi-omics	maskObs = 3%	cGAN	obsNum = 0	0.2310393355
KORA multi-omics	maskObs = 3%	cGAN	obsNum = 0	0.5928910095
KORA multi-omics	maskObs = 3%	cGAN	obsNum = 0	0.19563532
KORA multi-omics	maskObs = 3%	cGAN	obsNum = 0	0.1331704636
KORA multi-omics	maskObs = 3%	cGAN	obsNum = 0	0.6942622895
KORA multi-omics	maskObs = 3%	cGAN	obsNum = 0	0.06504024785
KORA multi-omics	maskObs = 3%	cGAN	obsNum = 0	0.09059060505
KORA multi-omics	maskObs = 3%	cGAN	obsNum = 0	0.04119119955
KORA multi-omics	maskObs = 3%	cGAN	obsNum = 0	0.070165026
KORA multi-omics	maskObs = 3%	cGAN	obsNum = 0	0.31528548
KORA multi-omics	maskObs = 3%	cGAN	obsNum = 0	0.373612
KORA multi-omics	maskObs = 3%	cGAN	obsNum = 0	0.0816911233
KORA multi-omics	maskObs = 3%	cGAN	obsNum = 0	0.0735726834
KORA multi-omics	maskObs = 3%	cGAN	obsNum = 0	0.1153810667
KORA multi-omics	maskObs = 3%	cGAN	obsNum = 0	0.0365776493
KORA multi-omics	maskObs = 3%	cGAN	obsNum = 0	0.0609982501
KORA multi-omics	maskObs = 3%	cGAN	obsNum = 0	0.05989587765
KORA multi-omics	maskObs = 3%	cGAN	obsNum = 0	0.320203005
KORA multi-omics	maskObs = 3%	cGAN	obsNum = 0	1.783892325
KORA multi-omics	maskObs = 3%	cGAN	obsNum = 0	0.378998755
KORA multi-omics	maskObs = 3%	cGAN	obsNum = 0	0.1184810435
KORA multi-omics	maskObs = 3%	cGAN	obsNum = 0	0.5590029275
KORA multi-omics	maskObs = 3%	cGAN	obsNum = 0	0.181611845
KORA multi-omics	maskObs = 3%	cGAN	obsNum = 0	0.077778892
KORA multi-omics	maskObs = 3%	cGAN	obsNum = 0	0.11398518455
KORA multi-omics	maskObs = 3%	cGAN	obsNum = 0	0.11290125795
KORA multi-omics	maskObs = 3%	cGAN	obsNum = 0	0.09159121775
KORA multi-omics	maskObs = 3%	cGAN	obsNum = 0	0.145036226
KORA multi-omics	maskObs = 3%	cGAN	obsNum = 0	1.266447305
KORA multi-omics	maskObs = 3%	cGAN	obsNum = 0	0.0369740795
KORA multi-omics	maskObs = 3%	cGAN	obsNum = 0	0.1357832605
KORA multi-omics	maskObs = 3%	cGAN	obsNum = 0	0.957010642
KORA multi-omics	maskObs = 3%	cGAN	obsNum = 0	1.52180091
KORA multi-omics	maskObs = 3%	cGAN	obsNum = 0	0.6596312045
KORA multi-omics	maskObs = 3%	cGAN	obsNum = 0	0.1904843515
KORA multi-omics	maskObs = 3%	cGAN	obsNum = 0	0.290874918
KORA multi-omics	maskObs = 3%	cGAN	obsNum = 100	0.13709769165
KORA multi-omics	maskObs = 3%	cGAN	obsNum = 100	0.04002806855
KORA multi-omics	maskObs = 3%	cGAN	obsNum = 100	0.184646916
KORA multi-omics	maskObs = 3%	cGAN	obsNum = 100	0.1372531168
KORA multi-omics	maskObs = 3%	cGAN	obsNum = 100	0.1895026983
KORA multi-omics	maskObs = 3%	cGAN	obsNum = 100	0.19131098475
KORA multi-omics	maskObs = 3%	cGAN	obsNum = 100	0.0271278032
KORA multi-omics	maskObs = 3%	cGAN	obsNum = 100	0.03715616435
KORA multi-omics	maskObs = 3%	cGAN	obsNum = 100	0.02168881255
KORA multi-omics	maskObs = 3%	cGAN	obsNum = 100	0.2120010075
KORA multi-omics	maskObs = 3%	cGAN	obsNum = 100	0.03160492285
KORA multi-omics	maskObs = 3%	cGAN	obsNum = 100	0.08279704005
KORA multi-omics	maskObs = 3%	cGAN	obsNum = 100	1.7586556265
KORA multi-omics	maskObs = 3%	cGAN	obsNum = 100	0.02734358605
KORA multi-omics	maskObs = 3%	cGAN	obsNum = 100	0.08081007755
KORA multi-omics	maskObs = 3%	cGAN	obsNum = 100	0.1086518614
KORA multi-omics	maskObs = 3%	cGAN	obsNum = 100	0.1916166287
KORA multi-omics	maskObs = 3%	cGAN	obsNum = 100	0.04682703615
KORA multi-omics	maskObs = 3%	cGAN	obsNum = 100	0.15756233435
KORA multi-omics	maskObs = 3%	cGAN	obsNum = 100	0.2111577809
KORA multi-omics	maskObs = 3%	cGAN	obsNum = 100	0.0673295422
KORA multi-omics	maskObs = 3%	cGAN	obsNum = 100	0.0561284718
KORA multi-omics	maskObs = 3%	cGAN	obsNum = 100	0.2147786915
KORA multi-omics	maskObs = 3%	cGAN	obsNum = 100	1.1151564575
KORA multi-omics	maskObs = 3%	cGAN	obsNum = 100	0.14629788875
KORA multi-omics	maskObs = 3%	cGAN	obsNum = 100	0.1097197887
KORA multi-omics	maskObs = 3%	cGAN	obsNum = 100	0.971519022
KORA multi-omics	maskObs = 3%	cGAN	obsNum = 100	0.13197428675
KORA multi-omics	maskObs = 3%	cGAN	obsNum = 100	0.10786029665
KORA multi-omics	maskObs = 3%	cGAN	obsNum = 100	0.12277166425
KORA multi-omics	maskObs = 3%	cGAN	obsNum = 100	0.1481491843
KORA multi-omics	maskObs = 3%	cGAN	obsNum = 100	0.3643390045
KORA multi-omics	maskObs = 3%	cGAN	obsNum = 100	0.11450361475
KORA multi-omics	maskObs = 3%	cGAN	obsNum = 100	0.07248924415
KORA multi-omics	maskObs = 3%	cGAN	obsNum = 100	0.3574209215
KORA multi-omics	maskObs = 3%	cGAN	obsNum = 100	0.06672614765
KORA multi-omics	maskObs = 3%	cGAN	obsNum = 100	0.09582023715
KORA multi-omics	maskObs = 3%	cGAN	obsNum = 100	0.03496923305
KORA multi-omics	maskObs = 3%	cGAN	obsNum = 100	0.08169321685
KORA multi-omics	maskObs = 3%	cGAN	obsNum = 100	0.17206440035
KORA multi-omics	maskObs = 3%	cGAN	obsNum = 100	0.2281489225
KORA multi-omics	maskObs = 3%	cGAN	obsNum = 100	0.0564962377
KORA multi-omics	maskObs = 3%	cGAN	obsNum = 100	0.05447692235
KORA multi-omics	maskObs = 3%	cGAN	obsNum = 100	0.0928562672
KORA multi-omics	maskObs = 3%	cGAN	obsNum = 100	0.0350933932
KORA multi-omics	maskObs = 3%	cGAN	obsNum = 100	0.0655226229
KORA multi-omics	maskObs = 3%	cGAN	obsNum = 100	0.06278598825
KORA multi-omics	maskObs = 3%	cGAN	obsNum = 100	0.20758058205
KORA multi-omics	maskObs = 3%	cGAN	obsNum = 100	1.044863986
KORA multi-omics	maskObs = 3%	cGAN	obsNum = 100	0.2565819675
KORA multi-omics	maskObs = 3%	cGAN	obsNum = 100	0.06211053125
KORA multi-omics	maskObs = 3%	cGAN	obsNum = 100	0.3386793515
KORA multi-omics	maskObs = 3%	cGAN	obsNum = 100	0.10111193955
KORA multi-omics	maskObs = 3%	cGAN	obsNum = 100	0.081110943
KORA multi-omics	maskObs = 3%	cGAN	obsNum = 100	0.08406864775
KORA multi-omics	maskObs = 3%	cGAN	obsNum = 100	0.08568090805
KORA multi-omics	maskObs = 3%	cGAN	obsNum = 100	0.07220474115
KORA multi-omics	maskObs = 3%	cGAN	obsNum = 100	0.0862110774
KORA multi-omics	maskObs = 3%	cGAN	obsNum = 100	0.6682141545
KORA multi-omics	maskObs = 3%	cGAN	obsNum = 100	0.02966822255
KORA multi-omics	maskObs = 3%	cGAN	obsNum = 100	0.1550776868
KORA multi-omics	maskObs = 3%	cGAN	obsNum = 100	0.60113959
KORA multi-omics	maskObs = 3%	cGAN	obsNum = 100	0.8366619325
KORA multi-omics	maskObs = 3%	cGAN	obsNum = 100	0.34634475175
KORA multi-omics	maskObs = 3%	cGAN	obsNum = 100	0.1064566688
KORA multi-omics	maskObs = 3%	cGAN	obsNum = 100	0.1461519007
KORA multi-omics	maskObs = 3%	cGAN	obsNum = 200	0.09618262565
KORA multi-omics	maskObs = 3%	cGAN	obsNum = 200	0.038369518
KORA multi-omics	maskObs = 3%	cGAN	obsNum = 200	0.182096111
KORA multi-omics	maskObs = 3%	cGAN	obsNum = 200	0.143425997
KORA multi-omics	maskObs = 3%	cGAN	obsNum = 200	0.17142278155
KORA multi-omics	maskObs = 3%	cGAN	obsNum = 200	0.14948196
KORA multi-omics	maskObs = 3%	cGAN	obsNum = 200	0.0254856569
KORA multi-omics	maskObs = 3%	cGAN	obsNum = 200	0.0342916047
KORA multi-omics	maskObs = 3%	cGAN	obsNum = 200	0.0214182858
KORA multi-omics	maskObs = 3%	cGAN	obsNum = 200	0.207486974
KORA multi-omics	maskObs = 3%	cGAN	obsNum = 200	0.0309989591
KORA multi-omics	maskObs = 3%	cGAN	obsNum = 200	0.07720064325
KORA multi-omics	maskObs = 3%	cGAN	obsNum = 200	1.4753816305
KORA multi-omics	maskObs = 3%	cGAN	obsNum = 200	0.02727783325
KORA multi-omics	maskObs = 3%	cGAN	obsNum = 200	0.0768348977
KORA multi-omics	maskObs = 3%	cGAN	obsNum = 200	0.08914409965
KORA multi-omics	maskObs = 3%	cGAN	obsNum = 200	0.1592018877
KORA multi-omics	maskObs = 3%	cGAN	obsNum = 200	0.0389915785
KORA multi-omics	maskObs = 3%	cGAN	obsNum = 200	0.1143655406
KORA multi-omics	maskObs = 3%	cGAN	obsNum = 200	0.19154377555
KORA multi-omics	maskObs = 3%	cGAN	obsNum = 200	0.05019764055
KORA multi-omics	maskObs = 3%	cGAN	obsNum = 200	0.0555084609
KORA multi-omics	maskObs = 3%	cGAN	obsNum = 200	0.16766103455
KORA multi-omics	maskObs = 3%	cGAN	obsNum = 200	1.0202487715
KORA multi-omics	maskObs = 3%	cGAN	obsNum = 200	0.11008590355
KORA multi-omics	maskObs = 3%	cGAN	obsNum = 200	0.0987870312
KORA multi-omics	maskObs = 3%	cGAN	obsNum = 200	0.957960258
KORA multi-omics	maskObs = 3%	cGAN	obsNum = 200	0.09960087135
KORA multi-omics	maskObs = 3%	cGAN	obsNum = 200	0.08860792755
KORA multi-omics	maskObs = 3%	cGAN	obsNum = 200	0.12070278755
KORA multi-omics	maskObs = 3%	cGAN	obsNum = 200	0.11037102395
KORA multi-omics	maskObs = 3%	cGAN	obsNum = 200	0.357697844
KORA multi-omics	maskObs = 3%	cGAN	obsNum = 200	0.0952277803
KORA multi-omics	maskObs = 3%	cGAN	obsNum = 200	0.070175566
KORA multi-omics	maskObs = 3%	cGAN	obsNum = 200	0.3594292898
KORA multi-omics	maskObs = 3%	cGAN	obsNum = 200	0.0637851932
KORA multi-omics	maskObs = 3%	cGAN	obsNum = 200	0.0976289273
KORA multi-omics	maskObs = 3%	cGAN	obsNum = 200	0.03556798025
KORA multi-omics	maskObs = 3%	cGAN	obsNum = 200	0.07828909945
KORA multi-omics	maskObs = 3%	cGAN	obsNum = 200	0.1692731601
KORA multi-omics	maskObs = 3%	cGAN	obsNum = 200	0.2138819525
KORA multi-omics	maskObs = 3%	cGAN	obsNum = 200	0.04611361305
KORA multi-omics	maskObs = 3%	cGAN	obsNum = 200	0.05910498525
KORA multi-omics	maskObs = 3%	cGAN	obsNum = 200	0.08840607365
KORA multi-omics	maskObs = 3%	cGAN	obsNum = 200	0.0350836659
KORA multi-omics	maskObs = 3%	cGAN	obsNum = 200	0.0558327108
KORA multi-omics	maskObs = 3%	cGAN	obsNum = 200	0.06381497965
KORA multi-omics	maskObs = 3%	cGAN	obsNum = 200	0.1619958653
KORA multi-omics	maskObs = 3%	cGAN	obsNum = 200	0.829017048
KORA multi-omics	maskObs = 3%	cGAN	obsNum = 200	0.261315955
KORA multi-omics	maskObs = 3%	cGAN	obsNum = 200	0.06639770025
KORA multi-omics	maskObs = 3%	cGAN	obsNum = 200	0.2686843044
KORA multi-omics	maskObs = 3%	cGAN	obsNum = 200	0.08807911985
KORA multi-omics	maskObs = 3%	cGAN	obsNum = 200	0.0802235274
KORA multi-omics	maskObs = 3%	cGAN	obsNum = 200	0.07182804735
KORA multi-omics	maskObs = 3%	cGAN	obsNum = 200	0.0794249977
KORA multi-omics	maskObs = 3%	cGAN	obsNum = 200	0.06444017475
KORA multi-omics	maskObs = 3%	cGAN	obsNum = 200	0.0841246354
KORA multi-omics	maskObs = 3%	cGAN	obsNum = 200	0.654010419
KORA multi-omics	maskObs = 3%	cGAN	obsNum = 200	0.026184285
KORA multi-omics	maskObs = 3%	cGAN	obsNum = 200	0.14451606855
KORA multi-omics	maskObs = 3%	cGAN	obsNum = 200	0.5392712145
KORA multi-omics	maskObs = 3%	cGAN	obsNum = 200	0.6911155607
KORA multi-omics	maskObs = 3%	cGAN	obsNum = 200	0.3183766982
KORA multi-omics	maskObs = 3%	cGAN	obsNum = 200	0.11362776925
KORA multi-omics	maskObs = 3%	cGAN	obsNum = 200	0.1458858287
KORA multi-omics	maskObs = 3%	cGAN	obsNum = 50	0.15071766225
KORA multi-omics	maskObs = 3%	cGAN	obsNum = 50	0.0432589211
KORA multi-omics	maskObs = 3%	cGAN	obsNum = 50	0.1793852195
KORA multi-omics	maskObs = 3%	cGAN	obsNum = 50	0.157171554
KORA multi-omics	maskObs = 3%	cGAN	obsNum = 50	0.1885687723
KORA multi-omics	maskObs = 3%	cGAN	obsNum = 50	0.2122173205
KORA multi-omics	maskObs = 3%	cGAN	obsNum = 50	0.0260764453
KORA multi-omics	maskObs = 3%	cGAN	obsNum = 50	0.03803423565
KORA multi-omics	maskObs = 3%	cGAN	obsNum = 50	0.02397813795
KORA multi-omics	maskObs = 3%	cGAN	obsNum = 50	0.253041788
KORA multi-omics	maskObs = 3%	cGAN	obsNum = 50	0.0384221126
KORA multi-omics	maskObs = 3%	cGAN	obsNum = 50	0.0968026307
KORA multi-omics	maskObs = 3%	cGAN	obsNum = 50	1.6742051745
KORA multi-omics	maskObs = 3%	cGAN	obsNum = 50	0.02656876105
KORA multi-omics	maskObs = 3%	cGAN	obsNum = 50	0.07807804795
KORA multi-omics	maskObs = 3%	cGAN	obsNum = 50	0.10694782695
KORA multi-omics	maskObs = 3%	cGAN	obsNum = 50	0.20556055
KORA multi-omics	maskObs = 3%	cGAN	obsNum = 50	0.0541374383
KORA multi-omics	maskObs = 3%	cGAN	obsNum = 50	0.16467225575
KORA multi-omics	maskObs = 3%	cGAN	obsNum = 50	0.1982779302
KORA multi-omics	maskObs = 3%	cGAN	obsNum = 50	0.06716270175
KORA multi-omics	maskObs = 3%	cGAN	obsNum = 50	0.0618022065
KORA multi-omics	maskObs = 3%	cGAN	obsNum = 50	0.2266965805
KORA multi-omics	maskObs = 3%	cGAN	obsNum = 50	1.2010821785
KORA multi-omics	maskObs = 3%	cGAN	obsNum = 50	0.15226919505
KORA multi-omics	maskObs = 3%	cGAN	obsNum = 50	0.12261451515
KORA multi-omics	maskObs = 3%	cGAN	obsNum = 50	1.070359575
KORA multi-omics	maskObs = 3%	cGAN	obsNum = 50	0.14181016475
KORA multi-omics	maskObs = 3%	cGAN	obsNum = 50	0.10993091865
KORA multi-omics	maskObs = 3%	cGAN	obsNum = 50	0.1247053078
KORA multi-omics	maskObs = 3%	cGAN	obsNum = 50	0.1489223449
KORA multi-omics	maskObs = 3%	cGAN	obsNum = 50	0.485601608
KORA multi-omics	maskObs = 3%	cGAN	obsNum = 50	0.11660434235
KORA multi-omics	maskObs = 3%	cGAN	obsNum = 50	0.08444179175
KORA multi-omics	maskObs = 3%	cGAN	obsNum = 50	0.3954288885
KORA multi-omics	maskObs = 3%	cGAN	obsNum = 50	0.07272168445
KORA multi-omics	maskObs = 3%	cGAN	obsNum = 50	0.0944535922
KORA multi-omics	maskObs = 3%	cGAN	obsNum = 50	0.03709606565
KORA multi-omics	maskObs = 3%	cGAN	obsNum = 50	0.08210500105
KORA multi-omics	maskObs = 3%	cGAN	obsNum = 50	0.198164499
KORA multi-omics	maskObs = 3%	cGAN	obsNum = 50	0.259836186
KORA multi-omics	maskObs = 3%	cGAN	obsNum = 50	0.0589675302
KORA multi-omics	maskObs = 3%	cGAN	obsNum = 50	0.0590841025
KORA multi-omics	maskObs = 3%	cGAN	obsNum = 50	0.0962707432
KORA multi-omics	maskObs = 3%	cGAN	obsNum = 50	0.03940143795
KORA multi-omics	maskObs = 3%	cGAN	obsNum = 50	0.06980069375
KORA multi-omics	maskObs = 3%	cGAN	obsNum = 50	0.0705337738
KORA multi-omics	maskObs = 3%	cGAN	obsNum = 50	0.1787504058
KORA multi-omics	maskObs = 3%	cGAN	obsNum = 50	0.969157012
KORA multi-omics	maskObs = 3%	cGAN	obsNum = 50	0.263864623
KORA multi-omics	maskObs = 3%	cGAN	obsNum = 50	0.06929500895
KORA multi-omics	maskObs = 3%	cGAN	obsNum = 50	0.3613370905
KORA multi-omics	maskObs = 3%	cGAN	obsNum = 50	0.0994876378
KORA multi-omics	maskObs = 3%	cGAN	obsNum = 50	0.0818392222
KORA multi-omics	maskObs = 3%	cGAN	obsNum = 50	0.09501404015
KORA multi-omics	maskObs = 3%	cGAN	obsNum = 50	0.0863744814
KORA multi-omics	maskObs = 3%	cGAN	obsNum = 50	0.06822243775
KORA multi-omics	maskObs = 3%	cGAN	obsNum = 50	0.1027317823
KORA multi-omics	maskObs = 3%	cGAN	obsNum = 50	0.8055783395
KORA multi-omics	maskObs = 3%	cGAN	obsNum = 50	0.03310593465
KORA multi-omics	maskObs = 3%	cGAN	obsNum = 50	0.14928157195
KORA multi-omics	maskObs = 3%	cGAN	obsNum = 50	0.5627629475
KORA multi-omics	maskObs = 3%	cGAN	obsNum = 50	0.804697946
KORA multi-omics	maskObs = 3%	cGAN	obsNum = 50	0.361626371
KORA multi-omics	maskObs = 3%	cGAN	obsNum = 50	0.13931373645
KORA multi-omics	maskObs = 3%	cGAN	obsNum = 50	0.16629681395
KORA multi-omics	maskObs = 5%	cGAN	obsNum = 0	0.203247295
KORA multi-omics	maskObs = 5%	cGAN	obsNum = 0	0.0466758396
KORA multi-omics	maskObs = 5%	cGAN	obsNum = 0	0.1589561055
KORA multi-omics	maskObs = 5%	cGAN	obsNum = 0	0.1591858225
KORA multi-omics	maskObs = 5%	cGAN	obsNum = 0	0.32969902
KORA multi-omics	maskObs = 5%	cGAN	obsNum = 0	0.2826719185
KORA multi-omics	maskObs = 5%	cGAN	obsNum = 0	0.02608590175
KORA multi-omics	maskObs = 5%	cGAN	obsNum = 0	0.03898139775
KORA multi-omics	maskObs = 5%	cGAN	obsNum = 0	0.0213841897
KORA multi-omics	maskObs = 5%	cGAN	obsNum = 0	0.243503587
KORA multi-omics	maskObs = 5%	cGAN	obsNum = 0	0.04300994835
KORA multi-omics	maskObs = 5%	cGAN	obsNum = 0	0.10186808485
KORA multi-omics	maskObs = 5%	cGAN	obsNum = 0	3.09058146
KORA multi-omics	maskObs = 5%	cGAN	obsNum = 0	0.0256093982
KORA multi-omics	maskObs = 5%	cGAN	obsNum = 0	0.0702542437
KORA multi-omics	maskObs = 5%	cGAN	obsNum = 0	0.1602837145
KORA multi-omics	maskObs = 5%	cGAN	obsNum = 0	0.296166574
KORA multi-omics	maskObs = 5%	cGAN	obsNum = 0	0.0673884574
KORA multi-omics	maskObs = 5%	cGAN	obsNum = 0	0.258931968
KORA multi-omics	maskObs = 5%	cGAN	obsNum = 0	0.343264167
KORA multi-omics	maskObs = 5%	cGAN	obsNum = 0	0.1086486793
KORA multi-omics	maskObs = 5%	cGAN	obsNum = 0	0.06281891895
KORA multi-omics	maskObs = 5%	cGAN	obsNum = 0	0.3542170665
KORA multi-omics	maskObs = 5%	cGAN	obsNum = 0	2.12984354
KORA multi-omics	maskObs = 5%	cGAN	obsNum = 0	0.254035571
KORA multi-omics	maskObs = 5%	cGAN	obsNum = 0	0.13475029405
KORA multi-omics	maskObs = 5%	cGAN	obsNum = 0	1.891250195
KORA multi-omics	maskObs = 5%	cGAN	obsNum = 0	0.225880414
KORA multi-omics	maskObs = 5%	cGAN	obsNum = 0	0.1697427355
KORA multi-omics	maskObs = 5%	cGAN	obsNum = 0	0.11823427495
KORA multi-omics	maskObs = 5%	cGAN	obsNum = 0	0.2145339135
KORA multi-omics	maskObs = 5%	cGAN	obsNum = 0	0.6242015535
KORA multi-omics	maskObs = 5%	cGAN	obsNum = 0	0.1942639725
KORA multi-omics	maskObs = 5%	cGAN	obsNum = 0	0.1324458258
KORA multi-omics	maskObs = 5%	cGAN	obsNum = 0	0.683261229
KORA multi-omics	maskObs = 5%	cGAN	obsNum = 0	0.07707179585
KORA multi-omics	maskObs = 5%	cGAN	obsNum = 0	0.0880261197
KORA multi-omics	maskObs = 5%	cGAN	obsNum = 0	0.0431640857
KORA multi-omics	maskObs = 5%	cGAN	obsNum = 0	0.0722569073
KORA multi-omics	maskObs = 5%	cGAN	obsNum = 0	0.3211582615
KORA multi-omics	maskObs = 5%	cGAN	obsNum = 0	0.4303767335
KORA multi-omics	maskObs = 5%	cGAN	obsNum = 0	0.077640423
KORA multi-omics	maskObs = 5%	cGAN	obsNum = 0	0.0802870797
KORA multi-omics	maskObs = 5%	cGAN	obsNum = 0	0.12695472205
KORA multi-omics	maskObs = 5%	cGAN	obsNum = 0	0.03724661715
KORA multi-omics	maskObs = 5%	cGAN	obsNum = 0	0.07451198355
KORA multi-omics	maskObs = 5%	cGAN	obsNum = 0	0.0597213193
KORA multi-omics	maskObs = 5%	cGAN	obsNum = 0	0.319430406
KORA multi-omics	maskObs = 5%	cGAN	obsNum = 0	1.773953335
KORA multi-omics	maskObs = 5%	cGAN	obsNum = 0	0.389331275
KORA multi-omics	maskObs = 5%	cGAN	obsNum = 0	0.11714384755
KORA multi-omics	maskObs = 5%	cGAN	obsNum = 0	0.5653979625
KORA multi-omics	maskObs = 5%	cGAN	obsNum = 0	0.1755942207
KORA multi-omics	maskObs = 5%	cGAN	obsNum = 0	0.08007370855
KORA multi-omics	maskObs = 5%	cGAN	obsNum = 0	0.10689984065
KORA multi-omics	maskObs = 5%	cGAN	obsNum = 0	0.1071203072
KORA multi-omics	maskObs = 5%	cGAN	obsNum = 0	0.0887656012
KORA multi-omics	maskObs = 5%	cGAN	obsNum = 0	0.15420394
KORA multi-omics	maskObs = 5%	cGAN	obsNum = 0	1.29608091
KORA multi-omics	maskObs = 5%	cGAN	obsNum = 0	0.0359934009
KORA multi-omics	maskObs = 5%	cGAN	obsNum = 0	0.137791481
KORA multi-omics	maskObs = 5%	cGAN	obsNum = 0	0.9569307895
KORA multi-omics	maskObs = 5%	cGAN	obsNum = 0	1.482474065
KORA multi-omics	maskObs = 5%	cGAN	obsNum = 0	0.6473127385
KORA multi-omics	maskObs = 5%	cGAN	obsNum = 0	0.193968763
KORA multi-omics	maskObs = 5%	cGAN	obsNum = 0	0.2912545345
KORA multi-omics	maskObs = 5%	cGAN	obsNum = 100	0.13464179845
KORA multi-omics	maskObs = 5%	cGAN	obsNum = 100	0.0423567686
KORA multi-omics	maskObs = 5%	cGAN	obsNum = 100	0.1733227355
KORA multi-omics	maskObs = 5%	cGAN	obsNum = 100	0.139575048
KORA multi-omics	maskObs = 5%	cGAN	obsNum = 100	0.18547332645
KORA multi-omics	maskObs = 5%	cGAN	obsNum = 100	0.1650709402
KORA multi-omics	maskObs = 5%	cGAN	obsNum = 100	0.0245618981
KORA multi-omics	maskObs = 5%	cGAN	obsNum = 100	0.04585223705
KORA multi-omics	maskObs = 5%	cGAN	obsNum = 100	0.020726486
KORA multi-omics	maskObs = 5%	cGAN	obsNum = 100	0.2218338805
KORA multi-omics	maskObs = 5%	cGAN	obsNum = 100	0.035441509
KORA multi-omics	maskObs = 5%	cGAN	obsNum = 100	0.08919461175
KORA multi-omics	maskObs = 5%	cGAN	obsNum = 100	1.6455221975
KORA multi-omics	maskObs = 5%	cGAN	obsNum = 100	0.0260734871
KORA multi-omics	maskObs = 5%	cGAN	obsNum = 100	0.082528924
KORA multi-omics	maskObs = 5%	cGAN	obsNum = 100	0.10496009495
KORA multi-omics	maskObs = 5%	cGAN	obsNum = 100	0.1982517507
KORA multi-omics	maskObs = 5%	cGAN	obsNum = 100	0.0520690657
KORA multi-omics	maskObs = 5%	cGAN	obsNum = 100	0.15465127485
KORA multi-omics	maskObs = 5%	cGAN	obsNum = 100	0.21376612805
KORA multi-omics	maskObs = 5%	cGAN	obsNum = 100	0.060638507
KORA multi-omics	maskObs = 5%	cGAN	obsNum = 100	0.0616353338
KORA multi-omics	maskObs = 5%	cGAN	obsNum = 100	0.21950267695
KORA multi-omics	maskObs = 5%	cGAN	obsNum = 100	1.087329083
KORA multi-omics	maskObs = 5%	cGAN	obsNum = 100	0.1353613744
KORA multi-omics	maskObs = 5%	cGAN	obsNum = 100	0.09980157255
KORA multi-omics	maskObs = 5%	cGAN	obsNum = 100	0.988110774
KORA multi-omics	maskObs = 5%	cGAN	obsNum = 100	0.1288466461
KORA multi-omics	maskObs = 5%	cGAN	obsNum = 100	0.1007376665
KORA multi-omics	maskObs = 5%	cGAN	obsNum = 100	0.1297475182
KORA multi-omics	maskObs = 5%	cGAN	obsNum = 100	0.15557911645
KORA multi-omics	maskObs = 5%	cGAN	obsNum = 100	0.391918285
KORA multi-omics	maskObs = 5%	cGAN	obsNum = 100	0.10681356625
KORA multi-omics	maskObs = 5%	cGAN	obsNum = 100	0.07434533835
KORA multi-omics	maskObs = 5%	cGAN	obsNum = 100	0.36514243855
KORA multi-omics	maskObs = 5%	cGAN	obsNum = 100	0.0695783324
KORA multi-omics	maskObs = 5%	cGAN	obsNum = 100	0.0958177472
KORA multi-omics	maskObs = 5%	cGAN	obsNum = 100	0.03579851545
KORA multi-omics	maskObs = 5%	cGAN	obsNum = 100	0.07787134665
KORA multi-omics	maskObs = 5%	cGAN	obsNum = 100	0.17323837275
KORA multi-omics	maskObs = 5%	cGAN	obsNum = 100	0.2132517283
KORA multi-omics	maskObs = 5%	cGAN	obsNum = 100	0.05993592155
KORA multi-omics	maskObs = 5%	cGAN	obsNum = 100	0.06524171295
KORA multi-omics	maskObs = 5%	cGAN	obsNum = 100	0.09295625905
KORA multi-omics	maskObs = 5%	cGAN	obsNum = 100	0.03467493345
KORA multi-omics	maskObs = 5%	cGAN	obsNum = 100	0.06587779975
KORA multi-omics	maskObs = 5%	cGAN	obsNum = 100	0.06399093895
KORA multi-omics	maskObs = 5%	cGAN	obsNum = 100	0.19239931645
KORA multi-omics	maskObs = 5%	cGAN	obsNum = 100	0.9889893135
KORA multi-omics	maskObs = 5%	cGAN	obsNum = 100	0.24638312
KORA multi-omics	maskObs = 5%	cGAN	obsNum = 100	0.0670359627
KORA multi-omics	maskObs = 5%	cGAN	obsNum = 100	0.33293227105
KORA multi-omics	maskObs = 5%	cGAN	obsNum = 100	0.1017001935
KORA multi-omics	maskObs = 5%	cGAN	obsNum = 100	0.0822283721
KORA multi-omics	maskObs = 5%	cGAN	obsNum = 100	0.0832530761
KORA multi-omics	maskObs = 5%	cGAN	obsNum = 100	0.08059588705
KORA multi-omics	maskObs = 5%	cGAN	obsNum = 100	0.0664286576
KORA multi-omics	maskObs = 5%	cGAN	obsNum = 100	0.08765312845
KORA multi-omics	maskObs = 5%	cGAN	obsNum = 100	0.7201581065
KORA multi-omics	maskObs = 5%	cGAN	obsNum = 100	0.0313170594
KORA multi-omics	maskObs = 5%	cGAN	obsNum = 100	0.14875153595
KORA multi-omics	maskObs = 5%	cGAN	obsNum = 100	0.6098277535
KORA multi-omics	maskObs = 5%	cGAN	obsNum = 100	0.8045688045
KORA multi-omics	maskObs = 5%	cGAN	obsNum = 100	0.34512773595
KORA multi-omics	maskObs = 5%	cGAN	obsNum = 100	0.11785947665
KORA multi-omics	maskObs = 5%	cGAN	obsNum = 100	0.15613901665
KORA multi-omics	maskObs = 5%	cGAN	obsNum = 200	0.120021909
KORA multi-omics	maskObs = 5%	cGAN	obsNum = 200	0.03958076235
KORA multi-omics	maskObs = 5%	cGAN	obsNum = 200	0.175691864
KORA multi-omics	maskObs = 5%	cGAN	obsNum = 200	0.1540213726
KORA multi-omics	maskObs = 5%	cGAN	obsNum = 200	0.1556207968
KORA multi-omics	maskObs = 5%	cGAN	obsNum = 200	0.1600287228
KORA multi-omics	maskObs = 5%	cGAN	obsNum = 200	0.02492829535
KORA multi-omics	maskObs = 5%	cGAN	obsNum = 200	0.0370660623
KORA multi-omics	maskObs = 5%	cGAN	obsNum = 200	0.0232643414
KORA multi-omics	maskObs = 5%	cGAN	obsNum = 200	0.24817908
KORA multi-omics	maskObs = 5%	cGAN	obsNum = 200	0.03453502925
KORA multi-omics	maskObs = 5%	cGAN	obsNum = 200	0.0716576631
KORA multi-omics	maskObs = 5%	cGAN	obsNum = 200	1.4633384715
KORA multi-omics	maskObs = 5%	cGAN	obsNum = 200	0.02730775745
KORA multi-omics	maskObs = 5%	cGAN	obsNum = 200	0.0746046764
KORA multi-omics	maskObs = 5%	cGAN	obsNum = 200	0.0969356518
KORA multi-omics	maskObs = 5%	cGAN	obsNum = 200	0.18221411
KORA multi-omics	maskObs = 5%	cGAN	obsNum = 200	0.0447972839
KORA multi-omics	maskObs = 5%	cGAN	obsNum = 200	0.139767837
KORA multi-omics	maskObs = 5%	cGAN	obsNum = 200	0.1803014298
KORA multi-omics	maskObs = 5%	cGAN	obsNum = 200	0.05890673225
KORA multi-omics	maskObs = 5%	cGAN	obsNum = 200	0.05665971595
KORA multi-omics	maskObs = 5%	cGAN	obsNum = 200	0.20193508655
KORA multi-omics	maskObs = 5%	cGAN	obsNum = 200	0.903449104
KORA multi-omics	maskObs = 5%	cGAN	obsNum = 200	0.1298564893
KORA multi-omics	maskObs = 5%	cGAN	obsNum = 200	0.0918561615
KORA multi-omics	maskObs = 5%	cGAN	obsNum = 200	0.89678824
KORA multi-omics	maskObs = 5%	cGAN	obsNum = 200	0.1173545454
KORA multi-omics	maskObs = 5%	cGAN	obsNum = 200	0.0988067441
KORA multi-omics	maskObs = 5%	cGAN	obsNum = 200	0.12756372125
KORA multi-omics	maskObs = 5%	cGAN	obsNum = 200	0.1271087965
KORA multi-omics	maskObs = 5%	cGAN	obsNum = 200	0.4464914895
KORA multi-omics	maskObs = 5%	cGAN	obsNum = 200	0.10134758275
KORA multi-omics	maskObs = 5%	cGAN	obsNum = 200	0.07567526425
KORA multi-omics	maskObs = 5%	cGAN	obsNum = 200	0.3200762598
KORA multi-omics	maskObs = 5%	cGAN	obsNum = 200	0.0624578771
KORA multi-omics	maskObs = 5%	cGAN	obsNum = 200	0.09654684965
KORA multi-omics	maskObs = 5%	cGAN	obsNum = 200	0.03921635205
KORA multi-omics	maskObs = 5%	cGAN	obsNum = 200	0.0889538636
KORA multi-omics	maskObs = 5%	cGAN	obsNum = 200	0.16777603465
KORA multi-omics	maskObs = 5%	cGAN	obsNum = 200	0.23158349875
KORA multi-omics	maskObs = 5%	cGAN	obsNum = 200	0.0496039819
KORA multi-omics	maskObs = 5%	cGAN	obsNum = 200	0.0620682938
KORA multi-omics	maskObs = 5%	cGAN	obsNum = 200	0.0871773385
KORA multi-omics	maskObs = 5%	cGAN	obsNum = 200	0.036432631
KORA multi-omics	maskObs = 5%	cGAN	obsNum = 200	0.0577961216
KORA multi-omics	maskObs = 5%	cGAN	obsNum = 200	0.06201480605
KORA multi-omics	maskObs = 5%	cGAN	obsNum = 200	0.1641591
KORA multi-omics	maskObs = 5%	cGAN	obsNum = 200	0.8188085135
KORA multi-omics	maskObs = 5%	cGAN	obsNum = 200	0.245822825
KORA multi-omics	maskObs = 5%	cGAN	obsNum = 200	0.0611833307
KORA multi-omics	maskObs = 5%	cGAN	obsNum = 200	0.3024444966
KORA multi-omics	maskObs = 5%	cGAN	obsNum = 200	0.085404103
KORA multi-omics	maskObs = 5%	cGAN	obsNum = 200	0.0813808371
KORA multi-omics	maskObs = 5%	cGAN	obsNum = 200	0.07675155925
KORA multi-omics	maskObs = 5%	cGAN	obsNum = 200	0.0785290858
KORA multi-omics	maskObs = 5%	cGAN	obsNum = 200	0.0675051378
KORA multi-omics	maskObs = 5%	cGAN	obsNum = 200	0.0872906907
KORA multi-omics	maskObs = 5%	cGAN	obsNum = 200	0.624892026
KORA multi-omics	maskObs = 5%	cGAN	obsNum = 200	0.02816003725
KORA multi-omics	maskObs = 5%	cGAN	obsNum = 200	0.1445918025
KORA multi-omics	maskObs = 5%	cGAN	obsNum = 200	0.517533142
KORA multi-omics	maskObs = 5%	cGAN	obsNum = 200	0.6774084695
KORA multi-omics	maskObs = 5%	cGAN	obsNum = 200	0.2954570135
KORA multi-omics	maskObs = 5%	cGAN	obsNum = 200	0.1180875566
KORA multi-omics	maskObs = 5%	cGAN	obsNum = 200	0.1281113393
KORA multi-omics	maskObs = 5%	cGAN	obsNum = 50	0.1615334413
KORA multi-omics	maskObs = 5%	cGAN	obsNum = 50	0.04480378525
KORA multi-omics	maskObs = 5%	cGAN	obsNum = 50	0.174841887
KORA multi-omics	maskObs = 5%	cGAN	obsNum = 50	0.157463591
KORA multi-omics	maskObs = 5%	cGAN	obsNum = 50	0.26170489175
KORA multi-omics	maskObs = 5%	cGAN	obsNum = 50	0.2118272465
KORA multi-omics	maskObs = 5%	cGAN	obsNum = 50	0.02928143595
KORA multi-omics	maskObs = 5%	cGAN	obsNum = 50	0.0356345298
KORA multi-omics	maskObs = 5%	cGAN	obsNum = 50	0.0235932014
KORA multi-omics	maskObs = 5%	cGAN	obsNum = 50	0.2100666865
KORA multi-omics	maskObs = 5%	cGAN	obsNum = 50	0.0367663686
KORA multi-omics	maskObs = 5%	cGAN	obsNum = 50	0.09192411245
KORA multi-omics	maskObs = 5%	cGAN	obsNum = 50	2.452296823
KORA multi-omics	maskObs = 5%	cGAN	obsNum = 50	0.0262865389
KORA multi-omics	maskObs = 5%	cGAN	obsNum = 50	0.0787248998
KORA multi-omics	maskObs = 5%	cGAN	obsNum = 50	0.1343190756
KORA multi-omics	maskObs = 5%	cGAN	obsNum = 50	0.2461293028
KORA multi-omics	maskObs = 5%	cGAN	obsNum = 50	0.0880998364
KORA multi-omics	maskObs = 5%	cGAN	obsNum = 50	0.195784992
KORA multi-omics	maskObs = 5%	cGAN	obsNum = 50	0.25621426025
KORA multi-omics	maskObs = 5%	cGAN	obsNum = 50	0.0833315296
KORA multi-omics	maskObs = 5%	cGAN	obsNum = 50	0.06424550765
KORA multi-omics	maskObs = 5%	cGAN	obsNum = 50	0.2761951357
KORA multi-omics	maskObs = 5%	cGAN	obsNum = 50	1.5094381505
KORA multi-omics	maskObs = 5%	cGAN	obsNum = 50	0.19151662235
KORA multi-omics	maskObs = 5%	cGAN	obsNum = 50	0.1223797091
KORA multi-omics	maskObs = 5%	cGAN	obsNum = 50	1.4005788495
KORA multi-omics	maskObs = 5%	cGAN	obsNum = 50	0.1712094038
KORA multi-omics	maskObs = 5%	cGAN	obsNum = 50	0.1368668284
KORA multi-omics	maskObs = 5%	cGAN	obsNum = 50	0.12703859
KORA multi-omics	maskObs = 5%	cGAN	obsNum = 50	0.18727458525
KORA multi-omics	maskObs = 5%	cGAN	obsNum = 50	0.4768158705
KORA multi-omics	maskObs = 5%	cGAN	obsNum = 50	0.1451381867
KORA multi-omics	maskObs = 5%	cGAN	obsNum = 50	0.0970937908
KORA multi-omics	maskObs = 5%	cGAN	obsNum = 50	0.5228382185
KORA multi-omics	maskObs = 5%	cGAN	obsNum = 50	0.0919968697
KORA multi-omics	maskObs = 5%	cGAN	obsNum = 50	0.10344943395
KORA multi-omics	maskObs = 5%	cGAN	obsNum = 50	0.0364011876
KORA multi-omics	maskObs = 5%	cGAN	obsNum = 50	0.07347130325
KORA multi-omics	maskObs = 5%	cGAN	obsNum = 50	0.2385326137
KORA multi-omics	maskObs = 5%	cGAN	obsNum = 50	0.281124745
KORA multi-omics	maskObs = 5%	cGAN	obsNum = 50	0.0622013912
KORA multi-omics	maskObs = 5%	cGAN	obsNum = 50	0.08117547485
KORA multi-omics	maskObs = 5%	cGAN	obsNum = 50	0.09589311145
KORA multi-omics	maskObs = 5%	cGAN	obsNum = 50	0.03510834055
KORA multi-omics	maskObs = 5%	cGAN	obsNum = 50	0.06743176825
KORA multi-omics	maskObs = 5%	cGAN	obsNum = 50	0.073986217
KORA multi-omics	maskObs = 5%	cGAN	obsNum = 50	0.3142728097
KORA multi-omics	maskObs = 5%	cGAN	obsNum = 50	1.364657712
KORA multi-omics	maskObs = 5%	cGAN	obsNum = 50	0.3281471805
KORA multi-omics	maskObs = 5%	cGAN	obsNum = 50	0.09210801965
KORA multi-omics	maskObs = 5%	cGAN	obsNum = 50	0.446051016
KORA multi-omics	maskObs = 5%	cGAN	obsNum = 50	0.1365763776
KORA multi-omics	maskObs = 5%	cGAN	obsNum = 50	0.0802020045
KORA multi-omics	maskObs = 5%	cGAN	obsNum = 50	0.09888409185
KORA multi-omics	maskObs = 5%	cGAN	obsNum = 50	0.0954733013
KORA multi-omics	maskObs = 5%	cGAN	obsNum = 50	0.08203630815
KORA multi-omics	maskObs = 5%	cGAN	obsNum = 50	0.1155828215
KORA multi-omics	maskObs = 5%	cGAN	obsNum = 50	0.9364481505
KORA multi-omics	maskObs = 5%	cGAN	obsNum = 50	0.03464681835
KORA multi-omics	maskObs = 5%	cGAN	obsNum = 50	0.151669509
KORA multi-omics	maskObs = 5%	cGAN	obsNum = 50	0.7993605515
KORA multi-omics	maskObs = 5%	cGAN	obsNum = 50	1.1350207055
KORA multi-omics	maskObs = 5%	cGAN	obsNum = 50	0.505203286
KORA multi-omics	maskObs = 5%	cGAN	obsNum = 50	0.143788117
KORA multi-omics	maskObs = 5%	cGAN	obsNum = 50	0.20931317115
KORA multi-omics	maskObs = 10%	cGAN	obsNum = 0	0.188612023
KORA multi-omics	maskObs = 10%	cGAN	obsNum = 0	0.0423358127
KORA multi-omics	maskObs = 10%	cGAN	obsNum = 0	0.1694613005
KORA multi-omics	maskObs = 10%	cGAN	obsNum = 0	0.151306455
KORA multi-omics	maskObs = 10%	cGAN	obsNum = 0	0.349043301
KORA multi-omics	maskObs = 10%	cGAN	obsNum = 0	0.2534833985
KORA multi-omics	maskObs = 10%	cGAN	obsNum = 0	0.0251532769
KORA multi-omics	maskObs = 10%	cGAN	obsNum = 0	0.03251027915
KORA multi-omics	maskObs = 10%	cGAN	obsNum = 0	0.02143687615
KORA multi-omics	maskObs = 10%	cGAN	obsNum = 0	0.268688311
KORA multi-omics	maskObs = 10%	cGAN	obsNum = 0	0.04424393365
KORA multi-omics	maskObs = 10%	cGAN	obsNum = 0	0.07613270035
KORA multi-omics	maskObs = 10%	cGAN	obsNum = 0	3.2899096
KORA multi-omics	maskObs = 10%	cGAN	obsNum = 0	0.0246132202
KORA multi-omics	maskObs = 10%	cGAN	obsNum = 0	0.0706111938
KORA multi-omics	maskObs = 10%	cGAN	obsNum = 0	0.1545931648
KORA multi-omics	maskObs = 10%	cGAN	obsNum = 0	0.2628869685
KORA multi-omics	maskObs = 10%	cGAN	obsNum = 0	0.039090671
KORA multi-omics	maskObs = 10%	cGAN	obsNum = 0	0.240729814
KORA multi-omics	maskObs = 10%	cGAN	obsNum = 0	0.3662816885
KORA multi-omics	maskObs = 10%	cGAN	obsNum = 0	0.1017539621
KORA multi-omics	maskObs = 10%	cGAN	obsNum = 0	0.0594463086
KORA multi-omics	maskObs = 10%	cGAN	obsNum = 0	0.348948556
KORA multi-omics	maskObs = 10%	cGAN	obsNum = 0	2.139396465
KORA multi-omics	maskObs = 10%	cGAN	obsNum = 0	0.2504155345
KORA multi-omics	maskObs = 10%	cGAN	obsNum = 0	0.09824356515
KORA multi-omics	maskObs = 10%	cGAN	obsNum = 0	1.8873706
KORA multi-omics	maskObs = 10%	cGAN	obsNum = 0	0.215358053
KORA multi-omics	maskObs = 10%	cGAN	obsNum = 0	0.1704194425
KORA multi-omics	maskObs = 10%	cGAN	obsNum = 0	0.11493177925
KORA multi-omics	maskObs = 10%	cGAN	obsNum = 0	0.215639737
KORA multi-omics	maskObs = 10%	cGAN	obsNum = 0	0.665020409
KORA multi-omics	maskObs = 10%	cGAN	obsNum = 0	0.1911622535
KORA multi-omics	maskObs = 10%	cGAN	obsNum = 0	0.135625711
KORA multi-omics	maskObs = 10%	cGAN	obsNum = 0	0.706702962
KORA multi-omics	maskObs = 10%	cGAN	obsNum = 0	0.0592739126
KORA multi-omics	maskObs = 10%	cGAN	obsNum = 0	0.0905942499
KORA multi-omics	maskObs = 10%	cGAN	obsNum = 0	0.0453569792
KORA multi-omics	maskObs = 10%	cGAN	obsNum = 0	0.072873179
KORA multi-omics	maskObs = 10%	cGAN	obsNum = 0	0.3292530205
KORA multi-omics	maskObs = 10%	cGAN	obsNum = 0	0.4026272575
KORA multi-omics	maskObs = 10%	cGAN	obsNum = 0	0.07786719825
KORA multi-omics	maskObs = 10%	cGAN	obsNum = 0	0.0860592834
KORA multi-omics	maskObs = 10%	cGAN	obsNum = 0	0.1400886687
KORA multi-omics	maskObs = 10%	cGAN	obsNum = 0	0.03893185865
KORA multi-omics	maskObs = 10%	cGAN	obsNum = 0	0.05325227635
KORA multi-omics	maskObs = 10%	cGAN	obsNum = 0	0.05513046675
KORA multi-omics	maskObs = 10%	cGAN	obsNum = 0	0.354200001
KORA multi-omics	maskObs = 10%	cGAN	obsNum = 0	1.85340011
KORA multi-omics	maskObs = 10%	cGAN	obsNum = 0	0.4271392335
KORA multi-omics	maskObs = 10%	cGAN	obsNum = 0	0.1194108567
KORA multi-omics	maskObs = 10%	cGAN	obsNum = 0	0.5400885175
KORA multi-omics	maskObs = 10%	cGAN	obsNum = 0	0.1871957595
KORA multi-omics	maskObs = 10%	cGAN	obsNum = 0	0.07773859255
KORA multi-omics	maskObs = 10%	cGAN	obsNum = 0	0.10669877775
KORA multi-omics	maskObs = 10%	cGAN	obsNum = 0	0.1045212002
KORA multi-omics	maskObs = 10%	cGAN	obsNum = 0	0.085166596
KORA multi-omics	maskObs = 10%	cGAN	obsNum = 0	0.1516937195
KORA multi-omics	maskObs = 10%	cGAN	obsNum = 0	1.27020366
KORA multi-omics	maskObs = 10%	cGAN	obsNum = 0	0.034083073
KORA multi-omics	maskObs = 10%	cGAN	obsNum = 0	0.12697910885
KORA multi-omics	maskObs = 10%	cGAN	obsNum = 0	1.018576811
KORA multi-omics	maskObs = 10%	cGAN	obsNum = 0	1.588386045
KORA multi-omics	maskObs = 10%	cGAN	obsNum = 0	0.6851028775
KORA multi-omics	maskObs = 10%	cGAN	obsNum = 0	0.192514804
KORA multi-omics	maskObs = 10%	cGAN	obsNum = 0	0.2935523945
KORA multi-omics	maskObs = 10%	cGAN	obsNum = 100	0.0921860982
KORA multi-omics	maskObs = 10%	cGAN	obsNum = 100	0.03585565185
KORA multi-omics	maskObs = 10%	cGAN	obsNum = 100	0.168230128
KORA multi-omics	maskObs = 10%	cGAN	obsNum = 100	0.1391979595
KORA multi-omics	maskObs = 10%	cGAN	obsNum = 100	0.1427570791
KORA multi-omics	maskObs = 10%	cGAN	obsNum = 100	0.12939768075
KORA multi-omics	maskObs = 10%	cGAN	obsNum = 100	0.0248846684
KORA multi-omics	maskObs = 10%	cGAN	obsNum = 100	0.0329231314
KORA multi-omics	maskObs = 10%	cGAN	obsNum = 100	0.02218607525
KORA multi-omics	maskObs = 10%	cGAN	obsNum = 100	0.24106355
KORA multi-omics	maskObs = 10%	cGAN	obsNum = 100	0.0312716673
KORA multi-omics	maskObs = 10%	cGAN	obsNum = 100	0.07287805545
KORA multi-omics	maskObs = 10%	cGAN	obsNum = 100	1.331038759
KORA multi-omics	maskObs = 10%	cGAN	obsNum = 100	0.0270645904
KORA multi-omics	maskObs = 10%	cGAN	obsNum = 100	0.0746689633
KORA multi-omics	maskObs = 10%	cGAN	obsNum = 100	0.08206230625
KORA multi-omics	maskObs = 10%	cGAN	obsNum = 100	0.1357250404
KORA multi-omics	maskObs = 10%	cGAN	obsNum = 100	0.044102479
KORA multi-omics	maskObs = 10%	cGAN	obsNum = 100	0.09601574815
KORA multi-omics	maskObs = 10%	cGAN	obsNum = 100	0.1594071818
KORA multi-omics	maskObs = 10%	cGAN	obsNum = 100	0.04919118785
KORA multi-omics	maskObs = 10%	cGAN	obsNum = 100	0.0518237824
KORA multi-omics	maskObs = 10%	cGAN	obsNum = 100	0.1539240815
KORA multi-omics	maskObs = 10%	cGAN	obsNum = 100	0.8013337382
KORA multi-omics	maskObs = 10%	cGAN	obsNum = 100	0.08874002245
KORA multi-omics	maskObs = 10%	cGAN	obsNum = 100	0.080235008
KORA multi-omics	maskObs = 10%	cGAN	obsNum = 100	0.736055218
KORA multi-omics	maskObs = 10%	cGAN	obsNum = 100	0.08750253835
KORA multi-omics	maskObs = 10%	cGAN	obsNum = 100	0.0777508474
KORA multi-omics	maskObs = 10%	cGAN	obsNum = 100	0.12060204995
KORA multi-omics	maskObs = 10%	cGAN	obsNum = 100	0.0974498834
KORA multi-omics	maskObs = 10%	cGAN	obsNum = 100	0.3490493875
KORA multi-omics	maskObs = 10%	cGAN	obsNum = 100	0.0729101362
KORA multi-omics	maskObs = 10%	cGAN	obsNum = 100	0.06217835275
KORA multi-omics	maskObs = 10%	cGAN	obsNum = 100	0.2746460091
KORA multi-omics	maskObs = 10%	cGAN	obsNum = 100	0.06231621975
KORA multi-omics	maskObs = 10%	cGAN	obsNum = 100	0.0941012681
KORA multi-omics	maskObs = 10%	cGAN	obsNum = 100	0.03467992325
KORA multi-omics	maskObs = 10%	cGAN	obsNum = 100	0.0773778703
KORA multi-omics	maskObs = 10%	cGAN	obsNum = 100	0.1391443934
KORA multi-omics	maskObs = 10%	cGAN	obsNum = 100	0.193703313
KORA multi-omics	maskObs = 10%	cGAN	obsNum = 100	0.03974989595
KORA multi-omics	maskObs = 10%	cGAN	obsNum = 100	0.0579332994
KORA multi-omics	maskObs = 10%	cGAN	obsNum = 100	0.0884978315
KORA multi-omics	maskObs = 10%	cGAN	obsNum = 100	0.03442203075
KORA multi-omics	maskObs = 10%	cGAN	obsNum = 100	0.0521889443
KORA multi-omics	maskObs = 10%	cGAN	obsNum = 100	0.059098591
KORA multi-omics	maskObs = 10%	cGAN	obsNum = 100	0.14750904525
KORA multi-omics	maskObs = 10%	cGAN	obsNum = 100	0.7300300855
KORA multi-omics	maskObs = 10%	cGAN	obsNum = 100	0.228713254
KORA multi-omics	maskObs = 10%	cGAN	obsNum = 100	0.0507110317
KORA multi-omics	maskObs = 10%	cGAN	obsNum = 100	0.2171922948
KORA multi-omics	maskObs = 10%	cGAN	obsNum = 100	0.07726767895
KORA multi-omics	maskObs = 10%	cGAN	obsNum = 100	0.0832318758
KORA multi-omics	maskObs = 10%	cGAN	obsNum = 100	0.0634684815
KORA multi-omics	maskObs = 10%	cGAN	obsNum = 100	0.06933937725
KORA multi-omics	maskObs = 10%	cGAN	obsNum = 100	0.06231879025
KORA multi-omics	maskObs = 10%	cGAN	obsNum = 100	0.0777972883
KORA multi-omics	maskObs = 10%	cGAN	obsNum = 100	0.505583444
KORA multi-omics	maskObs = 10%	cGAN	obsNum = 100	0.02404430425
KORA multi-omics	maskObs = 10%	cGAN	obsNum = 100	0.1390123912
KORA multi-omics	maskObs = 10%	cGAN	obsNum = 100	0.4731456765
KORA multi-omics	maskObs = 10%	cGAN	obsNum = 100	0.6060353345
KORA multi-omics	maskObs = 10%	cGAN	obsNum = 100	0.2624920812
KORA multi-omics	maskObs = 10%	cGAN	obsNum = 100	0.09922963925
KORA multi-omics	maskObs = 10%	cGAN	obsNum = 100	0.1096520197
KORA multi-omics	maskObs = 10%	cGAN	obsNum = 200	0.08750739815
KORA multi-omics	maskObs = 10%	cGAN	obsNum = 200	0.03706990775
KORA multi-omics	maskObs = 10%	cGAN	obsNum = 200	0.197160925
KORA multi-omics	maskObs = 10%	cGAN	obsNum = 200	0.139459215
KORA multi-omics	maskObs = 10%	cGAN	obsNum = 200	0.0803755186
KORA multi-omics	maskObs = 10%	cGAN	obsNum = 200	0.12785025785
KORA multi-omics	maskObs = 10%	cGAN	obsNum = 200	0.0257363631
KORA multi-omics	maskObs = 10%	cGAN	obsNum = 200	0.03364331595
KORA multi-omics	maskObs = 10%	cGAN	obsNum = 200	0.0277092842
KORA multi-omics	maskObs = 10%	cGAN	obsNum = 200	0.2114706465
KORA multi-omics	maskObs = 10%	cGAN	obsNum = 200	0.02964909005
KORA multi-omics	maskObs = 10%	cGAN	obsNum = 200	0.07466210245
KORA multi-omics	maskObs = 10%	cGAN	obsNum = 200	0.5657286515
KORA multi-omics	maskObs = 10%	cGAN	obsNum = 200	0.0285361342
KORA multi-omics	maskObs = 10%	cGAN	obsNum = 200	0.0886562598
KORA multi-omics	maskObs = 10%	cGAN	obsNum = 200	0.0647183479
KORA multi-omics	maskObs = 10%	cGAN	obsNum = 200	0.13747347775
KORA multi-omics	maskObs = 10%	cGAN	obsNum = 200	0.0420409332
KORA multi-omics	maskObs = 10%	cGAN	obsNum = 200	0.0792646518
KORA multi-omics	maskObs = 10%	cGAN	obsNum = 200	0.1008624825
KORA multi-omics	maskObs = 10%	cGAN	obsNum = 200	0.03875916865
KORA multi-omics	maskObs = 10%	cGAN	obsNum = 200	0.05553818295
KORA multi-omics	maskObs = 10%	cGAN	obsNum = 200	0.12464239715
KORA multi-omics	maskObs = 10%	cGAN	obsNum = 200	0.37626069175
KORA multi-omics	maskObs = 10%	cGAN	obsNum = 200	0.06764180595
KORA multi-omics	maskObs = 10%	cGAN	obsNum = 200	0.0827369118
KORA multi-omics	maskObs = 10%	cGAN	obsNum = 200	0.4397819965
KORA multi-omics	maskObs = 10%	cGAN	obsNum = 200	0.07946825095
KORA multi-omics	maskObs = 10%	cGAN	obsNum = 200	0.06296873905
KORA multi-omics	maskObs = 10%	cGAN	obsNum = 200	0.1257772635
KORA multi-omics	maskObs = 10%	cGAN	obsNum = 200	0.09487651855
KORA multi-omics	maskObs = 10%	cGAN	obsNum = 200	0.302454591
KORA multi-omics	maskObs = 10%	cGAN	obsNum = 200	0.05528616965
KORA multi-omics	maskObs = 10%	cGAN	obsNum = 200	0.04541370985
KORA multi-omics	maskObs = 10%	cGAN	obsNum = 200	0.1425612862
KORA multi-omics	maskObs = 10%	cGAN	obsNum = 200	0.05790306265
KORA multi-omics	maskObs = 10%	cGAN	obsNum = 200	0.09664458675
KORA multi-omics	maskObs = 10%	cGAN	obsNum = 200	0.03478133585
KORA multi-omics	maskObs = 10%	cGAN	obsNum = 200	0.0800175482
KORA multi-omics	maskObs = 10%	cGAN	obsNum = 200	0.09369785965
KORA multi-omics	maskObs = 10%	cGAN	obsNum = 200	0.15669197925
KORA multi-omics	maskObs = 10%	cGAN	obsNum = 200	0.03695020265
KORA multi-omics	maskObs = 10%	cGAN	obsNum = 200	0.05377441725
KORA multi-omics	maskObs = 10%	cGAN	obsNum = 200	0.081422872
KORA multi-omics	maskObs = 10%	cGAN	obsNum = 200	0.0334977984
KORA multi-omics	maskObs = 10%	cGAN	obsNum = 200	0.06009240705
KORA multi-omics	maskObs = 10%	cGAN	obsNum = 200	0.06999209345
KORA multi-omics	maskObs = 10%	cGAN	obsNum = 200	0.08937867155
KORA multi-omics	maskObs = 10%	cGAN	obsNum = 200	0.3569363735
KORA multi-omics	maskObs = 10%	cGAN	obsNum = 200	0.190747676
KORA multi-omics	maskObs = 10%	cGAN	obsNum = 200	0.0332492737
KORA multi-omics	maskObs = 10%	cGAN	obsNum = 200	0.1849719245
KORA multi-omics	maskObs = 10%	cGAN	obsNum = 200	0.04073776555
KORA multi-omics	maskObs = 10%	cGAN	obsNum = 200	0.08473960345
KORA multi-omics	maskObs = 10%	cGAN	obsNum = 200	0.05932078845
KORA multi-omics	maskObs = 10%	cGAN	obsNum = 200	0.06512543685
KORA multi-omics	maskObs = 10%	cGAN	obsNum = 200	0.0589617696
KORA multi-omics	maskObs = 10%	cGAN	obsNum = 200	0.0605521587
KORA multi-omics	maskObs = 10%	cGAN	obsNum = 200	0.307162208
KORA multi-omics	maskObs = 10%	cGAN	obsNum = 200	0.02489838385
KORA multi-omics	maskObs = 10%	cGAN	obsNum = 200	0.180001466
KORA multi-omics	maskObs = 10%	cGAN	obsNum = 200	0.3039043065
KORA multi-omics	maskObs = 10%	cGAN	obsNum = 200	0.24907815025
KORA multi-omics	maskObs = 10%	cGAN	obsNum = 200	0.1351203221
KORA multi-omics	maskObs = 10%	cGAN	obsNum = 200	0.0789043674
KORA multi-omics	maskObs = 10%	cGAN	obsNum = 200	0.0607967721
KORA multi-omics	maskObs = 10%	cGAN	obsNum = 50	0.15572861045
KORA multi-omics	maskObs = 10%	cGAN	obsNum = 50	0.0451706485
KORA multi-omics	maskObs = 10%	cGAN	obsNum = 50	0.15185097
KORA multi-omics	maskObs = 10%	cGAN	obsNum = 50	0.1407253
KORA multi-omics	maskObs = 10%	cGAN	obsNum = 50	0.19138080555
KORA multi-omics	maskObs = 10%	cGAN	obsNum = 50	0.2172373845
KORA multi-omics	maskObs = 10%	cGAN	obsNum = 50	0.02482982065
KORA multi-omics	maskObs = 10%	cGAN	obsNum = 50	0.03796035215
KORA multi-omics	maskObs = 10%	cGAN	obsNum = 50	0.02151200975
KORA multi-omics	maskObs = 10%	cGAN	obsNum = 50	0.228283706
KORA multi-omics	maskObs = 10%	cGAN	obsNum = 50	0.0373758887
KORA multi-omics	maskObs = 10%	cGAN	obsNum = 50	0.10226931775
KORA multi-omics	maskObs = 10%	cGAN	obsNum = 50	1.7281637275
KORA multi-omics	maskObs = 10%	cGAN	obsNum = 50	0.02606957635
KORA multi-omics	maskObs = 10%	cGAN	obsNum = 50	0.0767050306
KORA multi-omics	maskObs = 10%	cGAN	obsNum = 50	0.10210409975
KORA multi-omics	maskObs = 10%	cGAN	obsNum = 50	0.22085975475
KORA multi-omics	maskObs = 10%	cGAN	obsNum = 50	0.0590866147
KORA multi-omics	maskObs = 10%	cGAN	obsNum = 50	0.1795236027
KORA multi-omics	maskObs = 10%	cGAN	obsNum = 50	0.1989144803
KORA multi-omics	maskObs = 10%	cGAN	obsNum = 50	0.0690792261
KORA multi-omics	maskObs = 10%	cGAN	obsNum = 50	0.0620207417
KORA multi-omics	maskObs = 10%	cGAN	obsNum = 50	0.2455815015
KORA multi-omics	maskObs = 10%	cGAN	obsNum = 50	1.243373934
KORA multi-omics	maskObs = 10%	cGAN	obsNum = 50	0.17205810235
KORA multi-omics	maskObs = 10%	cGAN	obsNum = 50	0.1358226189
KORA multi-omics	maskObs = 10%	cGAN	obsNum = 50	1.131056773
KORA multi-omics	maskObs = 10%	cGAN	obsNum = 50	0.1542860325
KORA multi-omics	maskObs = 10%	cGAN	obsNum = 50	0.1181602416
KORA multi-omics	maskObs = 10%	cGAN	obsNum = 50	0.12509851255
KORA multi-omics	maskObs = 10%	cGAN	obsNum = 50	0.16688996765
KORA multi-omics	maskObs = 10%	cGAN	obsNum = 50	0.4557155805
KORA multi-omics	maskObs = 10%	cGAN	obsNum = 50	0.1283631707
KORA multi-omics	maskObs = 10%	cGAN	obsNum = 50	0.0832546027
KORA multi-omics	maskObs = 10%	cGAN	obsNum = 50	0.3984002605
KORA multi-omics	maskObs = 10%	cGAN	obsNum = 50	0.08267674365
KORA multi-omics	maskObs = 10%	cGAN	obsNum = 50	0.0928242341
KORA multi-omics	maskObs = 10%	cGAN	obsNum = 50	0.0344903466
KORA multi-omics	maskObs = 10%	cGAN	obsNum = 50	0.08903635445
KORA multi-omics	maskObs = 10%	cGAN	obsNum = 50	0.20686486975
KORA multi-omics	maskObs = 10%	cGAN	obsNum = 50	0.275561861
KORA multi-omics	maskObs = 10%	cGAN	obsNum = 50	0.06039826815
KORA multi-omics	maskObs = 10%	cGAN	obsNum = 50	0.05035498135
KORA multi-omics	maskObs = 10%	cGAN	obsNum = 50	0.10089430275
KORA multi-omics	maskObs = 10%	cGAN	obsNum = 50	0.0369746296
KORA multi-omics	maskObs = 10%	cGAN	obsNum = 50	0.0715865041
KORA multi-omics	maskObs = 10%	cGAN	obsNum = 50	0.06431821935
KORA multi-omics	maskObs = 10%	cGAN	obsNum = 50	0.173053436
KORA multi-omics	maskObs = 10%	cGAN	obsNum = 50	0.979541401
KORA multi-omics	maskObs = 10%	cGAN	obsNum = 50	0.265433478
KORA multi-omics	maskObs = 10%	cGAN	obsNum = 50	0.0740903264
KORA multi-omics	maskObs = 10%	cGAN	obsNum = 50	0.38982837
KORA multi-omics	maskObs = 10%	cGAN	obsNum = 50	0.1005396646
KORA multi-omics	maskObs = 10%	cGAN	obsNum = 50	0.0770389096
KORA multi-omics	maskObs = 10%	cGAN	obsNum = 50	0.1007001689
KORA multi-omics	maskObs = 10%	cGAN	obsNum = 50	0.0880084997
KORA multi-omics	maskObs = 10%	cGAN	obsNum = 50	0.07058655365
KORA multi-omics	maskObs = 10%	cGAN	obsNum = 50	0.10853331025
KORA multi-omics	maskObs = 10%	cGAN	obsNum = 50	0.7774641905
KORA multi-omics	maskObs = 10%	cGAN	obsNum = 50	0.0321512372
KORA multi-omics	maskObs = 10%	cGAN	obsNum = 50	0.14154940155
KORA multi-omics	maskObs = 10%	cGAN	obsNum = 50	0.5721024005
KORA multi-omics	maskObs = 10%	cGAN	obsNum = 50	0.822118984
KORA multi-omics	maskObs = 10%	cGAN	obsNum = 50	0.374846041
KORA multi-omics	maskObs = 10%	cGAN	obsNum = 50	0.1370498578
KORA multi-omics	maskObs = 10%	cGAN	obsNum = 50	0.1725759686
KORA multi-omics	maskObs = 20%	cGAN	obsNum = 0	0.200339764
KORA multi-omics	maskObs = 20%	cGAN	obsNum = 0	0.04692334255
KORA multi-omics	maskObs = 20%	cGAN	obsNum = 0	0.179766136
KORA multi-omics	maskObs = 20%	cGAN	obsNum = 0	0.182437249
KORA multi-omics	maskObs = 20%	cGAN	obsNum = 0	0.34109164
KORA multi-omics	maskObs = 20%	cGAN	obsNum = 0	0.268631352
KORA multi-omics	maskObs = 20%	cGAN	obsNum = 0	0.025555371
KORA multi-omics	maskObs = 20%	cGAN	obsNum = 0	0.03514717985
KORA multi-omics	maskObs = 20%	cGAN	obsNum = 0	0.0212111753
KORA multi-omics	maskObs = 20%	cGAN	obsNum = 0	0.260730162
KORA multi-omics	maskObs = 20%	cGAN	obsNum = 0	0.04033957215
KORA multi-omics	maskObs = 20%	cGAN	obsNum = 0	0.08498179225
KORA multi-omics	maskObs = 20%	cGAN	obsNum = 0	3.265106455
KORA multi-omics	maskObs = 20%	cGAN	obsNum = 0	0.0280048167
KORA multi-omics	maskObs = 20%	cGAN	obsNum = 0	0.0731979279
KORA multi-omics	maskObs = 20%	cGAN	obsNum = 0	0.1579216127
KORA multi-omics	maskObs = 20%	cGAN	obsNum = 0	0.2887162295
KORA multi-omics	maskObs = 20%	cGAN	obsNum = 0	0.0509312065
KORA multi-omics	maskObs = 20%	cGAN	obsNum = 0	0.2594806005
KORA multi-omics	maskObs = 20%	cGAN	obsNum = 0	0.3495724975
KORA multi-omics	maskObs = 20%	cGAN	obsNum = 0	0.09390335045
KORA multi-omics	maskObs = 20%	cGAN	obsNum = 0	0.0623594673
KORA multi-omics	maskObs = 20%	cGAN	obsNum = 0	0.364655537
KORA multi-omics	maskObs = 20%	cGAN	obsNum = 0	2.15708118
KORA multi-omics	maskObs = 20%	cGAN	obsNum = 0	0.253215724
KORA multi-omics	maskObs = 20%	cGAN	obsNum = 0	0.10557677815
KORA multi-omics	maskObs = 20%	cGAN	obsNum = 0	1.93851994
KORA multi-omics	maskObs = 20%	cGAN	obsNum = 0	0.226026994
KORA multi-omics	maskObs = 20%	cGAN	obsNum = 0	0.1722542275
KORA multi-omics	maskObs = 20%	cGAN	obsNum = 0	0.1273235287
KORA multi-omics	maskObs = 20%	cGAN	obsNum = 0	0.23543464
KORA multi-omics	maskObs = 20%	cGAN	obsNum = 0	0.625120144
KORA multi-omics	maskObs = 20%	cGAN	obsNum = 0	0.196071068
KORA multi-omics	maskObs = 20%	cGAN	obsNum = 0	0.1291547897
KORA multi-omics	maskObs = 20%	cGAN	obsNum = 0	0.6878354065
KORA multi-omics	maskObs = 20%	cGAN	obsNum = 0	0.06452910115
KORA multi-omics	maskObs = 20%	cGAN	obsNum = 0	0.09619146605
KORA multi-omics	maskObs = 20%	cGAN	obsNum = 0	0.0410953173
KORA multi-omics	maskObs = 20%	cGAN	obsNum = 0	0.07802280655
KORA multi-omics	maskObs = 20%	cGAN	obsNum = 0	0.335824269
KORA multi-omics	maskObs = 20%	cGAN	obsNum = 0	0.358114785
KORA multi-omics	maskObs = 20%	cGAN	obsNum = 0	0.0837182407
KORA multi-omics	maskObs = 20%	cGAN	obsNum = 0	0.08454812155
KORA multi-omics	maskObs = 20%	cGAN	obsNum = 0	0.1336645189
KORA multi-omics	maskObs = 20%	cGAN	obsNum = 0	0.0375902613
KORA multi-omics	maskObs = 20%	cGAN	obsNum = 0	0.06294830235
KORA multi-omics	maskObs = 20%	cGAN	obsNum = 0	0.06744879895
KORA multi-omics	maskObs = 20%	cGAN	obsNum = 0	0.346147818
KORA multi-omics	maskObs = 20%	cGAN	obsNum = 0	1.86840006
KORA multi-omics	maskObs = 20%	cGAN	obsNum = 0	0.3834447595
KORA multi-omics	maskObs = 20%	cGAN	obsNum = 0	0.1259972138
KORA multi-omics	maskObs = 20%	cGAN	obsNum = 0	0.5311612075
KORA multi-omics	maskObs = 20%	cGAN	obsNum = 0	0.1861264325
KORA multi-omics	maskObs = 20%	cGAN	obsNum = 0	0.0830238063
KORA multi-omics	maskObs = 20%	cGAN	obsNum = 0	0.1128711101
KORA multi-omics	maskObs = 20%	cGAN	obsNum = 0	0.11669467225
KORA multi-omics	maskObs = 20%	cGAN	obsNum = 0	0.092315911
KORA multi-omics	maskObs = 20%	cGAN	obsNum = 0	0.1451489205
KORA multi-omics	maskObs = 20%	cGAN	obsNum = 0	1.27349535
KORA multi-omics	maskObs = 20%	cGAN	obsNum = 0	0.0385229612
KORA multi-omics	maskObs = 20%	cGAN	obsNum = 0	0.1535471308
KORA multi-omics	maskObs = 20%	cGAN	obsNum = 0	1.0524230555
KORA multi-omics	maskObs = 20%	cGAN	obsNum = 0	1.56098268
KORA multi-omics	maskObs = 20%	cGAN	obsNum = 0	0.6514040005
KORA multi-omics	maskObs = 20%	cGAN	obsNum = 0	0.191324933
KORA multi-omics	maskObs = 20%	cGAN	obsNum = 0	0.2917512565
KORA multi-omics	maskObs = 20%	cGAN	obsNum = 100	0.0984344617
KORA multi-omics	maskObs = 20%	cGAN	obsNum = 100	0.03946597545
KORA multi-omics	maskObs = 20%	cGAN	obsNum = 100	0.1781299295
KORA multi-omics	maskObs = 20%	cGAN	obsNum = 100	0.143559478
KORA multi-omics	maskObs = 20%	cGAN	obsNum = 100	0.09469604875
KORA multi-omics	maskObs = 20%	cGAN	obsNum = 100	0.1321342783
KORA multi-omics	maskObs = 20%	cGAN	obsNum = 100	0.02446898765
KORA multi-omics	maskObs = 20%	cGAN	obsNum = 100	0.0340116045
KORA multi-omics	maskObs = 20%	cGAN	obsNum = 100	0.02141694705
KORA multi-omics	maskObs = 20%	cGAN	obsNum = 100	0.2131212865
KORA multi-omics	maskObs = 20%	cGAN	obsNum = 100	0.0307696307
KORA multi-omics	maskObs = 20%	cGAN	obsNum = 100	0.0828159468
KORA multi-omics	maskObs = 20%	cGAN	obsNum = 100	0.8248408095
KORA multi-omics	maskObs = 20%	cGAN	obsNum = 100	0.02784356255
KORA multi-omics	maskObs = 20%	cGAN	obsNum = 100	0.0790927052
KORA multi-omics	maskObs = 20%	cGAN	obsNum = 100	0.0792590392
KORA multi-omics	maskObs = 20%	cGAN	obsNum = 100	0.145810171
KORA multi-omics	maskObs = 20%	cGAN	obsNum = 100	0.04553065755
KORA multi-omics	maskObs = 20%	cGAN	obsNum = 100	0.10095946675
KORA multi-omics	maskObs = 20%	cGAN	obsNum = 100	0.11547003925
KORA multi-omics	maskObs = 20%	cGAN	obsNum = 100	0.0417413913
KORA multi-omics	maskObs = 20%	cGAN	obsNum = 100	0.05768067375
KORA multi-omics	maskObs = 20%	cGAN	obsNum = 100	0.1497436618
KORA multi-omics	maskObs = 20%	cGAN	obsNum = 100	0.550927832
KORA multi-omics	maskObs = 20%	cGAN	obsNum = 100	0.0834490543
KORA multi-omics	maskObs = 20%	cGAN	obsNum = 100	0.10511782475
KORA multi-omics	maskObs = 20%	cGAN	obsNum = 100	0.5558568485
KORA multi-omics	maskObs = 20%	cGAN	obsNum = 100	0.0833343149
KORA multi-omics	maskObs = 20%	cGAN	obsNum = 100	0.06935487575
KORA multi-omics	maskObs = 20%	cGAN	obsNum = 100	0.1182306573
KORA multi-omics	maskObs = 20%	cGAN	obsNum = 100	0.0997003635
KORA multi-omics	maskObs = 20%	cGAN	obsNum = 100	0.300326868
KORA multi-omics	maskObs = 20%	cGAN	obsNum = 100	0.06736713795
KORA multi-omics	maskObs = 20%	cGAN	obsNum = 100	0.05137863995
KORA multi-omics	maskObs = 20%	cGAN	obsNum = 100	0.194282403
KORA multi-omics	maskObs = 20%	cGAN	obsNum = 100	0.0660845956
KORA multi-omics	maskObs = 20%	cGAN	obsNum = 100	0.09425594315
KORA multi-omics	maskObs = 20%	cGAN	obsNum = 100	0.03482359895
KORA multi-omics	maskObs = 20%	cGAN	obsNum = 100	0.077858442
KORA multi-omics	maskObs = 20%	cGAN	obsNum = 100	0.10465178435
KORA multi-omics	maskObs = 20%	cGAN	obsNum = 100	0.15797031975
KORA multi-omics	maskObs = 20%	cGAN	obsNum = 100	0.0425671859
KORA multi-omics	maskObs = 20%	cGAN	obsNum = 100	0.0561018031
KORA multi-omics	maskObs = 20%	cGAN	obsNum = 100	0.08342966745
KORA multi-omics	maskObs = 20%	cGAN	obsNum = 100	0.0350872764
KORA multi-omics	maskObs = 20%	cGAN	obsNum = 100	0.06119057245
KORA multi-omics	maskObs = 20%	cGAN	obsNum = 100	0.06302029445
KORA multi-omics	maskObs = 20%	cGAN	obsNum = 100	0.10457227065
KORA multi-omics	maskObs = 20%	cGAN	obsNum = 100	0.461371616
KORA multi-omics	maskObs = 20%	cGAN	obsNum = 100	0.197522397
KORA multi-omics	maskObs = 20%	cGAN	obsNum = 100	0.03808841175
KORA multi-omics	maskObs = 20%	cGAN	obsNum = 100	0.215884068
KORA multi-omics	maskObs = 20%	cGAN	obsNum = 100	0.051935569
KORA multi-omics	maskObs = 20%	cGAN	obsNum = 100	0.079796864
KORA multi-omics	maskObs = 20%	cGAN	obsNum = 100	0.06800025365
KORA multi-omics	maskObs = 20%	cGAN	obsNum = 100	0.06615787355
KORA multi-omics	maskObs = 20%	cGAN	obsNum = 100	0.05759243535
KORA multi-omics	maskObs = 20%	cGAN	obsNum = 100	0.0678110576
KORA multi-omics	maskObs = 20%	cGAN	obsNum = 100	0.38550406
KORA multi-omics	maskObs = 20%	cGAN	obsNum = 100	0.0267453293
KORA multi-omics	maskObs = 20%	cGAN	obsNum = 100	0.1459959678
KORA multi-omics	maskObs = 20%	cGAN	obsNum = 100	0.338453024
KORA multi-omics	maskObs = 20%	cGAN	obsNum = 100	0.3922990595
KORA multi-omics	maskObs = 20%	cGAN	obsNum = 100	0.1665556535
KORA multi-omics	maskObs = 20%	cGAN	obsNum = 100	0.0896638796
KORA multi-omics	maskObs = 20%	cGAN	obsNum = 100	0.08070432545
KORA multi-omics	maskObs = 20%	cGAN	obsNum = 200	0.07915985935
KORA multi-omics	maskObs = 20%	cGAN	obsNum = 200	0.0355680768
KORA multi-omics	maskObs = 20%	cGAN	obsNum = 200	0.173763583
KORA multi-omics	maskObs = 20%	cGAN	obsNum = 200	0.1408809135
KORA multi-omics	maskObs = 20%	cGAN	obsNum = 200	0.09352404165
KORA multi-omics	maskObs = 20%	cGAN	obsNum = 200	0.11386896265
KORA multi-omics	maskObs = 20%	cGAN	obsNum = 200	0.0243861033
KORA multi-omics	maskObs = 20%	cGAN	obsNum = 200	0.03294405985
KORA multi-omics	maskObs = 20%	cGAN	obsNum = 200	0.0208492747
KORA multi-omics	maskObs = 20%	cGAN	obsNum = 200	0.201721872
KORA multi-omics	maskObs = 20%	cGAN	obsNum = 200	0.0301874703
KORA multi-omics	maskObs = 20%	cGAN	obsNum = 200	0.07272750415
KORA multi-omics	maskObs = 20%	cGAN	obsNum = 200	0.6940962565
KORA multi-omics	maskObs = 20%	cGAN	obsNum = 200	0.0258597335
KORA multi-omics	maskObs = 20%	cGAN	obsNum = 200	0.07302399945
KORA multi-omics	maskObs = 20%	cGAN	obsNum = 200	0.0681970113
KORA multi-omics	maskObs = 20%	cGAN	obsNum = 200	0.1352719666
KORA multi-omics	maskObs = 20%	cGAN	obsNum = 200	0.03944371725
KORA multi-omics	maskObs = 20%	cGAN	obsNum = 200	0.09324821865
KORA multi-omics	maskObs = 20%	cGAN	obsNum = 200	0.10515280625
KORA multi-omics	maskObs = 20%	cGAN	obsNum = 200	0.0387704153
KORA multi-omics	maskObs = 20%	cGAN	obsNum = 200	0.0510148198
KORA multi-omics	maskObs = 20%	cGAN	obsNum = 200	0.13303053415
KORA multi-omics	maskObs = 20%	cGAN	obsNum = 200	0.5571676
KORA multi-omics	maskObs = 20%	cGAN	obsNum = 200	0.07775522465
KORA multi-omics	maskObs = 20%	cGAN	obsNum = 200	0.0773021128
KORA multi-omics	maskObs = 20%	cGAN	obsNum = 200	0.51968647
KORA multi-omics	maskObs = 20%	cGAN	obsNum = 200	0.0678350165
KORA multi-omics	maskObs = 20%	cGAN	obsNum = 200	0.06649294775
KORA multi-omics	maskObs = 20%	cGAN	obsNum = 200	0.12102083965
KORA multi-omics	maskObs = 20%	cGAN	obsNum = 200	0.0820613546
KORA multi-omics	maskObs = 20%	cGAN	obsNum = 200	0.302660219
KORA multi-omics	maskObs = 20%	cGAN	obsNum = 200	0.06586953975
KORA multi-omics	maskObs = 20%	cGAN	obsNum = 200	0.04876319075
KORA multi-omics	maskObs = 20%	cGAN	obsNum = 200	0.18881804505
KORA multi-omics	maskObs = 20%	cGAN	obsNum = 200	0.06031607015
KORA multi-omics	maskObs = 20%	cGAN	obsNum = 200	0.0928003302
KORA multi-omics	maskObs = 20%	cGAN	obsNum = 200	0.0338107714
KORA multi-omics	maskObs = 20%	cGAN	obsNum = 200	0.07601926575
KORA multi-omics	maskObs = 20%	cGAN	obsNum = 200	0.1024917074
KORA multi-omics	maskObs = 20%	cGAN	obsNum = 200	0.1576096123
KORA multi-omics	maskObs = 20%	cGAN	obsNum = 200	0.039423043
KORA multi-omics	maskObs = 20%	cGAN	obsNum = 200	0.0485938724
KORA multi-omics	maskObs = 20%	cGAN	obsNum = 200	0.08026393285
KORA multi-omics	maskObs = 20%	cGAN	obsNum = 200	0.0347303003
KORA multi-omics	maskObs = 20%	cGAN	obsNum = 200	0.05292100065
KORA multi-omics	maskObs = 20%	cGAN	obsNum = 200	0.05685470645
KORA multi-omics	maskObs = 20%	cGAN	obsNum = 200	0.09350874875
KORA multi-omics	maskObs = 20%	cGAN	obsNum = 200	0.445063574
KORA multi-omics	maskObs = 20%	cGAN	obsNum = 200	0.1923197225
KORA multi-omics	maskObs = 20%	cGAN	obsNum = 200	0.03770989405
KORA multi-omics	maskObs = 20%	cGAN	obsNum = 200	0.18437321575
KORA multi-omics	maskObs = 20%	cGAN	obsNum = 200	0.04985874915
KORA multi-omics	maskObs = 20%	cGAN	obsNum = 200	0.08155865615
KORA multi-omics	maskObs = 20%	cGAN	obsNum = 200	0.06361156965
KORA multi-omics	maskObs = 20%	cGAN	obsNum = 200	0.06809601505
KORA multi-omics	maskObs = 20%	cGAN	obsNum = 200	0.0523185858
KORA multi-omics	maskObs = 20%	cGAN	obsNum = 200	0.06391121235
KORA multi-omics	maskObs = 20%	cGAN	obsNum = 200	0.376305899
KORA multi-omics	maskObs = 20%	cGAN	obsNum = 200	0.02495161225
KORA multi-omics	maskObs = 20%	cGAN	obsNum = 200	0.13670599275
KORA multi-omics	maskObs = 20%	cGAN	obsNum = 200	0.3412896465
KORA multi-omics	maskObs = 20%	cGAN	obsNum = 200	0.3432523598
KORA multi-omics	maskObs = 20%	cGAN	obsNum = 200	0.1583378154
KORA multi-omics	maskObs = 20%	cGAN	obsNum = 200	0.0825617914
KORA multi-omics	maskObs = 20%	cGAN	obsNum = 200	0.08241259215
KORA multi-omics	maskObs = 20%	cGAN	obsNum = 50	0.1438887468
KORA multi-omics	maskObs = 20%	cGAN	obsNum = 50	0.04170164505
KORA multi-omics	maskObs = 20%	cGAN	obsNum = 50	0.166075913
KORA multi-omics	maskObs = 20%	cGAN	obsNum = 50	0.1454036905
KORA multi-omics	maskObs = 20%	cGAN	obsNum = 50	0.1812235387
KORA multi-omics	maskObs = 20%	cGAN	obsNum = 50	0.1967325008
KORA multi-omics	maskObs = 20%	cGAN	obsNum = 50	0.024606907
KORA multi-omics	maskObs = 20%	cGAN	obsNum = 50	0.0373791946
KORA multi-omics	maskObs = 20%	cGAN	obsNum = 50	0.0214106943
KORA multi-omics	maskObs = 20%	cGAN	obsNum = 50	0.210236894
KORA multi-omics	maskObs = 20%	cGAN	obsNum = 50	0.03346879175
KORA multi-omics	maskObs = 20%	cGAN	obsNum = 50	0.08519159225
KORA multi-omics	maskObs = 20%	cGAN	obsNum = 50	1.69138162
KORA multi-omics	maskObs = 20%	cGAN	obsNum = 50	0.02611281455
KORA multi-omics	maskObs = 20%	cGAN	obsNum = 50	0.07019874795
KORA multi-omics	maskObs = 20%	cGAN	obsNum = 50	0.10005553695
KORA multi-omics	maskObs = 20%	cGAN	obsNum = 50	0.2082373772
KORA multi-omics	maskObs = 20%	cGAN	obsNum = 50	0.04293428615
KORA multi-omics	maskObs = 20%	cGAN	obsNum = 50	0.16079854075
KORA multi-omics	maskObs = 20%	cGAN	obsNum = 50	0.191262574
KORA multi-omics	maskObs = 20%	cGAN	obsNum = 50	0.06071371835
KORA multi-omics	maskObs = 20%	cGAN	obsNum = 50	0.05869469715
KORA multi-omics	maskObs = 20%	cGAN	obsNum = 50	0.219065545
KORA multi-omics	maskObs = 20%	cGAN	obsNum = 50	1.1321216935
KORA multi-omics	maskObs = 20%	cGAN	obsNum = 50	0.1457926144
KORA multi-omics	maskObs = 20%	cGAN	obsNum = 50	0.1214330712
KORA multi-omics	maskObs = 20%	cGAN	obsNum = 50	1.0583316415
KORA multi-omics	maskObs = 20%	cGAN	obsNum = 50	0.1338530165
KORA multi-omics	maskObs = 20%	cGAN	obsNum = 50	0.10325469705
KORA multi-omics	maskObs = 20%	cGAN	obsNum = 50	0.117617845
KORA multi-omics	maskObs = 20%	cGAN	obsNum = 50	0.1460763786
KORA multi-omics	maskObs = 20%	cGAN	obsNum = 50	0.410131935
KORA multi-omics	maskObs = 20%	cGAN	obsNum = 50	0.1092733022
KORA multi-omics	maskObs = 20%	cGAN	obsNum = 50	0.0815181228
KORA multi-omics	maskObs = 20%	cGAN	obsNum = 50	0.3851105835
KORA multi-omics	maskObs = 20%	cGAN	obsNum = 50	0.0662180181
KORA multi-omics	maskObs = 20%	cGAN	obsNum = 50	0.09230209425
KORA multi-omics	maskObs = 20%	cGAN	obsNum = 50	0.03457408495
KORA multi-omics	maskObs = 20%	cGAN	obsNum = 50	0.06999679625
KORA multi-omics	maskObs = 20%	cGAN	obsNum = 50	0.1948416634
KORA multi-omics	maskObs = 20%	cGAN	obsNum = 50	0.2576569535
KORA multi-omics	maskObs = 20%	cGAN	obsNum = 50	0.05788764145
KORA multi-omics	maskObs = 20%	cGAN	obsNum = 50	0.06012977365
KORA multi-omics	maskObs = 20%	cGAN	obsNum = 50	0.09416598285
KORA multi-omics	maskObs = 20%	cGAN	obsNum = 50	0.0373715183
KORA multi-omics	maskObs = 20%	cGAN	obsNum = 50	0.0681859204
KORA multi-omics	maskObs = 20%	cGAN	obsNum = 50	0.0625972065
KORA multi-omics	maskObs = 20%	cGAN	obsNum = 50	0.178237277
KORA multi-omics	maskObs = 20%	cGAN	obsNum = 50	0.9502969755
KORA multi-omics	maskObs = 20%	cGAN	obsNum = 50	0.2701775375
KORA multi-omics	maskObs = 20%	cGAN	obsNum = 50	0.0712811982
KORA multi-omics	maskObs = 20%	cGAN	obsNum = 50	0.341847091
KORA multi-omics	maskObs = 20%	cGAN	obsNum = 50	0.0975807323
KORA multi-omics	maskObs = 20%	cGAN	obsNum = 50	0.08410710805
KORA multi-omics	maskObs = 20%	cGAN	obsNum = 50	0.087693712
KORA multi-omics	maskObs = 20%	cGAN	obsNum = 50	0.08260501925
KORA multi-omics	maskObs = 20%	cGAN	obsNum = 50	0.064552007
KORA multi-omics	maskObs = 20%	cGAN	obsNum = 50	0.0973353142
KORA multi-omics	maskObs = 20%	cGAN	obsNum = 50	0.7309640415
KORA multi-omics	maskObs = 20%	cGAN	obsNum = 50	0.02932261515
KORA multi-omics	maskObs = 20%	cGAN	obsNum = 50	0.1379579385
KORA multi-omics	maskObs = 20%	cGAN	obsNum = 50	0.5552825895
KORA multi-omics	maskObs = 20%	cGAN	obsNum = 50	0.808261847
KORA multi-omics	maskObs = 20%	cGAN	obsNum = 50	0.3443398765
KORA multi-omics	maskObs = 20%	cGAN	obsNum = 50	0.13016153755
KORA multi-omics	maskObs = 20%	cGAN	obsNum = 50	0.16303028705
KORA multi-omics	maskObs = 1%	LM/GLMM	obsNum = 0	0.173191288763312
KORA multi-omics	maskObs = 1%	LM/GLMM	obsNum = 0	0.0573353208050671
KORA multi-omics	maskObs = 1%	LM/GLMM	obsNum = 0	0.328559947571146
KORA multi-omics	maskObs = 1%	LM/GLMM	obsNum = 0	0.215848123342745
KORA multi-omics	maskObs = 1%	LM/GLMM	obsNum = 0	0.343238590109213
KORA multi-omics	maskObs = 1%	LM/GLMM	obsNum = 0	0.282984757680418
KORA multi-omics	maskObs = 1%	LM/GLMM	obsNum = 0	0.0390864073512317
KORA multi-omics	maskObs = 1%	LM/GLMM	obsNum = 0	0.0546275905296113
KORA multi-omics	maskObs = 1%	LM/GLMM	obsNum = 0	0.0328593256360324
KORA multi-omics	maskObs = 1%	LM/GLMM	obsNum = 0	0.410136410583986
KORA multi-omics	maskObs = 1%	LM/GLMM	obsNum = 0	0.0678982335227147
KORA multi-omics	maskObs = 1%	LM/GLMM	obsNum = 0	0.147701332369654
KORA multi-omics	maskObs = 1%	LM/GLMM	obsNum = 0	3.33096830403787
KORA multi-omics	maskObs = 1%	LM/GLMM	obsNum = 0	0.0394172791072162
KORA multi-omics	maskObs = 1%	LM/GLMM	obsNum = 0	0.121806864534904
KORA multi-omics	maskObs = 1%	LM/GLMM	obsNum = 0	0.184368431327281
KORA multi-omics	maskObs = 1%	LM/GLMM	obsNum = 0	0.289774457471595
KORA multi-omics	maskObs = 1%	LM/GLMM	obsNum = 0	0.0927107435049561
KORA multi-omics	maskObs = 1%	LM/GLMM	obsNum = 0	0.253992254300126
KORA multi-omics	maskObs = 1%	LM/GLMM	obsNum = 0	0.37129985561657
KORA multi-omics	maskObs = 1%	LM/GLMM	obsNum = 0	0.109398981772734
KORA multi-omics	maskObs = 1%	LM/GLMM	obsNum = 0	0.104034832787114
KORA multi-omics	maskObs = 1%	LM/GLMM	obsNum = 0	0.353786085153647
KORA multi-omics	maskObs = 1%	LM/GLMM	obsNum = 0	2.20673506359336
KORA multi-omics	maskObs = 1%	LM/GLMM	obsNum = 0	0.230249641268535
KORA multi-omics	maskObs = 1%	LM/GLMM	obsNum = 0	0.14869132508944
KORA multi-omics	maskObs = 1%	LM/GLMM	obsNum = 0	1.8110294036091
KORA multi-omics	maskObs = 1%	LM/GLMM	obsNum = 0	0.213135062067979
KORA multi-omics	maskObs = 1%	LM/GLMM	obsNum = 0	0.172261512032004
KORA multi-omics	maskObs = 1%	LM/GLMM	obsNum = 0	0.193330464378864
KORA multi-omics	maskObs = 1%	LM/GLMM	obsNum = 0	0.269614262798296
KORA multi-omics	maskObs = 1%	LM/GLMM	obsNum = 0	0.585462805389868
KORA multi-omics	maskObs = 1%	LM/GLMM	obsNum = 0	0.194846574542776
KORA multi-omics	maskObs = 1%	LM/GLMM	obsNum = 0	0.145350954612618
KORA multi-omics	maskObs = 1%	LM/GLMM	obsNum = 0	0.710708789674309
KORA multi-omics	maskObs = 1%	LM/GLMM	obsNum = 0	0.101910893766522
KORA multi-omics	maskObs = 1%	LM/GLMM	obsNum = 0	0.141542964650873
KORA multi-omics	maskObs = 1%	LM/GLMM	obsNum = 0	0.0512360202954049
KORA multi-omics	maskObs = 1%	LM/GLMM	obsNum = 0	0.129510527846978
KORA multi-omics	maskObs = 1%	LM/GLMM	obsNum = 0	0.313918568755037
KORA multi-omics	maskObs = 1%	LM/GLMM	obsNum = 0	0.524292103784858
KORA multi-omics	maskObs = 1%	LM/GLMM	obsNum = 0	0.0713244017080036
KORA multi-omics	maskObs = 1%	LM/GLMM	obsNum = 0	0.144882593342287
KORA multi-omics	maskObs = 1%	LM/GLMM	obsNum = 0	0.143067465376923
KORA multi-omics	maskObs = 1%	LM/GLMM	obsNum = 0	0.0539578262767493
KORA multi-omics	maskObs = 1%	LM/GLMM	obsNum = 0	0.0990233434987811
KORA multi-omics	maskObs = 1%	LM/GLMM	obsNum = 0	0.114890040325979
KORA multi-omics	maskObs = 1%	LM/GLMM	obsNum = 0	0.316344328479189
KORA multi-omics	maskObs = 1%	LM/GLMM	obsNum = 0	1.78099466640493
KORA multi-omics	maskObs = 1%	LM/GLMM	obsNum = 0	0.406343165313634
KORA multi-omics	maskObs = 1%	LM/GLMM	obsNum = 0	0.121149466023171
KORA multi-omics	maskObs = 1%	LM/GLMM	obsNum = 0	0.541990910034948
KORA multi-omics	maskObs = 1%	LM/GLMM	obsNum = 0	0.18249931854792
KORA multi-omics	maskObs = 1%	LM/GLMM	obsNum = 0	0.142911563614819
KORA multi-omics	maskObs = 1%	LM/GLMM	obsNum = 0	0.0941531847584491
KORA multi-omics	maskObs = 1%	LM/GLMM	obsNum = 0	0.135682662887078
KORA multi-omics	maskObs = 1%	LM/GLMM	obsNum = 0	0.0907302739188297
KORA multi-omics	maskObs = 1%	LM/GLMM	obsNum = 0	0.135272772247564
KORA multi-omics	maskObs = 1%	LM/GLMM	obsNum = 0	1.40997732775863
KORA multi-omics	maskObs = 1%	LM/GLMM	obsNum = 0	0.0477451432850494
KORA multi-omics	maskObs = 1%	LM/GLMM	obsNum = 0	0.305578232722169
KORA multi-omics	maskObs = 1%	LM/GLMM	obsNum = 0	1.01398206390796
KORA multi-omics	maskObs = 1%	LM/GLMM	obsNum = 0	1.49828941436775
KORA multi-omics	maskObs = 1%	LM/GLMM	obsNum = 0	0.630978467822282
KORA multi-omics	maskObs = 1%	LM/GLMM	obsNum = 0	0.216694573406189
KORA multi-omics	maskObs = 1%	LM/GLMM	obsNum = 0	0.292556567040736
KORA multi-omics	maskObs = 1%	LM/GLMM	obsNum = 50	0.182415983270822
KORA multi-omics	maskObs = 1%	LM/GLMM	obsNum = 50	0.0643436211760809
KORA multi-omics	maskObs = 1%	LM/GLMM	obsNum = 50	0.432557245289943
KORA multi-omics	maskObs = 1%	LM/GLMM	obsNum = 50	0.25770379721011
KORA multi-omics	maskObs = 1%	LM/GLMM	obsNum = 50	0.298399524976746
KORA multi-omics	maskObs = 1%	LM/GLMM	obsNum = 50	0.266667778745888
KORA multi-omics	maskObs = 1%	LM/GLMM	obsNum = 50	0.0502675506885159
KORA multi-omics	maskObs = 1%	LM/GLMM	obsNum = 50	0.0887031309705435
KORA multi-omics	maskObs = 1%	LM/GLMM	obsNum = 50	0.0450138062818046
KORA multi-omics	maskObs = 1%	LM/GLMM	obsNum = 50	0.60111460877331
KORA multi-omics	maskObs = 1%	LM/GLMM	obsNum = 50	0.0684486180160073
KORA multi-omics	maskObs = 1%	LM/GLMM	obsNum = 50	0.213975557198244
KORA multi-omics	maskObs = 1%	LM/GLMM	obsNum = 50	3.25175730337741
KORA multi-omics	maskObs = 1%	LM/GLMM	obsNum = 50	0.0490043415140218
KORA multi-omics	maskObs = 1%	LM/GLMM	obsNum = 50	0.149783224958912
KORA multi-omics	maskObs = 1%	LM/GLMM	obsNum = 50	0.149165978862146
KORA multi-omics	maskObs = 1%	LM/GLMM	obsNum = 50	0.318813564026649
KORA multi-omics	maskObs = 1%	LM/GLMM	obsNum = 50	0.14532127788594
KORA multi-omics	maskObs = 1%	LM/GLMM	obsNum = 50	0.190545039146092
KORA multi-omics	maskObs = 1%	LM/GLMM	obsNum = 50	0.325640976097893
KORA multi-omics	maskObs = 1%	LM/GLMM	obsNum = 50	0.0910715856198426
KORA multi-omics	maskObs = 1%	LM/GLMM	obsNum = 50	0.110979628301719
KORA multi-omics	maskObs = 1%	LM/GLMM	obsNum = 50	0.277474706285835
KORA multi-omics	maskObs = 1%	LM/GLMM	obsNum = 50	1.2226568033184
KORA multi-omics	maskObs = 1%	LM/GLMM	obsNum = 50	0.203006131319181
KORA multi-omics	maskObs = 1%	LM/GLMM	obsNum = 50	0.240448473968413
KORA multi-omics	maskObs = 1%	LM/GLMM	obsNum = 50	1.25440905257642
KORA multi-omics	maskObs = 1%	LM/GLMM	obsNum = 50	0.17140653021485
KORA multi-omics	maskObs = 1%	LM/GLMM	obsNum = 50	0.136351543721411
KORA multi-omics	maskObs = 1%	LM/GLMM	obsNum = 50	0.251472387871448
KORA multi-omics	maskObs = 1%	LM/GLMM	obsNum = 50	0.238872750819609
KORA multi-omics	maskObs = 1%	LM/GLMM	obsNum = 50	0.688467164412435
KORA multi-omics	maskObs = 1%	LM/GLMM	obsNum = 50	0.140433796753102
KORA multi-omics	maskObs = 1%	LM/GLMM	obsNum = 50	0.105866074018035
KORA multi-omics	maskObs = 1%	LM/GLMM	obsNum = 50	0.4690128455423
KORA multi-omics	maskObs = 1%	LM/GLMM	obsNum = 50	0.144232221557052
KORA multi-omics	maskObs = 1%	LM/GLMM	obsNum = 50	0.182772282113365
KORA multi-omics	maskObs = 1%	LM/GLMM	obsNum = 50	0.0604921501258
KORA multi-omics	maskObs = 1%	LM/GLMM	obsNum = 50	0.159997959226404
KORA multi-omics	maskObs = 1%	LM/GLMM	obsNum = 50	0.256054684755212
KORA multi-omics	maskObs = 1%	LM/GLMM	obsNum = 50	0.42292061375667
KORA multi-omics	maskObs = 1%	LM/GLMM	obsNum = 50	0.0932027312804074
KORA multi-omics	maskObs = 1%	LM/GLMM	obsNum = 50	0.187518454766869
KORA multi-omics	maskObs = 1%	LM/GLMM	obsNum = 50	0.186570259388804
KORA multi-omics	maskObs = 1%	LM/GLMM	obsNum = 50	0.0736176068402352
KORA multi-omics	maskObs = 1%	LM/GLMM	obsNum = 50	0.154595415535343
KORA multi-omics	maskObs = 1%	LM/GLMM	obsNum = 50	0.137149460576481
KORA multi-omics	maskObs = 1%	LM/GLMM	obsNum = 50	0.389874019768698
KORA multi-omics	maskObs = 1%	LM/GLMM	obsNum = 50	1.99056050207919
KORA multi-omics	maskObs = 1%	LM/GLMM	obsNum = 50	0.454348725825086
KORA multi-omics	maskObs = 1%	LM/GLMM	obsNum = 50	0.0857893633811628
KORA multi-omics	maskObs = 1%	LM/GLMM	obsNum = 50	0.413502725311506
KORA multi-omics	maskObs = 1%	LM/GLMM	obsNum = 50	0.189923638149013
KORA multi-omics	maskObs = 1%	LM/GLMM	obsNum = 50	0.178292952631578
KORA multi-omics	maskObs = 1%	LM/GLMM	obsNum = 50	0.126450189810811
KORA multi-omics	maskObs = 1%	LM/GLMM	obsNum = 50	0.146030881263345
KORA multi-omics	maskObs = 1%	LM/GLMM	obsNum = 50	0.105209731905991
KORA multi-omics	maskObs = 1%	LM/GLMM	obsNum = 50	0.120278838766603
KORA multi-omics	maskObs = 1%	LM/GLMM	obsNum = 50	0.979862139143188
KORA multi-omics	maskObs = 1%	LM/GLMM	obsNum = 50	0.046653303407323
KORA multi-omics	maskObs = 1%	LM/GLMM	obsNum = 50	0.355071295626166
KORA multi-omics	maskObs = 1%	LM/GLMM	obsNum = 50	0.996326573654203
KORA multi-omics	maskObs = 1%	LM/GLMM	obsNum = 50	1.52599606939702
KORA multi-omics	maskObs = 1%	LM/GLMM	obsNum = 50	0.520029812068755
KORA multi-omics	maskObs = 1%	LM/GLMM	obsNum = 50	0.202187319005643
KORA multi-omics	maskObs = 1%	LM/GLMM	obsNum = 50	0.164810769528708
KORA multi-omics	maskObs = 1%	LM/GLMM	obsNum = 100	0.178412604004594
KORA multi-omics	maskObs = 1%	LM/GLMM	obsNum = 100	0.0634386057901099
KORA multi-omics	maskObs = 1%	LM/GLMM	obsNum = 100	0.396536661179878
KORA multi-omics	maskObs = 1%	LM/GLMM	obsNum = 100	0.245523222000287
KORA multi-omics	maskObs = 1%	LM/GLMM	obsNum = 100	0.28737389215445
KORA multi-omics	maskObs = 1%	LM/GLMM	obsNum = 100	0.261247185864
KORA multi-omics	maskObs = 1%	LM/GLMM	obsNum = 100	0.0498462906966712
KORA multi-omics	maskObs = 1%	LM/GLMM	obsNum = 100	0.090333453467512
KORA multi-omics	maskObs = 1%	LM/GLMM	obsNum = 100	0.0418143761139977
KORA multi-omics	maskObs = 1%	LM/GLMM	obsNum = 100	0.574802718523381
KORA multi-omics	maskObs = 1%	LM/GLMM	obsNum = 100	0.0706873104484964
KORA multi-omics	maskObs = 1%	LM/GLMM	obsNum = 100	0.201852930783969
KORA multi-omics	maskObs = 1%	LM/GLMM	obsNum = 100	3.18170205664165
KORA multi-omics	maskObs = 1%	LM/GLMM	obsNum = 100	0.0484128111294094
KORA multi-omics	maskObs = 1%	LM/GLMM	obsNum = 100	0.141557021635945
KORA multi-omics	maskObs = 1%	LM/GLMM	obsNum = 100	0.144569558595791
KORA multi-omics	maskObs = 1%	LM/GLMM	obsNum = 100	0.330165730396228
KORA multi-omics	maskObs = 1%	LM/GLMM	obsNum = 100	0.14211956214416
KORA multi-omics	maskObs = 1%	LM/GLMM	obsNum = 100	0.186778138679093
KORA multi-omics	maskObs = 1%	LM/GLMM	obsNum = 100	0.331915702153634
KORA multi-omics	maskObs = 1%	LM/GLMM	obsNum = 100	0.0873712962642528
KORA multi-omics	maskObs = 1%	LM/GLMM	obsNum = 100	0.108658757672066
KORA multi-omics	maskObs = 1%	LM/GLMM	obsNum = 100	0.283163507418608
KORA multi-omics	maskObs = 1%	LM/GLMM	obsNum = 100	1.22042372086454
KORA multi-omics	maskObs = 1%	LM/GLMM	obsNum = 100	0.199431738757247
KORA multi-omics	maskObs = 1%	LM/GLMM	obsNum = 100	0.235072314330464
KORA multi-omics	maskObs = 1%	LM/GLMM	obsNum = 100	1.21105032226536
KORA multi-omics	maskObs = 1%	LM/GLMM	obsNum = 100	0.167046262439713
KORA multi-omics	maskObs = 1%	LM/GLMM	obsNum = 100	0.137402886165185
KORA multi-omics	maskObs = 1%	LM/GLMM	obsNum = 100	0.244974863300413
KORA multi-omics	maskObs = 1%	LM/GLMM	obsNum = 100	0.226119742981659
KORA multi-omics	maskObs = 1%	LM/GLMM	obsNum = 100	0.668942527063272
KORA multi-omics	maskObs = 1%	LM/GLMM	obsNum = 100	0.135958563584838
KORA multi-omics	maskObs = 1%	LM/GLMM	obsNum = 100	0.105281467494661
KORA multi-omics	maskObs = 1%	LM/GLMM	obsNum = 100	0.469305788890847
KORA multi-omics	maskObs = 1%	LM/GLMM	obsNum = 100	0.142839993819284
KORA multi-omics	maskObs = 1%	LM/GLMM	obsNum = 100	0.183251793205573
KORA multi-omics	maskObs = 1%	LM/GLMM	obsNum = 100	0.0602729840955188
KORA multi-omics	maskObs = 1%	LM/GLMM	obsNum = 100	0.154742434670814
KORA multi-omics	maskObs = 1%	LM/GLMM	obsNum = 100	0.259733476372755
KORA multi-omics	maskObs = 1%	LM/GLMM	obsNum = 100	0.407503177288624
KORA multi-omics	maskObs = 1%	LM/GLMM	obsNum = 100	0.0900557599705059
KORA multi-omics	maskObs = 1%	LM/GLMM	obsNum = 100	0.185946126614494
KORA multi-omics	maskObs = 1%	LM/GLMM	obsNum = 100	0.176530756446881
KORA multi-omics	maskObs = 1%	LM/GLMM	obsNum = 100	0.07094037784296
KORA multi-omics	maskObs = 1%	LM/GLMM	obsNum = 100	0.155887706851229
KORA multi-omics	maskObs = 1%	LM/GLMM	obsNum = 100	0.133713217495482
KORA multi-omics	maskObs = 1%	LM/GLMM	obsNum = 100	0.395898808478796
KORA multi-omics	maskObs = 1%	LM/GLMM	obsNum = 100	1.95840409838862
KORA multi-omics	maskObs = 1%	LM/GLMM	obsNum = 100	0.469786520478583
KORA multi-omics	maskObs = 1%	LM/GLMM	obsNum = 100	0.084387741312083
KORA multi-omics	maskObs = 1%	LM/GLMM	obsNum = 100	0.41960849074883
KORA multi-omics	maskObs = 1%	LM/GLMM	obsNum = 100	0.190117615426758
KORA multi-omics	maskObs = 1%	LM/GLMM	obsNum = 100	0.174604814401285
KORA multi-omics	maskObs = 1%	LM/GLMM	obsNum = 100	0.126540646140356
KORA multi-omics	maskObs = 1%	LM/GLMM	obsNum = 100	0.142226598876674
KORA multi-omics	maskObs = 1%	LM/GLMM	obsNum = 100	0.100897353669998
KORA multi-omics	maskObs = 1%	LM/GLMM	obsNum = 100	0.119296085046861
KORA multi-omics	maskObs = 1%	LM/GLMM	obsNum = 100	0.982160092471566
KORA multi-omics	maskObs = 1%	LM/GLMM	obsNum = 100	0.0440614132786953
KORA multi-omics	maskObs = 1%	LM/GLMM	obsNum = 100	0.341166387301262
KORA multi-omics	maskObs = 1%	LM/GLMM	obsNum = 100	0.971456471325622
KORA multi-omics	maskObs = 1%	LM/GLMM	obsNum = 100	1.50505844601833
KORA multi-omics	maskObs = 1%	LM/GLMM	obsNum = 100	0.523602627464368
KORA multi-omics	maskObs = 1%	LM/GLMM	obsNum = 100	0.18408694737731
KORA multi-omics	maskObs = 1%	LM/GLMM	obsNum = 100	0.163081611227007
KORA multi-omics	maskObs = 1%	LM/GLMM	obsNum = 200	0.16814788670369
KORA multi-omics	maskObs = 1%	LM/GLMM	obsNum = 200	0.0567085970285453
KORA multi-omics	maskObs = 1%	LM/GLMM	obsNum = 200	0.334451237737107
KORA multi-omics	maskObs = 1%	LM/GLMM	obsNum = 200	0.206650254056845
KORA multi-omics	maskObs = 1%	LM/GLMM	obsNum = 200	0.322269681600237
KORA multi-omics	maskObs = 1%	LM/GLMM	obsNum = 200	0.246047580567527
KORA multi-omics	maskObs = 1%	LM/GLMM	obsNum = 200	0.0395451461040915
KORA multi-omics	maskObs = 1%	LM/GLMM	obsNum = 200	0.0673953381206861
KORA multi-omics	maskObs = 1%	LM/GLMM	obsNum = 200	0.0357423793741139
KORA multi-omics	maskObs = 1%	LM/GLMM	obsNum = 200	0.507555191856014
KORA multi-omics	maskObs = 1%	LM/GLMM	obsNum = 200	0.0660605600895018
KORA multi-omics	maskObs = 1%	LM/GLMM	obsNum = 200	0.148861412383646
KORA multi-omics	maskObs = 1%	LM/GLMM	obsNum = 200	3.32731862238764
KORA multi-omics	maskObs = 1%	LM/GLMM	obsNum = 200	0.0422090469559116
KORA multi-omics	maskObs = 1%	LM/GLMM	obsNum = 200	0.120648200004331
KORA multi-omics	maskObs = 1%	LM/GLMM	obsNum = 200	0.142045834758264
KORA multi-omics	maskObs = 1%	LM/GLMM	obsNum = 200	0.297983100992707
KORA multi-omics	maskObs = 1%	LM/GLMM	obsNum = 200	0.108796982406285
KORA multi-omics	maskObs = 1%	LM/GLMM	obsNum = 200	0.199385973345903
KORA multi-omics	maskObs = 1%	LM/GLMM	obsNum = 200	0.354772301458632
KORA multi-omics	maskObs = 1%	LM/GLMM	obsNum = 200	0.0918377192582003
KORA multi-omics	maskObs = 1%	LM/GLMM	obsNum = 200	0.0983033257594437
KORA multi-omics	maskObs = 1%	LM/GLMM	obsNum = 200	0.32420137589606
KORA multi-omics	maskObs = 1%	LM/GLMM	obsNum = 200	1.25762741641715
KORA multi-omics	maskObs = 1%	LM/GLMM	obsNum = 200	0.197395441712282
KORA multi-omics	maskObs = 1%	LM/GLMM	obsNum = 200	0.162374550405668
KORA multi-omics	maskObs = 1%	LM/GLMM	obsNum = 200	1.41654311456406
KORA multi-omics	maskObs = 1%	LM/GLMM	obsNum = 200	0.184097986024682
KORA multi-omics	maskObs = 1%	LM/GLMM	obsNum = 200	0.152950311226269
KORA multi-omics	maskObs = 1%	LM/GLMM	obsNum = 200	0.214001773333775
KORA multi-omics	maskObs = 1%	LM/GLMM	obsNum = 200	0.21704481627873
KORA multi-omics	maskObs = 1%	LM/GLMM	obsNum = 200	0.610517523613525
KORA multi-omics	maskObs = 1%	LM/GLMM	obsNum = 200	0.139480553714396
KORA multi-omics	maskObs = 1%	LM/GLMM	obsNum = 200	0.114170859279902
KORA multi-omics	maskObs = 1%	LM/GLMM	obsNum = 200	0.581309449087685
KORA multi-omics	maskObs = 1%	LM/GLMM	obsNum = 200	0.109921365864992
KORA multi-omics	maskObs = 1%	LM/GLMM	obsNum = 200	0.164685455595668
KORA multi-omics	maskObs = 1%	LM/GLMM	obsNum = 200	0.0503859269375221
KORA multi-omics	maskObs = 1%	LM/GLMM	obsNum = 200	0.139826801732335
KORA multi-omics	maskObs = 1%	LM/GLMM	obsNum = 200	0.252882665710459
KORA multi-omics	maskObs = 1%	LM/GLMM	obsNum = 200	0.393437235312068
KORA multi-omics	maskObs = 1%	LM/GLMM	obsNum = 200	0.0894990867460423
KORA multi-omics	maskObs = 1%	LM/GLMM	obsNum = 200	0.157570533956366
KORA multi-omics	maskObs = 1%	LM/GLMM	obsNum = 200	0.154685723023426
KORA multi-omics	maskObs = 1%	LM/GLMM	obsNum = 200	0.0569851518930924
KORA multi-omics	maskObs = 1%	LM/GLMM	obsNum = 200	0.117584579462148
KORA multi-omics	maskObs = 1%	LM/GLMM	obsNum = 200	0.11526774150154
KORA multi-omics	maskObs = 1%	LM/GLMM	obsNum = 200	0.37345735522466
KORA multi-omics	maskObs = 1%	LM/GLMM	obsNum = 200	1.9405940631423
KORA multi-omics	maskObs = 1%	LM/GLMM	obsNum = 200	0.400034926789465
KORA multi-omics	maskObs = 1%	LM/GLMM	obsNum = 200	0.0888242658031474
KORA multi-omics	maskObs = 1%	LM/GLMM	obsNum = 200	0.477669074817672
KORA multi-omics	maskObs = 1%	LM/GLMM	obsNum = 200	0.184055509981812
KORA multi-omics	maskObs = 1%	LM/GLMM	obsNum = 200	0.145583780690757
KORA multi-omics	maskObs = 1%	LM/GLMM	obsNum = 200	0.111889982328245
KORA multi-omics	maskObs = 1%	LM/GLMM	obsNum = 200	0.121854044761372
KORA multi-omics	maskObs = 1%	LM/GLMM	obsNum = 200	0.0937470952158309
KORA multi-omics	maskObs = 1%	LM/GLMM	obsNum = 200	0.128442676775192
KORA multi-omics	maskObs = 1%	LM/GLMM	obsNum = 200	1.15004513757838
KORA multi-omics	maskObs = 1%	LM/GLMM	obsNum = 200	0.0422856446521825
KORA multi-omics	maskObs = 1%	LM/GLMM	obsNum = 200	0.314712548819774
KORA multi-omics	maskObs = 1%	LM/GLMM	obsNum = 200	1.04553105489555
KORA multi-omics	maskObs = 1%	LM/GLMM	obsNum = 200	1.53293055491716
KORA multi-omics	maskObs = 1%	LM/GLMM	obsNum = 200	0.578388058050545
KORA multi-omics	maskObs = 1%	LM/GLMM	obsNum = 200	0.171394138051248
KORA multi-omics	maskObs = 1%	LM/GLMM	obsNum = 200	0.162117648643459
KORA multi-omics	maskObs = 3%	LM/GLMM	obsNum = 0	0.165998924132732
KORA multi-omics	maskObs = 3%	LM/GLMM	obsNum = 0	0.0551370181733987
KORA multi-omics	maskObs = 3%	LM/GLMM	obsNum = 0	0.325314551409763
KORA multi-omics	maskObs = 3%	LM/GLMM	obsNum = 0	0.216746654386983
KORA multi-omics	maskObs = 3%	LM/GLMM	obsNum = 0	0.352078166081186
KORA multi-omics	maskObs = 3%	LM/GLMM	obsNum = 0	0.277968328183449
KORA multi-omics	maskObs = 3%	LM/GLMM	obsNum = 0	0.0401147771250255
KORA multi-omics	maskObs = 3%	LM/GLMM	obsNum = 0	0.0545307212215329
KORA multi-omics	maskObs = 3%	LM/GLMM	obsNum = 0	0.033577371671412
KORA multi-omics	maskObs = 3%	LM/GLMM	obsNum = 0	0.408359825384566
KORA multi-omics	maskObs = 3%	LM/GLMM	obsNum = 0	0.063730091370189
KORA multi-omics	maskObs = 3%	LM/GLMM	obsNum = 0	0.144785857766335
KORA multi-omics	maskObs = 3%	LM/GLMM	obsNum = 0	3.2984110626075
KORA multi-omics	maskObs = 3%	LM/GLMM	obsNum = 0	0.0399679992378739
KORA multi-omics	maskObs = 3%	LM/GLMM	obsNum = 0	0.120897370385123
KORA multi-omics	maskObs = 3%	LM/GLMM	obsNum = 0	0.183804541811373
KORA multi-omics	maskObs = 3%	LM/GLMM	obsNum = 0	0.288356977782227
KORA multi-omics	maskObs = 3%	LM/GLMM	obsNum = 0	0.0912141312906773
KORA multi-omics	maskObs = 3%	LM/GLMM	obsNum = 0	0.245945837621307
KORA multi-omics	maskObs = 3%	LM/GLMM	obsNum = 0	0.356141645542386
KORA multi-omics	maskObs = 3%	LM/GLMM	obsNum = 0	0.109937353887638
KORA multi-omics	maskObs = 3%	LM/GLMM	obsNum = 0	0.101311363353827
KORA multi-omics	maskObs = 3%	LM/GLMM	obsNum = 0	0.353196483773093
KORA multi-omics	maskObs = 3%	LM/GLMM	obsNum = 0	2.1971285223438
KORA multi-omics	maskObs = 3%	LM/GLMM	obsNum = 0	0.227883419406291
KORA multi-omics	maskObs = 3%	LM/GLMM	obsNum = 0	0.142084005997657
KORA multi-omics	maskObs = 3%	LM/GLMM	obsNum = 0	1.77980360980028
KORA multi-omics	maskObs = 3%	LM/GLMM	obsNum = 0	0.211169210731574
KORA multi-omics	maskObs = 3%	LM/GLMM	obsNum = 0	0.175321656836605
KORA multi-omics	maskObs = 3%	LM/GLMM	obsNum = 0	0.202028477685048
KORA multi-omics	maskObs = 3%	LM/GLMM	obsNum = 0	0.26958438317385
KORA multi-omics	maskObs = 3%	LM/GLMM	obsNum = 0	0.635046774808982
KORA multi-omics	maskObs = 3%	LM/GLMM	obsNum = 0	0.198341812432757
KORA multi-omics	maskObs = 3%	LM/GLMM	obsNum = 0	0.147611893414829
KORA multi-omics	maskObs = 3%	LM/GLMM	obsNum = 0	0.715485668152125
KORA multi-omics	maskObs = 3%	LM/GLMM	obsNum = 0	0.100311218069187
KORA multi-omics	maskObs = 3%	LM/GLMM	obsNum = 0	0.142584212140423
KORA multi-omics	maskObs = 3%	LM/GLMM	obsNum = 0	0.0508700174234908
KORA multi-omics	maskObs = 3%	LM/GLMM	obsNum = 0	0.133017053279185
KORA multi-omics	maskObs = 3%	LM/GLMM	obsNum = 0	0.301990547614924
KORA multi-omics	maskObs = 3%	LM/GLMM	obsNum = 0	0.50426517759376
KORA multi-omics	maskObs = 3%	LM/GLMM	obsNum = 0	0.0740540261509853
KORA multi-omics	maskObs = 3%	LM/GLMM	obsNum = 0	0.13514828528693
KORA multi-omics	maskObs = 3%	LM/GLMM	obsNum = 0	0.14824176830894
KORA multi-omics	maskObs = 3%	LM/GLMM	obsNum = 0	0.0533522319427167
KORA multi-omics	maskObs = 3%	LM/GLMM	obsNum = 0	0.0977345066349779
KORA multi-omics	maskObs = 3%	LM/GLMM	obsNum = 0	0.112907520229575
KORA multi-omics	maskObs = 3%	LM/GLMM	obsNum = 0	0.31418547676795
KORA multi-omics	maskObs = 3%	LM/GLMM	obsNum = 0	1.74584275801228
KORA multi-omics	maskObs = 3%	LM/GLMM	obsNum = 0	0.409351844362929
KORA multi-omics	maskObs = 3%	LM/GLMM	obsNum = 0	0.118658524810827
KORA multi-omics	maskObs = 3%	LM/GLMM	obsNum = 0	0.525960544458629
KORA multi-omics	maskObs = 3%	LM/GLMM	obsNum = 0	0.183420973107162
KORA multi-omics	maskObs = 3%	LM/GLMM	obsNum = 0	0.145504950301457
KORA multi-omics	maskObs = 3%	LM/GLMM	obsNum = 0	0.0949551638007451
KORA multi-omics	maskObs = 3%	LM/GLMM	obsNum = 0	0.136709218880486
KORA multi-omics	maskObs = 3%	LM/GLMM	obsNum = 0	0.0944745212900615
KORA multi-omics	maskObs = 3%	LM/GLMM	obsNum = 0	0.136057074373639
KORA multi-omics	maskObs = 3%	LM/GLMM	obsNum = 0	1.38047072811908
KORA multi-omics	maskObs = 3%	LM/GLMM	obsNum = 0	0.0460734668498121
KORA multi-omics	maskObs = 3%	LM/GLMM	obsNum = 0	0.319568302083208
KORA multi-omics	maskObs = 3%	LM/GLMM	obsNum = 0	1.02315332420436
KORA multi-omics	maskObs = 3%	LM/GLMM	obsNum = 0	1.49549204354286
KORA multi-omics	maskObs = 3%	LM/GLMM	obsNum = 0	0.659347988657563
KORA multi-omics	maskObs = 3%	LM/GLMM	obsNum = 0	0.222411215772485
KORA multi-omics	maskObs = 3%	LM/GLMM	obsNum = 0	0.290086926209139
KORA multi-omics	maskObs = 3%	LM/GLMM	obsNum = 50	0.186145230020729
KORA multi-omics	maskObs = 3%	LM/GLMM	obsNum = 50	0.0667645617646985
KORA multi-omics	maskObs = 3%	LM/GLMM	obsNum = 50	0.419254561591622
KORA multi-omics	maskObs = 3%	LM/GLMM	obsNum = 50	0.27573439591376
KORA multi-omics	maskObs = 3%	LM/GLMM	obsNum = 50	0.284882622487965
KORA multi-omics	maskObs = 3%	LM/GLMM	obsNum = 50	0.260049438579155
KORA multi-omics	maskObs = 3%	LM/GLMM	obsNum = 50	0.0534460442142256
KORA multi-omics	maskObs = 3%	LM/GLMM	obsNum = 50	0.0923885708533151
KORA multi-omics	maskObs = 3%	LM/GLMM	obsNum = 50	0.0450974106677072
KORA multi-omics	maskObs = 3%	LM/GLMM	obsNum = 50	0.620462856229892
KORA multi-omics	maskObs = 3%	LM/GLMM	obsNum = 50	0.0742062615537194
KORA multi-omics	maskObs = 3%	LM/GLMM	obsNum = 50	0.217879346000997
KORA multi-omics	maskObs = 3%	LM/GLMM	obsNum = 50	3.25446904366955
KORA multi-omics	maskObs = 3%	LM/GLMM	obsNum = 50	0.0527305723790701
KORA multi-omics	maskObs = 3%	LM/GLMM	obsNum = 50	0.156122707282237
KORA multi-omics	maskObs = 3%	LM/GLMM	obsNum = 50	0.150449686914389
KORA multi-omics	maskObs = 3%	LM/GLMM	obsNum = 50	0.338366817203552
KORA multi-omics	maskObs = 3%	LM/GLMM	obsNum = 50	0.147198452678186
KORA multi-omics	maskObs = 3%	LM/GLMM	obsNum = 50	0.1827889217139
KORA multi-omics	maskObs = 3%	LM/GLMM	obsNum = 50	0.337695351509624
KORA multi-omics	maskObs = 3%	LM/GLMM	obsNum = 50	0.0947195869212548
KORA multi-omics	maskObs = 3%	LM/GLMM	obsNum = 50	0.118217255429951
KORA multi-omics	maskObs = 3%	LM/GLMM	obsNum = 50	0.28493423937325
KORA multi-omics	maskObs = 3%	LM/GLMM	obsNum = 50	1.22702951086833
KORA multi-omics	maskObs = 3%	LM/GLMM	obsNum = 50	0.201401026790574
KORA multi-omics	maskObs = 3%	LM/GLMM	obsNum = 50	0.243393287790354
KORA multi-omics	maskObs = 3%	LM/GLMM	obsNum = 50	1.21469669755319
KORA multi-omics	maskObs = 3%	LM/GLMM	obsNum = 50	0.170390244272476
KORA multi-omics	maskObs = 3%	LM/GLMM	obsNum = 50	0.140503937096496
KORA multi-omics	maskObs = 3%	LM/GLMM	obsNum = 50	0.274389679815772
KORA multi-omics	maskObs = 3%	LM/GLMM	obsNum = 50	0.245685675974254
KORA multi-omics	maskObs = 3%	LM/GLMM	obsNum = 50	0.721239068229507
KORA multi-omics	maskObs = 3%	LM/GLMM	obsNum = 50	0.136675276383292
KORA multi-omics	maskObs = 3%	LM/GLMM	obsNum = 50	0.106137440091517
KORA multi-omics	maskObs = 3%	LM/GLMM	obsNum = 50	0.472602322998221
KORA multi-omics	maskObs = 3%	LM/GLMM	obsNum = 50	0.150391806367879
KORA multi-omics	maskObs = 3%	LM/GLMM	obsNum = 50	0.193353885321369
KORA multi-omics	maskObs = 3%	LM/GLMM	obsNum = 50	0.0642248670112052
KORA multi-omics	maskObs = 3%	LM/GLMM	obsNum = 50	0.15710274804081
KORA multi-omics	maskObs = 3%	LM/GLMM	obsNum = 50	0.262690933087144
KORA multi-omics	maskObs = 3%	LM/GLMM	obsNum = 50	0.468309746741748
KORA multi-omics	maskObs = 3%	LM/GLMM	obsNum = 50	0.102280037274934
KORA multi-omics	maskObs = 3%	LM/GLMM	obsNum = 50	0.209564746212502
KORA multi-omics	maskObs = 3%	LM/GLMM	obsNum = 50	0.184360983509495
KORA multi-omics	maskObs = 3%	LM/GLMM	obsNum = 50	0.0691837765900123
KORA multi-omics	maskObs = 3%	LM/GLMM	obsNum = 50	0.167947409814681
KORA multi-omics	maskObs = 3%	LM/GLMM	obsNum = 50	0.139003464625239
KORA multi-omics	maskObs = 3%	LM/GLMM	obsNum = 50	0.386228169373374
KORA multi-omics	maskObs = 3%	LM/GLMM	obsNum = 50	1.93659619534978
KORA multi-omics	maskObs = 3%	LM/GLMM	obsNum = 50	0.450202781297636
KORA multi-omics	maskObs = 3%	LM/GLMM	obsNum = 50	0.0852979738607673
KORA multi-omics	maskObs = 3%	LM/GLMM	obsNum = 50	0.420670426557588
KORA multi-omics	maskObs = 3%	LM/GLMM	obsNum = 50	0.188338075137222
KORA multi-omics	maskObs = 3%	LM/GLMM	obsNum = 50	0.189418818534041
KORA multi-omics	maskObs = 3%	LM/GLMM	obsNum = 50	0.129905976004955
KORA multi-omics	maskObs = 3%	LM/GLMM	obsNum = 50	0.146060792941388
KORA multi-omics	maskObs = 3%	LM/GLMM	obsNum = 50	0.100107261448823
KORA multi-omics	maskObs = 3%	LM/GLMM	obsNum = 50	0.12161404859915
KORA multi-omics	maskObs = 3%	LM/GLMM	obsNum = 50	1.0358449474024
KORA multi-omics	maskObs = 3%	LM/GLMM	obsNum = 50	0.0503660159504829
KORA multi-omics	maskObs = 3%	LM/GLMM	obsNum = 50	0.379556487323351
KORA multi-omics	maskObs = 3%	LM/GLMM	obsNum = 50	1.0306734892327
KORA multi-omics	maskObs = 3%	LM/GLMM	obsNum = 50	1.4982488488144
KORA multi-omics	maskObs = 3%	LM/GLMM	obsNum = 50	0.51675918433448
KORA multi-omics	maskObs = 3%	LM/GLMM	obsNum = 50	0.19863109144937
KORA multi-omics	maskObs = 3%	LM/GLMM	obsNum = 50	0.16559157603081
KORA multi-omics	maskObs = 3%	LM/GLMM	obsNum = 100	0.180508986430457
KORA multi-omics	maskObs = 3%	LM/GLMM	obsNum = 100	0.0649912037631582
KORA multi-omics	maskObs = 3%	LM/GLMM	obsNum = 100	0.408782984789276
KORA multi-omics	maskObs = 3%	LM/GLMM	obsNum = 100	0.25316421446097
KORA multi-omics	maskObs = 3%	LM/GLMM	obsNum = 100	0.290830911337257
KORA multi-omics	maskObs = 3%	LM/GLMM	obsNum = 100	0.263964575592551
KORA multi-omics	maskObs = 3%	LM/GLMM	obsNum = 100	0.0507740701687659
KORA multi-omics	maskObs = 3%	LM/GLMM	obsNum = 100	0.0914456050721637
KORA multi-omics	maskObs = 3%	LM/GLMM	obsNum = 100	0.0428899207465309
KORA multi-omics	maskObs = 3%	LM/GLMM	obsNum = 100	0.590508240597477
KORA multi-omics	maskObs = 3%	LM/GLMM	obsNum = 100	0.0751557100616038
KORA multi-omics	maskObs = 3%	LM/GLMM	obsNum = 100	0.202902957188722
KORA multi-omics	maskObs = 3%	LM/GLMM	obsNum = 100	3.29766202038063
KORA multi-omics	maskObs = 3%	LM/GLMM	obsNum = 100	0.0486130379057672
KORA multi-omics	maskObs = 3%	LM/GLMM	obsNum = 100	0.148743492755349
KORA multi-omics	maskObs = 3%	LM/GLMM	obsNum = 100	0.14366158512401
KORA multi-omics	maskObs = 3%	LM/GLMM	obsNum = 100	0.310064559425152
KORA multi-omics	maskObs = 3%	LM/GLMM	obsNum = 100	0.143100145597323
KORA multi-omics	maskObs = 3%	LM/GLMM	obsNum = 100	0.180922566856175
KORA multi-omics	maskObs = 3%	LM/GLMM	obsNum = 100	0.324844045166115
KORA multi-omics	maskObs = 3%	LM/GLMM	obsNum = 100	0.0914158675147556
KORA multi-omics	maskObs = 3%	LM/GLMM	obsNum = 100	0.11804412137857
KORA multi-omics	maskObs = 3%	LM/GLMM	obsNum = 100	0.28148493045401
KORA multi-omics	maskObs = 3%	LM/GLMM	obsNum = 100	1.21548223024497
KORA multi-omics	maskObs = 3%	LM/GLMM	obsNum = 100	0.200622488365332
KORA multi-omics	maskObs = 3%	LM/GLMM	obsNum = 100	0.240115304729754
KORA multi-omics	maskObs = 3%	LM/GLMM	obsNum = 100	1.22156312750343
KORA multi-omics	maskObs = 3%	LM/GLMM	obsNum = 100	0.169056785809606
KORA multi-omics	maskObs = 3%	LM/GLMM	obsNum = 100	0.139314212715523
KORA multi-omics	maskObs = 3%	LM/GLMM	obsNum = 100	0.258803429337783
KORA multi-omics	maskObs = 3%	LM/GLMM	obsNum = 100	0.227752006811556
KORA multi-omics	maskObs = 3%	LM/GLMM	obsNum = 100	0.696012693368126
KORA multi-omics	maskObs = 3%	LM/GLMM	obsNum = 100	0.135566950123059
KORA multi-omics	maskObs = 3%	LM/GLMM	obsNum = 100	0.104690539155852
KORA multi-omics	maskObs = 3%	LM/GLMM	obsNum = 100	0.464726949245911
KORA multi-omics	maskObs = 3%	LM/GLMM	obsNum = 100	0.14910317798613
KORA multi-omics	maskObs = 3%	LM/GLMM	obsNum = 100	0.187228331252387
KORA multi-omics	maskObs = 3%	LM/GLMM	obsNum = 100	0.061672293307406
KORA multi-omics	maskObs = 3%	LM/GLMM	obsNum = 100	0.149532323536758
KORA multi-omics	maskObs = 3%	LM/GLMM	obsNum = 100	0.256773657257912
KORA multi-omics	maskObs = 3%	LM/GLMM	obsNum = 100	0.43305156278555
KORA multi-omics	maskObs = 3%	LM/GLMM	obsNum = 100	0.100108210863735
KORA multi-omics	maskObs = 3%	LM/GLMM	obsNum = 100	0.203127134973487
KORA multi-omics	maskObs = 3%	LM/GLMM	obsNum = 100	0.181698954561542
KORA multi-omics	maskObs = 3%	LM/GLMM	obsNum = 100	0.0668973153077338
KORA multi-omics	maskObs = 3%	LM/GLMM	obsNum = 100	0.16467840891213
KORA multi-omics	maskObs = 3%	LM/GLMM	obsNum = 100	0.129098584058779
KORA multi-omics	maskObs = 3%	LM/GLMM	obsNum = 100	0.387144972267835
KORA multi-omics	maskObs = 3%	LM/GLMM	obsNum = 100	1.9190076773575
KORA multi-omics	maskObs = 3%	LM/GLMM	obsNum = 100	0.43458677162893
KORA multi-omics	maskObs = 3%	LM/GLMM	obsNum = 100	0.0843446730523252
KORA multi-omics	maskObs = 3%	LM/GLMM	obsNum = 100	0.424691666557057
KORA multi-omics	maskObs = 3%	LM/GLMM	obsNum = 100	0.189950111529847
KORA multi-omics	maskObs = 3%	LM/GLMM	obsNum = 100	0.186157979722308
KORA multi-omics	maskObs = 3%	LM/GLMM	obsNum = 100	0.122061423528827
KORA multi-omics	maskObs = 3%	LM/GLMM	obsNum = 100	0.137978765102684
KORA multi-omics	maskObs = 3%	LM/GLMM	obsNum = 100	0.10106952403938
KORA multi-omics	maskObs = 3%	LM/GLMM	obsNum = 100	0.114486787118612
KORA multi-omics	maskObs = 3%	LM/GLMM	obsNum = 100	1.01505466089652
KORA multi-omics	maskObs = 3%	LM/GLMM	obsNum = 100	0.0467396165429119
KORA multi-omics	maskObs = 3%	LM/GLMM	obsNum = 100	0.369342413001254
KORA multi-omics	maskObs = 3%	LM/GLMM	obsNum = 100	1.03443743123093
KORA multi-omics	maskObs = 3%	LM/GLMM	obsNum = 100	1.502792143653
KORA multi-omics	maskObs = 3%	LM/GLMM	obsNum = 100	0.51698653984456
KORA multi-omics	maskObs = 3%	LM/GLMM	obsNum = 100	0.19045858725767
KORA multi-omics	maskObs = 3%	LM/GLMM	obsNum = 100	0.165908632725711
KORA multi-omics	maskObs = 3%	LM/GLMM	obsNum = 200	0.164615745598067
KORA multi-omics	maskObs = 3%	LM/GLMM	obsNum = 200	0.0590607456343473
KORA multi-omics	maskObs = 3%	LM/GLMM	obsNum = 200	0.361707125249709
KORA multi-omics	maskObs = 3%	LM/GLMM	obsNum = 200	0.226235716517049
KORA multi-omics	maskObs = 3%	LM/GLMM	obsNum = 200	0.31294179481781
KORA multi-omics	maskObs = 3%	LM/GLMM	obsNum = 200	0.239730344566579
KORA multi-omics	maskObs = 3%	LM/GLMM	obsNum = 200	0.0422615685795915
KORA multi-omics	maskObs = 3%	LM/GLMM	obsNum = 200	0.0707138618938458
KORA multi-omics	maskObs = 3%	LM/GLMM	obsNum = 200	0.0378038986142859
KORA multi-omics	maskObs = 3%	LM/GLMM	obsNum = 200	0.530853955704172
KORA multi-omics	maskObs = 3%	LM/GLMM	obsNum = 200	0.0703225216670407
KORA multi-omics	maskObs = 3%	LM/GLMM	obsNum = 200	0.154743702144904
KORA multi-omics	maskObs = 3%	LM/GLMM	obsNum = 200	3.40799363657345
KORA multi-omics	maskObs = 3%	LM/GLMM	obsNum = 200	0.0423072863578769
KORA multi-omics	maskObs = 3%	LM/GLMM	obsNum = 200	0.130418363229962
KORA multi-omics	maskObs = 3%	LM/GLMM	obsNum = 200	0.139611980782029
KORA multi-omics	maskObs = 3%	LM/GLMM	obsNum = 200	0.306204668851396
KORA multi-omics	maskObs = 3%	LM/GLMM	obsNum = 200	0.109829058790567
KORA multi-omics	maskObs = 3%	LM/GLMM	obsNum = 200	0.20535908025269
KORA multi-omics	maskObs = 3%	LM/GLMM	obsNum = 200	0.341176729301923
KORA multi-omics	maskObs = 3%	LM/GLMM	obsNum = 200	0.0934252255136598
KORA multi-omics	maskObs = 3%	LM/GLMM	obsNum = 200	0.0982943213414153
KORA multi-omics	maskObs = 3%	LM/GLMM	obsNum = 200	0.319625076145917
KORA multi-omics	maskObs = 3%	LM/GLMM	obsNum = 200	1.22939497777939
KORA multi-omics	maskObs = 3%	LM/GLMM	obsNum = 200	0.200323896513684
KORA multi-omics	maskObs = 3%	LM/GLMM	obsNum = 200	0.16497953660408
KORA multi-omics	maskObs = 3%	LM/GLMM	obsNum = 200	1.39273295336469
KORA multi-omics	maskObs = 3%	LM/GLMM	obsNum = 200	0.173505946179677
KORA multi-omics	maskObs = 3%	LM/GLMM	obsNum = 200	0.153113786324651
KORA multi-omics	maskObs = 3%	LM/GLMM	obsNum = 200	0.22033501654474
KORA multi-omics	maskObs = 3%	LM/GLMM	obsNum = 200	0.22924190637994
KORA multi-omics	maskObs = 3%	LM/GLMM	obsNum = 200	0.643176071820074
KORA multi-omics	maskObs = 3%	LM/GLMM	obsNum = 200	0.137778978566971
KORA multi-omics	maskObs = 3%	LM/GLMM	obsNum = 200	0.111255065691217
KORA multi-omics	maskObs = 3%	LM/GLMM	obsNum = 200	0.534347636812012
KORA multi-omics	maskObs = 3%	LM/GLMM	obsNum = 200	0.111481471177547
KORA multi-omics	maskObs = 3%	LM/GLMM	obsNum = 200	0.171463157446724
KORA multi-omics	maskObs = 3%	LM/GLMM	obsNum = 200	0.0535046433732027
KORA multi-omics	maskObs = 3%	LM/GLMM	obsNum = 200	0.136217881742486
KORA multi-omics	maskObs = 3%	LM/GLMM	obsNum = 200	0.254784607785696
KORA multi-omics	maskObs = 3%	LM/GLMM	obsNum = 200	0.404543976176256
KORA multi-omics	maskObs = 3%	LM/GLMM	obsNum = 200	0.0912240049797555
KORA multi-omics	maskObs = 3%	LM/GLMM	obsNum = 200	0.167458972202741
KORA multi-omics	maskObs = 3%	LM/GLMM	obsNum = 200	0.160776095158228
KORA multi-omics	maskObs = 3%	LM/GLMM	obsNum = 200	0.055263532459629
KORA multi-omics	maskObs = 3%	LM/GLMM	obsNum = 200	0.133626364267386
KORA multi-omics	maskObs = 3%	LM/GLMM	obsNum = 200	0.115836620894055
KORA multi-omics	maskObs = 3%	LM/GLMM	obsNum = 200	0.373213684391724
KORA multi-omics	maskObs = 3%	LM/GLMM	obsNum = 200	1.90642259255795
KORA multi-omics	maskObs = 3%	LM/GLMM	obsNum = 200	0.442296761427043
KORA multi-omics	maskObs = 3%	LM/GLMM	obsNum = 200	0.086278149162468
KORA multi-omics	maskObs = 3%	LM/GLMM	obsNum = 200	0.454780674266278
KORA multi-omics	maskObs = 3%	LM/GLMM	obsNum = 200	0.184273273927654
KORA multi-omics	maskObs = 3%	LM/GLMM	obsNum = 200	0.156665950773683
KORA multi-omics	maskObs = 3%	LM/GLMM	obsNum = 200	0.115931848452507
KORA multi-omics	maskObs = 3%	LM/GLMM	obsNum = 200	0.125453741855406
KORA multi-omics	maskObs = 3%	LM/GLMM	obsNum = 200	0.0961441866523622
KORA multi-omics	maskObs = 3%	LM/GLMM	obsNum = 200	0.125926989825094
KORA multi-omics	maskObs = 3%	LM/GLMM	obsNum = 200	1.11473325532129
KORA multi-omics	maskObs = 3%	LM/GLMM	obsNum = 200	0.0449664646428369
KORA multi-omics	maskObs = 3%	LM/GLMM	obsNum = 200	0.337972277244117
KORA multi-omics	maskObs = 3%	LM/GLMM	obsNum = 200	1.04371313580555
KORA multi-omics	maskObs = 3%	LM/GLMM	obsNum = 200	1.53168253180916
KORA multi-omics	maskObs = 3%	LM/GLMM	obsNum = 200	0.554966425061111
KORA multi-omics	maskObs = 3%	LM/GLMM	obsNum = 200	0.175560081685417
KORA multi-omics	maskObs = 3%	LM/GLMM	obsNum = 200	0.162863095491631
KORA multi-omics	maskObs = 5%	LM/GLMM	obsNum = 0	0.165221307482165
KORA multi-omics	maskObs = 5%	LM/GLMM	obsNum = 0	0.0556088148797406
KORA multi-omics	maskObs = 5%	LM/GLMM	obsNum = 0	0.316044216148518
KORA multi-omics	maskObs = 5%	LM/GLMM	obsNum = 0	0.212276087765109
KORA multi-omics	maskObs = 5%	LM/GLMM	obsNum = 0	0.351967111315075
KORA multi-omics	maskObs = 5%	LM/GLMM	obsNum = 0	0.28348047257354
KORA multi-omics	maskObs = 5%	LM/GLMM	obsNum = 0	0.0382785790374197
KORA multi-omics	maskObs = 5%	LM/GLMM	obsNum = 0	0.0537788315260091
KORA multi-omics	maskObs = 5%	LM/GLMM	obsNum = 0	0.0338125174030586
KORA multi-omics	maskObs = 5%	LM/GLMM	obsNum = 0	0.412526552038952
KORA multi-omics	maskObs = 5%	LM/GLMM	obsNum = 0	0.0627099285695355
KORA multi-omics	maskObs = 5%	LM/GLMM	obsNum = 0	0.147226529292763
KORA multi-omics	maskObs = 5%	LM/GLMM	obsNum = 0	3.2402408551547
KORA multi-omics	maskObs = 5%	LM/GLMM	obsNum = 0	0.0406683632326777
KORA multi-omics	maskObs = 5%	LM/GLMM	obsNum = 0	0.122741746214339
KORA multi-omics	maskObs = 5%	LM/GLMM	obsNum = 0	0.181226943530436
KORA multi-omics	maskObs = 5%	LM/GLMM	obsNum = 0	0.304232806598263
KORA multi-omics	maskObs = 5%	LM/GLMM	obsNum = 0	0.0891231080519406
KORA multi-omics	maskObs = 5%	LM/GLMM	obsNum = 0	0.254200387893441
KORA multi-omics	maskObs = 5%	LM/GLMM	obsNum = 0	0.353124798002956
KORA multi-omics	maskObs = 5%	LM/GLMM	obsNum = 0	0.111378605087333
KORA multi-omics	maskObs = 5%	LM/GLMM	obsNum = 0	0.10414679752732
KORA multi-omics	maskObs = 5%	LM/GLMM	obsNum = 0	0.356313304677625
KORA multi-omics	maskObs = 5%	LM/GLMM	obsNum = 0	2.19072433285255
KORA multi-omics	maskObs = 5%	LM/GLMM	obsNum = 0	0.225427927379502
KORA multi-omics	maskObs = 5%	LM/GLMM	obsNum = 0	0.150269316097715
KORA multi-omics	maskObs = 5%	LM/GLMM	obsNum = 0	1.78673650748595
KORA multi-omics	maskObs = 5%	LM/GLMM	obsNum = 0	0.221137909890926
KORA multi-omics	maskObs = 5%	LM/GLMM	obsNum = 0	0.1740309410702
KORA multi-omics	maskObs = 5%	LM/GLMM	obsNum = 0	0.200739128382435
KORA multi-omics	maskObs = 5%	LM/GLMM	obsNum = 0	0.260787472238609
KORA multi-omics	maskObs = 5%	LM/GLMM	obsNum = 0	0.607266440132988
KORA multi-omics	maskObs = 5%	LM/GLMM	obsNum = 0	0.195493998779617
KORA multi-omics	maskObs = 5%	LM/GLMM	obsNum = 0	0.146619226273861
KORA multi-omics	maskObs = 5%	LM/GLMM	obsNum = 0	0.716356426312062
KORA multi-omics	maskObs = 5%	LM/GLMM	obsNum = 0	0.10210289998327
KORA multi-omics	maskObs = 5%	LM/GLMM	obsNum = 0	0.139145438349379
KORA multi-omics	maskObs = 5%	LM/GLMM	obsNum = 0	0.0498559354845251
KORA multi-omics	maskObs = 5%	LM/GLMM	obsNum = 0	0.125506117325018
KORA multi-omics	maskObs = 5%	LM/GLMM	obsNum = 0	0.30726329560411
KORA multi-omics	maskObs = 5%	LM/GLMM	obsNum = 0	0.519820385809717
KORA multi-omics	maskObs = 5%	LM/GLMM	obsNum = 0	0.0747172063997954
KORA multi-omics	maskObs = 5%	LM/GLMM	obsNum = 0	0.13803074394694
KORA multi-omics	maskObs = 5%	LM/GLMM	obsNum = 0	0.143378555880812
KORA multi-omics	maskObs = 5%	LM/GLMM	obsNum = 0	0.0521682895903474
KORA multi-omics	maskObs = 5%	LM/GLMM	obsNum = 0	0.0975561007254775
KORA multi-omics	maskObs = 5%	LM/GLMM	obsNum = 0	0.113857509965184
KORA multi-omics	maskObs = 5%	LM/GLMM	obsNum = 0	0.312713085339761
KORA multi-omics	maskObs = 5%	LM/GLMM	obsNum = 0	1.77380915404849
KORA multi-omics	maskObs = 5%	LM/GLMM	obsNum = 0	0.374982100995271
KORA multi-omics	maskObs = 5%	LM/GLMM	obsNum = 0	0.117284137891653
KORA multi-omics	maskObs = 5%	LM/GLMM	obsNum = 0	0.544684720701034
KORA multi-omics	maskObs = 5%	LM/GLMM	obsNum = 0	0.182690675833868
KORA multi-omics	maskObs = 5%	LM/GLMM	obsNum = 0	0.14141945086339
KORA multi-omics	maskObs = 5%	LM/GLMM	obsNum = 0	0.0976933407261249
KORA multi-omics	maskObs = 5%	LM/GLMM	obsNum = 0	0.136126944665368
KORA multi-omics	maskObs = 5%	LM/GLMM	obsNum = 0	0.0946991660136814
KORA multi-omics	maskObs = 5%	LM/GLMM	obsNum = 0	0.135927324228231
KORA multi-omics	maskObs = 5%	LM/GLMM	obsNum = 0	1.33087713760525
KORA multi-omics	maskObs = 5%	LM/GLMM	obsNum = 0	0.0467451910185626
KORA multi-omics	maskObs = 5%	LM/GLMM	obsNum = 0	0.309819941562471
KORA multi-omics	maskObs = 5%	LM/GLMM	obsNum = 0	1.00122537357777
KORA multi-omics	maskObs = 5%	LM/GLMM	obsNum = 0	1.490396780277
KORA multi-omics	maskObs = 5%	LM/GLMM	obsNum = 0	0.655527545376797
KORA multi-omics	maskObs = 5%	LM/GLMM	obsNum = 0	0.224238578788467
KORA multi-omics	maskObs = 5%	LM/GLMM	obsNum = 0	0.289306007167161
KORA multi-omics	maskObs = 5%	LM/GLMM	obsNum = 50	0.195842547849129
KORA multi-omics	maskObs = 5%	LM/GLMM	obsNum = 50	0.0707185074837589
KORA multi-omics	maskObs = 5%	LM/GLMM	obsNum = 50	0.481239532120018
KORA multi-omics	maskObs = 5%	LM/GLMM	obsNum = 50	0.284468986642214
KORA multi-omics	maskObs = 5%	LM/GLMM	obsNum = 50	0.296286835841065
KORA multi-omics	maskObs = 5%	LM/GLMM	obsNum = 50	0.273848851558469
KORA multi-omics	maskObs = 5%	LM/GLMM	obsNum = 50	0.0540971457747106
KORA multi-omics	maskObs = 5%	LM/GLMM	obsNum = 50	0.0954367254253389
KORA multi-omics	maskObs = 5%	LM/GLMM	obsNum = 50	0.0486553628466925
KORA multi-omics	maskObs = 5%	LM/GLMM	obsNum = 50	0.641570325129234
KORA multi-omics	maskObs = 5%	LM/GLMM	obsNum = 50	0.0761981435603182
KORA multi-omics	maskObs = 5%	LM/GLMM	obsNum = 50	0.210248803555569
KORA multi-omics	maskObs = 5%	LM/GLMM	obsNum = 50	3.22904966218888
KORA multi-omics	maskObs = 5%	LM/GLMM	obsNum = 50	0.0579384482104486
KORA multi-omics	maskObs = 5%	LM/GLMM	obsNum = 50	0.160477065174704
KORA multi-omics	maskObs = 5%	LM/GLMM	obsNum = 50	0.159433735528656
KORA multi-omics	maskObs = 5%	LM/GLMM	obsNum = 50	0.339278856980357
KORA multi-omics	maskObs = 5%	LM/GLMM	obsNum = 50	0.151074183552201
KORA multi-omics	maskObs = 5%	LM/GLMM	obsNum = 50	0.189048153404233
KORA multi-omics	maskObs = 5%	LM/GLMM	obsNum = 50	0.352033061961472
KORA multi-omics	maskObs = 5%	LM/GLMM	obsNum = 50	0.0982999828156748
KORA multi-omics	maskObs = 5%	LM/GLMM	obsNum = 50	0.126726992901202
KORA multi-omics	maskObs = 5%	LM/GLMM	obsNum = 50	0.281948486941272
KORA multi-omics	maskObs = 5%	LM/GLMM	obsNum = 50	1.25618923639183
KORA multi-omics	maskObs = 5%	LM/GLMM	obsNum = 50	0.202929028596054
KORA multi-omics	maskObs = 5%	LM/GLMM	obsNum = 50	0.241222848697589
KORA multi-omics	maskObs = 5%	LM/GLMM	obsNum = 50	1.27200606951552
KORA multi-omics	maskObs = 5%	LM/GLMM	obsNum = 50	0.17791437337274
KORA multi-omics	maskObs = 5%	LM/GLMM	obsNum = 50	0.147718478978867
KORA multi-omics	maskObs = 5%	LM/GLMM	obsNum = 50	0.27637880390074
KORA multi-omics	maskObs = 5%	LM/GLMM	obsNum = 50	0.247082965921062
KORA multi-omics	maskObs = 5%	LM/GLMM	obsNum = 50	0.74674746405571
KORA multi-omics	maskObs = 5%	LM/GLMM	obsNum = 50	0.134707528523466
KORA multi-omics	maskObs = 5%	LM/GLMM	obsNum = 50	0.114531045848003
KORA multi-omics	maskObs = 5%	LM/GLMM	obsNum = 50	0.478417000473029
KORA multi-omics	maskObs = 5%	LM/GLMM	obsNum = 50	0.157479649897328
KORA multi-omics	maskObs = 5%	LM/GLMM	obsNum = 50	0.204238379029219
KORA multi-omics	maskObs = 5%	LM/GLMM	obsNum = 50	0.0657812943385825
KORA multi-omics	maskObs = 5%	LM/GLMM	obsNum = 50	0.174458662730092
KORA multi-omics	maskObs = 5%	LM/GLMM	obsNum = 50	0.262061961994735
KORA multi-omics	maskObs = 5%	LM/GLMM	obsNum = 50	0.488271683443741
KORA multi-omics	maskObs = 5%	LM/GLMM	obsNum = 50	0.100962048332131
KORA multi-omics	maskObs = 5%	LM/GLMM	obsNum = 50	0.216199344031941
KORA multi-omics	maskObs = 5%	LM/GLMM	obsNum = 50	0.196152975386653
KORA multi-omics	maskObs = 5%	LM/GLMM	obsNum = 50	0.0712108964763248
KORA multi-omics	maskObs = 5%	LM/GLMM	obsNum = 50	0.166192014883043
KORA multi-omics	maskObs = 5%	LM/GLMM	obsNum = 50	0.145600242760767
KORA multi-omics	maskObs = 5%	LM/GLMM	obsNum = 50	0.384031790673938
KORA multi-omics	maskObs = 5%	LM/GLMM	obsNum = 50	1.92491895381423
KORA multi-omics	maskObs = 5%	LM/GLMM	obsNum = 50	0.501165745307247
KORA multi-omics	maskObs = 5%	LM/GLMM	obsNum = 50	0.0875333149591636
KORA multi-omics	maskObs = 5%	LM/GLMM	obsNum = 50	0.436446843497948
KORA multi-omics	maskObs = 5%	LM/GLMM	obsNum = 50	0.192913020999803
KORA multi-omics	maskObs = 5%	LM/GLMM	obsNum = 50	0.215839659910667
KORA multi-omics	maskObs = 5%	LM/GLMM	obsNum = 50	0.137154403818031
KORA multi-omics	maskObs = 5%	LM/GLMM	obsNum = 50	0.157830636526973
KORA multi-omics	maskObs = 5%	LM/GLMM	obsNum = 50	0.112240622577727
KORA multi-omics	maskObs = 5%	LM/GLMM	obsNum = 50	0.133478437450229
KORA multi-omics	maskObs = 5%	LM/GLMM	obsNum = 50	1.02137880493525
KORA multi-omics	maskObs = 5%	LM/GLMM	obsNum = 50	0.0512746187740471
KORA multi-omics	maskObs = 5%	LM/GLMM	obsNum = 50	0.408562510220896
KORA multi-omics	maskObs = 5%	LM/GLMM	obsNum = 50	1.00058561721523
KORA multi-omics	maskObs = 5%	LM/GLMM	obsNum = 50	1.47742594192736
KORA multi-omics	maskObs = 5%	LM/GLMM	obsNum = 50	0.506001551631145
KORA multi-omics	maskObs = 5%	LM/GLMM	obsNum = 50	0.216996999726845
KORA multi-omics	maskObs = 5%	LM/GLMM	obsNum = 50	0.170931516598299
KORA multi-omics	maskObs = 5%	LM/GLMM	obsNum = 100	0.17969496220345
KORA multi-omics	maskObs = 5%	LM/GLMM	obsNum = 100	0.0652804378387114
KORA multi-omics	maskObs = 5%	LM/GLMM	obsNum = 100	0.415174151675661
KORA multi-omics	maskObs = 5%	LM/GLMM	obsNum = 100	0.271277008259753
KORA multi-omics	maskObs = 5%	LM/GLMM	obsNum = 100	0.292618426902115
KORA multi-omics	maskObs = 5%	LM/GLMM	obsNum = 100	0.268010091770648
KORA multi-omics	maskObs = 5%	LM/GLMM	obsNum = 100	0.0525696266556633
KORA multi-omics	maskObs = 5%	LM/GLMM	obsNum = 100	0.091832061376359
KORA multi-omics	maskObs = 5%	LM/GLMM	obsNum = 100	0.0442355939236495
KORA multi-omics	maskObs = 5%	LM/GLMM	obsNum = 100	0.63959637950166
KORA multi-omics	maskObs = 5%	LM/GLMM	obsNum = 100	0.0750784615575603
KORA multi-omics	maskObs = 5%	LM/GLMM	obsNum = 100	0.202901436813911
KORA multi-omics	maskObs = 5%	LM/GLMM	obsNum = 100	3.26635523668155
KORA multi-omics	maskObs = 5%	LM/GLMM	obsNum = 100	0.0538395536232833
KORA multi-omics	maskObs = 5%	LM/GLMM	obsNum = 100	0.149310272934115
KORA multi-omics	maskObs = 5%	LM/GLMM	obsNum = 100	0.152723036080802
KORA multi-omics	maskObs = 5%	LM/GLMM	obsNum = 100	0.333546163411251
KORA multi-omics	maskObs = 5%	LM/GLMM	obsNum = 100	0.146214382541031
KORA multi-omics	maskObs = 5%	LM/GLMM	obsNum = 100	0.185735927171499
[truncated: 4,601 more rows]
