# Supplementary material for: LEOPARD: missing view completion for multi-timepoint omics data via representation disentanglement and temporal knowledge transfer
Source: Nat Commun. 2025 Apr 6;16:3278. doi: 10.1038/s41467-025-58314-3 (PMC11972361; doi:10.1038/s41467-025-58314-3)
Supplement: Supplementary file 7 — Source data [file 41467_2025_58314_MOESM7_ESM.zip › Source Data/SupplementaryFig12_prcData.csv]

Method	x	y	AUPRC_label
PMM 1	0.555555555555556	0.21505376344086	PMM 1 (AUPRC=0.228)
PMM 1	0.555555555555556	0.212765957446809	PMM 1 (AUPRC=0.228)
PMM 1	0.555555555555556	0.210526315789474	PMM 1 (AUPRC=0.228)
PMM 1	0.555555555555556	0.208333333333333	PMM 1 (AUPRC=0.228)
PMM 1	0.555555555555556	0.206185567010309	PMM 1 (AUPRC=0.228)
PMM 1	0.555555555555556	0.204081632653061	PMM 1 (AUPRC=0.228)
PMM 1	0.555555555555556	0.202020202020202	PMM 1 (AUPRC=0.228)
PMM 1	0.555555555555556	0.2	PMM 1 (AUPRC=0.228)
PMM 1	0.555555555555556	0.198019801980198	PMM 1 (AUPRC=0.228)
PMM 1	0.555555555555556	0.196078431372549	PMM 1 (AUPRC=0.228)
PMM 1	0.555555555555556	0.194174757281553	PMM 1 (AUPRC=0.228)
PMM 1	0.555555555555556	0.192307692307692	PMM 1 (AUPRC=0.228)
PMM 1	0.555555555555556	0.19047619047619	PMM 1 (AUPRC=0.228)
PMM 1	0.555555555555556	0.188679245283019	PMM 1 (AUPRC=0.228)
PMM 1	0.555555555555556	0.186915887850467	PMM 1 (AUPRC=0.228)
PMM 1	0.555555555555556	0.185185185185185	PMM 1 (AUPRC=0.228)
PMM 1	0.555555555555556	0.18348623853211	PMM 1 (AUPRC=0.228)
PMM 1	0.556	0.183552197197564	PMM 1 (AUPRC=0.228)
PMM 1	0.557	0.183700392099381	PMM 1 (AUPRC=0.228)
PMM 1	0.558	0.183848294040123	PMM 1 (AUPRC=0.228)
PMM 1	0.559	0.183995903887649	PMM 1 (AUPRC=0.228)
PMM 1	0.56	0.184143222506394	PMM 1 (AUPRC=0.228)
PMM 1	0.561	0.184290250757382	PMM 1 (AUPRC=0.228)
PMM 1	0.562	0.18443698949825	PMM 1 (AUPRC=0.228)
PMM 1	0.563	0.184583439583257	PMM 1 (AUPRC=0.228)
PMM 1	0.564	0.184729601863309	PMM 1 (AUPRC=0.228)
PMM 1	0.564814814814815	0.184848484848485	PMM 1 (AUPRC=0.228)
PMM 1	0.565	0.184875477185966	PMM 1 (AUPRC=0.228)
PMM 1	0.566	0.185021066395467	PMM 1 (AUPRC=0.228)
PMM 1	0.567	0.185166370332741	PMM 1 (AUPRC=0.228)
PMM 1	0.568	0.185311389835424	PMM 1 (AUPRC=0.228)
PMM 1	0.569	0.185456125737877	PMM 1 (AUPRC=0.228)
PMM 1	0.57	0.185600578871201	PMM 1 (AUPRC=0.228)
PMM 1	0.571	0.185744750063252	PMM 1 (AUPRC=0.228)
PMM 1	0.572	0.185888640138658	PMM 1 (AUPRC=0.228)
PMM 1	0.573	0.186032249918834	PMM 1 (AUPRC=0.228)
PMM 1	0.574	0.186175580221998	PMM 1 (AUPRC=0.228)
PMM 1	0.574074074074074	0.186186186186186	PMM 1 (AUPRC=0.228)
PMM 1	0.575	0.186318631863186	PMM 1 (AUPRC=0.228)
PMM 1	0.576	0.186461405654269	PMM 1 (AUPRC=0.228)
PMM 1	0.577	0.186603902403967	PMM 1 (AUPRC=0.228)
PMM 1	0.578	0.186746122917863	PMM 1 (AUPRC=0.228)
PMM 1	0.579	0.186888067998422	PMM 1 (AUPRC=0.228)
PMM 1	0.58	0.187029738445002	PMM 1 (AUPRC=0.228)
PMM 1	0.581	0.187171135053871	PMM 1 (AUPRC=0.228)
PMM 1	0.582	0.187312258618223	PMM 1 (AUPRC=0.228)
PMM 1	0.583	0.187453109928191	PMM 1 (AUPRC=0.228)
PMM 1	0.583333333333333	0.1875	PMM 1 (AUPRC=0.228)
PMM 1	0.583333333333333	0.185840707964602	PMM 1 (AUPRC=0.228)
PMM 1	0.583333333333333	0.184210526315789	PMM 1 (AUPRC=0.228)
PMM 1	0.583333333333333	0.182608695652174	PMM 1 (AUPRC=0.228)
PMM 1	0.583333333333333	0.181034482758621	PMM 1 (AUPRC=0.228)
PMM 1	0.583333333333333	0.179487179487179	PMM 1 (AUPRC=0.228)
PMM 1	0.583333333333333	0.177966101694915	PMM 1 (AUPRC=0.228)
PMM 1	0.583333333333333	0.176470588235294	PMM 1 (AUPRC=0.228)
PMM 1	0.583333333333333	0.175	PMM 1 (AUPRC=0.228)
PMM 1	0.583333333333333	0.173553719008264	PMM 1 (AUPRC=0.228)
PMM 1	0.583333333333333	0.172131147540984	PMM 1 (AUPRC=0.228)
PMM 1	0.583333333333333	0.170731707317073	PMM 1 (AUPRC=0.228)
PMM 1	0.583333333333333	0.169354838709677	PMM 1 (AUPRC=0.228)
PMM 1	0.583333333333333	0.168	PMM 1 (AUPRC=0.228)
PMM 1	0.583333333333333	0.166666666666667	PMM 1 (AUPRC=0.228)
PMM 1	0.583333333333333	0.165354330708661	PMM 1 (AUPRC=0.228)
PMM 1	0.583333333333333	0.1640625	PMM 1 (AUPRC=0.228)
PMM 1	0.583333333333333	0.162790697674419	PMM 1 (AUPRC=0.228)
PMM 1	0.583333333333333	0.161538461538462	PMM 1 (AUPRC=0.228)
PMM 1	0.583333333333333	0.16030534351145	PMM 1 (AUPRC=0.228)
PMM 1	0.584	0.16042976619254	PMM 1 (AUPRC=0.228)
PMM 1	0.585	0.160616229408176	PMM 1 (AUPRC=0.228)
PMM 1	0.586	0.160802487956583	PMM 1 (AUPRC=0.228)
PMM 1	0.587	0.160988542174549	PMM 1 (AUPRC=0.228)
PMM 1	0.588	0.161174392398124	PMM 1 (AUPRC=0.228)
PMM 1	0.589	0.16136003896262	PMM 1 (AUPRC=0.228)
PMM 1	0.59	0.161545482202616	PMM 1 (AUPRC=0.228)
PMM 1	0.591	0.161730722451958	PMM 1 (AUPRC=0.228)
PMM 1	0.592	0.161915760043761	PMM 1 (AUPRC=0.228)
PMM 1	0.593	0.162100595310412	PMM 1 (AUPRC=0.228)
PMM 1	0.594	0.162285228583571	PMM 1 (AUPRC=0.228)
PMM 1	0.595	0.162469660194175	PMM 1 (AUPRC=0.228)
PMM 1	0.596	0.162653890472436	PMM 1 (AUPRC=0.228)
PMM 1	0.597	0.162837919747848	PMM 1 (AUPRC=0.228)
PMM 1	0.597222222222222	0.162878787878788	PMM 1 (AUPRC=0.228)
PMM 1	0.598	0.163021748349185	PMM 1 (AUPRC=0.228)
PMM 1	0.599	0.163205376604505	PMM 1 (AUPRC=0.228)
PMM 1	0.6	0.16338880484115	PMM 1 (AUPRC=0.228)
PMM 1	0.601	0.163572033385751	PMM 1 (AUPRC=0.228)
PMM 1	0.602	0.163755062564227	PMM 1 (AUPRC=0.228)
PMM 1	0.603	0.163937892701788	PMM 1 (AUPRC=0.228)
PMM 1	0.604	0.164120524122939	PMM 1 (AUPRC=0.228)
PMM 1	0.605	0.164302957151479	PMM 1 (AUPRC=0.228)
PMM 1	0.606	0.164485192110501	PMM 1 (AUPRC=0.228)
PMM 1	0.607	0.164667229322402	PMM 1 (AUPRC=0.228)
PMM 1	0.608	0.164849069108875	PMM 1 (AUPRC=0.228)
PMM 1	0.609	0.165030711790919	PMM 1 (AUPRC=0.228)
PMM 1	0.61	0.165212157688835	PMM 1 (AUPRC=0.228)
PMM 1	0.611	0.165393407122233	PMM 1 (AUPRC=0.228)
PMM 1	0.611111111111111	0.165413533834586	PMM 1 (AUPRC=0.228)
PMM 1	0.612	0.165494862087615	PMM 1 (AUPRC=0.228)
PMM 1	0.613	0.165586169638033	PMM 1 (AUPRC=0.228)
PMM 1	0.614	0.165677280086346	PMM 1 (AUPRC=0.228)
PMM 1	0.615	0.165768194070081	PMM 1 (AUPRC=0.228)
PMM 1	0.616	0.165858912224017	PMM 1 (AUPRC=0.228)
PMM 1	0.617	0.165949435180204	PMM 1 (AUPRC=0.228)
PMM 1	0.618	0.166039763567974	PMM 1 (AUPRC=0.228)
PMM 1	0.618055555555556	0.166044776119403	PMM 1 (AUPRC=0.228)
PMM 1	0.619	0.166129898013956	PMM 1 (AUPRC=0.228)
PMM 1	0.62	0.166219839142091	PMM 1 (AUPRC=0.228)
PMM 1	0.621	0.166309587573648	PMM 1 (AUPRC=0.228)
PMM 1	0.622	0.166399143927234	PMM 1 (AUPRC=0.228)
PMM 1	0.623	0.166488508818813	PMM 1 (AUPRC=0.228)
PMM 1	0.624	0.166577682861719	PMM 1 (AUPRC=0.228)
PMM 1	0.625	0.166666666666667	PMM 1 (AUPRC=0.228)
PMM 1	0.626	0.166755460841769	PMM 1 (AUPRC=0.228)
PMM 1	0.627	0.166844065992549	PMM 1 (AUPRC=0.228)
PMM 1	0.628	0.166932482721956	PMM 1 (AUPRC=0.228)
PMM 1	0.629	0.167020711630377	PMM 1 (AUPRC=0.228)
PMM 1	0.63	0.16710875331565	PMM 1 (AUPRC=0.228)
PMM 1	0.631	0.167196608373079	PMM 1 (AUPRC=0.228)
PMM 1	0.631944444444444	0.167279411764706	PMM 1 (AUPRC=0.228)
PMM 1	0.632	0.167284277395447	PMM 1 (AUPRC=0.228)
PMM 1	0.633	0.16737176097303	PMM 1 (AUPRC=0.228)
PMM 1	0.634	0.167459059693608	PMM 1 (AUPRC=0.228)
PMM 1	0.635	0.16754617414248	PMM 1 (AUPRC=0.228)
PMM 1	0.636	0.167633104902478	PMM 1 (AUPRC=0.228)
PMM 1	0.637	0.167719852553976	PMM 1 (AUPRC=0.228)
PMM 1	0.638	0.167806417674908	PMM 1 (AUPRC=0.228)
PMM 1	0.638888888888889	0.167883211678832	PMM 1 (AUPRC=0.228)
PMM 1	0.638888888888889	0.166666666666667	PMM 1 (AUPRC=0.228)
PMM 1	0.638888888888889	0.165467625899281	PMM 1 (AUPRC=0.228)
PMM 1	0.638888888888889	0.164285714285714	PMM 1 (AUPRC=0.228)
PMM 1	0.639	0.164309591154538	PMM 1 (AUPRC=0.228)
PMM 1	0.64	0.16452442159383	PMM 1 (AUPRC=0.228)
PMM 1	0.641	0.164739141608841	PMM 1 (AUPRC=0.228)
PMM 1	0.642	0.164953751284687	PMM 1 (AUPRC=0.228)
PMM 1	0.643	0.165168250706396	PMM 1 (AUPRC=0.228)
PMM 1	0.644	0.165382639958911	PMM 1 (AUPRC=0.228)
PMM 1	0.645	0.165596919127086	PMM 1 (AUPRC=0.228)
PMM 1	0.646	0.165811088295688	PMM 1 (AUPRC=0.228)
PMM 1	0.647	0.166025147549397	PMM 1 (AUPRC=0.228)
PMM 1	0.648	0.166239096972807	PMM 1 (AUPRC=0.228)
PMM 1	0.649	0.166452936650423	PMM 1 (AUPRC=0.228)
PMM 1	0.65	0.166666666666667	PMM 1 (AUPRC=0.228)
PMM 1	0.651	0.16688028710587	PMM 1 (AUPRC=0.228)
PMM 1	0.652	0.167093798052281	PMM 1 (AUPRC=0.228)
PMM 1	0.653	0.167307199590059	PMM 1 (AUPRC=0.228)
PMM 1	0.654	0.167520491803279	PMM 1 (AUPRC=0.228)
PMM 1	0.655	0.167733674775928	PMM 1 (AUPRC=0.228)
PMM 1	0.656	0.16794674859191	PMM 1 (AUPRC=0.228)
PMM 1	0.657	0.16815971333504	PMM 1 (AUPRC=0.228)
PMM 1	0.658	0.168372569089048	PMM 1 (AUPRC=0.228)
PMM 1	0.659	0.16858531593758	PMM 1 (AUPRC=0.228)
PMM 1	0.66	0.168797953964194	PMM 1 (AUPRC=0.228)
PMM 1	0.661	0.169010483252365	PMM 1 (AUPRC=0.228)
PMM 1	0.662	0.169222903885481	PMM 1 (AUPRC=0.228)
PMM 1	0.663	0.169435215946844	PMM 1 (AUPRC=0.228)
PMM 1	0.664	0.169647419519673	PMM 1 (AUPRC=0.228)
PMM 1	0.665	0.169859514687101	PMM 1 (AUPRC=0.228)
PMM 1	0.666	0.170071501532176	PMM 1 (AUPRC=0.228)
PMM 1	0.666666666666667	0.170212765957447	PMM 1 (AUPRC=0.228)
PMM 1	0.666666666666667	0.169014084507042	PMM 1 (AUPRC=0.228)
PMM 1	0.666666666666667	0.167832167832168	PMM 1 (AUPRC=0.228)
PMM 1	0.666666666666667	0.166666666666667	PMM 1 (AUPRC=0.228)
PMM 1	0.666666666666667	0.16551724137931	PMM 1 (AUPRC=0.228)
PMM 1	0.666666666666667	0.164383561643836	PMM 1 (AUPRC=0.228)
PMM 1	0.666666666666667	0.163265306122449	PMM 1 (AUPRC=0.228)
PMM 1	0.667	0.163333605419966	PMM 1 (AUPRC=0.228)
PMM 1	0.668	0.163538436428921	PMM 1 (AUPRC=0.228)
PMM 1	0.669	0.163743167169781	PMM 1 (AUPRC=0.228)
PMM 1	0.67	0.16394779771615	PMM 1 (AUPRC=0.228)
PMM 1	0.671	0.164152328141564	PMM 1 (AUPRC=0.228)
PMM 1	0.672	0.164356758519485	PMM 1 (AUPRC=0.228)
PMM 1	0.673	0.164561088923303	PMM 1 (AUPRC=0.228)
PMM 1	0.674	0.164765319426336	PMM 1 (AUPRC=0.228)
PMM 1	0.675	0.164969450101833	PMM 1 (AUPRC=0.228)
PMM 1	0.676	0.165173481022968	PMM 1 (AUPRC=0.228)
PMM 1	0.677	0.165377412262845	PMM 1 (AUPRC=0.228)
PMM 1	0.678	0.165581243894497	PMM 1 (AUPRC=0.228)
PMM 1	0.679	0.165784975990885	PMM 1 (AUPRC=0.228)
PMM 1	0.68	0.165988608624898	PMM 1 (AUPRC=0.228)
PMM 1	0.681	0.166192141869357	PMM 1 (AUPRC=0.228)
PMM 1	0.682	0.166395575797007	PMM 1 (AUPRC=0.228)
PMM 1	0.683	0.166598910480527	PMM 1 (AUPRC=0.228)
PMM 1	0.684	0.166802145992522	PMM 1 (AUPRC=0.228)
PMM 1	0.685	0.167005282405526	PMM 1 (AUPRC=0.228)
PMM 1	0.686	0.167208319792005	PMM 1 (AUPRC=0.228)
PMM 1	0.687	0.167411258224352	PMM 1 (AUPRC=0.228)
PMM 1	0.688	0.16761409777489	PMM 1 (AUPRC=0.228)
PMM 1	0.689	0.167816838515872	PMM 1 (AUPRC=0.228)
PMM 1	0.69	0.168019480519481	PMM 1 (AUPRC=0.228)
PMM 1	0.691	0.168222023857827	PMM 1 (AUPRC=0.228)
PMM 1	0.692	0.168424468602953	PMM 1 (AUPRC=0.228)
PMM 1	0.693	0.168626814826831	PMM 1 (AUPRC=0.228)
PMM 1	0.694	0.168829062601362	PMM 1 (AUPRC=0.228)
PMM 1	0.694444444444444	0.168918918918919	PMM 1 (AUPRC=0.228)
PMM 1	0.695	0.169031211998379	PMM 1 (AUPRC=0.228)
PMM 1	0.696	0.169233263089642	PMM 1 (AUPRC=0.228)
PMM 1	0.697	0.169435215946844	PMM 1 (AUPRC=0.228)
PMM 1	0.698	0.169637070641607	PMM 1 (AUPRC=0.228)
PMM 1	0.699	0.169838827245485	PMM 1 (AUPRC=0.228)
PMM 1	0.7	0.17004048582996	PMM 1 (AUPRC=0.228)
PMM 1	0.701	0.170242046466445	PMM 1 (AUPRC=0.228)
PMM 1	0.702	0.170443509226287	PMM 1 (AUPRC=0.228)
PMM 1	0.703	0.170644874180759	PMM 1 (AUPRC=0.228)
PMM 1	0.704	0.170846141401068	PMM 1 (AUPRC=0.228)
PMM 1	0.705	0.17104731095835	PMM 1 (AUPRC=0.228)
PMM 1	0.706	0.171248382923674	PMM 1 (AUPRC=0.228)
PMM 1	0.707	0.171449357368038	PMM 1 (AUPRC=0.228)
PMM 1	0.708	0.171650234362373	PMM 1 (AUPRC=0.228)
PMM 1	0.709	0.171851013977539	PMM 1 (AUPRC=0.228)
PMM 1	0.71	0.17205169628433	PMM 1 (AUPRC=0.228)
PMM 1	0.711	0.172252281353468	PMM 1 (AUPRC=0.228)
PMM 1	0.712	0.172452769255611	PMM 1 (AUPRC=0.228)
PMM 1	0.713	0.172653160061345	PMM 1 (AUPRC=0.228)
PMM 1	0.714	0.172853453841188	PMM 1 (AUPRC=0.228)
PMM 1	0.715	0.173053650665591	PMM 1 (AUPRC=0.228)
PMM 1	0.716	0.173253750604936	PMM 1 (AUPRC=0.228)
PMM 1	0.717	0.173453753729538	PMM 1 (AUPRC=0.228)
PMM 1	0.718	0.173653660109642	PMM 1 (AUPRC=0.228)
PMM 1	0.719	0.173853469815427	PMM 1 (AUPRC=0.228)
PMM 1	0.72	0.174053182917002	PMM 1 (AUPRC=0.228)
PMM 1	0.721	0.174252799484411	PMM 1 (AUPRC=0.228)
PMM 1	0.722	0.174452319587629	PMM 1 (AUPRC=0.228)
PMM 1	0.722222222222222	0.174496644295302	PMM 1 (AUPRC=0.228)
PMM 1	0.723	0.174651743296562	PMM 1 (AUPRC=0.228)
PMM 1	0.724	0.17485107068105	PMM 1 (AUPRC=0.228)
PMM 1	0.725	0.175050301810865	PMM 1 (AUPRC=0.228)
PMM 1	0.726	0.175249436755713	PMM 1 (AUPRC=0.228)
PMM 1	0.727	0.17544847558523	PMM 1 (AUPRC=0.228)
PMM 1	0.728	0.175647418368988	PMM 1 (AUPRC=0.228)
PMM 1	0.729	0.17584626517649	PMM 1 (AUPRC=0.228)
PMM 1	0.73	0.17604501607717	PMM 1 (AUPRC=0.228)
PMM 1	0.731	0.1762436711404	PMM 1 (AUPRC=0.228)
PMM 1	0.732	0.176442230435481	PMM 1 (AUPRC=0.228)
PMM 1	0.733	0.176640694031649	PMM 1 (AUPRC=0.228)
PMM 1	0.734	0.176839061998073	PMM 1 (AUPRC=0.228)
PMM 1	0.735	0.177037334403854	PMM 1 (AUPRC=0.228)
PMM 1	0.736	0.177235511318029	PMM 1 (AUPRC=0.228)
PMM 1	0.737	0.177433592809566	PMM 1 (AUPRC=0.228)
PMM 1	0.738	0.177631578947368	PMM 1 (AUPRC=0.228)
PMM 1	0.739	0.177829469800273	PMM 1 (AUPRC=0.228)
PMM 1	0.74	0.178027265437049	PMM 1 (AUPRC=0.228)
PMM 1	0.741	0.178224965926401	PMM 1 (AUPRC=0.228)
PMM 1	0.742	0.178422571336967	PMM 1 (AUPRC=0.228)
PMM 1	0.743	0.178620081737319	PMM 1 (AUPRC=0.228)
PMM 1	0.744	0.178817497195962	PMM 1 (AUPRC=0.228)
PMM 1	0.745	0.179014817781338	PMM 1 (AUPRC=0.228)
PMM 1	0.746	0.179212043561819	PMM 1 (AUPRC=0.228)
PMM 1	0.747	0.179409174605716	PMM 1 (AUPRC=0.228)
PMM 1	0.748	0.179606210981271	PMM 1 (AUPRC=0.228)
PMM 1	0.749	0.179803152756662	PMM 1 (AUPRC=0.228)
PMM 1	0.75	0.18	PMM 1 (AUPRC=0.228)
PMM 1	0.75	0.178807947019868	PMM 1 (AUPRC=0.228)
PMM 1	0.75	0.177631578947368	PMM 1 (AUPRC=0.228)
PMM 1	0.75	0.176470588235294	PMM 1 (AUPRC=0.228)
PMM 1	0.75	0.175324675324675	PMM 1 (AUPRC=0.228)
PMM 1	0.75	0.174193548387097	PMM 1 (AUPRC=0.228)
PMM 1	0.75	0.173076923076923	PMM 1 (AUPRC=0.228)
PMM 1	0.75	0.171974522292994	PMM 1 (AUPRC=0.228)
PMM 1	0.75	0.170886075949367	PMM 1 (AUPRC=0.228)
PMM 1	0.75	0.169811320754717	PMM 1 (AUPRC=0.228)
PMM 1	0.751	0.169922316916811	PMM 1 (AUPRC=0.228)
PMM 1	0.752	0.170033162496232	PMM 1 (AUPRC=0.228)
PMM 1	0.753	0.170143857799202	PMM 1 (AUPRC=0.228)
PMM 1	0.754	0.170254403131115	PMM 1 (AUPRC=0.228)
PMM 1	0.755	0.17036479879654	PMM 1 (AUPRC=0.228)
PMM 1	0.756	0.170475045099218	PMM 1 (AUPRC=0.228)
PMM 1	0.757	0.170585142342072	PMM 1 (AUPRC=0.228)
PMM 1	0.758	0.170695090827203	PMM 1 (AUPRC=0.228)
PMM 1	0.759	0.1708048908559	PMM 1 (AUPRC=0.228)
PMM 1	0.759259259259259	0.170833333333333	PMM 1 (AUPRC=0.228)
PMM 1	0.76	0.170914542728636	PMM 1 (AUPRC=0.228)
PMM 1	0.761	0.171024046745075	PMM 1 (AUPRC=0.228)
PMM 1	0.762	0.171133403204072	PMM 1 (AUPRC=0.228)
PMM 1	0.763	0.171242612403681	PMM 1 (AUPRC=0.228)
PMM 1	0.764	0.171351674641148	PMM 1 (AUPRC=0.228)
PMM 1	0.765	0.171460590212925	PMM 1 (AUPRC=0.228)
PMM 1	0.766	0.171569359414663	PMM 1 (AUPRC=0.228)
PMM 1	0.767	0.171677982541222	PMM 1 (AUPRC=0.228)
PMM 1	0.768	0.171786459886669	PMM 1 (AUPRC=0.228)
PMM 1	0.768518518518518	0.17184265010352	PMM 1 (AUPRC=0.228)
PMM 1	0.769	0.171894791744281	PMM 1 (AUPRC=0.228)
PMM 1	0.77	0.172002978406552	PMM 1 (AUPRC=0.228)
PMM 1	0.771	0.172111020165191	PMM 1 (AUPRC=0.228)
PMM 1	0.772	0.172218917311124	PMM 1 (AUPRC=0.228)
PMM 1	0.773	0.172326670134503	PMM 1 (AUPRC=0.228)
PMM 1	0.774	0.172434278924699	PMM 1 (AUPRC=0.228)
PMM 1	0.775	0.172541743970315	PMM 1 (AUPRC=0.228)
PMM 1	0.776	0.172649065559181	PMM 1 (AUPRC=0.228)
PMM 1	0.777	0.172756243978359	PMM 1 (AUPRC=0.228)
PMM 1	0.777777777777778	0.172839506172839	PMM 1 (AUPRC=0.228)
PMM 1	0.778	0.172880351587576	PMM 1 (AUPRC=0.228)
PMM 1	0.779	0.173064106045272	PMM 1 (AUPRC=0.228)
PMM 1	0.78	0.17324777887463	PMM 1 (AUPRC=0.228)
PMM 1	0.781	0.17343137013003	PMM 1 (AUPRC=0.228)
PMM 1	0.782	0.173614879865805	PMM 1 (AUPRC=0.228)
PMM 1	0.783	0.173798308136237	PMM 1 (AUPRC=0.228)
PMM 1	0.784	0.173981654995562	PMM 1 (AUPRC=0.228)
PMM 1	0.785	0.174164920497966	PMM 1 (AUPRC=0.228)
PMM 1	0.786	0.17434810469759	PMM 1 (AUPRC=0.228)
PMM 1	0.787	0.174531207648523	PMM 1 (AUPRC=0.228)
PMM 1	0.788	0.174714229404809	PMM 1 (AUPRC=0.228)
PMM 1	0.789	0.174897170020443	PMM 1 (AUPRC=0.228)
PMM 1	0.79	0.175080029549372	PMM 1 (AUPRC=0.228)
PMM 1	0.791	0.175262808045496	PMM 1 (AUPRC=0.228)
PMM 1	0.792	0.175445505562666	PMM 1 (AUPRC=0.228)
PMM 1	0.793	0.175628122154687	PMM 1 (AUPRC=0.228)
PMM 1	0.794	0.175810657875314	PMM 1 (AUPRC=0.228)
PMM 1	0.795	0.175993112778256	PMM 1 (AUPRC=0.228)
PMM 1	0.796	0.176175486917175	PMM 1 (AUPRC=0.228)
PMM 1	0.797	0.176357780345684	PMM 1 (AUPRC=0.228)
PMM 1	0.798	0.176539993117349	PMM 1 (AUPRC=0.228)
PMM 1	0.799	0.17672212528569	PMM 1 (AUPRC=0.228)
PMM 1	0.8	0.176904176904177	PMM 1 (AUPRC=0.228)
PMM 1	0.801	0.177086148026235	PMM 1 (AUPRC=0.228)
PMM 1	0.802	0.177268038705241	PMM 1 (AUPRC=0.228)
PMM 1	0.803	0.177449848994525	PMM 1 (AUPRC=0.228)
PMM 1	0.804	0.177631578947368	PMM 1 (AUPRC=0.228)
PMM 1	0.805	0.177813228617008	PMM 1 (AUPRC=0.228)
PMM 1	0.805555555555556	0.177914110429448	PMM 1 (AUPRC=0.228)
PMM 1	0.805555555555556	0.176829268292683	PMM 1 (AUPRC=0.228)
PMM 1	0.805555555555556	0.175757575757576	PMM 1 (AUPRC=0.228)
PMM 1	0.805555555555556	0.174698795180723	PMM 1 (AUPRC=0.228)
PMM 1	0.805555555555556	0.173652694610778	PMM 1 (AUPRC=0.228)
PMM 1	0.805555555555556	0.172619047619048	PMM 1 (AUPRC=0.228)
PMM 1	0.805555555555556	0.171597633136095	PMM 1 (AUPRC=0.228)
PMM 1	0.805555555555556	0.170588235294118	PMM 1 (AUPRC=0.228)
PMM 1	0.805555555555556	0.169590643274854	PMM 1 (AUPRC=0.228)
PMM 1	0.805555555555556	0.168604651162791	PMM 1 (AUPRC=0.228)
PMM 1	0.805555555555556	0.167630057803468	PMM 1 (AUPRC=0.228)
PMM 1	0.805555555555556	0.166666666666667	PMM 1 (AUPRC=0.228)
PMM 1	0.805555555555556	0.165714285714286	PMM 1 (AUPRC=0.228)
PMM 1	0.805555555555556	0.164772727272727	PMM 1 (AUPRC=0.228)
PMM 1	0.806	0.164803707742639	PMM 1 (AUPRC=0.228)
PMM 1	0.807	0.164873331517298	PMM 1 (AUPRC=0.228)
PMM 1	0.808	0.164942841589548	PMM 1 (AUPRC=0.228)
PMM 1	0.809	0.165012238237694	PMM 1 (AUPRC=0.228)
PMM 1	0.81	0.16508152173913	PMM 1 (AUPRC=0.228)
PMM 1	0.811	0.16515069237035	PMM 1 (AUPRC=0.228)
PMM 1	0.812	0.165219750406945	PMM 1 (AUPRC=0.228)
PMM 1	0.8125	0.165254237288136	PMM 1 (AUPRC=0.228)
PMM 1	0.813	0.165288696123611	PMM 1 (AUPRC=0.228)
PMM 1	0.814	0.16535752979415	PMM 1 (AUPRC=0.228)
PMM 1	0.815	0.165426251691475	PMM 1 (AUPRC=0.228)
PMM 1	0.816	0.165494862087615	PMM 1 (AUPRC=0.228)
PMM 1	0.817	0.165563361253715	PMM 1 (AUPRC=0.228)
PMM 1	0.818	0.165631749460043	PMM 1 (AUPRC=0.228)
PMM 1	0.819	0.165700026975991	PMM 1 (AUPRC=0.228)
PMM 1	0.819444444444444	0.165730337078652	PMM 1 (AUPRC=0.228)
PMM 1	0.82	0.165768194070081	PMM 1 (AUPRC=0.228)
PMM 1	0.821	0.165836251009965	PMM 1 (AUPRC=0.228)
PMM 1	0.822	0.165904198062433	PMM 1 (AUPRC=0.228)
PMM 1	0.823	0.165972035493412	PMM 1 (AUPRC=0.228)
PMM 1	0.824	0.166039763567974	PMM 1 (AUPRC=0.228)
PMM 1	0.825	0.166107382550336	PMM 1 (AUPRC=0.228)
PMM 1	0.826	0.166174892703863	PMM 1 (AUPRC=0.228)
PMM 1	0.826388888888889	0.166201117318436	PMM 1 (AUPRC=0.228)
PMM 1	0.827	0.166242294291075	PMM 1 (AUPRC=0.228)
PMM 1	0.828	0.166309587573648	PMM 1 (AUPRC=0.228)
PMM 1	0.829	0.166376772812416	PMM 1 (AUPRC=0.228)
PMM 1	0.83	0.16644385026738	PMM 1 (AUPRC=0.228)
PMM 1	0.831	0.166510820197702	PMM 1 (AUPRC=0.228)
PMM 1	0.832	0.166577682861719	PMM 1 (AUPRC=0.228)
PMM 1	0.833	0.166644438516938	PMM 1 (AUPRC=0.228)
PMM 1	0.833333333333333	0.166666666666667	PMM 1 (AUPRC=0.228)
PMM 1	0.834	0.166755531858171	PMM 1 (AUPRC=0.228)
PMM 1	0.835	0.16688874083944	PMM 1 (AUPRC=0.228)
PMM 1	0.836	0.167021843367075	PMM 1 (AUPRC=0.228)
PMM 1	0.837	0.167154839568633	PMM 1 (AUPRC=0.228)
PMM 1	0.838	0.167287729571467	PMM 1 (AUPRC=0.228)
PMM 1	0.839	0.167420513502727	PMM 1 (AUPRC=0.228)
PMM 1	0.84	0.167553191489362	PMM 1 (AUPRC=0.228)
PMM 1	0.841	0.167685763658115	PMM 1 (AUPRC=0.228)
PMM 1	0.842	0.16781823013553	PMM 1 (AUPRC=0.228)
PMM 1	0.843	0.167950591047948	PMM 1 (AUPRC=0.228)
PMM 1	0.844	0.168082846521508	PMM 1 (AUPRC=0.228)
PMM 1	0.845	0.16821499668215	PMM 1 (AUPRC=0.228)
PMM 1	0.846	0.168347041655612	PMM 1 (AUPRC=0.228)
PMM 1	0.847	0.168478981567431	PMM 1 (AUPRC=0.228)
PMM 1	0.847222222222222	0.168508287292818	PMM 1 (AUPRC=0.228)
PMM 1	0.848	0.168610816542948	PMM 1 (AUPRC=0.228)
PMM 1	0.849	0.168742546707301	PMM 1 (AUPRC=0.228)
PMM 1	0.85	0.16887417218543	PMM 1 (AUPRC=0.228)
PMM 1	0.851	0.169005693102079	PMM 1 (AUPRC=0.228)
PMM 1	0.852	0.169137109581789	PMM 1 (AUPRC=0.228)
PMM 1	0.853	0.169268421748909	PMM 1 (AUPRC=0.228)
PMM 1	0.854	0.169399629727585	PMM 1 (AUPRC=0.228)
PMM 1	0.855	0.169530733641771	PMM 1 (AUPRC=0.228)
PMM 1	0.856	0.169661733615222	PMM 1 (AUPRC=0.228)
PMM 1	0.857	0.169792629771497	PMM 1 (AUPRC=0.228)
PMM 1	0.858	0.169923422233958	PMM 1 (AUPRC=0.228)
PMM 1	0.859	0.170054111125775	PMM 1 (AUPRC=0.228)
PMM 1	0.86	0.170184696569921	PMM 1 (AUPRC=0.228)
PMM 1	0.861	0.170315178689173	PMM 1 (AUPRC=0.228)
PMM 1	0.861111111111111	0.17032967032967	PMM 1 (AUPRC=0.228)
PMM 1	0.862	0.170475520787554	PMM 1 (AUPRC=0.228)
PMM 1	0.863	0.170639541270295	PMM 1 (AUPRC=0.228)
PMM 1	0.864	0.170803496902869	PMM 1 (AUPRC=0.228)
PMM 1	0.865	0.170967387723729	PMM 1 (AUPRC=0.228)
PMM 1	0.866	0.171131213771298	PMM 1 (AUPRC=0.228)
PMM 1	0.867	0.171294975083968	PMM 1 (AUPRC=0.228)
PMM 1	0.868	0.171458671700101	PMM 1 (AUPRC=0.228)
PMM 1	0.869	0.171622303658028	PMM 1 (AUPRC=0.228)
PMM 1	0.87	0.171785870996051	PMM 1 (AUPRC=0.228)
PMM 1	0.871	0.17194937375244	PMM 1 (AUPRC=0.228)
PMM 1	0.872	0.172112811965437	PMM 1 (AUPRC=0.228)
PMM 1	0.873	0.172276185673252	PMM 1 (AUPRC=0.228)
PMM 1	0.874	0.172439494914065	PMM 1 (AUPRC=0.228)
PMM 1	0.875	0.172602739726027	PMM 1 (AUPRC=0.228)
PMM 1	0.876	0.172765920147259	PMM 1 (AUPRC=0.228)
PMM 1	0.877	0.172929036215849	PMM 1 (AUPRC=0.228)
PMM 1	0.878	0.173092087969859	PMM 1 (AUPRC=0.228)
PMM 1	0.879	0.173255075447318	PMM 1 (AUPRC=0.228)
PMM 1	0.88	0.173417998686227	PMM 1 (AUPRC=0.228)
PMM 1	0.881	0.173580857724556	PMM 1 (AUPRC=0.228)
PMM 1	0.882	0.173743652600245	PMM 1 (AUPRC=0.228)
PMM 1	0.883	0.173906383351205	PMM 1 (AUPRC=0.228)
PMM 1	0.884	0.174069050015315	PMM 1 (AUPRC=0.228)
PMM 1	0.885	0.174231652630428	PMM 1 (AUPRC=0.228)
PMM 1	0.886	0.174394191234363	PMM 1 (AUPRC=0.228)
PMM 1	0.887	0.174556665864912	PMM 1 (AUPRC=0.228)
PMM 1	0.888	0.174719076559836	PMM 1 (AUPRC=0.228)
PMM 1	0.888888888888889	0.174863387978142	PMM 1 (AUPRC=0.228)
PMM 1	0.889	0.174881423356867	PMM 1 (AUPRC=0.228)
PMM 1	0.89	0.175043706293706	PMM 1 (AUPRC=0.228)
PMM 1	0.891	0.175205925408027	PMM 1 (AUPRC=0.228)
PMM 1	0.892	0.175368080737472	PMM 1 (AUPRC=0.228)
PMM 1	0.893	0.175530172319654	PMM 1 (AUPRC=0.228)
PMM 1	0.894	0.175692200192157	PMM 1 (AUPRC=0.228)
PMM 1	0.895	0.175854164392534	PMM 1 (AUPRC=0.228)
PMM 1	0.896	0.17601606495831	PMM 1 (AUPRC=0.228)
PMM 1	0.897	0.17617790192698	PMM 1 (AUPRC=0.228)
PMM 1	0.898	0.17633967533601	PMM 1 (AUPRC=0.228)
PMM 1	0.899	0.176501385222835	PMM 1 (AUPRC=0.228)
PMM 1	0.9	0.176663031624864	PMM 1 (AUPRC=0.228)
PMM 1	0.901	0.176824614579472	PMM 1 (AUPRC=0.228)
PMM 1	0.902	0.176986134124008	PMM 1 (AUPRC=0.228)
PMM 1	0.903	0.177147590295791	PMM 1 (AUPRC=0.228)
PMM 1	0.904	0.17730898313211	PMM 1 (AUPRC=0.228)
PMM 1	0.905	0.177470312670226	PMM 1 (AUPRC=0.228)
PMM 1	0.906	0.177631578947368	PMM 1 (AUPRC=0.228)
PMM 1	0.907	0.177792782000741	PMM 1 (AUPRC=0.228)
PMM 1	0.908	0.177953921867514	PMM 1 (AUPRC=0.228)
PMM 1	0.909	0.178114998584834	PMM 1 (AUPRC=0.228)
PMM 1	0.91	0.178276012189813	PMM 1 (AUPRC=0.228)
PMM 1	0.911	0.178436962719537	PMM 1 (AUPRC=0.228)
PMM 1	0.912	0.178597850211062	PMM 1 (AUPRC=0.228)
PMM 1	0.913	0.178758674701416	PMM 1 (AUPRC=0.228)
PMM 1	0.914	0.178919436227597	PMM 1 (AUPRC=0.228)
PMM 1	0	0	PMM 1 (AUPRC=0.228)
PMM 1	0.001	0.0347490347490347	PMM 1 (AUPRC=0.228)
PMM 1	0.002	0.0671641791044776	PMM 1 (AUPRC=0.228)
PMM 1	0.003	0.0974729241877256	PMM 1 (AUPRC=0.228)
PMM 1	0.004	0.125874125874126	PMM 1 (AUPRC=0.228)
PMM 1	0.005	0.152542372881356	PMM 1 (AUPRC=0.228)
PMM 1	0.006	0.177631578947368	PMM 1 (AUPRC=0.228)
PMM 1	0.007	0.201277955271566	PMM 1 (AUPRC=0.228)
PMM 1	0.008	0.22360248447205	PMM 1 (AUPRC=0.228)
PMM 1	0.009	0.244712990936556	PMM 1 (AUPRC=0.228)
PMM 1	0.01	0.264705882352941	PMM 1 (AUPRC=0.228)
PMM 1	0.011	0.283667621776504	PMM 1 (AUPRC=0.228)
PMM 1	0.012	0.301675977653631	PMM 1 (AUPRC=0.228)
PMM 1	0.013	0.318801089918256	PMM 1 (AUPRC=0.228)
PMM 1	0.014	0.335106382978724	PMM 1 (AUPRC=0.228)
PMM 1	0.015	0.350649350649351	PMM 1 (AUPRC=0.228)
PMM 1	0.016	0.365482233502538	PMM 1 (AUPRC=0.228)
PMM 1	0.017	0.379652605459057	PMM 1 (AUPRC=0.228)
PMM 1	0.018	0.393203883495146	PMM 1 (AUPRC=0.228)
PMM 1	0.019	0.406175771971497	PMM 1 (AUPRC=0.228)
PMM 1	0.02	0.418604651162791	PMM 1 (AUPRC=0.228)
PMM 1	0.021	0.430523917995444	PMM 1 (AUPRC=0.228)
PMM 1	0.022	0.441964285714286	PMM 1 (AUPRC=0.228)
PMM 1	0.023	0.452954048140044	PMM 1 (AUPRC=0.228)
PMM 1	0.024	0.463519313304721	PMM 1 (AUPRC=0.228)
PMM 1	0.025	0.473684210526316	PMM 1 (AUPRC=0.228)
PMM 1	0.026	0.483471074380165	PMM 1 (AUPRC=0.228)
PMM 1	0.027	0.49290060851927	PMM 1 (AUPRC=0.228)
PMM 1	0.0277777777777778	0.5	PMM 1 (AUPRC=0.228)
PMM 1	0.0277777777777778	0.333333333333333	PMM 1 (AUPRC=0.228)
PMM 1	0.0277777777777778	0.25	PMM 1 (AUPRC=0.228)
PMM 1	0.028	0.251497005988024	PMM 1 (AUPRC=0.228)
PMM 1	0.029	0.258160237388724	PMM 1 (AUPRC=0.228)
PMM 1	0.03	0.264705882352941	PMM 1 (AUPRC=0.228)
PMM 1	0.031	0.271137026239067	PMM 1 (AUPRC=0.228)
PMM 1	0.032	0.277456647398844	PMM 1 (AUPRC=0.228)
PMM 1	0.033	0.283667621776504	PMM 1 (AUPRC=0.228)
PMM 1	0.034	0.289772727272727	PMM 1 (AUPRC=0.228)
PMM 1	0.035	0.295774647887324	PMM 1 (AUPRC=0.228)
PMM 1	0.036	0.301675977653631	PMM 1 (AUPRC=0.228)
PMM 1	0.037	0.307479224376731	PMM 1 (AUPRC=0.228)
PMM 1	0.038	0.313186813186813	PMM 1 (AUPRC=0.228)
PMM 1	0.039	0.318801089918256	PMM 1 (AUPRC=0.228)
PMM 1	0.04	0.324324324324324	PMM 1 (AUPRC=0.228)
PMM 1	0.041	0.329758713136729	PMM 1 (AUPRC=0.228)
PMM 1	0.042	0.335106382978723	PMM 1 (AUPRC=0.228)
PMM 1	0.043	0.340369393139842	PMM 1 (AUPRC=0.228)
PMM 1	0.044	0.345549738219895	PMM 1 (AUPRC=0.228)
PMM 1	0.045	0.350649350649351	PMM 1 (AUPRC=0.228)
PMM 1	0.046	0.355670103092784	PMM 1 (AUPRC=0.228)
PMM 1	0.047	0.360613810741688	PMM 1 (AUPRC=0.228)
PMM 1	0.048	0.365482233502538	PMM 1 (AUPRC=0.228)
PMM 1	0.049	0.370277078085642	PMM 1 (AUPRC=0.228)
PMM 1	0.05	0.375	PMM 1 (AUPRC=0.228)
PMM 1	0.051	0.379652605459057	PMM 1 (AUPRC=0.228)
PMM 1	0.052	0.384236453201971	PMM 1 (AUPRC=0.228)
PMM 1	0.053	0.388753056234719	PMM 1 (AUPRC=0.228)
PMM 1	0.054	0.393203883495146	PMM 1 (AUPRC=0.228)
PMM 1	0.055	0.397590361445783	PMM 1 (AUPRC=0.228)
PMM 1	0.0555555555555556	0.4	PMM 1 (AUPRC=0.228)
PMM 1	0.056	0.401913875598086	PMM 1 (AUPRC=0.228)
PMM 1	0.057	0.406175771971496	PMM 1 (AUPRC=0.228)
PMM 1	0.058	0.410377358490566	PMM 1 (AUPRC=0.228)
PMM 1	0.059	0.414519906323185	PMM 1 (AUPRC=0.228)
PMM 1	0.06	0.418604651162791	PMM 1 (AUPRC=0.228)
PMM 1	0.061	0.422632794457275	PMM 1 (AUPRC=0.228)
PMM 1	0.062	0.426605504587156	PMM 1 (AUPRC=0.228)
PMM 1	0.063	0.430523917995444	PMM 1 (AUPRC=0.228)
PMM 1	0.064	0.434389140271493	PMM 1 (AUPRC=0.228)
PMM 1	0.065	0.438202247191011	PMM 1 (AUPRC=0.228)
PMM 1	0.066	0.441964285714286	PMM 1 (AUPRC=0.228)
PMM 1	0.067	0.445676274944568	PMM 1 (AUPRC=0.228)
PMM 1	0.068	0.449339207048458	PMM 1 (AUPRC=0.228)
PMM 1	0.069	0.452954048140044	PMM 1 (AUPRC=0.228)
PMM 1	0.07	0.456521739130435	PMM 1 (AUPRC=0.228)
PMM 1	0.071	0.460043196544276	PMM 1 (AUPRC=0.228)
PMM 1	0.072	0.463519313304721	PMM 1 (AUPRC=0.228)
PMM 1	0.073	0.466950959488273	PMM 1 (AUPRC=0.228)
PMM 1	0.074	0.470338983050848	PMM 1 (AUPRC=0.228)
PMM 1	0.075	0.473684210526316	PMM 1 (AUPRC=0.228)
PMM 1	0.076	0.476987447698745	PMM 1 (AUPRC=0.228)
PMM 1	0.077	0.48024948024948	PMM 1 (AUPRC=0.228)
PMM 1	0.078	0.483471074380165	PMM 1 (AUPRC=0.228)
PMM 1	0.079	0.486652977412731	PMM 1 (AUPRC=0.228)
PMM 1	0.08	0.489795918367347	PMM 1 (AUPRC=0.228)
PMM 1	0.081	0.49290060851927	PMM 1 (AUPRC=0.228)
PMM 1	0.082	0.495967741935484	PMM 1 (AUPRC=0.228)
PMM 1	0.083	0.498997995991984	PMM 1 (AUPRC=0.228)
PMM 1	0.0833333333333333	0.5	PMM 1 (AUPRC=0.228)
PMM 1	0.0833333333333333	0.428571428571429	PMM 1 (AUPRC=0.228)
PMM 1	0.0833333333333333	0.375	PMM 1 (AUPRC=0.228)
PMM 1	0.0833333333333333	0.333333333333333	PMM 1 (AUPRC=0.228)
PMM 1	0.084	0.335106382978723	PMM 1 (AUPRC=0.228)
PMM 1	0.085	0.337748344370861	PMM 1 (AUPRC=0.228)
PMM 1	0.086	0.340369393139842	PMM 1 (AUPRC=0.228)
PMM 1	0.087	0.342969776609724	PMM 1 (AUPRC=0.228)
PMM 1	0.088	0.345549738219895	PMM 1 (AUPRC=0.228)
PMM 1	0.089	0.348109517601043	PMM 1 (AUPRC=0.228)
PMM 1	0.09	0.350649350649351	PMM 1 (AUPRC=0.228)
PMM 1	0.091	0.353169469598965	PMM 1 (AUPRC=0.228)
PMM 1	0.092	0.355670103092784	PMM 1 (AUPRC=0.228)
PMM 1	0.093	0.358151476251605	PMM 1 (AUPRC=0.228)
PMM 1	0.094	0.360613810741688	PMM 1 (AUPRC=0.228)
PMM 1	0.095	0.363057324840764	PMM 1 (AUPRC=0.228)
PMM 1	0.096	0.365482233502538	PMM 1 (AUPRC=0.228)
PMM 1	0.097	0.367888748419722	PMM 1 (AUPRC=0.228)
PMM 1	0.098	0.370277078085642	PMM 1 (AUPRC=0.228)
PMM 1	0.099	0.372647427854454	PMM 1 (AUPRC=0.228)
PMM 1	0.1	0.375	PMM 1 (AUPRC=0.228)
PMM 1	0.101	0.37733499377335	PMM 1 (AUPRC=0.228)
PMM 1	0.102	0.379652605459057	PMM 1 (AUPRC=0.228)
PMM 1	0.103	0.381953028430161	PMM 1 (AUPRC=0.228)
PMM 1	0.104	0.38423645320197	PMM 1 (AUPRC=0.228)
PMM 1	0.105	0.386503067484663	PMM 1 (AUPRC=0.228)
PMM 1	0.106	0.388753056234719	PMM 1 (AUPRC=0.228)
PMM 1	0.107	0.390986601705238	PMM 1 (AUPRC=0.228)
PMM 1	0.108	0.393203883495146	PMM 1 (AUPRC=0.228)
PMM 1	0.109	0.39540507859734	PMM 1 (AUPRC=0.228)
PMM 1	0.11	0.397590361445783	PMM 1 (AUPRC=0.228)
PMM 1	0.111	0.399759903961585	PMM 1 (AUPRC=0.228)
PMM 1	0.111111111111111	0.4	PMM 1 (AUPRC=0.228)
PMM 1	0.111111111111111	0.363636363636364	PMM 1 (AUPRC=0.228)
PMM 1	0.111111111111111	0.333333333333333	PMM 1 (AUPRC=0.228)
PMM 1	0.112	0.335106382978723	PMM 1 (AUPRC=0.228)
PMM 1	0.113	0.337089824328803	PMM 1 (AUPRC=0.228)
PMM 1	0.114	0.339061467283543	PMM 1 (AUPRC=0.228)
PMM 1	0.115	0.341021416803954	PMM 1 (AUPRC=0.228)
PMM 1	0.116	0.342969776609724	PMM 1 (AUPRC=0.228)
PMM 1	0.117	0.344906649197511	PMM 1 (AUPRC=0.228)
PMM 1	0.118	0.346832135858916	PMM 1 (AUPRC=0.228)
PMM 1	0.119	0.348746336698144	PMM 1 (AUPRC=0.228)
PMM 1	0.12	0.350649350649351	PMM 1 (AUPRC=0.228)
PMM 1	0.121	0.352541275493687	PMM 1 (AUPRC=0.228)
PMM 1	0.122	0.354422207876049	PMM 1 (AUPRC=0.228)
PMM 1	0.123	0.356292243321532	PMM 1 (AUPRC=0.228)
PMM 1	0.124	0.358151476251605	PMM 1 (AUPRC=0.228)
PMM 1	0.125	0.36	PMM 1 (AUPRC=0.228)
PMM 1	0.126	0.361837906828334	PMM 1 (AUPRC=0.228)
PMM 1	0.127	0.363665287941457	PMM 1 (AUPRC=0.228)
PMM 1	0.128	0.365482233502538	PMM 1 (AUPRC=0.228)
PMM 1	0.129	0.367288832647896	PMM 1 (AUPRC=0.228)
PMM 1	0.13	0.369085173501577	PMM 1 (AUPRC=0.228)
PMM 1	0.131	0.370871343189682	PMM 1 (AUPRC=0.228)
PMM 1	0.132	0.372647427854454	PMM 1 (AUPRC=0.228)
PMM 1	0.133	0.374413512668126	PMM 1 (AUPRC=0.228)
PMM 1	0.134	0.376169681846538	PMM 1 (AUPRC=0.228)
PMM 1	0.135	0.37791601866252	PMM 1 (AUPRC=0.228)
PMM 1	0.136	0.379652605459057	PMM 1 (AUPRC=0.228)
PMM 1	0.137	0.381379523662233	PMM 1 (AUPRC=0.228)
PMM 1	0.138	0.383096853793954	PMM 1 (AUPRC=0.228)
PMM 1	0.138888888888889	0.384615384615385	PMM 1 (AUPRC=0.228)
PMM 1	0.138888888888889	0.357142857142857	PMM 1 (AUPRC=0.228)
PMM 1	0.138888888888889	0.333333333333333	PMM 1 (AUPRC=0.228)
PMM 1	0.138888888888889	0.3125	PMM 1 (AUPRC=0.228)
PMM 1	0.139	0.31267183204199	PMM 1 (AUPRC=0.228)
PMM 1	0.14	0.314214463840399	PMM 1 (AUPRC=0.228)
PMM 1	0.141	0.315750186613586	PMM 1 (AUPRC=0.228)
PMM 1	0.142	0.317279046673287	PMM 1 (AUPRC=0.228)
PMM 1	0.143	0.318801089918256	PMM 1 (AUPRC=0.228)
PMM 1	0.144	0.320316361838853	PMM 1 (AUPRC=0.228)
PMM 1	0.145	0.321824907521578	PMM 1 (AUPRC=0.228)
PMM 1	0.146	0.323326771653543	PMM 1 (AUPRC=0.228)
PMM 1	0.147	0.324821998526884	PMM 1 (AUPRC=0.228)
PMM 1	0.148	0.326310632043116	PMM 1 (AUPRC=0.228)
PMM 1	0.149	0.327792715717429	PMM 1 (AUPRC=0.228)
PMM 1	0.15	0.329268292682927	PMM 1 (AUPRC=0.228)
PMM 1	0.151	0.330737405694816	PMM 1 (AUPRC=0.228)
PMM 1	0.152	0.332200097134531	PMM 1 (AUPRC=0.228)
PMM 1	0.153	0.333656409013811	PMM 1 (AUPRC=0.228)
PMM 1	0.154	0.335106382978723	PMM 1 (AUPRC=0.228)
PMM 1	0.155	0.336550060313631	PMM 1 (AUPRC=0.228)
PMM 1	0.156	0.337987481945113	PMM 1 (AUPRC=0.228)
PMM 1	0.157	0.339418688445832	PMM 1 (AUPRC=0.228)
PMM 1	0.158	0.340843720038351	PMM 1 (AUPRC=0.228)
PMM 1	0.159	0.3422626165989	PMM 1 (AUPRC=0.228)
PMM 1	0.16	0.343675417661098	PMM 1 (AUPRC=0.228)
PMM 1	0.161	0.345082162419624	PMM 1 (AUPRC=0.228)
PMM 1	0.162	0.34648288973384	PMM 1 (AUPRC=0.228)
PMM 1	0.163	0.347877638131373	PMM 1 (AUPRC=0.228)
PMM 1	0.164	0.349266445811642	PMM 1 (AUPRC=0.228)
PMM 1	0.165	0.350649350649351	PMM 1 (AUPRC=0.228)
PMM 1	0.166	0.352026390197927	PMM 1 (AUPRC=0.228)
PMM 1	0.166666666666667	0.352941176470588	PMM 1 (AUPRC=0.228)
PMM 1	0.166666666666667	0.333333333333333	PMM 1 (AUPRC=0.228)
PMM 1	0.166666666666667	0.315789473684211	PMM 1 (AUPRC=0.228)
PMM 1	0.166666666666667	0.3	PMM 1 (AUPRC=0.228)
PMM 1	0.166666666666667	0.285714285714286	PMM 1 (AUPRC=0.228)
PMM 1	0.166666666666667	0.272727272727273	PMM 1 (AUPRC=0.228)
PMM 1	0.166666666666667	0.260869565217391	PMM 1 (AUPRC=0.228)
PMM 1	0.166666666666667	0.25	PMM 1 (AUPRC=0.228)
PMM 1	0.166666666666667	0.24	PMM 1 (AUPRC=0.228)
PMM 1	0.166666666666667	0.230769230769231	PMM 1 (AUPRC=0.228)
PMM 1	0.166666666666667	0.222222222222222	PMM 1 (AUPRC=0.228)
PMM 1	0.166666666666667	0.214285714285714	PMM 1 (AUPRC=0.228)
PMM 1	0.166666666666667	0.206896551724138	PMM 1 (AUPRC=0.228)
PMM 1	0.166666666666667	0.2	PMM 1 (AUPRC=0.228)
PMM 1	0.167	0.20031987205118	PMM 1 (AUPRC=0.228)
PMM 1	0.168	0.201277955271566	PMM 1 (AUPRC=0.228)
PMM 1	0.169	0.202233745512565	PMM 1 (AUPRC=0.228)
PMM 1	0.17	0.203187250996016	PMM 1 (AUPRC=0.228)
PMM 1	0.171	0.204138479904497	PMM 1 (AUPRC=0.228)
PMM 1	0.172	0.205087440381558	PMM 1 (AUPRC=0.228)
PMM 1	0.173	0.206034140531957	PMM 1 (AUPRC=0.228)
PMM 1	0.174	0.206978588421887	PMM 1 (AUPRC=0.228)
PMM 1	0.175	0.207920792079208	PMM 1 (AUPRC=0.228)
PMM 1	0.176	0.208860759493671	PMM 1 (AUPRC=0.228)
PMM 1	0.177	0.209798498617147	PMM 1 (AUPRC=0.228)
PMM 1	0.178	0.210734017363852	PMM 1 (AUPRC=0.228)
PMM 1	0.179	0.211667323610564	PMM 1 (AUPRC=0.228)
PMM 1	0.18	0.21259842519685	PMM 1 (AUPRC=0.228)
PMM 1	0.181	0.213527329925285	PMM 1 (AUPRC=0.228)
PMM 1	0.182	0.214454045561665	PMM 1 (AUPRC=0.228)
PMM 1	0.183	0.21537857983523	PMM 1 (AUPRC=0.228)
PMM 1	0.184	0.216300940438871	PMM 1 (AUPRC=0.228)
PMM 1	0.185	0.217221135029354	PMM 1 (AUPRC=0.228)
PMM 1	0.186	0.218139171227522	PMM 1 (AUPRC=0.228)
PMM 1	0.187	0.219055056618508	PMM 1 (AUPRC=0.228)
PMM 1	0.188	0.21996879875195	PMM 1 (AUPRC=0.228)
PMM 1	0.189	0.220880405142189	PMM 1 (AUPRC=0.228)
PMM 1	0.19	0.221789883268483	PMM 1 (AUPRC=0.228)
PMM 1	0.191	0.222697240575204	PMM 1 (AUPRC=0.228)
PMM 1	0.192	0.22360248447205	PMM 1 (AUPRC=0.228)
PMM 1	0.193	0.224505622334238	PMM 1 (AUPRC=0.228)
PMM 1	0.194	0.225406661502711	PMM 1 (AUPRC=0.228)
PMM 1	0.194444444444444	0.225806451612903	PMM 1 (AUPRC=0.228)
PMM 1	0.194444444444444	0.21875	PMM 1 (AUPRC=0.228)
PMM 1	0.194444444444444	0.212121212121212	PMM 1 (AUPRC=0.228)
PMM 1	0.194444444444444	0.205882352941176	PMM 1 (AUPRC=0.228)
PMM 1	0.194444444444444	0.2	PMM 1 (AUPRC=0.228)
PMM 1	0.195	0.200456881781839	PMM 1 (AUPRC=0.228)
PMM 1	0.196	0.201277955271566	PMM 1 (AUPRC=0.228)
PMM 1	0.197	0.202097344124017	PMM 1 (AUPRC=0.228)
PMM 1	0.198	0.202915053518561	PMM 1 (AUPRC=0.228)
PMM 1	0.199	0.203731088613355	PMM 1 (AUPRC=0.228)
PMM 1	0.2	0.204545454545455	PMM 1 (AUPRC=0.228)
PMM 1	0.201	0.205358156430923	PMM 1 (AUPRC=0.228)
PMM 1	0.202	0.206169199364935	PMM 1 (AUPRC=0.228)
PMM 1	0.203	0.206978588421887	PMM 1 (AUPRC=0.228)
PMM 1	0.204	0.2077863286555	PMM 1 (AUPRC=0.228)
PMM 1	0.205	0.208592425098926	PMM 1 (AUPRC=0.228)
PMM 1	0.206	0.209396882764852	PMM 1 (AUPRC=0.228)
PMM 1	0.207	0.210199706645605	PMM 1 (AUPRC=0.228)
PMM 1	0.208	0.211000901713255	PMM 1 (AUPRC=0.228)
PMM 1	0.209	0.211800472919716	PMM 1 (AUPRC=0.228)
PMM 1	0.21	0.21259842519685	PMM 1 (AUPRC=0.228)
PMM 1	0.211	0.213394763456568	PMM 1 (AUPRC=0.228)
PMM 1	0.212	0.21418949259093	PMM 1 (AUPRC=0.228)
PMM 1	0.213	0.214982617472244	PMM 1 (AUPRC=0.228)
PMM 1	0.214	0.215774142953171	PMM 1 (AUPRC=0.228)
PMM 1	0.215	0.216564073866816	PMM 1 (AUPRC=0.228)
PMM 1	0.216	0.217352415026834	PMM 1 (AUPRC=0.228)
PMM 1	0.217	0.218139171227522	PMM 1 (AUPRC=0.228)
PMM 1	0.218	0.218924347243919	PMM 1 (AUPRC=0.228)
PMM 1	0.219	0.219707947831903	PMM 1 (AUPRC=0.228)
PMM 1	0.22	0.220489977728285	PMM 1 (AUPRC=0.228)
PMM 1	0.221	0.221270441650907	PMM 1 (AUPRC=0.228)
PMM 1	0.222	0.222049344298733	PMM 1 (AUPRC=0.228)
PMM 1	0.222222222222222	0.222222222222222	PMM 1 (AUPRC=0.228)
PMM 1	0.223	0.222826690351948	PMM 1 (AUPRC=0.228)
PMM 1	0.224	0.22360248447205	PMM 1 (AUPRC=0.228)
PMM 1	0.225	0.224376731301939	PMM 1 (AUPRC=0.228)
PMM 1	0.226	0.225149435466017	PMM 1 (AUPRC=0.228)
PMM 1	0.227	0.225920601570275	PMM 1 (AUPRC=0.228)
PMM 1	0.228	0.226690234202386	PMM 1 (AUPRC=0.228)
PMM 1	0.229	0.227458337931796	PMM 1 (AUPRC=0.228)
PMM 1	0.23	0.228224917309813	PMM 1 (AUPRC=0.228)
PMM 1	0.231	0.228989976869699	PMM 1 (AUPRC=0.228)
PMM 1	0.232	0.229753521126761	PMM 1 (AUPRC=0.228)
PMM 1	0.233	0.230515554578432	PMM 1 (AUPRC=0.228)
PMM 1	0.234	0.231276081704371	PMM 1 (AUPRC=0.228)
PMM 1	0.235	0.232035106966539	PMM 1 (AUPRC=0.228)
PMM 1	0.236	0.232792634809294	PMM 1 (AUPRC=0.228)
PMM 1	0.237	0.233548669659477	PMM 1 (AUPRC=0.228)
PMM 1	0.238	0.234303215926493	PMM 1 (AUPRC=0.228)
PMM 1	0.239	0.235056278002404	PMM 1 (AUPRC=0.228)
PMM 1	0.24	0.235807860262009	PMM 1 (AUPRC=0.228)
PMM 1	0.241	0.236557967062929	PMM 1 (AUPRC=0.228)
PMM 1	0.242	0.237306602745696	PMM 1 (AUPRC=0.228)
PMM 1	0.243	0.23805377163383	PMM 1 (AUPRC=0.228)
PMM 1	0.244	0.238799478033928	PMM 1 (AUPRC=0.228)
PMM 1	0.245	0.239543726235741	PMM 1 (AUPRC=0.228)
PMM 1	0.246	0.240286520512264	PMM 1 (AUPRC=0.228)
PMM 1	0.247	0.241027865119809	PMM 1 (AUPRC=0.228)
PMM 1	0.248	0.241767764298094	PMM 1 (AUPRC=0.228)
PMM 1	0.249	0.242506222270317	PMM 1 (AUPRC=0.228)
PMM 1	0.25	0.243243243243243	PMM 1 (AUPRC=0.228)
PMM 1	0.251	0.243978831407279	PMM 1 (AUPRC=0.228)
PMM 1	0.252	0.244712990936556	PMM 1 (AUPRC=0.228)
PMM 1	0.253	0.245445725989005	PMM 1 (AUPRC=0.228)
PMM 1	0.254	0.24617704070644	PMM 1 (AUPRC=0.228)
PMM 1	0.255	0.246906939214632	PMM 1 (AUPRC=0.228)
PMM 1	0.256	0.247635425623388	PMM 1 (AUPRC=0.228)
PMM 1	0.257	0.248362504026629	PMM 1 (AUPRC=0.228)
PMM 1	0.258	0.249088178502467	PMM 1 (AUPRC=0.228)
PMM 1	0.259	0.249812453113278	PMM 1 (AUPRC=0.228)
PMM 1	0.26	0.250535331905782	PMM 1 (AUPRC=0.228)
PMM 1	0.261	0.251256818911114	PMM 1 (AUPRC=0.228)
PMM 1	0.262	0.251976918144903	PMM 1 (AUPRC=0.228)
PMM 1	0.263	0.252695633607345	PMM 1 (AUPRC=0.228)
PMM 1	0.264	0.253412969283276	PMM 1 (AUPRC=0.228)
PMM 1	0.265	0.254128929142248	PMM 1 (AUPRC=0.228)
PMM 1	0.266	0.254843517138599	PMM 1 (AUPRC=0.228)
PMM 1	0.267	0.255556737211528	PMM 1 (AUPRC=0.228)
PMM 1	0.268	0.256268593285168	PMM 1 (AUPRC=0.228)
PMM 1	0.269	0.256979089268655	PMM 1 (AUPRC=0.228)
PMM 1	0.27	0.257688229056204	PMM 1 (AUPRC=0.228)
PMM 1	0.271	0.258396016527174	PMM 1 (AUPRC=0.228)
PMM 1	0.272	0.259102455546147	PMM 1 (AUPRC=0.228)
PMM 1	0.273	0.25980754996299	PMM 1 (AUPRC=0.228)
PMM 1	0.274	0.26051130361293	PMM 1 (AUPRC=0.228)
PMM 1	0.275	0.261213720316623	PMM 1 (AUPRC=0.228)
PMM 1	0.276	0.261914803880219	PMM 1 (AUPRC=0.228)
PMM 1	0.277	0.262614558095439	PMM 1 (AUPRC=0.228)
PMM 1	0.277777777777778	0.263157894736842	PMM 1 (AUPRC=0.228)
PMM 1	0.277777777777778	0.256410256410256	PMM 1 (AUPRC=0.228)
PMM 1	0.277777777777778	0.25	PMM 1 (AUPRC=0.228)
PMM 1	0.277777777777778	0.24390243902439	PMM 1 (AUPRC=0.228)
PMM 1	0.278	0.243954758190328	PMM 1 (AUPRC=0.228)
PMM 1	0.279	0.244189438879704	PMM 1 (AUPRC=0.228)
PMM 1	0.28	0.244422890397672	PMM 1 (AUPRC=0.228)
PMM 1	0.281	0.244655122375931	PMM 1 (AUPRC=0.228)
PMM 1	0.282	0.244886144345812	PMM 1 (AUPRC=0.228)
PMM 1	0.283	0.245115965739582	PMM 1 (AUPRC=0.228)
PMM 1	0.284	0.245344595891726	PMM 1 (AUPRC=0.228)
PMM 1	0.285	0.245572044040211	PMM 1 (AUPRC=0.228)
PMM 1	0.286	0.245798319327731	PMM 1 (AUPRC=0.228)
PMM 1	0.287	0.246023430802934	PMM 1 (AUPRC=0.228)
PMM 1	0.287037037037037	0.246031746031746	PMM 1 (AUPRC=0.228)
PMM 1	0.288	0.246247387421623	PMM 1 (AUPRC=0.228)
PMM 1	0.289	0.246470198047948	PMM 1 (AUPRC=0.228)
PMM 1	0.29	0.246691871455577	PMM 1 (AUPRC=0.228)
PMM 1	0.291	0.246912416328839	PMM 1 (AUPRC=0.228)
PMM 1	0.292	0.247131841263871	PMM 1 (AUPRC=0.228)
PMM 1	0.293	0.247350154769721	PMM 1 (AUPRC=0.228)
PMM 1	0.294	0.247567365269461	PMM 1 (AUPRC=0.228)
PMM 1	0.295	0.24778348110126	PMM 1 (AUPRC=0.228)
PMM 1	0.296	0.247998510519456	PMM 1 (AUPRC=0.228)
PMM 1	0.296296296296296	0.248062015503876	PMM 1 (AUPRC=0.228)
PMM 1	0.297	0.248212461695608	PMM 1 (AUPRC=0.228)
PMM 1	0.298	0.248425342719526	PMM 1 (AUPRC=0.228)
PMM 1	0.299	0.248637161600296	PMM 1 (AUPRC=0.228)
PMM 1	0.3	0.248847926267281	PMM 1 (AUPRC=0.228)
PMM 1	0.301	0.249057644571113	PMM 1 (AUPRC=0.228)
PMM 1	0.302	0.249266324284666	PMM 1 (AUPRC=0.228)
PMM 1	0.303	0.249473973104016	PMM 1 (AUPRC=0.228)
PMM 1	0.304	0.249680598649389	PMM 1 (AUPRC=0.228)
PMM 1	0.305	0.24988620846609	PMM 1 (AUPRC=0.228)
PMM 1	0.305555555555556	0.25	PMM 1 (AUPRC=0.228)
PMM 1	0.306	0.250272628135224	PMM 1 (AUPRC=0.228)
PMM 1	0.307	0.25088531735222	PMM 1 (AUPRC=0.228)
PMM 1	0.308	0.251497005988024	PMM 1 (AUPRC=0.228)
PMM 1	0.309	0.252107696491705	PMM 1 (AUPRC=0.228)
PMM 1	0.31	0.252717391304348	PMM 1 (AUPRC=0.228)
PMM 1	0.311	0.253326092859082	PMM 1 (AUPRC=0.228)
PMM 1	0.312	0.253933803581118	PMM 1 (AUPRC=0.228)
PMM 1	0.313	0.254540525887774	PMM 1 (AUPRC=0.228)
PMM 1	0.314	0.255146262188516	PMM 1 (AUPRC=0.228)
PMM 1	0.315	0.25575101488498	PMM 1 (AUPRC=0.228)
PMM 1	0.316	0.256354786371011	PMM 1 (AUPRC=0.228)
PMM 1	0.317	0.256957579032694	PMM 1 (AUPRC=0.228)
PMM 1	0.318	0.25755939524838	PMM 1 (AUPRC=0.228)
PMM 1	0.319	0.258160237388724	PMM 1 (AUPRC=0.228)
PMM 1	0.32	0.258760107816712	PMM 1 (AUPRC=0.228)
PMM 1	0.321	0.259359008887692	PMM 1 (AUPRC=0.228)
PMM 1	0.322	0.259956942949408	PMM 1 (AUPRC=0.228)
PMM 1	0.323	0.260553912342027	PMM 1 (AUPRC=0.228)
PMM 1	0.324	0.261149919398173	PMM 1 (AUPRC=0.228)
PMM 1	0.325	0.261744966442953	PMM 1 (AUPRC=0.228)
PMM 1	0.326	0.262339055793991	PMM 1 (AUPRC=0.228)
PMM 1	0.327	0.262932189761458	PMM 1 (AUPRC=0.228)
PMM 1	0.328	0.263524370648099	PMM 1 (AUPRC=0.228)
PMM 1	0.329	0.264115600749264	PMM 1 (AUPRC=0.228)
PMM 1	0.33	0.264705882352941	PMM 1 (AUPRC=0.228)
PMM 1	0.331	0.265295217739781	PMM 1 (AUPRC=0.228)
PMM 1	0.332	0.265883609183129	PMM 1 (AUPRC=0.228)
PMM 1	0.333	0.266471058949053	PMM 1 (AUPRC=0.228)
PMM 1	0.333333333333333	0.266666666666667	PMM 1 (AUPRC=0.228)
PMM 1	0.333333333333333	0.260869565217391	PMM 1 (AUPRC=0.228)
PMM 1	0.333333333333333	0.25531914893617	PMM 1 (AUPRC=0.228)
PMM 1	0.333333333333333	0.25	PMM 1 (AUPRC=0.228)
PMM 1	0.333333333333333	0.244897959183673	PMM 1 (AUPRC=0.228)
PMM 1	0.333333333333333	0.24	PMM 1 (AUPRC=0.228)
PMM 1	0.333333333333333	0.235294117647059	PMM 1 (AUPRC=0.228)
PMM 1	0.333333333333333	0.230769230769231	PMM 1 (AUPRC=0.228)
PMM 1	0.334	0.23101752228712	PMM 1 (AUPRC=0.228)
PMM 1	0.335	0.231389102072141	PMM 1 (AUPRC=0.228)
PMM 1	0.336	0.231759656652361	PMM 1 (AUPRC=0.228)
PMM 1	0.337	0.232129190264809	PMM 1 (AUPRC=0.228)
PMM 1	0.338	0.232497707123204	PMM 1 (AUPRC=0.228)
PMM 1	0.339	0.232865211418104	PMM 1 (AUPRC=0.228)
PMM 1	0.34	0.233231707317073	PMM 1 (AUPRC=0.228)
PMM 1	0.341	0.233597198964835	PMM 1 (AUPRC=0.228)
PMM 1	0.342	0.23396169048343	PMM 1 (AUPRC=0.228)
PMM 1	0.343	0.23432518597237	PMM 1 (AUPRC=0.228)
PMM 1	0.344	0.234687689508793	PMM 1 (AUPRC=0.228)
PMM 1	0.345	0.235049205147615	PMM 1 (AUPRC=0.228)
PMM 1	0.346	0.235409736921681	PMM 1 (AUPRC=0.228)
PMM 1	0.347	0.235769288841915	PMM 1 (AUPRC=0.228)
PMM 1	0.347222222222222	0.235849056603774	PMM 1 (AUPRC=0.228)
PMM 1	0.348	0.236127864897467	PMM 1 (AUPRC=0.228)
PMM 1	0.349	0.236485469055865	PMM 1 (AUPRC=0.228)
PMM 1	0.35	0.236842105263158	PMM 1 (AUPRC=0.228)
PMM 1	0.351	0.237197777444061	PMM 1 (AUPRC=0.228)
PMM 1	0.352	0.2375524895021	PMM 1 (AUPRC=0.228)
PMM 1	0.353	0.237906245319754	PMM 1 (AUPRC=0.228)
PMM 1	0.354	0.2382590487586	PMM 1 (AUPRC=0.228)
PMM 1	0.355	0.238610903659447	PMM 1 (AUPRC=0.228)
PMM 1	0.356	0.238961813842482	PMM 1 (AUPRC=0.228)
PMM 1	0.357	0.239311783107404	PMM 1 (AUPRC=0.228)
PMM 1	0.358	0.239660815233561	PMM 1 (AUPRC=0.228)
PMM 1	0.359	0.240008913980092	PMM 1 (AUPRC=0.228)
PMM 1	0.36	0.240356083086053	PMM 1 (AUPRC=0.228)
PMM 1	0.361	0.240702326270559	PMM 1 (AUPRC=0.228)
PMM 1	0.361111111111111	0.240740740740741	PMM 1 (AUPRC=0.228)
PMM 1	0.361111111111111	0.236363636363636	PMM 1 (AUPRC=0.228)
PMM 1	0.362	0.236807675534235	PMM 1 (AUPRC=0.228)
PMM 1	0.363	0.237306602745696	PMM 1 (AUPRC=0.228)
PMM 1	0.364	0.23780487804878	PMM 1 (AUPRC=0.228)
PMM 1	0.365	0.238302502720348	PMM 1 (AUPRC=0.228)
PMM 1	0.366	0.238799478033928	PMM 1 (AUPRC=0.228)
PMM 1	0.367	0.239295805259726	PMM 1 (AUPRC=0.228)
PMM 1	0.368	0.239791485664639	PMM 1 (AUPRC=0.228)
PMM 1	0.369	0.240286520512264	PMM 1 (AUPRC=0.228)
PMM 1	0.37	0.240780911062907	PMM 1 (AUPRC=0.228)
PMM 1	0.371	0.241274658573596	PMM 1 (AUPRC=0.228)
PMM 1	0.372	0.241767764298094	PMM 1 (AUPRC=0.228)
PMM 1	0.373	0.242260229486902	PMM 1 (AUPRC=0.228)
PMM 1	0.374	0.242752055387278	PMM 1 (AUPRC=0.228)
PMM 1	0.375	0.243243243243243	PMM 1 (AUPRC=0.228)
PMM 1	0.376	0.243733794295592	PMM 1 (AUPRC=0.228)
PMM 1	0.377	0.244223709781905	PMM 1 (AUPRC=0.228)
PMM 1	0.378	0.244712990936556	PMM 1 (AUPRC=0.228)
PMM 1	0.379	0.245201638990727	PMM 1 (AUPRC=0.228)
PMM 1	0.38	0.245689655172414	PMM 1 (AUPRC=0.228)
PMM 1	0.381	0.24617704070644	PMM 1 (AUPRC=0.228)
PMM 1	0.382	0.246663796814464	PMM 1 (AUPRC=0.228)
PMM 1	0.383	0.247149924714993	PMM 1 (AUPRC=0.228)
PMM 1	0.384	0.247635425623388	PMM 1 (AUPRC=0.228)
PMM 1	0.385	0.24812030075188	PMM 1 (AUPRC=0.228)
PMM 1	0.386	0.248604551309575	PMM 1 (AUPRC=0.228)
PMM 1	0.387	0.249088178502467	PMM 1 (AUPRC=0.228)
PMM 1	0.388	0.249571183533448	PMM 1 (AUPRC=0.228)
PMM 1	0.388888888888889	0.25	PMM 1 (AUPRC=0.228)
PMM 1	0.389	0.250035709184402	PMM 1 (AUPRC=0.228)
PMM 1	0.39	0.250356633380884	PMM 1 (AUPRC=0.228)
PMM 1	0.391	0.250676734577575	PMM 1 (AUPRC=0.228)
PMM 1	0.392	0.250996015936255	PMM 1 (AUPRC=0.228)
PMM 1	0.393	0.251314480602529	PMM 1 (AUPRC=0.228)
PMM 1	0.394	0.251632131705932	PMM 1 (AUPRC=0.228)
PMM 1	0.395	0.251948972360028	PMM 1 (AUPRC=0.228)
PMM 1	0.396	0.252265005662514	PMM 1 (AUPRC=0.228)
PMM 1	0.397	0.25258023469532	PMM 1 (AUPRC=0.228)
PMM 1	0.398	0.252894662524711	PMM 1 (AUPRC=0.228)
PMM 1	0.399	0.253208292201382	PMM 1 (AUPRC=0.228)
PMM 1	0.4	0.253521126760563	PMM 1 (AUPRC=0.228)
PMM 1	0.401	0.253833169222113	PMM 1 (AUPRC=0.228)
PMM 1	0.402	0.254144422590615	PMM 1 (AUPRC=0.228)
PMM 1	0.402777777777778	0.254385964912281	PMM 1 (AUPRC=0.228)
PMM 1	0.403	0.254454889855479	PMM 1 (AUPRC=0.228)
PMM 1	0.404	0.254764573991031	PMM 1 (AUPRC=0.228)
PMM 1	0.405	0.255073477956613	PMM 1 (AUPRC=0.228)
PMM 1	0.406	0.255381604696673	PMM 1 (AUPRC=0.228)
PMM 1	0.407	0.255688957140863	PMM 1 (AUPRC=0.228)
PMM 1	0.408	0.255995538204127	PMM 1 (AUPRC=0.228)
PMM 1	0.409	0.256301350786798	PMM 1 (AUPRC=0.228)
PMM 1	0.41	0.256606397774687	PMM 1 (AUPRC=0.228)
PMM 1	0.411	0.256910682039172	PMM 1 (AUPRC=0.228)
PMM 1	0.412	0.257214206437292	PMM 1 (AUPRC=0.228)
PMM 1	0.413	0.257516973811833	PMM 1 (AUPRC=0.228)
PMM 1	0.414	0.25781898699142	PMM 1 (AUPRC=0.228)
PMM 1	0.415	0.258120248790601	PMM 1 (AUPRC=0.228)
PMM 1	0.416	0.258420762009939	PMM 1 (AUPRC=0.228)
PMM 1	0.416666666666667	0.258620689655172	PMM 1 (AUPRC=0.228)
PMM 1	0.416666666666667	0.254237288135593	PMM 1 (AUPRC=0.228)
PMM 1	0.417	0.254337218758471	PMM 1 (AUPRC=0.228)
PMM 1	0.418	0.25463652362258	PMM 1 (AUPRC=0.228)
PMM 1	0.419	0.254935100054083	PMM 1 (AUPRC=0.228)
PMM 1	0.42	0.25523295070898	PMM 1 (AUPRC=0.228)
PMM 1	0.421	0.255530078230375	PMM 1 (AUPRC=0.228)
PMM 1	0.422	0.255826485248552	PMM 1 (AUPRC=0.228)
PMM 1	0.423	0.256122174381055	PMM 1 (AUPRC=0.228)
PMM 1	0.424	0.256417148232764	PMM 1 (AUPRC=0.228)
PMM 1	0.425	0.256711409395973	PMM 1 (AUPRC=0.228)
PMM 1	0.426	0.257004960450463	PMM 1 (AUPRC=0.228)
PMM 1	0.427	0.257297803963578	PMM 1 (AUPRC=0.228)
PMM 1	0.428	0.257589942490304	PMM 1 (AUPRC=0.228)
PMM 1	0.429	0.257881378573337	PMM 1 (AUPRC=0.228)
PMM 1	0.43	0.258172114743162	PMM 1 (AUPRC=0.228)
PMM 1	0.430555555555556	0.258333333333333	PMM 1 (AUPRC=0.228)
PMM 1	0.431	0.258462153518124	PMM 1 (AUPRC=0.228)
PMM 1	0.432	0.258751497404499	PMM 1 (AUPRC=0.228)
PMM 1	0.433	0.25904014889657	PMM 1 (AUPRC=0.228)
PMM 1	0.434	0.259328110476696	PMM 1 (AUPRC=0.228)
PMM 1	0.435	0.259615384615385	PMM 1 (AUPRC=0.228)
PMM 1	0.436	0.25990197377136	PMM 1 (AUPRC=0.228)
PMM 1	0.437	0.260187880391638	PMM 1 (AUPRC=0.228)
PMM 1	0.438	0.26047310691159	PMM 1 (AUPRC=0.228)
PMM 1	0.439	0.260757655755016	PMM 1 (AUPRC=0.228)
PMM 1	0.44	0.261041529334212	PMM 1 (AUPRC=0.228)
PMM 1	0.441	0.26132473005004	PMM 1 (AUPRC=0.228)
PMM 1	0.442	0.26160726029199	PMM 1 (AUPRC=0.228)
PMM 1	0.443	0.261889122438255	PMM 1 (AUPRC=0.228)
PMM 1	0.444	0.262170318855793	PMM 1 (AUPRC=0.228)
PMM 1	0.444444444444444	0.262295081967213	PMM 1 (AUPRC=0.228)
PMM 1	0.444444444444444	0.258064516129032	PMM 1 (AUPRC=0.228)
PMM 1	0.444444444444444	0.253968253968254	PMM 1 (AUPRC=0.228)
PMM 1	0.444444444444444	0.25	PMM 1 (AUPRC=0.228)
PMM 1	0.444444444444444	0.246153846153846	PMM 1 (AUPRC=0.228)
PMM 1	0.444444444444444	0.242424242424242	PMM 1 (AUPRC=0.228)
PMM 1	0.444444444444444	0.238805970149254	PMM 1 (AUPRC=0.228)
PMM 1	0.444444444444444	0.235294117647059	PMM 1 (AUPRC=0.228)
PMM 1	0.444444444444444	0.231884057971014	PMM 1 (AUPRC=0.228)
PMM 1	0.444444444444444	0.228571428571429	PMM 1 (AUPRC=0.228)
PMM 1	0.444444444444444	0.225352112676056	PMM 1 (AUPRC=0.228)
PMM 1	0.444444444444444	0.222222222222222	PMM 1 (AUPRC=0.228)
PMM 1	0.444444444444444	0.219178082191781	PMM 1 (AUPRC=0.228)
PMM 1	0.444444444444444	0.216216216216216	PMM 1 (AUPRC=0.228)
PMM 1	0.445	0.216369529983793	PMM 1 (AUPRC=0.228)
PMM 1	0.446	0.216645077720207	PMM 1 (AUPRC=0.228)
PMM 1	0.447	0.216920090585571	PMM 1 (AUPRC=0.228)
PMM 1	0.448	0.217194570135747	PMM 1 (AUPRC=0.228)
PMM 1	0.449	0.217468517920568	PMM 1 (AUPRC=0.228)
PMM 1	0.45	0.217741935483871	PMM 1 (AUPRC=0.228)
PMM 1	0.451	0.218014824363519	PMM 1 (AUPRC=0.228)
PMM 1	0.452	0.218287186091436	PMM 1 (AUPRC=0.228)
PMM 1	0.453	0.218559022193631	PMM 1 (AUPRC=0.228)
PMM 1	0.454	0.218830334190231	PMM 1 (AUPRC=0.228)
PMM 1	0.455	0.219101123595506	PMM 1 (AUPRC=0.228)
PMM 1	0.456	0.219371391917896	PMM 1 (AUPRC=0.228)
PMM 1	0.457	0.219641140660045	PMM 1 (AUPRC=0.228)
PMM 1	0.458	0.219910371318822	PMM 1 (AUPRC=0.228)
PMM 1	0.458333333333333	0.22	PMM 1 (AUPRC=0.228)
PMM 1	0.459	0.220179085385353	PMM 1 (AUPRC=0.228)
PMM 1	0.46	0.220447284345048	PMM 1 (AUPRC=0.228)
PMM 1	0.461	0.220714969677625	PMM 1 (AUPRC=0.228)
PMM 1	0.462	0.220982142857143	PMM 1 (AUPRC=0.228)
PMM 1	0.463	0.221248805352023	PMM 1 (AUPRC=0.228)
PMM 1	0.464	0.22151495862508	PMM 1 (AUPRC=0.228)
PMM 1	0.465	0.221780604133545	PMM 1 (AUPRC=0.228)
PMM 1	0.466	0.222045743329098	PMM 1 (AUPRC=0.228)
PMM 1	0.467	0.222310377657886	PMM 1 (AUPRC=0.228)
PMM 1	0.468	0.222574508560558	PMM 1 (AUPRC=0.228)
PMM 1	0.469	0.222838137472284	PMM 1 (AUPRC=0.228)
PMM 1	0.47	0.223101265822785	PMM 1 (AUPRC=0.228)
PMM 1	0.471	0.223363895036358	PMM 1 (AUPRC=0.228)
PMM 1	0.472	0.223626026531901	PMM 1 (AUPRC=0.228)
PMM 1	0.472222222222222	0.223684210526316	PMM 1 (AUPRC=0.228)
PMM 1	0.472222222222222	0.220779220779221	PMM 1 (AUPRC=0.228)
PMM 1	0.473	0.220982142857143	PMM 1 (AUPRC=0.228)
PMM 1	0.474	0.221242609687792	PMM 1 (AUPRC=0.228)
PMM 1	0.475	0.221502590673575	PMM 1 (AUPRC=0.228)
PMM 1	0.476	0.221762087172585	PMM 1 (AUPRC=0.228)
PMM 1	0.477	0.222021100537857	PMM 1 (AUPRC=0.228)
PMM 1	0.478	0.222279632117392	PMM 1 (AUPRC=0.228)
PMM 1	0.479	0.222537683254181	PMM 1 (AUPRC=0.228)
PMM 1	0.48	0.22279525528623	PMM 1 (AUPRC=0.228)
PMM 1	0.481	0.223052349546579	PMM 1 (AUPRC=0.228)
PMM 1	0.482	0.223308967363327	PMM 1 (AUPRC=0.228)
PMM 1	0.483	0.223565110059659	PMM 1 (AUPRC=0.228)
PMM 1	0.484	0.223820778953859	PMM 1 (AUPRC=0.228)
PMM 1	0.485	0.224075975359343	PMM 1 (AUPRC=0.228)
PMM 1	0.486	0.224330700584675	PMM 1 (AUPRC=0.228)
PMM 1	0.486111111111111	0.224358974358974	PMM 1 (AUPRC=0.228)
PMM 1	0.487	0.224584955933593	PMM 1 (AUPRC=0.228)
PMM 1	0.488	0.224838742705027	PMM 1 (AUPRC=0.228)
PMM 1	0.489	0.225092062193126	PMM 1 (AUPRC=0.228)
PMM 1	0.49	0.225344915687276	PMM 1 (AUPRC=0.228)
PMM 1	0.491	0.225597304472126	PMM 1 (AUPRC=0.228)
PMM 1	0.492	0.225849229827604	PMM 1 (AUPRC=0.228)
PMM 1	0.493	0.226100693028944	PMM 1 (AUPRC=0.228)
PMM 1	0.494	0.226351695346706	PMM 1 (AUPRC=0.228)
PMM 1	0.495	0.226602238046796	PMM 1 (AUPRC=0.228)
PMM 1	0.496	0.226852322390487	PMM 1 (AUPRC=0.228)
PMM 1	0.497	0.227101949634444	PMM 1 (AUPRC=0.228)
PMM 1	0.498	0.22735112103074	PMM 1 (AUPRC=0.228)
PMM 1	0.499	0.22759983782688	PMM 1 (AUPRC=0.228)
PMM 1	0.5	0.227848101265823	PMM 1 (AUPRC=0.228)
PMM 1	0.5	0.225	PMM 1 (AUPRC=0.228)
PMM 1	0.5	0.222222222222222	PMM 1 (AUPRC=0.228)
PMM 1	0.5	0.219512195121951	PMM 1 (AUPRC=0.228)
PMM 1	0.5	0.216867469879518	PMM 1 (AUPRC=0.228)
PMM 1	0.501	0.217112865947612	PMM 1 (AUPRC=0.228)
PMM 1	0.502	0.217357837005677	PMM 1 (AUPRC=0.228)
PMM 1	0.503	0.217602384156893	PMM 1 (AUPRC=0.228)
PMM 1	0.504	0.217846508500624	PMM 1 (AUPRC=0.228)
PMM 1	0.505	0.218090211132438	PMM 1 (AUPRC=0.228)
PMM 1	0.506	0.218333493144117	PMM 1 (AUPRC=0.228)
PMM 1	0.507	0.218576355623683	PMM 1 (AUPRC=0.228)
PMM 1	0.508	0.218818799655403	PMM 1 (AUPRC=0.228)
PMM 1	0.509	0.219060826319816	PMM 1 (AUPRC=0.228)
PMM 1	0.51	0.219302436693741	PMM 1 (AUPRC=0.228)
PMM 1	0.511	0.219543631850296	PMM 1 (AUPRC=0.228)
PMM 1	0.512	0.219784412858914	PMM 1 (AUPRC=0.228)
PMM 1	0.513	0.22002478078536	PMM 1 (AUPRC=0.228)
PMM 1	0.513888888888889	0.220238095238095	PMM 1 (AUPRC=0.228)
PMM 1	0.514	0.220264736691744	PMM 1 (AUPRC=0.228)
PMM 1	0.515	0.220504281636537	PMM 1 (AUPRC=0.228)
PMM 1	0.516	0.220743416674589	PMM 1 (AUPRC=0.228)
PMM 1	0.517	0.220982142857143	PMM 1 (AUPRC=0.228)
PMM 1	0.518	0.22122046123185	PMM 1 (AUPRC=0.228)
PMM 1	0.519	0.221458372842784	PMM 1 (AUPRC=0.228)
PMM 1	0.52	0.22169587873046	PMM 1 (AUPRC=0.228)
PMM 1	0.521	0.221932979931844	PMM 1 (AUPRC=0.228)
PMM 1	0.522	0.222169677480375	PMM 1 (AUPRC=0.228)
PMM 1	0.523	0.222405972405972	PMM 1 (AUPRC=0.228)
PMM 1	0.524	0.222641865735058	PMM 1 (AUPRC=0.228)
PMM 1	0.525	0.222877358490566	PMM 1 (AUPRC=0.228)
PMM 1	0.526	0.22311245169196	PMM 1 (AUPRC=0.228)
PMM 1	0.527	0.223347146355246	PMM 1 (AUPRC=0.228)
PMM 1	0.527777777777778	0.223529411764706	PMM 1 (AUPRC=0.228)
PMM 1	0.527777777777778	0.22093023255814	PMM 1 (AUPRC=0.228)
PMM 1	0.527777777777778	0.218390804597701	PMM 1 (AUPRC=0.228)
PMM 1	0.528	0.218462670099301	PMM 1 (AUPRC=0.228)
PMM 1	0.529	0.218785901383208	PMM 1 (AUPRC=0.228)
PMM 1	0.53	0.219108865411116	PMM 1 (AUPRC=0.228)
PMM 1	0.531	0.219431562514349	PMM 1 (AUPRC=0.228)
PMM 1	0.532	0.219753993023683	PMM 1 (AUPRC=0.228)
PMM 1	0.533	0.220076157269349	PMM 1 (AUPRC=0.228)
PMM 1	0.534	0.220398055581033	PMM 1 (AUPRC=0.228)
PMM 1	0.535	0.220719688287875	PMM 1 (AUPRC=0.228)
PMM 1	0.536	0.221041055718475	PMM 1 (AUPRC=0.228)
PMM 1	0.537	0.221362158200889	PMM 1 (AUPRC=0.228)
PMM 1	0.538	0.221682996062632	PMM 1 (AUPRC=0.228)
PMM 1	0.539	0.222003569630681	PMM 1 (AUPRC=0.228)
PMM 1	0.54	0.222323879231473	PMM 1 (AUPRC=0.228)
PMM 1	0.541	0.22264392519091	PMM 1 (AUPRC=0.228)
PMM 1	0.542	0.222963707834354	PMM 1 (AUPRC=0.228)
PMM 1	0.543	0.223283227486636	PMM 1 (AUPRC=0.228)
PMM 1	0.544	0.22360248447205	PMM 1 (AUPRC=0.228)
PMM 1	0.545	0.223921479114357	PMM 1 (AUPRC=0.228)
PMM 1	0.546	0.224240211736789	PMM 1 (AUPRC=0.228)
PMM 1	0.547	0.224558682662044	PMM 1 (AUPRC=0.228)
PMM 1	0.548	0.224876892212293	PMM 1 (AUPRC=0.228)
PMM 1	0.549	0.225194840709175	PMM 1 (AUPRC=0.228)
PMM 1	0.55	0.225512528473804	PMM 1 (AUPRC=0.228)
PMM 1	0.551	0.225829955826768	PMM 1 (AUPRC=0.228)
PMM 1	0.552	0.226147123088128	PMM 1 (AUPRC=0.228)
PMM 1	0.553	0.226464030577422	PMM 1 (AUPRC=0.228)
PMM 1	0.554	0.226780678613663	PMM 1 (AUPRC=0.228)
PMM 1	0.555	0.227097067515344	PMM 1 (AUPRC=0.228)
PMM 1	0.555555555555556	0.227272727272727	PMM 1 (AUPRC=0.228)
PMM 1	0.555555555555556	0.224719101123595	PMM 1 (AUPRC=0.228)
PMM 1	0.555555555555556	0.222222222222222	PMM 1 (AUPRC=0.228)
PMM 1	0.555555555555556	0.21978021978022	PMM 1 (AUPRC=0.228)
PMM 1	0.555555555555556	0.217391304347826	PMM 1 (AUPRC=0.228)
PMM 1	0.944444444444444	0.178010471204188	PMM 1 (AUPRC=0.228)
PMM 1	0.944444444444444	0.177083333333333	PMM 1 (AUPRC=0.228)
PMM 1	0.944444444444444	0.176165803108808	PMM 1 (AUPRC=0.228)
PMM 1	0.944444444444444	0.175257731958763	PMM 1 (AUPRC=0.228)
PMM 1	0.944444444444444	0.174358974358974	PMM 1 (AUPRC=0.228)
PMM 1	0.944444444444444	0.173469387755102	PMM 1 (AUPRC=0.228)
PMM 1	0.945	0.173553719008264	PMM 1 (AUPRC=0.228)
PMM 1	0.946	0.173705471905986	PMM 1 (AUPRC=0.228)
PMM 1	0.947	0.173857169083899	PMM 1 (AUPRC=0.228)
PMM 1	0.948	0.174008810572687	PMM 1 (AUPRC=0.228)
PMM 1	0.949	0.17416039640301	PMM 1 (AUPRC=0.228)
PMM 1	0.95	0.174311926605505	PMM 1 (AUPRC=0.228)
PMM 1	0.951	0.174463401210787	PMM 1 (AUPRC=0.228)
PMM 1	0.952	0.17461482024945	PMM 1 (AUPRC=0.228)
PMM 1	0.953	0.174766183752063	PMM 1 (AUPRC=0.228)
PMM 1	0.954	0.174917491749175	PMM 1 (AUPRC=0.228)
PMM 1	0.955	0.175068744271311	PMM 1 (AUPRC=0.228)
PMM 1	0.956	0.175219941348974	PMM 1 (AUPRC=0.228)
PMM 1	0.957	0.175371083012644	PMM 1 (AUPRC=0.228)
PMM 1	0.958	0.175522169292781	PMM 1 (AUPRC=0.228)
PMM 1	0.959	0.17567320021982	PMM 1 (AUPRC=0.228)
PMM 1	0.96	0.175824175824176	PMM 1 (AUPRC=0.228)
PMM 1	0.961	0.175975096136239	PMM 1 (AUPRC=0.228)
PMM 1	0.962	0.176125961186379	PMM 1 (AUPRC=0.228)
PMM 1	0.963	0.176276771004942	PMM 1 (AUPRC=0.228)
PMM 1	0.964	0.176427525622255	PMM 1 (AUPRC=0.228)
PMM 1	0.965	0.176578225068618	PMM 1 (AUPRC=0.228)
PMM 1	0.966	0.176728869374314	PMM 1 (AUPRC=0.228)
PMM 1	0.967	0.176879458569599	PMM 1 (AUPRC=0.228)
PMM 1	0.968	0.177029992684711	PMM 1 (AUPRC=0.228)
PMM 1	0.969	0.177180471749863	PMM 1 (AUPRC=0.228)
PMM 1	0.97	0.177330895795247	PMM 1 (AUPRC=0.228)
PMM 1	0.971	0.177481264851033	PMM 1 (AUPRC=0.228)
PMM 1	0.972	0.177631578947368	PMM 1 (AUPRC=0.228)
PMM 1	0.972222222222222	0.177664974619289	PMM 1 (AUPRC=0.228)
PMM 1	0.972222222222222	0.176767676767677	PMM 1 (AUPRC=0.228)
PMM 1	0.972222222222222	0.175879396984925	PMM 1 (AUPRC=0.228)
PMM 1	0.972222222222222	0.175	PMM 1 (AUPRC=0.228)
PMM 1	0.972222222222222	0.174129353233831	PMM 1 (AUPRC=0.228)
PMM 1	0.972222222222222	0.173267326732673	PMM 1 (AUPRC=0.228)
PMM 1	0.972222222222222	0.172413793103448	PMM 1 (AUPRC=0.228)
PMM 1	0.972222222222222	0.17156862745098	PMM 1 (AUPRC=0.228)
PMM 1	0.972222222222222	0.170731707317073	PMM 1 (AUPRC=0.228)
PMM 1	0.972222222222222	0.169902912621359	PMM 1 (AUPRC=0.228)
PMM 1	0.972222222222222	0.169082125603865	PMM 1 (AUPRC=0.228)
PMM 1	0.972222222222222	0.168269230769231	PMM 1 (AUPRC=0.228)
PMM 1	0.972222222222222	0.167464114832536	PMM 1 (AUPRC=0.228)
PMM 1	0.972222222222222	0.166666666666667	PMM 1 (AUPRC=0.228)
PMM 1	0.972222222222222	0.165876777251185	PMM 1 (AUPRC=0.228)
PMM 1	0.973	0.165987451902117	PMM 1 (AUPRC=0.228)
PMM 1	0.974	0.166129704734109	PMM 1 (AUPRC=0.228)
PMM 1	0.975	0.166271909047845	PMM 1 (AUPRC=0.228)
PMM 1	0.976	0.166414064868142	PMM 1 (AUPRC=0.228)
PMM 1	0.977	0.166556172219802	PMM 1 (AUPRC=0.228)
PMM 1	0.978	0.166698231127609	PMM 1 (AUPRC=0.228)
PMM 1	0.979	0.16684024161633	PMM 1 (AUPRC=0.228)
PMM 1	0.98	0.166982203710716	PMM 1 (AUPRC=0.228)
PMM 1	0.981	0.167124117435499	PMM 1 (AUPRC=0.228)
PMM 1	0.982	0.167265982815398	PMM 1 (AUPRC=0.228)
PMM 1	0.983	0.167407799875111	PMM 1 (AUPRC=0.228)
PMM 1	0.984	0.167549568639322	PMM 1 (AUPRC=0.228)
PMM 1	0.985	0.167691289132696	PMM 1 (AUPRC=0.228)
PMM 1	0.986	0.167832961379884	PMM 1 (AUPRC=0.228)
PMM 1	0.987	0.167974585405518	PMM 1 (AUPRC=0.228)
PMM 1	0.988	0.168116161234213	PMM 1 (AUPRC=0.228)
PMM 1	0.989	0.168257688890569	PMM 1 (AUPRC=0.228)
PMM 1	0.99	0.168399168399168	PMM 1 (AUPRC=0.228)
PMM 1	0.991	0.168540599784576	PMM 1 (AUPRC=0.228)
PMM 1	0.992	0.168681983071342	PMM 1 (AUPRC=0.228)
PMM 1	0.993	0.168823318283998	PMM 1 (AUPRC=0.228)
PMM 1	0.994	0.168964605447059	PMM 1 (AUPRC=0.228)
PMM 1	0.995	0.169105844585025	PMM 1 (AUPRC=0.228)
PMM 1	0.996	0.169247035722377	PMM 1 (AUPRC=0.228)
PMM 1	0.997	0.169388178883582	PMM 1 (AUPRC=0.228)
PMM 1	0.998	0.169529274093088	PMM 1 (AUPRC=0.228)
PMM 1	0.999	0.169670321375328	PMM 1 (AUPRC=0.228)
PMM 1	1	0.169811320754717	PMM 1 (AUPRC=0.228)
PMM 1	0.941	0.177591847005536	PMM 1 (AUPRC=0.228)
PMM 1	0.942	0.177713495157842	PMM 1 (AUPRC=0.228)
PMM 1	0.943	0.177835051546392	PMM 1 (AUPRC=0.228)
PMM 1	0.944	0.177956516274978	PMM 1 (AUPRC=0.228)
PMM 1	0.919	0.174892159350419	PMM 1 (AUPRC=0.228)
PMM 1	0.92	0.175015852885225	PMM 1 (AUPRC=0.228)
PMM 1	0.921	0.175139452332657	PMM 1 (AUPRC=0.228)
PMM 1	0.915	0.179080134826574	PMM 1 (AUPRC=0.228)
PMM 1	0.916	0.179240770535287	PMM 1 (AUPRC=0.228)
PMM 1	0.916666666666667	0.179347826086957	PMM 1 (AUPRC=0.228)
PMM 1	0.916666666666667	0.178378378378378	PMM 1 (AUPRC=0.228)
PMM 1	0.916666666666667	0.17741935483871	PMM 1 (AUPRC=0.228)
PMM 1	0.916666666666667	0.176470588235294	PMM 1 (AUPRC=0.228)
PMM 1	0.916666666666667	0.175531914893617	PMM 1 (AUPRC=0.228)
PMM 1	0.916666666666667	0.174603174603175	PMM 1 (AUPRC=0.228)
PMM 1	0.917	0.174644489588624	PMM 1 (AUPRC=0.228)
PMM 1	0.918	0.174768371620764	PMM 1 (AUPRC=0.228)
PMM 1	0.931	0.176370295529174	PMM 1 (AUPRC=0.228)
PMM 1	0.932	0.17649286706224	PMM 1 (AUPRC=0.228)
PMM 1	0.933	0.176615345784957	PMM 1 (AUPRC=0.228)
PMM 1	0.922	0.175262957800025	PMM 1 (AUPRC=0.228)
PMM 1	0.923	0.175386369394477	PMM 1 (AUPRC=0.228)
PMM 1	0.924	0.175509687222996	PMM 1 (AUPRC=0.228)
PMM 1	0.925	0.175632911392405	PMM 1 (AUPRC=0.228)
PMM 1	0.926	0.175756042009364	PMM 1 (AUPRC=0.228)
PMM 1	0.927	0.175879079180369	PMM 1 (AUPRC=0.228)
PMM 1	0.928	0.176002023011759	PMM 1 (AUPRC=0.228)
PMM 1	0.929	0.176124873609707	PMM 1 (AUPRC=0.228)
PMM 1	0.93	0.176247631080227	PMM 1 (AUPRC=0.228)
PMM 1	0.930555555555556	0.176315789473684	PMM 1 (AUPRC=0.228)
PMM 1	0.935	0.176860025220681	PMM 1 (AUPRC=0.228)
PMM 1	0.936	0.176982226143956	PMM 1 (AUPRC=0.228)
PMM 1	0.937	0.177104334677419	PMM 1 (AUPRC=0.228)
PMM 1	0.934	0.1767377318027	PMM 1 (AUPRC=0.228)
PMM 1	0.939	0.177348274993704	PMM 1 (AUPRC=0.228)
PMM 1	0.94	0.177470106985526	PMM 1 (AUPRC=0.228)
PMM 1	0.938	0.177226350925809	PMM 1 (AUPRC=0.228)
PMM 2	0.566	0.256702277766579	PMM 2 (AUPRC=0.295)
PMM 2	0.567	0.257039238402257	PMM 2 (AUPRC=0.295)
PMM 2	0.568	0.257375893666297	PMM 2 (AUPRC=0.295)
PMM 2	0.569	0.25771224397363	PMM 2 (AUPRC=0.295)
PMM 2	0.57	0.258048289738431	PMM 2 (AUPRC=0.295)
PMM 2	0.571	0.258384031374126	PMM 2 (AUPRC=0.295)
PMM 2	0.572	0.258719469293396	PMM 2 (AUPRC=0.295)
PMM 2	0.573	0.259054603908173	PMM 2 (AUPRC=0.295)
PMM 2	0.574	0.259389435629645	PMM 2 (AUPRC=0.295)
PMM 2	0.575	0.259723964868256	PMM 2 (AUPRC=0.295)
PMM 2	0.576	0.260058192033711	PMM 2 (AUPRC=0.295)
PMM 2	0.577	0.260392117534975	PMM 2 (AUPRC=0.295)
PMM 2	0.578	0.260725741780273	PMM 2 (AUPRC=0.295)
PMM 2	0.579	0.261059065177095	PMM 2 (AUPRC=0.295)
PMM 2	0.58	0.261392088132198	PMM 2 (AUPRC=0.295)
PMM 2	0.581	0.261724811051604	PMM 2 (AUPRC=0.295)
PMM 2	0.582	0.262057234340604	PMM 2 (AUPRC=0.295)
PMM 2	0.583	0.262389358403761	PMM 2 (AUPRC=0.295)
PMM 2	0.583333333333333	0.2625	PMM 2 (AUPRC=0.295)
PMM 2	0.584	0.262485017978426	PMM 2 (AUPRC=0.295)
PMM 2	0.585	0.262462612163509	PMM 2 (AUPRC=0.295)
PMM 2	0.586	0.262440286624204	PMM 2 (AUPRC=0.295)
PMM 2	0.587	0.262418040929863	PMM 2 (AUPRC=0.295)
PMM 2	0.588	0.262395874652916	PMM 2 (AUPRC=0.295)
PMM 2	0.589	0.262373787368838	PMM 2 (AUPRC=0.295)
PMM 2	0.59	0.262351778656126	PMM 2 (AUPRC=0.295)
PMM 2	0.590277777777778	0.262345679012346	PMM 2 (AUPRC=0.295)
PMM 2	0.591	0.262329848096272	PMM 2 (AUPRC=0.295)
PMM 2	0.592	0.26230799527373	PMM 2 (AUPRC=0.295)
PMM 2	0.593	0.262286219775899	PMM 2 (AUPRC=0.295)
PMM 2	0.594	0.262264521193093	PMM 2 (AUPRC=0.295)
PMM 2	0.595	0.262242899118511	PMM 2 (AUPRC=0.295)
PMM 2	0.596	0.262221353148221	PMM 2 (AUPRC=0.295)
PMM 2	0.597	0.262199882881124	PMM 2 (AUPRC=0.295)
PMM 2	0.597222222222222	0.26219512195122	PMM 2 (AUPRC=0.295)
PMM 2	0.598	0.26217848791894	PMM 2 (AUPRC=0.295)
PMM 2	0.599	0.262157167866174	PMM 2 (AUPRC=0.295)
PMM 2	0.6	0.262135922330097	PMM 2 (AUPRC=0.295)
PMM 2	0.601	0.262114750920721	PMM 2 (AUPRC=0.295)
PMM 2	0.602	0.262093653250774	PMM 2 (AUPRC=0.295)
PMM 2	0.603	0.262072628935677	PMM 2 (AUPRC=0.295)
PMM 2	0.604	0.262051677593521	PMM 2 (AUPRC=0.295)
PMM 2	0.604166666666667	0.262048192771084	PMM 2 (AUPRC=0.295)
PMM 2	0.605	0.262030798845043	PMM 2 (AUPRC=0.295)
PMM 2	0.606	0.262009992313605	PMM 2 (AUPRC=0.295)
PMM 2	0.607	0.261989257625168	PMM 2 (AUPRC=0.295)
PMM 2	0.608	0.261968594408273	PMM 2 (AUPRC=0.295)
PMM 2	0.609	0.261948002294016	PMM 2 (AUPRC=0.295)
PMM 2	0.61	0.261927480916031	PMM 2 (AUPRC=0.295)
PMM 2	0.611	0.261907029910459	PMM 2 (AUPRC=0.295)
PMM 2	0.611111111111111	0.261904761904762	PMM 2 (AUPRC=0.295)
PMM 2	0.611111111111111	0.258823529411765	PMM 2 (AUPRC=0.295)
PMM 2	0.611111111111111	0.255813953488372	PMM 2 (AUPRC=0.295)
PMM 2	0.611111111111111	0.252873563218391	PMM 2 (AUPRC=0.295)
PMM 2	0.611111111111111	0.25	PMM 2 (AUPRC=0.295)
PMM 2	0.611111111111111	0.247191011235955	PMM 2 (AUPRC=0.295)
PMM 2	0.612	0.247195045328067	PMM 2 (AUPRC=0.295)
PMM 2	0.613	0.24719956985393	PMM 2 (AUPRC=0.295)
PMM 2	0.614	0.247204079806746	PMM 2 (AUPRC=0.295)
PMM 2	0.615	0.247208575256811	PMM 2 (AUPRC=0.295)
PMM 2	0.616	0.247213056273968	PMM 2 (AUPRC=0.295)
PMM 2	0.617	0.247217522927611	PMM 2 (AUPRC=0.295)
PMM 2	0.618	0.247221975286692	PMM 2 (AUPRC=0.295)
PMM 2	0.618055555555556	0.247222222222222	PMM 2 (AUPRC=0.295)
PMM 2	0.619	0.247226413419721	PMM 2 (AUPRC=0.295)
PMM 2	0.62	0.247230837394772	PMM 2 (AUPRC=0.295)
PMM 2	0.621	0.247235247279483	PMM 2 (AUPRC=0.295)
PMM 2	0.622	0.247239643141065	PMM 2 (AUPRC=0.295)
PMM 2	0.623	0.2472440250463	PMM 2 (AUPRC=0.295)
PMM 2	0.624	0.247248393061548	PMM 2 (AUPRC=0.295)
PMM 2	0.625	0.247252747252747	PMM 2 (AUPRC=0.295)
PMM 2	0.626	0.247257087685421	PMM 2 (AUPRC=0.295)
PMM 2	0.627	0.247261414424678	PMM 2 (AUPRC=0.295)
PMM 2	0.628	0.247265727535217	PMM 2 (AUPRC=0.295)
PMM 2	0.629	0.247270027081331	PMM 2 (AUPRC=0.295)
PMM 2	0.63	0.247274313126908	PMM 2 (AUPRC=0.295)
PMM 2	0.631	0.247278585735435	PMM 2 (AUPRC=0.295)
PMM 2	0.631944444444444	0.247282608695652	PMM 2 (AUPRC=0.295)
PMM 2	0.632	0.247282844970003	PMM 2 (AUPRC=0.295)
PMM 2	0.633	0.247287090893307	PMM 2 (AUPRC=0.295)
PMM 2	0.634	0.247291323567652	PMM 2 (AUPRC=0.295)
PMM 2	0.635	0.247295543054955	PMM 2 (AUPRC=0.295)
PMM 2	0.636	0.247299749416746	PMM 2 (AUPRC=0.295)
PMM 2	0.637	0.247303942714175	PMM 2 (AUPRC=0.295)
PMM 2	0.638	0.247308123008011	PMM 2 (AUPRC=0.295)
PMM 2	0.638888888888889	0.247311827956989	PMM 2 (AUPRC=0.295)
PMM 2	0.639	0.247333562704283	PMM 2 (AUPRC=0.295)
PMM 2	0.64	0.247529007305544	PMM 2 (AUPRC=0.295)
PMM 2	0.641	0.247724149776709	PMM 2 (AUPRC=0.295)
PMM 2	0.642	0.247918990817815	PMM 2 (AUPRC=0.295)
PMM 2	0.643	0.248113531126736	PMM 2 (AUPRC=0.295)
PMM 2	0.644	0.248307771399195	PMM 2 (AUPRC=0.295)
PMM 2	0.645	0.248501712328767	PMM 2 (AUPRC=0.295)
PMM 2	0.646	0.248695354606895	PMM 2 (AUPRC=0.295)
PMM 2	0.647	0.248888698922893	PMM 2 (AUPRC=0.295)
PMM 2	0.648	0.249081745963953	PMM 2 (AUPRC=0.295)
PMM 2	0.649	0.249274496415159	PMM 2 (AUPRC=0.295)
PMM 2	0.65	0.249466950959488	PMM 2 (AUPRC=0.295)
PMM 2	0.651	0.249659110277825	PMM 2 (AUPRC=0.295)
PMM 2	0.652	0.249850975048965	PMM 2 (AUPRC=0.295)
PMM 2	0.652777777777778	0.25	PMM 2 (AUPRC=0.295)
PMM 2	0.653	0.250042545949626	PMM 2 (AUPRC=0.295)
PMM 2	0.654	0.250233823654451	PMM 2 (AUPRC=0.295)
PMM 2	0.655	0.250424808836024	PMM 2 (AUPRC=0.295)
PMM 2	0.656	0.25061550216487	PMM 2 (AUPRC=0.295)
PMM 2	0.657	0.250805904309467	PMM 2 (AUPRC=0.295)
PMM 2	0.658	0.250996015936255	PMM 2 (AUPRC=0.295)
PMM 2	0.659	0.251185837709639	PMM 2 (AUPRC=0.295)
PMM 2	0.66	0.251375370292002	PMM 2 (AUPRC=0.295)
PMM 2	0.661	0.251564614343708	PMM 2 (AUPRC=0.295)
PMM 2	0.662	0.251753570523113	PMM 2 (AUPRC=0.295)
PMM 2	0.663	0.251942239486573	PMM 2 (AUPRC=0.295)
PMM 2	0.664	0.252130621888448	PMM 2 (AUPRC=0.295)
PMM 2	0.665	0.252318718381113	PMM 2 (AUPRC=0.295)
PMM 2	0.666	0.252506529614963	PMM 2 (AUPRC=0.295)
PMM 2	0.666666666666667	0.252631578947368	PMM 2 (AUPRC=0.295)
PMM 2	0.666666666666667	0.25	PMM 2 (AUPRC=0.295)
PMM 2	0.666666666666667	0.247422680412371	PMM 2 (AUPRC=0.295)
PMM 2	0.667	0.247454552949421	PMM 2 (AUPRC=0.295)
PMM 2	0.668	0.24755002882319	PMM 2 (AUPRC=0.295)
PMM 2	0.669	0.247645292641797	PMM 2 (AUPRC=0.295)
PMM 2	0.67	0.247740345110928	PMM 2 (AUPRC=0.295)
PMM 2	0.671	0.247835186933147	PMM 2 (AUPRC=0.295)
PMM 2	0.672	0.247929818807904	PMM 2 (AUPRC=0.295)
PMM 2	0.673	0.248024241431555	PMM 2 (AUPRC=0.295)
PMM 2	0.674	0.248118455497382	PMM 2 (AUPRC=0.295)
PMM 2	0.675	0.248212461695608	PMM 2 (AUPRC=0.295)
PMM 2	0.675925925925926	0.248299319727891	PMM 2 (AUPRC=0.295)
PMM 2	0.676	0.248306260713411	PMM 2 (AUPRC=0.295)
PMM 2	0.677	0.248399853234946	PMM 2 (AUPRC=0.295)
PMM 2	0.678	0.248493239941359	PMM 2 (AUPRC=0.295)
PMM 2	0.679	0.2485864215108	PMM 2 (AUPRC=0.295)
PMM 2	0.68	0.248679398618448	PMM 2 (AUPRC=0.295)
PMM 2	0.681	0.248772171936518	PMM 2 (AUPRC=0.295)
PMM 2	0.682	0.248864742134285	PMM 2 (AUPRC=0.295)
PMM 2	0.683	0.248957109878093	PMM 2 (AUPRC=0.295)
PMM 2	0.684	0.249049275831378	PMM 2 (AUPRC=0.295)
PMM 2	0.685	0.249141240654678	PMM 2 (AUPRC=0.295)
PMM 2	0.685185185185185	0.249158249158249	PMM 2 (AUPRC=0.295)
PMM 2	0.686	0.249233005005652	PMM 2 (AUPRC=0.295)
PMM 2	0.687	0.249324569539094	PMM 2 (AUPRC=0.295)
PMM 2	0.688	0.249415934906952	PMM 2 (AUPRC=0.295)
PMM 2	0.689	0.249507101758339	PMM 2 (AUPRC=0.295)
PMM 2	0.69	0.24959807073955	PMM 2 (AUPRC=0.295)
PMM 2	0.691	0.249688842494078	PMM 2 (AUPRC=0.295)
PMM 2	0.692	0.249779417662629	PMM 2 (AUPRC=0.295)
PMM 2	0.693	0.249869796883138	PMM 2 (AUPRC=0.295)
PMM 2	0.694	0.24995998079078	PMM 2 (AUPRC=0.295)
PMM 2	0.694444444444444	0.25	PMM 2 (AUPRC=0.295)
PMM 2	0.694444444444444	0.247524752475248	PMM 2 (AUPRC=0.295)
PMM 2	0.694444444444444	0.245098039215686	PMM 2 (AUPRC=0.295)
PMM 2	0.694444444444444	0.242718446601942	PMM 2 (AUPRC=0.295)
PMM 2	0.694444444444444	0.240384615384615	PMM 2 (AUPRC=0.295)
PMM 2	0.694444444444444	0.238095238095238	PMM 2 (AUPRC=0.295)
PMM 2	0.694444444444444	0.235849056603774	PMM 2 (AUPRC=0.295)
PMM 2	0.694444444444444	0.233644859813084	PMM 2 (AUPRC=0.295)
PMM 2	0.694444444444444	0.231481481481481	PMM 2 (AUPRC=0.295)
PMM 2	0.694444444444444	0.229357798165138	PMM 2 (AUPRC=0.295)
PMM 2	0.694444444444444	0.227272727272727	PMM 2 (AUPRC=0.295)
PMM 2	0.694444444444444	0.225225225225225	PMM 2 (AUPRC=0.295)
PMM 2	0.694444444444444	0.223214285714286	PMM 2 (AUPRC=0.295)
PMM 2	0.694444444444444	0.221238938053097	PMM 2 (AUPRC=0.295)
PMM 2	0.694444444444444	0.219298245614035	PMM 2 (AUPRC=0.295)
PMM 2	0.694444444444444	0.217391304347826	PMM 2 (AUPRC=0.295)
PMM 2	0.694444444444444	0.21551724137931	PMM 2 (AUPRC=0.295)
PMM 2	0.694444444444444	0.213675213675214	PMM 2 (AUPRC=0.295)
PMM 2	0.694444444444444	0.211864406779661	PMM 2 (AUPRC=0.295)
PMM 2	0.694444444444444	0.210084033613445	PMM 2 (AUPRC=0.295)
PMM 2	0.694444444444444	0.208333333333333	PMM 2 (AUPRC=0.295)
PMM 2	0.695	0.208465255790702	PMM 2 (AUPRC=0.295)
PMM 2	0.696	0.20870260545079	PMM 2 (AUPRC=0.295)
PMM 2	0.697	0.208939812810179	PMM 2 (AUPRC=0.295)
PMM 2	0.698	0.209176877996803	PMM 2 (AUPRC=0.295)
PMM 2	0.699	0.209413801138444	PMM 2 (AUPRC=0.295)
PMM 2	0.7	0.209650582362729	PMM 2 (AUPRC=0.295)
PMM 2	0.701	0.209887221797132	PMM 2 (AUPRC=0.295)
PMM 2	0.702	0.210123719568977	PMM 2 (AUPRC=0.295)
PMM 2	0.703	0.210360075805433	PMM 2 (AUPRC=0.295)
PMM 2	0.704	0.210596290633517	PMM 2 (AUPRC=0.295)
PMM 2	0.705	0.210832364180096	PMM 2 (AUPRC=0.295)
PMM 2	0.706	0.211068296571884	PMM 2 (AUPRC=0.295)
PMM 2	0.707	0.211304087935443	PMM 2 (AUPRC=0.295)
PMM 2	0.708	0.211539738397185	PMM 2 (AUPRC=0.295)
PMM 2	0.709	0.211775248083369	PMM 2 (AUPRC=0.295)
PMM 2	0.71	0.212010617120106	PMM 2 (AUPRC=0.295)
PMM 2	0.711	0.212245845633354	PMM 2 (AUPRC=0.295)
PMM 2	0.712	0.212480933748922	PMM 2 (AUPRC=0.295)
PMM 2	0.713	0.212715881592469	PMM 2 (AUPRC=0.295)
PMM 2	0.714	0.212950689289502	PMM 2 (AUPRC=0.295)
PMM 2	0.715	0.21318535696538	PMM 2 (AUPRC=0.295)
PMM 2	0.716	0.213419884745314	PMM 2 (AUPRC=0.295)
PMM 2	0.717	0.213654272754362	PMM 2 (AUPRC=0.295)
PMM 2	0.718	0.213888521117437	PMM 2 (AUPRC=0.295)
PMM 2	0.719	0.2141226299593	PMM 2 (AUPRC=0.295)
PMM 2	0.72	0.214356599404565	PMM 2 (AUPRC=0.295)
PMM 2	0.721	0.214590429577698	PMM 2 (AUPRC=0.295)
PMM 2	0.722	0.214824120603015	PMM 2 (AUPRC=0.295)
PMM 2	0.722222222222222	0.214876033057851	PMM 2 (AUPRC=0.295)
PMM 2	0.722222222222222	0.213114754098361	PMM 2 (AUPRC=0.295)
PMM 2	0.722222222222222	0.211382113821138	PMM 2 (AUPRC=0.295)
PMM 2	0.722222222222222	0.209677419354839	PMM 2 (AUPRC=0.295)
PMM 2	0.722222222222222	0.208	PMM 2 (AUPRC=0.295)
PMM 2	0.722222222222222	0.206349206349206	PMM 2 (AUPRC=0.295)
PMM 2	0.723	0.206525534008316	PMM 2 (AUPRC=0.295)
PMM 2	0.724	0.206752125904303	PMM 2 (AUPRC=0.295)
PMM 2	0.725	0.206978588421887	PMM 2 (AUPRC=0.295)
PMM 2	0.726	0.207204921671846	PMM 2 (AUPRC=0.295)
PMM 2	0.727	0.207431125764829	PMM 2 (AUPRC=0.295)
PMM 2	0.728	0.207657200811359	PMM 2 (AUPRC=0.295)
PMM 2	0.729	0.207883146921834	PMM 2 (AUPRC=0.295)
PMM 2	0.73	0.208108964206525	PMM 2 (AUPRC=0.295)
PMM 2	0.731	0.208334652775579	PMM 2 (AUPRC=0.295)
PMM 2	0.732	0.208560212739015	PMM 2 (AUPRC=0.295)
PMM 2	0.733	0.208785644206728	PMM 2 (AUPRC=0.295)
PMM 2	0.734	0.20901094728849	PMM 2 (AUPRC=0.295)
PMM 2	0.735	0.209236122093943	PMM 2 (AUPRC=0.295)
PMM 2	0.736	0.209461168732608	PMM 2 (AUPRC=0.295)
PMM 2	0.737	0.209686087313881	PMM 2 (AUPRC=0.295)
PMM 2	0.738	0.209910877947032	PMM 2 (AUPRC=0.295)
PMM 2	0.739	0.210135540741209	PMM 2 (AUPRC=0.295)
PMM 2	0.74	0.210360075805433	PMM 2 (AUPRC=0.295)
PMM 2	0.741	0.210584483248603	PMM 2 (AUPRC=0.295)
PMM 2	0.742	0.210808763179494	PMM 2 (AUPRC=0.295)
PMM 2	0.743	0.211032915706757	PMM 2 (AUPRC=0.295)
PMM 2	0.744	0.21125694093892	PMM 2 (AUPRC=0.295)
PMM 2	0.745	0.211480838984387	PMM 2 (AUPRC=0.295)
PMM 2	0.746	0.211704609951441	PMM 2 (AUPRC=0.295)
PMM 2	0.747	0.211928253948239	PMM 2 (AUPRC=0.295)
PMM 2	0.748	0.212151771082819	PMM 2 (AUPRC=0.295)
PMM 2	0.749	0.212375161463092	PMM 2 (AUPRC=0.295)
PMM 2	0.75	0.21259842519685	PMM 2 (AUPRC=0.295)
PMM 2	0.75	0.2109375	PMM 2 (AUPRC=0.295)
PMM 2	0.75	0.209302325581395	PMM 2 (AUPRC=0.295)
PMM 2	0.75	0.207692307692308	PMM 2 (AUPRC=0.295)
PMM 2	0.75	0.206106870229008	PMM 2 (AUPRC=0.295)
PMM 2	0.751	0.206268310546875	PMM 2 (AUPRC=0.295)
PMM 2	0.752	0.206429573598487	PMM 2 (AUPRC=0.295)
PMM 2	0.753	0.206590659675649	PMM 2 (AUPRC=0.295)
PMM 2	0.754	0.206751569069527	PMM 2 (AUPRC=0.295)
PMM 2	0.755	0.206912302070646	PMM 2 (AUPRC=0.295)
PMM 2	0.756	0.207072858968896	PMM 2 (AUPRC=0.295)
PMM 2	0.757	0.207233240053534	PMM 2 (AUPRC=0.295)
PMM 2	0.758	0.207393445613182	PMM 2 (AUPRC=0.295)
PMM 2	0.759	0.207553475935829	PMM 2 (AUPRC=0.295)
PMM 2	0.76	0.207713331308837	PMM 2 (AUPRC=0.295)
PMM 2	0.761	0.207873012018939	PMM 2 (AUPRC=0.295)
PMM 2	0.762	0.208032518352242	PMM 2 (AUPRC=0.295)
PMM 2	0.763	0.208191850594228	PMM 2 (AUPRC=0.295)
PMM 2	0.763888888888889	0.208333333333333	PMM 2 (AUPRC=0.295)
PMM 2	0.764	0.208351009029756	PMM 2 (AUPRC=0.295)
PMM 2	0.765	0.208509993943065	PMM 2 (AUPRC=0.295)
PMM 2	0.766	0.208668805617773	PMM 2 (AUPRC=0.295)
PMM 2	0.767	0.208827444336883	PMM 2 (AUPRC=0.295)
PMM 2	0.768	0.208985910382778	PMM 2 (AUPRC=0.295)
PMM 2	0.769	0.20914420403723	PMM 2 (AUPRC=0.295)
PMM 2	0.77	0.209302325581395	PMM 2 (AUPRC=0.295)
PMM 2	0.771	0.209460275295822	PMM 2 (AUPRC=0.295)
PMM 2	0.772	0.209618053460448	PMM 2 (AUPRC=0.295)
PMM 2	0.773	0.209775660354601	PMM 2 (AUPRC=0.295)
PMM 2	0.774	0.209933096257007	PMM 2 (AUPRC=0.295)
PMM 2	0.775	0.210090361445783	PMM 2 (AUPRC=0.295)
PMM 2	0.776	0.210247456198447	PMM 2 (AUPRC=0.295)
PMM 2	0.777	0.210404380791912	PMM 2 (AUPRC=0.295)
PMM 2	0.777777777777778	0.210526315789474	PMM 2 (AUPRC=0.295)
PMM 2	0.777777777777778	0.208955223880597	PMM 2 (AUPRC=0.295)
PMM 2	0.777777777777778	0.207407407407407	PMM 2 (AUPRC=0.295)
PMM 2	0.777777777777778	0.205882352941176	PMM 2 (AUPRC=0.295)
PMM 2	0.777777777777778	0.204379562043796	PMM 2 (AUPRC=0.295)
PMM 2	0.778	0.2044140830268	PMM 2 (AUPRC=0.295)
PMM 2	0.779	0.204569327731092	PMM 2 (AUPRC=0.295)
PMM 2	0.78	0.204724409448819	PMM 2 (AUPRC=0.295)
PMM 2	0.781	0.204879328436516	PMM 2 (AUPRC=0.295)
PMM 2	0.782	0.205034084950184	PMM 2 (AUPRC=0.295)
PMM 2	0.783	0.205188679245283	PMM 2 (AUPRC=0.295)
PMM 2	0.784	0.205343111576742	PMM 2 (AUPRC=0.295)
PMM 2	0.785	0.205497382198953	PMM 2 (AUPRC=0.295)
PMM 2	0.786	0.205651491365777	PMM 2 (AUPRC=0.295)
PMM 2	0.787	0.205805439330544	PMM 2 (AUPRC=0.295)
PMM 2	0.788	0.205959226346053	PMM 2 (AUPRC=0.295)
PMM 2	0.789	0.206112852664577	PMM 2 (AUPRC=0.295)
PMM 2	0.79	0.206266318537859	PMM 2 (AUPRC=0.295)
PMM 2	0.791	0.206419624217119	PMM 2 (AUPRC=0.295)
PMM 2	0.791666666666667	0.206521739130435	PMM 2 (AUPRC=0.295)
PMM 2	0.792	0.206572769953052	PMM 2 (AUPRC=0.295)
PMM 2	0.793	0.206725755995829	PMM 2 (AUPRC=0.295)
PMM 2	0.794	0.206878582595102	PMM 2 (AUPRC=0.295)
PMM 2	0.795	0.20703125	PMM 2 (AUPRC=0.295)
PMM 2	0.796	0.207183758459136	PMM 2 (AUPRC=0.295)
PMM 2	0.797	0.207336108220604	PMM 2 (AUPRC=0.295)
PMM 2	0.798	0.207488299531981	PMM 2 (AUPRC=0.295)
PMM 2	0.799	0.207640332640333	PMM 2 (AUPRC=0.295)
PMM 2	0.8	0.207792207792208	PMM 2 (AUPRC=0.295)
PMM 2	0.801	0.207943925233645	PMM 2 (AUPRC=0.295)
PMM 2	0.802	0.208095485210171	PMM 2 (AUPRC=0.295)
PMM 2	0.803	0.208246887966805	PMM 2 (AUPRC=0.295)
PMM 2	0.804	0.208398133748056	PMM 2 (AUPRC=0.295)
PMM 2	0.805	0.208549222797927	PMM 2 (AUPRC=0.295)
PMM 2	0.805555555555556	0.20863309352518	PMM 2 (AUPRC=0.295)
PMM 2	0.805555555555556	0.207142857142857	PMM 2 (AUPRC=0.295)
PMM 2	0.805555555555556	0.205673758865248	PMM 2 (AUPRC=0.295)
PMM 2	0.805555555555556	0.204225352112676	PMM 2 (AUPRC=0.295)
PMM 2	0.805555555555556	0.202797202797203	PMM 2 (AUPRC=0.295)
PMM 2	0.805555555555556	0.201388888888889	PMM 2 (AUPRC=0.295)
PMM 2	0.806	0.201477613598489	PMM 2 (AUPRC=0.295)
PMM 2	0.807	0.201677172132286	PMM 2 (AUPRC=0.295)
PMM 2	0.808	0.201876630947754	PMM 2 (AUPRC=0.295)
PMM 2	0.809	0.202075990119619	PMM 2 (AUPRC=0.295)
PMM 2	0.81	0.202275249722531	PMM 2 (AUPRC=0.295)
PMM 2	0.811	0.202474409831063	PMM 2 (AUPRC=0.295)
PMM 2	0.812	0.202673470519718	PMM 2 (AUPRC=0.295)
PMM 2	0.813	0.202872431862922	PMM 2 (AUPRC=0.295)
PMM 2	0.814	0.203071293935026	PMM 2 (AUPRC=0.295)
PMM 2	0.815	0.203270056810309	PMM 2 (AUPRC=0.295)
PMM 2	0.816	0.203468720562974	PMM 2 (AUPRC=0.295)
PMM 2	0.817	0.203667285267152	PMM 2 (AUPRC=0.295)
PMM 2	0.818	0.203865750996899	PMM 2 (AUPRC=0.295)
PMM 2	0.819	0.204064117826195	PMM 2 (AUPRC=0.295)
PMM 2	0.82	0.204262385828951	PMM 2 (AUPRC=0.295)
PMM 2	0.821	0.204460555079001	PMM 2 (AUPRC=0.295)
PMM 2	0.822	0.204658625650105	PMM 2 (AUPRC=0.295)
PMM 2	0.823	0.204856597615953	PMM 2 (AUPRC=0.295)
PMM 2	0.824	0.205054471050158	PMM 2 (AUPRC=0.295)
PMM 2	0.825	0.205252246026261	PMM 2 (AUPRC=0.295)
PMM 2	0.826	0.205449922617732	PMM 2 (AUPRC=0.295)
PMM 2	0.827	0.205647500897964	PMM 2 (AUPRC=0.295)
PMM 2	0.828	0.20584498094028	PMM 2 (AUPRC=0.295)
PMM 2	0.829	0.206042362817928	PMM 2 (AUPRC=0.295)
PMM 2	0.83	0.206239646604086	PMM 2 (AUPRC=0.295)
PMM 2	0.831	0.206436832371857	PMM 2 (AUPRC=0.295)
PMM 2	0.832	0.206633920194271	PMM 2 (AUPRC=0.295)
PMM 2	0.833	0.206830910144288	PMM 2 (AUPRC=0.295)
PMM 2	0.833333333333333	0.206896551724138	PMM 2 (AUPRC=0.295)
PMM 2	0.834	0.206993546963764	PMM 2 (AUPRC=0.295)
PMM 2	0.835	0.207138919514884	PMM 2 (AUPRC=0.295)
PMM 2	0.836	0.207284147886936	PMM 2 (AUPRC=0.295)
PMM 2	0.837	0.207429232294306	PMM 2 (AUPRC=0.295)
PMM 2	0	1	PMM 2 (AUPRC=0.295)
PMM 2	0.001	1	PMM 2 (AUPRC=0.295)
PMM 2	0.002	1	PMM 2 (AUPRC=0.295)
PMM 2	0.003	1	PMM 2 (AUPRC=0.295)
PMM 2	0.004	1	PMM 2 (AUPRC=0.295)
PMM 2	0.005	1	PMM 2 (AUPRC=0.295)
PMM 2	0.006	1	PMM 2 (AUPRC=0.295)
PMM 2	0.007	1	PMM 2 (AUPRC=0.295)
PMM 2	0.008	1	PMM 2 (AUPRC=0.295)
PMM 2	0.009	1	PMM 2 (AUPRC=0.295)
PMM 2	0.01	1	PMM 2 (AUPRC=0.295)
PMM 2	0.011	1	PMM 2 (AUPRC=0.295)
PMM 2	0.012	1	PMM 2 (AUPRC=0.295)
PMM 2	0.013	1	PMM 2 (AUPRC=0.295)
PMM 2	0.014	1	PMM 2 (AUPRC=0.295)
PMM 2	0.015	1	PMM 2 (AUPRC=0.295)
PMM 2	0.016	1	PMM 2 (AUPRC=0.295)
PMM 2	0.017	1	PMM 2 (AUPRC=0.295)
PMM 2	0.018	1	PMM 2 (AUPRC=0.295)
PMM 2	0.019	1	PMM 2 (AUPRC=0.295)
PMM 2	0.02	1	PMM 2 (AUPRC=0.295)
PMM 2	0.021	1	PMM 2 (AUPRC=0.295)
PMM 2	0.022	1	PMM 2 (AUPRC=0.295)
PMM 2	0.023	1	PMM 2 (AUPRC=0.295)
PMM 2	0.024	1	PMM 2 (AUPRC=0.295)
PMM 2	0.025	1	PMM 2 (AUPRC=0.295)
PMM 2	0.026	1	PMM 2 (AUPRC=0.295)
PMM 2	0.027	1	PMM 2 (AUPRC=0.295)
PMM 2	0.0277777777777778	1	PMM 2 (AUPRC=0.295)
PMM 2	0.0277777777777778	0.5	PMM 2 (AUPRC=0.295)
PMM 2	0.0277777777777778	0.333333333333333	PMM 2 (AUPRC=0.295)
PMM 2	0.028	0.335106382978723	PMM 2 (AUPRC=0.295)
PMM 2	0.029	0.342969776609724	PMM 2 (AUPRC=0.295)
PMM 2	0.03	0.350649350649351	PMM 2 (AUPRC=0.295)
PMM 2	0.031	0.358151476251605	PMM 2 (AUPRC=0.295)
PMM 2	0.032	0.365482233502538	PMM 2 (AUPRC=0.295)
PMM 2	0.033	0.372647427854454	PMM 2 (AUPRC=0.295)
PMM 2	0.034	0.379652605459057	PMM 2 (AUPRC=0.295)
PMM 2	0.035	0.386503067484663	PMM 2 (AUPRC=0.295)
PMM 2	0.036	0.393203883495146	PMM 2 (AUPRC=0.295)
PMM 2	0.037	0.399759903961585	PMM 2 (AUPRC=0.295)
PMM 2	0.038	0.406175771971497	PMM 2 (AUPRC=0.295)
PMM 2	0.039	0.412455934195065	PMM 2 (AUPRC=0.295)
PMM 2	0.04	0.418604651162791	PMM 2 (AUPRC=0.295)
PMM 2	0.041	0.424626006904488	PMM 2 (AUPRC=0.295)
PMM 2	0.042	0.430523917995444	PMM 2 (AUPRC=0.295)
PMM 2	0.043	0.43630214205186	PMM 2 (AUPRC=0.295)
PMM 2	0.044	0.441964285714286	PMM 2 (AUPRC=0.295)
PMM 2	0.045	0.447513812154696	PMM 2 (AUPRC=0.295)
PMM 2	0.046	0.452954048140044	PMM 2 (AUPRC=0.295)
PMM 2	0.047	0.458288190682557	PMM 2 (AUPRC=0.295)
PMM 2	0.048	0.463519313304721	PMM 2 (AUPRC=0.295)
PMM 2	0.049	0.46865037194474	PMM 2 (AUPRC=0.295)
PMM 2	0.05	0.473684210526316	PMM 2 (AUPRC=0.295)
PMM 2	0.051	0.478623566214807	PMM 2 (AUPRC=0.295)
PMM 2	0.052	0.483471074380165	PMM 2 (AUPRC=0.295)
PMM 2	0.053	0.488229273285568	PMM 2 (AUPRC=0.295)
PMM 2	0.054	0.49290060851927	PMM 2 (AUPRC=0.295)
PMM 2	0.055	0.49748743718593	PMM 2 (AUPRC=0.295)
PMM 2	0.0555555555555556	0.5	PMM 2 (AUPRC=0.295)
PMM 2	0.0555555555555556	0.4	PMM 2 (AUPRC=0.295)
PMM 2	0.056	0.401913875598086	PMM 2 (AUPRC=0.295)
PMM 2	0.057	0.406175771971496	PMM 2 (AUPRC=0.295)
PMM 2	0.058	0.410377358490566	PMM 2 (AUPRC=0.295)
PMM 2	0.059	0.414519906323185	PMM 2 (AUPRC=0.295)
PMM 2	0.06	0.418604651162791	PMM 2 (AUPRC=0.295)
PMM 2	0.061	0.422632794457275	PMM 2 (AUPRC=0.295)
PMM 2	0.062	0.426605504587156	PMM 2 (AUPRC=0.295)
PMM 2	0.063	0.430523917995444	PMM 2 (AUPRC=0.295)
PMM 2	0.064	0.434389140271493	PMM 2 (AUPRC=0.295)
PMM 2	0.065	0.438202247191011	PMM 2 (AUPRC=0.295)
PMM 2	0.066	0.441964285714286	PMM 2 (AUPRC=0.295)
PMM 2	0.067	0.445676274944568	PMM 2 (AUPRC=0.295)
PMM 2	0.068	0.449339207048458	PMM 2 (AUPRC=0.295)
PMM 2	0.069	0.452954048140044	PMM 2 (AUPRC=0.295)
PMM 2	0.07	0.456521739130435	PMM 2 (AUPRC=0.295)
PMM 2	0.071	0.460043196544276	PMM 2 (AUPRC=0.295)
PMM 2	0.072	0.463519313304721	PMM 2 (AUPRC=0.295)
PMM 2	0.073	0.466950959488273	PMM 2 (AUPRC=0.295)
PMM 2	0.074	0.470338983050848	PMM 2 (AUPRC=0.295)
PMM 2	0.075	0.473684210526316	PMM 2 (AUPRC=0.295)
PMM 2	0.076	0.476987447698745	PMM 2 (AUPRC=0.295)
PMM 2	0.077	0.48024948024948	PMM 2 (AUPRC=0.295)
PMM 2	0.078	0.483471074380165	PMM 2 (AUPRC=0.295)
PMM 2	0.079	0.486652977412731	PMM 2 (AUPRC=0.295)
PMM 2	0.08	0.489795918367347	PMM 2 (AUPRC=0.295)
PMM 2	0.081	0.49290060851927	PMM 2 (AUPRC=0.295)
PMM 2	0.082	0.495967741935484	PMM 2 (AUPRC=0.295)
PMM 2	0.083	0.498997995991984	PMM 2 (AUPRC=0.295)
PMM 2	0.0833333333333333	0.5	PMM 2 (AUPRC=0.295)
PMM 2	0.0833333333333333	0.428571428571429	PMM 2 (AUPRC=0.295)
PMM 2	0.0833333333333333	0.375	PMM 2 (AUPRC=0.295)
PMM 2	0.0833333333333333	0.333333333333333	PMM 2 (AUPRC=0.295)
PMM 2	0.084	0.335106382978723	PMM 2 (AUPRC=0.295)
PMM 2	0.085	0.337748344370861	PMM 2 (AUPRC=0.295)
PMM 2	0.086	0.340369393139842	PMM 2 (AUPRC=0.295)
PMM 2	0.087	0.342969776609724	PMM 2 (AUPRC=0.295)
PMM 2	0.088	0.345549738219895	PMM 2 (AUPRC=0.295)
PMM 2	0.089	0.348109517601043	PMM 2 (AUPRC=0.295)
PMM 2	0.09	0.350649350649351	PMM 2 (AUPRC=0.295)
PMM 2	0.091	0.353169469598965	PMM 2 (AUPRC=0.295)
PMM 2	0.092	0.355670103092784	PMM 2 (AUPRC=0.295)
PMM 2	0.093	0.358151476251605	PMM 2 (AUPRC=0.295)
PMM 2	0.094	0.360613810741688	PMM 2 (AUPRC=0.295)
PMM 2	0.095	0.363057324840764	PMM 2 (AUPRC=0.295)
PMM 2	0.096	0.365482233502538	PMM 2 (AUPRC=0.295)
PMM 2	0.097	0.367888748419722	PMM 2 (AUPRC=0.295)
PMM 2	0.098	0.370277078085642	PMM 2 (AUPRC=0.295)
PMM 2	0.099	0.372647427854454	PMM 2 (AUPRC=0.295)
PMM 2	0.1	0.375	PMM 2 (AUPRC=0.295)
PMM 2	0.101	0.37733499377335	PMM 2 (AUPRC=0.295)
PMM 2	0.102	0.379652605459057	PMM 2 (AUPRC=0.295)
PMM 2	0.103	0.381953028430161	PMM 2 (AUPRC=0.295)
PMM 2	0.104	0.38423645320197	PMM 2 (AUPRC=0.295)
PMM 2	0.105	0.386503067484663	PMM 2 (AUPRC=0.295)
PMM 2	0.106	0.388753056234719	PMM 2 (AUPRC=0.295)
PMM 2	0.107	0.390986601705238	PMM 2 (AUPRC=0.295)
PMM 2	0.108	0.393203883495146	PMM 2 (AUPRC=0.295)
PMM 2	0.109	0.39540507859734	PMM 2 (AUPRC=0.295)
PMM 2	0.11	0.397590361445783	PMM 2 (AUPRC=0.295)
PMM 2	0.111	0.399759903961585	PMM 2 (AUPRC=0.295)
PMM 2	0.111111111111111	0.4	PMM 2 (AUPRC=0.295)
PMM 2	0.111111111111111	0.363636363636364	PMM 2 (AUPRC=0.295)
PMM 2	0.111111111111111	0.333333333333333	PMM 2 (AUPRC=0.295)
PMM 2	0.111111111111111	0.307692307692308	PMM 2 (AUPRC=0.295)
PMM 2	0.111111111111111	0.285714285714286	PMM 2 (AUPRC=0.295)
PMM 2	0.111111111111111	0.266666666666667	PMM 2 (AUPRC=0.295)
PMM 2	0.112	0.268227780734433	PMM 2 (AUPRC=0.295)
PMM 2	0.113	0.269976108308999	PMM 2 (AUPRC=0.295)
PMM 2	0.114	0.271716101694915	PMM 2 (AUPRC=0.295)
PMM 2	0.115	0.273447820343461	PMM 2 (AUPRC=0.295)
PMM 2	0.116	0.275171323141803	PMM 2 (AUPRC=0.295)
PMM 2	0.117	0.276886668419669	PMM 2 (AUPRC=0.295)
PMM 2	0.118	0.278593913955929	PMM 2 (AUPRC=0.295)
PMM 2	0.119	0.280293116985082	PMM 2 (AUPRC=0.295)
PMM 2	0.12	0.281984334203655	PMM 2 (AUPRC=0.295)
PMM 2	0.121	0.283667621776504	PMM 2 (AUPRC=0.295)
PMM 2	0.122	0.285343035343035	PMM 2 (AUPRC=0.295)
PMM 2	0.123	0.287010630023334	PMM 2 (AUPRC=0.295)
PMM 2	0.124	0.288670460424211	PMM 2 (AUPRC=0.295)
PMM 2	0.125	0.290322580645161	PMM 2 (AUPRC=0.295)
PMM 2	0.126	0.291967044284243	PMM 2 (AUPRC=0.295)
PMM 2	0.127	0.293603904443874	PMM 2 (AUPRC=0.295)
PMM 2	0.128	0.295233213736545	PMM 2 (AUPRC=0.295)
PMM 2	0.129	0.296855024290463	PMM 2 (AUPRC=0.295)
PMM 2	0.13	0.298469387755102	PMM 2 (AUPRC=0.295)
PMM 2	0.131	0.300076355306694	PMM 2 (AUPRC=0.295)
PMM 2	0.132	0.301675977653631	PMM 2 (AUPRC=0.295)
PMM 2	0.133	0.303268305041804	PMM 2 (AUPRC=0.295)
PMM 2	0.134	0.304853387259858	PMM 2 (AUPRC=0.295)
PMM 2	0.135	0.306431273644388	PMM 2 (AUPRC=0.295)
PMM 2	0.136	0.308002013085053	PMM 2 (AUPRC=0.295)
PMM 2	0.137	0.309565654029626	PMM 2 (AUPRC=0.295)
PMM 2	0.138	0.311122244488978	PMM 2 (AUPRC=0.295)
PMM 2	0.138888888888889	0.3125	PMM 2 (AUPRC=0.295)
PMM 2	0.139	0.31267183204199	PMM 2 (AUPRC=0.295)
PMM 2	0.14	0.314214463840399	PMM 2 (AUPRC=0.295)
PMM 2	0.141	0.315750186613586	PMM 2 (AUPRC=0.295)
PMM 2	0.142	0.317279046673287	PMM 2 (AUPRC=0.295)
PMM 2	0.143	0.318801089918256	PMM 2 (AUPRC=0.295)
PMM 2	0.144	0.320316361838853	PMM 2 (AUPRC=0.295)
PMM 2	0.145	0.321824907521578	PMM 2 (AUPRC=0.295)
PMM 2	0.146	0.323326771653543	PMM 2 (AUPRC=0.295)
PMM 2	0.147	0.324821998526884	PMM 2 (AUPRC=0.295)
PMM 2	0.148	0.326310632043116	PMM 2 (AUPRC=0.295)
PMM 2	0.149	0.327792715717429	PMM 2 (AUPRC=0.295)
PMM 2	0.15	0.329268292682927	PMM 2 (AUPRC=0.295)
PMM 2	0.151	0.330737405694816	PMM 2 (AUPRC=0.295)
PMM 2	0.152	0.332200097134531	PMM 2 (AUPRC=0.295)
PMM 2	0.153	0.333656409013811	PMM 2 (AUPRC=0.295)
PMM 2	0.154	0.335106382978723	PMM 2 (AUPRC=0.295)
PMM 2	0.155	0.336550060313631	PMM 2 (AUPRC=0.295)
PMM 2	0.156	0.337987481945113	PMM 2 (AUPRC=0.295)
PMM 2	0.157	0.339418688445832	PMM 2 (AUPRC=0.295)
PMM 2	0.158	0.340843720038351	PMM 2 (AUPRC=0.295)
PMM 2	0.159	0.3422626165989	PMM 2 (AUPRC=0.295)
PMM 2	0.16	0.343675417661098	PMM 2 (AUPRC=0.295)
PMM 2	0.161	0.345082162419624	PMM 2 (AUPRC=0.295)
PMM 2	0.162	0.34648288973384	PMM 2 (AUPRC=0.295)
PMM 2	0.163	0.347877638131373	PMM 2 (AUPRC=0.295)
PMM 2	0.164	0.349266445811642	PMM 2 (AUPRC=0.295)
PMM 2	0.165	0.350649350649351	PMM 2 (AUPRC=0.295)
PMM 2	0.166	0.352026390197927	PMM 2 (AUPRC=0.295)
PMM 2	0.166666666666667	0.352941176470588	PMM 2 (AUPRC=0.295)
PMM 2	0.166666666666667	0.333333333333333	PMM 2 (AUPRC=0.295)
PMM 2	0.166666666666667	0.315789473684211	PMM 2 (AUPRC=0.295)
PMM 2	0.166666666666667	0.3	PMM 2 (AUPRC=0.295)
PMM 2	0.167	0.300419748151109	PMM 2 (AUPRC=0.295)
PMM 2	0.168	0.301675977653631	PMM 2 (AUPRC=0.295)
PMM 2	0.169	0.302927703644692	PMM 2 (AUPRC=0.295)
PMM 2	0.17	0.304174950298211	PMM 2 (AUPRC=0.295)
PMM 2	0.171	0.3054177416154	PMM 2 (AUPRC=0.295)
PMM 2	0.172	0.306656101426308	PMM 2 (AUPRC=0.295)
PMM 2	0.173	0.307890053391339	PMM 2 (AUPRC=0.295)
PMM 2	0.174	0.309119621002764	PMM 2 (AUPRC=0.295)
PMM 2	0.175	0.310344827586207	PMM 2 (AUPRC=0.295)
PMM 2	0.176	0.311565696302124	PMM 2 (AUPRC=0.295)
PMM 2	0.177	0.312782250147261	PMM 2 (AUPRC=0.295)
PMM 2	0.178	0.313994511956096	PMM 2 (AUPRC=0.295)
PMM 2	0.179	0.31520250440227	PMM 2 (AUPRC=0.295)
PMM 2	0.18	0.31640625	PMM 2 (AUPRC=0.295)
PMM 2	0.181	0.317605771105479	PMM 2 (AUPRC=0.295)
PMM 2	0.182	0.318801089918256	PMM 2 (AUPRC=0.295)
PMM 2	0.183	0.319992228482611	PMM 2 (AUPRC=0.295)
PMM 2	0.184	0.321179208688906	PMM 2 (AUPRC=0.295)
PMM 2	0.185	0.322362052274927	PMM 2 (AUPRC=0.295)
PMM 2	0.186	0.323540780827213	PMM 2 (AUPRC=0.295)
PMM 2	0.187	0.324715415782366	PMM 2 (AUPRC=0.295)
PMM 2	0.188	0.325885978428351	PMM 2 (AUPRC=0.295)
PMM 2	0.189	0.327052489905787	PMM 2 (AUPRC=0.295)
PMM 2	0.19	0.328214971209213	PMM 2 (AUPRC=0.295)
PMM 2	0.191	0.32937344318835	PMM 2 (AUPRC=0.295)
PMM 2	0.192	0.33052792654935	PMM 2 (AUPRC=0.295)
PMM 2	0.193	0.331678441856025	PMM 2 (AUPRC=0.295)
PMM 2	0.194	0.332825009531071	PMM 2 (AUPRC=0.295)
PMM 2	0.194444444444444	0.333333333333333	PMM 2 (AUPRC=0.295)
PMM 2	0.195	0.333967649857279	PMM 2 (AUPRC=0.295)
PMM 2	0.196	0.335106382978723	PMM 2 (AUPRC=0.295)
PMM 2	0.197	0.336241228901953	PMM 2 (AUPRC=0.295)
PMM 2	0.198	0.33737220749716	PMM 2 (AUPRC=0.295)
PMM 2	0.199	0.338499338499338	PMM 2 (AUPRC=0.295)
PMM 2	0.2	0.339622641509434	PMM 2 (AUPRC=0.295)
PMM 2	0.201	0.340742135995479	PMM 2 (AUPRC=0.295)
PMM 2	0.202	0.341857841293719	PMM 2 (AUPRC=0.295)
PMM 2	0.203	0.342969776609724	PMM 2 (AUPRC=0.295)
PMM 2	0.204	0.34407796101949	PMM 2 (AUPRC=0.295)
PMM 2	0.205	0.345182413470533	PMM 2 (AUPRC=0.295)
PMM 2	0.206	0.346283152782966	PMM 2 (AUPRC=0.295)
PMM 2	0.207	0.347380197650569	PMM 2 (AUPRC=0.295)
PMM 2	0.208	0.348473566641847	PMM 2 (AUPRC=0.295)
PMM 2	0.209	0.349563278201078	PMM 2 (AUPRC=0.295)
PMM 2	0.21	0.350649350649351	PMM 2 (AUPRC=0.295)
PMM 2	0.211	0.35173180218559	PMM 2 (AUPRC=0.295)
PMM 2	0.212	0.352810650887574	PMM 2 (AUPRC=0.295)
PMM 2	0.213	0.353885914712941	PMM 2 (AUPRC=0.295)
PMM 2	0.214	0.354957611500184	PMM 2 (AUPRC=0.295)
PMM 2	0.215	0.356025758969641	PMM 2 (AUPRC=0.295)
PMM 2	0.216	0.357090374724467	PMM 2 (AUPRC=0.295)
PMM 2	0.217	0.358151476251605	PMM 2 (AUPRC=0.295)
PMM 2	0.218	0.359209080922739	PMM 2 (AUPRC=0.295)
PMM 2	0.219	0.360263205995248	PMM 2 (AUPRC=0.295)
PMM 2	0.22	0.361313868613139	PMM 2 (AUPRC=0.295)
PMM 2	0.221	0.36236108580798	PMM 2 (AUPRC=0.295)
PMM 2	0.222	0.363404874499818	PMM 2 (AUPRC=0.295)
PMM 2	0.222222222222222	0.363636363636364	PMM 2 (AUPRC=0.295)
PMM 2	0.222222222222222	0.347826086956522	PMM 2 (AUPRC=0.295)
PMM 2	0.223	0.348619072433559	PMM 2 (AUPRC=0.295)
PMM 2	0.224	0.349635796045786	PMM 2 (AUPRC=0.295)
PMM 2	0.225	0.350649350649351	PMM 2 (AUPRC=0.295)
PMM 2	0.226	0.351659751037344	PMM 2 (AUPRC=0.295)
PMM 2	0.227	0.352667011910927	PMM 2 (AUPRC=0.295)
PMM 2	0.228	0.353671147880041	PMM 2 (AUPRC=0.295)
PMM 2	0.229	0.35467217346412	PMM 2 (AUPRC=0.295)
PMM 2	0.23	0.355670103092784	PMM 2 (AUPRC=0.295)
PMM 2	0.231	0.356664951106536	PMM 2 (AUPRC=0.295)
PMM 2	0.232	0.357656731757451	PMM 2 (AUPRC=0.295)
PMM 2	0.233	0.358645459209851	PMM 2 (AUPRC=0.295)
PMM 2	0.234	0.359631147540984	PMM 2 (AUPRC=0.295)
PMM 2	0.235	0.360613810741688	PMM 2 (AUPRC=0.295)
PMM 2	0.236	0.361593462717058	PMM 2 (AUPRC=0.295)
PMM 2	0.237	0.362570117287098	PMM 2 (AUPRC=0.295)
PMM 2	0.238	0.363543788187373	PMM 2 (AUPRC=0.295)
PMM 2	0.239	0.364514489069649	PMM 2 (AUPRC=0.295)
PMM 2	0.24	0.365482233502538	PMM 2 (AUPRC=0.295)
PMM 2	0.241	0.366447034972124	PMM 2 (AUPRC=0.295)
PMM 2	0.242	0.367408906882591	PMM 2 (AUPRC=0.295)
PMM 2	0.243	0.368367862556847	PMM 2 (AUPRC=0.295)
PMM 2	0.244	0.369323915237134	PMM 2 (AUPRC=0.295)
PMM 2	0.245	0.370277078085642	PMM 2 (AUPRC=0.295)
PMM 2	0.246	0.371227364185111	PMM 2 (AUPRC=0.295)
PMM 2	0.247	0.372174786539427	PMM 2 (AUPRC=0.295)
PMM 2	0.248	0.373119358074223	PMM 2 (AUPRC=0.295)
PMM 2	0.249	0.374061091637456	PMM 2 (AUPRC=0.295)
PMM 2	0.25	0.375	PMM 2 (AUPRC=0.295)
PMM 2	0.25	0.36	PMM 2 (AUPRC=0.295)
PMM 2	0.25	0.346153846153846	PMM 2 (AUPRC=0.295)
PMM 2	0.25	0.333333333333333	PMM 2 (AUPRC=0.295)
PMM 2	0.25	0.321428571428571	PMM 2 (AUPRC=0.295)
PMM 2	0.25	0.310344827586207	PMM 2 (AUPRC=0.295)
PMM 2	0.25	0.3	PMM 2 (AUPRC=0.295)
PMM 2	0.25	0.290322580645161	PMM 2 (AUPRC=0.295)
PMM 2	0.251	0.290808444902163	PMM 2 (AUPRC=0.295)
PMM 2	0.252	0.291292062676599	PMM 2 (AUPRC=0.295)
PMM 2	0.253	0.29177344951307	PMM 2 (AUPRC=0.295)
PMM 2	0.254	0.292252620813091	PMM 2 (AUPRC=0.295)
PMM 2	0.255	0.292729591836735	PMM 2 (AUPRC=0.295)
PMM 2	0.256	0.29320437770425	PMM 2 (AUPRC=0.295)
PMM 2	0.257	0.293676993397664	PMM 2 (AUPRC=0.295)
PMM 2	0.258	0.294147453762351	PMM 2 (AUPRC=0.295)
PMM 2	0.259	0.294615773508595	PMM 2 (AUPRC=0.295)
PMM 2	0.26	0.295081967213115	PMM 2 (AUPRC=0.295)
PMM 2	0.261	0.295546049320584	PMM 2 (AUPRC=0.295)
PMM 2	0.262	0.296008034145117	PMM 2 (AUPRC=0.295)
PMM 2	0.263	0.296467935871743	PMM 2 (AUPRC=0.295)
PMM 2	0.263888888888889	0.296875	PMM 2 (AUPRC=0.295)
PMM 2	0.264	0.296925768557861	PMM 2 (AUPRC=0.295)
PMM 2	0.265	0.297381546134663	PMM 2 (AUPRC=0.295)
PMM 2	0.266	0.297835282408559	PMM 2 (AUPRC=0.295)
PMM 2	0.267	0.298286991062562	PMM 2 (AUPRC=0.295)
PMM 2	0.268	0.298736685657667	PMM 2 (AUPRC=0.295)
PMM 2	0.269	0.299184379634207	PMM 2 (AUPRC=0.295)
PMM 2	0.27	0.299630086313194	PMM 2 (AUPRC=0.295)
PMM 2	0.271	0.300073818897638	PMM 2 (AUPRC=0.295)
PMM 2	0.272	0.300515590473852	PMM 2 (AUPRC=0.295)
PMM 2	0.273	0.300955414012739	PMM 2 (AUPRC=0.295)
PMM 2	0.274	0.301393302371058	PMM 2 (AUPRC=0.295)
PMM 2	0.275	0.301829268292683	PMM 2 (AUPRC=0.295)
PMM 2	0.276	0.302263324409832	PMM 2 (AUPRC=0.295)
PMM 2	0.277	0.302695483244293	PMM 2 (AUPRC=0.295)
PMM 2	0.277777777777778	0.303030303030303	PMM 2 (AUPRC=0.295)
PMM 2	0.278	0.303125757208626	PMM 2 (AUPRC=0.295)
PMM 2	0.279	0.30355415860735	PMM 2 (AUPRC=0.295)
PMM 2	0.28	0.303980699638118	PMM 2 (AUPRC=0.295)
PMM 2	0.281	0.304405392392874	PMM 2 (AUPRC=0.295)
PMM 2	0.282	0.304828248858996	PMM 2 (AUPRC=0.295)
PMM 2	0.283	0.305249280920422	PMM 2 (AUPRC=0.295)
PMM 2	0.284	0.305668500358766	PMM 2 (AUPRC=0.295)
PMM 2	0.285	0.306085918854415	PMM 2 (AUPRC=0.295)
PMM 2	0.286	0.306501547987616	PMM 2 (AUPRC=0.295)
PMM 2	0.287	0.306915399239544	PMM 2 (AUPRC=0.295)
PMM 2	0.288	0.30732748399336	PMM 2 (AUPRC=0.295)
PMM 2	0.289	0.307737813535258	PMM 2 (AUPRC=0.295)
PMM 2	0.29	0.30814639905549	PMM 2 (AUPRC=0.295)
PMM 2	0.291	0.308553251649387	PMM 2 (AUPRC=0.295)
PMM 2	0.291666666666667	0.308823529411765	PMM 2 (AUPRC=0.295)
PMM 2	0.292	0.308958382318363	PMM 2 (AUPRC=0.295)
PMM 2	0.293	0.309361801970906	PMM 2 (AUPRC=0.295)
PMM 2	0.294	0.309763521423554	PMM 2 (AUPRC=0.295)
PMM 2	0.295	0.310163551401869	PMM 2 (AUPRC=0.295)
PMM 2	0.296	0.310561902541385	PMM 2 (AUPRC=0.295)
PMM 2	0.297	0.310958585388553	PMM 2 (AUPRC=0.295)
PMM 2	0.298	0.311353610401672	PMM 2 (AUPRC=0.295)
PMM 2	0.299	0.311746987951807	PMM 2 (AUPRC=0.295)
PMM 2	0.3	0.312138728323699	PMM 2 (AUPRC=0.295)
PMM 2	0.301	0.312528841716659	PMM 2 (AUPRC=0.295)
PMM 2	0.302	0.312917338245452	PMM 2 (AUPRC=0.295)
PMM 2	0.303	0.313304227941176	PMM 2 (AUPRC=0.295)
PMM 2	0.304	0.313689520752121	PMM 2 (AUPRC=0.295)
PMM 2	0.305	0.314073226544622	PMM 2 (AUPRC=0.295)
PMM 2	0.305555555555556	0.314285714285714	PMM 2 (AUPRC=0.295)
PMM 2	0.306	0.314599040438657	PMM 2 (AUPRC=0.295)
PMM 2	0.307	0.315302978432044	PMM 2 (AUPRC=0.295)
PMM 2	0.308	0.316005471956224	PMM 2 (AUPRC=0.295)
PMM 2	0.309	0.316706525452682	PMM 2 (AUPRC=0.295)
PMM 2	0.31	0.31740614334471	PMM 2 (AUPRC=0.295)
PMM 2	0.311	0.318104330037504	PMM 2 (AUPRC=0.295)
PMM 2	0.312	0.318801089918256	PMM 2 (AUPRC=0.295)
PMM 2	0.313	0.319496427356244	PMM 2 (AUPRC=0.295)
PMM 2	0.314	0.320190346702923	PMM 2 (AUPRC=0.295)
PMM 2	0.315	0.32088285229202	PMM 2 (AUPRC=0.295)
PMM 2	0.316	0.32157394843962	PMM 2 (AUPRC=0.295)
PMM 2	0.317	0.322263639444256	PMM 2 (AUPRC=0.295)
PMM 2	0.318	0.322951929587001	PMM 2 (AUPRC=0.295)
PMM 2	0.319	0.323638823131552	PMM 2 (AUPRC=0.295)
PMM 2	0.32	0.324324324324324	PMM 2 (AUPRC=0.295)
PMM 2	0.321	0.325008437394533	PMM 2 (AUPRC=0.295)
PMM 2	0.322	0.325691166554282	PMM 2 (AUPRC=0.295)
PMM 2	0.323	0.326372515998653	PMM 2 (AUPRC=0.295)
PMM 2	0.324	0.327052489905787	PMM 2 (AUPRC=0.295)
PMM 2	0.325	0.327731092436975	PMM 2 (AUPRC=0.295)
PMM 2	0.326	0.328408327736736	PMM 2 (AUPRC=0.295)
PMM 2	0.327	0.329084199932908	PMM 2 (AUPRC=0.295)
PMM 2	0.328	0.329758713136729	PMM 2 (AUPRC=0.295)
PMM 2	0.329	0.330431871442919	PMM 2 (AUPRC=0.295)
PMM 2	0.33	0.331103678929766	PMM 2 (AUPRC=0.295)
PMM 2	0.331	0.331774139659205	PMM 2 (AUPRC=0.295)
PMM 2	0.332	0.332443257676903	PMM 2 (AUPRC=0.295)
PMM 2	0.333	0.333111037012337	PMM 2 (AUPRC=0.295)
PMM 2	0.333333333333333	0.333333333333333	PMM 2 (AUPRC=0.295)
PMM 2	0.333333333333333	0.324324324324324	PMM 2 (AUPRC=0.295)
PMM 2	0.333333333333333	0.315789473684211	PMM 2 (AUPRC=0.295)
PMM 2	0.333333333333333	0.307692307692308	PMM 2 (AUPRC=0.295)
PMM 2	0.333333333333333	0.3	PMM 2 (AUPRC=0.295)
PMM 2	0.333333333333333	0.292682926829268	PMM 2 (AUPRC=0.295)
PMM 2	0.333333333333333	0.285714285714286	PMM 2 (AUPRC=0.295)
PMM 2	0.334	0.286122215876642	PMM 2 (AUPRC=0.295)
PMM 2	0.335	0.286733238231098	PMM 2 (AUPRC=0.295)
PMM 2	0.336	0.287343215507412	PMM 2 (AUPRC=0.295)
PMM 2	0.337	0.287952150384506	PMM 2 (AUPRC=0.295)
PMM 2	0.338	0.288560045532157	PMM 2 (AUPRC=0.295)
PMM 2	0.339	0.289166903611032	PMM 2 (AUPRC=0.295)
PMM 2	0.34	0.289772727272727	PMM 2 (AUPRC=0.295)
PMM 2	0.341	0.290377519159807	PMM 2 (AUPRC=0.295)
PMM 2	0.342	0.290981281905842	PMM 2 (AUPRC=0.295)
PMM 2	0.343	0.291584018135449	PMM 2 (AUPRC=0.295)
PMM 2	0.344	0.292185730464326	PMM 2 (AUPRC=0.295)
PMM 2	0.345	0.292786421499293	PMM 2 (AUPRC=0.295)
PMM 2	0.346	0.293386093838327	PMM 2 (AUPRC=0.295)
PMM 2	0.347	0.293984750070602	PMM 2 (AUPRC=0.295)
PMM 2	0.348	0.294582392776524	PMM 2 (AUPRC=0.295)
PMM 2	0.349	0.29517902452777	PMM 2 (AUPRC=0.295)
PMM 2	0.35	0.295774647887324	PMM 2 (AUPRC=0.295)
PMM 2	0.351	0.296369265409513	PMM 2 (AUPRC=0.295)
PMM 2	0.352	0.296962879640045	PMM 2 (AUPRC=0.295)
PMM 2	0.353	0.297555493116044	PMM 2 (AUPRC=0.295)
PMM 2	0.354	0.298147108366086	PMM 2 (AUPRC=0.295)
PMM 2	0.355	0.298737727910238	PMM 2 (AUPRC=0.295)
PMM 2	0.356	0.29932735426009	PMM 2 (AUPRC=0.295)
PMM 2	0.357	0.29991598991879	PMM 2 (AUPRC=0.295)
PMM 2	0.358	0.300503637381086	PMM 2 (AUPRC=0.295)
PMM 2	0.359	0.301090299133352	PMM 2 (AUPRC=0.295)
PMM 2	0.36	0.301675977653631	PMM 2 (AUPRC=0.295)
PMM 2	0.361	0.302260675411666	PMM 2 (AUPRC=0.295)
PMM 2	0.361111111111111	0.302325581395349	PMM 2 (AUPRC=0.295)
PMM 2	0.362	0.302844394868935	PMM 2 (AUPRC=0.295)
PMM 2	0.363	0.303427138478685	PMM 2 (AUPRC=0.295)
PMM 2	0.364	0.304008908685969	PMM 2 (AUPRC=0.295)
PMM 2	0.365	0.304589707927677	PMM 2 (AUPRC=0.295)
PMM 2	0.366	0.305169538632574	PMM 2 (AUPRC=0.295)
PMM 2	0.367	0.305748403221327	PMM 2 (AUPRC=0.295)
PMM 2	0.368	0.306326304106548	PMM 2 (AUPRC=0.295)
PMM 2	0.369	0.30690324369282	PMM 2 (AUPRC=0.295)
PMM 2	0.37	0.307479224376731	PMM 2 (AUPRC=0.295)
PMM 2	0.371	0.308054248546914	PMM 2 (AUPRC=0.295)
PMM 2	0.372	0.308628318584071	PMM 2 (AUPRC=0.295)
PMM 2	0.373	0.309201436861011	PMM 2 (AUPRC=0.295)
PMM 2	0.374	0.309773605742684	PMM 2 (AUPRC=0.295)
PMM 2	0.375	0.310344827586207	PMM 2 (AUPRC=0.295)
PMM 2	0.376	0.310915104740904	PMM 2 (AUPRC=0.295)
PMM 2	0.377	0.311484439548334	PMM 2 (AUPRC=0.295)
PMM 2	0.378	0.312052834342323	PMM 2 (AUPRC=0.295)
PMM 2	0.379	0.312620291448996	PMM 2 (AUPRC=0.295)
PMM 2	0.38	0.313186813186813	PMM 2 (AUPRC=0.295)
PMM 2	0.381	0.313752401866593	PMM 2 (AUPRC=0.295)
PMM 2	0.382	0.314317059791552	PMM 2 (AUPRC=0.295)
PMM 2	0.383	0.314880789257331	PMM 2 (AUPRC=0.295)
PMM 2	0.384	0.315443592552026	PMM 2 (AUPRC=0.295)
PMM 2	0.385	0.316005471956224	PMM 2 (AUPRC=0.295)
PMM 2	0.386	0.316566429743029	PMM 2 (AUPRC=0.295)
PMM 2	0.387	0.317126468178093	PMM 2 (AUPRC=0.295)
PMM 2	0.388	0.317685589519651	PMM 2 (AUPRC=0.295)
PMM 2	0.388888888888889	0.318181818181818	PMM 2 (AUPRC=0.295)
PMM 2	0.388888888888889	0.311111111111111	PMM 2 (AUPRC=0.295)
PMM 2	0.388888888888889	0.304347826086957	PMM 2 (AUPRC=0.295)
PMM 2	0.388888888888889	0.297872340425532	PMM 2 (AUPRC=0.295)
PMM 2	0.388888888888889	0.291666666666667	PMM 2 (AUPRC=0.295)
PMM 2	0.388888888888889	0.285714285714286	PMM 2 (AUPRC=0.295)
PMM 2	0.389	0.285772589992654	PMM 2 (AUPRC=0.295)
PMM 2	0.39	0.286296900489396	PMM 2 (AUPRC=0.295)
PMM 2	0.391	0.286820441763795	PMM 2 (AUPRC=0.295)
PMM 2	0.392	0.287343215507412	PMM 2 (AUPRC=0.295)
PMM 2	0.393	0.287865223406853	PMM 2 (AUPRC=0.295)
PMM 2	0.394	0.288386467143787	PMM 2 (AUPRC=0.295)
PMM 2	0.395	0.288906948394961	PMM 2 (AUPRC=0.295)
PMM 2	0.396	0.289426668832224	PMM 2 (AUPRC=0.295)
PMM 2	0.397	0.289945630122535	PMM 2 (AUPRC=0.295)
PMM 2	0.398	0.290463833927992	PMM 2 (AUPRC=0.295)
PMM 2	0.399	0.290981281905842	PMM 2 (AUPRC=0.295)
PMM 2	0.4	0.291497975708502	PMM 2 (AUPRC=0.295)
PMM 2	0.401	0.292013916983575	PMM 2 (AUPRC=0.295)
PMM 2	0.402	0.292529107373868	PMM 2 (AUPRC=0.295)
PMM 2	0.403	0.293043548517411	PMM 2 (AUPRC=0.295)
PMM 2	0.404	0.293557242047473	PMM 2 (AUPRC=0.295)
PMM 2	0.405	0.294070189592578	PMM 2 (AUPRC=0.295)
PMM 2	0.406	0.294582392776524	PMM 2 (AUPRC=0.295)
PMM 2	0.407	0.2950938532184	PMM 2 (AUPRC=0.295)
[truncated: 10,050 more rows]
