# Supplementary material for: LEOPARD: missing view completion for multi-timepoint omics data via representation disentanglement and temporal knowledge transfer
Source: Nat Commun. 2025 Apr 6;16:3278. doi: 10.1038/s41467-025-58314-3 (PMC11972361; doi:10.1038/s41467-025-58314-3)
Supplement: Supplementary file 7 — Source data [file 41467_2025_58314_MOESM7_ESM.zip › Source Data/SupplementaryFig6.csv]

maskObs	Method	Source	UMAP1	UMAP2
maskObs = 1%	LEOPARD	Observed data (t1)	2.20560231014912	0.860661238767777
maskObs = 1%	LEOPARD	Observed data (t1)	0.626356767031164	-2.19260880036917
maskObs = 1%	LEOPARD	Observed data (t1)	-0.822094116713781	1.64597822835267
maskObs = 1%	LEOPARD	Observed data (t1)	1.88999096241014	-0.840358537099877
maskObs = 1%	LEOPARD	Observed data (t1)	3.07132075349991	2.08737668193229
maskObs = 1%	LEOPARD	Observed data (t1)	2.91693193874263	1.73990610475282
maskObs = 1%	LEOPARD	Observed data (t1)	-2.83873951705342	0.880522030479428
maskObs = 1%	LEOPARD	Observed data (t1)	2.25753303671982	0.418036317786326
maskObs = 1%	LEOPARD	Observed data (t1)	1.7093727817615	0.52418218270636
maskObs = 1%	LEOPARD	Observed data (t1)	1.00725652108642	1.96521875957718
maskObs = 1%	LEOPARD	Observed data (t1)	-1.18383470733613	-0.902836390296601
maskObs = 1%	LEOPARD	Observed data (t1)	-2.05749542041493	-2.59665878443047
maskObs = 1%	LEOPARD	Observed data (t1)	0.16214204652187	2.10808515700263
maskObs = 1%	LEOPARD	Observed data (t1)	0.917225859003525	-0.780561961967795
maskObs = 1%	LEOPARD	Observed data (t1)	0.131643817943569	1.48557255836866
maskObs = 1%	LEOPARD	Observed data (t1)	0.490593198380444	2.13240542971868
maskObs = 1%	LEOPARD	Observed data (t1)	1.90259648906288	-0.444289293452261
maskObs = 1%	LEOPARD	Observed data (t1)	-0.367134001794662	1.76303511544672
maskObs = 1%	LEOPARD	Observed data (t1)	1.13965030532729	-1.96658264688625
maskObs = 1%	LEOPARD	Observed data (t1)	-1.36031671679807	-1.0515789163226
maskObs = 1%	LEOPARD	Observed data (t1)	2.77892953056752	2.38694522021545
maskObs = 1%	LEOPARD	Observed data (t1)	1.46519512877847	-1.40872151524914
maskObs = 1%	LEOPARD	Observed data (t1)	-1.06533869294105	1.48352148750426
maskObs = 1%	LEOPARD	Observed data (t1)	1.64697074457594	2.07420325732172
maskObs = 1%	LEOPARD	Observed data (t1)	1.8483064141412	0.93141403762525
maskObs = 1%	LEOPARD	Observed data (t1)	2.04267525181449	-1.32221089922432
maskObs = 1%	LEOPARD	Observed data (t1)	0.470350611765846	-2.07740560579324
maskObs = 1%	LEOPARD	Observed data (t1)	3.03054916106577	1.03734011137281
maskObs = 1%	LEOPARD	Observed data (t1)	1.19090299560546	2.12009174268842
maskObs = 1%	LEOPARD	Observed data (t1)	-2.20380100446499	1.42466637138782
maskObs = 1%	LEOPARD	Observed data (t1)	2.1541516008035	-1.17748567036118
maskObs = 1%	LEOPARD	Observed data (t1)	0.0142397344427963	-1.82585539765245
maskObs = 1%	LEOPARD	Observed data (t1)	2.76324280537917	0.162601914478484
maskObs = 1%	LEOPARD	Observed data (t1)	0.59224321988736	2.82480965690456
maskObs = 1%	LEOPARD	Observed data (t1)	2.55582989683603	-0.18414175896312
maskObs = 1%	LEOPARD	Observed data (t1)	2.71996679165543	0.160182191629672
maskObs = 1%	LEOPARD	Observed data (t1)	2.63061992880239	0.168887913876538
maskObs = 1%	LEOPARD	Observed data (t1)	-3.17579487566082	0.0307618848287402
maskObs = 1%	LEOPARD	Observed data (t1)	1.27815529307796	-1.10220565653852
maskObs = 1%	LEOPARD	Observed data (t1)	1.08715261858697	-1.66711866163312
maskObs = 1%	LEOPARD	Observed data (t1)	2.70133493495615	0.118343073178358
maskObs = 1%	LEOPARD	Observed data (t1)	-0.132378496527349	1.76332042903327
maskObs = 1%	LEOPARD	Observed data (t1)	3.16423719283244	0.409664324389165
maskObs = 1%	LEOPARD	Observed data (t2)	2.93946180502716	1.53912674410307
maskObs = 1%	LEOPARD	Observed data (t2)	0.203705430266969	-0.40393705071279
maskObs = 1%	LEOPARD	Observed data (t2)	2.23277894931902	1.83998625286444
maskObs = 1%	LEOPARD	Observed data (t2)	-1.90898072522634	-0.599160864906694
maskObs = 1%	LEOPARD	Observed data (t2)	2.08495175229397	2.64125439911967
maskObs = 1%	LEOPARD	Observed data (t2)	2.42163903117373	1.04475208366267
maskObs = 1%	LEOPARD	Observed data (t2)	-3.28467059133313	0.30175126672019
maskObs = 1%	LEOPARD	Observed data (t2)	1.99441485102341	-1.18931415685115
maskObs = 1%	LEOPARD	Observed data (t2)	-3.010438120589	0.358908650356953
maskObs = 1%	LEOPARD	Observed data (t2)	1.97497780061464	2.90597794051817
maskObs = 1%	LEOPARD	Observed data (t2)	-1.2151688874455	0.0484307730319167
maskObs = 1%	LEOPARD	Observed data (t2)	-2.06012870262259	-2.70307839312697
maskObs = 1%	LEOPARD	Observed data (t2)	-0.257588103188213	1.84286021042242
maskObs = 1%	LEOPARD	Observed data (t2)	-2.89030793986913	-0.955728212006246
maskObs = 1%	LEOPARD	Observed data (t2)	1.94165835196052	-0.400839793742051
maskObs = 1%	LEOPARD	Observed data (t2)	2.41095001352699	2.71802531215502
maskObs = 1%	LEOPARD	Observed data (t2)	1.0756002581836	-1.56651622969918
maskObs = 1%	LEOPARD	Observed data (t2)	-2.68878282584571	0.828575132798195
maskObs = 1%	LEOPARD	Observed data (t2)	-0.835530078255547	-0.500125073206738
maskObs = 1%	LEOPARD	Observed data (t2)	0.524234989615237	-0.944446008622784
maskObs = 1%	LEOPARD	Observed data (t2)	-1.69800941759787	1.66541031372021
maskObs = 1%	LEOPARD	Observed data (t2)	-2.1899570041023	-0.384894257105657
maskObs = 1%	LEOPARD	Observed data (t2)	-3.24742328097533	0.233770465999643
maskObs = 1%	LEOPARD	Observed data (t2)	1.51789777414164	2.24770576849056
maskObs = 1%	LEOPARD	Observed data (t2)	-0.635306425064922	1.82115202508614
maskObs = 1%	LEOPARD	Observed data (t2)	1.85688364428027	-1.0608605328056
maskObs = 1%	LEOPARD	Observed data (t2)	-2.48019178715715	-1.4035053402877
maskObs = 1%	LEOPARD	Observed data (t2)	-3.05030213009245	0.661589791244836
maskObs = 1%	LEOPARD	Observed data (t2)	2.70315663840455	2.63059219197623
maskObs = 1%	LEOPARD	Observed data (t2)	-0.117604032792468	2.25177589935791
maskObs = 1%	LEOPARD	Observed data (t2)	-0.727248287044265	1.30526202053127
maskObs = 1%	LEOPARD	Observed data (t2)	0.758710269716373	-1.77815067543814
maskObs = 1%	LEOPARD	Observed data (t2)	-0.739465737101225	2.36634601968162
maskObs = 1%	LEOPARD	Observed data (t2)	1.78903685847735	-0.488206870658106
maskObs = 1%	LEOPARD	Observed data (t2)	0.280347067779845	-1.46574428873243
maskObs = 1%	LEOPARD	Observed data (t2)	0.774355662489012	-0.587020061357918
maskObs = 1%	LEOPARD	Observed data (t2)	-0.231331053002347	0.0232478121614251
maskObs = 1%	LEOPARD	Observed data (t2)	-1.80492935133216	0.49126990896342
maskObs = 1%	LEOPARD	Observed data (t2)	0.854963014086553	-1.63695806274324
maskObs = 1%	LEOPARD	Observed data (t2)	0.963507493607847	-1.80378353399143
maskObs = 1%	LEOPARD	Observed data (t2)	-1.7520976674302	0.468862577682452
maskObs = 1%	LEOPARD	Observed data (t2)	0.433828125592336	2.05376181850208
maskObs = 1%	LEOPARD	Observed data (t2)	-0.849832589116189	1.20026213916381
maskObs = 1%	LEOPARD	Imputed data (t2)	-0.363394820730952	1.40702421829376
maskObs = 1%	LEOPARD	Imputed data (t2)	-1.18470179675135	1.92261018317014
maskObs = 1%	LEOPARD	Imputed data (t2)	-0.879518990432054	1.35108410236419
maskObs = 1%	LEOPARD	Imputed data (t2)	-2.17371848704639	-0.676274825514241
maskObs = 1%	LEOPARD	Imputed data (t2)	1.7632012919133	2.50013074123687
maskObs = 1%	LEOPARD	Imputed data (t2)	1.01418866463761	2.46364219028249
maskObs = 1%	LEOPARD	Imputed data (t2)	-3.20411921353962	0.247493180943646
maskObs = 1%	LEOPARD	Imputed data (t2)	-0.652179827449977	0.0373128333178371
maskObs = 1%	LEOPARD	Imputed data (t2)	0.633757718861355	-2.96981307868428
maskObs = 1%	LEOPARD	Imputed data (t2)	2.47973778609745	-0.392320283166992
maskObs = 1%	LEOPARD	Imputed data (t2)	-1.16469761996411	0.446880486566391
maskObs = 1%	LEOPARD	Imputed data (t2)	-2.15811096677873	-2.71144226567539
maskObs = 1%	LEOPARD	Imputed data (t2)	-0.631166962021664	1.51941916888384
maskObs = 1%	LEOPARD	Imputed data (t2)	-2.58398436233436	-1.79612281775526
maskObs = 1%	LEOPARD	Imputed data (t2)	0.421580864155708	2.78804879376028
maskObs = 1%	LEOPARD	Imputed data (t2)	2.30398210840504	0.702158915324935
maskObs = 1%	LEOPARD	Imputed data (t2)	-0.0676906593872119	1.26134136730819
maskObs = 1%	LEOPARD	Imputed data (t2)	-1.04164693494992	1.23280785904071
maskObs = 1%	LEOPARD	Imputed data (t2)	0.254784257487027	-2.72502310287842
maskObs = 1%	LEOPARD	Imputed data (t2)	-2.24412996670019	-2.83047088460414
maskObs = 1%	LEOPARD	Imputed data (t2)	-1.27336715776581	1.54683704035776
maskObs = 1%	LEOPARD	Imputed data (t2)	-1.55568563882925	0.558708526494522
maskObs = 1%	LEOPARD	Imputed data (t2)	-0.43297005886752	0.557560538172368
maskObs = 1%	LEOPARD	Imputed data (t2)	1.05623409976302	2.74922662471387
maskObs = 1%	LEOPARD	Imputed data (t2)	-1.1127112611964	0.215348844534782
maskObs = 1%	LEOPARD	Imputed data (t2)	1.95132905791833	-1.25328187356126
maskObs = 1%	LEOPARD	Imputed data (t2)	-2.52788023595756	-1.85518182645646
maskObs = 1%	LEOPARD	Imputed data (t2)	-0.288014875433904	-0.344518038337755
maskObs = 1%	LEOPARD	Imputed data (t2)	0.776664339841555	2.5618396411079
maskObs = 1%	LEOPARD	Imputed data (t2)	1.96372294745167	-1.04206361057275
maskObs = 1%	LEOPARD	Imputed data (t2)	-1.57140216976398	0.414048012175838
maskObs = 1%	LEOPARD	Imputed data (t2)	0.900121027011989	-1.52057678366624
maskObs = 1%	LEOPARD	Imputed data (t2)	-0.117246196779924	0.940657083370814
maskObs = 1%	LEOPARD	Imputed data (t2)	1.47125965665401	-0.207330554773344
maskObs = 1%	LEOPARD	Imputed data (t2)	0.324014978966	0.530526483512537
maskObs = 1%	LEOPARD	Imputed data (t2)	2.23441193236061	0.827500215442226
maskObs = 1%	LEOPARD	Imputed data (t2)	1.30444142567408	-2.12955871626588
maskObs = 1%	LEOPARD	Imputed data (t2)	-3.44969325274419	-0.31474833560245
maskObs = 1%	LEOPARD	Imputed data (t2)	-1.40940100038273	-0.674952029284251
maskObs = 1%	LEOPARD	Imputed data (t2)	1.1345368654356	-1.57718260134395
maskObs = 1%	LEOPARD	Imputed data (t2)	-2.74063788071593	-0.648023568627384
maskObs = 1%	LEOPARD	Imputed data (t2)	-0.639489022868899	1.48808403301615
maskObs = 1%	LEOPARD	Imputed data (t2)	-0.448806530081022	1.04797439409061
maskObs = 1%	cGAN	Observed data (t1)	2.20560231014912	0.860661238767777
maskObs = 1%	cGAN	Observed data (t1)	0.626356767031164	-2.19260880036917
maskObs = 1%	cGAN	Observed data (t1)	-0.822094116713781	1.64597822835267
maskObs = 1%	cGAN	Observed data (t1)	1.88999096241014	-0.840358537099877
maskObs = 1%	cGAN	Observed data (t1)	3.07132075349991	2.08737668193229
maskObs = 1%	cGAN	Observed data (t1)	2.91693193874263	1.73990610475282
maskObs = 1%	cGAN	Observed data (t1)	-2.83873951705342	0.880522030479428
maskObs = 1%	cGAN	Observed data (t1)	2.25753303671982	0.418036317786326
maskObs = 1%	cGAN	Observed data (t1)	1.7093727817615	0.52418218270636
maskObs = 1%	cGAN	Observed data (t1)	1.00725652108642	1.96521875957718
maskObs = 1%	cGAN	Observed data (t1)	-1.18383470733613	-0.902836390296601
maskObs = 1%	cGAN	Observed data (t1)	-2.05749542041493	-2.59665878443047
maskObs = 1%	cGAN	Observed data (t1)	0.16214204652187	2.10808515700263
maskObs = 1%	cGAN	Observed data (t1)	0.917225859003525	-0.780561961967795
maskObs = 1%	cGAN	Observed data (t1)	0.131643817943569	1.48557255836866
maskObs = 1%	cGAN	Observed data (t1)	0.490593198380444	2.13240542971868
maskObs = 1%	cGAN	Observed data (t1)	1.90259648906288	-0.444289293452261
maskObs = 1%	cGAN	Observed data (t1)	-0.367134001794662	1.76303511544672
maskObs = 1%	cGAN	Observed data (t1)	1.13965030532729	-1.96658264688625
maskObs = 1%	cGAN	Observed data (t1)	-1.36031671679807	-1.0515789163226
maskObs = 1%	cGAN	Observed data (t1)	2.77892953056752	2.38694522021545
maskObs = 1%	cGAN	Observed data (t1)	1.46519512877847	-1.40872151524914
maskObs = 1%	cGAN	Observed data (t1)	-1.06533869294105	1.48352148750426
maskObs = 1%	cGAN	Observed data (t1)	1.64697074457594	2.07420325732172
maskObs = 1%	cGAN	Observed data (t1)	1.8483064141412	0.93141403762525
maskObs = 1%	cGAN	Observed data (t1)	2.04267525181449	-1.32221089922432
maskObs = 1%	cGAN	Observed data (t1)	0.470350611765846	-2.07740560579324
maskObs = 1%	cGAN	Observed data (t1)	3.03054916106577	1.03734011137281
maskObs = 1%	cGAN	Observed data (t1)	1.19090299560546	2.12009174268842
maskObs = 1%	cGAN	Observed data (t1)	-2.20380100446499	1.42466637138782
maskObs = 1%	cGAN	Observed data (t1)	2.1541516008035	-1.17748567036118
maskObs = 1%	cGAN	Observed data (t1)	0.0142397344427963	-1.82585539765245
maskObs = 1%	cGAN	Observed data (t1)	2.76324280537917	0.162601914478484
maskObs = 1%	cGAN	Observed data (t1)	0.59224321988736	2.82480965690456
maskObs = 1%	cGAN	Observed data (t1)	2.55582989683603	-0.18414175896312
maskObs = 1%	cGAN	Observed data (t1)	2.71996679165543	0.160182191629672
maskObs = 1%	cGAN	Observed data (t1)	2.63061992880239	0.168887913876538
maskObs = 1%	cGAN	Observed data (t1)	-3.17579487566082	0.0307618848287402
maskObs = 1%	cGAN	Observed data (t1)	1.27815529307796	-1.10220565653852
maskObs = 1%	cGAN	Observed data (t1)	1.08715261858697	-1.66711866163312
maskObs = 1%	cGAN	Observed data (t1)	2.70133493495615	0.118343073178358
maskObs = 1%	cGAN	Observed data (t1)	-0.132378496527349	1.76332042903327
maskObs = 1%	cGAN	Observed data (t1)	3.16423719283244	0.409664324389165
maskObs = 1%	cGAN	Observed data (t2)	2.93946180502716	1.53912674410307
maskObs = 1%	cGAN	Observed data (t2)	0.203705430266969	-0.40393705071279
maskObs = 1%	cGAN	Observed data (t2)	2.23277894931902	1.83998625286444
maskObs = 1%	cGAN	Observed data (t2)	-1.90898072522634	-0.599160864906694
maskObs = 1%	cGAN	Observed data (t2)	2.08495175229397	2.64125439911967
maskObs = 1%	cGAN	Observed data (t2)	2.42163903117373	1.04475208366267
maskObs = 1%	cGAN	Observed data (t2)	-3.28467059133313	0.30175126672019
maskObs = 1%	cGAN	Observed data (t2)	1.99441485102341	-1.18931415685115
maskObs = 1%	cGAN	Observed data (t2)	-3.010438120589	0.358908650356953
maskObs = 1%	cGAN	Observed data (t2)	1.97497780061464	2.90597794051817
maskObs = 1%	cGAN	Observed data (t2)	-1.2151688874455	0.0484307730319167
maskObs = 1%	cGAN	Observed data (t2)	-2.06012870262259	-2.70307839312697
maskObs = 1%	cGAN	Observed data (t2)	-0.257588103188213	1.84286021042242
maskObs = 1%	cGAN	Observed data (t2)	-2.89030793986913	-0.955728212006246
maskObs = 1%	cGAN	Observed data (t2)	1.94165835196052	-0.400839793742051
maskObs = 1%	cGAN	Observed data (t2)	2.41095001352699	2.71802531215502
maskObs = 1%	cGAN	Observed data (t2)	1.0756002581836	-1.56651622969918
maskObs = 1%	cGAN	Observed data (t2)	-2.68878282584571	0.828575132798195
maskObs = 1%	cGAN	Observed data (t2)	-0.835530078255547	-0.500125073206738
maskObs = 1%	cGAN	Observed data (t2)	0.524234989615237	-0.944446008622784
maskObs = 1%	cGAN	Observed data (t2)	-1.69800941759787	1.66541031372021
maskObs = 1%	cGAN	Observed data (t2)	-2.1899570041023	-0.384894257105657
maskObs = 1%	cGAN	Observed data (t2)	-3.24742328097533	0.233770465999643
maskObs = 1%	cGAN	Observed data (t2)	1.51789777414164	2.24770576849056
maskObs = 1%	cGAN	Observed data (t2)	-0.635306425064922	1.82115202508614
maskObs = 1%	cGAN	Observed data (t2)	1.85688364428027	-1.0608605328056
maskObs = 1%	cGAN	Observed data (t2)	-2.48019178715715	-1.4035053402877
maskObs = 1%	cGAN	Observed data (t2)	-3.05030213009245	0.661589791244836
maskObs = 1%	cGAN	Observed data (t2)	2.70315663840455	2.63059219197623
maskObs = 1%	cGAN	Observed data (t2)	-0.117604032792468	2.25177589935791
maskObs = 1%	cGAN	Observed data (t2)	-0.727248287044265	1.30526202053127
maskObs = 1%	cGAN	Observed data (t2)	0.758710269716373	-1.77815067543814
maskObs = 1%	cGAN	Observed data (t2)	-0.739465737101225	2.36634601968162
maskObs = 1%	cGAN	Observed data (t2)	1.78903685847735	-0.488206870658106
maskObs = 1%	cGAN	Observed data (t2)	0.280347067779845	-1.46574428873243
maskObs = 1%	cGAN	Observed data (t2)	0.774355662489012	-0.587020061357918
maskObs = 1%	cGAN	Observed data (t2)	-0.231331053002347	0.0232478121614251
maskObs = 1%	cGAN	Observed data (t2)	-1.80492935133216	0.49126990896342
maskObs = 1%	cGAN	Observed data (t2)	0.854963014086553	-1.63695806274324
maskObs = 1%	cGAN	Observed data (t2)	0.963507493607847	-1.80378353399143
maskObs = 1%	cGAN	Observed data (t2)	-1.7520976674302	0.468862577682452
maskObs = 1%	cGAN	Observed data (t2)	0.433828125592336	2.05376181850208
maskObs = 1%	cGAN	Observed data (t2)	-0.849832589116189	1.20026213916381
maskObs = 1%	cGAN	Imputed data (t2)	1.23684148814823	1.0429118247488
maskObs = 1%	cGAN	Imputed data (t2)	0.968348510210025	-0.933336890650504
maskObs = 1%	cGAN	Imputed data (t2)	2.43669742335084	2.61320268986152
maskObs = 1%	cGAN	Imputed data (t2)	0.593007356009537	-2.57126198439965
maskObs = 1%	cGAN	Imputed data (t2)	1.75104247731618	2.81396387702183
maskObs = 1%	cGAN	Imputed data (t2)	3.05109496036674	1.03927684733893
maskObs = 1%	cGAN	Imputed data (t2)	-3.22901494595631	0.515695903831595
maskObs = 1%	cGAN	Imputed data (t2)	-1.13280792746427	1.66954136942411
maskObs = 1%	cGAN	Imputed data (t2)	-2.88698305703291	0.249882278115625
maskObs = 1%	cGAN	Imputed data (t2)	1.86826237804694	2.68233203492858
maskObs = 1%	cGAN	Imputed data (t2)	-0.875960944739294	-0.515124723108912
maskObs = 1%	cGAN	Imputed data (t2)	-2.07425650324687	-2.84779089448559
maskObs = 1%	cGAN	Imputed data (t2)	-0.302550806760543	1.85646025481389
maskObs = 1%	cGAN	Imputed data (t2)	-3.04371704336861	-1.18744624490099
maskObs = 1%	cGAN	Imputed data (t2)	-0.0920826096560564	-0.119462712024102
maskObs = 1%	cGAN	Imputed data (t2)	1.9327603980444	2.43491761683862
maskObs = 1%	cGAN	Imputed data (t2)	-0.666092047454498	2.08574461544273
maskObs = 1%	cGAN	Imputed data (t2)	-2.59431115106975	0.262216401791416
maskObs = 1%	cGAN	Imputed data (t2)	-1.30907861479125	-0.592250309353968
maskObs = 1%	cGAN	Imputed data (t2)	0.803435592072464	-1.47329267721891
maskObs = 1%	cGAN	Imputed data (t2)	-1.59277216920885	1.4771100741124
maskObs = 1%	cGAN	Imputed data (t2)	-2.16758835487026	-0.992522045082405
maskObs = 1%	cGAN	Imputed data (t2)	-3.19433045622683	0.41683614644732
maskObs = 1%	cGAN	Imputed data (t2)	1.2929518083567	0.956835943174981
maskObs = 1%	cGAN	Imputed data (t2)	-0.4974131022456	1.80104784136702
maskObs = 1%	cGAN	Imputed data (t2)	-1.4133185908449	0.622671063905659
maskObs = 1%	cGAN	Imputed data (t2)	-2.66195594878324	-1.40340314116069
maskObs = 1%	cGAN	Imputed data (t2)	-2.48811202987781	1.19322584465312
maskObs = 1%	cGAN	Imputed data (t2)	2.45464392973308	2.34897790291973
maskObs = 1%	cGAN	Imputed data (t2)	-0.116165362287773	1.9717298410656
maskObs = 1%	cGAN	Imputed data (t2)	2.00696391806127	-0.624950259536522
maskObs = 1%	cGAN	Imputed data (t2)	0.76779986819357	-1.92129220932624
maskObs = 1%	cGAN	Imputed data (t2)	1.18851484327931	-0.966972240163965
maskObs = 1%	cGAN	Imputed data (t2)	1.77775835967492	-0.635550669352012
maskObs = 1%	cGAN	Imputed data (t2)	0.192672639306072	-2.80208742962853
maskObs = 1%	cGAN	Imputed data (t2)	1.07191387604598	-1.33611870714791
maskObs = 1%	cGAN	Imputed data (t2)	-0.394614423914131	-0.218500493536727
maskObs = 1%	cGAN	Imputed data (t2)	-2.54346667889856	-1.397456560676
maskObs = 1%	cGAN	Imputed data (t2)	-1.11854560098642	1.78697004947309
maskObs = 1%	cGAN	Imputed data (t2)	0.883423075460145	-0.795817050928424
maskObs = 1%	cGAN	Imputed data (t2)	-1.05644957184082	0.403966140579893
maskObs = 1%	cGAN	Imputed data (t2)	0.08221083551485	0.926475487361569
maskObs = 1%	cGAN	Imputed data (t2)	-0.83733589015887	0.688417845641894
maskObs = 1%	missForest	Observed data (t1)	2.20560231014912	0.860661238767777
maskObs = 1%	missForest	Observed data (t1)	0.626356767031164	-2.19260880036917
maskObs = 1%	missForest	Observed data (t1)	-0.822094116713781	1.64597822835267
maskObs = 1%	missForest	Observed data (t1)	1.88999096241014	-0.840358537099877
maskObs = 1%	missForest	Observed data (t1)	3.07132075349991	2.08737668193229
maskObs = 1%	missForest	Observed data (t1)	2.91693193874263	1.73990610475282
maskObs = 1%	missForest	Observed data (t1)	-2.83873951705342	0.880522030479428
maskObs = 1%	missForest	Observed data (t1)	2.25753303671982	0.418036317786326
maskObs = 1%	missForest	Observed data (t1)	1.7093727817615	0.52418218270636
maskObs = 1%	missForest	Observed data (t1)	1.00725652108642	1.96521875957718
maskObs = 1%	missForest	Observed data (t1)	-1.18383470733613	-0.902836390296601
maskObs = 1%	missForest	Observed data (t1)	-2.05749542041493	-2.59665878443047
maskObs = 1%	missForest	Observed data (t1)	0.16214204652187	2.10808515700263
maskObs = 1%	missForest	Observed data (t1)	0.917225859003525	-0.780561961967795
maskObs = 1%	missForest	Observed data (t1)	0.131643817943569	1.48557255836866
maskObs = 1%	missForest	Observed data (t1)	0.490593198380444	2.13240542971868
maskObs = 1%	missForest	Observed data (t1)	1.90259648906288	-0.444289293452261
maskObs = 1%	missForest	Observed data (t1)	-0.367134001794662	1.76303511544672
maskObs = 1%	missForest	Observed data (t1)	1.13965030532729	-1.96658264688625
maskObs = 1%	missForest	Observed data (t1)	-1.36031671679807	-1.0515789163226
maskObs = 1%	missForest	Observed data (t1)	2.77892953056752	2.38694522021545
maskObs = 1%	missForest	Observed data (t1)	1.46519512877847	-1.40872151524914
maskObs = 1%	missForest	Observed data (t1)	-1.06533869294105	1.48352148750426
maskObs = 1%	missForest	Observed data (t1)	1.64697074457594	2.07420325732172
maskObs = 1%	missForest	Observed data (t1)	1.8483064141412	0.93141403762525
maskObs = 1%	missForest	Observed data (t1)	2.04267525181449	-1.32221089922432
maskObs = 1%	missForest	Observed data (t1)	0.470350611765846	-2.07740560579324
maskObs = 1%	missForest	Observed data (t1)	3.03054916106577	1.03734011137281
maskObs = 1%	missForest	Observed data (t1)	1.19090299560546	2.12009174268842
maskObs = 1%	missForest	Observed data (t1)	-2.20380100446499	1.42466637138782
maskObs = 1%	missForest	Observed data (t1)	2.1541516008035	-1.17748567036118
maskObs = 1%	missForest	Observed data (t1)	0.0142397344427963	-1.82585539765245
maskObs = 1%	missForest	Observed data (t1)	2.76324280537917	0.162601914478484
maskObs = 1%	missForest	Observed data (t1)	0.59224321988736	2.82480965690456
maskObs = 1%	missForest	Observed data (t1)	2.55582989683603	-0.18414175896312
maskObs = 1%	missForest	Observed data (t1)	2.71996679165543	0.160182191629672
maskObs = 1%	missForest	Observed data (t1)	2.63061992880239	0.168887913876538
maskObs = 1%	missForest	Observed data (t1)	-3.17579487566082	0.0307618848287402
maskObs = 1%	missForest	Observed data (t1)	1.27815529307796	-1.10220565653852
maskObs = 1%	missForest	Observed data (t1)	1.08715261858697	-1.66711866163312
maskObs = 1%	missForest	Observed data (t1)	2.70133493495615	0.118343073178358
maskObs = 1%	missForest	Observed data (t1)	-0.132378496527349	1.76332042903327
maskObs = 1%	missForest	Observed data (t1)	3.16423719283244	0.409664324389165
maskObs = 1%	missForest	Observed data (t2)	2.93946180502716	1.53912674410307
maskObs = 1%	missForest	Observed data (t2)	0.203705430266969	-0.40393705071279
maskObs = 1%	missForest	Observed data (t2)	2.23277894931902	1.83998625286444
maskObs = 1%	missForest	Observed data (t2)	-1.90898072522634	-0.599160864906694
maskObs = 1%	missForest	Observed data (t2)	2.08495175229397	2.64125439911967
maskObs = 1%	missForest	Observed data (t2)	2.42163903117373	1.04475208366267
maskObs = 1%	missForest	Observed data (t2)	-3.28467059133313	0.30175126672019
maskObs = 1%	missForest	Observed data (t2)	1.99441485102341	-1.18931415685115
maskObs = 1%	missForest	Observed data (t2)	-3.010438120589	0.358908650356953
maskObs = 1%	missForest	Observed data (t2)	1.97497780061464	2.90597794051817
maskObs = 1%	missForest	Observed data (t2)	-1.2151688874455	0.0484307730319167
maskObs = 1%	missForest	Observed data (t2)	-2.06012870262259	-2.70307839312697
maskObs = 1%	missForest	Observed data (t2)	-0.257588103188213	1.84286021042242
maskObs = 1%	missForest	Observed data (t2)	-2.89030793986913	-0.955728212006246
maskObs = 1%	missForest	Observed data (t2)	1.94165835196052	-0.400839793742051
maskObs = 1%	missForest	Observed data (t2)	2.41095001352699	2.71802531215502
maskObs = 1%	missForest	Observed data (t2)	1.0756002581836	-1.56651622969918
maskObs = 1%	missForest	Observed data (t2)	-2.68878282584571	0.828575132798195
maskObs = 1%	missForest	Observed data (t2)	-0.835530078255547	-0.500125073206738
maskObs = 1%	missForest	Observed data (t2)	0.524234989615237	-0.944446008622784
maskObs = 1%	missForest	Observed data (t2)	-1.69800941759787	1.66541031372021
maskObs = 1%	missForest	Observed data (t2)	-2.1899570041023	-0.384894257105657
maskObs = 1%	missForest	Observed data (t2)	-3.24742328097533	0.233770465999643
maskObs = 1%	missForest	Observed data (t2)	1.51789777414164	2.24770576849056
maskObs = 1%	missForest	Observed data (t2)	-0.635306425064922	1.82115202508614
maskObs = 1%	missForest	Observed data (t2)	1.85688364428027	-1.0608605328056
maskObs = 1%	missForest	Observed data (t2)	-2.48019178715715	-1.4035053402877
maskObs = 1%	missForest	Observed data (t2)	-3.05030213009245	0.661589791244836
maskObs = 1%	missForest	Observed data (t2)	2.70315663840455	2.63059219197623
maskObs = 1%	missForest	Observed data (t2)	-0.117604032792468	2.25177589935791
maskObs = 1%	missForest	Observed data (t2)	-0.727248287044265	1.30526202053127
maskObs = 1%	missForest	Observed data (t2)	0.758710269716373	-1.77815067543814
maskObs = 1%	missForest	Observed data (t2)	-0.739465737101225	2.36634601968162
maskObs = 1%	missForest	Observed data (t2)	1.78903685847735	-0.488206870658106
maskObs = 1%	missForest	Observed data (t2)	0.280347067779845	-1.46574428873243
maskObs = 1%	missForest	Observed data (t2)	0.774355662489012	-0.587020061357918
maskObs = 1%	missForest	Observed data (t2)	-0.231331053002347	0.0232478121614251
maskObs = 1%	missForest	Observed data (t2)	-1.80492935133216	0.49126990896342
maskObs = 1%	missForest	Observed data (t2)	0.854963014086553	-1.63695806274324
maskObs = 1%	missForest	Observed data (t2)	0.963507493607847	-1.80378353399143
maskObs = 1%	missForest	Observed data (t2)	-1.7520976674302	0.468862577682452
maskObs = 1%	missForest	Observed data (t2)	0.433828125592336	2.05376181850208
maskObs = 1%	missForest	Observed data (t2)	-0.849832589116189	1.20026213916381
maskObs = 1%	missForest	Imputed data (t2)	1.99280867195891	0.501615377907499
maskObs = 1%	missForest	Imputed data (t2)	0.178703637374447	-0.196607476580394
maskObs = 1%	missForest	Imputed data (t2)	2.11566252112046	1.29737425467854
maskObs = 1%	missForest	Imputed data (t2)	-1.75094010994988	0.830815633766588
maskObs = 1%	missForest	Imputed data (t2)	1.68656505720479	2.10801174190013
maskObs = 1%	missForest	Imputed data (t2)	2.75534241099682	1.12381768055641
maskObs = 1%	missForest	Imputed data (t2)	-3.18072449877287	0.209589339528142
maskObs = 1%	missForest	Imputed data (t2)	-0.992777703854153	1.63184071265482
maskObs = 1%	missForest	Imputed data (t2)	-2.91390067919207	0.400534753011842
maskObs = 1%	missForest	Imputed data (t2)	2.44989798616487	1.2091858143293
maskObs = 1%	missForest	Imputed data (t2)	-1.62914843762646	1.78258967419963
maskObs = 1%	missForest	Imputed data (t2)	-2.14223667130668	-2.60240305367357
maskObs = 1%	missForest	Imputed data (t2)	-0.402778293374735	1.83291883569783
maskObs = 1%	missForest	Imputed data (t2)	-3.13591234704751	-0.745021484990357
maskObs = 1%	missForest	Imputed data (t2)	2.37374138582104	3.15201690085277
maskObs = 1%	missForest	Imputed data (t2)	2.10274451728975	2.33656222592669
maskObs = 1%	missForest	Imputed data (t2)	1.19268617541655	-1.3637037974772
maskObs = 1%	missForest	Imputed data (t2)	-2.5044713239758	0.165330748434907
maskObs = 1%	missForest	Imputed data (t2)	-0.483549873096143	-0.404613628337685
maskObs = 1%	missForest	Imputed data (t2)	-0.81344064742126	1.9415509749203
maskObs = 1%	missForest	Imputed data (t2)	1.3678714025597	-2.10138444576908
maskObs = 1%	missForest	Imputed data (t2)	-2.50434802452192	-0.670994087511505
maskObs = 1%	missForest	Imputed data (t2)	-3.11790433001554	0.339845806907253
maskObs = 1%	missForest	Imputed data (t2)	1.80883465658236	2.8135029164057
maskObs = 1%	missForest	Imputed data (t2)	-1.02700498510902	1.6245367263411
maskObs = 1%	missForest	Imputed data (t2)	1.69906219210183	-1.48731394319387
maskObs = 1%	missForest	Imputed data (t2)	-2.25316239922288	-1.76483500476887
maskObs = 1%	missForest	Imputed data (t2)	-2.86894257514909	0.787268087577695
maskObs = 1%	missForest	Imputed data (t2)	2.93252765952758	1.8560475610148
maskObs = 1%	missForest	Imputed data (t2)	-0.167355058697615	2.20591365593249
maskObs = 1%	missForest	Imputed data (t2)	-0.566334511007073	1.24158516960344
maskObs = 1%	missForest	Imputed data (t2)	0.824108531219799	-1.40775265097567
maskObs = 1%	missForest	Imputed data (t2)	-0.219024301626237	2.57012884687234
maskObs = 1%	missForest	Imputed data (t2)	2.28146516089358	0.167543002506907
maskObs = 1%	missForest	Imputed data (t2)	-0.255247998612046	-1.21081509254732
maskObs = 1%	missForest	Imputed data (t2)	1.38605758362913	-1.11308324812237
maskObs = 1%	missForest	Imputed data (t2)	-0.33691374105194	0.207802410628707
maskObs = 1%	missForest	Imputed data (t2)	-2.62997373972178	-0.225264283097174
maskObs = 1%	missForest	Imputed data (t2)	0.870564651763497	-2.10770112247943
maskObs = 1%	missForest	Imputed data (t2)	1.02932953628026	-1.78231014746164
maskObs = 1%	missForest	Imputed data (t2)	-1.76078700612926	0.746385633325681
maskObs = 1%	missForest	Imputed data (t2)	-0.121626184876146	1.03366710178804
maskObs = 1%	missForest	Imputed data (t2)	-0.652948156508022	1.26784890050374
maskObs = 3%	LEOPARD	Observed data (t1)	2.20560231014912	0.860661238767777
maskObs = 3%	LEOPARD	Observed data (t1)	0.626356767031164	-2.19260880036917
maskObs = 3%	LEOPARD	Observed data (t1)	-0.822094116713781	1.64597822835267
maskObs = 3%	LEOPARD	Observed data (t1)	1.88999096241014	-0.840358537099877
maskObs = 3%	LEOPARD	Observed data (t1)	3.07132075349991	2.08737668193229
maskObs = 3%	LEOPARD	Observed data (t1)	2.91693193874263	1.73990610475282
maskObs = 3%	LEOPARD	Observed data (t1)	-2.83873951705342	0.880522030479428
maskObs = 3%	LEOPARD	Observed data (t1)	2.25753303671982	0.418036317786326
maskObs = 3%	LEOPARD	Observed data (t1)	1.7093727817615	0.52418218270636
maskObs = 3%	LEOPARD	Observed data (t1)	1.00725652108642	1.96521875957718
maskObs = 3%	LEOPARD	Observed data (t1)	-1.18383470733613	-0.902836390296601
maskObs = 3%	LEOPARD	Observed data (t1)	-2.05749542041493	-2.59665878443047
maskObs = 3%	LEOPARD	Observed data (t1)	0.16214204652187	2.10808515700263
maskObs = 3%	LEOPARD	Observed data (t1)	0.917225859003525	-0.780561961967795
maskObs = 3%	LEOPARD	Observed data (t1)	0.131643817943569	1.48557255836866
maskObs = 3%	LEOPARD	Observed data (t1)	0.490593198380444	2.13240542971868
maskObs = 3%	LEOPARD	Observed data (t1)	1.90259648906288	-0.444289293452261
maskObs = 3%	LEOPARD	Observed data (t1)	-0.367134001794662	1.76303511544672
maskObs = 3%	LEOPARD	Observed data (t1)	1.13965030532729	-1.96658264688625
maskObs = 3%	LEOPARD	Observed data (t1)	-1.36031671679807	-1.0515789163226
maskObs = 3%	LEOPARD	Observed data (t1)	2.77892953056752	2.38694522021545
maskObs = 3%	LEOPARD	Observed data (t1)	1.46519512877847	-1.40872151524914
maskObs = 3%	LEOPARD	Observed data (t1)	-1.06533869294105	1.48352148750426
maskObs = 3%	LEOPARD	Observed data (t1)	1.64697074457594	2.07420325732172
maskObs = 3%	LEOPARD	Observed data (t1)	1.8483064141412	0.93141403762525
maskObs = 3%	LEOPARD	Observed data (t1)	2.04267525181449	-1.32221089922432
maskObs = 3%	LEOPARD	Observed data (t1)	0.470350611765846	-2.07740560579324
maskObs = 3%	LEOPARD	Observed data (t1)	3.03054916106577	1.03734011137281
maskObs = 3%	LEOPARD	Observed data (t1)	1.19090299560546	2.12009174268842
maskObs = 3%	LEOPARD	Observed data (t1)	-2.20380100446499	1.42466637138782
maskObs = 3%	LEOPARD	Observed data (t1)	2.1541516008035	-1.17748567036118
maskObs = 3%	LEOPARD	Observed data (t1)	0.0142397344427963	-1.82585539765245
maskObs = 3%	LEOPARD	Observed data (t1)	2.76324280537917	0.162601914478484
maskObs = 3%	LEOPARD	Observed data (t1)	0.59224321988736	2.82480965690456
maskObs = 3%	LEOPARD	Observed data (t1)	2.55582989683603	-0.18414175896312
maskObs = 3%	LEOPARD	Observed data (t1)	2.71996679165543	0.160182191629672
maskObs = 3%	LEOPARD	Observed data (t1)	2.63061992880239	0.168887913876538
maskObs = 3%	LEOPARD	Observed data (t1)	-3.17579487566082	0.0307618848287402
maskObs = 3%	LEOPARD	Observed data (t1)	1.27815529307796	-1.10220565653852
maskObs = 3%	LEOPARD	Observed data (t1)	1.08715261858697	-1.66711866163312
maskObs = 3%	LEOPARD	Observed data (t1)	2.70133493495615	0.118343073178358
maskObs = 3%	LEOPARD	Observed data (t1)	-0.132378496527349	1.76332042903327
maskObs = 3%	LEOPARD	Observed data (t1)	3.16423719283244	0.409664324389165
maskObs = 3%	LEOPARD	Observed data (t2)	2.93946180502716	1.53912674410307
maskObs = 3%	LEOPARD	Observed data (t2)	0.203705430266969	-0.40393705071279
maskObs = 3%	LEOPARD	Observed data (t2)	2.23277894931902	1.83998625286444
maskObs = 3%	LEOPARD	Observed data (t2)	-1.90898072522634	-0.599160864906694
maskObs = 3%	LEOPARD	Observed data (t2)	2.08495175229397	2.64125439911967
maskObs = 3%	LEOPARD	Observed data (t2)	2.42163903117373	1.04475208366267
maskObs = 3%	LEOPARD	Observed data (t2)	-3.28467059133313	0.30175126672019
maskObs = 3%	LEOPARD	Observed data (t2)	1.99441485102341	-1.18931415685115
maskObs = 3%	LEOPARD	Observed data (t2)	-3.010438120589	0.358908650356953
maskObs = 3%	LEOPARD	Observed data (t2)	1.97497780061464	2.90597794051817
maskObs = 3%	LEOPARD	Observed data (t2)	-1.2151688874455	0.0484307730319167
maskObs = 3%	LEOPARD	Observed data (t2)	-2.06012870262259	-2.70307839312697
maskObs = 3%	LEOPARD	Observed data (t2)	-0.257588103188213	1.84286021042242
maskObs = 3%	LEOPARD	Observed data (t2)	-2.89030793986913	-0.955728212006246
maskObs = 3%	LEOPARD	Observed data (t2)	1.94165835196052	-0.400839793742051
maskObs = 3%	LEOPARD	Observed data (t2)	2.41095001352699	2.71802531215502
maskObs = 3%	LEOPARD	Observed data (t2)	1.0756002581836	-1.56651622969918
maskObs = 3%	LEOPARD	Observed data (t2)	-2.68878282584571	0.828575132798195
maskObs = 3%	LEOPARD	Observed data (t2)	-0.835530078255547	-0.500125073206738
maskObs = 3%	LEOPARD	Observed data (t2)	0.524234989615237	-0.944446008622784
maskObs = 3%	LEOPARD	Observed data (t2)	-1.69800941759787	1.66541031372021
maskObs = 3%	LEOPARD	Observed data (t2)	-2.1899570041023	-0.384894257105657
maskObs = 3%	LEOPARD	Observed data (t2)	-3.24742328097533	0.233770465999643
maskObs = 3%	LEOPARD	Observed data (t2)	1.51789777414164	2.24770576849056
maskObs = 3%	LEOPARD	Observed data (t2)	-0.635306425064922	1.82115202508614
maskObs = 3%	LEOPARD	Observed data (t2)	1.85688364428027	-1.0608605328056
maskObs = 3%	LEOPARD	Observed data (t2)	-2.48019178715715	-1.4035053402877
maskObs = 3%	LEOPARD	Observed data (t2)	-3.05030213009245	0.661589791244836
maskObs = 3%	LEOPARD	Observed data (t2)	2.70315663840455	2.63059219197623
maskObs = 3%	LEOPARD	Observed data (t2)	-0.117604032792468	2.25177589935791
maskObs = 3%	LEOPARD	Observed data (t2)	-0.727248287044265	1.30526202053127
maskObs = 3%	LEOPARD	Observed data (t2)	0.758710269716373	-1.77815067543814
maskObs = 3%	LEOPARD	Observed data (t2)	-0.739465737101225	2.36634601968162
maskObs = 3%	LEOPARD	Observed data (t2)	1.78903685847735	-0.488206870658106
maskObs = 3%	LEOPARD	Observed data (t2)	0.280347067779845	-1.46574428873243
maskObs = 3%	LEOPARD	Observed data (t2)	0.774355662489012	-0.587020061357918
maskObs = 3%	LEOPARD	Observed data (t2)	-0.231331053002347	0.0232478121614251
maskObs = 3%	LEOPARD	Observed data (t2)	-1.80492935133216	0.49126990896342
maskObs = 3%	LEOPARD	Observed data (t2)	0.854963014086553	-1.63695806274324
maskObs = 3%	LEOPARD	Observed data (t2)	0.963507493607847	-1.80378353399143
maskObs = 3%	LEOPARD	Observed data (t2)	-1.7520976674302	0.468862577682452
maskObs = 3%	LEOPARD	Observed data (t2)	0.433828125592336	2.05376181850208
maskObs = 3%	LEOPARD	Observed data (t2)	-0.849832589116189	1.20026213916381
maskObs = 3%	LEOPARD	Imputed data (t2)	2.20321439209698	2.77148578399378
maskObs = 3%	LEOPARD	Imputed data (t2)	0.584487643389251	-1.30410954013744
maskObs = 3%	LEOPARD	Imputed data (t2)	-0.786934517666154	1.22786058313306
maskObs = 3%	LEOPARD	Imputed data (t2)	-0.460430551324175	-0.187599516503953
maskObs = 3%	LEOPARD	Imputed data (t2)	2.80328643783677	2.3498495387152
maskObs = 3%	LEOPARD	Imputed data (t2)	1.67638189657244	2.14249403544431
maskObs = 3%	LEOPARD	Imputed data (t2)	-2.50634433620888	1.0067539158234
maskObs = 3%	LEOPARD	Imputed data (t2)	-0.469406740075592	1.34736431990958
maskObs = 3%	LEOPARD	Imputed data (t2)	2.44670083985601	1.99713025981025
maskObs = 3%	LEOPARD	Imputed data (t2)	3.3663498231627	1.67291013191408
maskObs = 3%	LEOPARD	Imputed data (t2)	-1.69902453200919	0.992766289455323
maskObs = 3%	LEOPARD	Imputed data (t2)	-1.82524100573794	-1.84127073090618
maskObs = 3%	LEOPARD	Imputed data (t2)	-0.226576196203603	1.75905421601885
maskObs = 3%	LEOPARD	Imputed data (t2)	0.934034707961627	-0.583067075754807
maskObs = 3%	LEOPARD	Imputed data (t2)	1.83630622612717	2.85390992288443
maskObs = 3%	LEOPARD	Imputed data (t2)	1.69881434246653	2.91995942605222
maskObs = 3%	LEOPARD	Imputed data (t2)	2.68538862276844	2.63566825618704
maskObs = 3%	LEOPARD	Imputed data (t2)	-1.78456890158646	1.3903328639976
maskObs = 3%	LEOPARD	Imputed data (t2)	0.497239285976592	-2.01272095858346
maskObs = 3%	LEOPARD	Imputed data (t2)	-2.27939011968365	-2.59058713003557
maskObs = 3%	LEOPARD	Imputed data (t2)	2.1081106038193	2.92757716949189
maskObs = 3%	LEOPARD	Imputed data (t2)	-1.30213171942359	2.06877087964311
maskObs = 3%	LEOPARD	Imputed data (t2)	-1.05427749636083	1.10134378579228
maskObs = 3%	LEOPARD	Imputed data (t2)	1.9480648244322	2.75641106505323
maskObs = 3%	LEOPARD	Imputed data (t2)	2.09325817144317	2.80510492406561
maskObs = 3%	LEOPARD	Imputed data (t2)	-1.2115349217775	0.894525005135806
maskObs = 3%	LEOPARD	Imputed data (t2)	-0.111078123034368	-1.51661645153266
maskObs = 3%	LEOPARD	Imputed data (t2)	2.70243966082412	2.1594154322415
maskObs = 3%	LEOPARD	Imputed data (t2)	1.51575298106672	2.72692735119931
maskObs = 3%	LEOPARD	Imputed data (t2)	-0.392858074812367	1.13525958872442
maskObs = 3%	LEOPARD	Imputed data (t2)	-0.880473425598075	1.75605220019198
maskObs = 3%	LEOPARD	Imputed data (t2)	0.768950478195255	-1.93566446904935
maskObs = 3%	LEOPARD	Imputed data (t2)	-1.80369152766311	0.583294185353734
maskObs = 3%	LEOPARD	Imputed data (t2)	2.23721674616105	2.83251226442624
maskObs = 3%	LEOPARD	Imputed data (t2)	1.11214995379162	-1.43894248411595
maskObs = 3%	LEOPARD	Imputed data (t2)	1.73927155710272	2.64947006813614
maskObs = 3%	LEOPARD	Imputed data (t2)	1.7112154180733	2.79189750279926
maskObs = 3%	LEOPARD	Imputed data (t2)	-2.73879756345687	-0.00513879380852335
maskObs = 3%	LEOPARD	Imputed data (t2)	0.679008215612245	-2.10764950510948
maskObs = 3%	LEOPARD	Imputed data (t2)	-0.529697924612449	0.159264173750917
maskObs = 3%	LEOPARD	Imputed data (t2)	1.0803339431671	-0.778699864643906
maskObs = 3%	LEOPARD	Imputed data (t2)	-0.457010203267937	1.54881341451709
maskObs = 3%	LEOPARD	Imputed data (t2)	-0.28808713356829	0.911702780361987
maskObs = 3%	cGAN	Observed data (t1)	2.20560231014912	0.860661238767777
maskObs = 3%	cGAN	Observed data (t1)	0.626356767031164	-2.19260880036917
maskObs = 3%	cGAN	Observed data (t1)	-0.822094116713781	1.64597822835267
maskObs = 3%	cGAN	Observed data (t1)	1.88999096241014	-0.840358537099877
maskObs = 3%	cGAN	Observed data (t1)	3.07132075349991	2.08737668193229
maskObs = 3%	cGAN	Observed data (t1)	2.91693193874263	1.73990610475282
maskObs = 3%	cGAN	Observed data (t1)	-2.83873951705342	0.880522030479428
maskObs = 3%	cGAN	Observed data (t1)	2.25753303671982	0.418036317786326
maskObs = 3%	cGAN	Observed data (t1)	1.7093727817615	0.52418218270636
maskObs = 3%	cGAN	Observed data (t1)	1.00725652108642	1.96521875957718
maskObs = 3%	cGAN	Observed data (t1)	-1.18383470733613	-0.902836390296601
maskObs = 3%	cGAN	Observed data (t1)	-2.05749542041493	-2.59665878443047
maskObs = 3%	cGAN	Observed data (t1)	0.16214204652187	2.10808515700263
maskObs = 3%	cGAN	Observed data (t1)	0.917225859003525	-0.780561961967795
maskObs = 3%	cGAN	Observed data (t1)	0.131643817943569	1.48557255836866
maskObs = 3%	cGAN	Observed data (t1)	0.490593198380444	2.13240542971868
maskObs = 3%	cGAN	Observed data (t1)	1.90259648906288	-0.444289293452261
maskObs = 3%	cGAN	Observed data (t1)	-0.367134001794662	1.76303511544672
maskObs = 3%	cGAN	Observed data (t1)	1.13965030532729	-1.96658264688625
maskObs = 3%	cGAN	Observed data (t1)	-1.36031671679807	-1.0515789163226
maskObs = 3%	cGAN	Observed data (t1)	2.77892953056752	2.38694522021545
maskObs = 3%	cGAN	Observed data (t1)	1.46519512877847	-1.40872151524914
maskObs = 3%	cGAN	Observed data (t1)	-1.06533869294105	1.48352148750426
maskObs = 3%	cGAN	Observed data (t1)	1.64697074457594	2.07420325732172
maskObs = 3%	cGAN	Observed data (t1)	1.8483064141412	0.93141403762525
maskObs = 3%	cGAN	Observed data (t1)	2.04267525181449	-1.32221089922432
maskObs = 3%	cGAN	Observed data (t1)	0.470350611765846	-2.07740560579324
maskObs = 3%	cGAN	Observed data (t1)	3.03054916106577	1.03734011137281
maskObs = 3%	cGAN	Observed data (t1)	1.19090299560546	2.12009174268842
maskObs = 3%	cGAN	Observed data (t1)	-2.20380100446499	1.42466637138782
maskObs = 3%	cGAN	Observed data (t1)	2.1541516008035	-1.17748567036118
maskObs = 3%	cGAN	Observed data (t1)	0.0142397344427963	-1.82585539765245
maskObs = 3%	cGAN	Observed data (t1)	2.76324280537917	0.162601914478484
maskObs = 3%	cGAN	Observed data (t1)	0.59224321988736	2.82480965690456
maskObs = 3%	cGAN	Observed data (t1)	2.55582989683603	-0.18414175896312
maskObs = 3%	cGAN	Observed data (t1)	2.71996679165543	0.160182191629672
maskObs = 3%	cGAN	Observed data (t1)	2.63061992880239	0.168887913876538
maskObs = 3%	cGAN	Observed data (t1)	-3.17579487566082	0.0307618848287402
maskObs = 3%	cGAN	Observed data (t1)	1.27815529307796	-1.10220565653852
maskObs = 3%	cGAN	Observed data (t1)	1.08715261858697	-1.66711866163312
maskObs = 3%	cGAN	Observed data (t1)	2.70133493495615	0.118343073178358
maskObs = 3%	cGAN	Observed data (t1)	-0.132378496527349	1.76332042903327
maskObs = 3%	cGAN	Observed data (t1)	3.16423719283244	0.409664324389165
maskObs = 3%	cGAN	Observed data (t2)	2.93946180502716	1.53912674410307
maskObs = 3%	cGAN	Observed data (t2)	0.203705430266969	-0.40393705071279
maskObs = 3%	cGAN	Observed data (t2)	2.23277894931902	1.83998625286444
maskObs = 3%	cGAN	Observed data (t2)	-1.90898072522634	-0.599160864906694
maskObs = 3%	cGAN	Observed data (t2)	2.08495175229397	2.64125439911967
maskObs = 3%	cGAN	Observed data (t2)	2.42163903117373	1.04475208366267
maskObs = 3%	cGAN	Observed data (t2)	-3.28467059133313	0.30175126672019
maskObs = 3%	cGAN	Observed data (t2)	1.99441485102341	-1.18931415685115
maskObs = 3%	cGAN	Observed data (t2)	-3.010438120589	0.358908650356953
maskObs = 3%	cGAN	Observed data (t2)	1.97497780061464	2.90597794051817
maskObs = 3%	cGAN	Observed data (t2)	-1.2151688874455	0.0484307730319167
maskObs = 3%	cGAN	Observed data (t2)	-2.06012870262259	-2.70307839312697
maskObs = 3%	cGAN	Observed data (t2)	-0.257588103188213	1.84286021042242
maskObs = 3%	cGAN	Observed data (t2)	-2.89030793986913	-0.955728212006246
maskObs = 3%	cGAN	Observed data (t2)	1.94165835196052	-0.400839793742051
maskObs = 3%	cGAN	Observed data (t2)	2.41095001352699	2.71802531215502
maskObs = 3%	cGAN	Observed data (t2)	1.0756002581836	-1.56651622969918
maskObs = 3%	cGAN	Observed data (t2)	-2.68878282584571	0.828575132798195
maskObs = 3%	cGAN	Observed data (t2)	-0.835530078255547	-0.500125073206738
maskObs = 3%	cGAN	Observed data (t2)	0.524234989615237	-0.944446008622784
maskObs = 3%	cGAN	Observed data (t2)	-1.69800941759787	1.66541031372021
maskObs = 3%	cGAN	Observed data (t2)	-2.1899570041023	-0.384894257105657
maskObs = 3%	cGAN	Observed data (t2)	-3.24742328097533	0.233770465999643
maskObs = 3%	cGAN	Observed data (t2)	1.51789777414164	2.24770576849056
maskObs = 3%	cGAN	Observed data (t2)	-0.635306425064922	1.82115202508614
maskObs = 3%	cGAN	Observed data (t2)	1.85688364428027	-1.0608605328056
maskObs = 3%	cGAN	Observed data (t2)	-2.48019178715715	-1.4035053402877
maskObs = 3%	cGAN	Observed data (t2)	-3.05030213009245	0.661589791244836
maskObs = 3%	cGAN	Observed data (t2)	2.70315663840455	2.63059219197623
maskObs = 3%	cGAN	Observed data (t2)	-0.117604032792468	2.25177589935791
maskObs = 3%	cGAN	Observed data (t2)	-0.727248287044265	1.30526202053127
maskObs = 3%	cGAN	Observed data (t2)	0.758710269716373	-1.77815067543814
maskObs = 3%	cGAN	Observed data (t2)	-0.739465737101225	2.36634601968162
maskObs = 3%	cGAN	Observed data (t2)	1.78903685847735	-0.488206870658106
maskObs = 3%	cGAN	Observed data (t2)	0.280347067779845	-1.46574428873243
maskObs = 3%	cGAN	Observed data (t2)	0.774355662489012	-0.587020061357918
maskObs = 3%	cGAN	Observed data (t2)	-0.231331053002347	0.0232478121614251
maskObs = 3%	cGAN	Observed data (t2)	-1.80492935133216	0.49126990896342
maskObs = 3%	cGAN	Observed data (t2)	0.854963014086553	-1.63695806274324
maskObs = 3%	cGAN	Observed data (t2)	0.963507493607847	-1.80378353399143
maskObs = 3%	cGAN	Observed data (t2)	-1.7520976674302	0.468862577682452
maskObs = 3%	cGAN	Observed data (t2)	0.433828125592336	2.05376181850208
maskObs = 3%	cGAN	Observed data (t2)	-0.849832589116189	1.20026213916381
maskObs = 3%	cGAN	Imputed data (t2)	1.2505599084367	0.679043582016514
maskObs = 3%	cGAN	Imputed data (t2)	0.947658349443151	-1.30732723856958
maskObs = 3%	cGAN	Imputed data (t2)	1.3812770461692	1.62375740516713
maskObs = 3%	cGAN	Imputed data (t2)	-1.61897944208769	1.17869273442677
maskObs = 3%	cGAN	Imputed data (t2)	1.93672748332442	2.79378696158427
maskObs = 3%	cGAN	Imputed data (t2)	2.99393967782998	1.09297308871326
maskObs = 3%	cGAN	Imputed data (t2)	-2.7335433871522	0.418535364927747
maskObs = 3%	cGAN	Imputed data (t2)	-0.037526384397381	1.17220089603321
maskObs = 3%	cGAN	Imputed data (t2)	-2.59851181537103	0.261717468118178
maskObs = 3%	cGAN	Imputed data (t2)	2.69086130913067	-0.1735236188604
maskObs = 3%	cGAN	Imputed data (t2)	-0.851838750720589	-0.0386101822864131
maskObs = 3%	cGAN	Imputed data (t2)	-1.79470679758068	-2.44651649628194
maskObs = 3%	cGAN	Imputed data (t2)	-0.245256720878198	1.87066914399224
maskObs = 3%	cGAN	Imputed data (t2)	-2.48641452249857	-0.282845136304883
maskObs = 3%	cGAN	Imputed data (t2)	0.290022595069791	0.298104010039317
maskObs = 3%	cGAN	Imputed data (t2)	1.95408632756725	2.71281335524931
maskObs = 3%	cGAN	Imputed data (t2)	1.01901388155955	-1.22747414393018
maskObs = 3%	cGAN	Imputed data (t2)	-2.67533201612238	0.151356575931883
maskObs = 3%	cGAN	Imputed data (t2)	-0.815076255618096	-0.635498698085658
maskObs = 3%	cGAN	Imputed data (t2)	-1.09772335725401	1.81208388423744
maskObs = 3%	cGAN	Imputed data (t2)	1.39709812496868	-1.93009932271111
maskObs = 3%	cGAN	Imputed data (t2)	-2.34230567640266	-0.668264046166503
maskObs = 3%	cGAN	Imputed data (t2)	-3.12982237257414	0.18514353360304
maskObs = 3%	cGAN	Imputed data (t2)	1.77852479386792	2.88733594215337
maskObs = 3%	cGAN	Imputed data (t2)	0.289318507170749	0.90596580033431
maskObs = 3%	cGAN	Imputed data (t2)	1.52745301515625	-1.84777402721715
maskObs = 3%	cGAN	Imputed data (t2)	-2.15737683294802	-1.06342001632732
maskObs = 3%	cGAN	Imputed data (t2)	-2.39822060939084	1.13165324652842
maskObs = 3%	cGAN	Imputed data (t2)	3.08524806975256	1.55742529962793
maskObs = 3%	cGAN	Imputed data (t2)	-0.0761663388798763	2.36986924560077
maskObs = 3%	cGAN	Imputed data (t2)	-0.535888581543283	1.25446709381829
maskObs = 3%	cGAN	Imputed data (t2)	0.886668221019614	-1.84136876466178
maskObs = 3%	cGAN	Imputed data (t2)	1.16369548669006	-0.854767486251368
maskObs = 3%	cGAN	Imputed data (t2)	-0.0842762730601441	2.68930303919849
maskObs = 3%	cGAN	Imputed data (t2)	0.257311603709705	-2.67455960754619
maskObs = 3%	cGAN	Imputed data (t2)	0.462807579327404	-0.673399489577169
maskObs = 3%	cGAN	Imputed data (t2)	-0.249998276491805	-0.107123159010927
maskObs = 3%	cGAN	Imputed data (t2)	-2.43310777546953	-0.707182541421313
maskObs = 3%	cGAN	Imputed data (t2)	0.0148827712810846	-1.72306597174602
maskObs = 3%	cGAN	Imputed data (t2)	0.956153555064449	-1.07723691089705
maskObs = 3%	cGAN	Imputed data (t2)	-1.15947282188879	1.44765441315355
maskObs = 3%	cGAN	Imputed data (t2)	0.740800401493579	0.805249008769943
maskObs = 3%	cGAN	Imputed data (t2)	-1.32372376880497	1.00994115003039
maskObs = 3%	missForest	Observed data (t1)	2.20560231014912	0.860661238767777
maskObs = 3%	missForest	Observed data (t1)	0.626356767031164	-2.19260880036917
maskObs = 3%	missForest	Observed data (t1)	-0.822094116713781	1.64597822835267
maskObs = 3%	missForest	Observed data (t1)	1.88999096241014	-0.840358537099877
maskObs = 3%	missForest	Observed data (t1)	3.07132075349991	2.08737668193229
maskObs = 3%	missForest	Observed data (t1)	2.91693193874263	1.73990610475282
maskObs = 3%	missForest	Observed data (t1)	-2.83873951705342	0.880522030479428
maskObs = 3%	missForest	Observed data (t1)	2.25753303671982	0.418036317786326
maskObs = 3%	missForest	Observed data (t1)	1.7093727817615	0.52418218270636
maskObs = 3%	missForest	Observed data (t1)	1.00725652108642	1.96521875957718
maskObs = 3%	missForest	Observed data (t1)	-1.18383470733613	-0.902836390296601
maskObs = 3%	missForest	Observed data (t1)	-2.05749542041493	-2.59665878443047
maskObs = 3%	missForest	Observed data (t1)	0.16214204652187	2.10808515700263
maskObs = 3%	missForest	Observed data (t1)	0.917225859003525	-0.780561961967795
maskObs = 3%	missForest	Observed data (t1)	0.131643817943569	1.48557255836866
maskObs = 3%	missForest	Observed data (t1)	0.490593198380444	2.13240542971868
maskObs = 3%	missForest	Observed data (t1)	1.90259648906288	-0.444289293452261
maskObs = 3%	missForest	Observed data (t1)	-0.367134001794662	1.76303511544672
maskObs = 3%	missForest	Observed data (t1)	1.13965030532729	-1.96658264688625
maskObs = 3%	missForest	Observed data (t1)	-1.36031671679807	-1.0515789163226
maskObs = 3%	missForest	Observed data (t1)	2.77892953056752	2.38694522021545
maskObs = 3%	missForest	Observed data (t1)	1.46519512877847	-1.40872151524914
maskObs = 3%	missForest	Observed data (t1)	-1.06533869294105	1.48352148750426
maskObs = 3%	missForest	Observed data (t1)	1.64697074457594	2.07420325732172
maskObs = 3%	missForest	Observed data (t1)	1.8483064141412	0.93141403762525
maskObs = 3%	missForest	Observed data (t1)	2.04267525181449	-1.32221089922432
maskObs = 3%	missForest	Observed data (t1)	0.470350611765846	-2.07740560579324
maskObs = 3%	missForest	Observed data (t1)	3.03054916106577	1.03734011137281
maskObs = 3%	missForest	Observed data (t1)	1.19090299560546	2.12009174268842
maskObs = 3%	missForest	Observed data (t1)	-2.20380100446499	1.42466637138782
maskObs = 3%	missForest	Observed data (t1)	2.1541516008035	-1.17748567036118
maskObs = 3%	missForest	Observed data (t1)	0.0142397344427963	-1.82585539765245
maskObs = 3%	missForest	Observed data (t1)	2.76324280537917	0.162601914478484
maskObs = 3%	missForest	Observed data (t1)	0.59224321988736	2.82480965690456
maskObs = 3%	missForest	Observed data (t1)	2.55582989683603	-0.18414175896312
maskObs = 3%	missForest	Observed data (t1)	2.71996679165543	0.160182191629672
maskObs = 3%	missForest	Observed data (t1)	2.63061992880239	0.168887913876538
maskObs = 3%	missForest	Observed data (t1)	-3.17579487566082	0.0307618848287402
maskObs = 3%	missForest	Observed data (t1)	1.27815529307796	-1.10220565653852
maskObs = 3%	missForest	Observed data (t1)	1.08715261858697	-1.66711866163312
maskObs = 3%	missForest	Observed data (t1)	2.70133493495615	0.118343073178358
maskObs = 3%	missForest	Observed data (t1)	-0.132378496527349	1.76332042903327
maskObs = 3%	missForest	Observed data (t1)	3.16423719283244	0.409664324389165
maskObs = 3%	missForest	Observed data (t2)	2.93946180502716	1.53912674410307
maskObs = 3%	missForest	Observed data (t2)	0.203705430266969	-0.40393705071279
maskObs = 3%	missForest	Observed data (t2)	2.23277894931902	1.83998625286444
maskObs = 3%	missForest	Observed data (t2)	-1.90898072522634	-0.599160864906694
maskObs = 3%	missForest	Observed data (t2)	2.08495175229397	2.64125439911967
maskObs = 3%	missForest	Observed data (t2)	2.42163903117373	1.04475208366267
maskObs = 3%	missForest	Observed data (t2)	-3.28467059133313	0.30175126672019
maskObs = 3%	missForest	Observed data (t2)	1.99441485102341	-1.18931415685115
maskObs = 3%	missForest	Observed data (t2)	-3.010438120589	0.358908650356953
maskObs = 3%	missForest	Observed data (t2)	1.97497780061464	2.90597794051817
maskObs = 3%	missForest	Observed data (t2)	-1.2151688874455	0.0484307730319167
maskObs = 3%	missForest	Observed data (t2)	-2.06012870262259	-2.70307839312697
maskObs = 3%	missForest	Observed data (t2)	-0.257588103188213	1.84286021042242
maskObs = 3%	missForest	Observed data (t2)	-2.89030793986913	-0.955728212006246
maskObs = 3%	missForest	Observed data (t2)	1.94165835196052	-0.400839793742051
maskObs = 3%	missForest	Observed data (t2)	2.41095001352699	2.71802531215502
maskObs = 3%	missForest	Observed data (t2)	1.0756002581836	-1.56651622969918
maskObs = 3%	missForest	Observed data (t2)	-2.68878282584571	0.828575132798195
maskObs = 3%	missForest	Observed data (t2)	-0.835530078255547	-0.500125073206738
maskObs = 3%	missForest	Observed data (t2)	0.524234989615237	-0.944446008622784
maskObs = 3%	missForest	Observed data (t2)	-1.69800941759787	1.66541031372021
maskObs = 3%	missForest	Observed data (t2)	-2.1899570041023	-0.384894257105657
maskObs = 3%	missForest	Observed data (t2)	-3.24742328097533	0.233770465999643
maskObs = 3%	missForest	Observed data (t2)	1.51789777414164	2.24770576849056
maskObs = 3%	missForest	Observed data (t2)	-0.635306425064922	1.82115202508614
maskObs = 3%	missForest	Observed data (t2)	1.85688364428027	-1.0608605328056
maskObs = 3%	missForest	Observed data (t2)	-2.48019178715715	-1.4035053402877
maskObs = 3%	missForest	Observed data (t2)	-3.05030213009245	0.661589791244836
maskObs = 3%	missForest	Observed data (t2)	2.70315663840455	2.63059219197623
maskObs = 3%	missForest	Observed data (t2)	-0.117604032792468	2.25177589935791
maskObs = 3%	missForest	Observed data (t2)	-0.727248287044265	1.30526202053127
maskObs = 3%	missForest	Observed data (t2)	0.758710269716373	-1.77815067543814
maskObs = 3%	missForest	Observed data (t2)	-0.739465737101225	2.36634601968162
maskObs = 3%	missForest	Observed data (t2)	1.78903685847735	-0.488206870658106
maskObs = 3%	missForest	Observed data (t2)	0.280347067779845	-1.46574428873243
maskObs = 3%	missForest	Observed data (t2)	0.774355662489012	-0.587020061357918
maskObs = 3%	missForest	Observed data (t2)	-0.231331053002347	0.0232478121614251
maskObs = 3%	missForest	Observed data (t2)	-1.80492935133216	0.49126990896342
maskObs = 3%	missForest	Observed data (t2)	0.854963014086553	-1.63695806274324
maskObs = 3%	missForest	Observed data (t2)	0.963507493607847	-1.80378353399143
maskObs = 3%	missForest	Observed data (t2)	-1.7520976674302	0.468862577682452
maskObs = 3%	missForest	Observed data (t2)	0.433828125592336	2.05376181850208
maskObs = 3%	missForest	Observed data (t2)	-0.849832589116189	1.20026213916381
maskObs = 3%	missForest	Imputed data (t2)	2.19599730306362	0.0421018291054211
maskObs = 3%	missForest	Imputed data (t2)	0.184846538942405	-0.315556198243148
maskObs = 3%	missForest	Imputed data (t2)	1.88153533254071	1.75831509701277
maskObs = 3%	missForest	Imputed data (t2)	-1.66975420436459	0.808260709690672
maskObs = 3%	missForest	Imputed data (t2)	1.93835187650118	2.55435319613171
maskObs = 3%	missForest	Imputed data (t2)	2.99051467891135	1.34487662679502
maskObs = 3%	missForest	Imputed data (t2)	-3.19052081290785	0.191353747223927
maskObs = 3%	missForest	Imputed data (t2)	1.84195954413439	-1.17653829089649
maskObs = 3%	missForest	Imputed data (t2)	-2.51549515422785	0.219826444718995
maskObs = 3%	missForest	Imputed data (t2)	2.47509406217899	1.35239040790994
maskObs = 3%	missForest	Imputed data (t2)	-1.44983264235748	0.732314933124103
maskObs = 3%	missForest	Imputed data (t2)	-2.1636466757641	-2.65006051431797
maskObs = 3%	missForest	Imputed data (t2)	-0.135348611562182	1.53906578916281
maskObs = 3%	missForest	Imputed data (t2)	-3.31880964014628	-0.431093253605243
maskObs = 3%	missForest	Imputed data (t2)	1.7222839405978	-0.330177387937836
maskObs = 3%	missForest	Imputed data (t2)	1.80363879963406	1.87706382131862
maskObs = 3%	missForest	Imputed data (t2)	-0.457016553252126	2.61676329447991
maskObs = 3%	missForest	Imputed data (t2)	-2.80769167937156	0.237899491923572
maskObs = 3%	missForest	Imputed data (t2)	-0.418066160774153	-0.538260183347962
maskObs = 3%	missForest	Imputed data (t2)	-0.93993311835005	1.04671876761316
maskObs = 3%	missForest	Imputed data (t2)	-1.55049146511106	1.58034231094315
maskObs = 3%	missForest	Imputed data (t2)	-2.62963998474918	-0.368408946761447
maskObs = 3%	missForest	Imputed data (t2)	-3.10050705534032	0.342933511361979
maskObs = 3%	missForest	Imputed data (t2)	1.87102667266205	2.55867655403726
maskObs = 3%	missForest	Imputed data (t2)	-0.657978356017428	1.76570591740734
maskObs = 3%	missForest	Imputed data (t2)	1.89590727744695	-1.21942207263534
maskObs = 3%	missForest	Imputed data (t2)	-2.1524763237483	-1.72856989642933
maskObs = 3%	missForest	Imputed data (t2)	-2.84837574940727	0.796455599681278
maskObs = 3%	missForest	Imputed data (t2)	2.95230135915482	2.33155512772923
maskObs = 3%	missForest	Imputed data (t2)	0.066511264783545	2.37645262501867
maskObs = 3%	missForest	Imputed data (t2)	-0.151035209006248	0.877686216594927
maskObs = 3%	missForest	Imputed data (t2)	0.30726286633783	-1.82129788791485
maskObs = 3%	missForest	Imputed data (t2)	-0.386403427349085	2.47898757710156
maskObs = 3%	missForest	Imputed data (t2)	1.77699051450045	0.1850815733559
maskObs = 3%	missForest	Imputed data (t2)	0.0645487841508449	-1.95617972107093
maskObs = 3%	missForest	Imputed data (t2)	1.79195699170362	-0.88657258433375
maskObs = 3%	missForest	Imputed data (t2)	-0.362974914028889	0.197582995887816
maskObs = 3%	missForest	Imputed data (t2)	-2.6380025776046	-0.075674767104113
maskObs = 3%	missForest	Imputed data (t2)	1.14965423629565	-1.76957334377009
maskObs = 3%	missForest	Imputed data (t2)	1.17047574752191	-1.6970310252621
maskObs = 3%	missForest	Imputed data (t2)	-1.77616573997847	0.615992003023328
maskObs = 3%	missForest	Imputed data (t2)	0.0467822795972698	1.1756072868074
maskObs = 3%	missForest	Imputed data (t2)	-0.471685473249449	0.97551992787793
maskObs = 5%	LEOPARD	Observed data (t1)	2.20560231014912	0.860661238767777
maskObs = 5%	LEOPARD	Observed data (t1)	0.626356767031164	-2.19260880036917
maskObs = 5%	LEOPARD	Observed data (t1)	-0.822094116713781	1.64597822835267
maskObs = 5%	LEOPARD	Observed data (t1)	1.88999096241014	-0.840358537099877
maskObs = 5%	LEOPARD	Observed data (t1)	3.07132075349991	2.08737668193229
maskObs = 5%	LEOPARD	Observed data (t1)	2.91693193874263	1.73990610475282
maskObs = 5%	LEOPARD	Observed data (t1)	-2.83873951705342	0.880522030479428
maskObs = 5%	LEOPARD	Observed data (t1)	2.25753303671982	0.418036317786326
maskObs = 5%	LEOPARD	Observed data (t1)	1.7093727817615	0.52418218270636
maskObs = 5%	LEOPARD	Observed data (t1)	1.00725652108642	1.96521875957718
maskObs = 5%	LEOPARD	Observed data (t1)	-1.18383470733613	-0.902836390296601
maskObs = 5%	LEOPARD	Observed data (t1)	-2.05749542041493	-2.59665878443047
maskObs = 5%	LEOPARD	Observed data (t1)	0.16214204652187	2.10808515700263
maskObs = 5%	LEOPARD	Observed data (t1)	0.917225859003525	-0.780561961967795
maskObs = 5%	LEOPARD	Observed data (t1)	0.131643817943569	1.48557255836866
maskObs = 5%	LEOPARD	Observed data (t1)	0.490593198380444	2.13240542971868
maskObs = 5%	LEOPARD	Observed data (t1)	1.90259648906288	-0.444289293452261
maskObs = 5%	LEOPARD	Observed data (t1)	-0.367134001794662	1.76303511544672
maskObs = 5%	LEOPARD	Observed data (t1)	1.13965030532729	-1.96658264688625
maskObs = 5%	LEOPARD	Observed data (t1)	-1.36031671679807	-1.0515789163226
maskObs = 5%	LEOPARD	Observed data (t1)	2.77892953056752	2.38694522021545
maskObs = 5%	LEOPARD	Observed data (t1)	1.46519512877847	-1.40872151524914
maskObs = 5%	LEOPARD	Observed data (t1)	-1.06533869294105	1.48352148750426
maskObs = 5%	LEOPARD	Observed data (t1)	1.64697074457594	2.07420325732172
maskObs = 5%	LEOPARD	Observed data (t1)	1.8483064141412	0.93141403762525
maskObs = 5%	LEOPARD	Observed data (t1)	2.04267525181449	-1.32221089922432
maskObs = 5%	LEOPARD	Observed data (t1)	0.470350611765846	-2.07740560579324
maskObs = 5%	LEOPARD	Observed data (t1)	3.03054916106577	1.03734011137281
maskObs = 5%	LEOPARD	Observed data (t1)	1.19090299560546	2.12009174268842
maskObs = 5%	LEOPARD	Observed data (t1)	-2.20380100446499	1.42466637138782
maskObs = 5%	LEOPARD	Observed data (t1)	2.1541516008035	-1.17748567036118
maskObs = 5%	LEOPARD	Observed data (t1)	0.0142397344427963	-1.82585539765245
maskObs = 5%	LEOPARD	Observed data (t1)	2.76324280537917	0.162601914478484
maskObs = 5%	LEOPARD	Observed data (t1)	0.59224321988736	2.82480965690456
maskObs = 5%	LEOPARD	Observed data (t1)	2.55582989683603	-0.18414175896312
maskObs = 5%	LEOPARD	Observed data (t1)	2.71996679165543	0.160182191629672
maskObs = 5%	LEOPARD	Observed data (t1)	2.63061992880239	0.168887913876538
maskObs = 5%	LEOPARD	Observed data (t1)	-3.17579487566082	0.0307618848287402
maskObs = 5%	LEOPARD	Observed data (t1)	1.27815529307796	-1.10220565653852
maskObs = 5%	LEOPARD	Observed data (t1)	1.08715261858697	-1.66711866163312
maskObs = 5%	LEOPARD	Observed data (t1)	2.70133493495615	0.118343073178358
maskObs = 5%	LEOPARD	Observed data (t1)	-0.132378496527349	1.76332042903327
maskObs = 5%	LEOPARD	Observed data (t1)	3.16423719283244	0.409664324389165
maskObs = 5%	LEOPARD	Observed data (t2)	2.93946180502716	1.53912674410307
maskObs = 5%	LEOPARD	Observed data (t2)	0.203705430266969	-0.40393705071279
maskObs = 5%	LEOPARD	Observed data (t2)	2.23277894931902	1.83998625286444
maskObs = 5%	LEOPARD	Observed data (t2)	-1.90898072522634	-0.599160864906694
maskObs = 5%	LEOPARD	Observed data (t2)	2.08495175229397	2.64125439911967
maskObs = 5%	LEOPARD	Observed data (t2)	2.42163903117373	1.04475208366267
maskObs = 5%	LEOPARD	Observed data (t2)	-3.28467059133313	0.30175126672019
maskObs = 5%	LEOPARD	Observed data (t2)	1.99441485102341	-1.18931415685115
maskObs = 5%	LEOPARD	Observed data (t2)	-3.010438120589	0.358908650356953
maskObs = 5%	LEOPARD	Observed data (t2)	1.97497780061464	2.90597794051817
maskObs = 5%	LEOPARD	Observed data (t2)	-1.2151688874455	0.0484307730319167
maskObs = 5%	LEOPARD	Observed data (t2)	-2.06012870262259	-2.70307839312697
maskObs = 5%	LEOPARD	Observed data (t2)	-0.257588103188213	1.84286021042242
maskObs = 5%	LEOPARD	Observed data (t2)	-2.89030793986913	-0.955728212006246
maskObs = 5%	LEOPARD	Observed data (t2)	1.94165835196052	-0.400839793742051
maskObs = 5%	LEOPARD	Observed data (t2)	2.41095001352699	2.71802531215502
maskObs = 5%	LEOPARD	Observed data (t2)	1.0756002581836	-1.56651622969918
maskObs = 5%	LEOPARD	Observed data (t2)	-2.68878282584571	0.828575132798195
maskObs = 5%	LEOPARD	Observed data (t2)	-0.835530078255547	-0.500125073206738
maskObs = 5%	LEOPARD	Observed data (t2)	0.524234989615237	-0.944446008622784
maskObs = 5%	LEOPARD	Observed data (t2)	-1.69800941759787	1.66541031372021
maskObs = 5%	LEOPARD	Observed data (t2)	-2.1899570041023	-0.384894257105657
maskObs = 5%	LEOPARD	Observed data (t2)	-3.24742328097533	0.233770465999643
maskObs = 5%	LEOPARD	Observed data (t2)	1.51789777414164	2.24770576849056
maskObs = 5%	LEOPARD	Observed data (t2)	-0.635306425064922	1.82115202508614
maskObs = 5%	LEOPARD	Observed data (t2)	1.85688364428027	-1.0608605328056
maskObs = 5%	LEOPARD	Observed data (t2)	-2.48019178715715	-1.4035053402877
maskObs = 5%	LEOPARD	Observed data (t2)	-3.05030213009245	0.661589791244836
maskObs = 5%	LEOPARD	Observed data (t2)	2.70315663840455	2.63059219197623
maskObs = 5%	LEOPARD	Observed data (t2)	-0.117604032792468	2.25177589935791
maskObs = 5%	LEOPARD	Observed data (t2)	-0.727248287044265	1.30526202053127
maskObs = 5%	LEOPARD	Observed data (t2)	0.758710269716373	-1.77815067543814
maskObs = 5%	LEOPARD	Observed data (t2)	-0.739465737101225	2.36634601968162
maskObs = 5%	LEOPARD	Observed data (t2)	1.78903685847735	-0.488206870658106
maskObs = 5%	LEOPARD	Observed data (t2)	0.280347067779845	-1.46574428873243
maskObs = 5%	LEOPARD	Observed data (t2)	0.774355662489012	-0.587020061357918
maskObs = 5%	LEOPARD	Observed data (t2)	-0.231331053002347	0.0232478121614251
maskObs = 5%	LEOPARD	Observed data (t2)	-1.80492935133216	0.49126990896342
maskObs = 5%	LEOPARD	Observed data (t2)	0.854963014086553	-1.63695806274324
maskObs = 5%	LEOPARD	Observed data (t2)	0.963507493607847	-1.80378353399143
maskObs = 5%	LEOPARD	Observed data (t2)	-1.7520976674302	0.468862577682452
maskObs = 5%	LEOPARD	Observed data (t2)	0.433828125592336	2.05376181850208
maskObs = 5%	LEOPARD	Observed data (t2)	-0.849832589116189	1.20026213916381
maskObs = 5%	LEOPARD	Imputed data (t2)	3.32335791794401	1.31142146496633
maskObs = 5%	LEOPARD	Imputed data (t2)	0.372564772581367	-1.36544084685665
maskObs = 5%	LEOPARD	Imputed data (t2)	-0.614587808010571	1.23688894934302
maskObs = 5%	LEOPARD	Imputed data (t2)	0.760066109904566	-2.13725948588819
maskObs = 5%	LEOPARD	Imputed data (t2)	1.55397500794094	2.3395078715758
maskObs = 5%	LEOPARD	Imputed data (t2)	1.37173317760073	1.96748137365079
maskObs = 5%	LEOPARD	Imputed data (t2)	-3.04781751542994	0.565349093468418
maskObs = 5%	LEOPARD	Imputed data (t2)	-0.167146364796883	1.02027840589454
maskObs = 5%	LEOPARD	Imputed data (t2)	0.850877618000708	-0.871784504014568
maskObs = 5%	LEOPARD	Imputed data (t2)	2.17776327685756	-0.910337969092763
maskObs = 5%	LEOPARD	Imputed data (t2)	-1.26578728653439	0.654214245282007
maskObs = 5%	LEOPARD	Imputed data (t2)	-2.2925919802256	-2.56786466431266
maskObs = 5%	LEOPARD	Imputed data (t2)	-0.471287082655219	1.28969764837174
maskObs = 5%	LEOPARD	Imputed data (t2)	-0.240154939673186	-2.59857066126358
maskObs = 5%	LEOPARD	Imputed data (t2)	1.94365424437358	-0.553852633761655
maskObs = 5%	LEOPARD	Imputed data (t2)	3.44087051425539	1.81701521302622
maskObs = 5%	LEOPARD	Imputed data (t2)	-0.0361121603957276	1.9279116204249
maskObs = 5%	LEOPARD	Imputed data (t2)	1.70732813310185	-1.56225665771537
maskObs = 5%	LEOPARD	Imputed data (t2)	0.165042126040158	-2.14711932328925
maskObs = 5%	LEOPARD	Imputed data (t2)	-3.29419746547109	-0.345220472313479
maskObs = 5%	LEOPARD	Imputed data (t2)	-1.10406993291843	1.68207535192073
maskObs = 5%	LEOPARD	Imputed data (t2)	-2.36255794018425	-1.31495022410827
maskObs = 5%	LEOPARD	Imputed data (t2)	-1.31437021433652	0.837753760149945
maskObs = 5%	LEOPARD	Imputed data (t2)	-0.394107074983531	1.97209739890223
maskObs = 5%	LEOPARD	Imputed data (t2)	3.33502549839681	0.619542965938774
maskObs = 5%	LEOPARD	Imputed data (t2)	-2.22806429484465	1.42433835294342
maskObs = 5%	LEOPARD	Imputed data (t2)	-1.98800265083081	-1.68422226044068
maskObs = 5%	LEOPARD	Imputed data (t2)	-0.722530321042014	1.34250519891833
maskObs = 5%	LEOPARD	Imputed data (t2)	3.7372667621674	0.781715549903995
maskObs = 5%	LEOPARD	Imputed data (t2)	-1.37434413263519	1.43830409757539
maskObs = 5%	LEOPARD	Imputed data (t2)	-2.46292698871111	0.107666444716505
maskObs = 5%	LEOPARD	Imputed data (t2)	0.592298051004601	-2.11095100480222
maskObs = 5%	LEOPARD	Imputed data (t2)	-2.86044292269974	0.558325631895239
maskObs = 5%	LEOPARD	Imputed data (t2)	-0.0213946316298023	0.00854180230901839
maskObs = 5%	LEOPARD	Imputed data (t2)	-2.20742323690995	-1.34744339093577
maskObs = 5%	LEOPARD	Imputed data (t2)	-0.0509488595431832	1.00137422799018
maskObs = 5%	LEOPARD	Imputed data (t2)	-0.78800033124611	0.894311325742376
maskObs = 5%	LEOPARD	Imputed data (t2)	-3.38139218361905	-0.511118352929995
maskObs = 5%	LEOPARD	Imputed data (t2)	-0.288900714795607	-0.409781649604586
maskObs = 5%	LEOPARD	Imputed data (t2)	1.30095863914429	-1.36944855037428
maskObs = 5%	LEOPARD	Imputed data (t2)	-2.14150264621326	-0.888093333288557
maskObs = 5%	LEOPARD	Imputed data (t2)	-1.09660246978501	1.48267453380596
maskObs = 5%	LEOPARD	Imputed data (t2)	-0.438798689655236	0.455951329600758
maskObs = 5%	cGAN	Observed data (t1)	2.20560231014912	0.860661238767777
maskObs = 5%	cGAN	Observed data (t1)	0.626356767031164	-2.19260880036917
maskObs = 5%	cGAN	Observed data (t1)	-0.822094116713781	1.64597822835267
maskObs = 5%	cGAN	Observed data (t1)	1.88999096241014	-0.840358537099877
maskObs = 5%	cGAN	Observed data (t1)	3.07132075349991	2.08737668193229
maskObs = 5%	cGAN	Observed data (t1)	2.91693193874263	1.73990610475282
maskObs = 5%	cGAN	Observed data (t1)	-2.83873951705342	0.880522030479428
maskObs = 5%	cGAN	Observed data (t1)	2.25753303671982	0.418036317786326
maskObs = 5%	cGAN	Observed data (t1)	1.7093727817615	0.52418218270636
maskObs = 5%	cGAN	Observed data (t1)	1.00725652108642	1.96521875957718
maskObs = 5%	cGAN	Observed data (t1)	-1.18383470733613	-0.902836390296601
maskObs = 5%	cGAN	Observed data (t1)	-2.05749542041493	-2.59665878443047
maskObs = 5%	cGAN	Observed data (t1)	0.16214204652187	2.10808515700263
maskObs = 5%	cGAN	Observed data (t1)	0.917225859003525	-0.780561961967795
maskObs = 5%	cGAN	Observed data (t1)	0.131643817943569	1.48557255836866
maskObs = 5%	cGAN	Observed data (t1)	0.490593198380444	2.13240542971868
maskObs = 5%	cGAN	Observed data (t1)	1.90259648906288	-0.444289293452261
maskObs = 5%	cGAN	Observed data (t1)	-0.367134001794662	1.76303511544672
maskObs = 5%	cGAN	Observed data (t1)	1.13965030532729	-1.96658264688625
maskObs = 5%	cGAN	Observed data (t1)	-1.36031671679807	-1.0515789163226
maskObs = 5%	cGAN	Observed data (t1)	2.77892953056752	2.38694522021545
maskObs = 5%	cGAN	Observed data (t1)	1.46519512877847	-1.40872151524914
maskObs = 5%	cGAN	Observed data (t1)	-1.06533869294105	1.48352148750426
maskObs = 5%	cGAN	Observed data (t1)	1.64697074457594	2.07420325732172
maskObs = 5%	cGAN	Observed data (t1)	1.8483064141412	0.93141403762525
maskObs = 5%	cGAN	Observed data (t1)	2.04267525181449	-1.32221089922432
maskObs = 5%	cGAN	Observed data (t1)	0.470350611765846	-2.07740560579324
maskObs = 5%	cGAN	Observed data (t1)	3.03054916106577	1.03734011137281
maskObs = 5%	cGAN	Observed data (t1)	1.19090299560546	2.12009174268842
maskObs = 5%	cGAN	Observed data (t1)	-2.20380100446499	1.42466637138782
maskObs = 5%	cGAN	Observed data (t1)	2.1541516008035	-1.17748567036118
maskObs = 5%	cGAN	Observed data (t1)	0.0142397344427963	-1.82585539765245
maskObs = 5%	cGAN	Observed data (t1)	2.76324280537917	0.162601914478484
maskObs = 5%	cGAN	Observed data (t1)	0.59224321988736	2.82480965690456
maskObs = 5%	cGAN	Observed data (t1)	2.55582989683603	-0.18414175896312
maskObs = 5%	cGAN	Observed data (t1)	2.71996679165543	0.160182191629672
maskObs = 5%	cGAN	Observed data (t1)	2.63061992880239	0.168887913876538
maskObs = 5%	cGAN	Observed data (t1)	-3.17579487566082	0.0307618848287402
maskObs = 5%	cGAN	Observed data (t1)	1.27815529307796	-1.10220565653852
maskObs = 5%	cGAN	Observed data (t1)	1.08715261858697	-1.66711866163312
maskObs = 5%	cGAN	Observed data (t1)	2.70133493495615	0.118343073178358
maskObs = 5%	cGAN	Observed data (t1)	-0.132378496527349	1.76332042903327
maskObs = 5%	cGAN	Observed data (t1)	3.16423719283244	0.409664324389165
maskObs = 5%	cGAN	Observed data (t2)	2.93946180502716	1.53912674410307
maskObs = 5%	cGAN	Observed data (t2)	0.203705430266969	-0.40393705071279
maskObs = 5%	cGAN	Observed data (t2)	2.23277894931902	1.83998625286444
maskObs = 5%	cGAN	Observed data (t2)	-1.90898072522634	-0.599160864906694
maskObs = 5%	cGAN	Observed data (t2)	2.08495175229397	2.64125439911967
maskObs = 5%	cGAN	Observed data (t2)	2.42163903117373	1.04475208366267
maskObs = 5%	cGAN	Observed data (t2)	-3.28467059133313	0.30175126672019
maskObs = 5%	cGAN	Observed data (t2)	1.99441485102341	-1.18931415685115
maskObs = 5%	cGAN	Observed data (t2)	-3.010438120589	0.358908650356953
maskObs = 5%	cGAN	Observed data (t2)	1.97497780061464	2.90597794051817
maskObs = 5%	cGAN	Observed data (t2)	-1.2151688874455	0.0484307730319167
maskObs = 5%	cGAN	Observed data (t2)	-2.06012870262259	-2.70307839312697
maskObs = 5%	cGAN	Observed data (t2)	-0.257588103188213	1.84286021042242
maskObs = 5%	cGAN	Observed data (t2)	-2.89030793986913	-0.955728212006246
maskObs = 5%	cGAN	Observed data (t2)	1.94165835196052	-0.400839793742051
maskObs = 5%	cGAN	Observed data (t2)	2.41095001352699	2.71802531215502
maskObs = 5%	cGAN	Observed data (t2)	1.0756002581836	-1.56651622969918
maskObs = 5%	cGAN	Observed data (t2)	-2.68878282584571	0.828575132798195
maskObs = 5%	cGAN	Observed data (t2)	-0.835530078255547	-0.500125073206738
maskObs = 5%	cGAN	Observed data (t2)	0.524234989615237	-0.944446008622784
maskObs = 5%	cGAN	Observed data (t2)	-1.69800941759787	1.66541031372021
maskObs = 5%	cGAN	Observed data (t2)	-2.1899570041023	-0.384894257105657
maskObs = 5%	cGAN	Observed data (t2)	-3.24742328097533	0.233770465999643
maskObs = 5%	cGAN	Observed data (t2)	1.51789777414164	2.24770576849056
maskObs = 5%	cGAN	Observed data (t2)	-0.635306425064922	1.82115202508614
maskObs = 5%	cGAN	Observed data (t2)	1.85688364428027	-1.0608605328056
maskObs = 5%	cGAN	Observed data (t2)	-2.48019178715715	-1.4035053402877
maskObs = 5%	cGAN	Observed data (t2)	-3.05030213009245	0.661589791244836
maskObs = 5%	cGAN	Observed data (t2)	2.70315663840455	2.63059219197623
maskObs = 5%	cGAN	Observed data (t2)	-0.117604032792468	2.25177589935791
maskObs = 5%	cGAN	Observed data (t2)	-0.727248287044265	1.30526202053127
maskObs = 5%	cGAN	Observed data (t2)	0.758710269716373	-1.77815067543814
maskObs = 5%	cGAN	Observed data (t2)	-0.739465737101225	2.36634601968162
maskObs = 5%	cGAN	Observed data (t2)	1.78903685847735	-0.488206870658106
maskObs = 5%	cGAN	Observed data (t2)	0.280347067779845	-1.46574428873243
maskObs = 5%	cGAN	Observed data (t2)	0.774355662489012	-0.587020061357918
maskObs = 5%	cGAN	Observed data (t2)	-0.231331053002347	0.0232478121614251
maskObs = 5%	cGAN	Observed data (t2)	-1.80492935133216	0.49126990896342
maskObs = 5%	cGAN	Observed data (t2)	0.854963014086553	-1.63695806274324
maskObs = 5%	cGAN	Observed data (t2)	0.963507493607847	-1.80378353399143
maskObs = 5%	cGAN	Observed data (t2)	-1.7520976674302	0.468862577682452
maskObs = 5%	cGAN	Observed data (t2)	0.433828125592336	2.05376181850208
maskObs = 5%	cGAN	Observed data (t2)	-0.849832589116189	1.20026213916381
maskObs = 5%	cGAN	Imputed data (t2)	1.54047059774878	0.762559712464198
maskObs = 5%	cGAN	Imputed data (t2)	0.0837331255481691	-0.366011112363763
maskObs = 5%	cGAN	Imputed data (t2)	1.5966107945389	2.15229539637893
maskObs = 5%	cGAN	Imputed data (t2)	-1.66599837002621	0.676889157191594
maskObs = 5%	cGAN	Imputed data (t2)	1.68794657617393	2.74577087803064
maskObs = 5%	cGAN	Imputed data (t2)	2.9979230461214	0.983931973444808
maskObs = 5%	cGAN	Imputed data (t2)	-3.14253169804396	0.308696496084294
maskObs = 5%	cGAN	Imputed data (t2)	2.0236530498934	-1.10122292741808
maskObs = 5%	cGAN	Imputed data (t2)	-2.45142428763223	-0.247353799691072
maskObs = 5%	cGAN	Imputed data (t2)	2.58912268658202	1.21723678701447
maskObs = 5%	cGAN	Imputed data (t2)	-0.990729761052075	-0.252651563583607
maskObs = 5%	cGAN	Imputed data (t2)	-2.02429767933213	-2.62861800370294
maskObs = 5%	cGAN	Imputed data (t2)	-0.728617663270386	1.97354484094356
maskObs = 5%	cGAN	Imputed data (t2)	-2.71099717750912	-1.5550127133172
maskObs = 5%	cGAN	Imputed data (t2)	1.02640875379192	0.000219984144576142
maskObs = 5%	cGAN	Imputed data (t2)	1.90710608565978	2.49634891684458
maskObs = 5%	cGAN	Imputed data (t2)	1.08592340954973	-1.40955158069372
maskObs = 5%	cGAN	Imputed data (t2)	-2.90864095475924	0.773430907461861
maskObs = 5%	cGAN	Imputed data (t2)	-0.879190621112981	-0.679072041528583
maskObs = 5%	cGAN	Imputed data (t2)	0.715080809900171	-1.34211174820483
maskObs = 5%	cGAN	Imputed data (t2)	1.73440453708059	-1.94526160590663
maskObs = 5%	cGAN	Imputed data (t2)	-2.65597345541961	-1.0114861088872
maskObs = 5%	cGAN	Imputed data (t2)	-3.23231823852748	0.18109167536744
maskObs = 5%	cGAN	Imputed data (t2)	0.078132988035451	2.20243075262386
maskObs = 5%	cGAN	Imputed data (t2)	-0.470031185703938	1.37701581698839
maskObs = 5%	cGAN	Imputed data (t2)	-1.29271337875676	0.595186264134762
maskObs = 5%	cGAN	Imputed data (t2)	-2.54076689842905	-1.23324432301628
maskObs = 5%	cGAN	Imputed data (t2)	-3.01823621456123	0.578237920091109
maskObs = 5%	cGAN	Imputed data (t2)	2.13185250603142	2.75065426590595
maskObs = 5%	cGAN	Imputed data (t2)	-0.600304639381094	0.984088039305802
maskObs = 5%	cGAN	Imputed data (t2)	-0.816964014177248	1.89648626122088
maskObs = 5%	cGAN	Imputed data (t2)	-0.792312704379765	-0.250111921124072
maskObs = 5%	cGAN	Imputed data (t2)	1.32522954990637	-1.09298959681492
maskObs = 5%	cGAN	Imputed data (t2)	1.51404568155767	0.0432187849493536
maskObs = 5%	cGAN	Imputed data (t2)	0.972737775025528	-1.76543828230221
maskObs = 5%	cGAN	Imputed data (t2)	0.969761019495124	-1.33905233935782
maskObs = 5%	cGAN	Imputed data (t2)	1.79037242393906	-1.1032014064082
maskObs = 5%	cGAN	Imputed data (t2)	-2.77997911020786	-1.38748119229684
maskObs = 5%	cGAN	Imputed data (t2)	0.237219118575582	-2.64362246597842
maskObs = 5%	cGAN	Imputed data (t2)	0.780207105485099	-1.00405774346995
maskObs = 5%	cGAN	Imputed data (t2)	-2.20810889272748	0.405500204045897
maskObs = 5%	cGAN	Imputed data (t2)	0.0901981618894929	1.51479805350436
maskObs = 5%	cGAN	Imputed data (t2)	-1.08497212176174	0.945256977258106
maskObs = 5%	missForest	Observed data (t1)	2.20560231014912	0.860661238767777
maskObs = 5%	missForest	Observed data (t1)	0.626356767031164	-2.19260880036917
maskObs = 5%	missForest	Observed data (t1)	-0.822094116713781	1.64597822835267
maskObs = 5%	missForest	Observed data (t1)	1.88999096241014	-0.840358537099877
maskObs = 5%	missForest	Observed data (t1)	3.07132075349991	2.08737668193229
maskObs = 5%	missForest	Observed data (t1)	2.91693193874263	1.73990610475282
maskObs = 5%	missForest	Observed data (t1)	-2.83873951705342	0.880522030479428
maskObs = 5%	missForest	Observed data (t1)	2.25753303671982	0.418036317786326
maskObs = 5%	missForest	Observed data (t1)	1.7093727817615	0.52418218270636
maskObs = 5%	missForest	Observed data (t1)	1.00725652108642	1.96521875957718
maskObs = 5%	missForest	Observed data (t1)	-1.18383470733613	-0.902836390296601
maskObs = 5%	missForest	Observed data (t1)	-2.05749542041493	-2.59665878443047
maskObs = 5%	missForest	Observed data (t1)	0.16214204652187	2.10808515700263
maskObs = 5%	missForest	Observed data (t1)	0.917225859003525	-0.780561961967795
maskObs = 5%	missForest	Observed data (t1)	0.131643817943569	1.48557255836866
maskObs = 5%	missForest	Observed data (t1)	0.490593198380444	2.13240542971868
maskObs = 5%	missForest	Observed data (t1)	1.90259648906288	-0.444289293452261
maskObs = 5%	missForest	Observed data (t1)	-0.367134001794662	1.76303511544672
maskObs = 5%	missForest	Observed data (t1)	1.13965030532729	-1.96658264688625
maskObs = 5%	missForest	Observed data (t1)	-1.36031671679807	-1.0515789163226
maskObs = 5%	missForest	Observed data (t1)	2.77892953056752	2.38694522021545
maskObs = 5%	missForest	Observed data (t1)	1.46519512877847	-1.40872151524914
maskObs = 5%	missForest	Observed data (t1)	-1.06533869294105	1.48352148750426
maskObs = 5%	missForest	Observed data (t1)	1.64697074457594	2.07420325732172
maskObs = 5%	missForest	Observed data (t1)	1.8483064141412	0.93141403762525
maskObs = 5%	missForest	Observed data (t1)	2.04267525181449	-1.32221089922432
maskObs = 5%	missForest	Observed data (t1)	0.470350611765846	-2.07740560579324
maskObs = 5%	missForest	Observed data (t1)	3.03054916106577	1.03734011137281
maskObs = 5%	missForest	Observed data (t1)	1.19090299560546	2.12009174268842
maskObs = 5%	missForest	Observed data (t1)	-2.20380100446499	1.42466637138782
maskObs = 5%	missForest	Observed data (t1)	2.1541516008035	-1.17748567036118
maskObs = 5%	missForest	Observed data (t1)	0.0142397344427963	-1.82585539765245
maskObs = 5%	missForest	Observed data (t1)	2.76324280537917	0.162601914478484
maskObs = 5%	missForest	Observed data (t1)	0.59224321988736	2.82480965690456
maskObs = 5%	missForest	Observed data (t1)	2.55582989683603	-0.18414175896312
maskObs = 5%	missForest	Observed data (t1)	2.71996679165543	0.160182191629672
maskObs = 5%	missForest	Observed data (t1)	2.63061992880239	0.168887913876538
maskObs = 5%	missForest	Observed data (t1)	-3.17579487566082	0.0307618848287402
maskObs = 5%	missForest	Observed data (t1)	1.27815529307796	-1.10220565653852
maskObs = 5%	missForest	Observed data (t1)	1.08715261858697	-1.66711866163312
maskObs = 5%	missForest	Observed data (t1)	2.70133493495615	0.118343073178358
maskObs = 5%	missForest	Observed data (t1)	-0.132378496527349	1.76332042903327
maskObs = 5%	missForest	Observed data (t1)	3.16423719283244	0.409664324389165
maskObs = 5%	missForest	Observed data (t2)	2.93946180502716	1.53912674410307
maskObs = 5%	missForest	Observed data (t2)	0.203705430266969	-0.40393705071279
maskObs = 5%	missForest	Observed data (t2)	2.23277894931902	1.83998625286444
maskObs = 5%	missForest	Observed data (t2)	-1.90898072522634	-0.599160864906694
maskObs = 5%	missForest	Observed data (t2)	2.08495175229397	2.64125439911967
maskObs = 5%	missForest	Observed data (t2)	2.42163903117373	1.04475208366267
maskObs = 5%	missForest	Observed data (t2)	-3.28467059133313	0.30175126672019
maskObs = 5%	missForest	Observed data (t2)	1.99441485102341	-1.18931415685115
maskObs = 5%	missForest	Observed data (t2)	-3.010438120589	0.358908650356953
maskObs = 5%	missForest	Observed data (t2)	1.97497780061464	2.90597794051817
maskObs = 5%	missForest	Observed data (t2)	-1.2151688874455	0.0484307730319167
maskObs = 5%	missForest	Observed data (t2)	-2.06012870262259	-2.70307839312697
maskObs = 5%	missForest	Observed data (t2)	-0.257588103188213	1.84286021042242
maskObs = 5%	missForest	Observed data (t2)	-2.89030793986913	-0.955728212006246
maskObs = 5%	missForest	Observed data (t2)	1.94165835196052	-0.400839793742051
maskObs = 5%	missForest	Observed data (t2)	2.41095001352699	2.71802531215502
maskObs = 5%	missForest	Observed data (t2)	1.0756002581836	-1.56651622969918
maskObs = 5%	missForest	Observed data (t2)	-2.68878282584571	0.828575132798195
maskObs = 5%	missForest	Observed data (t2)	-0.835530078255547	-0.500125073206738
maskObs = 5%	missForest	Observed data (t2)	0.524234989615237	-0.944446008622784
maskObs = 5%	missForest	Observed data (t2)	-1.69800941759787	1.66541031372021
maskObs = 5%	missForest	Observed data (t2)	-2.1899570041023	-0.384894257105657
maskObs = 5%	missForest	Observed data (t2)	-3.24742328097533	0.233770465999643
maskObs = 5%	missForest	Observed data (t2)	1.51789777414164	2.24770576849056
maskObs = 5%	missForest	Observed data (t2)	-0.635306425064922	1.82115202508614
maskObs = 5%	missForest	Observed data (t2)	1.85688364428027	-1.0608605328056
maskObs = 5%	missForest	Observed data (t2)	-2.48019178715715	-1.4035053402877
maskObs = 5%	missForest	Observed data (t2)	-3.05030213009245	0.661589791244836
maskObs = 5%	missForest	Observed data (t2)	2.70315663840455	2.63059219197623
maskObs = 5%	missForest	Observed data (t2)	-0.117604032792468	2.25177589935791
maskObs = 5%	missForest	Observed data (t2)	-0.727248287044265	1.30526202053127
maskObs = 5%	missForest	Observed data (t2)	0.758710269716373	-1.77815067543814
maskObs = 5%	missForest	Observed data (t2)	-0.739465737101225	2.36634601968162
maskObs = 5%	missForest	Observed data (t2)	1.78903685847735	-0.488206870658106
maskObs = 5%	missForest	Observed data (t2)	0.280347067779845	-1.46574428873243
maskObs = 5%	missForest	Observed data (t2)	0.774355662489012	-0.587020061357918
maskObs = 5%	missForest	Observed data (t2)	-0.231331053002347	0.0232478121614251
maskObs = 5%	missForest	Observed data (t2)	-1.80492935133216	0.49126990896342
maskObs = 5%	missForest	Observed data (t2)	0.854963014086553	-1.63695806274324
maskObs = 5%	missForest	Observed data (t2)	0.963507493607847	-1.80378353399143
maskObs = 5%	missForest	Observed data (t2)	-1.7520976674302	0.468862577682452
maskObs = 5%	missForest	Observed data (t2)	0.433828125592336	2.05376181850208
maskObs = 5%	missForest	Observed data (t2)	-0.849832589116189	1.20026213916381
maskObs = 5%	missForest	Imputed data (t2)	2.37450740956002	-0.137562815702039
maskObs = 5%	missForest	Imputed data (t2)	0.242201775648	-0.402479996610907
maskObs = 5%	missForest	Imputed data (t2)	1.8445287269558	1.25939074397159
maskObs = 5%	missForest	Imputed data (t2)	1.44420039827896	-1.99709989363502
maskObs = 5%	missForest	Imputed data (t2)	2.28190392931025	2.47482053474378
maskObs = 5%	missForest	Imputed data (t2)	3.0445703645333	1.36280503444517
maskObs = 5%	missForest	Imputed data (t2)	-3.06299511356388	0.264671909796018
maskObs = 5%	missForest	Imputed data (t2)	2.0521272465713	-1.18238386005265
maskObs = 5%	missForest	Imputed data (t2)	-2.93292293990996	0.219078613938868
maskObs = 5%	missForest	Imputed data (t2)	2.33856831775984	1.10041738676753
maskObs = 5%	missForest	Imputed data (t2)	-1.44642674714775	0.716494919049182
maskObs = 5%	missForest	Imputed data (t2)	-1.80233988905542	-3.09695729693793
maskObs = 5%	missForest	Imputed data (t2)	-0.307634799942078	1.75302520051271
maskObs = 5%	missForest	Imputed data (t2)	-3.28670390584069	-0.466738951283393
maskObs = 5%	missForest	Imputed data (t2)	1.6585834169992	-0.244061257855151
maskObs = 5%	missForest	Imputed data (t2)	2.31789315206839	1.89814403619951
maskObs = 5%	missForest	Imputed data (t2)	1.43305173434497	-1.0627891527222
maskObs = 5%	missForest	Imputed data (t2)	-0.680365057455113	-3.61902915465202
maskObs = 5%	missForest	Imputed data (t2)	-0.437933958644186	-0.423433814295818
maskObs = 5%	missForest	Imputed data (t2)	-0.964516638766791	2.03025304256137
maskObs = 5%	missForest	Imputed data (t2)	1.83886089792189	-1.76547963963541
maskObs = 5%	missForest	Imputed data (t2)	-2.57971683812724	-0.457972069588485
maskObs = 5%	missForest	Imputed data (t2)	-2.98623207249408	0.589853988613678
maskObs = 5%	missForest	Imputed data (t2)	2.44046327953317	2.5613274691123
maskObs = 5%	missForest	Imputed data (t2)	-0.463076661023499	1.58369713204088
maskObs = 5%	missForest	Imputed data (t2)	-1.10146357316337	1.40709608797603
maskObs = 5%	missForest	Imputed data (t2)	-2.40243022948793	-1.73217408350598
maskObs = 5%	missForest	Imputed data (t2)	-2.50815425443465	1.16695271844224
maskObs = 5%	missForest	Imputed data (t2)	2.86983040509574	2.43703525184428
maskObs = 5%	missForest	Imputed data (t2)	0.495115209115061	2.4039501917248
maskObs = 5%	missForest	Imputed data (t2)	-0.131636272763411	0.889218278551428
maskObs = 5%	missForest	Imputed data (t2)	-0.37441434468973	-0.638287874677418
maskObs = 5%	missForest	Imputed data (t2)	1.44849261870678	-0.65227142697415
maskObs = 5%	missForest	Imputed data (t2)	1.79112628850518	3.04167077544655
maskObs = 5%	missForest	Imputed data (t2)	-0.202311703008707	-2.00706377501196
maskObs = 5%	missForest	Imputed data (t2)	-0.481337504982277	2.34178051048312
maskObs = 5%	missForest	Imputed data (t2)	1.3933870919973	-1.58097933205602
maskObs = 5%	missForest	Imputed data (t2)	-2.48000683620183	-0.323540043206428
maskObs = 5%	missForest	Imputed data (t2)	-0.909881620881335	2.33774810842583
maskObs = 5%	missForest	Imputed data (t2)	0.933811877372274	-1.89211199926941
maskObs = 5%	missForest	Imputed data (t2)	-1.58975852533801	0.664243436265309
maskObs = 5%	missForest	Imputed data (t2)	2.27512742209804	-0.817920603084784
maskObs = 5%	missForest	Imputed data (t2)	-0.653836613211367	1.28971661002139
maskObs = 10%	LEOPARD	Observed data (t1)	2.20560231014912	0.860661238767777
maskObs = 10%	LEOPARD	Observed data (t1)	0.626356767031164	-2.19260880036917
maskObs = 10%	LEOPARD	Observed data (t1)	-0.822094116713781	1.64597822835267
maskObs = 10%	LEOPARD	Observed data (t1)	1.88999096241014	-0.840358537099877
maskObs = 10%	LEOPARD	Observed data (t1)	3.07132075349991	2.08737668193229
maskObs = 10%	LEOPARD	Observed data (t1)	2.91693193874263	1.73990610475282
maskObs = 10%	LEOPARD	Observed data (t1)	-2.83873951705342	0.880522030479428
maskObs = 10%	LEOPARD	Observed data (t1)	2.25753303671982	0.418036317786326
maskObs = 10%	LEOPARD	Observed data (t1)	1.7093727817615	0.52418218270636
maskObs = 10%	LEOPARD	Observed data (t1)	1.00725652108642	1.96521875957718
maskObs = 10%	LEOPARD	Observed data (t1)	-1.18383470733613	-0.902836390296601
maskObs = 10%	LEOPARD	Observed data (t1)	-2.05749542041493	-2.59665878443047
maskObs = 10%	LEOPARD	Observed data (t1)	0.16214204652187	2.10808515700263
maskObs = 10%	LEOPARD	Observed data (t1)	0.917225859003525	-0.780561961967795
maskObs = 10%	LEOPARD	Observed data (t1)	0.131643817943569	1.48557255836866
maskObs = 10%	LEOPARD	Observed data (t1)	0.490593198380444	2.13240542971868
maskObs = 10%	LEOPARD	Observed data (t1)	1.90259648906288	-0.444289293452261
maskObs = 10%	LEOPARD	Observed data (t1)	-0.367134001794662	1.76303511544672
maskObs = 10%	LEOPARD	Observed data (t1)	1.13965030532729	-1.96658264688625
maskObs = 10%	LEOPARD	Observed data (t1)	-1.36031671679807	-1.0515789163226
maskObs = 10%	LEOPARD	Observed data (t1)	2.77892953056752	2.38694522021545
maskObs = 10%	LEOPARD	Observed data (t1)	1.46519512877847	-1.40872151524914
maskObs = 10%	LEOPARD	Observed data (t1)	-1.06533869294105	1.48352148750426
maskObs = 10%	LEOPARD	Observed data (t1)	1.64697074457594	2.07420325732172
maskObs = 10%	LEOPARD	Observed data (t1)	1.8483064141412	0.93141403762525
maskObs = 10%	LEOPARD	Observed data (t1)	2.04267525181449	-1.32221089922432
maskObs = 10%	LEOPARD	Observed data (t1)	0.470350611765846	-2.07740560579324
maskObs = 10%	LEOPARD	Observed data (t1)	3.03054916106577	1.03734011137281
maskObs = 10%	LEOPARD	Observed data (t1)	1.19090299560546	2.12009174268842
maskObs = 10%	LEOPARD	Observed data (t1)	-2.20380100446499	1.42466637138782
maskObs = 10%	LEOPARD	Observed data (t1)	2.1541516008035	-1.17748567036118
maskObs = 10%	LEOPARD	Observed data (t1)	0.0142397344427963	-1.82585539765245
maskObs = 10%	LEOPARD	Observed data (t1)	2.76324280537917	0.162601914478484
maskObs = 10%	LEOPARD	Observed data (t1)	0.59224321988736	2.82480965690456
maskObs = 10%	LEOPARD	Observed data (t1)	2.55582989683603	-0.18414175896312
maskObs = 10%	LEOPARD	Observed data (t1)	2.71996679165543	0.160182191629672
maskObs = 10%	LEOPARD	Observed data (t1)	2.63061992880239	0.168887913876538
maskObs = 10%	LEOPARD	Observed data (t1)	-3.17579487566082	0.0307618848287402
maskObs = 10%	LEOPARD	Observed data (t1)	1.27815529307796	-1.10220565653852
maskObs = 10%	LEOPARD	Observed data (t1)	1.08715261858697	-1.66711866163312
maskObs = 10%	LEOPARD	Observed data (t1)	2.70133493495615	0.118343073178358
maskObs = 10%	LEOPARD	Observed data (t1)	-0.132378496527349	1.76332042903327
maskObs = 10%	LEOPARD	Observed data (t1)	3.16423719283244	0.409664324389165
maskObs = 10%	LEOPARD	Observed data (t2)	2.93946180502716	1.53912674410307
maskObs = 10%	LEOPARD	Observed data (t2)	0.203705430266969	-0.40393705071279
maskObs = 10%	LEOPARD	Observed data (t2)	2.23277894931902	1.83998625286444
maskObs = 10%	LEOPARD	Observed data (t2)	-1.90898072522634	-0.599160864906694
maskObs = 10%	LEOPARD	Observed data (t2)	2.08495175229397	2.64125439911967
maskObs = 10%	LEOPARD	Observed data (t2)	2.42163903117373	1.04475208366267
maskObs = 10%	LEOPARD	Observed data (t2)	-3.28467059133313	0.30175126672019
maskObs = 10%	LEOPARD	Observed data (t2)	1.99441485102341	-1.18931415685115
maskObs = 10%	LEOPARD	Observed data (t2)	-3.010438120589	0.358908650356953
maskObs = 10%	LEOPARD	Observed data (t2)	1.97497780061464	2.90597794051817
maskObs = 10%	LEOPARD	Observed data (t2)	-1.2151688874455	0.0484307730319167
maskObs = 10%	LEOPARD	Observed data (t2)	-2.06012870262259	-2.70307839312697
maskObs = 10%	LEOPARD	Observed data (t2)	-0.257588103188213	1.84286021042242
maskObs = 10%	LEOPARD	Observed data (t2)	-2.89030793986913	-0.955728212006246
maskObs = 10%	LEOPARD	Observed data (t2)	1.94165835196052	-0.400839793742051
maskObs = 10%	LEOPARD	Observed data (t2)	2.41095001352699	2.71802531215502
maskObs = 10%	LEOPARD	Observed data (t2)	1.0756002581836	-1.56651622969918
maskObs = 10%	LEOPARD	Observed data (t2)	-2.68878282584571	0.828575132798195
maskObs = 10%	LEOPARD	Observed data (t2)	-0.835530078255547	-0.500125073206738
maskObs = 10%	LEOPARD	Observed data (t2)	0.524234989615237	-0.944446008622784
maskObs = 10%	LEOPARD	Observed data (t2)	-1.69800941759787	1.66541031372021
maskObs = 10%	LEOPARD	Observed data (t2)	-2.1899570041023	-0.384894257105657
maskObs = 10%	LEOPARD	Observed data (t2)	-3.24742328097533	0.233770465999643
maskObs = 10%	LEOPARD	Observed data (t2)	1.51789777414164	2.24770576849056
maskObs = 10%	LEOPARD	Observed data (t2)	-0.635306425064922	1.82115202508614
maskObs = 10%	LEOPARD	Observed data (t2)	1.85688364428027	-1.0608605328056
maskObs = 10%	LEOPARD	Observed data (t2)	-2.48019178715715	-1.4035053402877
maskObs = 10%	LEOPARD	Observed data (t2)	-3.05030213009245	0.661589791244836
maskObs = 10%	LEOPARD	Observed data (t2)	2.70315663840455	2.63059219197623
maskObs = 10%	LEOPARD	Observed data (t2)	-0.117604032792468	2.25177589935791
maskObs = 10%	LEOPARD	Observed data (t2)	-0.727248287044265	1.30526202053127
maskObs = 10%	LEOPARD	Observed data (t2)	0.758710269716373	-1.77815067543814
maskObs = 10%	LEOPARD	Observed data (t2)	-0.739465737101225	2.36634601968162
maskObs = 10%	LEOPARD	Observed data (t2)	1.78903685847735	-0.488206870658106
maskObs = 10%	LEOPARD	Observed data (t2)	0.280347067779845	-1.46574428873243
maskObs = 10%	LEOPARD	Observed data (t2)	0.774355662489012	-0.587020061357918
maskObs = 10%	LEOPARD	Observed data (t2)	-0.231331053002347	0.0232478121614251
maskObs = 10%	LEOPARD	Observed data (t2)	-1.80492935133216	0.49126990896342
maskObs = 10%	LEOPARD	Observed data (t2)	0.854963014086553	-1.63695806274324
maskObs = 10%	LEOPARD	Observed data (t2)	0.963507493607847	-1.80378353399143
maskObs = 10%	LEOPARD	Observed data (t2)	-1.7520976674302	0.468862577682452
maskObs = 10%	LEOPARD	Observed data (t2)	0.433828125592336	2.05376181850208
maskObs = 10%	LEOPARD	Observed data (t2)	-0.849832589116189	1.20026213916381
maskObs = 10%	LEOPARD	Imputed data (t2)	2.31168836653352	1.88850881765717
maskObs = 10%	LEOPARD	Imputed data (t2)	0.441608838466037	-2.21928459550309
maskObs = 10%	LEOPARD	Imputed data (t2)	0.799719511689826	-1.63609245074532
maskObs = 10%	LEOPARD	Imputed data (t2)	-2.47264456877735	-0.711164501735176
maskObs = 10%	LEOPARD	Imputed data (t2)	1.07183296465068	2.54310759962461
maskObs = 10%	LEOPARD	Imputed data (t2)	1.35873601986842	1.80049629502483
maskObs = 10%	LEOPARD	Imputed data (t2)	-0.73846088246043	1.90758408906465
maskObs = 10%	LEOPARD	Imputed data (t2)	-0.2875213145301	0.506768682164048
maskObs = 10%	LEOPARD	Imputed data (t2)	-0.205158919732705	0.595176235700214
maskObs = 10%	LEOPARD	Imputed data (t2)	-0.0717396925016695	2.24297606592762
maskObs = 10%	LEOPARD	Imputed data (t2)	-0.742694641556461	1.57922808077195
maskObs = 10%	LEOPARD	Imputed data (t2)	-2.14356901709295	-2.89199599978629
maskObs = 10%	LEOPARD	Imputed data (t2)	0.559577634372825	2.62478659857234
maskObs = 10%	LEOPARD	Imputed data (t2)	-2.25677762495552	-1.29230987906137
maskObs = 10%	LEOPARD	Imputed data (t2)	1.09485747622705	2.08995135843545
maskObs = 10%	LEOPARD	Imputed data (t2)	0.992069215477858	1.87668475294033
maskObs = 10%	LEOPARD	Imputed data (t2)	3.17222317683801	1.70572721376052
maskObs = 10%	LEOPARD	Imputed data (t2)	-0.596227328367791	1.00971317431351
maskObs = 10%	LEOPARD	Imputed data (t2)	-0.412807030383726	-0.599615222976006
maskObs = 10%	LEOPARD	Imputed data (t2)	-0.267740422140091	0.351166196397678
maskObs = 10%	LEOPARD	Imputed data (t2)	2.19814139677855	2.7399715981782
maskObs = 10%	LEOPARD	Imputed data (t2)	-2.33808205637369	-1.05351823514137
maskObs = 10%	LEOPARD	Imputed data (t2)	-1.42303408316272	1.75091734736975
maskObs = 10%	LEOPARD	Imputed data (t2)	1.90494668238727	2.9504395822346
maskObs = 10%	LEOPARD	Imputed data (t2)	1.73868528438425	-0.986966529976238
maskObs = 10%	LEOPARD	Imputed data (t2)	-1.91232699815163	1.4016426123358
maskObs = 10%	LEOPARD	Imputed data (t2)	-2.36410038518495	-2.49041967364063
maskObs = 10%	LEOPARD	Imputed data (t2)	1.9222907864117	-0.896539744007076
maskObs = 10%	LEOPARD	Imputed data (t2)	1.18589192788685	2.45673963691005
maskObs = 10%	LEOPARD	Imputed data (t2)	-0.250963133338761	1.88060404622514
maskObs = 10%	LEOPARD	Imputed data (t2)	0.251413993559347	0.0636582658633094
maskObs = 10%	LEOPARD	Imputed data (t2)	-1.19706497630408	1.88790223203833
maskObs = 10%	LEOPARD	Imputed data (t2)	-0.0209444024938462	0.126526022821967
maskObs = 10%	LEOPARD	Imputed data (t2)	-0.0255157549634501	2.54531690674231
maskObs = 10%	LEOPARD	Imputed data (t2)	1.57996695224792	-0.942341007469733
maskObs = 10%	LEOPARD	Imputed data (t2)	1.92866717115295	-0.64579369632103
maskObs = 10%	LEOPARD	Imputed data (t2)	-1.07925752033061	1.03385539343776
maskObs = 10%	LEOPARD	Imputed data (t2)	-2.7305121972022	0.0798831948184829
maskObs = 10%	LEOPARD	Imputed data (t2)	-0.561967106734593	-2.42429272984694
maskObs = 10%	LEOPARD	Imputed data (t2)	1.09430898620758	-1.67154979511564
maskObs = 10%	LEOPARD	Imputed data (t2)	1.05951139311959	-1.14533188636427
maskObs = 10%	LEOPARD	Imputed data (t2)	-0.0230135457800266	2.31564619340293
maskObs = 10%	LEOPARD	Imputed data (t2)	0.105724733346465	0.359430162572257
maskObs = 10%	cGAN	Observed data (t1)	2.20560231014912	0.860661238767777
maskObs = 10%	cGAN	Observed data (t1)	0.626356767031164	-2.19260880036917
maskObs = 10%	cGAN	Observed data (t1)	-0.822094116713781	1.64597822835267
maskObs = 10%	cGAN	Observed data (t1)	1.88999096241014	-0.840358537099877
maskObs = 10%	cGAN	Observed data (t1)	3.07132075349991	2.08737668193229
maskObs = 10%	cGAN	Observed data (t1)	2.91693193874263	1.73990610475282
maskObs = 10%	cGAN	Observed data (t1)	-2.83873951705342	0.880522030479428
maskObs = 10%	cGAN	Observed data (t1)	2.25753303671982	0.418036317786326
maskObs = 10%	cGAN	Observed data (t1)	1.7093727817615	0.52418218270636
maskObs = 10%	cGAN	Observed data (t1)	1.00725652108642	1.96521875957718
maskObs = 10%	cGAN	Observed data (t1)	-1.18383470733613	-0.902836390296601
maskObs = 10%	cGAN	Observed data (t1)	-2.05749542041493	-2.59665878443047
maskObs = 10%	cGAN	Observed data (t1)	0.16214204652187	2.10808515700263
maskObs = 10%	cGAN	Observed data (t1)	0.917225859003525	-0.780561961967795
maskObs = 10%	cGAN	Observed data (t1)	0.131643817943569	1.48557255836866
maskObs = 10%	cGAN	Observed data (t1)	0.490593198380444	2.13240542971868
maskObs = 10%	cGAN	Observed data (t1)	1.90259648906288	-0.444289293452261
maskObs = 10%	cGAN	Observed data (t1)	-0.367134001794662	1.76303511544672
maskObs = 10%	cGAN	Observed data (t1)	1.13965030532729	-1.96658264688625
maskObs = 10%	cGAN	Observed data (t1)	-1.36031671679807	-1.0515789163226
maskObs = 10%	cGAN	Observed data (t1)	2.77892953056752	2.38694522021545
maskObs = 10%	cGAN	Observed data (t1)	1.46519512877847	-1.40872151524914
maskObs = 10%	cGAN	Observed data (t1)	-1.06533869294105	1.48352148750426
maskObs = 10%	cGAN	Observed data (t1)	1.64697074457594	2.07420325732172
maskObs = 10%	cGAN	Observed data (t1)	1.8483064141412	0.93141403762525
maskObs = 10%	cGAN	Observed data (t1)	2.04267525181449	-1.32221089922432
maskObs = 10%	cGAN	Observed data (t1)	0.470350611765846	-2.07740560579324
maskObs = 10%	cGAN	Observed data (t1)	3.03054916106577	1.03734011137281
maskObs = 10%	cGAN	Observed data (t1)	1.19090299560546	2.12009174268842
maskObs = 10%	cGAN	Observed data (t1)	-2.20380100446499	1.42466637138782
maskObs = 10%	cGAN	Observed data (t1)	2.1541516008035	-1.17748567036118
maskObs = 10%	cGAN	Observed data (t1)	0.0142397344427963	-1.82585539765245
maskObs = 10%	cGAN	Observed data (t1)	2.76324280537917	0.162601914478484
maskObs = 10%	cGAN	Observed data (t1)	0.59224321988736	2.82480965690456
maskObs = 10%	cGAN	Observed data (t1)	2.55582989683603	-0.18414175896312
maskObs = 10%	cGAN	Observed data (t1)	2.71996679165543	0.160182191629672
maskObs = 10%	cGAN	Observed data (t1)	2.63061992880239	0.168887913876538
maskObs = 10%	cGAN	Observed data (t1)	-3.17579487566082	0.0307618848287402
maskObs = 10%	cGAN	Observed data (t1)	1.27815529307796	-1.10220565653852
maskObs = 10%	cGAN	Observed data (t1)	1.08715261858697	-1.66711866163312
maskObs = 10%	cGAN	Observed data (t1)	2.70133493495615	0.118343073178358
maskObs = 10%	cGAN	Observed data (t1)	-0.132378496527349	1.76332042903327
maskObs = 10%	cGAN	Observed data (t1)	3.16423719283244	0.409664324389165
maskObs = 10%	cGAN	Observed data (t2)	2.93946180502716	1.53912674410307
maskObs = 10%	cGAN	Observed data (t2)	0.203705430266969	-0.40393705071279
maskObs = 10%	cGAN	Observed data (t2)	2.23277894931902	1.83998625286444
maskObs = 10%	cGAN	Observed data (t2)	-1.90898072522634	-0.599160864906694
maskObs = 10%	cGAN	Observed data (t2)	2.08495175229397	2.64125439911967
maskObs = 10%	cGAN	Observed data (t2)	2.42163903117373	1.04475208366267
maskObs = 10%	cGAN	Observed data (t2)	-3.28467059133313	0.30175126672019
maskObs = 10%	cGAN	Observed data (t2)	1.99441485102341	-1.18931415685115
maskObs = 10%	cGAN	Observed data (t2)	-3.010438120589	0.358908650356953
maskObs = 10%	cGAN	Observed data (t2)	1.97497780061464	2.90597794051817
maskObs = 10%	cGAN	Observed data (t2)	-1.2151688874455	0.0484307730319167
maskObs = 10%	cGAN	Observed data (t2)	-2.06012870262259	-2.70307839312697
maskObs = 10%	cGAN	Observed data (t2)	-0.257588103188213	1.84286021042242
maskObs = 10%	cGAN	Observed data (t2)	-2.89030793986913	-0.955728212006246
maskObs = 10%	cGAN	Observed data (t2)	1.94165835196052	-0.400839793742051
maskObs = 10%	cGAN	Observed data (t2)	2.41095001352699	2.71802531215502
maskObs = 10%	cGAN	Observed data (t2)	1.0756002581836	-1.56651622969918
maskObs = 10%	cGAN	Observed data (t2)	-2.68878282584571	0.828575132798195
maskObs = 10%	cGAN	Observed data (t2)	-0.835530078255547	-0.500125073206738
maskObs = 10%	cGAN	Observed data (t2)	0.524234989615237	-0.944446008622784
maskObs = 10%	cGAN	Observed data (t2)	-1.69800941759787	1.66541031372021
maskObs = 10%	cGAN	Observed data (t2)	-2.1899570041023	-0.384894257105657
maskObs = 10%	cGAN	Observed data (t2)	-3.24742328097533	0.233770465999643
maskObs = 10%	cGAN	Observed data (t2)	1.51789777414164	2.24770576849056
maskObs = 10%	cGAN	Observed data (t2)	-0.635306425064922	1.82115202508614
maskObs = 10%	cGAN	Observed data (t2)	1.85688364428027	-1.0608605328056
maskObs = 10%	cGAN	Observed data (t2)	-2.48019178715715	-1.4035053402877
maskObs = 10%	cGAN	Observed data (t2)	-3.05030213009245	0.661589791244836
maskObs = 10%	cGAN	Observed data (t2)	2.70315663840455	2.63059219197623
maskObs = 10%	cGAN	Observed data (t2)	-0.117604032792468	2.25177589935791
maskObs = 10%	cGAN	Observed data (t2)	-0.727248287044265	1.30526202053127
maskObs = 10%	cGAN	Observed data (t2)	0.758710269716373	-1.77815067543814
maskObs = 10%	cGAN	Observed data (t2)	-0.739465737101225	2.36634601968162
maskObs = 10%	cGAN	Observed data (t2)	1.78903685847735	-0.488206870658106
maskObs = 10%	cGAN	Observed data (t2)	0.280347067779845	-1.46574428873243
maskObs = 10%	cGAN	Observed data (t2)	0.774355662489012	-0.587020061357918
maskObs = 10%	cGAN	Observed data (t2)	-0.231331053002347	0.0232478121614251
maskObs = 10%	cGAN	Observed data (t2)	-1.80492935133216	0.49126990896342
maskObs = 10%	cGAN	Observed data (t2)	0.854963014086553	-1.63695806274324
maskObs = 10%	cGAN	Observed data (t2)	0.963507493607847	-1.80378353399143
maskObs = 10%	cGAN	Observed data (t2)	-1.7520976674302	0.468862577682452
maskObs = 10%	cGAN	Observed data (t2)	0.433828125592336	2.05376181850208
maskObs = 10%	cGAN	Observed data (t2)	-0.849832589116189	1.20026213916381
maskObs = 10%	cGAN	Imputed data (t2)	1.40121172963607	0.299724861795083
maskObs = 10%	cGAN	Imputed data (t2)	0.430523642641613	-0.306752618678309
maskObs = 10%	cGAN	Imputed data (t2)	1.98236376346855	2.20052806864575
maskObs = 10%	cGAN	Imputed data (t2)	-1.47733559397184	1.26319291244992
maskObs = 10%	cGAN	Imputed data (t2)	1.83666539591093	2.78623001182059
maskObs = 10%	cGAN	Imputed data (t2)	3.05143771236063	0.34374018380192
maskObs = 10%	cGAN	Imputed data (t2)	-2.98135799297488	0.444531269520218
maskObs = 10%	cGAN	Imputed data (t2)	1.84236632071711	-1.43946726098656
maskObs = 10%	cGAN	Imputed data (t2)	-2.57407769939245	-0.0147204270189373
maskObs = 10%	cGAN	Imputed data (t2)	3.08366995431424	1.39972543686246
maskObs = 10%	cGAN	Imputed data (t2)	0.0409075346737445	0.413859545312401
maskObs = 10%	cGAN	Imputed data (t2)	-2.34757767668852	-2.62165133275267
maskObs = 10%	cGAN	Imputed data (t2)	-0.308102922854527	1.92947586612752
maskObs = 10%	cGAN	Imputed data (t2)	-2.09717325363163	0.435737426785225
maskObs = 10%	cGAN	Imputed data (t2)	0.240954537228164	0.074487491718285
maskObs = 10%	cGAN	Imputed data (t2)	2.15210729967087	2.55984953594621
maskObs = 10%	cGAN	Imputed data (t2)	0.0388845629015171	-0.403920130140651
maskObs = 10%	cGAN	Imputed data (t2)	-2.36788674644257	0.644203624680181
maskObs = 10%	cGAN	Imputed data (t2)	-1.0513007371291	-0.400474010213325
maskObs = 10%	cGAN	Imputed data (t2)	-0.866216427047277	1.92424248765939
maskObs = 10%	cGAN	Imputed data (t2)	-1.30021900591232	1.52738706872923
maskObs = 10%	cGAN	Imputed data (t2)	-2.73668100039998	-1.61242060981389
maskObs = 10%	cGAN	Imputed data (t2)	-2.91924418843052	0.648412908742372
maskObs = 10%	cGAN	Imputed data (t2)	0.227254939675286	2.58346530911239
maskObs = 10%	cGAN	Imputed data (t2)	-0.111591181174031	1.24454675785193
maskObs = 10%	cGAN	Imputed data (t2)	-1.41267709453202	0.88030895048897
maskObs = 10%	cGAN	Imputed data (t2)	-1.93168881295771	-1.31626051769686
maskObs = 10%	cGAN	Imputed data (t2)	-2.06873512249249	1.22357807350694
maskObs = 10%	cGAN	Imputed data (t2)	2.49448684373588	2.68780957751171
maskObs = 10%	cGAN	Imputed data (t2)	-0.574162630941047	1.71142513109895
maskObs = 10%	cGAN	Imputed data (t2)	-0.907476579202373	1.70976356643197
maskObs = 10%	cGAN	Imputed data (t2)	0.509774418829696	-1.53145022963473
maskObs = 10%	cGAN	Imputed data (t2)	1.10552057684257	-0.98261485944935
maskObs = 10%	cGAN	Imputed data (t2)	1.25946595179625	-0.59095981618762
maskObs = 10%	cGAN	Imputed data (t2)	-0.196904173620642	-1.76700474990127
maskObs = 10%	cGAN	Imputed data (t2)	1.03133830287552	-1.14346308219109
maskObs = 10%	cGAN	Imputed data (t2)	0.789838775736833	-2.0127555357405
maskObs = 10%	cGAN	Imputed data (t2)	-2.48579373266905	-1.31282288953241
maskObs = 10%	cGAN	Imputed data (t2)	-0.0660531548802333	-2.9626654205171
maskObs = 10%	cGAN	Imputed data (t2)	0.891738465368098	-0.824482005552464
maskObs = 10%	cGAN	Imputed data (t2)	-1.011182916812	0.0100310436142638
maskObs = 10%	cGAN	Imputed data (t2)	-0.190254144906528	1.95923624464781
maskObs = 10%	cGAN	Imputed data (t2)	1.78923727533338	-1.6141713992885
maskObs = 10%	missForest	Observed data (t1)	2.20560231014912	0.860661238767777
maskObs = 10%	missForest	Observed data (t1)	0.626356767031164	-2.19260880036917
maskObs = 10%	missForest	Observed data (t1)	-0.822094116713781	1.64597822835267
maskObs = 10%	missForest	Observed data (t1)	1.88999096241014	-0.840358537099877
maskObs = 10%	missForest	Observed data (t1)	3.07132075349991	2.08737668193229
maskObs = 10%	missForest	Observed data (t1)	2.91693193874263	1.73990610475282
maskObs = 10%	missForest	Observed data (t1)	-2.83873951705342	0.880522030479428
maskObs = 10%	missForest	Observed data (t1)	2.25753303671982	0.418036317786326
maskObs = 10%	missForest	Observed data (t1)	1.7093727817615	0.52418218270636
maskObs = 10%	missForest	Observed data (t1)	1.00725652108642	1.96521875957718
maskObs = 10%	missForest	Observed data (t1)	-1.18383470733613	-0.902836390296601
maskObs = 10%	missForest	Observed data (t1)	-2.05749542041493	-2.59665878443047
maskObs = 10%	missForest	Observed data (t1)	0.16214204652187	2.10808515700263
maskObs = 10%	missForest	Observed data (t1)	0.917225859003525	-0.780561961967795
maskObs = 10%	missForest	Observed data (t1)	0.131643817943569	1.48557255836866
maskObs = 10%	missForest	Observed data (t1)	0.490593198380444	2.13240542971868
maskObs = 10%	missForest	Observed data (t1)	1.90259648906288	-0.444289293452261
maskObs = 10%	missForest	Observed data (t1)	-0.367134001794662	1.76303511544672
maskObs = 10%	missForest	Observed data (t1)	1.13965030532729	-1.96658264688625
maskObs = 10%	missForest	Observed data (t1)	-1.36031671679807	-1.0515789163226
maskObs = 10%	missForest	Observed data (t1)	2.77892953056752	2.38694522021545
maskObs = 10%	missForest	Observed data (t1)	1.46519512877847	-1.40872151524914
maskObs = 10%	missForest	Observed data (t1)	-1.06533869294105	1.48352148750426
maskObs = 10%	missForest	Observed data (t1)	1.64697074457594	2.07420325732172
maskObs = 10%	missForest	Observed data (t1)	1.8483064141412	0.93141403762525
maskObs = 10%	missForest	Observed data (t1)	2.04267525181449	-1.32221089922432
maskObs = 10%	missForest	Observed data (t1)	0.470350611765846	-2.07740560579324
maskObs = 10%	missForest	Observed data (t1)	3.03054916106577	1.03734011137281
maskObs = 10%	missForest	Observed data (t1)	1.19090299560546	2.12009174268842
maskObs = 10%	missForest	Observed data (t1)	-2.20380100446499	1.42466637138782
maskObs = 10%	missForest	Observed data (t1)	2.1541516008035	-1.17748567036118
maskObs = 10%	missForest	Observed data (t1)	0.0142397344427963	-1.82585539765245
maskObs = 10%	missForest	Observed data (t1)	2.76324280537917	0.162601914478484
maskObs = 10%	missForest	Observed data (t1)	0.59224321988736	2.82480965690456
maskObs = 10%	missForest	Observed data (t1)	2.55582989683603	-0.18414175896312
maskObs = 10%	missForest	Observed data (t1)	2.71996679165543	0.160182191629672
maskObs = 10%	missForest	Observed data (t1)	2.63061992880239	0.168887913876538
maskObs = 10%	missForest	Observed data (t1)	-3.17579487566082	0.0307618848287402
maskObs = 10%	missForest	Observed data (t1)	1.27815529307796	-1.10220565653852
maskObs = 10%	missForest	Observed data (t1)	1.08715261858697	-1.66711866163312
maskObs = 10%	missForest	Observed data (t1)	2.70133493495615	0.118343073178358
maskObs = 10%	missForest	Observed data (t1)	-0.132378496527349	1.76332042903327
maskObs = 10%	missForest	Observed data (t1)	3.16423719283244	0.409664324389165
maskObs = 10%	missForest	Observed data (t2)	2.93946180502716	1.53912674410307
maskObs = 10%	missForest	Observed data (t2)	0.203705430266969	-0.40393705071279
maskObs = 10%	missForest	Observed data (t2)	2.23277894931902	1.83998625286444
maskObs = 10%	missForest	Observed data (t2)	-1.90898072522634	-0.599160864906694
maskObs = 10%	missForest	Observed data (t2)	2.08495175229397	2.64125439911967
maskObs = 10%	missForest	Observed data (t2)	2.42163903117373	1.04475208366267
maskObs = 10%	missForest	Observed data (t2)	-3.28467059133313	0.30175126672019
maskObs = 10%	missForest	Observed data (t2)	1.99441485102341	-1.18931415685115
maskObs = 10%	missForest	Observed data (t2)	-3.010438120589	0.358908650356953
maskObs = 10%	missForest	Observed data (t2)	1.97497780061464	2.90597794051817
maskObs = 10%	missForest	Observed data (t2)	-1.2151688874455	0.0484307730319167
maskObs = 10%	missForest	Observed data (t2)	-2.06012870262259	-2.70307839312697
maskObs = 10%	missForest	Observed data (t2)	-0.257588103188213	1.84286021042242
maskObs = 10%	missForest	Observed data (t2)	-2.89030793986913	-0.955728212006246
maskObs = 10%	missForest	Observed data (t2)	1.94165835196052	-0.400839793742051
maskObs = 10%	missForest	Observed data (t2)	2.41095001352699	2.71802531215502
maskObs = 10%	missForest	Observed data (t2)	1.0756002581836	-1.56651622969918
maskObs = 10%	missForest	Observed data (t2)	-2.68878282584571	0.828575132798195
maskObs = 10%	missForest	Observed data (t2)	-0.835530078255547	-0.500125073206738
maskObs = 10%	missForest	Observed data (t2)	0.524234989615237	-0.944446008622784
maskObs = 10%	missForest	Observed data (t2)	-1.69800941759787	1.66541031372021
maskObs = 10%	missForest	Observed data (t2)	-2.1899570041023	-0.384894257105657
maskObs = 10%	missForest	Observed data (t2)	-3.24742328097533	0.233770465999643
maskObs = 10%	missForest	Observed data (t2)	1.51789777414164	2.24770576849056
maskObs = 10%	missForest	Observed data (t2)	-0.635306425064922	1.82115202508614
maskObs = 10%	missForest	Observed data (t2)	1.85688364428027	-1.0608605328056
maskObs = 10%	missForest	Observed data (t2)	-2.48019178715715	-1.4035053402877
maskObs = 10%	missForest	Observed data (t2)	-3.05030213009245	0.661589791244836
maskObs = 10%	missForest	Observed data (t2)	2.70315663840455	2.63059219197623
maskObs = 10%	missForest	Observed data (t2)	-0.117604032792468	2.25177589935791
maskObs = 10%	missForest	Observed data (t2)	-0.727248287044265	1.30526202053127
maskObs = 10%	missForest	Observed data (t2)	0.758710269716373	-1.77815067543814
maskObs = 10%	missForest	Observed data (t2)	-0.739465737101225	2.36634601968162
maskObs = 10%	missForest	Observed data (t2)	1.78903685847735	-0.488206870658106
maskObs = 10%	missForest	Observed data (t2)	0.280347067779845	-1.46574428873243
maskObs = 10%	missForest	Observed data (t2)	0.774355662489012	-0.587020061357918
maskObs = 10%	missForest	Observed data (t2)	-0.231331053002347	0.0232478121614251
maskObs = 10%	missForest	Observed data (t2)	-1.80492935133216	0.49126990896342
maskObs = 10%	missForest	Observed data (t2)	0.854963014086553	-1.63695806274324
maskObs = 10%	missForest	Observed data (t2)	0.963507493607847	-1.80378353399143
maskObs = 10%	missForest	Observed data (t2)	-1.7520976674302	0.468862577682452
maskObs = 10%	missForest	Observed data (t2)	0.433828125592336	2.05376181850208
maskObs = 10%	missForest	Observed data (t2)	-0.849832589116189	1.20026213916381
maskObs = 10%	missForest	Imputed data (t2)	2.23331562133632	0.721933031077983
maskObs = 10%	missForest	Imputed data (t2)	-0.168376396744432	-0.156012200610613
maskObs = 10%	missForest	Imputed data (t2)	1.81551639533098	1.74497887245075
maskObs = 10%	missForest	Imputed data (t2)	-1.73132645696361	0.84436243610995
maskObs = 10%	missForest	Imputed data (t2)	2.25472800766995	2.437643103415
maskObs = 10%	missForest	Imputed data (t2)	3.02787061995464	1.08954495069513
maskObs = 10%	missForest	Imputed data (t2)	-3.02476047824843	0.330554690296959
maskObs = 10%	missForest	Imputed data (t2)	-1.02061847503815	1.59503928198477
maskObs = 10%	missForest	Imputed data (t2)	-2.84445326690894	0.559017531359814
maskObs = 10%	missForest	Imputed data (t2)	2.3956111902969	1.2043326490397
maskObs = 10%	missForest	Imputed data (t2)	1.78000186060574	-1.57112510547765
maskObs = 10%	missForest	Imputed data (t2)	-2.19633121391214	-2.61904506001358
maskObs = 10%	missForest	Imputed data (t2)	-0.167933363890523	1.81884054816356
maskObs = 10%	missForest	Imputed data (t2)	-2.71966145940072	-0.514705510946818
maskObs = 10%	missForest	Imputed data (t2)	1.68639509592878	-0.54019065330331
maskObs = 10%	missForest	Imputed data (t2)	2.53585963574659	2.31325201048909
maskObs = 10%	missForest	Imputed data (t2)	-0.52359518641344	2.22716553469168
maskObs = 10%	missForest	Imputed data (t2)	-2.56436959519535	0.33663728675881
maskObs = 10%	missForest	Imputed data (t2)	-1.08870554909846	1.77221686267382
maskObs = 10%	missForest	Imputed data (t2)	0.715661928503354	-0.914237104939056
maskObs = 10%	missForest	Imputed data (t2)	-1.74850137253193	1.59240960901075
maskObs = 10%	missForest	Imputed data (t2)	-2.45153821844831	-0.829262510553966
maskObs = 10%	missForest	Imputed data (t2)	-2.9127425563777	0.613062169748023
maskObs = 10%	missForest	Imputed data (t2)	1.67775075035985	2.75995375188947
maskObs = 10%	missForest	Imputed data (t2)	-0.546226502049577	1.61958181047184
maskObs = 10%	missForest	Imputed data (t2)	-1.26349949210887	1.27686776868249
maskObs = 10%	missForest	Imputed data (t2)	-2.4028462041841	-1.5885244920745
maskObs = 10%	missForest	Imputed data (t2)	-2.30130925563891	1.14919456412957
maskObs = 10%	missForest	Imputed data (t2)	2.87438050843747	2.11214424181201
maskObs = 10%	missForest	Imputed data (t2)	1.08017881611148	1.88753024860984
maskObs = 10%	missForest	Imputed data (t2)	-0.284115256112522	0.868331810508913
maskObs = 10%	missForest	Imputed data (t2)	0.314419224420852	-1.33188200927544
maskObs = 10%	missForest	Imputed data (t2)	-0.223466160321767	2.45595069364233
maskObs = 10%	missForest	Imputed data (t2)	2.02594015884014	-0.232715603380062
maskObs = 10%	missForest	Imputed data (t2)	0.349216711352513	-2.17869494488999
maskObs = 10%	missForest	Imputed data (t2)	1.20585559998551	-1.03570662669104
maskObs = 10%	missForest	Imputed data (t2)	1.65459595114084	-1.39977109459767
maskObs = 10%	missForest	Imputed data (t2)	-2.51420622847652	-0.262460717154493
maskObs = 10%	missForest	Imputed data (t2)	0.467767230426788	-2.2097167759475
maskObs = 10%	missForest	Imputed data (t2)	-0.997932617026015	1.84910204699928
maskObs = 10%	missForest	Imputed data (t2)	-1.66326665163645	0.628793644224852
maskObs = 10%	missForest	Imputed data (t2)	-0.05039641065832	1.89791668240039
maskObs = 10%	missForest	Imputed data (t2)	2.01111992729535	-1.05370570239201
maskObs = 20%	LEOPARD	Observed data (t1)	2.20560231014912	0.860661238767777
maskObs = 20%	LEOPARD	Observed data (t1)	0.626356767031164	-2.19260880036917
maskObs = 20%	LEOPARD	Observed data (t1)	-0.822094116713781	1.64597822835267
maskObs = 20%	LEOPARD	Observed data (t1)	1.88999096241014	-0.840358537099877
maskObs = 20%	LEOPARD	Observed data (t1)	3.07132075349991	2.08737668193229
maskObs = 20%	LEOPARD	Observed data (t1)	2.91693193874263	1.73990610475282
maskObs = 20%	LEOPARD	Observed data (t1)	-2.83873951705342	0.880522030479428
maskObs = 20%	LEOPARD	Observed data (t1)	2.25753303671982	0.418036317786326
maskObs = 20%	LEOPARD	Observed data (t1)	1.7093727817615	0.52418218270636
maskObs = 20%	LEOPARD	Observed data (t1)	1.00725652108642	1.96521875957718
maskObs = 20%	LEOPARD	Observed data (t1)	-1.18383470733613	-0.902836390296601
maskObs = 20%	LEOPARD	Observed data (t1)	-2.05749542041493	-2.59665878443047
maskObs = 20%	LEOPARD	Observed data (t1)	0.16214204652187	2.10808515700263
maskObs = 20%	LEOPARD	Observed data (t1)	0.917225859003525	-0.780561961967795
maskObs = 20%	LEOPARD	Observed data (t1)	0.131643817943569	1.48557255836866
maskObs = 20%	LEOPARD	Observed data (t1)	0.490593198380444	2.13240542971868
maskObs = 20%	LEOPARD	Observed data (t1)	1.90259648906288	-0.444289293452261
maskObs = 20%	LEOPARD	Observed data (t1)	-0.367134001794662	1.76303511544672
maskObs = 20%	LEOPARD	Observed data (t1)	1.13965030532729	-1.96658264688625
maskObs = 20%	LEOPARD	Observed data (t1)	-1.36031671679807	-1.0515789163226
maskObs = 20%	LEOPARD	Observed data (t1)	2.77892953056752	2.38694522021545
maskObs = 20%	LEOPARD	Observed data (t1)	1.46519512877847	-1.40872151524914
maskObs = 20%	LEOPARD	Observed data (t1)	-1.06533869294105	1.48352148750426
maskObs = 20%	LEOPARD	Observed data (t1)	1.64697074457594	2.07420325732172
maskObs = 20%	LEOPARD	Observed data (t1)	1.8483064141412	0.93141403762525
maskObs = 20%	LEOPARD	Observed data (t1)	2.04267525181449	-1.32221089922432
maskObs = 20%	LEOPARD	Observed data (t1)	0.470350611765846	-2.07740560579324
maskObs = 20%	LEOPARD	Observed data (t1)	3.03054916106577	1.03734011137281
maskObs = 20%	LEOPARD	Observed data (t1)	1.19090299560546	2.12009174268842
maskObs = 20%	LEOPARD	Observed data (t1)	-2.20380100446499	1.42466637138782
maskObs = 20%	LEOPARD	Observed data (t1)	2.1541516008035	-1.17748567036118
maskObs = 20%	LEOPARD	Observed data (t1)	0.0142397344427963	-1.82585539765245
maskObs = 20%	LEOPARD	Observed data (t1)	2.76324280537917	0.162601914478484
maskObs = 20%	LEOPARD	Observed data (t1)	0.59224321988736	2.82480965690456
maskObs = 20%	LEOPARD	Observed data (t1)	2.55582989683603	-0.18414175896312
maskObs = 20%	LEOPARD	Observed data (t1)	2.71996679165543	0.160182191629672
maskObs = 20%	LEOPARD	Observed data (t1)	2.63061992880239	0.168887913876538
maskObs = 20%	LEOPARD	Observed data (t1)	-3.17579487566082	0.0307618848287402
maskObs = 20%	LEOPARD	Observed data (t1)	1.27815529307796	-1.10220565653852
maskObs = 20%	LEOPARD	Observed data (t1)	1.08715261858697	-1.66711866163312
maskObs = 20%	LEOPARD	Observed data (t1)	2.70133493495615	0.118343073178358
maskObs = 20%	LEOPARD	Observed data (t1)	-0.132378496527349	1.76332042903327
maskObs = 20%	LEOPARD	Observed data (t1)	3.16423719283244	0.409664324389165
maskObs = 20%	LEOPARD	Observed data (t2)	2.93946180502716	1.53912674410307
maskObs = 20%	LEOPARD	Observed data (t2)	0.203705430266969	-0.40393705071279
maskObs = 20%	LEOPARD	Observed data (t2)	2.23277894931902	1.83998625286444
maskObs = 20%	LEOPARD	Observed data (t2)	-1.90898072522634	-0.599160864906694
maskObs = 20%	LEOPARD	Observed data (t2)	2.08495175229397	2.64125439911967
maskObs = 20%	LEOPARD	Observed data (t2)	2.42163903117373	1.04475208366267
maskObs = 20%	LEOPARD	Observed data (t2)	-3.28467059133313	0.30175126672019
maskObs = 20%	LEOPARD	Observed data (t2)	1.99441485102341	-1.18931415685115
maskObs = 20%	LEOPARD	Observed data (t2)	-3.010438120589	0.358908650356953
maskObs = 20%	LEOPARD	Observed data (t2)	1.97497780061464	2.90597794051817
maskObs = 20%	LEOPARD	Observed data (t2)	-1.2151688874455	0.0484307730319167
maskObs = 20%	LEOPARD	Observed data (t2)	-2.06012870262259	-2.70307839312697
maskObs = 20%	LEOPARD	Observed data (t2)	-0.257588103188213	1.84286021042242
maskObs = 20%	LEOPARD	Observed data (t2)	-2.89030793986913	-0.955728212006246
maskObs = 20%	LEOPARD	Observed data (t2)	1.94165835196052	-0.400839793742051
maskObs = 20%	LEOPARD	Observed data (t2)	2.41095001352699	2.71802531215502
maskObs = 20%	LEOPARD	Observed data (t2)	1.0756002581836	-1.56651622969918
maskObs = 20%	LEOPARD	Observed data (t2)	-2.68878282584571	0.828575132798195
maskObs = 20%	LEOPARD	Observed data (t2)	-0.835530078255547	-0.500125073206738
maskObs = 20%	LEOPARD	Observed data (t2)	0.524234989615237	-0.944446008622784
maskObs = 20%	LEOPARD	Observed data (t2)	-1.69800941759787	1.66541031372021
maskObs = 20%	LEOPARD	Observed data (t2)	-2.1899570041023	-0.384894257105657
maskObs = 20%	LEOPARD	Observed data (t2)	-3.24742328097533	0.233770465999643
maskObs = 20%	LEOPARD	Observed data (t2)	1.51789777414164	2.24770576849056
maskObs = 20%	LEOPARD	Observed data (t2)	-0.635306425064922	1.82115202508614
maskObs = 20%	LEOPARD	Observed data (t2)	1.85688364428027	-1.0608605328056
maskObs = 20%	LEOPARD	Observed data (t2)	-2.48019178715715	-1.4035053402877
maskObs = 20%	LEOPARD	Observed data (t2)	-3.05030213009245	0.661589791244836
maskObs = 20%	LEOPARD	Observed data (t2)	2.70315663840455	2.63059219197623
maskObs = 20%	LEOPARD	Observed data (t2)	-0.117604032792468	2.25177589935791
maskObs = 20%	LEOPARD	Observed data (t2)	-0.727248287044265	1.30526202053127
maskObs = 20%	LEOPARD	Observed data (t2)	0.758710269716373	-1.77815067543814
maskObs = 20%	LEOPARD	Observed data (t2)	-0.739465737101225	2.36634601968162
maskObs = 20%	LEOPARD	Observed data (t2)	1.78903685847735	-0.488206870658106
maskObs = 20%	LEOPARD	Observed data (t2)	0.280347067779845	-1.46574428873243
maskObs = 20%	LEOPARD	Observed data (t2)	0.774355662489012	-0.587020061357918
maskObs = 20%	LEOPARD	Observed data (t2)	-0.231331053002347	0.0232478121614251
maskObs = 20%	LEOPARD	Observed data (t2)	-1.80492935133216	0.49126990896342
maskObs = 20%	LEOPARD	Observed data (t2)	0.854963014086553	-1.63695806274324
maskObs = 20%	LEOPARD	Observed data (t2)	0.963507493607847	-1.80378353399143
maskObs = 20%	LEOPARD	Observed data (t2)	-1.7520976674302	0.468862577682452
maskObs = 20%	LEOPARD	Observed data (t2)	0.433828125592336	2.05376181850208
maskObs = 20%	LEOPARD	Observed data (t2)	-0.849832589116189	1.20026213916381
maskObs = 20%	LEOPARD	Imputed data (t2)	0.326540140116211	0.637052704797837
maskObs = 20%	LEOPARD	Imputed data (t2)	-2.46275945687205	-2.08770717066001
maskObs = 20%	LEOPARD	Imputed data (t2)	2.24802427424077	-0.155366401631307
maskObs = 20%	LEOPARD	Imputed data (t2)	-0.497377066745237	0.169060109984854
maskObs = 20%	LEOPARD	Imputed data (t2)	0.981600005868336	2.17640599615834
maskObs = 20%	LEOPARD	Imputed data (t2)	1.21704491778035	0.179790226222632
maskObs = 20%	LEOPARD	Imputed data (t2)	-3.35027812984705	0.178471772024513
maskObs = 20%	LEOPARD	Imputed data (t2)	-1.94823149543112	0.536812804694692
maskObs = 20%	LEOPARD	Imputed data (t2)	-3.446130402559	-0.474253002452352
maskObs = 20%	LEOPARD	Imputed data (t2)	-0.362747651183119	1.73942462434786
maskObs = 20%	LEOPARD	Imputed data (t2)	-2.22624950958437	-1.76121748744166
maskObs = 20%	LEOPARD	Imputed data (t2)	-2.18426471396312	-2.8616467189589
maskObs = 20%	LEOPARD	Imputed data (t2)	-0.828359602475416	1.3641620270296
maskObs = 20%	LEOPARD	Imputed data (t2)	-1.57392036412278	0.523555114554874
maskObs = 20%	LEOPARD	Imputed data (t2)	3.13022710252192	1.68968078387735
maskObs = 20%	LEOPARD	Imputed data (t2)	2.27203409630612	-0.272122657016019
maskObs = 20%	LEOPARD	Imputed data (t2)	1.47838214750114	2.44900879099905
maskObs = 20%	LEOPARD	Imputed data (t2)	-1.15020304757328	1.47390746248396
maskObs = 20%	LEOPARD	Imputed data (t2)	0.443316094165925	-2.08172686973262
maskObs = 20%	LEOPARD	Imputed data (t2)	-2.49171018323052	-2.27505401932569
maskObs = 20%	LEOPARD	Imputed data (t2)	-1.24571648467073	1.54081642490239
maskObs = 20%	LEOPARD	Imputed data (t2)	-2.45053590798314	-0.353635046346204
maskObs = 20%	LEOPARD	Imputed data (t2)	1.86973781380975	-1.29821574809914
maskObs = 20%	LEOPARD	Imputed data (t2)	1.71769217277898	2.66430405374152
maskObs = 20%	LEOPARD	Imputed data (t2)	-0.508463222598886	1.17076161202684
maskObs = 20%	LEOPARD	Imputed data (t2)	1.783685608021	-1.4231390081098
maskObs = 20%	LEOPARD	Imputed data (t2)	-2.16542623295294	-2.44186445369882
maskObs = 20%	LEOPARD	Imputed data (t2)	-3.06494660338153	-2.78755440183079
maskObs = 20%	LEOPARD	Imputed data (t2)	2.80844000199462	2.67870873047892
maskObs = 20%	LEOPARD	Imputed data (t2)	0.590774758105184	2.67732906987416
maskObs = 20%	LEOPARD	Imputed data (t2)	-2.51129594393819	1.19304770545046
maskObs = 20%	LEOPARD	Imputed data (t2)	0.385352235163605	-2.52271583888165
maskObs = 20%	LEOPARD	Imputed data (t2)	-2.78442773042178	-0.707505458192278
maskObs = 20%	LEOPARD	Imputed data (t2)	1.56996108533063	-0.549621460733067
maskObs = 20%	LEOPARD	Imputed data (t2)	-2.19077878923446	-1.41823576495337
maskObs = 20%	LEOPARD	Imputed data (t2)	-3.8670384023268	0.22608764392976
maskObs = 20%	LEOPARD	Imputed data (t2)	-1.40615420031003	0.601261721116773
maskObs = 20%	LEOPARD	Imputed data (t2)	-2.62565308341547	-0.0683097109610402
maskObs = 20%	LEOPARD	Imputed data (t2)	-0.337059855935285	-0.764620218361527
maskObs = 20%	LEOPARD	Imputed data (t2)	1.53703970852654	-1.12926195570747
maskObs = 20%	LEOPARD	Imputed data (t2)	-0.747167488433284	-0.0414459283572578
maskObs = 20%	LEOPARD	Imputed data (t2)	-0.363720377899042	1.60020713947318
maskObs = 20%	LEOPARD	Imputed data (t2)	-2.04887410527403	0.13188742004186
maskObs = 20%	cGAN	Observed data (t1)	2.20560231014912	0.860661238767777
maskObs = 20%	cGAN	Observed data (t1)	0.626356767031164	-2.19260880036917
maskObs = 20%	cGAN	Observed data (t1)	-0.822094116713781	1.64597822835267
maskObs = 20%	cGAN	Observed data (t1)	1.88999096241014	-0.840358537099877
maskObs = 20%	cGAN	Observed data (t1)	3.07132075349991	2.08737668193229
maskObs = 20%	cGAN	Observed data (t1)	2.91693193874263	1.73990610475282
maskObs = 20%	cGAN	Observed data (t1)	-2.83873951705342	0.880522030479428
maskObs = 20%	cGAN	Observed data (t1)	2.25753303671982	0.418036317786326
maskObs = 20%	cGAN	Observed data (t1)	1.7093727817615	0.52418218270636
maskObs = 20%	cGAN	Observed data (t1)	1.00725652108642	1.96521875957718
maskObs = 20%	cGAN	Observed data (t1)	-1.18383470733613	-0.902836390296601
maskObs = 20%	cGAN	Observed data (t1)	-2.05749542041493	-2.59665878443047
maskObs = 20%	cGAN	Observed data (t1)	0.16214204652187	2.10808515700263
maskObs = 20%	cGAN	Observed data (t1)	0.917225859003525	-0.780561961967795
maskObs = 20%	cGAN	Observed data (t1)	0.131643817943569	1.48557255836866
maskObs = 20%	cGAN	Observed data (t1)	0.490593198380444	2.13240542971868
maskObs = 20%	cGAN	Observed data (t1)	1.90259648906288	-0.444289293452261
maskObs = 20%	cGAN	Observed data (t1)	-0.367134001794662	1.76303511544672
maskObs = 20%	cGAN	Observed data (t1)	1.13965030532729	-1.96658264688625
maskObs = 20%	cGAN	Observed data (t1)	-1.36031671679807	-1.0515789163226
maskObs = 20%	cGAN	Observed data (t1)	2.77892953056752	2.38694522021545
maskObs = 20%	cGAN	Observed data (t1)	1.46519512877847	-1.40872151524914
maskObs = 20%	cGAN	Observed data (t1)	-1.06533869294105	1.48352148750426
maskObs = 20%	cGAN	Observed data (t1)	1.64697074457594	2.07420325732172
maskObs = 20%	cGAN	Observed data (t1)	1.8483064141412	0.93141403762525
maskObs = 20%	cGAN	Observed data (t1)	2.04267525181449	-1.32221089922432
maskObs = 20%	cGAN	Observed data (t1)	0.470350611765846	-2.07740560579324
maskObs = 20%	cGAN	Observed data (t1)	3.03054916106577	1.03734011137281
maskObs = 20%	cGAN	Observed data (t1)	1.19090299560546	2.12009174268842
maskObs = 20%	cGAN	Observed data (t1)	-2.20380100446499	1.42466637138782
maskObs = 20%	cGAN	Observed data (t1)	2.1541516008035	-1.17748567036118
maskObs = 20%	cGAN	Observed data (t1)	0.0142397344427963	-1.82585539765245
maskObs = 20%	cGAN	Observed data (t1)	2.76324280537917	0.162601914478484
maskObs = 20%	cGAN	Observed data (t1)	0.59224321988736	2.82480965690456
maskObs = 20%	cGAN	Observed data (t1)	2.55582989683603	-0.18414175896312
maskObs = 20%	cGAN	Observed data (t1)	2.71996679165543	0.160182191629672
maskObs = 20%	cGAN	Observed data (t1)	2.63061992880239	0.168887913876538
maskObs = 20%	cGAN	Observed data (t1)	-3.17579487566082	0.0307618848287402
maskObs = 20%	cGAN	Observed data (t1)	1.27815529307796	-1.10220565653852
maskObs = 20%	cGAN	Observed data (t1)	1.08715261858697	-1.66711866163312
maskObs = 20%	cGAN	Observed data (t1)	2.70133493495615	0.118343073178358
maskObs = 20%	cGAN	Observed data (t1)	-0.132378496527349	1.76332042903327
maskObs = 20%	cGAN	Observed data (t1)	3.16423719283244	0.409664324389165
maskObs = 20%	cGAN	Observed data (t2)	2.93946180502716	1.53912674410307
maskObs = 20%	cGAN	Observed data (t2)	0.203705430266969	-0.40393705071279
maskObs = 20%	cGAN	Observed data (t2)	2.23277894931902	1.83998625286444
maskObs = 20%	cGAN	Observed data (t2)	-1.90898072522634	-0.599160864906694
maskObs = 20%	cGAN	Observed data (t2)	2.08495175229397	2.64125439911967
maskObs = 20%	cGAN	Observed data (t2)	2.42163903117373	1.04475208366267
maskObs = 20%	cGAN	Observed data (t2)	-3.28467059133313	0.30175126672019
maskObs = 20%	cGAN	Observed data (t2)	1.99441485102341	-1.18931415685115
maskObs = 20%	cGAN	Observed data (t2)	-3.010438120589	0.358908650356953
maskObs = 20%	cGAN	Observed data (t2)	1.97497780061464	2.90597794051817
maskObs = 20%	cGAN	Observed data (t2)	-1.2151688874455	0.0484307730319167
maskObs = 20%	cGAN	Observed data (t2)	-2.06012870262259	-2.70307839312697
maskObs = 20%	cGAN	Observed data (t2)	-0.257588103188213	1.84286021042242
maskObs = 20%	cGAN	Observed data (t2)	-2.89030793986913	-0.955728212006246
maskObs = 20%	cGAN	Observed data (t2)	1.94165835196052	-0.400839793742051
maskObs = 20%	cGAN	Observed data (t2)	2.41095001352699	2.71802531215502
maskObs = 20%	cGAN	Observed data (t2)	1.0756002581836	-1.56651622969918
maskObs = 20%	cGAN	Observed data (t2)	-2.68878282584571	0.828575132798195
maskObs = 20%	cGAN	Observed data (t2)	-0.835530078255547	-0.500125073206738
maskObs = 20%	cGAN	Observed data (t2)	0.524234989615237	-0.944446008622784
maskObs = 20%	cGAN	Observed data (t2)	-1.69800941759787	1.66541031372021
maskObs = 20%	cGAN	Observed data (t2)	-2.1899570041023	-0.384894257105657
maskObs = 20%	cGAN	Observed data (t2)	-3.24742328097533	0.233770465999643
maskObs = 20%	cGAN	Observed data (t2)	1.51789777414164	2.24770576849056
maskObs = 20%	cGAN	Observed data (t2)	-0.635306425064922	1.82115202508614
maskObs = 20%	cGAN	Observed data (t2)	1.85688364428027	-1.0608605328056
maskObs = 20%	cGAN	Observed data (t2)	-2.48019178715715	-1.4035053402877
maskObs = 20%	cGAN	Observed data (t2)	-3.05030213009245	0.661589791244836
maskObs = 20%	cGAN	Observed data (t2)	2.70315663840455	2.63059219197623
maskObs = 20%	cGAN	Observed data (t2)	-0.117604032792468	2.25177589935791
maskObs = 20%	cGAN	Observed data (t2)	-0.727248287044265	1.30526202053127
maskObs = 20%	cGAN	Observed data (t2)	0.758710269716373	-1.77815067543814
maskObs = 20%	cGAN	Observed data (t2)	-0.739465737101225	2.36634601968162
maskObs = 20%	cGAN	Observed data (t2)	1.78903685847735	-0.488206870658106
maskObs = 20%	cGAN	Observed data (t2)	0.280347067779845	-1.46574428873243
maskObs = 20%	cGAN	Observed data (t2)	0.774355662489012	-0.587020061357918
maskObs = 20%	cGAN	Observed data (t2)	-0.231331053002347	0.0232478121614251
maskObs = 20%	cGAN	Observed data (t2)	-1.80492935133216	0.49126990896342
maskObs = 20%	cGAN	Observed data (t2)	0.854963014086553	-1.63695806274324
maskObs = 20%	cGAN	Observed data (t2)	0.963507493607847	-1.80378353399143
maskObs = 20%	cGAN	Observed data (t2)	-1.7520976674302	0.468862577682452
maskObs = 20%	cGAN	Observed data (t2)	0.433828125592336	2.05376181850208
maskObs = 20%	cGAN	Observed data (t2)	-0.849832589116189	1.20026213916381
maskObs = 20%	cGAN	Imputed data (t2)	-1.30136432346396	2.1579707820257
maskObs = 20%	cGAN	Imputed data (t2)	0.197241321799287	-0.239648498972492
maskObs = 20%	cGAN	Imputed data (t2)	2.07873634659002	2.18539038022157
maskObs = 20%	cGAN	Imputed data (t2)	-1.43110768693713	1.52179523378578
maskObs = 20%	cGAN	Imputed data (t2)	2.69787349695251	2.5612410585539
maskObs = 20%	cGAN	Imputed data (t2)	2.24748948437874	1.0960607732429
maskObs = 20%	cGAN	Imputed data (t2)	-2.96672351918098	0.291161053503638
maskObs = 20%	cGAN	Imputed data (t2)	-1.3289400379835	1.35641729407189
maskObs = 20%	cGAN	Imputed data (t2)	-2.3265536018237	0.898168016334243
maskObs = 20%	cGAN	Imputed data (t2)	2.32442466974682	-0.258476274102022
maskObs = 20%	cGAN	Imputed data (t2)	-1.18934552449354	1.40525159352366
maskObs = 20%	cGAN	Imputed data (t2)	-2.35529646036954	-2.31078925260251
maskObs = 20%	cGAN	Imputed data (t2)	-0.0910554561481233	1.63973251584757
maskObs = 20%	cGAN	Imputed data (t2)	-2.3563584459835	-1.00911748133496
maskObs = 20%	cGAN	Imputed data (t2)	-0.195543528302898	-0.353007872498561
maskObs = 20%	cGAN	Imputed data (t2)	2.72681958687614	-0.431759685012454
maskObs = 20%	cGAN	Imputed data (t2)	0.580855017565491	-0.515463526932089
maskObs = 20%	cGAN	Imputed data (t2)	-2.68237154650589	1.00587117986976
maskObs = 20%	cGAN	Imputed data (t2)	-0.919650701563904	-0.568945987629963
maskObs = 20%	cGAN	Imputed data (t2)	1.11048761020671	-1.25574705025374
maskObs = 20%	cGAN	Imputed data (t2)	-1.55052038815848	1.22244443581561
maskObs = 20%	cGAN	Imputed data (t2)	-2.23955009965947	-0.97443864321117
maskObs = 20%	cGAN	Imputed data (t2)	-1.8136829059858	1.44003830019031
maskObs = 20%	cGAN	Imputed data (t2)	0.558642399046806	2.72377789937884
maskObs = 20%	cGAN	Imputed data (t2)	0.000504021190930895	1.51362004889408
maskObs = 20%	cGAN	Imputed data (t2)	-1.33012387988963	0.896790174009842
maskObs = 20%	cGAN	Imputed data (t2)	-2.58188677495734	-1.60854746128537
maskObs = 20%	cGAN	Imputed data (t2)	-2.61129696604072	0.966164100120521
maskObs = 20%	cGAN	Imputed data (t2)	3.08305887238199	1.51855036153726
maskObs = 20%	cGAN	Imputed data (t2)	0.349159707453609	1.99598499845445
maskObs = 20%	cGAN	Imputed data (t2)	-0.603106066629884	1.25441672416253
maskObs = 20%	cGAN	Imputed data (t2)	-0.0924036336128463	-0.0678307944018143
maskObs = 20%	cGAN	Imputed data (t2)	1.36238718569101	-0.963383765874694
maskObs = 20%	cGAN	Imputed data (t2)	0.231671461238516	-0.306014353787714
maskObs = 20%	cGAN	Imputed data (t2)	0.935203416128441	-2.04967548201211
maskObs = 20%	cGAN	Imputed data (t2)	0.81418106748872	-1.29361129799499
maskObs = 20%	cGAN	Imputed data (t2)	-0.609696774215064	0.304515295701473
maskObs = 20%	cGAN	Imputed data (t2)	-2.14691249643287	0.341805374014463
maskObs = 20%	cGAN	Imputed data (t2)	0.816648413563378	-2.21082005296158
maskObs = 20%	cGAN	Imputed data (t2)	0.0757943828298278	-0.244396842331975
maskObs = 20%	cGAN	Imputed data (t2)	-1.39101378492632	0.646901423211795
maskObs = 20%	cGAN	Imputed data (t2)	0.300740924669014	0.321148422728082
maskObs = 20%	cGAN	Imputed data (t2)	-1.21757783299217	0.980320451531059
maskObs = 20%	missForest	Observed data (t1)	2.20560231014912	0.860661238767777
maskObs = 20%	missForest	Observed data (t1)	0.626356767031164	-2.19260880036917
maskObs = 20%	missForest	Observed data (t1)	-0.822094116713781	1.64597822835267
maskObs = 20%	missForest	Observed data (t1)	1.88999096241014	-0.840358537099877
maskObs = 20%	missForest	Observed data (t1)	3.07132075349991	2.08737668193229
maskObs = 20%	missForest	Observed data (t1)	2.91693193874263	1.73990610475282
maskObs = 20%	missForest	Observed data (t1)	-2.83873951705342	0.880522030479428
maskObs = 20%	missForest	Observed data (t1)	2.25753303671982	0.418036317786326
maskObs = 20%	missForest	Observed data (t1)	1.7093727817615	0.52418218270636
maskObs = 20%	missForest	Observed data (t1)	1.00725652108642	1.96521875957718
maskObs = 20%	missForest	Observed data (t1)	-1.18383470733613	-0.902836390296601
maskObs = 20%	missForest	Observed data (t1)	-2.05749542041493	-2.59665878443047
maskObs = 20%	missForest	Observed data (t1)	0.16214204652187	2.10808515700263
maskObs = 20%	missForest	Observed data (t1)	0.917225859003525	-0.780561961967795
maskObs = 20%	missForest	Observed data (t1)	0.131643817943569	1.48557255836866
maskObs = 20%	missForest	Observed data (t1)	0.490593198380444	2.13240542971868
maskObs = 20%	missForest	Observed data (t1)	1.90259648906288	-0.444289293452261
maskObs = 20%	missForest	Observed data (t1)	-0.367134001794662	1.76303511544672
maskObs = 20%	missForest	Observed data (t1)	1.13965030532729	-1.96658264688625
maskObs = 20%	missForest	Observed data (t1)	-1.36031671679807	-1.0515789163226
maskObs = 20%	missForest	Observed data (t1)	2.77892953056752	2.38694522021545
maskObs = 20%	missForest	Observed data (t1)	1.46519512877847	-1.40872151524914
maskObs = 20%	missForest	Observed data (t1)	-1.06533869294105	1.48352148750426
maskObs = 20%	missForest	Observed data (t1)	1.64697074457594	2.07420325732172
maskObs = 20%	missForest	Observed data (t1)	1.8483064141412	0.93141403762525
maskObs = 20%	missForest	Observed data (t1)	2.04267525181449	-1.32221089922432
maskObs = 20%	missForest	Observed data (t1)	0.470350611765846	-2.07740560579324
maskObs = 20%	missForest	Observed data (t1)	3.03054916106577	1.03734011137281
maskObs = 20%	missForest	Observed data (t1)	1.19090299560546	2.12009174268842
maskObs = 20%	missForest	Observed data (t1)	-2.20380100446499	1.42466637138782
maskObs = 20%	missForest	Observed data (t1)	2.1541516008035	-1.17748567036118
maskObs = 20%	missForest	Observed data (t1)	0.0142397344427963	-1.82585539765245
maskObs = 20%	missForest	Observed data (t1)	2.76324280537917	0.162601914478484
maskObs = 20%	missForest	Observed data (t1)	0.59224321988736	2.82480965690456
maskObs = 20%	missForest	Observed data (t1)	2.55582989683603	-0.18414175896312
maskObs = 20%	missForest	Observed data (t1)	2.71996679165543	0.160182191629672
maskObs = 20%	missForest	Observed data (t1)	2.63061992880239	0.168887913876538
maskObs = 20%	missForest	Observed data (t1)	-3.17579487566082	0.0307618848287402
maskObs = 20%	missForest	Observed data (t1)	1.27815529307796	-1.10220565653852
maskObs = 20%	missForest	Observed data (t1)	1.08715261858697	-1.66711866163312
maskObs = 20%	missForest	Observed data (t1)	2.70133493495615	0.118343073178358
maskObs = 20%	missForest	Observed data (t1)	-0.132378496527349	1.76332042903327
maskObs = 20%	missForest	Observed data (t1)	3.16423719283244	0.409664324389165
maskObs = 20%	missForest	Observed data (t2)	2.93946180502716	1.53912674410307
maskObs = 20%	missForest	Observed data (t2)	0.203705430266969	-0.40393705071279
maskObs = 20%	missForest	Observed data (t2)	2.23277894931902	1.83998625286444
maskObs = 20%	missForest	Observed data (t2)	-1.90898072522634	-0.599160864906694
maskObs = 20%	missForest	Observed data (t2)	2.08495175229397	2.64125439911967
maskObs = 20%	missForest	Observed data (t2)	2.42163903117373	1.04475208366267
maskObs = 20%	missForest	Observed data (t2)	-3.28467059133313	0.30175126672019
maskObs = 20%	missForest	Observed data (t2)	1.99441485102341	-1.18931415685115
maskObs = 20%	missForest	Observed data (t2)	-3.010438120589	0.358908650356953
maskObs = 20%	missForest	Observed data (t2)	1.97497780061464	2.90597794051817
maskObs = 20%	missForest	Observed data (t2)	-1.2151688874455	0.0484307730319167
maskObs = 20%	missForest	Observed data (t2)	-2.06012870262259	-2.70307839312697
maskObs = 20%	missForest	Observed data (t2)	-0.257588103188213	1.84286021042242
maskObs = 20%	missForest	Observed data (t2)	-2.89030793986913	-0.955728212006246
maskObs = 20%	missForest	Observed data (t2)	1.94165835196052	-0.400839793742051
maskObs = 20%	missForest	Observed data (t2)	2.41095001352699	2.71802531215502
maskObs = 20%	missForest	Observed data (t2)	1.0756002581836	-1.56651622969918
maskObs = 20%	missForest	Observed data (t2)	-2.68878282584571	0.828575132798195
maskObs = 20%	missForest	Observed data (t2)	-0.835530078255547	-0.500125073206738
maskObs = 20%	missForest	Observed data (t2)	0.524234989615237	-0.944446008622784
maskObs = 20%	missForest	Observed data (t2)	-1.69800941759787	1.66541031372021
maskObs = 20%	missForest	Observed data (t2)	-2.1899570041023	-0.384894257105657
maskObs = 20%	missForest	Observed data (t2)	-3.24742328097533	0.233770465999643
maskObs = 20%	missForest	Observed data (t2)	1.51789777414164	2.24770576849056
maskObs = 20%	missForest	Observed data (t2)	-0.635306425064922	1.82115202508614
maskObs = 20%	missForest	Observed data (t2)	1.85688364428027	-1.0608605328056
maskObs = 20%	missForest	Observed data (t2)	-2.48019178715715	-1.4035053402877
maskObs = 20%	missForest	Observed data (t2)	-3.05030213009245	0.661589791244836
maskObs = 20%	missForest	Observed data (t2)	2.70315663840455	2.63059219197623
maskObs = 20%	missForest	Observed data (t2)	-0.117604032792468	2.25177589935791
maskObs = 20%	missForest	Observed data (t2)	-0.727248287044265	1.30526202053127
maskObs = 20%	missForest	Observed data (t2)	0.758710269716373	-1.77815067543814
maskObs = 20%	missForest	Observed data (t2)	-0.739465737101225	2.36634601968162
maskObs = 20%	missForest	Observed data (t2)	1.78903685847735	-0.488206870658106
maskObs = 20%	missForest	Observed data (t2)	0.280347067779845	-1.46574428873243
maskObs = 20%	missForest	Observed data (t2)	0.774355662489012	-0.587020061357918
maskObs = 20%	missForest	Observed data (t2)	-0.231331053002347	0.0232478121614251
maskObs = 20%	missForest	Observed data (t2)	-1.80492935133216	0.49126990896342
maskObs = 20%	missForest	Observed data (t2)	0.854963014086553	-1.63695806274324
maskObs = 20%	missForest	Observed data (t2)	0.963507493607847	-1.80378353399143
maskObs = 20%	missForest	Observed data (t2)	-1.7520976674302	0.468862577682452
maskObs = 20%	missForest	Observed data (t2)	0.433828125592336	2.05376181850208
maskObs = 20%	missForest	Observed data (t2)	-0.849832589116189	1.20026213916381
maskObs = 20%	missForest	Imputed data (t2)	2.45861983864895	0.0415773032229466
maskObs = 20%	missForest	Imputed data (t2)	0.034219383751336	-0.145835952072563
maskObs = 20%	missForest	Imputed data (t2)	1.8889209912639	1.65904596288101
maskObs = 20%	missForest	Imputed data (t2)	-1.83704523732153	0.933003716735456
maskObs = 20%	missForest	Imputed data (t2)	2.56449743228822	2.6050323696594
maskObs = 20%	missForest	Imputed data (t2)	2.94764383154641	1.3176937321772
maskObs = 20%	missForest	Imputed data (t2)	-3.16018136281944	0.411500710917039
maskObs = 20%	missForest	Imputed data (t2)	-1.30324823067516	1.68972141503383
maskObs = 20%	missForest	Imputed data (t2)	-2.9168526101853	0.565997931733446
maskObs = 20%	missForest	Imputed data (t2)	2.44643845354729	1.32590722861508
maskObs = 20%	missForest	Imputed data (t2)	-1.14173657420919	1.21720652817278
maskObs = 20%	missForest	Imputed data (t2)	-2.04029886853105	-2.74722144350974
maskObs = 20%	missForest	Imputed data (t2)	-0.440417661866053	1.6407915154453
maskObs = 20%	missForest	Imputed data (t2)	-3.16865682170288	-0.66828892763185
maskObs = 20%	missForest	Imputed data (t2)	1.57663888519483	-0.287615795728626
maskObs = 20%	missForest	Imputed data (t2)	1.90211403810225	2.29835815414233
maskObs = 20%	missForest	Imputed data (t2)	1.40620593791421	-1.11213933025779
maskObs = 20%	missForest	Imputed data (t2)	-2.8418350531269	0.27160145850786
maskObs = 20%	missForest	Imputed data (t2)	-0.388767284730329	-0.468612601554809
maskObs = 20%	missForest	Imputed data (t2)	-0.624191799340028	1.84512761041974
maskObs = 20%	missForest	Imputed data (t2)	-1.69390256240868	1.27052775364973
maskObs = 20%	missForest	Imputed data (t2)	-2.60654483756099	-0.31122856821693
maskObs = 20%	missForest	Imputed data (t2)	-3.29943157521443	0.381555112538911
maskObs = 20%	missForest	Imputed data (t2)	2.08721380188967	2.56311004542559
maskObs = 20%	missForest	Imputed data (t2)	-0.500227182764077	1.6283453130868
maskObs = 20%	missForest	Imputed data (t2)	-1.1680451220221	1.14427590135567
maskObs = 20%	missForest	Imputed data (t2)	-2.46943428512368	-1.80495743144264
maskObs = 20%	missForest	Imputed data (t2)	-2.50508544593721	1.15083167124161
maskObs = 20%	missForest	Imputed data (t2)	2.97937372617917	2.29391534966213
maskObs = 20%	missForest	Imputed data (t2)	1.0357618088836	1.90822137457927
maskObs = 20%	missForest	Imputed data (t2)	-0.369145327218175	1.21261144515524
maskObs = 20%	missForest	Imputed data (t2)	0.306231280798073	-1.02212147903867
maskObs = 20%	missForest	Imputed data (t2)	-0.384001374445553	2.46459343025564
maskObs = 20%	missForest	Imputed data (t2)	2.08205248624509	0.170428309912614
maskObs = 20%	missForest	Imputed data (t2)	-0.309990051512601	-1.78001583153213
maskObs = 20%	missForest	Imputed data (t2)	-2.89206805473301	-2.8377552622187
maskObs = 20%	missForest	Imputed data (t2)	-0.335022617847249	0.274887233912487
maskObs = 20%	missForest	Imputed data (t2)	-2.58111612027458	-0.0185846260698977
maskObs = 20%	missForest	Imputed data (t2)	-1.28889945517877	2.11968922668444
maskObs = 20%	missForest	Imputed data (t2)	1.01780460406427	-1.22284380530354
maskObs = 20%	missForest	Imputed data (t2)	1.31030112864903	-1.98881641177124
maskObs = 20%	missForest	Imputed data (t2)	-0.363217190054669	1.93157756593185
maskObs = 20%	missForest	Imputed data (t2)	-0.523529245268718	1.29016475544748
