# Supplementary material for: LEOPARD: missing view completion for multi-timepoint omics data via representation disentanglement and temporal knowledge transfer
Source: Nat Commun. 2025 Apr 6;16:3278. doi: 10.1038/s41467-025-58314-3 (PMC11972361; doi:10.1038/s41467-025-58314-3)
Supplement: Supplementary file 7 — Source data [file 41467_2025_58314_MOESM7_ESM.zip › Source Data/SupplementaryFig17.csv]

projection_head_output_size	temperature	WallTime	Step	Value
no projection head	0.05	1696866119.87153	20	0.216987043619156
no projection head	0.05	1696866124.76853	41	0.218729883432388
no projection head	0.05	1696866129.4822	62	0.221120744943619
no projection head	0.05	1696866134.19118	83	0.217465192079544
no projection head	0.05	1696866138.88317	104	0.216237157583237
no projection head	0.05	1696866143.68431	125	0.216362714767456
no projection head	0.05	1696866148.80655	146	0.212748512625694
no projection head	0.05	1696866153.75808	167	0.215907782316208
no projection head	0.05	1696866158.21181	188	0.213823020458221
no projection head	0.05	1696866163.0558	209	0.208999261260033
no projection head	0.05	1696866167.74579	230	0.210047960281372
no projection head	0.05	1696866172.44981	251	0.21231934428215
no projection head	0.05	1696866177.2448	272	0.212327316403389
no projection head	0.05	1696866182.04785	293	0.20868407189846
no projection head	0.05	1696866186.85284	314	0.207600295543671
no projection head	0.05	1696866191.52979	335	0.212136521935463
no projection head	0.05	1696866196.05178	356	0.212421149015427
no projection head	0.05	1696866200.50877	377	0.209152892231941
no projection head	0.05	1696866204.97776	398	0.210119158029556
no projection head	0.05	1696866209.82574	419	0.209203824400902
no projection head	0.05	1696866214.33977	440	0.211012929677963
no projection head	0.05	1696866218.99672	461	0.209430113434792
no projection head	0.05	1696866223.51571	482	0.207575932145119
no projection head	0.05	1696866227.96124	503	0.210881695151329
no projection head	0.05	1696866232.64932	524	0.207754075527191
no projection head	0.05	1696866237.30798	545	0.208321541547775
no projection head	0.05	1696866241.88994	566	0.207254663109779
no projection head	0.05	1696866246.51086	587	0.207849055528641
no projection head	0.05	1696866251.32087	608	0.203450068831444
no projection head	0.05	1696866256.06384	629	0.203532159328461
no projection head	0.05	1696866260.73407	650	0.206895977258682
no projection head	0.05	1696866265.58879	671	0.205669924616814
no projection head	0.05	1696866270.44318	692	0.20812115073204
no projection head	0.05	1696866275.05291	713	0.202528342604637
no projection head	0.05	1696866279.72687	734	0.197668820619583
no projection head	0.05	1696866284.39286	755	0.200836941599846
no projection head	0.05	1696866289.03685	776	0.199228286743164
no projection head	0.05	1696866293.60983	797	0.197537630796432
no projection head	0.05	1696866298.25084	818	0.201989635825157
no projection head	0.05	1696866302.91881	839	0.20148678123951
no projection head	0.05	1696866307.93072	860	0.199890986084938
no projection head	0.05	1696866312.77744	881	0.200702488422394
no projection head	0.05	1696866317.86203	902	0.197502955794334
no projection head	0.05	1696866322.68373	923	0.199309334158897
no projection head	0.05	1696866327.71075	944	0.197253614664078
no projection head	0.05	1696866332.67112	965	0.199282288551331
no projection head	0.05	1696866337.34332	986	0.195130169391632
no projection head	0.05	1696866342.34736	1007	0.197976738214493
no projection head	0.05	1696866347.23434	1028	0.194257006049156
no projection head	0.05	1696866351.80633	1049	0.197991579771042
no projection head	0.05	1696866356.45035	1070	0.198852464556694
no projection head	0.05	1696866361.17932	1091	0.196433752775192
no projection head	0.05	1696866366.26102	1112	0.196900874376297
no projection head	0.05	1696866371.01397	1133	0.197385534644127
no projection head	0.05	1696866375.66396	1154	0.198592871427536
no projection head	0.05	1696866380.18195	1175	0.195268034934998
no projection head	0.05	1696866384.78195	1196	0.19907945394516
no projection head	0.05	1696866389.38593	1217	0.199020087718964
no projection head	0.05	1696866393.88691	1238	0.199164420366287
no projection head	0.05	1696866398.3969	1259	0.196189850568771
no projection head	0.05	1696866402.95289	1280	0.199060529470444
no projection head	0.05	1696866408.12293	1301	0.197687551379204
no projection head	0.05	1696866413.29677	1322	0.198062270879745
no projection head	0.05	1696866418.55844	1343	0.197047352790833
no projection head	0.05	1696866423.35947	1364	0.199008330702782
no projection head	0.05	1696866427.99042	1385	0.195284187793732
no projection head	0.05	1696866432.79542	1406	0.197268322110176
no projection head	0.05	1696866437.66741	1427	0.195896804332733
no projection head	0.05	1696866442.24386	1448	0.200569272041321
no projection head	0.05	1696866446.96219	1469	0.195242255926132
no projection head	0.05	1696866451.86118	1490	0.200143530964851
no projection head	0.05	1696866456.37919	1511	0.200617432594299
no projection head	0.05	1696866460.88519	1532	0.197932422161102
no projection head	0.05	1696866465.51518	1553	0.199746623635292
no projection head	0.05	1696866470.11117	1574	0.196891710162163
no projection head	0.05	1696866474.81717	1595	0.197153195738792
no projection head	0.05	1696866479.67571	1616	0.197942763566971
no projection head	0.05	1696866484.35989	1637	0.196934461593628
no projection head	0.05	1696866489.23688	1658	0.196645379066467
no projection head	0.05	1696866494.02262	1679	0.199906900525093
no projection head	0.05	1696866498.65058	1700	0.197410210967064
no projection head	0.05	1696866503.13057	1721	0.194752231240273
no projection head	0.05	1696866507.70456	1742	0.198180943727493
no projection head	0.05	1696866512.24755	1763	0.199086353182793
no projection head	0.05	1696866516.75554	1784	0.196961373090744
no projection head	0.05	1696866521.34252	1805	0.197451025247574
no projection head	0.05	1696866526.27054	1826	0.197268009185791
no projection head	0.05	1696866530.8725	1847	0.196697726845741
no projection head	0.05	1696866535.56452	1868	0.199382811784744
no projection head	0.05	1696866540.18647	1889	0.19582661986351
no projection head	0.05	1696866544.63546	1910	0.197554677724838
no projection head	0.05	1696866549.21245	1931	0.197448685765266
no projection head	0.05	1696866553.75267	1952	0.197086557745934
no projection head	0.05	1696866558.19388	1973	0.197891861200333
no projection head	0.05	1696866562.94586	1994	0.195078551769257
no projection head	0.05	1696866567.57085	2015	0.198451071977615
no projection head	0.05	1696866572.17187	2036	0.199013605713844
no projection head	0.05	1696866577.12554	2057	0.20108887553215
no projection head	0.05	1696866581.88452	2078	0.200734451413155
no projection head	0.05	1696866586.52493	2099	0.198465183377266
no projection head	0.05	1696866591.20791	2120	0.199956238269806
no projection head	0.05	1696866595.76194	2141	0.199258551001549
no projection head	0.05	1696866600.41789	2162	0.198604702949524
no projection head	0.05	1696866604.97791	2183	0.197580993175507
no projection head	0.05	1696866609.66887	2204	0.19627933204174
no projection head	0.05	1696866614.16386	2225	0.197138771414757
no projection head	0.05	1696866618.5519	2246	0.198878467082977
no projection head	0.05	1696866623.52883	2267	0.197517231106758
no projection head	0.05	1696866628.56651	2288	0.19785875082016
no projection head	0.05	1696866633.16602	2309	0.19837149977684
no projection head	0.05	1696866638.07608	2330	0.198625952005386
no projection head	0.05	1696866643.09707	2351	0.198766812682152
no projection head	0.05	1696866648.33247	2372	0.195051521062851
no projection head	0.05	1696866653.32552	2393	0.201068505644798
no projection head	0.05	1696866658.38112	2414	0.199028521776199
no projection head	0.05	1696866663.36025	2435	0.196994304656982
no projection head	0.05	1696866668.15629	2456	0.201697841286659
no projection head	0.05	1696866672.96595	2477	0.199672043323517
no projection head	0.05	1696866677.84039	2498	0.200077727437019
no projection head	0.05	1696866682.75828	2519	0.201211586594582
no projection head	0.05	1696866687.74103	2540	0.20318204164505
no projection head	0.05	1696866692.59704	2561	0.197808086872101
no projection head	0.05	1696866697.20403	2582	0.200638681650162
no projection head	0.05	1696866702.02702	2603	0.199554026126862
no projection head	0.05	1696866706.95501	2624	0.198466420173645
no projection head	0.05	1696866711.9142	2645	0.198519870638847
no projection head	0.05	1696866716.7014	2666	0.203907325863838
no projection head	0.05	1696866721.28638	2687	0.198346242308617
no projection head	0.05	1696866725.9394	2708	0.203692823648453
no projection head	0.05	1696866730.43242	2729	0.199256509542465
no projection head	0.05	1696866735.01441	2750	0.197321623563766
no projection head	0.05	1696866739.5774	2771	0.201302394270897
no projection head	0.05	1696866744.12543	2792	0.198722153902054
no projection head	0.05	1696866749.06592	2813	0.19756755232811
no projection head	0.05	1696866753.87937	2834	0.201243996620178
no projection head	0.05	1696866758.36932	2855	0.200358211994171
no projection head	0.05	1696866763.33734	2876	0.198317766189575
no projection head	0.05	1696866768.0103	2897	0.200479224324226
no projection head	0.05	1696866772.74928	2918	0.203468292951584
no projection head	0.05	1696866777.4173	2939	0.200646474957466
no projection head	0.05	1696866781.97129	2960	0.198783904314041
no projection head	0.05	1696866786.42425	2981	0.199126332998276
no projection head	0.05	1696866791.04327	3002	0.197706162929535
no projection head	0.05	1696866795.90422	3023	0.195257470011711
no projection head	0.05	1696866800.59921	3044	0.199095919728279
no projection head	0.05	1696866805.33826	3065	0.200035691261292
no projection head	0.05	1696866810.04918	3086	0.202417567372322
no projection head	0.05	1696866814.61317	3107	0.197719901800156
no projection head	0.05	1696866819.12119	3128	0.202118039131165
no projection head	0.05	1696866823.81431	3149	0.198546975851059
no projection head	0.1	1696866828.51144	20	0.218292236328125
no projection head	0.1	1696866833.23651	41	0.214122459292412
no projection head	0.1	1696866838.03958	62	0.216289162635803
no projection head	0.1	1696866842.77457	83	0.216600716114044
no projection head	0.1	1696866847.24656	104	0.247246161103249
no projection head	0.1	1696866851.94356	125	0.225582778453827
no projection head	0.1	1696866856.60153	146	0.225258141756058
no projection head	0.1	1696866861.2268	167	0.217181757092476
no projection head	0.1	1696866865.89902	188	0.221562102437019
no projection head	0.1	1696866870.70604	209	0.221918761730194
no projection head	0.1	1696866875.16403	230	0.221609070897102
no projection head	0.1	1696866880.10703	251	0.216040551662445
no projection head	0.1	1696866884.84999	272	0.207837954163551
no projection head	0.1	1696866889.5808	293	0.21373562514782
no projection head	0.1	1696866894.29079	314	0.21623507142067
no projection head	0.1	1696866899.22578	335	0.21437469124794
no projection head	0.1	1696866904.01176	356	0.214073300361633
no projection head	0.1	1696866908.73279	377	0.214720070362091
no projection head	0.1	1696866913.52077	398	0.217076167464256
no projection head	0.1	1696866918.19873	419	0.213517293334007
no projection head	0.1	1696866922.84072	440	0.216737940907478
no projection head	0.1	1696866927.60671	461	0.215706944465637
no projection head	0.1	1696866932.10869	482	0.213046714663506
no projection head	0.1	1696866936.90415	503	0.211501955986023
no projection head	0.1	1696866941.64719	524	0.214727699756622
no projection head	0.1	1696866946.34594	545	0.21149080991745
no projection head	0.1	1696866951.23655	566	0.215558558702469
no projection head	0.1	1696866956.16932	587	0.215587556362152
no projection head	0.1	1696866960.83231	608	0.215298622846603
no projection head	0.1	1696866965.36833	629	0.212532311677933
no projection head	0.1	1696866970.00833	650	0.213599041104317
no projection head	0.1	1696866974.74679	671	0.212332114577293
no projection head	0.1	1696866979.55587	692	0.212461471557617
no projection head	0.1	1696866984.3088	713	0.212353110313416
no projection head	0.1	1696866988.95379	734	0.214102074503899
no projection head	0.1	1696866993.49781	755	0.21316596865654
no projection head	0.1	1696866998.40528	776	0.214480310678482
no projection head	0.1	1696867003.07227	797	0.21216556429863
no projection head	0.1	1696867007.48226	818	0.211303189396858
no projection head	0.1	1696867012.05425	839	0.213004350662231
no projection head	0.1	1696867016.91224	860	0.212201923131943
no projection head	0.1	1696867021.62426	881	0.212273508310318
no projection head	0.1	1696867026.17524	902	0.213555186986923
no projection head	0.1	1696867030.74923	923	0.212424263358116
no projection head	0.1	1696867035.14019	944	0.209366112947464
no projection head	0.1	1696867039.75921	965	0.20941387116909
no projection head	0.1	1696867044.29217	986	0.210685476660728
no projection head	0.1	1696867048.68316	1007	0.211829498410225
no projection head	0.1	1696867053.51384	1028	0.209258258342743
no projection head	0.1	1696867058.73123	1049	0.209112122654915
no projection head	0.1	1696867063.59921	1070	0.209207937121391
no projection head	0.1	1696867068.6852	1091	0.211206883192062
no projection head	0.1	1696867073.70833	1112	0.210430219769478
no projection head	0.1	1696867078.86428	1133	0.208835408091545
no projection head	0.1	1696867083.87979	1154	0.207070603966713
no projection head	0.1	1696867088.98982	1175	0.20920917391777
no projection head	0.1	1696867093.94825	1196	0.209129512310028
no projection head	0.1	1696867098.72027	1217	0.207702964544296
no projection head	0.1	1696867103.64723	1238	0.208856478333473
no projection head	0.1	1696867108.64522	1259	0.209662407636642
no projection head	0.1	1696867113.41021	1280	0.205096632242203
no projection head	0.1	1696867118.3222	1301	0.209338366985321
no projection head	0.1	1696867123.21923	1322	0.210705429315567
no projection head	0.1	1696867128.0253	1343	0.207367539405823
no projection head	0.1	1696867132.79208	1364	0.209526777267456
no projection head	0.1	1696867137.46306	1385	0.209684476256371
no projection head	0.1	1696867142.01106	1406	0.210323691368103
no projection head	0.1	1696867146.58901	1427	0.210718765854836
no projection head	0.1	1696867151.266	1448	0.210848212242126
no projection head	0.1	1696867155.84402	1469	0.209062039852142
no projection head	0.1	1696867160.98106	1490	0.210736662149429
no projection head	0.1	1696867165.93055	1511	0.211354076862335
no projection head	0.1	1696867170.53254	1532	0.213070273399353
no projection head	0.1	1696867175.10756	1553	0.211918443441391
no projection head	0.1	1696867179.69151	1574	0.210444986820221
no projection head	0.1	1696867184.29551	1595	0.208492562174797
no projection head	0.1	1696867188.86049	1616	0.207925856113434
no projection head	0.1	1696867193.83452	1637	0.36102756857872
no projection head	0.1	1696867199.13009	1658	0.219538822770119
no projection head	0.1	1696867204.18706	1679	0.249355643987656
no projection head	0.1	1696867209.26209	1700	0.217238619923592
no projection head	0.1	1696867214.38209	1721	0.212651342153549
no projection head	0.1	1696867219.34799	1742	0.212216392159462
no projection head	0.1	1696867224.29653	1763	0.25891649723053
no projection head	0.1	1696867229.13952	1784	0.221366107463837
no projection head	0.1	1696867233.93948	1805	0.212393999099731
no projection head	0.1	1696867238.79547	1826	0.211187481880188
no projection head	0.1	1696867243.88374	1847	0.211508244276047
no projection head	0.1	1696867249.03973	1868	0.253719806671143
no projection head	0.1	1696867253.97672	1889	0.224371895194054
no projection head	0.1	1696867258.92371	1910	0.214938372373581
no projection head	0.1	1696867263.7557	1931	0.215560108423233
no projection head	0.1	1696867268.57568	1952	0.213558614253998
no projection head	0.1	1696867273.42768	1973	0.212371051311493
no projection head	0.1	1696867278.46283	1994	0.209103345870972
no projection head	0.1	1696867283.29478	2015	0.229419887065887
no projection head	0.1	1696867288.20577	2036	0.227984726428986
no projection head	0.1	1696867292.97392	2057	0.219386428594589
no projection head	0.1	1696867297.47388	2078	0.217606648802757
no projection head	0.1	1696867302.19186	2099	0.216613173484802
no projection head	0.1	1696867306.97216	2120	0.220418587327003
no projection head	0.1	1696867311.71102	2141	0.217944949865341
no projection head	0.1	1696867316.48294	2162	0.214774444699287
no projection head	0.1	1696867321.49563	2183	0.214101269841194
no projection head	0.1	1696867326.37958	2204	0.214819505810738
no projection head	0.1	1696867331.33957	2225	0.214578807353973
no projection head	0.1	1696867336.34582	2246	0.217190653085709
no projection head	0.1	1696867341.30925	2267	0.217982724308968
no projection head	0.1	1696867346.17035	2288	0.217947199940681
no projection head	0.1	1696867350.95792	2309	0.218202859163284
no projection head	0.1	1696867355.81388	2330	0.218217015266418
no projection head	0.1	1696867360.5159	2351	0.217605769634247
no projection head	0.1	1696867365.33288	2372	0.217539831995964
no projection head	0.1	1696867370.32084	2393	0.217446058988571
no projection head	0.1	1696867374.94083	2414	0.217535421252251
no projection head	0.1	1696867379.81182	2435	0.217670366168022
no projection head	0.1	1696867384.78754	2456	0.21799299120903
no projection head	0.1	1696867389.62013	2477	0.218345642089844
no projection head	0.1	1696867394.31608	2498	0.218768447637558
no projection head	0.1	1696867399.22526	2519	0.21921943128109
no projection head	0.1	1696867404.53387	2540	0.21900999546051
no projection head	0.1	1696867409.41293	2561	0.21985912322998
no projection head	0.1	1696867415.08991	2582	0.219353497028351
no projection head	0.1	1696867419.94542	2603	0.219685614109039
no projection head	0.1	1696867424.61238	2624	0.219216972589493
no projection head	0.1	1696867429.26837	2645	0.219686463475227
no projection head	0.1	1696867433.98436	2666	0.21941465139389
no projection head	0.1	1696867438.83907	2687	0.219645038247108
no projection head	0.1	1696867443.65452	2708	0.219213590025902
no projection head	0.1	1696867448.64171	2729	0.219296172261238
no projection head	0.1	1696867453.45806	2750	0.219119280576706
no projection head	0.1	1696867458.01006	2771	0.218879818916321
no projection head	0.1	1696867462.98102	2792	0.219077691435814
no projection head	0.1	1696867467.8316	2813	0.218625769019127
no projection head	0.1	1696867472.4896	2834	0.218548640608788
no projection head	0.1	1696867477.20958	2855	0.218204692006111
no projection head	0.1	1696867481.81358	2876	0.218167468905449
no projection head	0.1	1696867486.38513	2897	0.218497470021248
no projection head	0.1	1696867491.27436	2918	0.217995151877403
no projection head	0.1	1696867495.95334	2939	0.218159288167953
no projection head	0.1	1696867500.68343	2960	0.217913717031479
no projection head	0.1	1696867505.42239	2981	0.217991232872009
no projection head	0.1	1696867510.23237	3002	0.217625021934509
no projection head	0.1	1696867514.70936	3023	0.217685759067535
no projection head	0.1	1696867519.37652	3044	0.217534124851227
no projection head	0.1	1696867524.44151	3065	0.218231230974197
no projection head	0.1	1696867528.94949	3086	0.217064663767815
no projection head	0.1	1696867533.47149	3107	0.220027938485146
no projection head	0.1	1696867538.05147	3128	0.217308014631271
no projection head	0.1	1696867542.50146	3149	0.218806475400925
no projection head	0.5	1696867547.21347	20	0.217948839068413
no projection head	0.5	1696867551.85844	41	0.238978818058968
no projection head	0.5	1696867556.30343	62	0.217881560325623
no projection head	0.5	1696867561.21944	83	0.216783866286278
no projection head	0.5	1696867566.11455	104	0.213940590620041
no projection head	0.5	1696867570.74657	125	0.211016982793808
no projection head	0.5	1696867575.47334	146	0.213463008403778
no projection head	0.5	1696867580.12528	167	0.215452745556831
no projection head	0.5	1696867584.67527	188	0.214404791593552
no projection head	0.5	1696867589.32827	209	0.216171637177467
no projection head	0.5	1696867593.88724	230	0.216156467795372
no projection head	0.5	1696867598.51225	251	0.21466463804245
no projection head	0.5	1696867603.41343	272	0.215104222297668
no projection head	0.5	1696867608.08239	293	0.213710367679596
no projection head	0.5	1696867613.93766	314	0.21592715382576
no projection head	0.5	1696867618.87065	335	0.220067620277405
no projection head	0.5	1696867623.84225	356	0.219831511378288
no projection head	0.5	1696867628.31224	377	0.220206052064896
no projection head	0.5	1696867633.66829	398	0.219506666064262
no projection head	0.5	1696867638.35031	419	0.219413727521896
no projection head	0.5	1696867643.21429	440	0.218546435236931
no projection head	0.5	1696867647.86529	461	0.225490629673004
no projection head	0.5	1696867652.45524	482	0.218900382518768
no projection head	0.5	1696867657.27403	503	0.215841621160507
no projection head	0.5	1696867662.17005	524	0.219405114650726
no projection head	0.5	1696867667.37914	545	0.221322476863861
no projection head	0.5	1696867672.38583	566	0.220997631549835
no projection head	0.5	1696867677.29836	587	0.223695084452629
no projection head	0.5	1696867682.51235	608	0.22216759622097
no projection head	0.5	1696867687.81539	629	0.220198467373848
no projection head	0.5	1696867692.57151	650	0.220283985137939
no projection head	0.5	1696867698.13559	671	0.221500709652901
no projection head	0.5	1696867702.77415	692	0.220867693424225
no projection head	0.5	1696867707.18014	713	0.21977761387825
no projection head	0.5	1696867711.91715	734	0.217070415616035
no projection head	0.5	1696867716.52509	755	0.219246119260788
no projection head	0.5	1696867721.29411	776	0.218151614069939
no projection head	0.5	1696867725.91309	797	0.216915801167488
no projection head	0.5	1696867730.48208	818	0.216176718473434
no projection head	0.5	1696867735.07904	839	0.216205477714539
no projection head	0.5	1696867739.73703	860	0.216141670942307
no projection head	0.5	1696867744.31266	881	0.218063533306122
no projection head	0.5	1696867749.04725	902	0.213726192712784
no projection head	0.5	1696867754.06382	923	0.216560140252113
no projection head	0.5	1696867759.16781	944	0.217532634735107
no projection head	0.5	1696867764.20388	965	0.218491405248642
no projection head	0.5	1696867769.22494	986	0.218926399946213
no projection head	0.5	1696867774.24805	1007	0.215505748987198
no projection head	0.5	1696867779.19718	1028	0.21835096180439
no projection head	0.5	1696867784.11871	1049	0.215451836585999
no projection head	0.5	1696867789.00566	1070	0.216306135058403
no projection head	0.5	1696867793.75021	1091	0.216146573424339
no projection head	0.5	1696867798.73321	1112	0.216907322406769
no projection head	0.5	1696867804.05979	1133	0.215950429439545
no projection head	0.5	1696867809.18181	1154	0.212877959012985
no projection head	0.5	1696867813.78295	1175	0.213765799999237
no projection head	0.5	1696867818.36594	1196	0.215047270059586
no projection head	0.5	1696867822.95396	1217	0.213279351592064
no projection head	0.5	1696867827.44395	1238	0.214446678757668
no projection head	0.5	1696867831.96694	1259	0.210431277751923
no projection head	0.5	1696867836.36289	1280	0.214991435408592
no projection head	0.5	1696867841.01588	1301	0.213181912899017
no projection head	0.5	1696867845.58288	1322	0.215937957167625
no projection head	0.5	1696867850.09691	1343	0.214729279279709
no projection head	0.5	1696867854.61285	1364	0.212285935878754
no projection head	0.5	1696867859.20003	1385	0.213541775941849
no projection head	0.5	1696867863.84999	1406	0.216149941086769
no projection head	0.5	1696867868.46302	1427	0.213461115956306
no projection head	0.5	1696867873.035	1448	0.215442031621933
no projection head	0.5	1696867877.47396	1469	0.216647729277611
no projection head	0.5	1696867882.28294	1490	0.211165264248848
no projection head	0.5	1696867887.28196	1511	0.223751977086067
no projection head	0.5	1696867891.85892	1532	0.221571370959282
no projection head	0.5	1696867896.77714	1553	0.217104092240334
no projection head	0.5	1696867901.67589	1574	0.21933925151825
no projection head	0.5	1696867906.12487	1595	0.219966322183609
no projection head	0.5	1696867910.66184	1616	0.21588796377182
no projection head	0.5	1696867915.48383	1637	0.221588298678398
no projection head	0.5	1696867920.42482	1658	0.218786269426346
no projection head	0.5	1696867925.39793	1679	0.215417072176933
no projection head	0.5	1696867930.26864	1700	0.22093802690506
no projection head	0.5	1696867934.85463	1721	0.217676416039467
no projection head	0.5	1696867939.41262	1742	0.221428081393242
no projection head	0.5	1696867943.9776	1763	0.217710614204407
no projection head	0.5	1696867948.4686	1784	0.215611517429352
no projection head	0.5	1696867953.04859	1805	0.219377189874649
no projection head	0.5	1696867958.01434	1826	0.215847119688988
no projection head	0.5	1696867962.85979	1847	0.214920818805695
no projection head	0.5	1696867967.81521	1868	0.21741196513176
no projection head	0.5	1696867972.58014	1889	0.216385707259178
no projection head	0.5	1696867977.33113	1910	0.215897664427757
no projection head	0.5	1696867982.20415	1931	0.216248109936714
no projection head	0.5	1696867986.98212	1952	0.219053223729134
no projection head	0.5	1696867991.5331	1973	0.215452343225479
no projection head	0.5	1696867996.17275	1994	0.221319615840912
no projection head	0.5	1696868000.93377	2015	0.214552119374275
no projection head	0.5	1696868006.10077	2036	0.214116007089615
no projection head	0.5	1696868010.62076	2057	0.217228457331657
no projection head	0.5	1696868015.26578	2078	0.215942293405533
no projection head	0.5	1696868019.78774	2099	0.218462646007538
no projection head	0.5	1696868024.52373	2120	0.221895322203636
no projection head	0.5	1696868029.23871	2141	0.223501116037369
no projection head	0.5	1696868033.9587	2162	0.21467125415802
no projection head	0.5	1696868038.83869	2183	0.214404314756393
no projection head	0.5	1696868043.6627	2204	0.216975718736649
no projection head	0.5	1696868048.1557	2225	0.215855211019516
no projection head	0.5	1696868052.64069	2246	0.223126575350761
no projection head	0.5	1696868057.20568	2267	0.223380282521248
no projection head	0.5	1696868062.06342	2288	0.224196031689644
no projection head	0.5	1696868066.73916	2309	0.225586459040642
no projection head	0.5	1696868071.37015	2330	0.227929517626762
no projection head	0.5	1696868076.18011	2351	0.218736708164215
no projection head	0.5	1696868081.19573	2372	0.218748733401299
no projection head	0.5	1696868085.89473	2393	0.223372340202332
no projection head	0.5	1696868090.50268	2414	0.219962656497955
no projection head	0.5	1696868095.20367	2435	0.226362809538841
no projection head	0.5	1696868099.79866	2456	0.216869503259659
no projection head	0.5	1696868104.25268	2477	0.215763568878174
no projection head	0.5	1696868108.81163	2498	0.220031321048737
no projection head	0.5	1696868113.46863	2519	0.218906223773956
no projection head	0.5	1696868118.04561	2540	0.214997097849846
no projection head	0.5	1696868122.7166	2561	0.215622365474701
no projection head	0.5	1696868127.57159	2582	0.219419583678246
no projection head	0.5	1696868132.08758	2603	0.215138837695122
no projection head	0.5	1696868136.6926	2624	0.221077531576157
no projection head	0.5	1696868141.40556	2645	0.216387391090393
no projection head	0.5	1696868146.15654	2666	0.217818453907967
no projection head	0.5	1696868150.76359	2687	0.217974662780762
no projection head	0.5	1696868155.5797	2708	0.226696729660034
no projection head	0.5	1696868160.31371	2729	0.218537986278534
no projection head	0.5	1696868165.24513	2750	0.218845650553703
no projection head	0.5	1696868170.12233	2771	0.216499075293541
no projection head	0.5	1696868174.74035	2792	0.216013699769974
no projection head	0.5	1696868179.32039	2813	0.219132751226425
no projection head	0.5	1696868184.0983	2834	0.216045692563057
no projection head	0.5	1696868188.90014	2855	0.217396840453148
no projection head	0.5	1696868193.84254	2876	0.220451429486275
no projection head	0.5	1696868198.64352	2897	0.220126613974571
no projection head	0.5	1696868203.32251	2918	0.221172109246254
no projection head	0.5	1696868207.92971	2939	0.221085786819458
no projection head	0.5	1696868212.54238	2960	0.21797975897789
no projection head	0.5	1696868217.28334	2981	0.222320631146431
no projection head	0.5	1696868222.19604	3002	0.212845861911774
no projection head	0.5	1696868227.38903	3023	0.220622345805168
no projection head	0.5	1696868232.21405	3044	0.21778267621994
no projection head	0.5	1696868236.90589	3065	0.223073318600655
no projection head	0.5	1696868241.63007	3086	0.220972120761871
no projection head	0.5	1696868246.18507	3107	0.219123765826225
no projection head	0.5	1696868250.76102	3128	0.220155045390129
no projection head	0.5	1696868255.81546	3149	0.227333158254623
no projection head	1	1696868261.46626	20	0.219834491610527
no projection head	1	1696868266.11327	41	0.221222892403603
no projection head	1	1696868270.81126	62	0.221516713500023
no projection head	1	1696868275.56117	83	0.219180092215538
no projection head	1	1696868280.38523	104	0.221079736948013
no projection head	1	1696868285.0573	125	0.219076797366142
no projection head	1	1696868289.95528	146	0.2305748462677
no projection head	1	1696868294.84974	167	0.217505633831024
no projection head	1	1696868299.5277	188	0.217544674873352
no projection head	1	1696868304.62464	209	0.219757050275803
no projection head	1	1696868309.46624	230	0.220956608653069
no projection head	1	1696868314.61227	251	0.225902885198593
no projection head	1	1696868319.34427	272	0.218074053525925
no projection head	1	1696868324.25725	293	0.218163460493088
no projection head	1	1696868329.34932	314	0.215982481837273
no projection head	1	1696868334.5303	335	0.213323622941971
no projection head	1	1696868339.67535	356	0.21673446893692
no projection head	1	1696868344.85583	377	0.221076101064682
no projection head	1	1696868350.18344	398	0.221038058400154
no projection head	1	1696868355.1737	419	0.219027355313301
no projection head	1	1696868360.20425	440	0.218194112181664
no projection head	1	1696868365.36618	461	0.217803090810776
no projection head	1	1696868370.56786	482	0.217598527669907
no projection head	1	1696868375.46657	503	0.219766080379486
no projection head	1	1696868380.40759	524	0.219690799713135
no projection head	1	1696868385.50328	545	0.21925812959671
no projection head	1	1696868390.76263	566	0.220524027943611
no projection head	1	1696868395.68064	587	0.222156584262848
no projection head	1	1696868401.5213	608	0.220828339457512
no projection head	1	1696868406.74296	629	0.221631228923798
no projection head	1	1696868411.73975	650	0.222145587205887
no projection head	1	1696868416.59791	671	0.222013220191002
no projection head	1	1696868421.51457	692	0.222172155976295
no projection head	1	1696868426.3976	713	0.222020953893661
no projection head	1	1696868431.75437	734	0.221110045909882
no projection head	1	1696868436.68789	755	0.220635652542114
no projection head	1	1696868441.31518	776	0.22069787979126
no projection head	1	1696868446.15019	797	0.217896655201912
no projection head	1	1696868450.88619	818	0.218460083007812
no projection head	1	1696868455.58653	839	0.216735750436783
no projection head	1	1696868460.67975	860	0.216373682022095
no projection head	1	1696868465.65632	881	0.215862885117531
no projection head	1	1696868470.18531	902	0.215468645095825
no projection head	1	1696868474.87829	923	0.216235190629959
no projection head	1	1696868479.56628	944	0.217292904853821
no projection head	1	1696868484.25223	965	0.213856279850006
no projection head	1	1696868489.07726	986	0.218200519680977
no projection head	1	1696868493.9976	1007	0.21704974770546
no projection head	1	1696868499.02158	1028	0.216849803924561
no projection head	1	1696868503.66157	1049	0.219078093767166
no projection head	1	1696868508.24356	1070	0.220194220542908
no projection head	1	1696868512.77954	1091	0.216369122266769
no projection head	1	1696868517.6255	1112	0.218688488006592
no projection head	1	1696868522.31952	1133	0.218088835477829
no projection head	1	1696868527.05951	1154	0.22321805357933
no projection head	1	1696868531.90662	1175	0.22079786658287
no projection head	1	1696868536.6396	1196	0.227193340659142
no projection head	1	1696868541.1766	1217	0.22333687543869
no projection head	1	1696868545.97059	1238	0.2244663387537
no projection head	1	1696868550.50258	1259	0.224803894758224
no projection head	1	1696868555.21054	1280	0.224185109138489
no projection head	1	1696868560.13378	1301	0.226070776581764
no projection head	1	1696868565.36377	1322	0.225932016968727
no projection head	1	1696868569.91381	1343	0.227095276117325
no projection head	1	1696868574.7648	1364	0.224981352686882
no projection head	1	1696868579.75034	1385	0.225154310464859
no projection head	1	1696868584.23429	1406	0.225675329566002
no projection head	1	1696868589.04446	1427	0.223999589681625
no projection head	1	1696868593.75399	1448	0.222403198480606
no projection head	1	1696868598.38101	1469	0.222003698348999
no projection head	1	1696868603.16698	1490	0.220747888088226
no projection head	1	1696868608.17661	1511	0.220690667629242
no projection head	1	1696868612.63355	1532	0.220057472586632
no projection head	1	1696868617.30854	1553	0.219751253724098
no projection head	1	1696868621.93156	1574	0.216564491391182
no projection head	1	1696868626.44151	1595	0.216830983757973
no projection head	1	1696868631.2185	1616	0.213855922222137
no projection head	1	1696868636.16706	1637	0.213205337524414
no projection head	1	1696868641.18707	1658	0.211391717195511
no projection head	1	1696868646.00402	1679	0.218265861272812
no projection head	1	1696868650.98482	1700	0.211506545543671
no projection head	1	1696868655.71693	1721	0.212003141641617
no projection head	1	1696868660.28796	1742	0.209244847297668
no projection head	1	1696868664.85795	1763	0.210433691740036
no projection head	1	1696868669.3559	1784	0.210940316319466
no projection head	1	1696868674.37079	1805	0.208921939134598
no projection head	1	1696868679.50356	1826	0.205362677574158
no projection head	1	1696868684.21455	1847	0.203867956995964
no projection head	1	1696868688.96257	1868	0.203997522592545
no projection head	1	1696868693.73956	1889	0.208103105425835
no projection head	1	1696868698.67751	1910	0.205903708934784
no projection head	1	1696868703.93365	1931	0.207094252109528
no projection head	1	1696868708.67199	1952	0.207480102777481
no projection head	1	1696868713.33351	1973	0.203154444694519
no projection head	1	1696868717.96843	1994	0.208400905132294
no projection head	1	1696868722.69339	2015	0.203765660524368
no projection head	1	1696868727.4611	2036	0.203403070569038
no projection head	1	1696868732.31008	2057	0.20486131310463
no projection head	1	1696868737.12975	2078	0.202837854623795
no projection head	1	1696868741.99066	2099	0.203207463026047
no projection head	1	1696868746.94763	2120	0.20506563782692
no projection head	1	1696868751.97021	2141	0.20697495341301
no projection head	1	1696868756.68023	2162	0.200125247240067
no projection head	1	1696868761.99575	2183	0.208727315068245
no projection head	1	1696868767.10973	2204	0.201488345861435
no projection head	1	1696868771.98719	2225	0.202454894781113
no projection head	1	1696868776.59928	2246	0.201927185058594
no projection head	1	1696868781.2564	2267	0.206644281744957
no projection head	1	1696868785.99239	2288	0.204456612467766
no projection head	1	1696868790.62138	2309	0.207064166665077
no projection head	1	1696868795.29137	2330	0.203107684850693
no projection head	1	1696868800.05139	2351	0.202226534485817
no projection head	1	1696868804.8895	2372	0.201804548501968
no projection head	1	1696868809.81821	2393	0.203309774398804
no projection head	1	1696868814.83842	2414	0.199783027172089
no projection head	1	1696868819.61396	2435	0.200675934553146
no projection head	1	1696868824.26096	2456	0.204365998506546
no projection head	1	1696868829.17394	2477	0.203294605016708
no projection head	1	1696868834.00189	2498	0.201842591166496
no projection head	1	1696868838.75988	2519	0.202939882874489
no projection head	1	1696868843.65387	2540	0.204469487071037
no projection head	1	1696868848.20889	2561	0.201104864478111
no projection head	1	1696868852.91188	2582	0.200873777270317
no projection head	1	1696868857.51587	2603	0.202061057090759
no projection head	1	1696868862.24682	2624	0.204734981060028
no projection head	1	1696868866.98081	2645	0.203773468732834
no projection head	1	1696868871.94084	2666	0.203653186559677
no projection head	1	1696868876.83557	2687	0.201837986707687
no projection head	1	1696868882.10352	2708	0.20210987329483
no projection head	1	1696868886.90555	2729	0.203183576464653
no projection head	1	1696868891.7175	2750	0.201396033167839
no projection head	1	1696868896.40052	2771	0.210323855280876
no projection head	1	1696868901.29951	2792	0.206771120429039
no projection head	1	1696868905.97439	2813	0.208338424563408
no projection head	1	1696868910.55741	2834	0.205120831727982
no projection head	1	1696868915.2054	2855	0.207608044147491
no projection head	1	1696868919.93164	2876	0.207303687930107
no projection head	1	1696868924.56163	2897	0.208681151270866
no projection head	1	1696868929.23261	2918	0.207752257585526
no projection head	1	1696868933.7726	2939	0.206876561045647
no projection head	1	1696868938.41659	2960	0.206664323806763
no projection head	1	1696868943.05561	2981	0.207820534706116
no projection head	1	1696868947.50057	3002	0.20651513338089
no projection head	1	1696868952.09759	3023	0.204141706228256
no projection head	1	1696868956.69455	3044	0.207762703299522
no projection head	1	1696868961.23557	3065	0.207905292510986
no projection head	1	1696868965.79556	3086	0.208205163478851
no projection head	1	1696868970.34952	3107	0.208386301994324
no projection head	1	1696868974.73754	3128	0.208629190921783
no projection head	1	1696868979.2635	3149	0.209160268306732
no projection head	5	1696868983.9525	20	0.216123878955841
no projection head	5	1696868988.4425	41	0.214550793170929
no projection head	5	1696868992.9965	62	0.222280994057655
no projection head	5	1696868997.89146	83	0.221271395683289
no projection head	5	1696869002.33345	104	0.22062660753727
no projection head	5	1696869006.91743	125	0.216599330306053
no projection head	5	1696869011.45143	146	0.219495207071304
no projection head	5	1696869015.93141	167	0.216556280851364
no projection head	5	1696869020.4774	188	0.217395007610321
no projection head	5	1696869024.87939	209	0.218926280736923
no projection head	5	1696869029.56745	230	0.222490802407265
no projection head	5	1696869034.32641	251	0.218828216195107
no projection head	5	1696869038.8294	272	0.221112757921219
no projection head	5	1696869043.42739	293	0.222183361649513
no projection head	5	1696869048.09838	314	0.22442290186882
no projection head	5	1696869052.64737	335	0.220224633812904
no projection head	5	1696869057.31841	356	0.218656241893768
no projection head	5	1696869061.96938	377	0.215273752808571
no projection head	5	1696869066.69383	398	0.217085033655167
no projection head	5	1696869071.57191	419	0.21506904065609
no projection head	5	1696869076.51456	440	0.214584022760391
no projection head	5	1696869081.43904	461	0.214621469378471
no projection head	5	1696869086.10299	482	0.21864315867424
no projection head	5	1696869091.59449	503	0.213529393076897
no projection head	5	1696869096.45304	524	0.212690100073814
no projection head	5	1696869101.23701	545	0.210510179400444
no projection head	5	1696869105.996	566	0.209558933973312
no projection head	5	1696869110.72303	587	0.208822786808014
no projection head	5	1696869115.68798	608	0.20433047413826
no projection head	5	1696869120.40997	629	0.207458466291428
no projection head	5	1696869125.10931	650	0.203366965055466
no projection head	5	1696869129.82774	671	0.205207794904709
no projection head	5	1696869134.49073	692	0.210002228617668
no projection head	5	1696869138.97772	713	0.212129309773445
no projection head	5	1696869143.59671	734	0.210974961519241
no projection head	5	1696869148.28433	755	0.206013768911362
no projection head	5	1696869153.05228	776	0.209597498178482
no projection head	5	1696869157.70027	797	0.209834426641464
no projection head	5	1696869162.38526	818	0.211614906787872
no projection head	5	1696869167.29928	839	0.207146257162094
no projection head	5	1696869171.97124	860	0.212066173553467
no projection head	5	1696869176.90023	881	0.208635285496712
no projection head	5	1696869181.51422	902	0.206106677651405
no projection head	5	1696869186.36425	923	0.20622181892395
no projection head	5	1696869191.41213	944	0.207595303654671
no projection head	5	1696869196.36153	965	0.205274313688278
no projection head	5	1696869200.9785	986	0.202493116259575
no projection head	5	1696869205.67949	1007	0.204083740711212
no projection head	5	1696869210.39948	1028	0.201534941792488
no projection head	5	1696869214.96247	1049	0.201077431440353
no projection head	5	1696869219.59846	1070	0.203902140259743
no projection head	5	1696869224.10445	1091	0.199882254004478
no projection head	5	1696869228.69147	1112	0.198256582021713
no projection head	5	1696869233.72043	1133	0.202067077159882
no projection head	5	1696869238.59147	1154	0.200473070144653
no projection head	5	1696869243.73189	1175	0.201854884624481
no projection head	5	1696869248.84247	1196	0.201970413327217
no projection head	5	1696869253.85146	1217	0.200397431850433
no projection head	5	1696869258.41045	1238	0.199604272842407
no projection head	5	1696869263.28347	1259	0.203182488679886
no projection head	5	1696869268.04904	1280	0.196612477302551
no projection head	5	1696869272.81003	1301	0.198931902647018
no projection head	5	1696869277.79309	1322	0.1937136054039
no projection head	5	1696869282.50004	1343	0.200690552592278
no projection head	5	1696869287.21358	1364	0.201139748096466
no projection head	5	1696869292.24245	1385	0.200615108013153
no projection head	5	1696869297.4312	1406	0.202682316303253
no projection head	5	1696869302.08649	1427	0.200001582503319
no projection head	5	1696869307.00993	1448	0.196123898029327
no projection head	5	1696869311.72492	1469	0.202212065458298
no projection head	5	1696869316.54194	1490	0.195805460214615
no projection head	5	1696869321.4359	1511	0.19723616540432
no projection head	5	1696869326.20773	1532	0.195925951004028
no projection head	5	1696869330.93745	1553	0.198769435286522
no projection head	5	1696869335.79445	1574	0.19832581281662
no projection head	5	1696869340.53155	1595	0.198685854673386
no projection head	5	1696869345.13754	1616	0.197139173746109
no projection head	5	1696869349.82857	1637	0.197010323405266
no projection head	5	1696869354.86756	1658	0.197848618030548
no projection head	5	1696869359.49555	1679	0.197421282529831
no projection head	5	1696869364.13954	1700	0.200168639421463
no projection head	5	1696869368.86556	1721	0.197866886854172
no projection head	5	1696869373.45452	1742	0.201695695519447
no projection head	5	1696869378.18351	1763	0.198017045855522
no projection head	5	1696869382.80351	1784	0.203027129173279
no projection head	5	1696869387.64166	1805	0.200266376137733
no projection head	5	1696869392.49864	1826	0.201763391494751
no projection head	5	1696869397.20663	1847	0.205966874957085
no projection head	5	1696869401.94462	1868	0.203498065471649
no projection head	5	1696869406.66761	1889	0.204863518476486
no projection head	5	1696869411.4216	1910	0.203271016478539
no projection head	5	1696869416.15059	1931	0.20540526509285
no projection head	5	1696869420.95861	1952	0.201222166419029
no projection head	5	1696869425.78257	1973	0.204251155257225
no projection head	5	1696869430.56256	1994	0.20499461889267
no projection head	5	1696869435.55968	2015	0.200516015291214
no projection head	5	1696869440.6358	2036	0.204969689249992
no projection head	5	1696869445.4218	2057	0.20722384750843
no projection head	5	1696869450.12282	2078	0.203853070735931
no projection head	5	1696869454.93606	2099	0.20371612906456
no projection head	5	1696869459.54408	2120	0.207459703087807
no projection head	5	1696869464.45605	2141	0.203278869390488
no projection head	5	1696869469.08104	2162	0.206919103860855
no projection head	5	1696869474.18703	2183	0.203791007399559
no projection head	5	1696869479.03902	2204	0.20971043407917
no projection head	5	1696869483.84501	2225	0.210930332541466
no projection head	5	1696869488.66999	2246	0.208146497607231
no projection head	5	1696869493.27701	2267	0.20873686671257
no projection head	5	1696869497.889	2288	0.213400587439537
no projection head	5	1696869502.55396	2309	0.203140288591385
no projection head	5	1696869507.17698	2330	0.212765514850616
no projection head	5	1696869512.03757	2351	0.208044171333313
no projection head	5	1696869516.64895	2372	0.208680555224419
no projection head	5	1696869521.50786	2393	0.209393471479416
no projection head	5	1696869526.23685	2414	0.207508146762848
no projection head	5	1696869531.03184	2435	0.208002179861069
no projection head	5	1696869536.08286	2456	0.208122774958611
no projection head	5	1696869540.89181	2477	0.205254018306732
no projection head	5	1696869545.53497	2498	0.206368014216423
no projection head	5	1696869550.59527	2519	0.206514313817024
no projection head	5	1696869555.43274	2540	0.209128364920616
no projection head	5	1696869559.95773	2561	0.212466955184937
no projection head	5	1696869564.56672	2582	0.213758587837219
no projection head	5	1696869569.07471	2603	0.210468232631683
no projection head	5	1696869573.65469	2624	0.210683852434158
no projection head	5	1696869578.57566	2645	0.208655640482903
no projection head	5	1696869583.78115	2666	0.206696316599846
no projection head	5	1696869588.8649	2687	0.211147710680962
no projection head	5	1696869594.2033	2708	0.205258429050446
no projection head	5	1696869599.52637	2729	0.211394295096397
no projection head	5	1696869604.65442	2750	0.209960505366325
no projection head	5	1696869609.6184	2771	0.208547532558441
no projection head	5	1696869614.48936	2792	0.206200242042542
no projection head	5	1696869619.15135	2813	0.209845826029778
no projection head	5	1696869624.21134	2834	0.210064128041267
no projection head	5	1696869629.55247	2855	0.20848023891449
no projection head	5	1696869634.61942	2876	0.206735953688622
no projection head	5	1696869639.89337	2897	0.208737298846245
no projection head	5	1696869644.82406	2918	0.208116382360458
no projection head	5	1696869649.91986	2939	0.209984287619591
no projection head	5	1696869654.83492	2960	0.207754775881767
no projection head	5	1696869659.67791	2981	0.207832753658295
no projection head	5	1696869664.59089	3002	0.205211013555527
no projection head	5	1696869669.46685	3023	0.206512928009033
no projection head	5	1696869674.52493	3044	0.206388339400291
no projection head	5	1696869679.46645	3065	0.20162308216095
no projection head	5	1696869684.22546	3086	0.209416851401329
no projection head	5	1696869689.02042	3107	0.20074400305748
no projection head	5	1696869693.65341	3128	0.204510450363159
no projection head	5	1696869698.33839	3149	0.204175606369972
projection head output size = 128	0.05	1696858862.01246	20	0.21613909304142
projection head output size = 128	0.05	1696858866.31063	41	0.21467787027359
projection head output size = 128	0.05	1696858870.60466	62	0.212787389755249
projection head output size = 128	0.05	1696858874.83514	83	0.211963504552841
projection head output size = 128	0.05	1696858878.98949	104	0.216071411967278
projection head output size = 128	0.05	1696858883.53389	125	0.214415520429611
projection head output size = 128	0.05	1696858887.72136	146	0.215779259800911
projection head output size = 128	0.05	1696858891.903	167	0.214361891150475
projection head output size = 128	0.05	1696858896.22099	188	0.216259375214577
projection head output size = 128	0.05	1696858900.88997	209	0.215137422084808
projection head output size = 128	0.05	1696858906.00577	230	0.215394169092178
projection head output size = 128	0.05	1696858910.68606	251	0.2146957218647
projection head output size = 128	0.05	1696858916.11007	272	0.214868545532227
projection head output size = 128	0.05	1696858920.36364	293	0.211207255721092
projection head output size = 128	0.05	1696858924.69862	314	0.214807391166687
projection head output size = 128	0.05	1696858928.93413	335	0.215677857398987
projection head output size = 128	0.05	1696858933.10746	356	0.217165768146515
projection head output size = 128	0.05	1696858937.21132	377	0.217376187443733
projection head output size = 128	0.05	1696858941.79068	398	0.218412607908249
projection head output size = 128	0.05	1696858946.75267	419	0.219860151410103
projection head output size = 128	0.05	1696858951.17462	440	0.219666212797165
projection head output size = 128	0.05	1696858955.74903	461	0.219067066907883
projection head output size = 128	0.05	1696858961.23254	482	0.220183610916138
projection head output size = 128	0.05	1696858966.67827	503	0.222755268216133
projection head output size = 128	0.05	1696858971.22222	524	0.218791082501411
projection head output size = 128	0.05	1696858976.14609	545	0.226398095488548
projection head output size = 128	0.05	1696858981.86066	566	0.22359736263752
projection head output size = 128	0.05	1696858987.16604	587	0.228299006819725
projection head output size = 128	0.05	1696858992.54706	608	0.226096987724304
projection head output size = 128	0.05	1696858997.69504	629	0.23124772310257
projection head output size = 128	0.05	1696859002.50403	650	0.226732209324837
projection head output size = 128	0.05	1696859007.29201	671	0.226176545023918
projection head output size = 128	0.05	1696859012.17797	692	0.235501110553741
projection head output size = 128	0.05	1696859017.08299	713	0.239563494920731
projection head output size = 128	0.05	1696859022.19502	734	0.228617459535599
projection head output size = 128	0.05	1696859027.71334	755	0.232395201921463
projection head output size = 128	0.05	1696859032.83932	776	0.232395231723785
projection head output size = 128	0.05	1696859037.83431	797	0.231259047985077
projection head output size = 128	0.05	1696859042.80031	818	0.241756916046143
projection head output size = 128	0.05	1696859047.85128	839	0.240777343511581
projection head output size = 128	0.05	1696859053.01522	860	0.245341330766678
projection head output size = 128	0.05	1696859058.31597	881	0.23577992618084
projection head output size = 128	0.05	1696859063.41194	902	0.240772068500519
projection head output size = 128	0.05	1696859069.08106	923	0.235394656658173
projection head output size = 128	0.05	1696859074.11602	944	0.235169351100922
projection head output size = 128	0.05	1696859079.21103	965	0.23881533741951
projection head output size = 128	0.05	1696859083.77902	986	0.236928150057793
projection head output size = 128	0.05	1696859088.54401	1007	0.244504615664482
projection head output size = 128	0.05	1696859093.04996	1028	0.24822698533535
projection head output size = 128	0.05	1696859098.31695	1049	0.231691658496857
projection head output size = 128	0.05	1696859103.50794	1070	0.239282876253128
projection head output size = 128	0.05	1696859108.91896	1091	0.231744229793549
projection head output size = 128	0.05	1696859114.78599	1112	0.231662824749947
projection head output size = 128	0.05	1696859119.82798	1133	0.236106783151627
projection head output size = 128	0.05	1696859124.86201	1154	0.237535744905472
projection head output size = 128	0.05	1696859129.56996	1175	0.22410537302494
projection head output size = 128	0.05	1696859134.62195	1196	0.226566642522812
projection head output size = 128	0.05	1696859139.59793	1217	0.231472671031952
projection head output size = 128	0.05	1696859144.62395	1238	0.233565345406532
projection head output size = 128	0.05	1696859149.81594	1259	0.243056088685989
projection head output size = 128	0.05	1696859154.79592	1280	0.245285764336586
projection head output size = 128	0.05	1696859159.80388	1301	0.246666520833969
projection head output size = 128	0.05	1696859164.7109	1322	0.238846346735954
projection head output size = 128	0.05	1696859169.55486	1343	0.23972199857235
projection head output size = 128	0.05	1696859174.41287	1364	0.241850316524506
projection head output size = 128	0.05	1696859179.21887	1385	0.233855530619621
projection head output size = 128	0.05	1696859184.26882	1406	0.234913393855095
projection head output size = 128	0.05	1696859189.22381	1427	0.234404742717743
projection head output size = 128	0.05	1696859194.27882	1448	0.238401114940643
projection head output size = 128	0.05	1696859199.40478	1469	0.230495929718018
projection head output size = 128	0.05	1696859203.9318	1490	0.24307119846344
projection head output size = 128	0.05	1696859208.38076	1511	0.231154873967171
projection head output size = 128	0.05	1696859212.80675	1532	0.235779881477356
projection head output size = 128	0.05	1696859217.60873	1553	0.244913592934608
projection head output size = 128	0.05	1696859222.23328	1574	0.241332188248634
projection head output size = 128	0.05	1696859227.11463	1595	0.243803605437279
projection head output size = 128	0.05	1696859232.4745	1616	0.230207249522209
projection head output size = 128	0.05	1696859237.01351	1637	0.228736013174057
projection head output size = 128	0.05	1696859241.62845	1658	0.235503166913986
projection head output size = 128	0.05	1696859246.19049	1679	0.23873969912529
projection head output size = 128	0.05	1696859250.71946	1700	0.243643403053284
projection head output size = 128	0.05	1696859255.21241	1721	0.23771607875824
projection head output size = 128	0.05	1696859259.7314	1742	0.238370105624199
projection head output size = 128	0.05	1696859264.19542	1763	0.242780044674873
projection head output size = 128	0.05	1696859269.0431	1784	0.237375751137733
projection head output size = 128	0.05	1696859273.74911	1805	0.234020903706551
projection head output size = 128	0.05	1696859278.39007	1826	0.240044504404068
projection head output size = 128	0.05	1696859283.92205	1847	0.231500297784805
projection head output size = 128	0.05	1696859288.49608	1868	0.235031768679619
projection head output size = 128	0.05	1696859293.44203	1889	0.231474548578262
projection head output size = 128	0.05	1696859297.86002	1910	0.232990682125092
projection head output size = 128	0.05	1696859302.53601	1931	0.230134263634682
projection head output size = 128	0.05	1696859307.24903	1952	0.232072785496712
projection head output size = 128	0.05	1696859311.89198	1973	0.231396421790123
projection head output size = 128	0.05	1696859316.41798	1994	0.235189944505692
projection head output size = 128	0.05	1696859320.92699	2015	0.233660981059074
projection head output size = 128	0.05	1696859325.50095	2036	0.239551827311516
projection head output size = 128	0.05	1696859330.25594	2057	0.241088405251503
projection head output size = 128	0.05	1696859334.67293	2078	0.241964668035507
projection head output size = 128	0.05	1696859339.14092	2099	0.239228785037994
projection head output size = 128	0.05	1696859343.81495	2120	0.244155615568161
projection head output size = 128	0.05	1696859348.33689	2141	0.240399062633514
projection head output size = 128	0.05	1696859352.81491	2162	0.247623711824417
projection head output size = 128	0.05	1696859357.29087	2183	0.249531030654907
projection head output size = 128	0.05	1696859361.87586	2204	0.243894323706627
projection head output size = 128	0.05	1696859366.73685	2225	0.246921718120575
projection head output size = 128	0.05	1696859371.75124	2246	0.243951991200447
projection head output size = 128	0.05	1696859376.52871	2267	0.26172399520874
projection head output size = 128	0.05	1696859381.36873	2288	0.240216255187988
projection head output size = 128	0.05	1696859386.58972	2309	0.237880945205688
projection head output size = 128	0.05	1696859391.40568	2330	0.233179658651352
projection head output size = 128	0.05	1696859396.65467	2351	0.237920418381691
projection head output size = 128	0.05	1696859401.90265	2372	0.25730574131012
projection head output size = 128	0.05	1696859407.17365	2393	0.248170092701912
projection head output size = 128	0.05	1696859412.07868	2414	0.252225488424301
projection head output size = 128	0.05	1696859416.70964	2435	0.246097877621651
projection head output size = 128	0.05	1696859421.30761	2456	0.247803896665573
projection head output size = 128	0.05	1696859426.5606	2477	0.233614355325699
projection head output size = 128	0.05	1696859431.26159	2498	0.230637520551682
projection head output size = 128	0.05	1696859435.91562	2519	0.238546967506409
projection head output size = 128	0.05	1696859440.60061	2540	0.238925874233246
projection head output size = 128	0.05	1696859445.75455	2561	0.239875718951225
projection head output size = 128	0.05	1696859450.58354	2582	0.245828434824944
projection head output size = 128	0.05	1696859455.70697	2603	0.250439494848251
projection head output size = 128	0.05	1696859460.92398	2624	0.246103972196579
projection head output size = 128	0.05	1696859466.16997	2645	0.242546081542969
projection head output size = 128	0.05	1696859470.81592	2666	0.255001336336136
projection head output size = 128	0.05	1696859475.47591	2687	0.246434599161148
projection head output size = 128	0.05	1696859480.56593	2708	0.245368286967278
projection head output size = 128	0.05	1696859486.20793	2729	0.246975213289261
projection head output size = 128	0.05	1696859491.77287	2750	0.240903496742249
projection head output size = 128	0.05	1696859497.04921	2771	0.248822212219238
projection head output size = 128	0.05	1696859501.90516	2792	0.240638568997383
projection head output size = 128	0.05	1696859506.78715	2813	0.241202786564827
projection head output size = 128	0.05	1696859511.57618	2834	0.2426827698946
projection head output size = 128	0.05	1696859516.06114	2855	0.242951259016991
projection head output size = 128	0.05	1696859520.92113	2876	0.249346777796745
projection head output size = 128	0.05	1696859526.63011	2897	0.248593389987946
projection head output size = 128	0.05	1696859531.85113	2918	0.242027014493942
projection head output size = 128	0.05	1696859536.74711	2939	0.247924640774727
projection head output size = 128	0.05	1696859541.73071	2960	0.247183978557587
projection head output size = 128	0.05	1696859546.5814	2981	0.242021113634109
projection head output size = 128	0.05	1696859551.90964	3002	0.244340643286705
projection head output size = 128	0.05	1696859556.71462	3023	0.246520131826401
projection head output size = 128	0.05	1696859561.92853	3044	0.238175898790359
projection head output size = 128	0.05	1696859567.3567	3065	0.248228311538696
projection head output size = 128	0.05	1696859573.86873	3086	0.242212742567062
projection head output size = 128	0.05	1696859578.89721	3107	0.240318939089775
projection head output size = 128	0.05	1696859584.4782	3128	0.238908231258392
projection head output size = 128	0.05	1696859589.1862	3149	0.242294445633888
projection head output size = 128	0.1	1696859594.34924	20	0.222491547465324
projection head output size = 128	0.1	1696859600.23347	41	0.217541068792343
projection head output size = 128	0.1	1696859605.91	62	0.217079982161522
projection head output size = 128	0.1	1696859610.97398	83	0.220581531524658
projection head output size = 128	0.1	1696859615.81194	104	0.2191192060709
projection head output size = 128	0.1	1696859620.63266	125	0.219546601176262
projection head output size = 128	0.1	1696859626.65564	146	0.218751147389412
projection head output size = 128	0.1	1696859631.22263	167	0.21989344060421
projection head output size = 128	0.1	1696859636.02163	188	0.217685669660568
projection head output size = 128	0.1	1696859640.78265	209	0.217481136322021
projection head output size = 128	0.1	1696859645.5516	230	0.212956249713898
projection head output size = 128	0.1	1696859650.13459	251	0.214488461613655
projection head output size = 128	0.1	1696859654.80458	272	0.214652806520462
projection head output size = 128	0.1	1696859659.73157	293	0.211502194404602
projection head output size = 128	0.1	1696859664.48055	314	0.208879187703133
projection head output size = 128	0.1	1696859669.69312	335	0.209816798567772
projection head output size = 128	0.1	1696859674.5601	356	0.208499416708946
projection head output size = 128	0.1	1696859679.42209	377	0.204643920063972
projection head output size = 128	0.1	1696859684.63611	398	0.206954821944237
projection head output size = 128	0.1	1696859689.39007	419	0.209295079112053
projection head output size = 128	0.1	1696859693.96005	440	0.206597864627838
projection head output size = 128	0.1	1696859698.67707	461	0.206886067986488
projection head output size = 128	0.1	1696859703.65806	482	0.207781389355659
projection head output size = 128	0.1	1696859708.33404	503	0.20562881231308
projection head output size = 128	0.1	1696859713.21304	524	0.211064726114273
projection head output size = 128	0.1	1696859718.27111	545	0.211797162890434
projection head output size = 128	0.1	1696859723.62576	566	0.213960438966751
projection head output size = 128	0.1	1696859728.68483	587	0.212466537952423
projection head output size = 128	0.1	1696859733.20684	608	0.210379347205162
projection head output size = 128	0.1	1696859737.63881	629	0.209719091653824
projection head output size = 128	0.1	1696859742.11282	650	0.20494344830513
projection head output size = 128	0.1	1696859746.62779	671	0.212624669075012
projection head output size = 128	0.1	1696859751.50378	692	0.210744708776474
projection head output size = 128	0.1	1696859756.65876	713	0.21152052283287
projection head output size = 128	0.1	1696859761.10678	734	0.208284467458725
projection head output size = 128	0.1	1696859765.59074	755	0.213982790708542
projection head output size = 128	0.1	1696859770.11076	776	0.213884249329567
projection head output size = 128	0.1	1696859774.54772	797	0.215286731719971
projection head output size = 128	0.1	1696859779.00871	818	0.218762069940567
projection head output size = 128	0.1	1696859783.4847	839	0.216593265533447
projection head output size = 128	0.1	1696859787.97668	860	0.216210812330246
projection head output size = 128	0.1	1696859792.52867	881	0.217128306627274
projection head output size = 128	0.1	1696859797.09566	902	0.210080057382584
projection head output size = 128	0.1	1696859801.62065	923	0.208416342735291
projection head output size = 128	0.1	1696859806.41164	944	0.209672376513481
projection head output size = 128	0.1	1696859810.97963	965	0.209195151925087
projection head output size = 128	0.1	1696859815.52864	986	0.205644607543945
projection head output size = 128	0.1	1696859820.0326	1007	0.209491908550262
projection head output size = 128	0.1	1696859824.5116	1028	0.209771320223808
projection head output size = 128	0.1	1696859829.31758	1049	0.210023671388626
projection head output size = 128	0.1	1696859833.90557	1070	0.206129968166351
projection head output size = 128	0.1	1696859838.39359	1091	0.204551875591278
projection head output size = 128	0.1	1696859843.04655	1112	0.210540100932121
projection head output size = 128	0.1	1696859847.68253	1133	0.210726425051689
projection head output size = 128	0.1	1696859852.20252	1154	0.21270614862442
projection head output size = 128	0.1	1696859856.90856	1175	0.213472291827202
projection head output size = 128	0.1	1696859863.03285	1196	0.216061651706696
projection head output size = 128	0.1	1696859867.95494	1217	0.210047900676727
projection head output size = 128	0.1	1696859873.21521	1238	0.216850370168686
projection head output size = 128	0.1	1696859878.52717	1259	0.21178662776947
projection head output size = 128	0.1	1696859883.44547	1280	0.210831210017204
projection head output size = 128	0.1	1696859888.54134	1301	0.214064583182335
projection head output size = 128	0.1	1696859893.6053	1322	0.204688459634781
projection head output size = 128	0.1	1696859898.58529	1343	0.209143429994583
projection head output size = 128	0.1	1696859903.52595	1364	0.206865966320038
projection head output size = 128	0.1	1696859908.50422	1385	0.202238827943802
projection head output size = 128	0.1	1696859913.43833	1406	0.205457121133804
projection head output size = 128	0.1	1696859918.34259	1427	0.211734235286713
projection head output size = 128	0.1	1696859923.15904	1448	0.209346801042557
projection head output size = 128	0.1	1696859928.11008	1469	0.206673741340637
projection head output size = 128	0.1	1696859932.85988	1490	0.208946853876114
projection head output size = 128	0.1	1696859937.72187	1511	0.208794444799423
projection head output size = 128	0.1	1696859942.75687	1532	0.209216967225075
projection head output size = 128	0.1	1696859947.82717	1553	0.211209133267403
projection head output size = 128	0.1	1696859952.90062	1574	0.211589097976685
projection head output size = 128	0.1	1696859957.84403	1595	0.213493600487709
projection head output size = 128	0.1	1696859963.50212	1616	0.212127387523651
projection head output size = 128	0.1	1696859968.84414	1637	0.211371138691902
projection head output size = 128	0.1	1696859973.63509	1658	0.209675461053848
projection head output size = 128	0.1	1696859978.90352	1679	0.213646307587624
projection head output size = 128	0.1	1696859984.03453	1700	0.215615689754486
projection head output size = 128	0.1	1696859988.85677	1721	0.212517157196999
projection head output size = 128	0.1	1696859993.90992	1742	0.211102694272995
projection head output size = 128	0.1	1696859998.63191	1763	0.210371047258377
projection head output size = 128	0.1	1696860003.21993	1784	0.205917730927467
projection head output size = 128	0.1	1696860007.96489	1805	0.220247954130173
projection head output size = 128	0.1	1696860013.29998	1826	0.207329317927361
projection head output size = 128	0.1	1696860018.61874	1847	0.210326969623566
projection head output size = 128	0.1	1696860024.26799	1868	0.21301132440567
projection head output size = 128	0.1	1696860029.30506	1889	0.213181436061859
projection head output size = 128	0.1	1696860034.14227	1910	0.207927480340004
projection head output size = 128	0.1	1696860038.64328	1931	0.206826955080032
projection head output size = 128	0.1	1696860043.13827	1952	0.205264732241631
projection head output size = 128	0.1	1696860047.60326	1973	0.211336493492126
projection head output size = 128	0.1	1696860051.98825	1994	0.211699575185776
projection head output size = 128	0.1	1696860056.49024	2015	0.211915031075478
projection head output size = 128	0.1	1696860060.95022	2036	0.212433680891991
projection head output size = 128	0.1	1696860065.41119	2057	0.210846111178398
projection head output size = 128	0.1	1696860069.96117	2078	0.211453348398209
projection head output size = 128	0.1	1696860074.47116	2099	0.206321746110916
projection head output size = 128	0.1	1696860078.96818	2120	0.209626823663712
projection head output size = 128	0.1	1696860083.41117	2141	0.211688280105591
projection head output size = 128	0.1	1696860087.85216	2162	0.214212968945503
projection head output size = 128	0.1	1696860092.34612	2183	0.211331725120544
projection head output size = 128	0.1	1696860096.76111	2204	0.209671780467033
projection head output size = 128	0.1	1696860101.2471	2225	0.210870340466499
projection head output size = 128	0.1	1696860105.93796	2246	0.212364614009857
projection head output size = 128	0.1	1696860110.79695	2267	0.213491842150688
projection head output size = 128	0.1	1696860115.72995	2288	0.211241573095322
projection head output size = 128	0.1	1696860120.15093	2309	0.214425891637802
projection head output size = 128	0.1	1696860124.77595	2330	0.220297053456306
projection head output size = 128	0.1	1696860129.26091	2351	0.217945128679276
projection head output size = 128	0.1	1696860133.7349	2372	0.216456711292267
projection head output size = 128	0.1	1696860138.12589	2393	0.216241985559464
projection head output size = 128	0.1	1696860142.77088	2414	0.213267356157303
projection head output size = 128	0.1	1696860147.53286	2435	0.212809085845947
projection head output size = 128	0.1	1696860152.03985	2456	0.208672046661377
projection head output size = 128	0.1	1696860156.51887	2477	0.216408833861351
projection head output size = 128	0.1	1696860161.01183	2498	0.219334483146667
projection head output size = 128	0.1	1696860165.48185	2519	0.214204296469688
projection head output size = 128	0.1	1696860169.95181	2540	0.213569611310959
projection head output size = 128	0.1	1696860174.4538	2561	0.211944460868835
projection head output size = 128	0.1	1696860178.96379	2582	0.214656472206116
projection head output size = 128	0.1	1696860183.81978	2603	0.214695155620575
projection head output size = 128	0.1	1696860188.3288	2624	0.211055129766464
projection head output size = 128	0.1	1696860192.79879	2645	0.209713608026505
projection head output size = 128	0.1	1696860197.28675	2666	0.20977982878685
projection head output size = 128	0.1	1696860201.76073	2687	0.211229726672173
projection head output size = 128	0.1	1696860206.47072	2708	0.208684667944908
projection head output size = 128	0.1	1696860211.02571	2729	0.213204354047775
projection head output size = 128	0.1	1696860215.8857	2750	0.214574366807938
projection head output size = 128	0.1	1696860220.52869	2771	0.212035194039345
projection head output size = 128	0.1	1696860224.97969	2792	0.213692769408226
projection head output size = 128	0.1	1696860229.45368	2813	0.211251795291901
projection head output size = 128	0.1	1696860233.96671	2834	0.214298278093338
projection head output size = 128	0.1	1696860238.44066	2855	0.215579062700272
projection head output size = 128	0.1	1696860242.83965	2876	0.217010572552681
projection head output size = 128	0.1	1696860247.34567	2897	0.217151582241058
projection head output size = 128	0.1	1696860251.80866	2918	0.215405121445656
projection head output size = 128	0.1	1696860256.60756	2939	0.213609740138054
projection head output size = 128	0.1	1696860262.54153	2960	0.211845487356186
projection head output size = 128	0.1	1696860267.8225	2981	0.215901985764503
projection head output size = 128	0.1	1696860273.65761	3002	0.218019545078278
projection head output size = 128	0.1	1696860278.8546	3023	0.211017832159996
projection head output size = 128	0.1	1696860283.68658	3044	0.212303295731544
projection head output size = 128	0.1	1696860288.67074	3065	0.214416772127151
projection head output size = 128	0.1	1696860293.85573	3086	0.212124317884445
projection head output size = 128	0.1	1696860299.38653	3107	0.214786112308502
projection head output size = 128	0.1	1696860304.07952	3128	0.218951433897018
projection head output size = 128	0.1	1696860308.6075	3149	0.211991414427757
projection head output size = 128	0.5	1696860313.2145	20	0.217711463570595
projection head output size = 128	0.5	1696860317.86453	41	0.216736406087875
projection head output size = 128	0.5	1696860322.41451	62	0.220845177769661
projection head output size = 128	0.5	1696860326.92046	83	0.220507368445396
projection head output size = 128	0.5	1696860331.38848	104	0.218900978565216
projection head output size = 128	0.5	1696860335.96347	125	0.230706244707108
projection head output size = 128	0.5	1696860340.78043	146	0.222260713577271
projection head output size = 128	0.5	1696860345.27042	167	0.222299084067345
projection head output size = 128	0.5	1696860349.74141	188	0.217775046825409
projection head output size = 128	0.5	1696860354.98049	209	0.217233017086983
projection head output size = 128	0.5	1696860360.74267	230	0.216397851705551
projection head output size = 128	0.5	1696860365.93269	251	0.21293306350708
projection head output size = 128	0.5	1696860370.49865	272	0.214092180132866
projection head output size = 128	0.5	1696860375.10863	293	0.213541522622108
projection head output size = 128	0.5	1696860379.90562	314	0.21234455704689
projection head output size = 128	0.5	1696860385.01877	335	0.214540481567383
projection head output size = 128	0.5	1696860389.65176	356	0.212718889117241
projection head output size = 128	0.5	1696860394.29875	377	0.212454169988632
projection head output size = 128	0.5	1696860398.86874	398	0.212979823350906
projection head output size = 128	0.5	1696860403.41473	419	0.213651314377785
projection head output size = 128	0.5	1696860408.59968	440	0.211211338639259
projection head output size = 128	0.5	1696860414.13737	461	0.211083695292473
projection head output size = 128	0.5	1696860419.9291	482	0.211303144693375
projection head output size = 128	0.5	1696860425.27746	503	0.21236352622509
projection head output size = 128	0.5	1696860430.44102	524	0.211404949426651
projection head output size = 128	0.5	1696860435.15501	545	0.211701422929764
projection head output size = 128	0.5	1696860440.24045	566	0.214886128902435
projection head output size = 128	0.5	1696860445.41479	587	0.212211012840271
projection head output size = 128	0.5	1696860450.36978	608	0.214699164032936
projection head output size = 128	0.5	1696860455.21676	629	0.210437551140785
projection head output size = 128	0.5	1696860460.67806	650	0.208662778139114
projection head output size = 128	0.5	1696860466.12653	671	0.208416804671288
projection head output size = 128	0.5	1696860470.99352	692	0.207014128565788
projection head output size = 128	0.5	1696860475.65251	713	0.210281029343605
projection head output size = 128	0.5	1696860480.2555	734	0.212601765990257
projection head output size = 128	0.5	1696860484.9847	755	0.212786272168159
projection head output size = 128	0.5	1696860490.0069	776	0.21339251101017
projection head output size = 128	0.5	1696860494.80292	797	0.216060400009155
projection head output size = 128	0.5	1696860499.78971	818	0.213654920458794
projection head output size = 128	0.5	1696860504.7537	839	0.216949835419655
projection head output size = 128	0.5	1696860509.36568	860	0.212380513548851
projection head output size = 128	0.5	1696860513.96167	881	0.215444222092628
projection head output size = 128	0.5	1696860518.50169	902	0.219010815024376
projection head output size = 128	0.5	1696860523.30307	923	0.21587909758091
projection head output size = 128	0.5	1696860528.67133	944	0.219541296362877
projection head output size = 128	0.5	1696860533.41432	965	0.221751108765602
projection head output size = 128	0.5	1696860538.04933	986	0.221504732966423
projection head output size = 128	0.5	1696860542.9743	1007	0.220041111111641
projection head output size = 128	0.5	1696860547.90468	1028	0.221619710326195
projection head output size = 128	0.5	1696860552.79591	1049	0.217515841126442
projection head output size = 128	0.5	1696860557.43287	1070	0.217739164829254
projection head output size = 128	0.5	1696860562.1509	1091	0.22382079064846
projection head output size = 128	0.5	1696860567.27946	1112	0.220283046364784
projection head output size = 128	0.5	1696860572.03049	1133	0.225813552737236
projection head output size = 128	0.5	1696860576.83744	1154	0.229420378804207
projection head output size = 128	0.5	1696860581.66733	1175	0.227863550186157
projection head output size = 128	0.5	1696860586.39835	1196	0.228694051504135
projection head output size = 128	0.5	1696860590.96434	1217	0.226788431406021
projection head output size = 128	0.5	1696860595.46233	1238	0.2209193110466
projection head output size = 128	0.5	1696860600.2829	1259	0.224851310253143
projection head output size = 128	0.5	1696860605.21292	1280	0.225578606128693
projection head output size = 128	0.5	1696860609.8959	1301	0.226766526699066
projection head output size = 128	0.5	1696860615.29307	1322	0.225313484668732
projection head output size = 128	0.5	1696860620.16007	1343	0.225477069616318
projection head output size = 128	0.5	1696860625.04748	1364	0.227979362010956
projection head output size = 128	0.5	1696860631.34046	1385	0.226169064640999
projection head output size = 128	0.5	1696860636.19245	1406	0.224883317947388
projection head output size = 128	0.5	1696860641.1526	1427	0.226893603801727
projection head output size = 128	0.5	1696860646.8654	1448	0.226223558187485
projection head output size = 128	0.5	1696860651.77036	1469	0.225791409611702
projection head output size = 128	0.5	1696860656.49719	1490	0.262420684099197
projection head output size = 128	0.5	1696860661.28118	1511	0.229922205209732
projection head output size = 128	0.5	1696860665.90717	1532	0.223383739590645
projection head output size = 128	0.5	1696860670.62416	1553	0.223813191056252
projection head output size = 128	0.5	1696860675.28918	1574	0.212200284004211
projection head output size = 128	0.5	1696860679.91317	1595	0.213439777493477
projection head output size = 128	0.5	1696860684.41616	1616	0.210916176438332
projection head output size = 128	0.5	1696860689.03112	1637	0.212173730134964
projection head output size = 128	0.5	1696860693.6485	1658	0.213906347751617
projection head output size = 128	0.5	1696860698.45458	1679	0.213938325643539
projection head output size = 128	0.5	1696860703.4065	1700	0.212975710630417
projection head output size = 128	0.5	1696860708.37413	1721	0.210024029016495
projection head output size = 128	0.5	1696860713.64397	1742	0.203608557581902
projection head output size = 128	0.5	1696860718.49064	1763	0.214275851845741
projection head output size = 128	0.5	1696860723.78285	1784	0.207715198397636
projection head output size = 128	0.5	1696860728.38783	1805	0.20638270676136
projection head output size = 128	0.5	1696860732.93982	1826	0.207793205976486
projection head output size = 128	0.5	1696860738.79016	1847	0.206186443567276
projection head output size = 128	0.5	1696860743.51586	1868	0.20720586180687
projection head output size = 128	0.5	1696860748.63062	1889	0.208685323596001
projection head output size = 128	0.5	1696860753.6268	1910	0.207526743412018
projection head output size = 128	0.5	1696860758.57329	1931	0.206256195902824
projection head output size = 128	0.5	1696860763.93044	1952	0.210005313158035
projection head output size = 128	0.5	1696860768.74901	1973	0.208502158522606
projection head output size = 128	0.5	1696860774.04335	1994	0.210895851254463
projection head output size = 128	0.5	1696860779.19834	2015	0.210174173116684
projection head output size = 128	0.5	1696860784.13536	2036	0.211577981710434
projection head output size = 128	0.5	1696860788.86635	2057	0.210198134183884
projection head output size = 128	0.5	1696860793.44531	2078	0.211916461586952
projection head output size = 128	0.5	1696860798.0393	2099	0.209193706512451
projection head output size = 128	0.5	1696860802.71229	2120	0.210573554039001
projection head output size = 128	0.5	1696860807.31628	2141	0.207792192697525
projection head output size = 128	0.5	1696860812.15512	2162	0.212407171726227
projection head output size = 128	0.5	1696860817.07238	2183	0.211892977356911
projection head output size = 128	0.5	1696860822.22488	2204	0.211555510759354
projection head output size = 128	0.5	1696860827.21269	2225	0.209651678800583
projection head output size = 128	0.5	1696860831.85412	2246	0.211581572890282
projection head output size = 128	0.5	1696860836.48011	2267	0.20999900996685
projection head output size = 128	0.5	1696860841.3801	2288	0.21023952960968
projection head output size = 128	0.5	1696860846.36309	2309	0.208833202719688
projection head output size = 128	0.5	1696860851.10708	2330	0.208617195487022
projection head output size = 128	0.5	1696860855.8281	2351	0.211993351578712
projection head output size = 128	0.5	1696860860.56105	2372	0.20807072520256
projection head output size = 128	0.5	1696860865.34504	2393	0.208080053329468
projection head output size = 128	0.5	1696860869.83003	2414	0.204469680786133
projection head output size = 128	0.5	1696860874.39502	2435	0.208017960190773
projection head output size = 128	0.5	1696860878.99704	2456	0.207760214805603
projection head output size = 128	0.5	1696860883.631	2477	0.208650261163712
projection head output size = 128	0.5	1696860888.39692	2498	0.209150761365891
projection head output size = 128	0.5	1696860893.14395	2519	0.217545479536057
projection head output size = 128	0.5	1696860898.0696	2540	0.223450869321823
projection head output size = 128	0.5	1696860902.83263	2561	0.239646449685097
projection head output size = 128	0.5	1696860907.31961	2582	0.220630168914795
projection head output size = 128	0.5	1696860912.1623	2603	0.225130274891853
projection head output size = 128	0.5	1696860917.03645	2624	0.236488163471222
projection head output size = 128	0.5	1696860921.71047	2645	0.247152179479599
projection head output size = 128	0.5	1696860926.24046	2666	0.266410082578659
projection head output size = 128	0.5	1696860930.94645	2687	0.277516484260559
projection head output size = 128	0.5	1696860935.85043	2708	0.267291367053986
projection head output size = 128	0.5	1696860940.71747	2729	0.247426718473434
projection head output size = 128	0.5	1696860945.44993	2750	0.256183624267578
projection head output size = 128	0.5	1696860950.06091	2771	0.244715139269829
projection head output size = 128	0.5	1696860954.64491	2792	0.244514241814613
projection head output size = 128	0.5	1696860959.31589	2813	0.258399218320847
projection head output size = 128	0.5	1696860964.16085	2834	0.252185702323914
projection head output size = 128	0.5	1696860968.81687	2855	0.253211230039597
projection head output size = 128	0.5	1696860973.88382	2876	0.249410629272461
projection head output size = 128	0.5	1696860979.14193	2897	0.246874541044235
projection head output size = 128	0.5	1696860984.38095	2918	0.24924698472023
projection head output size = 128	0.5	1696860989.79576	2939	0.251251190900803
projection head output size = 128	0.5	1696860995.10775	2960	0.245417684316635
projection head output size = 128	0.5	1696861000.19874	2981	0.245773583650589
projection head output size = 128	0.5	1696861005.44711	3002	0.244649931788445
projection head output size = 128	0.5	1696861010.51221	3023	0.254497230052948
projection head output size = 128	0.5	1696861015.33923	3044	0.253786563873291
projection head output size = 128	0.5	1696861020.39619	3065	0.263642847537994
projection head output size = 128	0.5	1696861025.32321	3086	0.267517566680908
projection head output size = 128	0.5	1696861030.36523	3107	0.261898219585419
projection head output size = 128	0.5	1696861035.12318	3128	0.256297171115875
projection head output size = 128	0.5	1696861040.08714	3149	0.266876459121704
projection head output size = 128	1	1696861045.24436	20	0.217927426099777
projection head output size = 128	1	1696861050.19331	41	0.217127710580826
projection head output size = 128	1	1696861054.93033	62	0.218676313757896
projection head output size = 128	1	1696861059.62731	83	0.214866906404495
projection head output size = 128	1	1696861064.60767	104	0.219452798366547
projection head output size = 128	1	1696861069.81781	125	0.218722328543663
projection head output size = 128	1	1696861074.87219	146	0.217680215835571
projection head output size = 128	1	1696861080.13392	167	0.219645291566849
projection head output size = 128	1	1696861085.29501	188	0.222362548112869
projection head output size = 128	1	1696861090.6555	209	0.222299069166183
projection head output size = 128	1	1696861095.84877	230	0.22281676530838
projection head output size = 128	1	1696861100.72528	251	0.221956014633179
projection head output size = 128	1	1696861105.92735	272	0.221763432025909
projection head output size = 128	1	1696861111.03938	293	0.220940694212914
projection head output size = 128	1	1696861116.34338	314	0.218419834971428
projection head output size = 128	1	1696861121.29357	335	0.216824293136597
projection head output size = 128	1	1696861126.34599	356	0.212058305740356
projection head output size = 128	1	1696861131.033	377	0.214352071285248
projection head output size = 128	1	1696861135.75599	398	0.21203438937664
projection head output size = 128	1	1696861140.24395	419	0.212614059448242
projection head output size = 128	1	1696861145.23894	440	0.22284072637558
projection head output size = 128	1	1696861149.87996	461	0.228441894054413
projection head output size = 128	1	1696861154.46792	482	0.228152960538864
projection head output size = 128	1	1696861158.96794	503	0.228729322552681
projection head output size = 128	1	1696861163.5999	524	0.235315427184105
projection head output size = 128	1	1696861169.17088	545	0.226039484143257
projection head output size = 128	1	1696861174.13328	566	0.22260694205761
projection head output size = 128	1	1696861178.79004	587	0.207904458045959
projection head output size = 128	1	1696861183.69569	608	0.209074959158897
projection head output size = 128	1	1696861188.86361	629	0.203308179974556
projection head output size = 128	1	1696861193.85601	650	0.199388176202774
projection head output size = 128	1	1696861198.7815	671	0.206499353051186
projection head output size = 128	1	1696861203.60923	692	0.201030194759369
projection head output size = 128	1	1696861208.32527	713	0.201447606086731
projection head output size = 128	1	1696861213.39393	734	0.199643790721893
projection head output size = 128	1	1696861218.24054	755	0.203803509473801
projection head output size = 128	1	1696861223.36905	776	0.204459980130196
projection head output size = 128	1	1696861228.25391	797	0.205279260873795
projection head output size = 128	1	1696861233.08817	818	0.202835857868195
projection head output size = 128	1	1696861237.85925	839	0.203770816326141
projection head output size = 128	1	1696861242.52372	860	0.203997313976288
projection head output size = 128	1	1696861247.08901	881	0.206197172403336
projection head output size = 128	1	1696861251.618	902	0.206499189138412
projection head output size = 128	1	1696861256.14003	923	0.204542651772499
projection head output size = 128	1	1696861260.88799	944	0.203159257769585
projection head output size = 128	1	1696861265.52598	965	0.204604044556618
projection head output size = 128	1	1696861270.49528	986	0.199179619550705
projection head output size = 128	1	1696861275.15329	1007	0.201158910989761
projection head output size = 128	1	1696861280.05055	1028	0.199297845363617
projection head output size = 128	1	1696861285.05922	1049	0.201210156083107
projection head output size = 128	1	1696861289.88305	1070	0.201472714543343
projection head output size = 128	1	1696861294.26704	1091	0.20081515610218
projection head output size = 128	1	1696861298.85303	1112	0.199038803577423
projection head output size = 128	1	1696861303.61507	1133	0.197878360748291
projection head output size = 128	1	1696861308.83801	1154	0.199697270989418
projection head output size = 128	1	1696861313.40131	1175	0.200641453266144
projection head output size = 128	1	1696861318.38621	1196	0.196382716298103
projection head output size = 128	1	1696861323.1652	1217	0.20008185505867
projection head output size = 128	1	1696861327.91329	1238	0.20039989054203
projection head output size = 128	1	1696861332.5388	1259	0.198597028851509
projection head output size = 128	1	1696861337.23576	1280	0.198622196912766
projection head output size = 128	1	1696861342.48098	1301	0.201440215110779
projection head output size = 128	1	1696861347.18897	1322	0.203883066773415
projection head output size = 128	1	1696861351.89405	1343	0.199290707707405
projection head output size = 128	1	1696861356.529	1364	0.20383994281292
projection head output size = 128	1	1696861361.40556	1385	0.206187754869461
projection head output size = 128	1	1696861366.17762	1406	0.203776478767395
projection head output size = 128	1	1696861371.02212	1427	0.203582286834717
projection head output size = 128	1	1696861375.82111	1448	0.20405749976635
projection head output size = 128	1	1696861381.0117	1469	0.204430639743805
projection head output size = 128	1	1696861385.82135	1490	0.19976070523262
projection head output size = 128	1	1696861390.45634	1511	0.204094901680946
projection head output size = 128	1	1696861395.07236	1532	0.205855309963226
projection head output size = 128	1	1696861399.71632	1553	0.206816226243973
projection head output size = 128	1	1696861404.28531	1574	0.207155779004097
projection head output size = 128	1	1696861408.9093	1595	0.20300105214119
projection head output size = 128	1	1696861413.47629	1616	0.206687062978745
projection head output size = 128	1	1696861418.21528	1637	0.203777894377708
projection head output size = 128	1	1696861423.44526	1658	0.208628445863724
projection head output size = 128	1	1696861428.44584	1679	0.201282143592834
projection head output size = 128	1	1696861433.90009	1700	0.202248096466064
projection head output size = 128	1	1696861439.23793	1721	0.203830048441887
projection head output size = 128	1	1696861444.3874	1742	0.201935276389122
projection head output size = 128	1	1696861449.04338	1763	0.201138123869896
projection head output size = 128	1	1696861453.95526	1784	0.201867073774338
projection head output size = 128	1	1696861458.70047	1805	0.202295199036598
projection head output size = 128	1	1696861463.4685	1826	0.199570462107658
projection head output size = 128	1	1696861468.16452	1847	0.203539252281189
projection head output size = 128	1	1696861472.95153	1868	0.204616561532021
projection head output size = 128	1	1696861477.89676	1889	0.204372689127922
projection head output size = 128	1	1696861483.16312	1910	0.203545182943344
projection head output size = 128	1	1696861488.05775	1931	0.203370302915573
projection head output size = 128	1	1696861492.97382	1952	0.205496847629547
projection head output size = 128	1	1696861498.00131	1973	0.203520014882088
projection head output size = 128	1	1696861503.80485	1994	0.200961992144585
projection head output size = 128	1	1696861508.54266	2015	0.203068315982819
projection head output size = 128	1	1696861513.34889	2036	0.206526175141335
projection head output size = 128	1	1696861518.11388	2057	0.198811635375023
projection head output size = 128	1	1696861522.96902	2078	0.200049892067909
projection head output size = 128	1	1696861527.82502	2099	0.199885994195938
projection head output size = 128	1	1696861533.09107	2120	0.199777916073799
projection head output size = 128	1	1696861538.01859	2141	0.20237885415554
projection head output size = 128	1	1696861543.25137	2162	0.202856212854385
projection head output size = 128	1	1696861548.27853	2183	0.199136137962341
projection head output size = 128	1	1696861552.98703	2204	0.199820831418037
projection head output size = 128	1	1696861557.56202	2225	0.200830012559891
projection head output size = 128	1	1696861562.30101	2246	0.200249493122101
projection head output size = 128	1	1696861567.79399	2267	0.203004598617554
projection head output size = 128	1	1696861572.31898	2288	0.201059609651566
projection head output size = 128	1	1696861576.97297	2309	0.200847446918488
projection head output size = 128	1	1696861581.99767	2330	0.201306447386742
projection head output size = 128	1	1696861586.94451	2351	0.200277075171471
projection head output size = 128	1	1696861591.78773	2372	0.199364602565765
projection head output size = 128	1	1696861596.52272	2393	0.20225478708744
projection head output size = 128	1	1696861601.44672	2414	0.200020760297775
projection head output size = 128	1	1696861606.5438	2435	0.200390338897705
projection head output size = 128	1	1696861611.18275	2456	0.198625952005386
projection head output size = 128	1	1696861615.90677	2477	0.202583312988281
projection head output size = 128	1	1696861620.63173	2498	0.204104855656624
projection head output size = 128	1	1696861625.32175	2519	0.202773362398148
projection head output size = 128	1	1696861630.05871	2540	0.203421235084534
projection head output size = 128	1	1696861635.07027	2561	0.199000224471092
projection head output size = 128	1	1696861639.98626	2582	0.200506508350372
projection head output size = 128	1	1696861644.68321	2603	0.201511144638062
projection head output size = 128	1	1696861649.2142	2624	0.197852820158005
projection head output size = 128	1	1696861654.29559	2645	0.202023386955261
projection head output size = 128	1	1696861659.04858	2666	0.200582951307297
projection head output size = 128	1	1696861663.96058	2687	0.202438816428185
projection head output size = 128	1	1696861668.81084	2708	0.200949013233185
projection head output size = 128	1	1696861674.11405	2729	0.201397061347961
projection head output size = 128	1	1696861679.00166	2750	0.203081235289574
projection head output size = 128	1	1696861683.83864	2771	0.200996607542038
projection head output size = 128	1	1696861688.5804	2792	0.202245533466339
projection head output size = 128	1	1696861693.7562	2813	0.204020231962204
projection head output size = 128	1	1696861698.89693	2834	0.199598133563995
projection head output size = 128	1	1696861704.20294	2855	0.19884330034256
projection head output size = 128	1	1696861708.98404	2876	0.202641695737839
projection head output size = 128	1	1696861713.85415	2897	0.20223793387413
projection head output size = 128	1	1696861718.61105	2918	0.199395194649696
projection head output size = 128	1	1696861723.54312	2939	0.204129427671432
projection head output size = 128	1	1696861728.1331	2960	0.204105854034424
projection head output size = 128	1	1696861732.7531	2981	0.199261680245399
projection head output size = 128	1	1696861737.43612	3002	0.199898064136505
projection head output size = 128	1	1696861742.22707	3023	0.204742357134819
projection head output size = 128	1	1696861746.72108	3044	0.202571645379066
projection head output size = 128	1	1696861751.57455	3065	0.202528491616249
projection head output size = 128	1	1696861756.43899	3086	0.200578689575195
projection head output size = 128	1	1696861761.06095	3107	0.200677171349525
projection head output size = 128	1	1696861765.72598	3128	0.199675694108009
projection head output size = 128	1	1696861770.58497	3149	0.202123045921326
projection head output size = 128	5	1696861775.47247	20	0.219034001231194
projection head output size = 128	5	1696861780.54758	41	0.218326210975647
projection head output size = 128	5	1696861785.43054	62	0.217955261468887
projection head output size = 128	5	1696861790.41484	83	0.217813983559608
projection head output size = 128	5	1696861796.07635	104	0.219959586858749
projection head output size = 128	5	1696861800.92571	125	0.219949677586555
projection head output size = 128	5	1696861806.13247	146	0.219446450471878
projection head output size = 128	5	1696861811.02518	167	0.219064071774483
projection head output size = 128	5	1696861815.86017	188	0.222317755222321
projection head output size = 128	5	1696861820.76992	209	0.22166995704174
projection head output size = 128	5	1696861825.5054	230	0.220427051186562
projection head output size = 128	5	1696861830.06439	251	0.221003577113152
projection head output size = 128	5	1696861834.66438	272	0.221319153904915
projection head output size = 128	5	1696861839.15537	293	0.222027495503426
projection head output size = 128	5	1696861843.67436	314	0.222425073385239
projection head output size = 128	5	1696861848.21335	335	0.221462324261665
projection head output size = 128	5	1696861852.68134	356	0.221798896789551
projection head output size = 128	5	1696861857.25833	377	0.221327275037766
projection head output size = 128	5	1696861861.82932	398	0.221435964107513
projection head output size = 128	5	1696861866.38231	419	0.220882594585419
projection head output size = 128	5	1696861870.8583	440	0.221284240484238
projection head output size = 128	5	1696861875.32429	461	0.221363052725792
projection head output size = 128	5	1696861879.79831	482	0.222190886735916
projection head output size = 128	5	1696861884.23527	503	0.22113361954689
projection head output size = 128	5	1696861888.63826	524	0.219911679625511
projection head output size = 128	5	1696861893.68025	545	0.220085605978966
projection head output size = 128	5	1696861898.32424	566	0.22017502784729
projection head output size = 128	5	1696861902.78423	587	0.218478545546532
projection head output size = 128	5	1696861907.25321	608	0.216889873147011
projection head output size = 128	5	1696861911.8892	629	0.218180954456329
projection head output size = 128	5	1696861916.41523	650	0.216802075505257
projection head output size = 128	5	1696861920.78821	671	0.21637699007988
projection head output size = 128	5	1696861925.29718	692	0.215970635414124
projection head output size = 128	5	1696861929.9282	713	0.217411994934082
projection head output size = 128	5	1696861934.49716	734	0.217434898018837
projection head output size = 128	5	1696861939.00414	755	0.216579407453537
projection head output size = 128	5	1696861943.49917	776	0.216929167509079
projection head output size = 128	5	1696861948.60912	797	0.217496022582054
projection head output size = 128	5	1696861952.98611	818	0.215033710002899
projection head output size = 128	5	1696861957.49613	839	0.214344546198845
projection head output size = 128	5	1696861961.97609	860	0.212375119328499
projection head output size = 128	5	1696861966.50708	881	0.209842950105667
projection head output size = 128	5	1696861971.30807	902	0.212203457951546
projection head output size = 128	5	1696861975.92606	923	0.210531055927277
projection head output size = 128	5	1696861980.42108	944	0.212904050946236
projection head output size = 128	5	1696861984.81604	965	0.213504269719124
projection head output size = 128	5	1696861989.35603	986	0.211270600557327
projection head output size = 128	5	1696861993.81702	1007	0.206832259893417
projection head output size = 128	5	1696861998.25001	1028	0.21121709048748
projection head output size = 128	5	1696862002.663	1049	0.20769527554512
projection head output size = 128	5	1696862007.57098	1070	0.209379300475121
projection head output size = 128	5	1696862012.12797	1091	0.210855528712273
projection head output size = 128	5	1696862016.54996	1112	0.208616152405739
projection head output size = 128	5	1696862021.02597	1133	0.208539068698883
projection head output size = 128	5	1696862025.5442	1154	0.208711132407188
projection head output size = 128	5	1696862029.97319	1175	0.205835193395615
projection head output size = 128	5	1696862034.43118	1196	0.209368020296097
projection head output size = 128	5	1696862038.88817	1217	0.209298148751259
projection head output size = 128	5	1696862044.06044	1238	0.20829077064991
projection head output size = 128	5	1696862048.50243	1259	0.207847073674202
projection head output size = 128	5	1696862053.03242	1280	0.20912903547287
projection head output size = 128	5	1696862057.48844	1301	0.208499431610107
projection head output size = 128	5	1696862061.9134	1322	0.208163633942604
projection head output size = 128	5	1696862066.77239	1343	0.209727764129639
projection head output size = 128	5	1696862071.45938	1364	0.203992798924446
projection head output size = 128	5	1696862076.49252	1385	0.206993520259857
projection head output size = 128	5	1696862081.72977	1406	0.207872539758682
projection head output size = 128	5	1696862086.63276	1427	0.205870524048805
projection head output size = 128	5	1696862091.48475	1448	0.209247320890427
projection head output size = 128	5	1696862096.71846	1469	0.204397141933441
projection head output size = 128	5	1696862101.95359	1490	0.202966138720512
projection head output size = 128	5	1696862106.62058	1511	0.204375550150871
projection head output size = 128	5	1696862111.37057	1532	0.204988777637482
projection head output size = 128	5	1696862115.99156	1553	0.204402178525925
projection head output size = 128	5	1696862120.66555	1574	0.202827841043472
projection head output size = 128	5	1696862125.40657	1595	0.203399956226349
projection head output size = 128	5	1696862130.17456	1616	0.205724716186523
projection head output size = 128	5	1696862134.79352	1637	0.205723866820335
projection head output size = 128	5	1696862139.25751	1658	0.206204921007156
projection head output size = 128	5	1696862143.7725	1679	0.207047060132027
projection head output size = 128	5	1696862148.20949	1700	0.20462292432785
projection head output size = 128	5	1696862152.83474	1721	0.2114537358284
projection head output size = 128	5	1696862157.78573	1742	0.207762703299522
projection head output size = 128	5	1696862162.97491	1763	0.211618274450302
projection head output size = 128	5	1696862167.96912	1784	0.203458726406097
projection head output size = 128	5	1696862172.99332	1805	0.205478847026825
projection head output size = 128	5	1696862177.64434	1826	0.203930169343948
projection head output size = 128	5	1696862182.31532	1847	0.205806493759155
projection head output size = 128	5	1696862187.1683	1868	0.20302851498127
projection head output size = 128	5	1696862191.81631	1889	0.204437375068665
projection head output size = 128	5	1696862196.5163	1910	0.205135032534599
projection head output size = 128	5	1696862201.39928	1931	0.203649967908859
projection head output size = 128	5	1696862206.01328	1952	0.202441081404686
projection head output size = 128	5	1696862210.52927	1973	0.204928934574127
projection head output size = 128	5	1696862215.12526	1994	0.204720914363861
projection head output size = 128	5	1696862219.78224	2015	0.200883060693741
projection head output size = 128	5	1696862224.4602	2036	0.204793334007263
projection head output size = 128	5	1696862228.91823	2057	0.203233078122139
projection head output size = 128	5	1696862234.05022	2078	0.204669803380966
projection head output size = 128	5	1696862238.70439	2099	0.204243957996368
projection head output size = 128	5	1696862243.64545	2120	0.204940587282181
projection head output size = 128	5	1696862248.49812	2141	0.204709112644196
projection head output size = 128	5	1696862253.40994	2162	0.208802029490471
projection head output size = 128	5	1696862258.34189	2183	0.207926571369171
projection head output size = 128	5	1696862263.32266	2204	0.207512721419334
projection head output size = 128	5	1696862268.02318	2225	0.20660899579525
projection head output size = 128	5	1696862273.66692	2246	0.207400858402252
projection head output size = 128	5	1696862279.02874	2267	0.20546942949295
projection head output size = 128	5	1696862284.10652	2288	0.208169937133789
projection head output size = 128	5	1696862289.1806	2309	0.206277653574944
projection head output size = 128	5	1696862294.03963	2330	0.20774282515049
projection head output size = 128	5	1696862298.96025	2351	0.20582626760006
projection head output size = 128	5	1696862303.92234	2372	0.206268876791
projection head output size = 128	5	1696862308.71393	2393	0.206585884094238
projection head output size = 128	5	1696862313.31292	2414	0.203597202897072
projection head output size = 128	5	1696862318.2252	2435	0.205354943871498
projection head output size = 128	5	1696862322.89423	2456	0.203306436538696
projection head output size = 128	5	1696862327.59218	2477	0.206763401627541
projection head output size = 128	5	1696862332.59227	2498	0.203774064779282
projection head output size = 128	5	1696862337.68254	2519	0.202959403395653
projection head output size = 128	5	1696862342.65355	2540	0.203116312623024
projection head output size = 128	5	1696862347.36537	2561	0.200536027550697
projection head output size = 128	5	1696862352.2041	2582	0.206555381417274
projection head output size = 128	5	1696862357.06881	2603	0.203901931643486
projection head output size = 128	5	1696862362.04984	2624	0.202930629253387
projection head output size = 128	5	1696862366.67479	2645	0.204264283180237
projection head output size = 128	5	1696862371.68882	2666	0.204589575529099
projection head output size = 128	5	1696862376.43277	2687	0.206069424748421
projection head output size = 128	5	1696862381.39629	2708	0.203981056809425
projection head output size = 128	5	1696862386.02809	2729	0.20495793223381
projection head output size = 128	5	1696862390.6551	2750	0.204868927598
projection head output size = 128	5	1696862395.46404	2771	0.204185873270035
projection head output size = 128	5	1696862400.80802	2792	0.203260913491249
projection head output size = 128	5	1696862406.02105	2813	0.204176351428032
projection head output size = 128	5	1696862411.85104	2834	0.202098175883293
projection head output size = 128	5	1696862417.10298	2855	0.201775655150414
projection head output size = 128	5	1696862422.54124	2876	0.20226489007473
projection head output size = 128	5	1696862427.55521	2897	0.19860115647316
projection head output size = 128	5	1696862432.57723	2918	0.201103329658508
projection head output size = 128	5	1696862437.65218	2939	0.200416103005409
projection head output size = 128	5	1696862442.94016	2960	0.20135609805584
projection head output size = 128	5	1696862447.94915	2981	0.201374128460884
projection head output size = 128	5	1696862452.90213	3002	0.199145942926407
projection head output size = 128	5	1696862457.96212	3023	0.200354769825935
projection head output size = 128	5	1696862462.9401	3044	0.197513848543167
projection head output size = 128	5	1696862468.04009	3065	0.198005467653275
projection head output size = 128	5	1696862472.80607	3086	0.198169678449631
projection head output size = 128	5	1696862477.53209	3107	0.197710081934929
projection head output size = 128	5	1696862482.67207	3128	0.198857218027115
projection head output size = 128	5	1696862487.59806	3149	0.198921278119087
projection head output size = 16	0.05	1696847733.39581	20	0.219701021909714
projection head output size = 16	0.05	1696847738.93278	41	0.215133503079414
projection head output size = 16	0.05	1696847744.29482	62	0.227965548634529
projection head output size = 16	0.05	1696847749.33183	83	0.225215092301369
projection head output size = 16	0.05	1696847754.83378	104	0.228899344801903
projection head output size = 16	0.05	1696847760.89774	125	0.228792160749435
projection head output size = 16	0.05	1696847766.21172	146	0.249352768063545
projection head output size = 16	0.05	1696847771.78868	167	0.263341248035431
projection head output size = 16	0.05	1696847777.27466	188	0.250395983457565
projection head output size = 16	0.05	1696847782.39463	209	0.225343748927116
projection head output size = 16	0.05	1696847787.61063	230	0.228366822004318
projection head output size = 16	0.05	1696847792.65647	251	0.246956899762154
projection head output size = 16	0.05	1696847797.65941	272	0.235819846391678
projection head output size = 16	0.05	1696847803.05339	293	0.246755003929138
projection head output size = 16	0.05	1696847808.21071	314	0.249035254120827
projection head output size = 16	0.05	1696847813.35169	335	0.268768578767776
projection head output size = 16	0.05	1696847818.27367	356	0.24268963932991
projection head output size = 16	0.05	1696847823.60961	377	0.246246129274368
projection head output size = 16	0.05	1696847828.55861	398	0.256529718637466
projection head output size = 16	0.05	1696847833.84756	419	0.252097070217133
projection head output size = 16	0.05	1696847838.89156	440	0.252086400985718
projection head output size = 16	0.05	1696847844.13089	461	0.238095715641975
projection head output size = 16	0.05	1696847849.59386	482	0.236278548836708
projection head output size = 16	0.05	1696847855.19284	503	0.244610100984573
projection head output size = 16	0.05	1696847861.1278	524	0.260531783103943
projection head output size = 16	0.05	1696847867.63735	545	0.247419759631157
projection head output size = 16	0.05	1696847873.59732	566	0.236296117305756
projection head output size = 16	0.05	1696847878.9393	587	0.249242976307869
projection head output size = 16	0.05	1696847884.13729	608	0.243035137653351
projection head output size = 16	0.05	1696847889.24324	629	0.240379154682159
projection head output size = 16	0.05	1696847894.35922	650	0.242294698953629
projection head output size = 16	0.05	1696847899.68519	671	0.237078487873077
projection head output size = 16	0.05	1696847905.0482	692	0.23605789244175
projection head output size = 16	0.05	1696847911.26817	713	0.248494371771812
projection head output size = 16	0.05	1696847916.81025	734	0.246064886450768
projection head output size = 16	0.05	1696847923.11199	755	0.243412047624588
projection head output size = 16	0.05	1696847929.05101	776	0.238364368677139
projection head output size = 16	0.05	1696847935.19065	797	0.240961477160454
projection head output size = 16	0.05	1696847940.70962	818	0.232131034135818
projection head output size = 16	0.05	1696847946.61634	839	0.248375996947289
projection head output size = 16	0.05	1696847952.74585	860	0.237460374832153
projection head output size = 16	0.05	1696847958.66682	881	0.249089553952217
projection head output size = 16	0.05	1696847966.57083	902	0.243460297584534
projection head output size = 16	0.05	1696847974.04729	923	0.24112568795681
projection head output size = 16	0.05	1696847979.60526	944	0.243010118603706
projection head output size = 16	0.05	1696847984.97924	965	0.246346592903137
projection head output size = 16	0.05	1696847990.22421	986	0.23675911128521
projection head output size = 16	0.05	1696847995.69519	1007	0.238584920763969
projection head output size = 16	0.05	1696848002.55515	1028	0.240795508027077
projection head output size = 16	0.05	1696848008.52863	1049	0.241370737552643
projection head output size = 16	0.05	1696848014.4426	1070	0.22731713950634
projection head output size = 16	0.05	1696848019.88356	1091	0.222810700535774
projection head output size = 16	0.05	1696848025.10456	1112	0.221377149224281
projection head output size = 16	0.05	1696848030.3175	1133	0.227924525737762
projection head output size = 16	0.05	1696848035.53247	1154	0.220871984958649
projection head output size = 16	0.05	1696848040.72644	1175	0.212207525968552
projection head output size = 16	0.05	1696848045.98141	1196	0.228266835212708
projection head output size = 16	0.05	1696848051.63239	1217	0.227168366312981
projection head output size = 16	0.05	1696848057.65334	1238	0.226688459515572
projection head output size = 16	0.05	1696848063.89473	1259	0.227373972535133
projection head output size = 16	0.05	1696848069.58166	1280	0.229938149452209
projection head output size = 16	0.05	1696848075.50064	1301	0.22696128487587
projection head output size = 16	0.05	1696848080.95364	1322	0.22473107278347
projection head output size = 16	0.05	1696848087.77391	1343	0.22872819006443
projection head output size = 16	0.05	1696848093.5534	1364	0.231612652540207
projection head output size = 16	0.05	1696848099.42136	1385	0.229827210307121
projection head output size = 16	0.05	1696848104.81247	1406	0.23660697042942
projection head output size = 16	0.05	1696848110.82136	1427	0.233144715428352
projection head output size = 16	0.05	1696848117.36022	1448	0.228779196739197
projection head output size = 16	0.05	1696848124.52181	1469	0.231287986040115
projection head output size = 16	0.05	1696848130.18152	1490	0.238883048295975
projection head output size = 16	0.05	1696848136.02549	1511	0.230476945638657
projection head output size = 16	0.05	1696848141.79551	1532	0.227209895849228
projection head output size = 16	0.05	1696848147.41142	1553	0.235018417239189
projection head output size = 16	0.05	1696848153.44139	1574	0.232750803232193
projection head output size = 16	0.05	1696848158.69335	1595	0.2290890365839
projection head output size = 16	0.05	1696848164.13736	1616	0.224325329065323
projection head output size = 16	0.05	1696848169.51629	1637	0.223455160856247
projection head output size = 16	0.05	1696848175.01826	1658	0.242139473557472
projection head output size = 16	0.05	1696848180.49027	1679	0.232283264398575
projection head output size = 16	0.05	1696848185.98119	1700	0.240011036396027
projection head output size = 16	0.05	1696848191.21116	1721	0.22632497549057
projection head output size = 16	0.05	1696848196.39614	1742	0.230146005749702
projection head output size = 16	0.05	1696848201.61514	1763	0.226327180862427
projection head output size = 16	0.05	1696848207.02807	1784	0.236534684896469
projection head output size = 16	0.05	1696848212.13704	1805	0.236693516373634
projection head output size = 16	0.05	1696848217.44003	1826	0.224224060773849
projection head output size = 16	0.05	1696848222.86498	1847	0.237537950277328
projection head output size = 16	0.05	1696848228.39395	1868	0.242613434791565
projection head output size = 16	0.05	1696848233.45991	1889	0.247984379529953
projection head output size = 16	0.05	1696848239.13389	1910	0.240758165717125
projection head output size = 16	0.05	1696848244.84185	1931	0.239300340414047
projection head output size = 16	0.05	1696848250.48881	1952	0.247469246387482
projection head output size = 16	0.05	1696848255.7068	1973	0.233575016260147
projection head output size = 16	0.05	1696848260.87175	1994	0.242412880063057
projection head output size = 16	0.05	1696848266.00174	2015	0.238279148936272
projection head output size = 16	0.05	1696848271.1067	2036	0.2321807295084
projection head output size = 16	0.05	1696848276.34167	2057	0.239363059401512
projection head output size = 16	0.05	1696848281.55363	2078	0.234203964471817
projection head output size = 16	0.05	1696848286.76063	2099	0.224938213825226
projection head output size = 16	0.05	1696848291.92057	2120	0.222571268677711
projection head output size = 16	0.05	1696848297.17557	2141	0.230004861950874
projection head output size = 16	0.05	1696848302.22551	2162	0.219194978475571
projection head output size = 16	0.05	1696848307.66248	2183	0.224123939871788
projection head output size = 16	0.05	1696848312.78745	2204	0.22464057803154
projection head output size = 16	0.05	1696848317.88642	2225	0.224518299102783
projection head output size = 16	0.05	1696848322.98442	2246	0.2226852029562
projection head output size = 16	0.05	1696848328.08737	2267	0.22806978225708
projection head output size = 16	0.05	1696848334.90968	2288	0.212649807333946
projection head output size = 16	0.05	1696848341.01769	2309	0.220441028475761
projection head output size = 16	0.05	1696848347.23965	2330	0.227892532944679
projection head output size = 16	0.05	1696848352.42762	2351	0.218380451202393
projection head output size = 16	0.05	1696848357.1116	2372	0.228539243340492
projection head output size = 16	0.05	1696848362.12456	2393	0.218941807746887
projection head output size = 16	0.05	1696848367.43857	2414	0.232458233833313
projection head output size = 16	0.05	1696848372.59956	2435	0.233372211456299
projection head output size = 16	0.05	1696848377.89347	2456	0.235185027122498
projection head output size = 16	0.05	1696848383.67297	2477	0.226037427783012
projection head output size = 16	0.05	1696848390.36716	2498	0.234872192144394
projection head output size = 16	0.05	1696848396.36985	2519	0.22217458486557
projection head output size = 16	0.05	1696848402.34735	2540	0.232188805937767
projection head output size = 16	0.05	1696848408.04334	2561	0.237321212887764
projection head output size = 16	0.05	1696848413.78929	2582	0.24154606461525
projection head output size = 16	0.05	1696848419.37426	2603	0.233287915587425
projection head output size = 16	0.05	1696848424.79122	2624	0.231454506516457
projection head output size = 16	0.05	1696848430.44019	2645	0.228188768029213
projection head output size = 16	0.05	1696848435.91016	2666	0.229515299201012
projection head output size = 16	0.05	1696848441.28913	2687	0.228192791342735
projection head output size = 16	0.05	1696848446.88117	2708	0.23714742064476
projection head output size = 16	0.05	1696848452.06615	2729	0.233318015933037
projection head output size = 16	0.05	1696848457.28912	2750	0.23148313164711
projection head output size = 16	0.05	1696848462.58909	2771	0.235874950885773
projection head output size = 16	0.05	1696848467.83005	2792	0.234166905283928
projection head output size = 16	0.05	1696848473.04702	2813	0.239342659711838
projection head output size = 16	0.05	1696848478.24699	2834	0.239286422729492
projection head output size = 16	0.05	1696848483.44697	2855	0.23785936832428
projection head output size = 16	0.05	1696848488.65193	2876	0.233894571661949
projection head output size = 16	0.05	1696848493.8769	2897	0.235576406121254
projection head output size = 16	0.05	1696848499.4559	2918	0.235009223222733
projection head output size = 16	0.05	1696848504.78087	2939	0.234474554657936
projection head output size = 16	0.05	1696848510.24183	2960	0.238244205713272
projection head output size = 16	0.05	1696848515.4268	2981	0.233172759413719
projection head output size = 16	0.05	1696848520.58977	3002	0.237197011709213
projection head output size = 16	0.05	1696848525.76574	3023	0.238188773393631
projection head output size = 16	0.05	1696848531.01871	3044	0.231742888689041
projection head output size = 16	0.05	1696848536.26368	3065	0.235636755824089
projection head output size = 16	0.05	1696848541.89115	3086	0.243409559130669
projection head output size = 16	0.05	1696848547.48412	3107	0.231226444244385
projection head output size = 16	0.05	1696848552.69608	3128	0.242924362421036
projection head output size = 16	0.05	1696848557.87605	3149	0.236747369170189
projection head output size = 16	0.1	1696848563.43502	20	0.219523712992668
projection head output size = 16	0.1	1696848568.84204	41	0.22820021212101
projection head output size = 16	0.1	1696848574.19796	62	0.245575129985809
projection head output size = 16	0.1	1696848579.38996	83	0.297669231891632
projection head output size = 16	0.1	1696848584.5979	104	0.233070597052574
projection head output size = 16	0.1	1696848589.80787	125	0.219176828861237
projection head output size = 16	0.1	1696848595.46084	146	0.210036903619766
projection head output size = 16	0.1	1696848600.72581	167	0.211301252245903
projection head output size = 16	0.1	1696848606.10778	188	0.208702310919762
projection head output size = 16	0.1	1696848611.29678	209	0.210909783840179
projection head output size = 16	0.1	1696848616.52876	230	0.212627559900284
projection head output size = 16	0.1	1696848621.74869	251	0.215294703841209
projection head output size = 16	0.1	1696848626.97266	272	0.214511945843697
projection head output size = 16	0.1	1696848632.17263	293	0.209953308105469
projection head output size = 16	0.1	1696848637.48462	314	0.214075043797493
projection head output size = 16	0.1	1696848642.6996	335	0.209918856620789
projection head output size = 16	0.1	1696848647.89154	356	0.20730647444725
projection head output size = 16	0.1	1696848653.63216	377	0.208640366792679
projection head output size = 16	0.1	1696848658.86909	398	0.208850532770157
projection head output size = 16	0.1	1696848664.29906	419	0.20918308198452
projection head output size = 16	0.1	1696848669.89303	440	0.210745006799698
projection head output size = 16	0.1	1696848675.09504	461	0.215972274541855
projection head output size = 16	0.1	1696848681.40776	482	0.215477854013443
projection head output size = 16	0.1	1696848687.75975	503	0.214097231626511
projection head output size = 16	0.1	1696848692.9937	524	0.211537271738052
projection head output size = 16	0.1	1696848698.22567	545	0.210864901542664
projection head output size = 16	0.1	1696848703.68864	566	0.208650946617126
projection head output size = 16	0.1	1696848709.00261	587	0.209707498550415
projection head output size = 16	0.1	1696848714.37658	608	0.210299327969551
projection head output size = 16	0.1	1696848719.65807	629	0.212951585650444
projection head output size = 16	0.1	1696848725.22603	650	0.208161666989326
projection head output size = 16	0.1	1696848730.881	671	0.208918184041977
projection head output size = 16	0.1	1696848736.25397	692	0.213303759694099
projection head output size = 16	0.1	1696848741.48494	713	0.213351979851723
projection head output size = 16	0.1	1696848746.80091	734	0.213756382465363
projection head output size = 16	0.1	1696848752.24488	755	0.20945742726326
projection head output size = 16	0.1	1696848757.56485	776	0.212516099214554
projection head output size = 16	0.1	1696848763.83182	797	0.211532965302467
projection head output size = 16	0.1	1696848769.32079	818	0.211378544569016
projection head output size = 16	0.1	1696848774.77976	839	0.21204674243927
projection head output size = 16	0.1	1696848780.14672	860	0.209804803133011
projection head output size = 16	0.1	1696848785.65573	881	0.210222437977791
projection head output size = 16	0.1	1696848791.11867	902	0.210734158754349
projection head output size = 16	0.1	1696848796.39063	923	0.206851780414581
projection head output size = 16	0.1	1696848801.9886	944	0.212489083409309
projection head output size = 16	0.1	1696848807.51557	965	0.207166522741318
projection head output size = 16	0.1	1696848813.05854	986	0.204915747046471
projection head output size = 16	0.1	1696848818.96484	1007	0.207359582185745
projection head output size = 16	0.1	1696848824.64435	1028	0.209943637251854
projection head output size = 16	0.1	1696848830.61932	1049	0.214539557695389
projection head output size = 16	0.1	1696848836.03629	1070	0.204464197158813
projection head output size = 16	0.1	1696848841.64826	1091	0.215219393372536
projection head output size = 16	0.1	1696848847.26724	1112	0.214559897780418
projection head output size = 16	0.1	1696848852.81521	1133	0.21346940100193
projection head output size = 16	0.1	1696848859.00754	1154	0.21489217877388
projection head output size = 16	0.1	1696848864.47154	1175	0.209780514240265
projection head output size = 16	0.1	1696848869.73148	1196	0.216846793889999
projection head output size = 16	0.1	1696848876.05848	1217	0.216024056077003
projection head output size = 16	0.1	1696848881.57142	1238	0.205774784088135
projection head output size = 16	0.1	1696848886.89239	1259	0.217456743121147
projection head output size = 16	0.1	1696848892.43136	1280	0.211210146546364
projection head output size = 16	0.1	1696848897.66233	1301	0.214723080396652
projection head output size = 16	0.1	1696848902.8893	1322	0.21213498711586
projection head output size = 16	0.1	1696848908.64127	1343	0.216866061091423
projection head output size = 16	0.1	1696848913.94824	1364	0.215360581874847
projection head output size = 16	0.1	1696848919.22621	1385	0.215731903910637
projection head output size = 16	0.1	1696848924.46718	1406	0.213596671819687
projection head output size = 16	0.1	1696848929.87515	1427	0.21507816016674
projection head output size = 16	0.1	1696848935.56612	1448	0.214185535907745
projection head output size = 16	0.1	1696848941.57212	1469	0.214358702301979
projection head output size = 16	0.1	1696848947.07006	1490	0.218087524175644
projection head output size = 16	0.1	1696848952.67202	1511	0.214148193597794
projection head output size = 16	0.1	1696848958.27307	1532	0.219676345586777
projection head output size = 16	0.1	1696848966.10177	1553	0.220167487859726
projection head output size = 16	0.1	1696848972.03273	1574	0.224010735750198
projection head output size = 16	0.1	1696848977.2927	1595	0.219292491674423
projection head output size = 16	0.1	1696848982.42468	1616	0.218264698982239
projection head output size = 16	0.1	1696848987.54468	1637	0.23364295065403
projection head output size = 16	0.1	1696848992.73065	1658	0.217543363571167
projection head output size = 16	0.1	1696848999.35386	1679	0.218175888061523
projection head output size = 16	0.1	1696849005.74645	1700	0.216446593403816
projection head output size = 16	0.1	1696849012.44667	1721	0.211104080080986
projection head output size = 16	0.1	1696849018.62363	1742	0.234983295202255
projection head output size = 16	0.1	1696849024.1026	1763	0.23547138273716
projection head output size = 16	0.1	1696849030.34657	1784	0.224921360611916
projection head output size = 16	0.1	1696849036.89553	1805	0.224095955491066
projection head output size = 16	0.1	1696849042.4905	1826	0.225666493177414
projection head output size = 16	0.1	1696849048.59246	1847	0.221554070711136
projection head output size = 16	0.1	1696849053.76853	1868	0.215968072414398
projection head output size = 16	0.1	1696849059.82344	1889	0.223917350172997
projection head output size = 16	0.1	1696849065.30204	1910	0.221450924873352
projection head output size = 16	0.1	1696849070.50502	1931	0.227320924401283
projection head output size = 16	0.1	1696849075.772	1952	0.219920054078102
projection head output size = 16	0.1	1696849081.04496	1973	0.224145472049713
projection head output size = 16	0.1	1696849086.32247	1994	0.224648922681808
projection head output size = 16	0.1	1696849091.56147	2015	0.219574198126793
projection head output size = 16	0.1	1696849097.01044	2036	0.220692455768585
projection head output size = 16	0.1	1696849102.26138	2057	0.223898530006409
projection head output size = 16	0.1	1696849107.46035	2078	0.221367985010147
projection head output size = 16	0.1	1696849112.80833	2099	0.227396309375763
projection head output size = 16	0.1	1696849118.08929	2120	0.224791973829269
projection head output size = 16	0.1	1696849123.3753	2141	0.217583209276199
projection head output size = 16	0.1	1696849128.57924	2162	0.221390932798386
projection head output size = 16	0.1	1696849134.18421	2183	0.231917440891266
projection head output size = 16	0.1	1696849139.94721	2204	0.233903780579567
projection head output size = 16	0.1	1696849145.17514	2225	0.222887694835663
projection head output size = 16	0.1	1696849150.53917	2246	0.224972903728485
projection head output size = 16	0.1	1696849155.74709	2267	0.223727658390999
projection head output size = 16	0.1	1696849160.99106	2288	0.214214697480202
projection head output size = 16	0.1	1696849166.21706	2309	0.221757337450981
projection head output size = 16	0.1	1696849171.424	2330	0.216361790895462
projection head output size = 16	0.1	1696849176.70297	2351	0.220684587955475
projection head output size = 16	0.1	1696849182.03894	2372	0.218560248613358
projection head output size = 16	0.1	1696849187.36991	2393	0.222705915570259
projection head output size = 16	0.1	1696849192.59892	2414	0.225734293460846
projection head output size = 16	0.1	1696849198.07585	2435	0.221445396542549
projection head output size = 16	0.1	1696849204.66336	2456	0.224968031048775
projection head output size = 16	0.1	1696849210.95053	2477	0.222258418798447
projection head output size = 16	0.1	1696849216.6995	2498	0.215654030442238
projection head output size = 16	0.1	1696849222.6059	2519	0.229436531662941
projection head output size = 16	0.1	1696849228.99886	2540	0.222679302096367
projection head output size = 16	0.1	1696849234.60383	2561	0.228382423520088
projection head output size = 16	0.1	1696849240.4988	2582	0.226790219545364
projection head output size = 16	0.1	1696849246.17582	2603	0.22790752351284
projection head output size = 16	0.1	1696849251.77587	2624	0.223723173141479
projection head output size = 16	0.1	1696849257.8224	2645	0.228037863969803
projection head output size = 16	0.1	1696849263.88189	2666	0.233211100101471
projection head output size = 16	0.1	1696849269.71088	2687	0.227332249283791
projection head output size = 16	0.1	1696849275.71135	2708	0.224311918020248
projection head output size = 16	0.1	1696849281.79532	2729	0.227557167410851
projection head output size = 16	0.1	1696849287.3913	2750	0.233497455716133
projection head output size = 16	0.1	1696849294.27026	2771	0.232795894145966
projection head output size = 16	0.1	1696849300.09207	2792	0.223385468125343
projection head output size = 16	0.1	1696849305.96106	2813	0.218978211283684
projection head output size = 16	0.1	1696849311.18001	2834	0.22828483581543
projection head output size = 16	0.1	1696849317.63497	2855	0.233456566929817
projection head output size = 16	0.1	1696849323.54694	2876	0.226661950349808
projection head output size = 16	0.1	1696849329.18748	2897	0.227887973189354
projection head output size = 16	0.1	1696849336.57535	2918	0.229790702462196
projection head output size = 16	0.1	1696849343.00131	2939	0.221790686249733
projection head output size = 16	0.1	1696849348.65529	2960	0.220659345388412
projection head output size = 16	0.1	1696849353.86526	2981	0.230618640780449
projection head output size = 16	0.1	1696849359.30923	3002	0.232892543077469
projection head output size = 16	0.1	1696849364.5102	3023	0.25823375582695
projection head output size = 16	0.1	1696849369.67317	3044	0.263767242431641
projection head output size = 16	0.1	1696849374.81815	3065	0.228054761886597
projection head output size = 16	0.1	1696849380.56112	3086	0.237666130065918
projection head output size = 16	0.1	1696849385.56909	3107	0.252004504203796
projection head output size = 16	0.1	1696849390.64606	3128	0.23919303715229
projection head output size = 16	0.1	1696849396.02607	3149	0.230123817920685
projection head output size = 16	0.5	1696849402.04603	20	0.218888223171234
projection head output size = 16	0.5	1696849407.70097	41	0.216725900769234
projection head output size = 16	0.5	1696849413.72129	62	0.220210999250412
projection head output size = 16	0.5	1696849419.7097	83	0.21489030122757
projection head output size = 16	0.5	1696849425.54369	104	0.211422875523567
projection head output size = 16	0.5	1696849432.46063	125	0.217456191778183
projection head output size = 16	0.5	1696849438.1026	146	0.216988235712051
projection head output size = 16	0.5	1696849444.13056	167	0.215963959693909
projection head output size = 16	0.5	1696849449.75454	188	0.215364307165146
projection head output size = 16	0.5	1696849456.37622	209	0.220616355538368
projection head output size = 16	0.5	1696849462.17619	230	0.217419937252998
projection head output size = 16	0.5	1696849467.33317	251	0.214668154716492
projection head output size = 16	0.5	1696849472.44814	272	0.21397864818573
projection head output size = 16	0.5	1696849477.57614	293	0.21733047068119
projection head output size = 16	0.5	1696849482.66508	314	0.216510102152824
projection head output size = 16	0.5	1696849487.89706	335	0.208742246031761
projection head output size = 16	0.5	1696849493.08504	356	0.209165126085281
projection head output size = 16	0.5	1696849498.10404	377	0.20663994550705
projection head output size = 16	0.5	1696849503.17497	398	0.20806947350502
projection head output size = 16	0.5	1696849508.41595	419	0.206268638372421
projection head output size = 16	0.5	1696849513.63892	440	0.204355686903
projection head output size = 16	0.5	1696849518.92092	461	0.209416449069977
projection head output size = 16	0.5	1696849524.14887	482	0.204961389303207
projection head output size = 16	0.5	1696849529.33084	503	0.209244877099991
projection head output size = 16	0.5	1696849534.40085	524	0.207862719893456
projection head output size = 16	0.5	1696849539.47379	545	0.20730271935463
projection head output size = 16	0.5	1696849544.46476	566	0.209204956889153
projection head output size = 16	0.5	1696849549.42574	587	0.2091064453125
projection head output size = 16	0.5	1696849554.48371	608	0.211726322770119
projection head output size = 16	0.5	1696849559.62972	629	0.208943456411362
projection head output size = 16	0.5	1696849564.75766	650	0.210871443152428
projection head output size = 16	0.5	1696849569.95163	671	0.213432729244232
projection head output size = 16	0.5	1696849574.9826	692	0.220774441957474
projection head output size = 16	0.5	1696849579.42761	713	0.212577015161514
projection head output size = 16	0.5	1696849584.34155	734	0.214013308286667
projection head output size = 16	0.5	1696849589.42056	755	0.211810201406479
projection head output size = 16	0.5	1696849594.6495	776	0.204958513379097
projection head output size = 16	0.5	1696849599.86547	797	0.212989464402199
projection head output size = 16	0.5	1696849605.09248	818	0.211678221821785
projection head output size = 16	0.5	1696849610.29243	839	0.209360301494598
projection head output size = 16	0.5	1696849615.57339	860	0.211184546351433
projection head output size = 16	0.5	1696849620.7844	881	0.211338564753532
projection head output size = 16	0.5	1696849626.02634	902	0.208301618695259
projection head output size = 16	0.5	1696849631.55608	923	0.213463515043259
projection head output size = 16	0.5	1696849637.34674	944	0.215993314981461
projection head output size = 16	0.5	1696849642.81469	965	0.211648136377335
projection head output size = 16	0.5	1696849648.36966	986	0.214690789580345
projection head output size = 16	0.5	1696849653.77763	1007	0.214893490076065
projection head output size = 16	0.5	1696849659.095	1028	0.213386565446854
projection head output size = 16	0.5	1696849664.46297	1049	0.210180327296257
projection head output size = 16	0.5	1696849669.77192	1070	0.21195051074028
projection head output size = 16	0.5	1696849675.12489	1091	0.21016189455986
projection head output size = 16	0.5	1696849680.8514	1112	0.213111370801926
projection head output size = 16	0.5	1696849686.69335	1133	0.215246319770813
projection head output size = 16	0.5	1696849692.06032	1154	0.213679447770119
projection head output size = 16	0.5	1696849697.4133	1175	0.212452501058578
projection head output size = 16	0.5	1696849703.41257	1196	0.213107481598854
projection head output size = 16	0.5	1696849708.70954	1217	0.212778359651566
projection head output size = 16	0.5	1696849714.22817	1238	0.212311714887619
projection head output size = 16	0.5	1696849720.73898	1259	0.21174019575119
projection head output size = 16	0.5	1696849726.42774	1280	0.211773335933685
projection head output size = 16	0.5	1696849732.14964	1301	0.215286299586296
projection head output size = 16	0.5	1696849737.88457	1322	0.215493813157082
projection head output size = 16	0.5	1696849743.30754	1343	0.21597945690155
projection head output size = 16	0.5	1696849748.79151	1364	0.211047410964966
projection head output size = 16	0.5	1696849754.42111	1385	0.213723838329315
projection head output size = 16	0.5	1696849759.95336	1406	0.213097631931305
projection head output size = 16	0.5	1696849765.79138	1427	0.216355785727501
projection head output size = 16	0.5	1696849771.78526	1448	0.214199140667915
projection head output size = 16	0.5	1696849777.88915	1469	0.214999631047249
projection head output size = 16	0.5	1696849783.26912	1490	0.219796001911163
projection head output size = 16	0.5	1696849788.61709	1511	0.212721318006516
projection head output size = 16	0.5	1696849794.02702	1532	0.215218856930733
projection head output size = 16	0.5	1696849799.32899	1553	0.217200174927711
projection head output size = 16	0.5	1696849804.69101	1574	0.220025569200516
projection head output size = 16	0.5	1696849809.2593	1595	0.21438667178154
projection head output size = 16	0.5	1696849814.76192	1616	0.213969051837921
projection head output size = 16	0.5	1696849820.54805	1637	0.214855968952179
projection head output size = 16	0.5	1696849825.775	1658	0.221284717321396
projection head output size = 16	0.5	1696849830.76997	1679	0.212602019309998
projection head output size = 16	0.5	1696849835.675	1700	0.220194116234779
projection head output size = 16	0.5	1696849840.34792	1721	0.222001284360886
projection head output size = 16	0.5	1696849844.81691	1742	0.217111736536026
projection head output size = 16	0.5	1696849849.77087	1763	0.214833006262779
projection head output size = 16	0.5	1696849854.65985	1784	0.215892612934113
projection head output size = 16	0.5	1696849860.11126	1805	0.221291482448578
projection head output size = 16	0.5	1696849865.51024	1826	0.221196830272675
projection head output size = 16	0.5	1696849871.10361	1847	0.2208012342453
projection head output size = 16	0.5	1696849876.73932	1868	0.21695151925087
projection head output size = 16	0.5	1696849882.05629	1889	0.218966215848923
projection head output size = 16	0.5	1696849887.50327	1910	0.219279661774635
projection head output size = 16	0.5	1696849892.88424	1931	0.21991278231144
projection head output size = 16	0.5	1696849898.20521	1952	0.218656197190285
projection head output size = 16	0.5	1696849903.71719	1973	0.218522280454636
projection head output size = 16	0.5	1696849908.83016	1994	0.220046862959862
projection head output size = 16	0.5	1696849913.63614	2015	0.220008730888367
projection head output size = 16	0.5	1696849918.50214	2036	0.220473378896713
projection head output size = 16	0.5	1696849923.82608	2057	0.225106090307236
projection head output size = 16	0.5	1696849929.68509	2078	0.219617754220963
projection head output size = 16	0.5	1696849934.64703	2099	0.221241310238838
projection head output size = 16	0.5	1696849939.68003	2120	0.217771485447884
projection head output size = 16	0.5	1696849944.53598	2141	0.223296701908112
projection head output size = 16	0.5	1696849949.58195	2162	0.222135454416275
projection head output size = 16	0.5	1696849954.62592	2183	0.222345694899559
projection head output size = 16	0.5	1696849959.6469	2204	0.217633947730064
projection head output size = 16	0.5	1696849964.78088	2225	0.220847189426422
projection head output size = 16	0.5	1696849969.73392	2246	0.22130674123764
projection head output size = 16	0.5	1696849974.65787	2267	0.219605386257172
projection head output size = 16	0.5	1696849979.73684	2288	0.220908105373383
projection head output size = 16	0.5	1696849984.78981	2309	0.226741254329681
projection head output size = 16	0.5	1696849989.74579	2330	0.218087002635002
projection head output size = 16	0.5	1696849994.90677	2351	0.21913605928421
projection head output size = 16	0.5	1696850000.74076	2372	0.215907782316208
projection head output size = 16	0.5	1696850005.61174	2393	0.222117453813553
projection head output size = 16	0.5	1696850010.37068	2414	0.228145271539688
projection head output size = 16	0.5	1696850015.20666	2435	0.223354607820511
projection head output size = 16	0.5	1696850020.04563	2456	0.221645593643188
projection head output size = 16	0.5	1696850025.07364	2477	0.218989580869675
projection head output size = 16	0.5	1696850029.86762	2498	0.221078157424927
projection head output size = 16	0.5	1696850034.89956	2519	0.221943229436874
projection head output size = 16	0.5	1696850039.86653	2540	0.220672816038132
projection head output size = 16	0.5	1696850044.79252	2561	0.225062102079391
projection head output size = 16	0.5	1696850049.85554	2582	0.220408275723457
projection head output size = 16	0.5	1696850054.83408	2603	0.222218528389931
projection head output size = 16	0.5	1696850059.84908	2624	0.224762097001076
projection head output size = 16	0.5	1696850065.04054	2645	0.224069058895111
projection head output size = 16	0.5	1696850070.00851	2666	0.223978340625763
projection head output size = 16	0.5	1696850075.27048	2687	0.21977362036705
projection head output size = 16	0.5	1696850080.24746	2708	0.224853172898293
projection head output size = 16	0.5	1696850085.22552	2729	0.222275242209435
projection head output size = 16	0.5	1696850090.21945	2750	0.223830699920654
projection head output size = 16	0.5	1696850095.33942	2771	0.220364838838577
projection head output size = 16	0.5	1696850100.4284	2792	0.220834881067276
projection head output size = 16	0.5	1696850105.55041	2813	0.220414623618126
projection head output size = 16	0.5	1696850110.70139	2834	0.222556844353676
projection head output size = 16	0.5	1696850115.84437	2855	0.22509129345417
projection head output size = 16	0.5	1696850121.00939	2876	0.217141732573509
projection head output size = 16	0.5	1696850126.08136	2897	0.220872581005096
projection head output size = 16	0.5	1696850131.41332	2918	0.227069705724716
projection head output size = 16	0.5	1696850136.6073	2939	0.224225506186485
projection head output size = 16	0.5	1696850141.71227	2960	0.225378438830376
projection head output size = 16	0.5	1696850146.65724	2981	0.220280259847641
projection head output size = 16	0.5	1696850151.50926	3002	0.22198261320591
projection head output size = 16	0.5	1696850156.41024	3023	0.22137625515461
projection head output size = 16	0.5	1696850161.35425	3044	0.225091531872749
projection head output size = 16	0.5	1696850166.27519	3065	0.221535503864288
projection head output size = 16	0.5	1696850170.99724	3086	0.223919183015823
projection head output size = 16	0.5	1696850175.96919	3107	0.218715518712997
projection head output size = 16	0.5	1696850180.86416	3128	0.222625061869621
projection head output size = 16	0.5	1696850186.00713	3149	0.220327123999596
projection head output size = 16	1	1696850190.96711	20	0.219394266605377
projection head output size = 16	1	1696850196.57508	41	0.209492728114128
projection head output size = 16	1	1696850201.49209	62	0.246787160634995
projection head output size = 16	1	1696850206.36503	83	0.219575628638268
projection head output size = 16	1	1696850211.38801	104	0.224822580814362
projection head output size = 16	1	1696850216.43898	125	0.220563292503357
projection head output size = 16	1	1696850221.16599	146	0.225642621517181
projection head output size = 16	1	1696850225.76994	167	0.231468960642815
projection head output size = 16	1	1696850230.28693	188	0.227579265832901
projection head output size = 16	1	1696850235.06293	209	0.223418116569519
projection head output size = 16	1	1696850239.85188	230	0.226905897259712
projection head output size = 16	1	1696850245.06486	251	0.226350113749504
projection head output size = 16	1	1696850250.10885	272	0.225845247507095
projection head output size = 16	1	1696850254.89281	293	0.228316396474838
projection head output size = 16	1	1696850259.70178	314	0.226769253611565
projection head output size = 16	1	1696850264.59576	335	0.235447764396667
projection head output size = 16	1	1696850269.40974	356	0.228248476982117
projection head output size = 16	1	1696850274.52175	377	0.241827130317688
projection head output size = 16	1	1696850279.76101	398	0.239336058497429
projection head output size = 16	1	1696850285.01347	419	0.238210529088974
projection head output size = 16	1	1696850290.52046	440	0.235226646065712
projection head output size = 16	1	1696850295.16744	461	0.234721094369888
projection head output size = 16	1	1696850299.74241	482	0.233768448233604
projection head output size = 16	1	1696850304.13042	503	0.234445080161095
projection head output size = 16	1	1696850308.5674	524	0.25028270483017
projection head output size = 16	1	1696850313.04138	545	0.247720971703529
projection head output size = 16	1	1696850317.52933	566	0.249643892049789
projection head output size = 16	1	1696850322.0153	587	0.230501994490623
projection head output size = 16	1	1696850326.45628	608	0.228663235902786
projection head output size = 16	1	1696850330.8723	629	0.224691793322563
projection head output size = 16	1	1696850335.32428	650	0.219380393624306
projection head output size = 16	1	1696850339.75522	671	0.218873336911201
projection head output size = 16	1	1696850344.24019	692	0.217989519238472
projection head output size = 16	1	1696850348.75017	713	0.214954107999802
projection head output size = 16	1	1696850353.17715	734	0.216187849640846
projection head output size = 16	1	1696850357.98213	755	0.211609855294228
projection head output size = 16	1	1696850362.37711	776	0.213133156299591
projection head output size = 16	1	1696850366.80708	797	0.217584505677223
projection head output size = 16	1	1696850371.24706	818	0.218884721398354
projection head output size = 16	1	1696850376.25607	839	0.212323352694511
projection head output size = 16	1	1696850381.24944	860	0.213885813951492
projection head output size = 16	1	1696850386.15441	881	0.210201382637024
projection head output size = 16	1	1696850391.07842	902	0.213568568229675
projection head output size = 16	1	1696850395.97036	923	0.208224713802338
projection head output size = 16	1	1696850400.69734	944	0.214970052242279
projection head output size = 16	1	1696850405.53635	965	0.21472755074501
projection head output size = 16	1	1696850410.45229	986	0.21159265935421
projection head output size = 16	1	1696850415.53427	1007	0.214123010635376
projection head output size = 16	1	1696850420.50024	1028	0.217533737421036
[truncated: 2,501 more rows]
