# Supplementary material for: LEOPARD: missing view completion for multi-timepoint omics data via representation disentanglement and temporal knowledge transfer
Source: Nat Commun. 2025 Apr 6;16:3278. doi: 10.1038/s41467-025-58314-3 (PMC11972361; doi:10.1038/s41467-025-58314-3)
Supplement: Supplementary file 7 — Source data [file 41467_2025_58314_MOESM7_ESM.zip › Source Data/SupplementaryFig12_rocData.csv]

Method	x	y	AUROC_label
PMM 1	0	0	PMM 1 (AUROC=0.560)
PMM 1	0.001	0	PMM 1 (AUROC=0.560)
PMM 1	0.002	0	PMM 1 (AUROC=0.560)
PMM 1	0.003	0	PMM 1 (AUROC=0.560)
PMM 1	0.004	0	PMM 1 (AUROC=0.560)
PMM 1	0.005	0	PMM 1 (AUROC=0.560)
PMM 1	0.00568181818181823	0	PMM 1 (AUROC=0.560)
PMM 1	0.00568181818181823	0.0277777777777778	PMM 1 (AUROC=0.560)
PMM 1	0.006	0.0277777777777778	PMM 1 (AUROC=0.560)
PMM 1	0.007	0.0277777777777778	PMM 1 (AUROC=0.560)
PMM 1	0.008	0.0277777777777778	PMM 1 (AUROC=0.560)
PMM 1	0.009	0.0277777777777778	PMM 1 (AUROC=0.560)
PMM 1	0.01	0.0277777777777778	PMM 1 (AUROC=0.560)
PMM 1	0.011	0.0277777777777778	PMM 1 (AUROC=0.560)
PMM 1	0.0113636363636364	0.0277777777777778	PMM 1 (AUROC=0.560)
PMM 1	0.012	0.0277777777777778	PMM 1 (AUROC=0.560)
PMM 1	0.013	0.0277777777777778	PMM 1 (AUROC=0.560)
PMM 1	0.014	0.0277777777777778	PMM 1 (AUROC=0.560)
PMM 1	0.015	0.0277777777777778	PMM 1 (AUROC=0.560)
PMM 1	0.016	0.0277777777777778	PMM 1 (AUROC=0.560)
PMM 1	0.017	0.0277777777777778	PMM 1 (AUROC=0.560)
PMM 1	0.0170454545454546	0.0277777777777778	PMM 1 (AUROC=0.560)
PMM 1	0.0170454545454546	0.0555555555555556	PMM 1 (AUROC=0.560)
PMM 1	0.0170454545454546	0.0833333333333333	PMM 1 (AUROC=0.560)
PMM 1	0.018	0.0833333333333333	PMM 1 (AUROC=0.560)
PMM 1	0.019	0.0833333333333333	PMM 1 (AUROC=0.560)
PMM 1	0.02	0.0833333333333333	PMM 1 (AUROC=0.560)
PMM 1	0.021	0.0833333333333333	PMM 1 (AUROC=0.560)
PMM 1	0.022	0.0833333333333333	PMM 1 (AUROC=0.560)
PMM 1	0.0227272727272727	0.0833333333333333	PMM 1 (AUROC=0.560)
PMM 1	0.023	0.0833333333333333	PMM 1 (AUROC=0.560)
PMM 1	0.024	0.0833333333333333	PMM 1 (AUROC=0.560)
PMM 1	0.025	0.0833333333333333	PMM 1 (AUROC=0.560)
PMM 1	0.026	0.0833333333333333	PMM 1 (AUROC=0.560)
PMM 1	0.027	0.0833333333333333	PMM 1 (AUROC=0.560)
PMM 1	0.028	0.0833333333333333	PMM 1 (AUROC=0.560)
PMM 1	0.0284090909090909	0.0833333333333333	PMM 1 (AUROC=0.560)
PMM 1	0.029	0.0833333333333333	PMM 1 (AUROC=0.560)
PMM 1	0.03	0.0833333333333333	PMM 1 (AUROC=0.560)
PMM 1	0.031	0.0833333333333333	PMM 1 (AUROC=0.560)
PMM 1	0.032	0.0833333333333333	PMM 1 (AUROC=0.560)
PMM 1	0.033	0.0833333333333333	PMM 1 (AUROC=0.560)
PMM 1	0.034	0.0833333333333333	PMM 1 (AUROC=0.560)
PMM 1	0.0340909090909091	0.0833333333333333	PMM 1 (AUROC=0.560)
PMM 1	0.0340909090909091	0.111111111111111	PMM 1 (AUROC=0.560)
PMM 1	0.035	0.111111111111111	PMM 1 (AUROC=0.560)
PMM 1	0.036	0.111111111111111	PMM 1 (AUROC=0.560)
PMM 1	0.037	0.111111111111111	PMM 1 (AUROC=0.560)
PMM 1	0.038	0.111111111111111	PMM 1 (AUROC=0.560)
PMM 1	0.039	0.111111111111111	PMM 1 (AUROC=0.560)
PMM 1	0.0397727272727273	0.111111111111111	PMM 1 (AUROC=0.560)
PMM 1	0.04	0.111111111111111	PMM 1 (AUROC=0.560)
PMM 1	0.041	0.111111111111111	PMM 1 (AUROC=0.560)
PMM 1	0.042	0.111111111111111	PMM 1 (AUROC=0.560)
PMM 1	0.043	0.111111111111111	PMM 1 (AUROC=0.560)
PMM 1	0.044	0.111111111111111	PMM 1 (AUROC=0.560)
PMM 1	0.045	0.111111111111111	PMM 1 (AUROC=0.560)
PMM 1	0.0454545454545454	0.111111111111111	PMM 1 (AUROC=0.560)
PMM 1	0.0454545454545454	0.138888888888889	PMM 1 (AUROC=0.560)
PMM 1	0.046	0.138888888888889	PMM 1 (AUROC=0.560)
PMM 1	0.047	0.138888888888889	PMM 1 (AUROC=0.560)
PMM 1	0.048	0.138888888888889	PMM 1 (AUROC=0.560)
PMM 1	0.049	0.138888888888889	PMM 1 (AUROC=0.560)
PMM 1	0.05	0.138888888888889	PMM 1 (AUROC=0.560)
PMM 1	0.051	0.138888888888889	PMM 1 (AUROC=0.560)
PMM 1	0.0511363636363636	0.138888888888889	PMM 1 (AUROC=0.560)
PMM 1	0.052	0.138888888888889	PMM 1 (AUROC=0.560)
PMM 1	0.053	0.138888888888889	PMM 1 (AUROC=0.560)
PMM 1	0.054	0.138888888888889	PMM 1 (AUROC=0.560)
PMM 1	0.055	0.138888888888889	PMM 1 (AUROC=0.560)
PMM 1	0.056	0.138888888888889	PMM 1 (AUROC=0.560)
PMM 1	0.0568181818181818	0.138888888888889	PMM 1 (AUROC=0.560)
PMM 1	0.057	0.138888888888889	PMM 1 (AUROC=0.560)
PMM 1	0.058	0.138888888888889	PMM 1 (AUROC=0.560)
PMM 1	0.059	0.138888888888889	PMM 1 (AUROC=0.560)
PMM 1	0.06	0.138888888888889	PMM 1 (AUROC=0.560)
PMM 1	0.061	0.138888888888889	PMM 1 (AUROC=0.560)
PMM 1	0.062	0.138888888888889	PMM 1 (AUROC=0.560)
PMM 1	0.0625	0.138888888888889	PMM 1 (AUROC=0.560)
PMM 1	0.0625	0.166666666666667	PMM 1 (AUROC=0.560)
PMM 1	0.063	0.166666666666667	PMM 1 (AUROC=0.560)
PMM 1	0.064	0.166666666666667	PMM 1 (AUROC=0.560)
PMM 1	0.065	0.166666666666667	PMM 1 (AUROC=0.560)
PMM 1	0.066	0.166666666666667	PMM 1 (AUROC=0.560)
PMM 1	0.067	0.166666666666667	PMM 1 (AUROC=0.560)
PMM 1	0.068	0.166666666666667	PMM 1 (AUROC=0.560)
PMM 1	0.0681818181818182	0.166666666666667	PMM 1 (AUROC=0.560)
PMM 1	0.069	0.166666666666667	PMM 1 (AUROC=0.560)
PMM 1	0.07	0.166666666666667	PMM 1 (AUROC=0.560)
PMM 1	0.071	0.166666666666667	PMM 1 (AUROC=0.560)
PMM 1	0.072	0.166666666666667	PMM 1 (AUROC=0.560)
PMM 1	0.073	0.166666666666667	PMM 1 (AUROC=0.560)
PMM 1	0.0738636363636364	0.166666666666667	PMM 1 (AUROC=0.560)
PMM 1	0.074	0.166666666666667	PMM 1 (AUROC=0.560)
PMM 1	0.075	0.166666666666667	PMM 1 (AUROC=0.560)
PMM 1	0.076	0.166666666666667	PMM 1 (AUROC=0.560)
PMM 1	0.077	0.166666666666667	PMM 1 (AUROC=0.560)
PMM 1	0.078	0.166666666666667	PMM 1 (AUROC=0.560)
PMM 1	0.079	0.166666666666667	PMM 1 (AUROC=0.560)
PMM 1	0.0795454545454546	0.166666666666667	PMM 1 (AUROC=0.560)
PMM 1	0.08	0.166666666666667	PMM 1 (AUROC=0.560)
PMM 1	0.081	0.166666666666667	PMM 1 (AUROC=0.560)
PMM 1	0.082	0.166666666666667	PMM 1 (AUROC=0.560)
PMM 1	0.083	0.166666666666667	PMM 1 (AUROC=0.560)
PMM 1	0.084	0.166666666666667	PMM 1 (AUROC=0.560)
PMM 1	0.085	0.166666666666667	PMM 1 (AUROC=0.560)
PMM 1	0.0852272727272727	0.166666666666667	PMM 1 (AUROC=0.560)
PMM 1	0.086	0.166666666666667	PMM 1 (AUROC=0.560)
PMM 1	0.087	0.166666666666667	PMM 1 (AUROC=0.560)
PMM 1	0.088	0.166666666666667	PMM 1 (AUROC=0.560)
PMM 1	0.089	0.166666666666667	PMM 1 (AUROC=0.560)
PMM 1	0.09	0.166666666666667	PMM 1 (AUROC=0.560)
PMM 1	0.0909090909090909	0.166666666666667	PMM 1 (AUROC=0.560)
PMM 1	0.091	0.166666666666667	PMM 1 (AUROC=0.560)
PMM 1	0.092	0.166666666666667	PMM 1 (AUROC=0.560)
PMM 1	0.093	0.166666666666667	PMM 1 (AUROC=0.560)
PMM 1	0.094	0.166666666666667	PMM 1 (AUROC=0.560)
PMM 1	0.095	0.166666666666667	PMM 1 (AUROC=0.560)
PMM 1	0.096	0.166666666666667	PMM 1 (AUROC=0.560)
PMM 1	0.0965909090909091	0.166666666666667	PMM 1 (AUROC=0.560)
PMM 1	0.097	0.166666666666667	PMM 1 (AUROC=0.560)
PMM 1	0.098	0.166666666666667	PMM 1 (AUROC=0.560)
PMM 1	0.099	0.166666666666667	PMM 1 (AUROC=0.560)
PMM 1	0.1	0.166666666666667	PMM 1 (AUROC=0.560)
PMM 1	0.101	0.166666666666667	PMM 1 (AUROC=0.560)
PMM 1	0.102	0.166666666666667	PMM 1 (AUROC=0.560)
PMM 1	0.102272727272727	0.166666666666667	PMM 1 (AUROC=0.560)
PMM 1	0.103	0.166666666666667	PMM 1 (AUROC=0.560)
PMM 1	0.104	0.166666666666667	PMM 1 (AUROC=0.560)
PMM 1	0.105	0.166666666666667	PMM 1 (AUROC=0.560)
PMM 1	0.106	0.166666666666667	PMM 1 (AUROC=0.560)
PMM 1	0.107	0.166666666666667	PMM 1 (AUROC=0.560)
PMM 1	0.107954545454545	0.166666666666667	PMM 1 (AUROC=0.560)
PMM 1	0.108	0.166666666666667	PMM 1 (AUROC=0.560)
PMM 1	0.109	0.166666666666667	PMM 1 (AUROC=0.560)
PMM 1	0.11	0.166666666666667	PMM 1 (AUROC=0.560)
PMM 1	0.111	0.166666666666667	PMM 1 (AUROC=0.560)
PMM 1	0.112	0.166666666666667	PMM 1 (AUROC=0.560)
PMM 1	0.113	0.166666666666667	PMM 1 (AUROC=0.560)
PMM 1	0.113636363636364	0.166666666666667	PMM 1 (AUROC=0.560)
PMM 1	0.114	0.166666666666667	PMM 1 (AUROC=0.560)
PMM 1	0.115	0.166666666666667	PMM 1 (AUROC=0.560)
PMM 1	0.116	0.166666666666667	PMM 1 (AUROC=0.560)
PMM 1	0.117	0.166666666666667	PMM 1 (AUROC=0.560)
PMM 1	0.118	0.166666666666667	PMM 1 (AUROC=0.560)
PMM 1	0.119	0.166666666666667	PMM 1 (AUROC=0.560)
PMM 1	0.119318181818182	0.166666666666667	PMM 1 (AUROC=0.560)
PMM 1	0.12	0.166666666666667	PMM 1 (AUROC=0.560)
PMM 1	0.121	0.166666666666667	PMM 1 (AUROC=0.560)
PMM 1	0.122	0.166666666666667	PMM 1 (AUROC=0.560)
PMM 1	0.123	0.166666666666667	PMM 1 (AUROC=0.560)
PMM 1	0.124	0.166666666666667	PMM 1 (AUROC=0.560)
PMM 1	0.125	0.166666666666667	PMM 1 (AUROC=0.560)
PMM 1	0.126	0.166666666666667	PMM 1 (AUROC=0.560)
PMM 1	0.127	0.166666666666667	PMM 1 (AUROC=0.560)
PMM 1	0.128	0.166666666666667	PMM 1 (AUROC=0.560)
PMM 1	0.129	0.166666666666667	PMM 1 (AUROC=0.560)
PMM 1	0.13	0.166666666666667	PMM 1 (AUROC=0.560)
PMM 1	0.130681818181818	0.166666666666667	PMM 1 (AUROC=0.560)
PMM 1	0.131	0.166666666666667	PMM 1 (AUROC=0.560)
PMM 1	0.132	0.166666666666667	PMM 1 (AUROC=0.560)
PMM 1	0.133	0.166666666666667	PMM 1 (AUROC=0.560)
PMM 1	0.134	0.166666666666667	PMM 1 (AUROC=0.560)
PMM 1	0.135	0.166666666666667	PMM 1 (AUROC=0.560)
PMM 1	0.136	0.166666666666667	PMM 1 (AUROC=0.560)
PMM 1	0.136363636363636	0.166666666666667	PMM 1 (AUROC=0.560)
PMM 1	0.136363636363636	0.194444444444444	PMM 1 (AUROC=0.560)
PMM 1	0.137	0.194444444444444	PMM 1 (AUROC=0.560)
PMM 1	0.138	0.194444444444444	PMM 1 (AUROC=0.560)
PMM 1	0.139	0.194444444444444	PMM 1 (AUROC=0.560)
PMM 1	0.14	0.194444444444444	PMM 1 (AUROC=0.560)
PMM 1	0.141	0.194444444444444	PMM 1 (AUROC=0.560)
PMM 1	0.142	0.194444444444444	PMM 1 (AUROC=0.560)
PMM 1	0.142045454545455	0.194444444444444	PMM 1 (AUROC=0.560)
PMM 1	0.143	0.194444444444444	PMM 1 (AUROC=0.560)
PMM 1	0.144	0.194444444444444	PMM 1 (AUROC=0.560)
PMM 1	0.145	0.194444444444444	PMM 1 (AUROC=0.560)
PMM 1	0.146	0.194444444444444	PMM 1 (AUROC=0.560)
PMM 1	0.147	0.194444444444444	PMM 1 (AUROC=0.560)
PMM 1	0.147727272727273	0.194444444444444	PMM 1 (AUROC=0.560)
PMM 1	0.148	0.194444444444444	PMM 1 (AUROC=0.560)
PMM 1	0.149	0.194444444444444	PMM 1 (AUROC=0.560)
PMM 1	0.15	0.194444444444444	PMM 1 (AUROC=0.560)
PMM 1	0.151	0.194444444444444	PMM 1 (AUROC=0.560)
PMM 1	0.152	0.194444444444444	PMM 1 (AUROC=0.560)
PMM 1	0.153	0.194444444444444	PMM 1 (AUROC=0.560)
PMM 1	0.153409090909091	0.194444444444444	PMM 1 (AUROC=0.560)
PMM 1	0.154	0.194444444444444	PMM 1 (AUROC=0.560)
PMM 1	0.155	0.194444444444444	PMM 1 (AUROC=0.560)
PMM 1	0.156	0.194444444444444	PMM 1 (AUROC=0.560)
PMM 1	0.157	0.194444444444444	PMM 1 (AUROC=0.560)
PMM 1	0.158	0.194444444444444	PMM 1 (AUROC=0.560)
PMM 1	0.159	0.194444444444444	PMM 1 (AUROC=0.560)
PMM 1	0.159090909090909	0.194444444444444	PMM 1 (AUROC=0.560)
PMM 1	0.159090909090909	0.222222222222222	PMM 1 (AUROC=0.560)
PMM 1	0.159090909090909	0.25	PMM 1 (AUROC=0.560)
PMM 1	0.159090909090909	0.277777777777778	PMM 1 (AUROC=0.560)
PMM 1	0.16	0.277777777777778	PMM 1 (AUROC=0.560)
PMM 1	0.161	0.277777777777778	PMM 1 (AUROC=0.560)
PMM 1	0.162	0.277777777777778	PMM 1 (AUROC=0.560)
PMM 1	0.163	0.277777777777778	PMM 1 (AUROC=0.560)
PMM 1	0.164	0.277777777777778	PMM 1 (AUROC=0.560)
PMM 1	0.164772727272727	0.277777777777778	PMM 1 (AUROC=0.560)
PMM 1	0.165	0.277777777777778	PMM 1 (AUROC=0.560)
PMM 1	0.166	0.277777777777778	PMM 1 (AUROC=0.560)
PMM 1	0.167	0.277777777777778	PMM 1 (AUROC=0.560)
PMM 1	0.168	0.277777777777778	PMM 1 (AUROC=0.560)
PMM 1	0.169	0.277777777777778	PMM 1 (AUROC=0.560)
PMM 1	0.17	0.277777777777778	PMM 1 (AUROC=0.560)
PMM 1	0.170454545454545	0.277777777777778	PMM 1 (AUROC=0.560)
PMM 1	0.171	0.277777777777778	PMM 1 (AUROC=0.560)
PMM 1	0.172	0.277777777777778	PMM 1 (AUROC=0.560)
PMM 1	0.173	0.277777777777778	PMM 1 (AUROC=0.560)
PMM 1	0.174	0.277777777777778	PMM 1 (AUROC=0.560)
PMM 1	0.175	0.277777777777778	PMM 1 (AUROC=0.560)
PMM 1	0.176	0.277777777777778	PMM 1 (AUROC=0.560)
PMM 1	0.176136363636364	0.277777777777778	PMM 1 (AUROC=0.560)
PMM 1	0.177	0.279888888888889	PMM 1 (AUROC=0.560)
PMM 1	0.178	0.282333333333333	PMM 1 (AUROC=0.560)
PMM 1	0.179	0.284777777777778	PMM 1 (AUROC=0.560)
PMM 1	0.179924242424242	0.287037037037037	PMM 1 (AUROC=0.560)
PMM 1	0.18	0.287222222222222	PMM 1 (AUROC=0.560)
PMM 1	0.181	0.289666666666667	PMM 1 (AUROC=0.560)
PMM 1	0.182	0.292111111111111	PMM 1 (AUROC=0.560)
PMM 1	0.183	0.294555555555556	PMM 1 (AUROC=0.560)
PMM 1	0.183712121212121	0.296296296296296	PMM 1 (AUROC=0.560)
PMM 1	0.184	0.297	PMM 1 (AUROC=0.560)
PMM 1	0.185	0.299444444444444	PMM 1 (AUROC=0.560)
PMM 1	0.186	0.301888888888889	PMM 1 (AUROC=0.560)
PMM 1	0.187	0.304333333333333	PMM 1 (AUROC=0.560)
PMM 1	0.1875	0.305555555555556	PMM 1 (AUROC=0.560)
PMM 1	0.1875	0.333333333333333	PMM 1 (AUROC=0.560)
PMM 1	0.188	0.333333333333333	PMM 1 (AUROC=0.560)
PMM 1	0.189	0.333333333333333	PMM 1 (AUROC=0.560)
PMM 1	0.19	0.333333333333333	PMM 1 (AUROC=0.560)
PMM 1	0.191	0.333333333333333	PMM 1 (AUROC=0.560)
PMM 1	0.192	0.333333333333333	PMM 1 (AUROC=0.560)
PMM 1	0.193	0.333333333333333	PMM 1 (AUROC=0.560)
PMM 1	0.193181818181818	0.333333333333333	PMM 1 (AUROC=0.560)
PMM 1	0.194	0.333333333333333	PMM 1 (AUROC=0.560)
PMM 1	0.195	0.333333333333333	PMM 1 (AUROC=0.560)
PMM 1	0.196	0.333333333333333	PMM 1 (AUROC=0.560)
PMM 1	0.197	0.333333333333333	PMM 1 (AUROC=0.560)
PMM 1	0.198	0.333333333333333	PMM 1 (AUROC=0.560)
PMM 1	0.198863636363636	0.333333333333333	PMM 1 (AUROC=0.560)
PMM 1	0.199	0.333333333333333	PMM 1 (AUROC=0.560)
PMM 1	0.2	0.333333333333333	PMM 1 (AUROC=0.560)
PMM 1	0.201	0.333333333333333	PMM 1 (AUROC=0.560)
PMM 1	0.202	0.333333333333333	PMM 1 (AUROC=0.560)
PMM 1	0.203	0.333333333333333	PMM 1 (AUROC=0.560)
PMM 1	0.204	0.333333333333333	PMM 1 (AUROC=0.560)
PMM 1	0.204545454545455	0.333333333333333	PMM 1 (AUROC=0.560)
PMM 1	0.205	0.333333333333333	PMM 1 (AUROC=0.560)
PMM 1	0.206	0.333333333333333	PMM 1 (AUROC=0.560)
PMM 1	0.207	0.333333333333333	PMM 1 (AUROC=0.560)
PMM 1	0.208	0.333333333333333	PMM 1 (AUROC=0.560)
PMM 1	0.209	0.333333333333333	PMM 1 (AUROC=0.560)
PMM 1	0.21	0.333333333333333	PMM 1 (AUROC=0.560)
PMM 1	0.210227272727273	0.333333333333333	PMM 1 (AUROC=0.560)
PMM 1	0.211	0.333333333333333	PMM 1 (AUROC=0.560)
PMM 1	0.212	0.333333333333333	PMM 1 (AUROC=0.560)
PMM 1	0.213	0.333333333333333	PMM 1 (AUROC=0.560)
PMM 1	0.214	0.333333333333333	PMM 1 (AUROC=0.560)
PMM 1	0.215	0.333333333333333	PMM 1 (AUROC=0.560)
PMM 1	0.215909090909091	0.333333333333333	PMM 1 (AUROC=0.560)
PMM 1	0.216	0.333333333333333	PMM 1 (AUROC=0.560)
PMM 1	0.217	0.333333333333333	PMM 1 (AUROC=0.560)
PMM 1	0.218	0.333333333333333	PMM 1 (AUROC=0.560)
PMM 1	0.219	0.333333333333333	PMM 1 (AUROC=0.560)
PMM 1	0.22	0.333333333333333	PMM 1 (AUROC=0.560)
PMM 1	0.221	0.333333333333333	PMM 1 (AUROC=0.560)
PMM 1	0.221590909090909	0.333333333333333	PMM 1 (AUROC=0.560)
PMM 1	0.222	0.333333333333333	PMM 1 (AUROC=0.560)
PMM 1	0.223	0.333333333333333	PMM 1 (AUROC=0.560)
PMM 1	0.224	0.333333333333333	PMM 1 (AUROC=0.560)
PMM 1	0.225	0.333333333333333	PMM 1 (AUROC=0.560)
PMM 1	0.226	0.333333333333333	PMM 1 (AUROC=0.560)
PMM 1	0.227	0.333333333333333	PMM 1 (AUROC=0.560)
PMM 1	0.227272727272727	0.333333333333333	PMM 1 (AUROC=0.560)
PMM 1	0.228	0.336888888888889	PMM 1 (AUROC=0.560)
PMM 1	0.229	0.341777777777778	PMM 1 (AUROC=0.560)
PMM 1	0.23	0.346666666666667	PMM 1 (AUROC=0.560)
PMM 1	0.230113636363636	0.347222222222222	PMM 1 (AUROC=0.560)
PMM 1	0.231	0.351555555555556	PMM 1 (AUROC=0.560)
PMM 1	0.232	0.356444444444445	PMM 1 (AUROC=0.560)
PMM 1	0.232954545454545	0.361111111111111	PMM 1 (AUROC=0.560)
PMM 1	0.233	0.361111111111111	PMM 1 (AUROC=0.560)
PMM 1	0.234	0.361111111111111	PMM 1 (AUROC=0.560)
PMM 1	0.235	0.361111111111111	PMM 1 (AUROC=0.560)
PMM 1	0.236	0.361111111111111	PMM 1 (AUROC=0.560)
PMM 1	0.237	0.361111111111111	PMM 1 (AUROC=0.560)
PMM 1	0.238	0.361111111111111	PMM 1 (AUROC=0.560)
PMM 1	0.238636363636364	0.361111111111111	PMM 1 (AUROC=0.560)
PMM 1	0.238636363636364	0.388888888888889	PMM 1 (AUROC=0.560)
PMM 1	0.239	0.390666666666667	PMM 1 (AUROC=0.560)
PMM 1	0.24	0.395555555555556	PMM 1 (AUROC=0.560)
PMM 1	0.241	0.400444444444445	PMM 1 (AUROC=0.560)
PMM 1	0.241477272727273	0.402777777777778	PMM 1 (AUROC=0.560)
PMM 1	0.242	0.405333333333333	PMM 1 (AUROC=0.560)
PMM 1	0.243	0.410222222222222	PMM 1 (AUROC=0.560)
PMM 1	0.244	0.415111111111111	PMM 1 (AUROC=0.560)
PMM 1	0.244318181818182	0.416666666666667	PMM 1 (AUROC=0.560)
PMM 1	0.245	0.416666666666667	PMM 1 (AUROC=0.560)
PMM 1	0.246	0.416666666666667	PMM 1 (AUROC=0.560)
PMM 1	0.247	0.416666666666667	PMM 1 (AUROC=0.560)
PMM 1	0.248	0.416666666666667	PMM 1 (AUROC=0.560)
PMM 1	0.249	0.416666666666667	PMM 1 (AUROC=0.560)
PMM 1	0.25	0.416666666666667	PMM 1 (AUROC=0.560)
PMM 1	0.251	0.421555555555556	PMM 1 (AUROC=0.560)
PMM 1	0.252	0.426444444444445	PMM 1 (AUROC=0.560)
PMM 1	0.252840909090909	0.430555555555556	PMM 1 (AUROC=0.560)
PMM 1	0.253	0.431333333333333	PMM 1 (AUROC=0.560)
PMM 1	0.254	0.436222222222222	PMM 1 (AUROC=0.560)
PMM 1	0.255	0.441111111111111	PMM 1 (AUROC=0.560)
PMM 1	0.255681818181818	0.444444444444444	PMM 1 (AUROC=0.560)
PMM 1	0.256	0.444444444444444	PMM 1 (AUROC=0.560)
PMM 1	0.257	0.444444444444444	PMM 1 (AUROC=0.560)
PMM 1	0.258	0.444444444444444	PMM 1 (AUROC=0.560)
PMM 1	0.259	0.444444444444444	PMM 1 (AUROC=0.560)
PMM 1	0.26	0.444444444444444	PMM 1 (AUROC=0.560)
PMM 1	0.261	0.444444444444444	PMM 1 (AUROC=0.560)
PMM 1	0.261363636363636	0.444444444444444	PMM 1 (AUROC=0.560)
PMM 1	0.262	0.444444444444444	PMM 1 (AUROC=0.560)
PMM 1	0.263	0.444444444444444	PMM 1 (AUROC=0.560)
PMM 1	0.264	0.444444444444444	PMM 1 (AUROC=0.560)
PMM 1	0.265	0.444444444444444	PMM 1 (AUROC=0.560)
PMM 1	0.266	0.444444444444444	PMM 1 (AUROC=0.560)
PMM 1	0.267	0.444444444444444	PMM 1 (AUROC=0.560)
PMM 1	0.267045454545455	0.444444444444444	PMM 1 (AUROC=0.560)
PMM 1	0.268	0.444444444444444	PMM 1 (AUROC=0.560)
PMM 1	0.269	0.444444444444444	PMM 1 (AUROC=0.560)
PMM 1	0.27	0.444444444444444	PMM 1 (AUROC=0.560)
PMM 1	0.271	0.444444444444444	PMM 1 (AUROC=0.560)
PMM 1	0.272	0.444444444444444	PMM 1 (AUROC=0.560)
PMM 1	0.272727272727273	0.444444444444444	PMM 1 (AUROC=0.560)
PMM 1	0.273	0.444444444444444	PMM 1 (AUROC=0.560)
PMM 1	0.274	0.444444444444444	PMM 1 (AUROC=0.560)
PMM 1	0.275	0.444444444444444	PMM 1 (AUROC=0.560)
PMM 1	0.276	0.444444444444444	PMM 1 (AUROC=0.560)
PMM 1	0.277	0.444444444444444	PMM 1 (AUROC=0.560)
PMM 1	0.278	0.444444444444444	PMM 1 (AUROC=0.560)
PMM 1	0.278409090909091	0.444444444444444	PMM 1 (AUROC=0.560)
PMM 1	0.279	0.444444444444444	PMM 1 (AUROC=0.560)
PMM 1	0.28	0.444444444444444	PMM 1 (AUROC=0.560)
PMM 1	0.281	0.444444444444444	PMM 1 (AUROC=0.560)
PMM 1	0.282	0.444444444444444	PMM 1 (AUROC=0.560)
PMM 1	0.283	0.444444444444444	PMM 1 (AUROC=0.560)
PMM 1	0.284	0.444444444444444	PMM 1 (AUROC=0.560)
PMM 1	0.284090909090909	0.444444444444444	PMM 1 (AUROC=0.560)
PMM 1	0.285	0.444444444444444	PMM 1 (AUROC=0.560)
PMM 1	0.286	0.444444444444444	PMM 1 (AUROC=0.560)
PMM 1	0.287	0.444444444444444	PMM 1 (AUROC=0.560)
PMM 1	0.288	0.444444444444444	PMM 1 (AUROC=0.560)
PMM 1	0.289	0.444444444444444	PMM 1 (AUROC=0.560)
PMM 1	0.289772727272727	0.444444444444444	PMM 1 (AUROC=0.560)
PMM 1	0.29	0.444444444444444	PMM 1 (AUROC=0.560)
PMM 1	0.291	0.444444444444444	PMM 1 (AUROC=0.560)
PMM 1	0.292	0.444444444444444	PMM 1 (AUROC=0.560)
PMM 1	0.293	0.444444444444444	PMM 1 (AUROC=0.560)
PMM 1	0.294	0.444444444444444	PMM 1 (AUROC=0.560)
PMM 1	0.295	0.444444444444444	PMM 1 (AUROC=0.560)
PMM 1	0.295454545454545	0.444444444444444	PMM 1 (AUROC=0.560)
PMM 1	0.296	0.444444444444444	PMM 1 (AUROC=0.560)
PMM 1	0.297	0.444444444444444	PMM 1 (AUROC=0.560)
PMM 1	0.298	0.444444444444444	PMM 1 (AUROC=0.560)
PMM 1	0.299	0.444444444444444	PMM 1 (AUROC=0.560)
PMM 1	0.3	0.444444444444444	PMM 1 (AUROC=0.560)
PMM 1	0.301	0.444444444444444	PMM 1 (AUROC=0.560)
PMM 1	0.301136363636364	0.444444444444444	PMM 1 (AUROC=0.560)
PMM 1	0.302	0.444444444444444	PMM 1 (AUROC=0.560)
PMM 1	0.303	0.444444444444444	PMM 1 (AUROC=0.560)
PMM 1	0.304	0.444444444444444	PMM 1 (AUROC=0.560)
PMM 1	0.305	0.444444444444444	PMM 1 (AUROC=0.560)
PMM 1	0.306	0.444444444444444	PMM 1 (AUROC=0.560)
PMM 1	0.306818181818182	0.444444444444444	PMM 1 (AUROC=0.560)
PMM 1	0.307	0.444444444444444	PMM 1 (AUROC=0.560)
PMM 1	0.308	0.444444444444444	PMM 1 (AUROC=0.560)
PMM 1	0.309	0.444444444444444	PMM 1 (AUROC=0.560)
PMM 1	0.31	0.444444444444444	PMM 1 (AUROC=0.560)
PMM 1	0.311	0.444444444444444	PMM 1 (AUROC=0.560)
PMM 1	0.312	0.444444444444444	PMM 1 (AUROC=0.560)
PMM 1	0.3125	0.444444444444444	PMM 1 (AUROC=0.560)
PMM 1	0.313	0.444444444444444	PMM 1 (AUROC=0.560)
PMM 1	0.314	0.444444444444444	PMM 1 (AUROC=0.560)
PMM 1	0.315	0.444444444444444	PMM 1 (AUROC=0.560)
PMM 1	0.316	0.444444444444444	PMM 1 (AUROC=0.560)
PMM 1	0.317	0.444444444444444	PMM 1 (AUROC=0.560)
PMM 1	0.318	0.444444444444444	PMM 1 (AUROC=0.560)
PMM 1	0.318181818181818	0.444444444444444	PMM 1 (AUROC=0.560)
PMM 1	0.319	0.444444444444444	PMM 1 (AUROC=0.560)
PMM 1	0.32	0.444444444444444	PMM 1 (AUROC=0.560)
PMM 1	0.321	0.444444444444444	PMM 1 (AUROC=0.560)
PMM 1	0.322	0.444444444444444	PMM 1 (AUROC=0.560)
PMM 1	0.323	0.444444444444444	PMM 1 (AUROC=0.560)
PMM 1	0.323863636363636	0.444444444444444	PMM 1 (AUROC=0.560)
PMM 1	0.324	0.444444444444444	PMM 1 (AUROC=0.560)
PMM 1	0.325	0.444444444444444	PMM 1 (AUROC=0.560)
PMM 1	0.326	0.444444444444444	PMM 1 (AUROC=0.560)
PMM 1	0.327	0.444444444444444	PMM 1 (AUROC=0.560)
PMM 1	0.328	0.444444444444444	PMM 1 (AUROC=0.560)
PMM 1	0.329	0.444444444444444	PMM 1 (AUROC=0.560)
PMM 1	0.329545454545455	0.444444444444444	PMM 1 (AUROC=0.560)
PMM 1	0.33	0.446666666666667	PMM 1 (AUROC=0.560)
PMM 1	0.331	0.451555555555555	PMM 1 (AUROC=0.560)
PMM 1	0.332	0.456444444444444	PMM 1 (AUROC=0.560)
PMM 1	0.332386363636364	0.458333333333333	PMM 1 (AUROC=0.560)
PMM 1	0.333	0.461333333333333	PMM 1 (AUROC=0.560)
PMM 1	0.334	0.466222222222222	PMM 1 (AUROC=0.560)
PMM 1	0.335	0.471111111111111	PMM 1 (AUROC=0.560)
PMM 1	0.335227272727273	0.472222222222222	PMM 1 (AUROC=0.560)
PMM 1	0.336	0.472222222222222	PMM 1 (AUROC=0.560)
PMM 1	0.337	0.472222222222222	PMM 1 (AUROC=0.560)
PMM 1	0.338	0.472222222222222	PMM 1 (AUROC=0.560)
PMM 1	0.339	0.472222222222222	PMM 1 (AUROC=0.560)
PMM 1	0.34	0.472222222222222	PMM 1 (AUROC=0.560)
PMM 1	0.340909090909091	0.472222222222222	PMM 1 (AUROC=0.560)
PMM 1	0.341	0.472666666666667	PMM 1 (AUROC=0.560)
PMM 1	0.342	0.477555555555556	PMM 1 (AUROC=0.560)
PMM 1	0.343	0.482444444444445	PMM 1 (AUROC=0.560)
PMM 1	0.34375	0.486111111111111	PMM 1 (AUROC=0.560)
PMM 1	0.344	0.487333333333333	PMM 1 (AUROC=0.560)
PMM 1	0.345	0.492222222222222	PMM 1 (AUROC=0.560)
PMM 1	0.346	0.497111111111111	PMM 1 (AUROC=0.560)
PMM 1	0.346590909090909	0.5	PMM 1 (AUROC=0.560)
PMM 1	0.347	0.5	PMM 1 (AUROC=0.560)
PMM 1	0.348	0.5	PMM 1 (AUROC=0.560)
PMM 1	0.349	0.5	PMM 1 (AUROC=0.560)
PMM 1	0.35	0.5	PMM 1 (AUROC=0.560)
PMM 1	0.351	0.5	PMM 1 (AUROC=0.560)
PMM 1	0.352	0.5	PMM 1 (AUROC=0.560)
PMM 1	0.352272727272727	0.5	PMM 1 (AUROC=0.560)
PMM 1	0.353	0.5	PMM 1 (AUROC=0.560)
PMM 1	0.354	0.5	PMM 1 (AUROC=0.560)
PMM 1	0.355	0.5	PMM 1 (AUROC=0.560)
PMM 1	0.356	0.5	PMM 1 (AUROC=0.560)
PMM 1	0.357	0.5	PMM 1 (AUROC=0.560)
PMM 1	0.357954545454545	0.5	PMM 1 (AUROC=0.560)
PMM 1	0.358	0.5	PMM 1 (AUROC=0.560)
PMM 1	0.359	0.5	PMM 1 (AUROC=0.560)
PMM 1	0.36	0.5	PMM 1 (AUROC=0.560)
PMM 1	0.361	0.5	PMM 1 (AUROC=0.560)
PMM 1	0.362	0.5	PMM 1 (AUROC=0.560)
PMM 1	0.363	0.5	PMM 1 (AUROC=0.560)
PMM 1	0.363636363636364	0.5	PMM 1 (AUROC=0.560)
PMM 1	0.364	0.5	PMM 1 (AUROC=0.560)
PMM 1	0.365	0.5	PMM 1 (AUROC=0.560)
PMM 1	0.366	0.5	PMM 1 (AUROC=0.560)
PMM 1	0.367	0.5	PMM 1 (AUROC=0.560)
PMM 1	0.368	0.5	PMM 1 (AUROC=0.560)
PMM 1	0.369	0.5	PMM 1 (AUROC=0.560)
PMM 1	0.369318181818182	0.5	PMM 1 (AUROC=0.560)
PMM 1	0.37	0.503333333333333	PMM 1 (AUROC=0.560)
PMM 1	0.371	0.508222222222222	PMM 1 (AUROC=0.560)
PMM 1	0.372	0.513111111111111	PMM 1 (AUROC=0.560)
PMM 1	0.372159090909091	0.513888888888889	PMM 1 (AUROC=0.560)
PMM 1	0.373	0.518	PMM 1 (AUROC=0.560)
PMM 1	0.374	0.522888888888889	PMM 1 (AUROC=0.560)
PMM 1	0.375	0.527777777777778	PMM 1 (AUROC=0.560)
PMM 1	0.376	0.527777777777778	PMM 1 (AUROC=0.560)
PMM 1	0.377	0.527777777777778	PMM 1 (AUROC=0.560)
PMM 1	0.378	0.527777777777778	PMM 1 (AUROC=0.560)
PMM 1	0.379	0.527777777777778	PMM 1 (AUROC=0.560)
PMM 1	0.38	0.527777777777778	PMM 1 (AUROC=0.560)
PMM 1	0.380681818181818	0.527777777777778	PMM 1 (AUROC=0.560)
PMM 1	0.381	0.527777777777778	PMM 1 (AUROC=0.560)
PMM 1	0.382	0.527777777777778	PMM 1 (AUROC=0.560)
PMM 1	0.383	0.527777777777778	PMM 1 (AUROC=0.560)
PMM 1	0.384	0.527777777777778	PMM 1 (AUROC=0.560)
PMM 1	0.385	0.527777777777778	PMM 1 (AUROC=0.560)
PMM 1	0.386	0.527777777777778	PMM 1 (AUROC=0.560)
PMM 1	0.386363636363636	0.527777777777778	PMM 1 (AUROC=0.560)
PMM 1	0.386363636363636	0.555555555555556	PMM 1 (AUROC=0.560)
PMM 1	0.387	0.555555555555556	PMM 1 (AUROC=0.560)
PMM 1	0.388	0.555555555555556	PMM 1 (AUROC=0.560)
PMM 1	0.389	0.555555555555556	PMM 1 (AUROC=0.560)
PMM 1	0.39	0.555555555555556	PMM 1 (AUROC=0.560)
PMM 1	0.391	0.555555555555556	PMM 1 (AUROC=0.560)
PMM 1	0.392	0.555555555555556	PMM 1 (AUROC=0.560)
PMM 1	0.392045454545455	0.555555555555556	PMM 1 (AUROC=0.560)
PMM 1	0.393	0.555555555555556	PMM 1 (AUROC=0.560)
PMM 1	0.394	0.555555555555556	PMM 1 (AUROC=0.560)
PMM 1	0.395	0.555555555555556	PMM 1 (AUROC=0.560)
PMM 1	0.396	0.555555555555556	PMM 1 (AUROC=0.560)
PMM 1	0.397	0.555555555555556	PMM 1 (AUROC=0.560)
PMM 1	0.397727272727273	0.555555555555556	PMM 1 (AUROC=0.560)
PMM 1	0.398	0.555555555555556	PMM 1 (AUROC=0.560)
PMM 1	0.399	0.555555555555556	PMM 1 (AUROC=0.560)
PMM 1	0.4	0.555555555555556	PMM 1 (AUROC=0.560)
PMM 1	0.401	0.555555555555556	PMM 1 (AUROC=0.560)
PMM 1	0.402	0.555555555555556	PMM 1 (AUROC=0.560)
PMM 1	0.403	0.555555555555556	PMM 1 (AUROC=0.560)
PMM 1	0.403409090909091	0.555555555555556	PMM 1 (AUROC=0.560)
PMM 1	0.404	0.555555555555556	PMM 1 (AUROC=0.560)
PMM 1	0.405	0.555555555555556	PMM 1 (AUROC=0.560)
PMM 1	0.406	0.555555555555556	PMM 1 (AUROC=0.560)
PMM 1	0.407	0.555555555555556	PMM 1 (AUROC=0.560)
PMM 1	0.408	0.555555555555556	PMM 1 (AUROC=0.560)
PMM 1	0.409	0.555555555555556	PMM 1 (AUROC=0.560)
PMM 1	0.409090909090909	0.555555555555556	PMM 1 (AUROC=0.560)
PMM 1	0.41	0.555555555555556	PMM 1 (AUROC=0.560)
PMM 1	0.411	0.555555555555556	PMM 1 (AUROC=0.560)
PMM 1	0.412	0.555555555555556	PMM 1 (AUROC=0.560)
PMM 1	0.413	0.555555555555556	PMM 1 (AUROC=0.560)
PMM 1	0.414	0.555555555555556	PMM 1 (AUROC=0.560)
PMM 1	0.414772727272727	0.555555555555556	PMM 1 (AUROC=0.560)
PMM 1	0.415	0.555555555555556	PMM 1 (AUROC=0.560)
PMM 1	0.416	0.555555555555556	PMM 1 (AUROC=0.560)
PMM 1	0.417	0.555555555555556	PMM 1 (AUROC=0.560)
PMM 1	0.418	0.555555555555556	PMM 1 (AUROC=0.560)
PMM 1	0.419	0.555555555555556	PMM 1 (AUROC=0.560)
PMM 1	0.42	0.555555555555556	PMM 1 (AUROC=0.560)
PMM 1	0.420454545454545	0.555555555555556	PMM 1 (AUROC=0.560)
PMM 1	0.421	0.555555555555556	PMM 1 (AUROC=0.560)
PMM 1	0.422	0.555555555555556	PMM 1 (AUROC=0.560)
PMM 1	0.423	0.555555555555556	PMM 1 (AUROC=0.560)
PMM 1	0.424	0.555555555555556	PMM 1 (AUROC=0.560)
PMM 1	0.425	0.555555555555556	PMM 1 (AUROC=0.560)
PMM 1	0.426	0.555555555555556	PMM 1 (AUROC=0.560)
PMM 1	0.426136363636364	0.555555555555556	PMM 1 (AUROC=0.560)
PMM 1	0.427	0.555555555555556	PMM 1 (AUROC=0.560)
PMM 1	0.428	0.555555555555556	PMM 1 (AUROC=0.560)
PMM 1	0.429	0.555555555555556	PMM 1 (AUROC=0.560)
PMM 1	0.43	0.555555555555556	PMM 1 (AUROC=0.560)
PMM 1	0.431	0.555555555555556	PMM 1 (AUROC=0.560)
PMM 1	0.431818181818182	0.555555555555556	PMM 1 (AUROC=0.560)
PMM 1	0.432	0.555555555555556	PMM 1 (AUROC=0.560)
PMM 1	0.433	0.555555555555556	PMM 1 (AUROC=0.560)
PMM 1	0.434	0.555555555555556	PMM 1 (AUROC=0.560)
PMM 1	0.435	0.555555555555556	PMM 1 (AUROC=0.560)
PMM 1	0.436	0.555555555555556	PMM 1 (AUROC=0.560)
PMM 1	0.437	0.555555555555556	PMM 1 (AUROC=0.560)
PMM 1	0.4375	0.555555555555556	PMM 1 (AUROC=0.560)
PMM 1	0.438	0.555555555555556	PMM 1 (AUROC=0.560)
PMM 1	0.439	0.555555555555556	PMM 1 (AUROC=0.560)
PMM 1	0.44	0.555555555555556	PMM 1 (AUROC=0.560)
PMM 1	0.441	0.555555555555556	PMM 1 (AUROC=0.560)
PMM 1	0.442	0.555555555555556	PMM 1 (AUROC=0.560)
PMM 1	0.443	0.555555555555556	PMM 1 (AUROC=0.560)
PMM 1	0.443181818181818	0.555555555555556	PMM 1 (AUROC=0.560)
PMM 1	0.444	0.555555555555556	PMM 1 (AUROC=0.560)
PMM 1	0.445	0.555555555555556	PMM 1 (AUROC=0.560)
PMM 1	0.446	0.555555555555556	PMM 1 (AUROC=0.560)
PMM 1	0.447	0.555555555555556	PMM 1 (AUROC=0.560)
PMM 1	0.448	0.555555555555556	PMM 1 (AUROC=0.560)
PMM 1	0.448863636363636	0.555555555555556	PMM 1 (AUROC=0.560)
PMM 1	0.449	0.555555555555556	PMM 1 (AUROC=0.560)
PMM 1	0.45	0.555555555555556	PMM 1 (AUROC=0.560)
PMM 1	0.451	0.555555555555556	PMM 1 (AUROC=0.560)
PMM 1	0.452	0.555555555555556	PMM 1 (AUROC=0.560)
PMM 1	0.453	0.555555555555556	PMM 1 (AUROC=0.560)
PMM 1	0.454	0.555555555555556	PMM 1 (AUROC=0.560)
PMM 1	0.454545454545455	0.555555555555556	PMM 1 (AUROC=0.560)
PMM 1	0.455	0.555555555555556	PMM 1 (AUROC=0.560)
PMM 1	0.456	0.555555555555556	PMM 1 (AUROC=0.560)
PMM 1	0.457	0.555555555555556	PMM 1 (AUROC=0.560)
PMM 1	0.458	0.555555555555556	PMM 1 (AUROC=0.560)
PMM 1	0.459	0.555555555555556	PMM 1 (AUROC=0.560)
PMM 1	0.46	0.555555555555556	PMM 1 (AUROC=0.560)
PMM 1	0.460227272727273	0.555555555555556	PMM 1 (AUROC=0.560)
PMM 1	0.461	0.555555555555556	PMM 1 (AUROC=0.560)
PMM 1	0.462	0.555555555555556	PMM 1 (AUROC=0.560)
PMM 1	0.463	0.555555555555556	PMM 1 (AUROC=0.560)
PMM 1	0.464	0.555555555555556	PMM 1 (AUROC=0.560)
PMM 1	0.465	0.555555555555556	PMM 1 (AUROC=0.560)
PMM 1	0.465909090909091	0.555555555555556	PMM 1 (AUROC=0.560)
PMM 1	0.466	0.555555555555556	PMM 1 (AUROC=0.560)
PMM 1	0.467	0.555555555555556	PMM 1 (AUROC=0.560)
PMM 1	0.468	0.555555555555556	PMM 1 (AUROC=0.560)
PMM 1	0.469	0.555555555555556	PMM 1 (AUROC=0.560)
PMM 1	0.47	0.555555555555556	PMM 1 (AUROC=0.560)
PMM 1	0.471	0.555555555555556	PMM 1 (AUROC=0.560)
PMM 1	0.471590909090909	0.555555555555556	PMM 1 (AUROC=0.560)
PMM 1	0.472	0.555555555555556	PMM 1 (AUROC=0.560)
PMM 1	0.473	0.555555555555556	PMM 1 (AUROC=0.560)
PMM 1	0.474	0.555555555555556	PMM 1 (AUROC=0.560)
PMM 1	0.475	0.555555555555556	PMM 1 (AUROC=0.560)
PMM 1	0.476	0.555555555555556	PMM 1 (AUROC=0.560)
PMM 1	0.477	0.555555555555556	PMM 1 (AUROC=0.560)
PMM 1	0.477272727272727	0.555555555555556	PMM 1 (AUROC=0.560)
PMM 1	0.478	0.555555555555556	PMM 1 (AUROC=0.560)
PMM 1	0.479	0.555555555555556	PMM 1 (AUROC=0.560)
PMM 1	0.48	0.555555555555556	PMM 1 (AUROC=0.560)
PMM 1	0.481	0.555555555555556	PMM 1 (AUROC=0.560)
PMM 1	0.482	0.555555555555556	PMM 1 (AUROC=0.560)
PMM 1	0.482954545454545	0.555555555555556	PMM 1 (AUROC=0.560)
PMM 1	0.483	0.555555555555556	PMM 1 (AUROC=0.560)
PMM 1	0.484	0.555555555555556	PMM 1 (AUROC=0.560)
PMM 1	0.485	0.555555555555556	PMM 1 (AUROC=0.560)
PMM 1	0.486	0.555555555555556	PMM 1 (AUROC=0.560)
PMM 1	0.487	0.555555555555556	PMM 1 (AUROC=0.560)
PMM 1	0.488	0.555555555555556	PMM 1 (AUROC=0.560)
PMM 1	0.488636363636364	0.555555555555556	PMM 1 (AUROC=0.560)
PMM 1	0.489	0.555555555555556	PMM 1 (AUROC=0.560)
PMM 1	0.49	0.555555555555556	PMM 1 (AUROC=0.560)
PMM 1	0.491	0.555555555555556	PMM 1 (AUROC=0.560)
PMM 1	0.492	0.555555555555556	PMM 1 (AUROC=0.560)
PMM 1	0.493	0.555555555555556	PMM 1 (AUROC=0.560)
PMM 1	0.494	0.555555555555556	PMM 1 (AUROC=0.560)
PMM 1	0.494318181818182	0.555555555555556	PMM 1 (AUROC=0.560)
PMM 1	0.495	0.555555555555556	PMM 1 (AUROC=0.560)
PMM 1	0.496	0.555555555555556	PMM 1 (AUROC=0.560)
PMM 1	0.497	0.555555555555556	PMM 1 (AUROC=0.560)
PMM 1	0.498	0.555555555555556	PMM 1 (AUROC=0.560)
PMM 1	0.499	0.555555555555556	PMM 1 (AUROC=0.560)
PMM 1	0.5	0.555555555555556	PMM 1 (AUROC=0.560)
PMM 1	0.501	0.555555555555556	PMM 1 (AUROC=0.560)
PMM 1	0.502	0.555555555555556	PMM 1 (AUROC=0.560)
PMM 1	0.503	0.555555555555556	PMM 1 (AUROC=0.560)
PMM 1	0.504	0.555555555555556	PMM 1 (AUROC=0.560)
PMM 1	0.505	0.555555555555556	PMM 1 (AUROC=0.560)
PMM 1	0.505681818181818	0.555555555555556	PMM 1 (AUROC=0.560)
PMM 1	0.506	0.556333333333333	PMM 1 (AUROC=0.560)
PMM 1	0.507	0.558777777777778	PMM 1 (AUROC=0.560)
PMM 1	0.508	0.561222222222222	PMM 1 (AUROC=0.560)
PMM 1	0.509	0.563666666666667	PMM 1 (AUROC=0.560)
PMM 1	0.509469696969697	0.564814814814815	PMM 1 (AUROC=0.560)
PMM 1	0.51	0.566111111111111	PMM 1 (AUROC=0.560)
PMM 1	0.511	0.568555555555555	PMM 1 (AUROC=0.560)
PMM 1	0.512	0.571	PMM 1 (AUROC=0.560)
PMM 1	0.513	0.573444444444444	PMM 1 (AUROC=0.560)
PMM 1	0.513257575757576	0.574074074074074	PMM 1 (AUROC=0.560)
PMM 1	0.514	0.575888888888889	PMM 1 (AUROC=0.560)
PMM 1	0.515	0.578333333333333	PMM 1 (AUROC=0.560)
PMM 1	0.516	0.580777777777778	PMM 1 (AUROC=0.560)
PMM 1	0.517	0.583222222222222	PMM 1 (AUROC=0.560)
PMM 1	0.517045454545455	0.583333333333333	PMM 1 (AUROC=0.560)
PMM 1	0.518	0.583333333333333	PMM 1 (AUROC=0.560)
PMM 1	0.519	0.583333333333333	PMM 1 (AUROC=0.560)
PMM 1	0.52	0.583333333333333	PMM 1 (AUROC=0.560)
PMM 1	0.521	0.583333333333333	PMM 1 (AUROC=0.560)
PMM 1	0.522	0.583333333333333	PMM 1 (AUROC=0.560)
PMM 1	0.522727272727273	0.583333333333333	PMM 1 (AUROC=0.560)
PMM 1	0.523	0.583333333333333	PMM 1 (AUROC=0.560)
PMM 1	0.524	0.583333333333333	PMM 1 (AUROC=0.560)
PMM 1	0.525	0.583333333333333	PMM 1 (AUROC=0.560)
PMM 1	0.526	0.583333333333333	PMM 1 (AUROC=0.560)
PMM 1	0.527	0.583333333333333	PMM 1 (AUROC=0.560)
PMM 1	0.528	0.583333333333333	PMM 1 (AUROC=0.560)
PMM 1	0.528409090909091	0.583333333333333	PMM 1 (AUROC=0.560)
PMM 1	0.529	0.583333333333333	PMM 1 (AUROC=0.560)
PMM 1	0.53	0.583333333333333	PMM 1 (AUROC=0.560)
PMM 1	0.531	0.583333333333333	PMM 1 (AUROC=0.560)
PMM 1	0.532	0.583333333333333	PMM 1 (AUROC=0.560)
PMM 1	0.533	0.583333333333333	PMM 1 (AUROC=0.560)
PMM 1	0.534	0.583333333333333	PMM 1 (AUROC=0.560)
PMM 1	0.534090909090909	0.583333333333333	PMM 1 (AUROC=0.560)
PMM 1	0.535	0.583333333333333	PMM 1 (AUROC=0.560)
PMM 1	0.536	0.583333333333333	PMM 1 (AUROC=0.560)
PMM 1	0.537	0.583333333333333	PMM 1 (AUROC=0.560)
PMM 1	0.538	0.583333333333333	PMM 1 (AUROC=0.560)
PMM 1	0.539	0.583333333333333	PMM 1 (AUROC=0.560)
PMM 1	0.539772727272727	0.583333333333333	PMM 1 (AUROC=0.560)
PMM 1	0.54	0.583333333333333	PMM 1 (AUROC=0.560)
PMM 1	0.541	0.583333333333333	PMM 1 (AUROC=0.560)
PMM 1	0.542	0.583333333333333	PMM 1 (AUROC=0.560)
PMM 1	0.543	0.583333333333333	PMM 1 (AUROC=0.560)
PMM 1	0.544	0.583333333333333	PMM 1 (AUROC=0.560)
PMM 1	0.545	0.583333333333333	PMM 1 (AUROC=0.560)
PMM 1	0.545454545454545	0.583333333333333	PMM 1 (AUROC=0.560)
PMM 1	0.546	0.583333333333333	PMM 1 (AUROC=0.560)
PMM 1	0.547	0.583333333333333	PMM 1 (AUROC=0.560)
PMM 1	0.548	0.583333333333333	PMM 1 (AUROC=0.560)
PMM 1	0.549	0.583333333333333	PMM 1 (AUROC=0.560)
PMM 1	0.55	0.583333333333333	PMM 1 (AUROC=0.560)
PMM 1	0.551	0.583333333333333	PMM 1 (AUROC=0.560)
PMM 1	0.551136363636364	0.583333333333333	PMM 1 (AUROC=0.560)
PMM 1	0.552	0.583333333333333	PMM 1 (AUROC=0.560)
PMM 1	0.553	0.583333333333333	PMM 1 (AUROC=0.560)
PMM 1	0.554	0.583333333333333	PMM 1 (AUROC=0.560)
PMM 1	0.555	0.583333333333333	PMM 1 (AUROC=0.560)
PMM 1	0.556	0.583333333333333	PMM 1 (AUROC=0.560)
PMM 1	0.556818181818182	0.583333333333333	PMM 1 (AUROC=0.560)
PMM 1	0.557	0.583333333333333	PMM 1 (AUROC=0.560)
PMM 1	0.558	0.583333333333333	PMM 1 (AUROC=0.560)
PMM 1	0.559	0.583333333333333	PMM 1 (AUROC=0.560)
PMM 1	0.56	0.583333333333333	PMM 1 (AUROC=0.560)
PMM 1	0.561	0.583333333333333	PMM 1 (AUROC=0.560)
PMM 1	0.562	0.583333333333333	PMM 1 (AUROC=0.560)
PMM 1	0.5625	0.583333333333333	PMM 1 (AUROC=0.560)
PMM 1	0.563	0.583333333333333	PMM 1 (AUROC=0.560)
PMM 1	0.564	0.583333333333333	PMM 1 (AUROC=0.560)
PMM 1	0.565	0.583333333333333	PMM 1 (AUROC=0.560)
PMM 1	0.566	0.583333333333333	PMM 1 (AUROC=0.560)
PMM 1	0.567	0.583333333333333	PMM 1 (AUROC=0.560)
PMM 1	0.568	0.583333333333333	PMM 1 (AUROC=0.560)
PMM 1	0.568181818181818	0.583333333333333	PMM 1 (AUROC=0.560)
PMM 1	0.569	0.583333333333333	PMM 1 (AUROC=0.560)
PMM 1	0.57	0.583333333333333	PMM 1 (AUROC=0.560)
PMM 1	0.571	0.583333333333333	PMM 1 (AUROC=0.560)
PMM 1	0.572	0.583333333333333	PMM 1 (AUROC=0.560)
PMM 1	0.573	0.583333333333333	PMM 1 (AUROC=0.560)
PMM 1	0.573863636363636	0.583333333333333	PMM 1 (AUROC=0.560)
PMM 1	0.574	0.583333333333333	PMM 1 (AUROC=0.560)
PMM 1	0.575	0.583333333333333	PMM 1 (AUROC=0.560)
PMM 1	0.576	0.583333333333333	PMM 1 (AUROC=0.560)
PMM 1	0.577	0.583333333333333	PMM 1 (AUROC=0.560)
PMM 1	0.578	0.583333333333333	PMM 1 (AUROC=0.560)
PMM 1	0.579	0.583333333333333	PMM 1 (AUROC=0.560)
PMM 1	0.579545454545455	0.583333333333333	PMM 1 (AUROC=0.560)
PMM 1	0.58	0.583333333333333	PMM 1 (AUROC=0.560)
PMM 1	0.581	0.583333333333333	PMM 1 (AUROC=0.560)
PMM 1	0.582	0.583333333333333	PMM 1 (AUROC=0.560)
PMM 1	0.583	0.583333333333333	PMM 1 (AUROC=0.560)
PMM 1	0.584	0.583333333333333	PMM 1 (AUROC=0.560)
PMM 1	0.585	0.583333333333333	PMM 1 (AUROC=0.560)
PMM 1	0.585227272727273	0.583333333333333	PMM 1 (AUROC=0.560)
PMM 1	0.586	0.583333333333333	PMM 1 (AUROC=0.560)
PMM 1	0.587	0.583333333333333	PMM 1 (AUROC=0.560)
PMM 1	0.588	0.583333333333333	PMM 1 (AUROC=0.560)
PMM 1	0.589	0.583333333333333	PMM 1 (AUROC=0.560)
PMM 1	0.59	0.583333333333333	PMM 1 (AUROC=0.560)
PMM 1	0.590909090909091	0.583333333333333	PMM 1 (AUROC=0.560)
PMM 1	0.591	0.583333333333333	PMM 1 (AUROC=0.560)
PMM 1	0.592	0.583333333333333	PMM 1 (AUROC=0.560)
PMM 1	0.593	0.583333333333333	PMM 1 (AUROC=0.560)
PMM 1	0.594	0.583333333333333	PMM 1 (AUROC=0.560)
PMM 1	0.595	0.583333333333333	PMM 1 (AUROC=0.560)
PMM 1	0.596	0.583333333333333	PMM 1 (AUROC=0.560)
PMM 1	0.596590909090909	0.583333333333333	PMM 1 (AUROC=0.560)
PMM 1	0.597	0.583333333333333	PMM 1 (AUROC=0.560)
PMM 1	0.598	0.583333333333333	PMM 1 (AUROC=0.560)
PMM 1	0.599	0.583333333333333	PMM 1 (AUROC=0.560)
PMM 1	0.6	0.583333333333333	PMM 1 (AUROC=0.560)
PMM 1	0.601	0.583333333333333	PMM 1 (AUROC=0.560)
PMM 1	0.602	0.583333333333333	PMM 1 (AUROC=0.560)
PMM 1	0.602272727272727	0.583333333333333	PMM 1 (AUROC=0.560)
PMM 1	0.603	0.583333333333333	PMM 1 (AUROC=0.560)
PMM 1	0.604	0.583333333333333	PMM 1 (AUROC=0.560)
PMM 1	0.605	0.583333333333333	PMM 1 (AUROC=0.560)
PMM 1	0.606	0.583333333333333	PMM 1 (AUROC=0.560)
PMM 1	0.607	0.583333333333333	PMM 1 (AUROC=0.560)
PMM 1	0.607954545454545	0.583333333333333	PMM 1 (AUROC=0.560)
PMM 1	0.608	0.583333333333333	PMM 1 (AUROC=0.560)
PMM 1	0.609	0.583333333333333	PMM 1 (AUROC=0.560)
PMM 1	0.61	0.583333333333333	PMM 1 (AUROC=0.560)
PMM 1	0.611	0.583333333333333	PMM 1 (AUROC=0.560)
PMM 1	0.612	0.583333333333333	PMM 1 (AUROC=0.560)
PMM 1	0.613	0.583333333333333	PMM 1 (AUROC=0.560)
PMM 1	0.613636363636364	0.583333333333333	PMM 1 (AUROC=0.560)
PMM 1	0.614	0.583333333333333	PMM 1 (AUROC=0.560)
PMM 1	0.615	0.583333333333333	PMM 1 (AUROC=0.560)
PMM 1	0.616	0.583333333333333	PMM 1 (AUROC=0.560)
PMM 1	0.617	0.583333333333333	PMM 1 (AUROC=0.560)
PMM 1	0.618	0.583333333333333	PMM 1 (AUROC=0.560)
PMM 1	0.619	0.583333333333333	PMM 1 (AUROC=0.560)
PMM 1	0.619318181818182	0.583333333333333	PMM 1 (AUROC=0.560)
PMM 1	0.62	0.583333333333333	PMM 1 (AUROC=0.560)
PMM 1	0.621	0.583333333333333	PMM 1 (AUROC=0.560)
PMM 1	0.622	0.583333333333333	PMM 1 (AUROC=0.560)
PMM 1	0.623	0.583333333333333	PMM 1 (AUROC=0.560)
PMM 1	0.624	0.583333333333333	PMM 1 (AUROC=0.560)
PMM 1	0.625	0.583333333333333	PMM 1 (AUROC=0.560)
PMM 1	0.626	0.588222222222222	PMM 1 (AUROC=0.560)
PMM 1	0.627	0.593111111111111	PMM 1 (AUROC=0.560)
PMM 1	0.627840909090909	0.597222222222222	PMM 1 (AUROC=0.560)
PMM 1	0.628	0.598	PMM 1 (AUROC=0.560)
PMM 1	0.629	0.602888888888889	PMM 1 (AUROC=0.560)
PMM 1	0.63	0.607777777777778	PMM 1 (AUROC=0.560)
PMM 1	0.630681818181818	0.611111111111111	PMM 1 (AUROC=0.560)
PMM 1	0.631	0.61162962962963	PMM 1 (AUROC=0.560)
PMM 1	0.632	0.613259259259259	PMM 1 (AUROC=0.560)
PMM 1	0.633	0.614888888888889	PMM 1 (AUROC=0.560)
PMM 1	0.634	0.616518518518518	PMM 1 (AUROC=0.560)
PMM 1	0.634943181818182	0.618055555555556	PMM 1 (AUROC=0.560)
PMM 1	0.635	0.618148148148148	PMM 1 (AUROC=0.560)
PMM 1	0.636	0.619777777777778	PMM 1 (AUROC=0.560)
PMM 1	0.637	0.621407407407407	PMM 1 (AUROC=0.560)
PMM 1	0.638	0.623037037037037	PMM 1 (AUROC=0.560)
PMM 1	0.639	0.624666666666667	PMM 1 (AUROC=0.560)
PMM 1	0.639204545454545	0.625	PMM 1 (AUROC=0.560)
PMM 1	0.64	0.626296296296296	PMM 1 (AUROC=0.560)
PMM 1	0.641	0.627925925925926	PMM 1 (AUROC=0.560)
PMM 1	0.642	0.629555555555555	PMM 1 (AUROC=0.560)
PMM 1	0.643	0.631185185185185	PMM 1 (AUROC=0.560)
PMM 1	0.643465909090909	0.631944444444444	PMM 1 (AUROC=0.560)
PMM 1	0.644	0.632814814814815	PMM 1 (AUROC=0.560)
PMM 1	0.645	0.634444444444444	PMM 1 (AUROC=0.560)
PMM 1	0.646	0.636074074074074	PMM 1 (AUROC=0.560)
PMM 1	0.647	0.637703703703704	PMM 1 (AUROC=0.560)
PMM 1	0.647727272727273	0.638888888888889	PMM 1 (AUROC=0.560)
PMM 1	0.648	0.638888888888889	PMM 1 (AUROC=0.560)
PMM 1	0.649	0.638888888888889	PMM 1 (AUROC=0.560)
PMM 1	0.65	0.638888888888889	PMM 1 (AUROC=0.560)
PMM 1	0.651	0.638888888888889	PMM 1 (AUROC=0.560)
PMM 1	0.652	0.638888888888889	PMM 1 (AUROC=0.560)
PMM 1	0.653	0.638888888888889	PMM 1 (AUROC=0.560)
PMM 1	0.653409090909091	0.638888888888889	PMM 1 (AUROC=0.560)
PMM 1	0.654	0.638888888888889	PMM 1 (AUROC=0.560)
PMM 1	0.655	0.638888888888889	PMM 1 (AUROC=0.560)
PMM 1	0.656	0.638888888888889	PMM 1 (AUROC=0.560)
PMM 1	0.657	0.638888888888889	PMM 1 (AUROC=0.560)
PMM 1	0.658	0.638888888888889	PMM 1 (AUROC=0.560)
PMM 1	0.659	0.638888888888889	PMM 1 (AUROC=0.560)
PMM 1	0.659090909090909	0.638888888888889	PMM 1 (AUROC=0.560)
PMM 1	0.66	0.638888888888889	PMM 1 (AUROC=0.560)
PMM 1	0.661	0.638888888888889	PMM 1 (AUROC=0.560)
PMM 1	0.662	0.638888888888889	PMM 1 (AUROC=0.560)
PMM 1	0.663	0.638888888888889	PMM 1 (AUROC=0.560)
PMM 1	0.664	0.638888888888889	PMM 1 (AUROC=0.560)
PMM 1	0.664772727272727	0.638888888888889	PMM 1 (AUROC=0.560)
PMM 1	0.664772727272727	0.666666666666667	PMM 1 (AUROC=0.560)
PMM 1	0.665	0.666666666666667	PMM 1 (AUROC=0.560)
PMM 1	0.666	0.666666666666667	PMM 1 (AUROC=0.560)
PMM 1	0.667	0.666666666666667	PMM 1 (AUROC=0.560)
PMM 1	0.668	0.666666666666667	PMM 1 (AUROC=0.560)
PMM 1	0.669	0.666666666666667	PMM 1 (AUROC=0.560)
PMM 1	0.67	0.666666666666667	PMM 1 (AUROC=0.560)
PMM 1	0.670454545454545	0.666666666666667	PMM 1 (AUROC=0.560)
PMM 1	0.671	0.666666666666667	PMM 1 (AUROC=0.560)
PMM 1	0.672	0.666666666666667	PMM 1 (AUROC=0.560)
PMM 1	0.673	0.666666666666667	PMM 1 (AUROC=0.560)
PMM 1	0.674	0.666666666666667	PMM 1 (AUROC=0.560)
PMM 1	0.675	0.666666666666667	PMM 1 (AUROC=0.560)
PMM 1	0.676	0.666666666666667	PMM 1 (AUROC=0.560)
PMM 1	0.676136363636364	0.666666666666667	PMM 1 (AUROC=0.560)
PMM 1	0.677	0.666666666666667	PMM 1 (AUROC=0.560)
PMM 1	0.678	0.666666666666667	PMM 1 (AUROC=0.560)
PMM 1	0.679	0.666666666666667	PMM 1 (AUROC=0.560)
PMM 1	0.68	0.666666666666667	PMM 1 (AUROC=0.560)
PMM 1	0.681	0.666666666666667	PMM 1 (AUROC=0.560)
PMM 1	0.681818181818182	0.666666666666667	PMM 1 (AUROC=0.560)
PMM 1	0.682	0.666666666666667	PMM 1 (AUROC=0.560)
PMM 1	0.683	0.666666666666667	PMM 1 (AUROC=0.560)
PMM 1	0.684	0.666666666666667	PMM 1 (AUROC=0.560)
PMM 1	0.685	0.666666666666667	PMM 1 (AUROC=0.560)
PMM 1	0.686	0.666666666666667	PMM 1 (AUROC=0.560)
PMM 1	0.687	0.666666666666667	PMM 1 (AUROC=0.560)
PMM 1	0.6875	0.666666666666667	PMM 1 (AUROC=0.560)
PMM 1	0.688	0.666666666666667	PMM 1 (AUROC=0.560)
PMM 1	0.689	0.666666666666667	PMM 1 (AUROC=0.560)
PMM 1	0.69	0.666666666666667	PMM 1 (AUROC=0.560)
PMM 1	0.691	0.666666666666667	PMM 1 (AUROC=0.560)
PMM 1	0.692	0.666666666666667	PMM 1 (AUROC=0.560)
PMM 1	0.693	0.666666666666667	PMM 1 (AUROC=0.560)
PMM 1	0.693181818181818	0.666666666666667	PMM 1 (AUROC=0.560)
PMM 1	0.694	0.666666666666667	PMM 1 (AUROC=0.560)
PMM 1	0.695	0.666666666666667	PMM 1 (AUROC=0.560)
PMM 1	0.696	0.666666666666667	PMM 1 (AUROC=0.560)
PMM 1	0.697	0.666666666666667	PMM 1 (AUROC=0.560)
PMM 1	0.698	0.666666666666667	PMM 1 (AUROC=0.560)
PMM 1	0.698863636363636	0.666666666666667	PMM 1 (AUROC=0.560)
PMM 1	0.698863636363636	0.694444444444444	PMM 1 (AUROC=0.560)
PMM 1	0.698863636363636	0.722222222222222	PMM 1 (AUROC=0.560)
PMM 1	0.698863636363636	0.75	PMM 1 (AUROC=0.560)
PMM 1	0.699	0.75	PMM 1 (AUROC=0.560)
PMM 1	0.7	0.75	PMM 1 (AUROC=0.560)
PMM 1	0.701	0.75	PMM 1 (AUROC=0.560)
PMM 1	0.702	0.75	PMM 1 (AUROC=0.560)
PMM 1	0.703	0.75	PMM 1 (AUROC=0.560)
PMM 1	0.704	0.75	PMM 1 (AUROC=0.560)
PMM 1	0.704545454545455	0.75	PMM 1 (AUROC=0.560)
PMM 1	0.705	0.75	PMM 1 (AUROC=0.560)
PMM 1	0.706	0.75	PMM 1 (AUROC=0.560)
PMM 1	0.707	0.75	PMM 1 (AUROC=0.560)
PMM 1	0.708	0.75	PMM 1 (AUROC=0.560)
PMM 1	0.709	0.75	PMM 1 (AUROC=0.560)
PMM 1	0.71	0.75	PMM 1 (AUROC=0.560)
PMM 1	0.710227272727273	0.75	PMM 1 (AUROC=0.560)
PMM 1	0.711	0.75	PMM 1 (AUROC=0.560)
PMM 1	0.712	0.75	PMM 1 (AUROC=0.560)
PMM 1	0.713	0.75	PMM 1 (AUROC=0.560)
PMM 1	0.714	0.75	PMM 1 (AUROC=0.560)
PMM 1	0.715	0.75	PMM 1 (AUROC=0.560)
PMM 1	0.715909090909091	0.75	PMM 1 (AUROC=0.560)
PMM 1	0.716	0.75	PMM 1 (AUROC=0.560)
PMM 1	0.717	0.75	PMM 1 (AUROC=0.560)
PMM 1	0.718	0.75	PMM 1 (AUROC=0.560)
PMM 1	0.719	0.75	PMM 1 (AUROC=0.560)
PMM 1	0.72	0.75	PMM 1 (AUROC=0.560)
PMM 1	0.721	0.75	PMM 1 (AUROC=0.560)
PMM 1	0.721590909090909	0.75	PMM 1 (AUROC=0.560)
PMM 1	0.722	0.75	PMM 1 (AUROC=0.560)
PMM 1	0.723	0.75	PMM 1 (AUROC=0.560)
PMM 1	0.724	0.75	PMM 1 (AUROC=0.560)
PMM 1	0.725	0.75	PMM 1 (AUROC=0.560)
PMM 1	0.726	0.75	PMM 1 (AUROC=0.560)
PMM 1	0.727	0.75	PMM 1 (AUROC=0.560)
PMM 1	0.727272727272727	0.75	PMM 1 (AUROC=0.560)
PMM 1	0.728	0.75	PMM 1 (AUROC=0.560)
PMM 1	0.729	0.75	PMM 1 (AUROC=0.560)
PMM 1	0.73	0.75	PMM 1 (AUROC=0.560)
PMM 1	0.731	0.75	PMM 1 (AUROC=0.560)
PMM 1	0.732	0.75	PMM 1 (AUROC=0.560)
PMM 1	0.732954545454545	0.75	PMM 1 (AUROC=0.560)
PMM 1	0.733	0.75	PMM 1 (AUROC=0.560)
PMM 1	0.734	0.75	PMM 1 (AUROC=0.560)
PMM 1	0.735	0.75	PMM 1 (AUROC=0.560)
PMM 1	0.736	0.75	PMM 1 (AUROC=0.560)
PMM 1	0.737	0.75	PMM 1 (AUROC=0.560)
PMM 1	0.738	0.75	PMM 1 (AUROC=0.560)
PMM 1	0.738636363636364	0.75	PMM 1 (AUROC=0.560)
PMM 1	0.739	0.75	PMM 1 (AUROC=0.560)
PMM 1	0.74	0.75	PMM 1 (AUROC=0.560)
PMM 1	0.741	0.75	PMM 1 (AUROC=0.560)
PMM 1	0.742	0.75	PMM 1 (AUROC=0.560)
PMM 1	0.743	0.75	PMM 1 (AUROC=0.560)
PMM 1	0.744	0.75	PMM 1 (AUROC=0.560)
PMM 1	0.744318181818182	0.75	PMM 1 (AUROC=0.560)
PMM 1	0.745	0.75	PMM 1 (AUROC=0.560)
PMM 1	0.746	0.75	PMM 1 (AUROC=0.560)
PMM 1	0.747	0.75	PMM 1 (AUROC=0.560)
PMM 1	0.748	0.75	PMM 1 (AUROC=0.560)
PMM 1	0.749	0.75	PMM 1 (AUROC=0.560)
PMM 1	0.75	0.75	PMM 1 (AUROC=0.560)
PMM 1	0.751	0.752444444444444	PMM 1 (AUROC=0.560)
PMM 1	0.752	0.754888888888889	PMM 1 (AUROC=0.560)
PMM 1	0.753	0.757333333333333	PMM 1 (AUROC=0.560)
PMM 1	0.753787878787879	0.759259259259259	PMM 1 (AUROC=0.560)
PMM 1	0.754	0.759777777777778	PMM 1 (AUROC=0.560)
PMM 1	0.755	0.762222222222222	PMM 1 (AUROC=0.560)
PMM 1	0.756	0.764666666666667	PMM 1 (AUROC=0.560)
PMM 1	0.757	0.767111111111111	PMM 1 (AUROC=0.560)
PMM 1	0.757575757575757	0.768518518518518	PMM 1 (AUROC=0.560)
PMM 1	0.758	0.769555555555556	PMM 1 (AUROC=0.560)
PMM 1	0.759	0.772	PMM 1 (AUROC=0.560)
PMM 1	0.76	0.774444444444444	PMM 1 (AUROC=0.560)
PMM 1	0.761	0.776888888888889	PMM 1 (AUROC=0.560)
PMM 1	0.761363636363636	0.777777777777778	PMM 1 (AUROC=0.560)
PMM 1	0.761363636363636	0.805555555555556	PMM 1 (AUROC=0.560)
PMM 1	0.762	0.805555555555556	PMM 1 (AUROC=0.560)
PMM 1	0.763	0.805555555555556	PMM 1 (AUROC=0.560)
PMM 1	0.764	0.805555555555556	PMM 1 (AUROC=0.560)
PMM 1	0.765	0.805555555555556	PMM 1 (AUROC=0.560)
PMM 1	0.766	0.805555555555556	PMM 1 (AUROC=0.560)
PMM 1	0.767	0.805555555555556	PMM 1 (AUROC=0.560)
PMM 1	0.767045454545455	0.805555555555556	PMM 1 (AUROC=0.560)
PMM 1	0.768	0.805555555555556	PMM 1 (AUROC=0.560)
PMM 1	0.769	0.805555555555556	PMM 1 (AUROC=0.560)
PMM 1	0.77	0.805555555555556	PMM 1 (AUROC=0.560)
PMM 1	0.771	0.805555555555556	PMM 1 (AUROC=0.560)
PMM 1	0.772	0.805555555555556	PMM 1 (AUROC=0.560)
PMM 1	0.772727272727273	0.805555555555556	PMM 1 (AUROC=0.560)
PMM 1	0.773	0.805555555555556	PMM 1 (AUROC=0.560)
PMM 1	0.774	0.805555555555556	PMM 1 (AUROC=0.560)
PMM 1	0.775	0.805555555555556	PMM 1 (AUROC=0.560)
PMM 1	0.776	0.805555555555556	PMM 1 (AUROC=0.560)
PMM 1	0.777	0.805555555555556	PMM 1 (AUROC=0.560)
PMM 1	0.778	0.805555555555556	PMM 1 (AUROC=0.560)
PMM 1	0.778409090909091	0.805555555555556	PMM 1 (AUROC=0.560)
PMM 1	0.779	0.805555555555556	PMM 1 (AUROC=0.560)
PMM 1	0.78	0.805555555555556	PMM 1 (AUROC=0.560)
PMM 1	0.781	0.805555555555556	PMM 1 (AUROC=0.560)
PMM 1	0.782	0.805555555555556	PMM 1 (AUROC=0.560)
PMM 1	0.783	0.805555555555556	PMM 1 (AUROC=0.560)
PMM 1	0.784	0.805555555555556	PMM 1 (AUROC=0.560)
PMM 1	0.784090909090909	0.805555555555556	PMM 1 (AUROC=0.560)
PMM 1	0.785	0.805555555555556	PMM 1 (AUROC=0.560)
PMM 1	0.786	0.805555555555556	PMM 1 (AUROC=0.560)
PMM 1	0.787	0.805555555555556	PMM 1 (AUROC=0.560)
PMM 1	0.788	0.805555555555556	PMM 1 (AUROC=0.560)
PMM 1	0.789	0.805555555555556	PMM 1 (AUROC=0.560)
PMM 1	0.789772727272727	0.805555555555556	PMM 1 (AUROC=0.560)
PMM 1	0.79	0.805555555555556	PMM 1 (AUROC=0.560)
PMM 1	0.791	0.805555555555556	PMM 1 (AUROC=0.560)
PMM 1	0.792	0.805555555555556	PMM 1 (AUROC=0.560)
PMM 1	0.793	0.805555555555556	PMM 1 (AUROC=0.560)
PMM 1	0.794	0.805555555555556	PMM 1 (AUROC=0.560)
PMM 1	0.795	0.805555555555556	PMM 1 (AUROC=0.560)
PMM 1	0.795454545454545	0.805555555555556	PMM 1 (AUROC=0.560)
PMM 1	0.796	0.805555555555556	PMM 1 (AUROC=0.560)
PMM 1	0.797	0.805555555555556	PMM 1 (AUROC=0.560)
PMM 1	0.798	0.805555555555556	PMM 1 (AUROC=0.560)
PMM 1	0.799	0.805555555555556	PMM 1 (AUROC=0.560)
PMM 1	0.8	0.805555555555556	PMM 1 (AUROC=0.560)
PMM 1	0.801	0.805555555555556	PMM 1 (AUROC=0.560)
PMM 1	0.801136363636364	0.805555555555556	PMM 1 (AUROC=0.560)
PMM 1	0.802	0.805555555555556	PMM 1 (AUROC=0.560)
PMM 1	0.803	0.805555555555556	PMM 1 (AUROC=0.560)
PMM 1	0.804	0.805555555555556	PMM 1 (AUROC=0.560)
PMM 1	0.805	0.805555555555556	PMM 1 (AUROC=0.560)
PMM 1	0.806	0.805555555555556	PMM 1 (AUROC=0.560)
PMM 1	0.806818181818182	0.805555555555556	PMM 1 (AUROC=0.560)
PMM 1	0.807	0.805555555555556	PMM 1 (AUROC=0.560)
PMM 1	0.808	0.805555555555556	PMM 1 (AUROC=0.560)
PMM 1	0.809	0.805555555555556	PMM 1 (AUROC=0.560)
PMM 1	0.81	0.805555555555556	PMM 1 (AUROC=0.560)
PMM 1	0.811	0.805555555555556	PMM 1 (AUROC=0.560)
PMM 1	0.812	0.805555555555556	PMM 1 (AUROC=0.560)
PMM 1	0.8125	0.805555555555556	PMM 1 (AUROC=0.560)
PMM 1	0.813	0.805555555555556	PMM 1 (AUROC=0.560)
PMM 1	0.814	0.805555555555556	PMM 1 (AUROC=0.560)
PMM 1	0.815	0.805555555555556	PMM 1 (AUROC=0.560)
PMM 1	0.816	0.805555555555556	PMM 1 (AUROC=0.560)
PMM 1	0.817	0.805555555555556	PMM 1 (AUROC=0.560)
PMM 1	0.818	0.805555555555556	PMM 1 (AUROC=0.560)
PMM 1	0.818181818181818	0.805555555555556	PMM 1 (AUROC=0.560)
PMM 1	0.819	0.805555555555556	PMM 1 (AUROC=0.560)
PMM 1	0.82	0.805555555555556	PMM 1 (AUROC=0.560)
PMM 1	0.821	0.805555555555556	PMM 1 (AUROC=0.560)
PMM 1	0.822	0.805555555555556	PMM 1 (AUROC=0.560)
PMM 1	0.823	0.805555555555556	PMM 1 (AUROC=0.560)
PMM 1	0.823863636363636	0.805555555555556	PMM 1 (AUROC=0.560)
PMM 1	0.824	0.805555555555556	PMM 1 (AUROC=0.560)
PMM 1	0.825	0.805555555555556	PMM 1 (AUROC=0.560)
PMM 1	0.826	0.805555555555556	PMM 1 (AUROC=0.560)
PMM 1	0.827	0.805555555555556	PMM 1 (AUROC=0.560)
PMM 1	0.828	0.805555555555556	PMM 1 (AUROC=0.560)
PMM 1	0.829	0.805555555555556	PMM 1 (AUROC=0.560)
PMM 1	0.829545454545455	0.805555555555556	PMM 1 (AUROC=0.560)
PMM 1	0.83	0.805555555555556	PMM 1 (AUROC=0.560)
PMM 1	0.831	0.805555555555556	PMM 1 (AUROC=0.560)
PMM 1	0.832	0.805555555555556	PMM 1 (AUROC=0.560)
PMM 1	0.833	0.805555555555556	PMM 1 (AUROC=0.560)
PMM 1	0.834	0.805555555555556	PMM 1 (AUROC=0.560)
PMM 1	0.835	0.805555555555556	PMM 1 (AUROC=0.560)
PMM 1	0.835227272727273	0.805555555555556	PMM 1 (AUROC=0.560)
PMM 1	0.836	0.806814814814815	PMM 1 (AUROC=0.560)
PMM 1	0.837	0.808444444444445	PMM 1 (AUROC=0.560)
PMM 1	0.838	0.810074074074074	PMM 1 (AUROC=0.560)
PMM 1	0.839	0.811703703703704	PMM 1 (AUROC=0.560)
PMM 1	0.839488636363636	0.8125	PMM 1 (AUROC=0.560)
PMM 1	0.84	0.813333333333333	PMM 1 (AUROC=0.560)
PMM 1	0.841	0.814962962962963	PMM 1 (AUROC=0.560)
PMM 1	0.842	0.816592592592593	PMM 1 (AUROC=0.560)
PMM 1	0.843	0.818222222222222	PMM 1 (AUROC=0.560)
PMM 1	0.84375	0.819444444444444	PMM 1 (AUROC=0.560)
PMM 1	0.844	0.819851851851852	PMM 1 (AUROC=0.560)
PMM 1	0.845	0.821481481481481	PMM 1 (AUROC=0.560)
PMM 1	0.846	0.823111111111111	PMM 1 (AUROC=0.560)
PMM 1	0.847	0.824740740740741	PMM 1 (AUROC=0.560)
PMM 1	0.848	0.82637037037037	PMM 1 (AUROC=0.560)
PMM 1	0.848011363636364	0.826388888888889	PMM 1 (AUROC=0.560)
PMM 1	0.849	0.828	PMM 1 (AUROC=0.560)
PMM 1	0.85	0.82962962962963	PMM 1 (AUROC=0.560)
PMM 1	0.851	0.831259259259259	PMM 1 (AUROC=0.560)
PMM 1	0.852	0.832888888888889	PMM 1 (AUROC=0.560)
PMM 1	0.852272727272727	0.833333333333333	PMM 1 (AUROC=0.560)
PMM 1	0.853	0.836888888888889	PMM 1 (AUROC=0.560)
PMM 1	0.854	0.841777777777778	PMM 1 (AUROC=0.560)
PMM 1	0.855	0.846666666666667	PMM 1 (AUROC=0.560)
PMM 1	0.855113636363636	0.847222222222222	PMM 1 (AUROC=0.560)
PMM 1	0.856	0.851555555555556	PMM 1 (AUROC=0.560)
PMM 1	0.857	0.856444444444444	PMM 1 (AUROC=0.560)
PMM 1	0.857954545454545	0.861111111111111	PMM 1 (AUROC=0.560)
PMM 1	0.857954545454545	0.888888888888889	PMM 1 (AUROC=0.560)
PMM 1	0.857954545454545	0.916666666666667	PMM 1 (AUROC=0.560)
PMM 1	0.858	0.916666666666667	PMM 1 (AUROC=0.560)
PMM 1	0.859	0.916666666666667	PMM 1 (AUROC=0.560)
PMM 1	0.86	0.916666666666667	PMM 1 (AUROC=0.560)
PMM 1	0.861	0.916666666666667	PMM 1 (AUROC=0.560)
PMM 1	0.862	0.916666666666667	PMM 1 (AUROC=0.560)
PMM 1	0.863	0.916666666666667	PMM 1 (AUROC=0.560)
PMM 1	0.863636363636364	0.916666666666667	PMM 1 (AUROC=0.560)
PMM 1	0.864	0.916666666666667	PMM 1 (AUROC=0.560)
PMM 1	0.865	0.916666666666667	PMM 1 (AUROC=0.560)
PMM 1	0.866	0.916666666666667	PMM 1 (AUROC=0.560)
PMM 1	0.867	0.916666666666667	PMM 1 (AUROC=0.560)
PMM 1	0.868	0.916666666666667	PMM 1 (AUROC=0.560)
PMM 1	0.869	0.916666666666667	PMM 1 (AUROC=0.560)
PMM 1	0.869318181818182	0.916666666666667	PMM 1 (AUROC=0.560)
PMM 1	0.87	0.916666666666667	PMM 1 (AUROC=0.560)
PMM 1	0.871	0.916666666666667	PMM 1 (AUROC=0.560)
PMM 1	0.872	0.916666666666667	PMM 1 (AUROC=0.560)
PMM 1	0.873	0.916666666666667	PMM 1 (AUROC=0.560)
PMM 1	0.874	0.916666666666667	PMM 1 (AUROC=0.560)
PMM 1	0.875	0.916666666666667	PMM 1 (AUROC=0.560)
PMM 1	0.876	0.916666666666667	PMM 1 (AUROC=0.560)
PMM 1	0.877	0.916666666666667	PMM 1 (AUROC=0.560)
PMM 1	0.878	0.916666666666667	PMM 1 (AUROC=0.560)
PMM 1	0.879	0.916666666666667	PMM 1 (AUROC=0.560)
PMM 1	0.88	0.916666666666667	PMM 1 (AUROC=0.560)
PMM 1	0.880681818181818	0.916666666666667	PMM 1 (AUROC=0.560)
PMM 1	0.881	0.916666666666667	PMM 1 (AUROC=0.560)
PMM 1	0.882	0.916666666666667	PMM 1 (AUROC=0.560)
PMM 1	0.883	0.916666666666667	PMM 1 (AUROC=0.560)
PMM 1	0.884	0.916666666666667	PMM 1 (AUROC=0.560)
PMM 1	0.885	0.916666666666667	PMM 1 (AUROC=0.560)
PMM 1	0.886	0.916666666666667	PMM 1 (AUROC=0.560)
PMM 1	0.886363636363636	0.916666666666667	PMM 1 (AUROC=0.560)
PMM 1	0.887	0.919777777777778	PMM 1 (AUROC=0.560)
PMM 1	0.888	0.924666666666667	PMM 1 (AUROC=0.560)
PMM 1	0.889	0.929555555555556	PMM 1 (AUROC=0.560)
PMM 1	0.889204545454545	0.930555555555556	PMM 1 (AUROC=0.560)
PMM 1	0.89	0.934444444444445	PMM 1 (AUROC=0.560)
PMM 1	0.891	0.939333333333333	PMM 1 (AUROC=0.560)
PMM 1	0.892	0.944222222222222	PMM 1 (AUROC=0.560)
PMM 1	0.892045454545455	0.944444444444444	PMM 1 (AUROC=0.560)
PMM 1	0.893	0.944444444444444	PMM 1 (AUROC=0.560)
PMM 1	0.894	0.944444444444444	PMM 1 (AUROC=0.560)
PMM 1	0.895	0.944444444444444	PMM 1 (AUROC=0.560)
PMM 1	0.896	0.944444444444444	PMM 1 (AUROC=0.560)
PMM 1	0.897	0.944444444444444	PMM 1 (AUROC=0.560)
PMM 1	0.897727272727273	0.944444444444444	PMM 1 (AUROC=0.560)
PMM 1	0.898	0.944444444444444	PMM 1 (AUROC=0.560)
PMM 1	0.899	0.944444444444444	PMM 1 (AUROC=0.560)
PMM 1	0.9	0.944444444444444	PMM 1 (AUROC=0.560)
PMM 1	0.901	0.944444444444444	PMM 1 (AUROC=0.560)
PMM 1	0.902	0.944444444444444	PMM 1 (AUROC=0.560)
PMM 1	0.903	0.944444444444444	PMM 1 (AUROC=0.560)
PMM 1	0.903409090909091	0.944444444444444	PMM 1 (AUROC=0.560)
PMM 1	0.904	0.944444444444444	PMM 1 (AUROC=0.560)
PMM 1	0.905	0.944444444444444	PMM 1 (AUROC=0.560)
PMM 1	0.906	0.944444444444444	PMM 1 (AUROC=0.560)
PMM 1	0.907	0.944444444444444	PMM 1 (AUROC=0.560)
PMM 1	0.908	0.944444444444444	PMM 1 (AUROC=0.560)
PMM 1	0.909	0.944444444444444	PMM 1 (AUROC=0.560)
PMM 1	0.909090909090909	0.944444444444444	PMM 1 (AUROC=0.560)
PMM 1	0.91	0.944444444444444	PMM 1 (AUROC=0.560)
PMM 1	0.911	0.944444444444444	PMM 1 (AUROC=0.560)
PMM 1	0.912	0.944444444444444	PMM 1 (AUROC=0.560)
PMM 1	0.913	0.944444444444444	PMM 1 (AUROC=0.560)
PMM 1	0.914	0.944444444444444	PMM 1 (AUROC=0.560)
PMM 1	0.914772727272727	0.944444444444444	PMM 1 (AUROC=0.560)
PMM 1	0.915	0.944444444444444	PMM 1 (AUROC=0.560)
PMM 1	0.916	0.944444444444444	PMM 1 (AUROC=0.560)
PMM 1	0.917	0.944444444444444	PMM 1 (AUROC=0.560)
PMM 1	0.918	0.944444444444444	PMM 1 (AUROC=0.560)
PMM 1	0.919	0.944444444444444	PMM 1 (AUROC=0.560)
PMM 1	0.92	0.944444444444444	PMM 1 (AUROC=0.560)
PMM 1	0.920454545454545	0.944444444444444	PMM 1 (AUROC=0.560)
PMM 1	0.920454545454545	0.972222222222222	PMM 1 (AUROC=0.560)
PMM 1	0.921	0.972222222222222	PMM 1 (AUROC=0.560)
PMM 1	0.922	0.972222222222222	PMM 1 (AUROC=0.560)
PMM 1	0.923	0.972222222222222	PMM 1 (AUROC=0.560)
PMM 1	0.924	0.972222222222222	PMM 1 (AUROC=0.560)
PMM 1	0.925	0.972222222222222	PMM 1 (AUROC=0.560)
PMM 1	0.926	0.972222222222222	PMM 1 (AUROC=0.560)
PMM 1	0.926136363636364	0.972222222222222	PMM 1 (AUROC=0.560)
PMM 1	0.927	0.972222222222222	PMM 1 (AUROC=0.560)
PMM 1	0.928	0.972222222222222	PMM 1 (AUROC=0.560)
PMM 1	0.929	0.972222222222222	PMM 1 (AUROC=0.560)
PMM 1	0.93	0.972222222222222	PMM 1 (AUROC=0.560)
PMM 1	0.931	0.972222222222222	PMM 1 (AUROC=0.560)
PMM 1	0.931818181818182	0.972222222222222	PMM 1 (AUROC=0.560)
PMM 1	0.932	0.972222222222222	PMM 1 (AUROC=0.560)
PMM 1	0.933	0.972222222222222	PMM 1 (AUROC=0.560)
PMM 1	0.934	0.972222222222222	PMM 1 (AUROC=0.560)
PMM 1	0.935	0.972222222222222	PMM 1 (AUROC=0.560)
PMM 1	0.936	0.972222222222222	PMM 1 (AUROC=0.560)
PMM 1	0.937	0.972222222222222	PMM 1 (AUROC=0.560)
PMM 1	0.9375	0.972222222222222	PMM 1 (AUROC=0.560)
PMM 1	0.938	0.972222222222222	PMM 1 (AUROC=0.560)
PMM 1	0.939	0.972222222222222	PMM 1 (AUROC=0.560)
PMM 1	0.94	0.972222222222222	PMM 1 (AUROC=0.560)
PMM 1	0.941	0.972222222222222	PMM 1 (AUROC=0.560)
PMM 1	0.942	0.972222222222222	PMM 1 (AUROC=0.560)
PMM 1	0.943	0.972222222222222	PMM 1 (AUROC=0.560)
PMM 1	0.943181818181818	0.972222222222222	PMM 1 (AUROC=0.560)
PMM 1	0.944	0.972222222222222	PMM 1 (AUROC=0.560)
PMM 1	0.945	0.972222222222222	PMM 1 (AUROC=0.560)
PMM 1	0.946	0.972222222222222	PMM 1 (AUROC=0.560)
PMM 1	0.947	0.972222222222222	PMM 1 (AUROC=0.560)
PMM 1	0.948	0.972222222222222	PMM 1 (AUROC=0.560)
PMM 1	0.948863636363636	0.972222222222222	PMM 1 (AUROC=0.560)
PMM 1	0.949	0.972222222222222	PMM 1 (AUROC=0.560)
PMM 1	0.95	0.972222222222222	PMM 1 (AUROC=0.560)
PMM 1	0.951	0.972222222222222	PMM 1 (AUROC=0.560)
PMM 1	0.952	0.972222222222222	PMM 1 (AUROC=0.560)
PMM 1	0.953	0.972222222222222	PMM 1 (AUROC=0.560)
PMM 1	0.954	0.972222222222222	PMM 1 (AUROC=0.560)
PMM 1	0.954545454545455	0.972222222222222	PMM 1 (AUROC=0.560)
PMM 1	0.955	0.972222222222222	PMM 1 (AUROC=0.560)
PMM 1	0.956	0.972222222222222	PMM 1 (AUROC=0.560)
PMM 1	0.957	0.972222222222222	PMM 1 (AUROC=0.560)
PMM 1	0.958	0.972222222222222	PMM 1 (AUROC=0.560)
PMM 1	0.959	0.972222222222222	PMM 1 (AUROC=0.560)
PMM 1	0.96	0.972222222222222	PMM 1 (AUROC=0.560)
PMM 1	0.960227272727273	0.972222222222222	PMM 1 (AUROC=0.560)
PMM 1	0.961	0.972222222222222	PMM 1 (AUROC=0.560)
PMM 1	0.962	0.972222222222222	PMM 1 (AUROC=0.560)
PMM 1	0.963	0.972222222222222	PMM 1 (AUROC=0.560)
PMM 1	0.964	0.972222222222222	PMM 1 (AUROC=0.560)
PMM 1	0.965	0.972222222222222	PMM 1 (AUROC=0.560)
PMM 1	0.965909090909091	0.972222222222222	PMM 1 (AUROC=0.560)
PMM 1	0.966	0.972222222222222	PMM 1 (AUROC=0.560)
PMM 1	0.967	0.972222222222222	PMM 1 (AUROC=0.560)
PMM 1	0.968	0.972222222222222	PMM 1 (AUROC=0.560)
PMM 1	0.969	0.972222222222222	PMM 1 (AUROC=0.560)
PMM 1	0.97	0.972222222222222	PMM 1 (AUROC=0.560)
PMM 1	0.971	0.972222222222222	PMM 1 (AUROC=0.560)
PMM 1	0.971590909090909	0.972222222222222	PMM 1 (AUROC=0.560)
PMM 1	0.972	0.972222222222222	PMM 1 (AUROC=0.560)
PMM 1	0.973	0.972222222222222	PMM 1 (AUROC=0.560)
PMM 1	0.974	0.972222222222222	PMM 1 (AUROC=0.560)
PMM 1	0.975	0.972222222222222	PMM 1 (AUROC=0.560)
PMM 1	0.976	0.972222222222222	PMM 1 (AUROC=0.560)
PMM 1	0.977	0.972222222222222	PMM 1 (AUROC=0.560)
PMM 1	0.977272727272727	0.972222222222222	PMM 1 (AUROC=0.560)
PMM 1	0.978	0.972222222222222	PMM 1 (AUROC=0.560)
PMM 1	0.979	0.972222222222222	PMM 1 (AUROC=0.560)
PMM 1	0.98	0.972222222222222	PMM 1 (AUROC=0.560)
PMM 1	0.981	0.972222222222222	PMM 1 (AUROC=0.560)
PMM 1	0.982	0.972222222222222	PMM 1 (AUROC=0.560)
PMM 1	0.982954545454545	0.972222222222222	PMM 1 (AUROC=0.560)
PMM 1	0.983	0.972222222222222	PMM 1 (AUROC=0.560)
PMM 1	0.984	0.972222222222222	PMM 1 (AUROC=0.560)
PMM 1	0.985	0.972222222222222	PMM 1 (AUROC=0.560)
PMM 1	0.986	0.972222222222222	PMM 1 (AUROC=0.560)
PMM 1	0.987	0.972222222222222	PMM 1 (AUROC=0.560)
PMM 1	0.988	0.972222222222222	PMM 1 (AUROC=0.560)
PMM 1	0.988636363636364	0.972222222222222	PMM 1 (AUROC=0.560)
PMM 1	0.989	0.972222222222222	PMM 1 (AUROC=0.560)
PMM 1	0.99	0.972222222222222	PMM 1 (AUROC=0.560)
PMM 1	0.991	0.972222222222222	PMM 1 (AUROC=0.560)
PMM 1	0.992	0.972222222222222	PMM 1 (AUROC=0.560)
PMM 1	0.993	0.972222222222222	PMM 1 (AUROC=0.560)
PMM 1	0.994	0.972222222222222	PMM 1 (AUROC=0.560)
PMM 1	0.994318181818182	0.972222222222222	PMM 1 (AUROC=0.560)
PMM 1	0.995	0.972222222222222	PMM 1 (AUROC=0.560)
PMM 1	0.996	0.972222222222222	PMM 1 (AUROC=0.560)
PMM 1	0.997	0.972222222222222	PMM 1 (AUROC=0.560)
PMM 1	0.998	0.972222222222222	PMM 1 (AUROC=0.560)
PMM 1	0.999	0.972222222222222	PMM 1 (AUROC=0.560)
PMM 1	1	0.972222222222222	PMM 1 (AUROC=0.560)
PMM 1	1	1	PMM 1 (AUROC=0.560)
PMM 2	0.066	0.166666666666667	PMM 2 (AUROC=0.661)
PMM 2	0.064	0.166666666666667	PMM 2 (AUROC=0.661)
PMM 2	0.065	0.166666666666667	PMM 2 (AUROC=0.661)
PMM 2	0.0625	0.111111111111111	PMM 2 (AUROC=0.661)
PMM 2	0.0625	0.138888888888889	PMM 2 (AUROC=0.661)
PMM 2	0.0625	0.166666666666667	PMM 2 (AUROC=0.661)
PMM 2	0.063	0.166666666666667	PMM 2 (AUROC=0.661)
PMM 2	0	0	PMM 2 (AUROC=0.661)
PMM 2	0	0.0277777777777778	PMM 2 (AUROC=0.661)
PMM 2	0.001	0.0277777777777778	PMM 2 (AUROC=0.661)
PMM 2	0.002	0.0277777777777778	PMM 2 (AUROC=0.661)
PMM 2	0.003	0.0277777777777778	PMM 2 (AUROC=0.661)
PMM 2	0.004	0.0277777777777778	PMM 2 (AUROC=0.661)
PMM 2	0.005	0.0277777777777778	PMM 2 (AUROC=0.661)
PMM 2	0.00568181818181823	0.0277777777777778	PMM 2 (AUROC=0.661)
PMM 2	0.006	0.0277777777777778	PMM 2 (AUROC=0.661)
PMM 2	0.007	0.0277777777777778	PMM 2 (AUROC=0.661)
PMM 2	0.008	0.0277777777777778	PMM 2 (AUROC=0.661)
PMM 2	0.009	0.0277777777777778	PMM 2 (AUROC=0.661)
PMM 2	0.01	0.0277777777777778	PMM 2 (AUROC=0.661)
PMM 2	0.011	0.0277777777777778	PMM 2 (AUROC=0.661)
PMM 2	0.0113636363636364	0.0277777777777778	PMM 2 (AUROC=0.661)
PMM 2	0.0113636363636364	0.0555555555555556	PMM 2 (AUROC=0.661)
PMM 2	0.012	0.0555555555555556	PMM 2 (AUROC=0.661)
PMM 2	0.013	0.0555555555555556	PMM 2 (AUROC=0.661)
PMM 2	0.014	0.0555555555555556	PMM 2 (AUROC=0.661)
PMM 2	0.015	0.0555555555555556	PMM 2 (AUROC=0.661)
PMM 2	0.016	0.0555555555555556	PMM 2 (AUROC=0.661)
PMM 2	0.017	0.0555555555555556	PMM 2 (AUROC=0.661)
PMM 2	0.0170454545454546	0.0555555555555556	PMM 2 (AUROC=0.661)
PMM 2	0.0170454545454546	0.0833333333333333	PMM 2 (AUROC=0.661)
PMM 2	0.018	0.0833333333333333	PMM 2 (AUROC=0.661)
PMM 2	0.019	0.0833333333333333	PMM 2 (AUROC=0.661)
PMM 2	0.02	0.0833333333333333	PMM 2 (AUROC=0.661)
PMM 2	0.021	0.0833333333333333	PMM 2 (AUROC=0.661)
PMM 2	0.022	0.0833333333333333	PMM 2 (AUROC=0.661)
PMM 2	0.0227272727272727	0.0833333333333333	PMM 2 (AUROC=0.661)
PMM 2	0.023	0.0833333333333333	PMM 2 (AUROC=0.661)
PMM 2	0.024	0.0833333333333333	PMM 2 (AUROC=0.661)
PMM 2	0.025	0.0833333333333333	PMM 2 (AUROC=0.661)
PMM 2	0.026	0.0833333333333333	PMM 2 (AUROC=0.661)
PMM 2	0.027	0.0833333333333333	PMM 2 (AUROC=0.661)
PMM 2	0.028	0.0833333333333333	PMM 2 (AUROC=0.661)
PMM 2	0.0284090909090909	0.0833333333333333	PMM 2 (AUROC=0.661)
PMM 2	0.029	0.0833333333333333	PMM 2 (AUROC=0.661)
PMM 2	0.03	0.0833333333333333	PMM 2 (AUROC=0.661)
PMM 2	0.031	0.0833333333333333	PMM 2 (AUROC=0.661)
PMM 2	0.032	0.0833333333333333	PMM 2 (AUROC=0.661)
PMM 2	0.033	0.0833333333333333	PMM 2 (AUROC=0.661)
PMM 2	0.034	0.0833333333333333	PMM 2 (AUROC=0.661)
PMM 2	0.0340909090909091	0.0833333333333333	PMM 2 (AUROC=0.661)
PMM 2	0.0340909090909091	0.111111111111111	PMM 2 (AUROC=0.661)
PMM 2	0.035	0.111111111111111	PMM 2 (AUROC=0.661)
PMM 2	0.036	0.111111111111111	PMM 2 (AUROC=0.661)
PMM 2	0.037	0.111111111111111	PMM 2 (AUROC=0.661)
PMM 2	0.038	0.111111111111111	PMM 2 (AUROC=0.661)
PMM 2	0.039	0.111111111111111	PMM 2 (AUROC=0.661)
PMM 2	0.0397727272727273	0.111111111111111	PMM 2 (AUROC=0.661)
PMM 2	0.04	0.111111111111111	PMM 2 (AUROC=0.661)
PMM 2	0.041	0.111111111111111	PMM 2 (AUROC=0.661)
PMM 2	0.042	0.111111111111111	PMM 2 (AUROC=0.661)
PMM 2	0.043	0.111111111111111	PMM 2 (AUROC=0.661)
PMM 2	0.044	0.111111111111111	PMM 2 (AUROC=0.661)
PMM 2	0.045	0.111111111111111	PMM 2 (AUROC=0.661)
PMM 2	0.0454545454545454	0.111111111111111	PMM 2 (AUROC=0.661)
PMM 2	0.046	0.111111111111111	PMM 2 (AUROC=0.661)
PMM 2	0.047	0.111111111111111	PMM 2 (AUROC=0.661)
PMM 2	0.048	0.111111111111111	PMM 2 (AUROC=0.661)
PMM 2	0.049	0.111111111111111	PMM 2 (AUROC=0.661)
PMM 2	0.05	0.111111111111111	PMM 2 (AUROC=0.661)
PMM 2	0.051	0.111111111111111	PMM 2 (AUROC=0.661)
PMM 2	0.0511363636363636	0.111111111111111	PMM 2 (AUROC=0.661)
PMM 2	0.052	0.111111111111111	PMM 2 (AUROC=0.661)
PMM 2	0.053	0.111111111111111	PMM 2 (AUROC=0.661)
PMM 2	0.054	0.111111111111111	PMM 2 (AUROC=0.661)
PMM 2	0.055	0.111111111111111	PMM 2 (AUROC=0.661)
PMM 2	0.056	0.111111111111111	PMM 2 (AUROC=0.661)
PMM 2	0.0568181818181818	0.111111111111111	PMM 2 (AUROC=0.661)
PMM 2	0.057	0.111111111111111	PMM 2 (AUROC=0.661)
PMM 2	0.058	0.111111111111111	PMM 2 (AUROC=0.661)
PMM 2	0.059	0.111111111111111	PMM 2 (AUROC=0.661)
PMM 2	0.06	0.111111111111111	PMM 2 (AUROC=0.661)
PMM 2	0.061	0.111111111111111	PMM 2 (AUROC=0.661)
PMM 2	0.062	0.111111111111111	PMM 2 (AUROC=0.661)
PMM 2	0.159090909090909	0.333333333333333	PMM 2 (AUROC=0.661)
PMM 2	0.16	0.333333333333333	PMM 2 (AUROC=0.661)
PMM 2	0.161	0.333333333333333	PMM 2 (AUROC=0.661)
PMM 2	0.162	0.333333333333333	PMM 2 (AUROC=0.661)
PMM 2	0.163	0.333333333333333	PMM 2 (AUROC=0.661)
PMM 2	0.164	0.333333333333333	PMM 2 (AUROC=0.661)
PMM 2	0.164772727272727	0.333333333333333	PMM 2 (AUROC=0.661)
PMM 2	0.165	0.333333333333333	PMM 2 (AUROC=0.661)
PMM 2	0.166	0.333333333333333	PMM 2 (AUROC=0.661)
PMM 2	0.167	0.333333333333333	PMM 2 (AUROC=0.661)
PMM 2	0.168	0.333333333333333	PMM 2 (AUROC=0.661)
PMM 2	0.169	0.333333333333333	PMM 2 (AUROC=0.661)
PMM 2	0.17	0.333333333333333	PMM 2 (AUROC=0.661)
PMM 2	0.170454545454545	0.333333333333333	PMM 2 (AUROC=0.661)
PMM 2	0.170454545454545	0.361111111111111	PMM 2 (AUROC=0.661)
PMM 2	0.170454545454545	0.388888888888889	PMM 2 (AUROC=0.661)
PMM 2	0.171	0.388888888888889	PMM 2 (AUROC=0.661)
PMM 2	0.172	0.388888888888889	PMM 2 (AUROC=0.661)
PMM 2	0.173	0.388888888888889	PMM 2 (AUROC=0.661)
PMM 2	0.174	0.388888888888889	PMM 2 (AUROC=0.661)
PMM 2	0.175	0.388888888888889	PMM 2 (AUROC=0.661)
PMM 2	0.176	0.388888888888889	PMM 2 (AUROC=0.661)
PMM 2	0.176136363636364	0.388888888888889	PMM 2 (AUROC=0.661)
PMM 2	0.177	0.388888888888889	PMM 2 (AUROC=0.661)
PMM 2	0.178	0.388888888888889	PMM 2 (AUROC=0.661)
PMM 2	0.179	0.388888888888889	PMM 2 (AUROC=0.661)
PMM 2	0.18	0.388888888888889	PMM 2 (AUROC=0.661)
PMM 2	0.181	0.388888888888889	PMM 2 (AUROC=0.661)
PMM 2	0.181818181818182	0.388888888888889	PMM 2 (AUROC=0.661)
PMM 2	0.182	0.388888888888889	PMM 2 (AUROC=0.661)
PMM 2	0.183	0.388888888888889	PMM 2 (AUROC=0.661)
PMM 2	0.184	0.388888888888889	PMM 2 (AUROC=0.661)
PMM 2	0.185	0.388888888888889	PMM 2 (AUROC=0.661)
PMM 2	0.186	0.388888888888889	PMM 2 (AUROC=0.661)
PMM 2	0.187	0.388888888888889	PMM 2 (AUROC=0.661)
PMM 2	0.1875	0.388888888888889	PMM 2 (AUROC=0.661)
PMM 2	0.188	0.388888888888889	PMM 2 (AUROC=0.661)
PMM 2	0.189	0.388888888888889	PMM 2 (AUROC=0.661)
PMM 2	0.19	0.388888888888889	PMM 2 (AUROC=0.661)
PMM 2	0.191	0.388888888888889	PMM 2 (AUROC=0.661)
PMM 2	0.192	0.388888888888889	PMM 2 (AUROC=0.661)
PMM 2	0.193	0.388888888888889	PMM 2 (AUROC=0.661)
PMM 2	0.193181818181818	0.388888888888889	PMM 2 (AUROC=0.661)
PMM 2	0.194	0.388888888888889	PMM 2 (AUROC=0.661)
PMM 2	0.195	0.388888888888889	PMM 2 (AUROC=0.661)
PMM 2	0.196	0.388888888888889	PMM 2 (AUROC=0.661)
PMM 2	0.197	0.388888888888889	PMM 2 (AUROC=0.661)
PMM 2	0.198	0.388888888888889	PMM 2 (AUROC=0.661)
PMM 2	0.198863636363636	0.388888888888889	PMM 2 (AUROC=0.661)
PMM 2	0.198863636363636	0.416666666666667	PMM 2 (AUROC=0.661)
PMM 2	0.199	0.416666666666667	PMM 2 (AUROC=0.661)
PMM 2	0.2	0.416666666666667	PMM 2 (AUROC=0.661)
PMM 2	0.201	0.416666666666667	PMM 2 (AUROC=0.661)
PMM 2	0.202	0.416666666666667	PMM 2 (AUROC=0.661)
PMM 2	0.203	0.416666666666667	PMM 2 (AUROC=0.661)
PMM 2	0.204	0.416666666666667	PMM 2 (AUROC=0.661)
PMM 2	0.204545454545455	0.416666666666667	PMM 2 (AUROC=0.661)
PMM 2	0.205	0.416666666666667	PMM 2 (AUROC=0.661)
PMM 2	0.206	0.416666666666667	PMM 2 (AUROC=0.661)
PMM 2	0.207	0.416666666666667	PMM 2 (AUROC=0.661)
PMM 2	0.208	0.416666666666667	PMM 2 (AUROC=0.661)
PMM 2	0.209	0.416666666666667	PMM 2 (AUROC=0.661)
PMM 2	0.21	0.416666666666667	PMM 2 (AUROC=0.661)
PMM 2	0.210227272727273	0.416666666666667	PMM 2 (AUROC=0.661)
PMM 2	0.211	0.416666666666667	PMM 2 (AUROC=0.661)
PMM 2	0.212	0.416666666666667	PMM 2 (AUROC=0.661)
PMM 2	0.213	0.416666666666667	PMM 2 (AUROC=0.661)
PMM 2	0.214	0.416666666666667	PMM 2 (AUROC=0.661)
PMM 2	0.215	0.416666666666667	PMM 2 (AUROC=0.661)
PMM 2	0.215909090909091	0.416666666666667	PMM 2 (AUROC=0.661)
PMM 2	0.216	0.416666666666667	PMM 2 (AUROC=0.661)
PMM 2	0.217	0.416666666666667	PMM 2 (AUROC=0.661)
PMM 2	0.218	0.416666666666667	PMM 2 (AUROC=0.661)
PMM 2	0.219	0.416666666666667	PMM 2 (AUROC=0.661)
PMM 2	0.22	0.416666666666667	PMM 2 (AUROC=0.661)
PMM 2	0.221	0.416666666666667	PMM 2 (AUROC=0.661)
PMM 2	0.221590909090909	0.416666666666667	PMM 2 (AUROC=0.661)
PMM 2	0.222	0.418666666666667	PMM 2 (AUROC=0.661)
PMM 2	0.223	0.423555555555556	PMM 2 (AUROC=0.661)
PMM 2	0.224	0.428444444444444	PMM 2 (AUROC=0.661)
PMM 2	0.224431818181818	0.430555555555556	PMM 2 (AUROC=0.661)
PMM 2	0.225	0.433333333333333	PMM 2 (AUROC=0.661)
PMM 2	0.226	0.438222222222222	PMM 2 (AUROC=0.661)
PMM 2	0.227	0.443111111111111	PMM 2 (AUROC=0.661)
PMM 2	0.227272727272727	0.444444444444444	PMM 2 (AUROC=0.661)
PMM 2	0.228	0.448	PMM 2 (AUROC=0.661)
PMM 2	0.229	0.452888888888889	PMM 2 (AUROC=0.661)
PMM 2	0.23	0.457777777777778	PMM 2 (AUROC=0.661)
PMM 2	0.230113636363636	0.458333333333333	PMM 2 (AUROC=0.661)
PMM 2	0.231	0.462666666666667	PMM 2 (AUROC=0.661)
PMM 2	0.232	0.467555555555556	PMM 2 (AUROC=0.661)
PMM 2	0.232954545454545	0.472222222222222	PMM 2 (AUROC=0.661)
PMM 2	0.232954545454545	0.5	PMM 2 (AUROC=0.661)
PMM 2	0.232954545454545	0.527777777777778	PMM 2 (AUROC=0.661)
PMM 2	0.233	0.527777777777778	PMM 2 (AUROC=0.661)
PMM 2	0.234	0.527777777777778	PMM 2 (AUROC=0.661)
PMM 2	0.235	0.527777777777778	PMM 2 (AUROC=0.661)
PMM 2	0.236	0.527777777777778	PMM 2 (AUROC=0.661)
PMM 2	0.237	0.527777777777778	PMM 2 (AUROC=0.661)
PMM 2	0.238	0.527777777777778	PMM 2 (AUROC=0.661)
PMM 2	0.238636363636364	0.527777777777778	PMM 2 (AUROC=0.661)
PMM 2	0.239	0.527777777777778	PMM 2 (AUROC=0.661)
PMM 2	0.24	0.527777777777778	PMM 2 (AUROC=0.661)
PMM 2	0.241	0.527777777777778	PMM 2 (AUROC=0.661)
PMM 2	0.242	0.527777777777778	PMM 2 (AUROC=0.661)
PMM 2	0.243	0.527777777777778	PMM 2 (AUROC=0.661)
PMM 2	0.244	0.527777777777778	PMM 2 (AUROC=0.661)
PMM 2	0.244318181818182	0.527777777777778	PMM 2 (AUROC=0.661)
PMM 2	0.245	0.527777777777778	PMM 2 (AUROC=0.661)
PMM 2	0.246	0.527777777777778	PMM 2 (AUROC=0.661)
PMM 2	0.247	0.527777777777778	PMM 2 (AUROC=0.661)
PMM 2	0.248	0.527777777777778	PMM 2 (AUROC=0.661)
PMM 2	0.249	0.527777777777778	PMM 2 (AUROC=0.661)
PMM 2	0.25	0.527777777777778	PMM 2 (AUROC=0.661)
PMM 2	0.251	0.527777777777778	PMM 2 (AUROC=0.661)
PMM 2	0.252	0.527777777777778	PMM 2 (AUROC=0.661)
PMM 2	0.253	0.527777777777778	PMM 2 (AUROC=0.661)
PMM 2	0.254	0.527777777777778	PMM 2 (AUROC=0.661)
PMM 2	0.255	0.527777777777778	PMM 2 (AUROC=0.661)
PMM 2	0.255681818181818	0.527777777777778	PMM 2 (AUROC=0.661)
PMM 2	0.256	0.527777777777778	PMM 2 (AUROC=0.661)
PMM 2	0.257	0.527777777777778	PMM 2 (AUROC=0.661)
PMM 2	0.258	0.527777777777778	PMM 2 (AUROC=0.661)
PMM 2	0.259	0.527777777777778	PMM 2 (AUROC=0.661)
PMM 2	0.26	0.527777777777778	PMM 2 (AUROC=0.661)
PMM 2	0.261	0.527777777777778	PMM 2 (AUROC=0.661)
PMM 2	0.261363636363636	0.527777777777778	PMM 2 (AUROC=0.661)
PMM 2	0.262	0.527777777777778	PMM 2 (AUROC=0.661)
PMM 2	0.263	0.527777777777778	PMM 2 (AUROC=0.661)
PMM 2	0.264	0.527777777777778	PMM 2 (AUROC=0.661)
PMM 2	0.265	0.527777777777778	PMM 2 (AUROC=0.661)
PMM 2	0.266	0.527777777777778	PMM 2 (AUROC=0.661)
PMM 2	0.267	0.527777777777778	PMM 2 (AUROC=0.661)
PMM 2	0.267045454545455	0.527777777777778	PMM 2 (AUROC=0.661)
PMM 2	0.268	0.527777777777778	PMM 2 (AUROC=0.661)
PMM 2	0.269	0.527777777777778	PMM 2 (AUROC=0.661)
PMM 2	0.27	0.527777777777778	PMM 2 (AUROC=0.661)
PMM 2	0.271	0.527777777777778	PMM 2 (AUROC=0.661)
PMM 2	0.272	0.527777777777778	PMM 2 (AUROC=0.661)
PMM 2	0.272727272727273	0.527777777777778	PMM 2 (AUROC=0.661)
PMM 2	0.273	0.527777777777778	PMM 2 (AUROC=0.661)
PMM 2	0.274	0.527777777777778	PMM 2 (AUROC=0.661)
PMM 2	0.275	0.527777777777778	PMM 2 (AUROC=0.661)
PMM 2	0.276	0.527777777777778	PMM 2 (AUROC=0.661)
PMM 2	0.277	0.527777777777778	PMM 2 (AUROC=0.661)
PMM 2	0.278	0.527777777777778	PMM 2 (AUROC=0.661)
PMM 2	0.278409090909091	0.527777777777778	PMM 2 (AUROC=0.661)
PMM 2	0.279	0.527777777777778	PMM 2 (AUROC=0.661)
PMM 2	0.28	0.527777777777778	PMM 2 (AUROC=0.661)
PMM 2	0.281	0.527777777777778	PMM 2 (AUROC=0.661)
PMM 2	0.282	0.527777777777778	PMM 2 (AUROC=0.661)
PMM 2	0.283	0.527777777777778	PMM 2 (AUROC=0.661)
PMM 2	0.284	0.527777777777778	PMM 2 (AUROC=0.661)
PMM 2	0.284090909090909	0.527777777777778	PMM 2 (AUROC=0.661)
PMM 2	0.285	0.527777777777778	PMM 2 (AUROC=0.661)
PMM 2	0.286	0.527777777777778	PMM 2 (AUROC=0.661)
PMM 2	0.287	0.527777777777778	PMM 2 (AUROC=0.661)
PMM 2	0.288	0.527777777777778	PMM 2 (AUROC=0.661)
PMM 2	0.289	0.527777777777778	PMM 2 (AUROC=0.661)
PMM 2	0.289772727272727	0.527777777777778	PMM 2 (AUROC=0.661)
PMM 2	0.29	0.527777777777778	PMM 2 (AUROC=0.661)
PMM 2	0.291	0.527777777777778	PMM 2 (AUROC=0.661)
PMM 2	0.292	0.527777777777778	PMM 2 (AUROC=0.661)
PMM 2	0.293	0.527777777777778	PMM 2 (AUROC=0.661)
PMM 2	0.294	0.527777777777778	PMM 2 (AUROC=0.661)
PMM 2	0.295	0.527777777777778	PMM 2 (AUROC=0.661)
PMM 2	0.295454545454545	0.527777777777778	PMM 2 (AUROC=0.661)
PMM 2	0.296	0.527777777777778	PMM 2 (AUROC=0.661)
PMM 2	0.297	0.527777777777778	PMM 2 (AUROC=0.661)
PMM 2	0.298	0.527777777777778	PMM 2 (AUROC=0.661)
PMM 2	0.299	0.527777777777778	PMM 2 (AUROC=0.661)
PMM 2	0.3	0.527777777777778	PMM 2 (AUROC=0.661)
PMM 2	0.301	0.527777777777778	PMM 2 (AUROC=0.661)
PMM 2	0.301136363636364	0.527777777777778	PMM 2 (AUROC=0.661)
PMM 2	0.302	0.527777777777778	PMM 2 (AUROC=0.661)
PMM 2	0.303	0.527777777777778	PMM 2 (AUROC=0.661)
PMM 2	0.304	0.527777777777778	PMM 2 (AUROC=0.661)
PMM 2	0.305	0.527777777777778	PMM 2 (AUROC=0.661)
PMM 2	0.306	0.527777777777778	PMM 2 (AUROC=0.661)
PMM 2	0.306818181818182	0.527777777777778	PMM 2 (AUROC=0.661)
PMM 2	0.307	0.527777777777778	PMM 2 (AUROC=0.661)
PMM 2	0.308	0.527777777777778	PMM 2 (AUROC=0.661)
PMM 2	0.309	0.527777777777778	PMM 2 (AUROC=0.661)
PMM 2	0.31	0.527777777777778	PMM 2 (AUROC=0.661)
PMM 2	0.311	0.527777777777778	PMM 2 (AUROC=0.661)
PMM 2	0.312	0.527777777777778	PMM 2 (AUROC=0.661)
PMM 2	0.3125	0.527777777777778	PMM 2 (AUROC=0.661)
PMM 2	0.313	0.529	PMM 2 (AUROC=0.661)
PMM 2	0.314	0.531444444444444	PMM 2 (AUROC=0.661)
PMM 2	0.315	0.533888888888889	PMM 2 (AUROC=0.661)
PMM 2	0.316	0.536333333333333	PMM 2 (AUROC=0.661)
PMM 2	0.316287878787879	0.537037037037037	PMM 2 (AUROC=0.661)
PMM 2	0.317	0.538777777777778	PMM 2 (AUROC=0.661)
PMM 2	0.318	0.541222222222222	PMM 2 (AUROC=0.661)
PMM 2	0.319	0.543666666666667	PMM 2 (AUROC=0.661)
PMM 2	0.32	0.546111111111111	PMM 2 (AUROC=0.661)
PMM 2	0.320075757575758	0.546296296296296	PMM 2 (AUROC=0.661)
PMM 2	0.321	0.548555555555556	PMM 2 (AUROC=0.661)
PMM 2	0.322	0.551	PMM 2 (AUROC=0.661)
PMM 2	0.323	0.553444444444445	PMM 2 (AUROC=0.661)
PMM 2	0.323863636363636	0.555555555555556	PMM 2 (AUROC=0.661)
PMM 2	0.324	0.555555555555556	PMM 2 (AUROC=0.661)
PMM 2	0.325	0.555555555555556	PMM 2 (AUROC=0.661)
PMM 2	0.326	0.555555555555556	PMM 2 (AUROC=0.661)
PMM 2	0.327	0.555555555555556	PMM 2 (AUROC=0.661)
PMM 2	0.328	0.555555555555556	PMM 2 (AUROC=0.661)
PMM 2	0.329	0.555555555555556	PMM 2 (AUROC=0.661)
PMM 2	0.329545454545455	0.555555555555556	PMM 2 (AUROC=0.661)
PMM 2	0.33	0.555555555555556	PMM 2 (AUROC=0.661)
PMM 2	0.331	0.555555555555556	PMM 2 (AUROC=0.661)
PMM 2	0.332	0.555555555555556	PMM 2 (AUROC=0.661)
PMM 2	0.333	0.555555555555556	PMM 2 (AUROC=0.661)
PMM 2	0.334	0.555555555555556	PMM 2 (AUROC=0.661)
PMM 2	0.335	0.555555555555556	PMM 2 (AUROC=0.661)
PMM 2	0.335227272727273	0.555555555555556	PMM 2 (AUROC=0.661)
PMM 2	0.335227272727273	0.583333333333333	PMM 2 (AUROC=0.661)
PMM 2	0.336	0.584592592592593	PMM 2 (AUROC=0.661)
PMM 2	0.337	0.586222222222222	PMM 2 (AUROC=0.661)
PMM 2	0.338	0.587851851851852	PMM 2 (AUROC=0.661)
PMM 2	0.339	0.589481481481482	PMM 2 (AUROC=0.661)
PMM 2	0.339488636363636	0.590277777777778	PMM 2 (AUROC=0.661)
PMM 2	0.34	0.591111111111111	PMM 2 (AUROC=0.661)
PMM 2	0.341	0.592740740740741	PMM 2 (AUROC=0.661)
PMM 2	0.342	0.594370370370371	PMM 2 (AUROC=0.661)
PMM 2	0.343	0.596	PMM 2 (AUROC=0.661)
PMM 2	0.34375	0.597222222222222	PMM 2 (AUROC=0.661)
PMM 2	0.344	0.59762962962963	PMM 2 (AUROC=0.661)
PMM 2	0.345	0.599259259259259	PMM 2 (AUROC=0.661)
PMM 2	0.346	0.600888888888889	PMM 2 (AUROC=0.661)
PMM 2	0.347	0.602518518518519	PMM 2 (AUROC=0.661)
PMM 2	0.348	0.604148148148148	PMM 2 (AUROC=0.661)
PMM 2	0.348011363636364	0.604166666666667	PMM 2 (AUROC=0.661)
PMM 2	0.349	0.605777777777778	PMM 2 (AUROC=0.661)
PMM 2	0.35	0.607407407407407	PMM 2 (AUROC=0.661)
PMM 2	0.351	0.609037037037037	PMM 2 (AUROC=0.661)
PMM 2	0.352	0.610666666666667	PMM 2 (AUROC=0.661)
PMM 2	0.352272727272727	0.611111111111111	PMM 2 (AUROC=0.661)
PMM 2	0.353	0.611111111111111	PMM 2 (AUROC=0.661)
PMM 2	0.354	0.611111111111111	PMM 2 (AUROC=0.661)
PMM 2	0.355	0.611111111111111	PMM 2 (AUROC=0.661)
PMM 2	0.356	0.611111111111111	PMM 2 (AUROC=0.661)
PMM 2	0.357	0.611111111111111	PMM 2 (AUROC=0.661)
PMM 2	0.357954545454545	0.611111111111111	PMM 2 (AUROC=0.661)
PMM 2	0.358	0.611111111111111	PMM 2 (AUROC=0.661)
PMM 2	0.359	0.611111111111111	PMM 2 (AUROC=0.661)
PMM 2	0.36	0.611111111111111	PMM 2 (AUROC=0.661)
PMM 2	0.361	0.611111111111111	PMM 2 (AUROC=0.661)
PMM 2	0.362	0.611111111111111	PMM 2 (AUROC=0.661)
PMM 2	0.363	0.611111111111111	PMM 2 (AUROC=0.661)
PMM 2	0.363636363636364	0.611111111111111	PMM 2 (AUROC=0.661)
PMM 2	0.067	0.166666666666667	PMM 2 (AUROC=0.661)
PMM 2	0.068	0.166666666666667	PMM 2 (AUROC=0.661)
PMM 2	0.0681818181818182	0.166666666666667	PMM 2 (AUROC=0.661)
PMM 2	0.069	0.166666666666667	PMM 2 (AUROC=0.661)
PMM 2	0.07	0.166666666666667	PMM 2 (AUROC=0.661)
PMM 2	0.071	0.166666666666667	PMM 2 (AUROC=0.661)
PMM 2	0.072	0.166666666666667	PMM 2 (AUROC=0.661)
PMM 2	0.073	0.166666666666667	PMM 2 (AUROC=0.661)
PMM 2	0.0738636363636364	0.166666666666667	PMM 2 (AUROC=0.661)
PMM 2	0.074	0.166666666666667	PMM 2 (AUROC=0.661)
PMM 2	0.075	0.166666666666667	PMM 2 (AUROC=0.661)
PMM 2	0.076	0.166666666666667	PMM 2 (AUROC=0.661)
PMM 2	0.077	0.166666666666667	PMM 2 (AUROC=0.661)
PMM 2	0.078	0.166666666666667	PMM 2 (AUROC=0.661)
PMM 2	0.079	0.166666666666667	PMM 2 (AUROC=0.661)
PMM 2	0.0795454545454546	0.166666666666667	PMM 2 (AUROC=0.661)
PMM 2	0.0795454545454546	0.194444444444444	PMM 2 (AUROC=0.661)
PMM 2	0.0795454545454546	0.222222222222222	PMM 2 (AUROC=0.661)
PMM 2	0.08	0.222222222222222	PMM 2 (AUROC=0.661)
PMM 2	0.081	0.222222222222222	PMM 2 (AUROC=0.661)
PMM 2	0.082	0.222222222222222	PMM 2 (AUROC=0.661)
PMM 2	0.083	0.222222222222222	PMM 2 (AUROC=0.661)
PMM 2	0.084	0.222222222222222	PMM 2 (AUROC=0.661)
PMM 2	0.085	0.222222222222222	PMM 2 (AUROC=0.661)
PMM 2	0.0852272727272727	0.222222222222222	PMM 2 (AUROC=0.661)
PMM 2	0.0852272727272727	0.25	PMM 2 (AUROC=0.661)
PMM 2	0.086	0.25	PMM 2 (AUROC=0.661)
PMM 2	0.087	0.25	PMM 2 (AUROC=0.661)
PMM 2	0.088	0.25	PMM 2 (AUROC=0.661)
PMM 2	0.089	0.25	PMM 2 (AUROC=0.661)
PMM 2	0.09	0.25	PMM 2 (AUROC=0.661)
PMM 2	0.0909090909090909	0.25	PMM 2 (AUROC=0.661)
PMM 2	0.091	0.25	PMM 2 (AUROC=0.661)
PMM 2	0.092	0.25	PMM 2 (AUROC=0.661)
PMM 2	0.093	0.25	PMM 2 (AUROC=0.661)
PMM 2	0.094	0.25	PMM 2 (AUROC=0.661)
PMM 2	0.095	0.25	PMM 2 (AUROC=0.661)
PMM 2	0.096	0.25	PMM 2 (AUROC=0.661)
PMM 2	0.0965909090909091	0.25	PMM 2 (AUROC=0.661)
PMM 2	0.097	0.25	PMM 2 (AUROC=0.661)
PMM 2	0.098	0.25	PMM 2 (AUROC=0.661)
PMM 2	0.099	0.25	PMM 2 (AUROC=0.661)
PMM 2	0.1	0.25	PMM 2 (AUROC=0.661)
PMM 2	0.101	0.25	PMM 2 (AUROC=0.661)
PMM 2	0.102	0.25	PMM 2 (AUROC=0.661)
PMM 2	0.102272727272727	0.25	PMM 2 (AUROC=0.661)
PMM 2	0.103	0.25	PMM 2 (AUROC=0.661)
PMM 2	0.104	0.25	PMM 2 (AUROC=0.661)
PMM 2	0.105	0.25	PMM 2 (AUROC=0.661)
PMM 2	0.106	0.25	PMM 2 (AUROC=0.661)
PMM 2	0.107	0.25	PMM 2 (AUROC=0.661)
PMM 2	0.107954545454545	0.25	PMM 2 (AUROC=0.661)
PMM 2	0.108	0.25	PMM 2 (AUROC=0.661)
PMM 2	0.109	0.25	PMM 2 (AUROC=0.661)
PMM 2	0.11	0.25	PMM 2 (AUROC=0.661)
PMM 2	0.111	0.25	PMM 2 (AUROC=0.661)
PMM 2	0.112	0.25	PMM 2 (AUROC=0.661)
PMM 2	0.113	0.25	PMM 2 (AUROC=0.661)
PMM 2	0.113636363636364	0.25	PMM 2 (AUROC=0.661)
PMM 2	0.114	0.25	PMM 2 (AUROC=0.661)
PMM 2	0.115	0.25	PMM 2 (AUROC=0.661)
PMM 2	0.116	0.25	PMM 2 (AUROC=0.661)
PMM 2	0.117	0.25	PMM 2 (AUROC=0.661)
PMM 2	0.118	0.25	PMM 2 (AUROC=0.661)
PMM 2	0.119	0.25	PMM 2 (AUROC=0.661)
PMM 2	0.119318181818182	0.25	PMM 2 (AUROC=0.661)
PMM 2	0.12	0.25	PMM 2 (AUROC=0.661)
PMM 2	0.121	0.25	PMM 2 (AUROC=0.661)
PMM 2	0.122	0.25	PMM 2 (AUROC=0.661)
PMM 2	0.123	0.25	PMM 2 (AUROC=0.661)
PMM 2	0.124	0.25	PMM 2 (AUROC=0.661)
PMM 2	0.125	0.25	PMM 2 (AUROC=0.661)
PMM 2	0.126	0.254888888888889	PMM 2 (AUROC=0.661)
PMM 2	0.127	0.259777777777778	PMM 2 (AUROC=0.661)
PMM 2	0.127840909090909	0.263888888888889	PMM 2 (AUROC=0.661)
PMM 2	0.128	0.264666666666667	PMM 2 (AUROC=0.661)
PMM 2	0.129	0.269555555555556	PMM 2 (AUROC=0.661)
PMM 2	0.13	0.274444444444444	PMM 2 (AUROC=0.661)
PMM 2	0.130681818181818	0.277777777777778	PMM 2 (AUROC=0.661)
PMM 2	0.131	0.279333333333333	PMM 2 (AUROC=0.661)
PMM 2	0.132	0.284222222222222	PMM 2 (AUROC=0.661)
PMM 2	0.133	0.289111111111111	PMM 2 (AUROC=0.661)
PMM 2	0.133522727272727	0.291666666666667	PMM 2 (AUROC=0.661)
PMM 2	0.134	0.294	PMM 2 (AUROC=0.661)
PMM 2	0.135	0.298888888888889	PMM 2 (AUROC=0.661)
PMM 2	0.136	0.303777777777778	PMM 2 (AUROC=0.661)
PMM 2	0.136363636363636	0.305555555555556	PMM 2 (AUROC=0.661)
PMM 2	0.136363636363636	0.333333333333333	PMM 2 (AUROC=0.661)
PMM 2	0.137	0.333333333333333	PMM 2 (AUROC=0.661)
PMM 2	0.138	0.333333333333333	PMM 2 (AUROC=0.661)
PMM 2	0.139	0.333333333333333	PMM 2 (AUROC=0.661)
PMM 2	0.14	0.333333333333333	PMM 2 (AUROC=0.661)
PMM 2	0.141	0.333333333333333	PMM 2 (AUROC=0.661)
PMM 2	0.142	0.333333333333333	PMM 2 (AUROC=0.661)
PMM 2	0.142045454545455	0.333333333333333	PMM 2 (AUROC=0.661)
PMM 2	0.143	0.333333333333333	PMM 2 (AUROC=0.661)
PMM 2	0.144	0.333333333333333	PMM 2 (AUROC=0.661)
PMM 2	0.145	0.333333333333333	PMM 2 (AUROC=0.661)
PMM 2	0.146	0.333333333333333	PMM 2 (AUROC=0.661)
PMM 2	0.147	0.333333333333333	PMM 2 (AUROC=0.661)
PMM 2	0.147727272727273	0.333333333333333	PMM 2 (AUROC=0.661)
PMM 2	0.148	0.333333333333333	PMM 2 (AUROC=0.661)
PMM 2	0.149	0.333333333333333	PMM 2 (AUROC=0.661)
PMM 2	0.15	0.333333333333333	PMM 2 (AUROC=0.661)
PMM 2	0.151	0.333333333333333	PMM 2 (AUROC=0.661)
PMM 2	0.152	0.333333333333333	PMM 2 (AUROC=0.661)
PMM 2	0.153	0.333333333333333	PMM 2 (AUROC=0.661)
PMM 2	0.153409090909091	0.333333333333333	PMM 2 (AUROC=0.661)
PMM 2	0.154	0.333333333333333	PMM 2 (AUROC=0.661)
PMM 2	0.155	0.333333333333333	PMM 2 (AUROC=0.661)
PMM 2	0.156	0.333333333333333	PMM 2 (AUROC=0.661)
PMM 2	0.157	0.333333333333333	PMM 2 (AUROC=0.661)
PMM 2	0.158	0.333333333333333	PMM 2 (AUROC=0.661)
PMM 2	0.159	0.333333333333333	PMM 2 (AUROC=0.661)
PMM 2	0.46	0.694444444444444	PMM 2 (AUROC=0.661)
PMM 2	0.460227272727273	0.694444444444444	PMM 2 (AUROC=0.661)
PMM 2	0.461	0.694444444444444	PMM 2 (AUROC=0.661)
PMM 2	0.462	0.694444444444444	PMM 2 (AUROC=0.661)
PMM 2	0.463	0.694444444444444	PMM 2 (AUROC=0.661)
PMM 2	0.464	0.694444444444444	PMM 2 (AUROC=0.661)
PMM 2	0.465	0.694444444444444	PMM 2 (AUROC=0.661)
PMM 2	0.465909090909091	0.694444444444444	PMM 2 (AUROC=0.661)
PMM 2	0.466	0.694444444444444	PMM 2 (AUROC=0.661)
PMM 2	0.467	0.694444444444444	PMM 2 (AUROC=0.661)
PMM 2	0.468	0.694444444444444	PMM 2 (AUROC=0.661)
PMM 2	0.469	0.694444444444444	PMM 2 (AUROC=0.661)
PMM 2	0.47	0.694444444444444	PMM 2 (AUROC=0.661)
PMM 2	0.471	0.694444444444444	PMM 2 (AUROC=0.661)
PMM 2	0.471590909090909	0.694444444444444	PMM 2 (AUROC=0.661)
PMM 2	0.472	0.694444444444444	PMM 2 (AUROC=0.661)
PMM 2	0.473	0.694444444444444	PMM 2 (AUROC=0.661)
PMM 2	0.474	0.694444444444444	PMM 2 (AUROC=0.661)
PMM 2	0.475	0.694444444444444	PMM 2 (AUROC=0.661)
PMM 2	0.476	0.694444444444444	PMM 2 (AUROC=0.661)
PMM 2	0.477	0.694444444444444	PMM 2 (AUROC=0.661)
PMM 2	0.477272727272727	0.694444444444444	PMM 2 (AUROC=0.661)
PMM 2	0.478	0.694444444444444	PMM 2 (AUROC=0.661)
PMM 2	0.479	0.694444444444444	PMM 2 (AUROC=0.661)
PMM 2	0.48	0.694444444444444	PMM 2 (AUROC=0.661)
PMM 2	0.481	0.694444444444444	PMM 2 (AUROC=0.661)
PMM 2	0.482	0.694444444444444	PMM 2 (AUROC=0.661)
PMM 2	0.482954545454545	0.694444444444444	PMM 2 (AUROC=0.661)
PMM 2	0.483	0.694444444444444	PMM 2 (AUROC=0.661)
PMM 2	0.484	0.694444444444444	PMM 2 (AUROC=0.661)
PMM 2	0.485	0.694444444444444	PMM 2 (AUROC=0.661)
PMM 2	0.486	0.694444444444444	PMM 2 (AUROC=0.661)
PMM 2	0.487	0.694444444444444	PMM 2 (AUROC=0.661)
PMM 2	0.488	0.694444444444444	PMM 2 (AUROC=0.661)
PMM 2	0.488636363636364	0.694444444444444	PMM 2 (AUROC=0.661)
PMM 2	0.489	0.694444444444444	PMM 2 (AUROC=0.661)
PMM 2	0.49	0.694444444444444	PMM 2 (AUROC=0.661)
PMM 2	0.491	0.694444444444444	PMM 2 (AUROC=0.661)
PMM 2	0.492	0.694444444444444	PMM 2 (AUROC=0.661)
PMM 2	0.493	0.694444444444444	PMM 2 (AUROC=0.661)
PMM 2	0.494	0.694444444444444	PMM 2 (AUROC=0.661)
PMM 2	0.494318181818182	0.694444444444444	PMM 2 (AUROC=0.661)
PMM 2	0.495	0.694444444444444	PMM 2 (AUROC=0.661)
PMM 2	0.496	0.694444444444444	PMM 2 (AUROC=0.661)
PMM 2	0.497	0.694444444444444	PMM 2 (AUROC=0.661)
PMM 2	0.498	0.694444444444444	PMM 2 (AUROC=0.661)
PMM 2	0.499	0.694444444444444	PMM 2 (AUROC=0.661)
PMM 2	0.5	0.694444444444444	PMM 2 (AUROC=0.661)
PMM 2	0.501	0.694444444444444	PMM 2 (AUROC=0.661)
PMM 2	0.502	0.694444444444444	PMM 2 (AUROC=0.661)
PMM 2	0.503	0.694444444444444	PMM 2 (AUROC=0.661)
PMM 2	0.504	0.694444444444444	PMM 2 (AUROC=0.661)
PMM 2	0.505	0.694444444444444	PMM 2 (AUROC=0.661)
PMM 2	0.505681818181818	0.694444444444444	PMM 2 (AUROC=0.661)
PMM 2	0.506	0.694444444444444	PMM 2 (AUROC=0.661)
PMM 2	0.507	0.694444444444444	PMM 2 (AUROC=0.661)
PMM 2	0.508	0.694444444444444	PMM 2 (AUROC=0.661)
PMM 2	0.509	0.694444444444444	PMM 2 (AUROC=0.661)
PMM 2	0.51	0.694444444444444	PMM 2 (AUROC=0.661)
PMM 2	0.511	0.694444444444444	PMM 2 (AUROC=0.661)
PMM 2	0.511363636363636	0.694444444444444	PMM 2 (AUROC=0.661)
PMM 2	0.512	0.694444444444444	PMM 2 (AUROC=0.661)
PMM 2	0.513	0.694444444444444	PMM 2 (AUROC=0.661)
PMM 2	0.514	0.694444444444444	PMM 2 (AUROC=0.661)
PMM 2	0.515	0.694444444444444	PMM 2 (AUROC=0.661)
PMM 2	0.516	0.694444444444444	PMM 2 (AUROC=0.661)
PMM 2	0.517	0.694444444444444	PMM 2 (AUROC=0.661)
PMM 2	0.517045454545455	0.694444444444444	PMM 2 (AUROC=0.661)
PMM 2	0.518	0.694444444444444	PMM 2 (AUROC=0.661)
PMM 2	0.519	0.694444444444444	PMM 2 (AUROC=0.661)
PMM 2	0.52	0.694444444444444	PMM 2 (AUROC=0.661)
PMM 2	0.521	0.694444444444444	PMM 2 (AUROC=0.661)
PMM 2	0.522	0.694444444444444	PMM 2 (AUROC=0.661)
PMM 2	0.522727272727273	0.694444444444444	PMM 2 (AUROC=0.661)
PMM 2	0.523	0.694444444444444	PMM 2 (AUROC=0.661)
PMM 2	0.524	0.694444444444444	PMM 2 (AUROC=0.661)
PMM 2	0.525	0.694444444444444	PMM 2 (AUROC=0.661)
PMM 2	0.526	0.694444444444444	PMM 2 (AUROC=0.661)
PMM 2	0.527	0.694444444444444	PMM 2 (AUROC=0.661)
PMM 2	0.528	0.694444444444444	PMM 2 (AUROC=0.661)
PMM 2	0.528409090909091	0.694444444444444	PMM 2 (AUROC=0.661)
PMM 2	0.529	0.694444444444444	PMM 2 (AUROC=0.661)
PMM 2	0.53	0.694444444444444	PMM 2 (AUROC=0.661)
PMM 2	0.531	0.694444444444444	PMM 2 (AUROC=0.661)
PMM 2	0.532	0.694444444444444	PMM 2 (AUROC=0.661)
PMM 2	0.533	0.694444444444444	PMM 2 (AUROC=0.661)
PMM 2	0.534	0.694444444444444	PMM 2 (AUROC=0.661)
PMM 2	0.534090909090909	0.694444444444444	PMM 2 (AUROC=0.661)
PMM 2	0.535	0.694444444444444	PMM 2 (AUROC=0.661)
PMM 2	0.536	0.694444444444444	PMM 2 (AUROC=0.661)
PMM 2	0.537	0.694444444444444	PMM 2 (AUROC=0.661)
PMM 2	0.538	0.694444444444444	PMM 2 (AUROC=0.661)
PMM 2	0.539	0.694444444444444	PMM 2 (AUROC=0.661)
PMM 2	0.539772727272727	0.694444444444444	PMM 2 (AUROC=0.661)
PMM 2	0.539772727272727	0.722222222222222	PMM 2 (AUROC=0.661)
PMM 2	0.54	0.722222222222222	PMM 2 (AUROC=0.661)
PMM 2	0.541	0.722222222222222	PMM 2 (AUROC=0.661)
PMM 2	0.542	0.722222222222222	PMM 2 (AUROC=0.661)
PMM 2	0.543	0.722222222222222	PMM 2 (AUROC=0.661)
PMM 2	0.544	0.722222222222222	PMM 2 (AUROC=0.661)
PMM 2	0.545	0.722222222222222	PMM 2 (AUROC=0.661)
PMM 2	0.545454545454545	0.722222222222222	PMM 2 (AUROC=0.661)
PMM 2	0.546	0.722222222222222	PMM 2 (AUROC=0.661)
PMM 2	0.547	0.722222222222222	PMM 2 (AUROC=0.661)
PMM 2	0.548	0.722222222222222	PMM 2 (AUROC=0.661)
PMM 2	0.549	0.722222222222222	PMM 2 (AUROC=0.661)
PMM 2	0.55	0.722222222222222	PMM 2 (AUROC=0.661)
PMM 2	0.551	0.722222222222222	PMM 2 (AUROC=0.661)
PMM 2	0.551136363636364	0.722222222222222	PMM 2 (AUROC=0.661)
PMM 2	0.552	0.722222222222222	PMM 2 (AUROC=0.661)
PMM 2	0.553	0.722222222222222	PMM 2 (AUROC=0.661)
PMM 2	0.554	0.722222222222222	PMM 2 (AUROC=0.661)
PMM 2	0.555	0.722222222222222	PMM 2 (AUROC=0.661)
PMM 2	0.556	0.722222222222222	PMM 2 (AUROC=0.661)
PMM 2	0.556818181818182	0.722222222222222	PMM 2 (AUROC=0.661)
PMM 2	0.557	0.722222222222222	PMM 2 (AUROC=0.661)
PMM 2	0.558	0.722222222222222	PMM 2 (AUROC=0.661)
PMM 2	0.559	0.722222222222222	PMM 2 (AUROC=0.661)
PMM 2	0.56	0.722222222222222	PMM 2 (AUROC=0.661)
PMM 2	0.561	0.722222222222222	PMM 2 (AUROC=0.661)
PMM 2	0.562	0.722222222222222	PMM 2 (AUROC=0.661)
PMM 2	0.5625	0.722222222222222	PMM 2 (AUROC=0.661)
PMM 2	0.563	0.722222222222222	PMM 2 (AUROC=0.661)
PMM 2	0.564	0.722222222222222	PMM 2 (AUROC=0.661)
PMM 2	0.565	0.722222222222222	PMM 2 (AUROC=0.661)
PMM 2	0.566	0.722222222222222	PMM 2 (AUROC=0.661)
PMM 2	0.567	0.722222222222222	PMM 2 (AUROC=0.661)
PMM 2	0.568	0.722222222222222	PMM 2 (AUROC=0.661)
PMM 2	0.568181818181818	0.722222222222222	PMM 2 (AUROC=0.661)
PMM 2	0.568181818181818	0.75	PMM 2 (AUROC=0.661)
PMM 2	0.569	0.75	PMM 2 (AUROC=0.661)
PMM 2	0.57	0.75	PMM 2 (AUROC=0.661)
PMM 2	0.571	0.75	PMM 2 (AUROC=0.661)
PMM 2	0.572	0.75	PMM 2 (AUROC=0.661)
PMM 2	0.573	0.75	PMM 2 (AUROC=0.661)
PMM 2	0.573863636363636	0.75	PMM 2 (AUROC=0.661)
PMM 2	0.574	0.75	PMM 2 (AUROC=0.661)
PMM 2	0.575	0.75	PMM 2 (AUROC=0.661)
PMM 2	0.576	0.75	PMM 2 (AUROC=0.661)
PMM 2	0.577	0.75	PMM 2 (AUROC=0.661)
PMM 2	0.578	0.75	PMM 2 (AUROC=0.661)
PMM 2	0.579	0.75	PMM 2 (AUROC=0.661)
PMM 2	0.579545454545455	0.75	PMM 2 (AUROC=0.661)
PMM 2	0.58	0.75	PMM 2 (AUROC=0.661)
PMM 2	0.581	0.75	PMM 2 (AUROC=0.661)
PMM 2	0.582	0.75	PMM 2 (AUROC=0.661)
PMM 2	0.583	0.75	PMM 2 (AUROC=0.661)
PMM 2	0.584	0.75	PMM 2 (AUROC=0.661)
PMM 2	0.585	0.75	PMM 2 (AUROC=0.661)
PMM 2	0.585227272727273	0.75	PMM 2 (AUROC=0.661)
PMM 2	0.586	0.75	PMM 2 (AUROC=0.661)
PMM 2	0.587	0.75	PMM 2 (AUROC=0.661)
PMM 2	0.588	0.75	PMM 2 (AUROC=0.661)
PMM 2	0.589	0.75	PMM 2 (AUROC=0.661)
PMM 2	0.59	0.75	PMM 2 (AUROC=0.661)
PMM 2	0.590909090909091	0.75	PMM 2 (AUROC=0.661)
PMM 2	0.591	0.750444444444445	PMM 2 (AUROC=0.661)
PMM 2	0.592	0.755333333333333	PMM 2 (AUROC=0.661)
PMM 2	0.593	0.760222222222222	PMM 2 (AUROC=0.661)
PMM 2	0.59375	0.763888888888889	PMM 2 (AUROC=0.661)
PMM 2	0.594	0.765111111111111	PMM 2 (AUROC=0.661)
PMM 2	0.595	0.77	PMM 2 (AUROC=0.661)
PMM 2	0.596	0.774888888888888	PMM 2 (AUROC=0.661)
PMM 2	0.596590909090909	0.777777777777778	PMM 2 (AUROC=0.661)
PMM 2	0.597	0.777777777777778	PMM 2 (AUROC=0.661)
PMM 2	0.598	0.777777777777778	PMM 2 (AUROC=0.661)
PMM 2	0.599	0.777777777777778	PMM 2 (AUROC=0.661)
PMM 2	0.6	0.777777777777778	PMM 2 (AUROC=0.661)
PMM 2	0.601	0.777777777777778	PMM 2 (AUROC=0.661)
PMM 2	0.602	0.777777777777778	PMM 2 (AUROC=0.661)
PMM 2	0.602272727272727	0.777777777777778	PMM 2 (AUROC=0.661)
PMM 2	0.603	0.777777777777778	PMM 2 (AUROC=0.661)
PMM 2	0.604	0.777777777777778	PMM 2 (AUROC=0.661)
PMM 2	0.605	0.777777777777778	PMM 2 (AUROC=0.661)
PMM 2	0.606	0.777777777777778	PMM 2 (AUROC=0.661)
PMM 2	0.607	0.777777777777778	PMM 2 (AUROC=0.661)
PMM 2	0.607954545454545	0.777777777777778	PMM 2 (AUROC=0.661)
PMM 2	0.608	0.777777777777778	PMM 2 (AUROC=0.661)
PMM 2	0.609	0.777777777777778	PMM 2 (AUROC=0.661)
PMM 2	0.61	0.777777777777778	PMM 2 (AUROC=0.661)
PMM 2	0.611	0.777777777777778	PMM 2 (AUROC=0.661)
PMM 2	0.612	0.777777777777778	PMM 2 (AUROC=0.661)
PMM 2	0.613	0.777777777777778	PMM 2 (AUROC=0.661)
PMM 2	0.613636363636364	0.777777777777778	PMM 2 (AUROC=0.661)
PMM 2	0.614	0.777777777777778	PMM 2 (AUROC=0.661)
PMM 2	0.615	0.777777777777778	PMM 2 (AUROC=0.661)
PMM 2	0.616	0.777777777777778	PMM 2 (AUROC=0.661)
PMM 2	0.617	0.777777777777778	PMM 2 (AUROC=0.661)
PMM 2	0.618	0.777777777777778	PMM 2 (AUROC=0.661)
PMM 2	0.619	0.777777777777778	PMM 2 (AUROC=0.661)
PMM 2	0.619318181818182	0.777777777777778	PMM 2 (AUROC=0.661)
PMM 2	0.62	0.781111111111111	PMM 2 (AUROC=0.661)
PMM 2	0.621	0.786	PMM 2 (AUROC=0.661)
PMM 2	0.622	0.790888888888889	PMM 2 (AUROC=0.661)
PMM 2	0.622159090909091	0.791666666666667	PMM 2 (AUROC=0.661)
PMM 2	0.623	0.795777777777778	PMM 2 (AUROC=0.661)
PMM 2	0.624	0.800666666666667	PMM 2 (AUROC=0.661)
PMM 2	0.625	0.805555555555556	PMM 2 (AUROC=0.661)
PMM 2	0.626	0.805555555555556	PMM 2 (AUROC=0.661)
PMM 2	0.627	0.805555555555556	PMM 2 (AUROC=0.661)
PMM 2	0.628	0.805555555555556	PMM 2 (AUROC=0.661)
PMM 2	0.629	0.805555555555556	PMM 2 (AUROC=0.661)
PMM 2	0.63	0.805555555555556	PMM 2 (AUROC=0.661)
PMM 2	0.630681818181818	0.805555555555556	PMM 2 (AUROC=0.661)
PMM 2	0.631	0.805555555555556	PMM 2 (AUROC=0.661)
PMM 2	0.632	0.805555555555556	PMM 2 (AUROC=0.661)
PMM 2	0.633	0.805555555555556	PMM 2 (AUROC=0.661)
PMM 2	0.634	0.805555555555556	PMM 2 (AUROC=0.661)
PMM 2	0.635	0.805555555555556	PMM 2 (AUROC=0.661)
PMM 2	0.636	0.805555555555556	PMM 2 (AUROC=0.661)
PMM 2	0.636363636363636	0.805555555555556	PMM 2 (AUROC=0.661)
PMM 2	0.637	0.805555555555556	PMM 2 (AUROC=0.661)
PMM 2	0.638	0.805555555555556	PMM 2 (AUROC=0.661)
PMM 2	0.639	0.805555555555556	PMM 2 (AUROC=0.661)
PMM 2	0.64	0.805555555555556	PMM 2 (AUROC=0.661)
PMM 2	0.641	0.805555555555556	PMM 2 (AUROC=0.661)
PMM 2	0.642	0.805555555555556	PMM 2 (AUROC=0.661)
PMM 2	0.642045454545455	0.805555555555556	PMM 2 (AUROC=0.661)
PMM 2	0.643	0.805555555555556	PMM 2 (AUROC=0.661)
PMM 2	0.644	0.805555555555556	PMM 2 (AUROC=0.661)
PMM 2	0.645	0.805555555555556	PMM 2 (AUROC=0.661)
PMM 2	0.646	0.805555555555556	PMM 2 (AUROC=0.661)
PMM 2	0.647	0.805555555555556	PMM 2 (AUROC=0.661)
PMM 2	0.647727272727273	0.805555555555556	PMM 2 (AUROC=0.661)
PMM 2	0.648	0.805555555555556	PMM 2 (AUROC=0.661)
PMM 2	0.649	0.805555555555556	PMM 2 (AUROC=0.661)
PMM 2	0.65	0.805555555555556	PMM 2 (AUROC=0.661)
PMM 2	0.651	0.805555555555556	PMM 2 (AUROC=0.661)
PMM 2	0.652	0.805555555555556	PMM 2 (AUROC=0.661)
PMM 2	0.653	0.805555555555556	PMM 2 (AUROC=0.661)
PMM 2	0.653409090909091	0.805555555555556	PMM 2 (AUROC=0.661)
PMM 2	0.653409090909091	0.833333333333333	PMM 2 (AUROC=0.661)
PMM 2	0.654	0.836222222222223	PMM 2 (AUROC=0.661)
PMM 2	0.655	0.841111111111111	PMM 2 (AUROC=0.661)
PMM 2	0.656	0.846	PMM 2 (AUROC=0.661)
PMM 2	0.65625	0.847222222222222	PMM 2 (AUROC=0.661)
PMM 2	0.657	0.850888888888889	PMM 2 (AUROC=0.661)
PMM 2	0.658	0.855777777777778	PMM 2 (AUROC=0.661)
PMM 2	0.659	0.860666666666666	PMM 2 (AUROC=0.661)
PMM 2	0.659090909090909	0.861111111111111	PMM 2 (AUROC=0.661)
PMM 2	0.66	0.861111111111111	PMM 2 (AUROC=0.661)
PMM 2	0.661	0.861111111111111	PMM 2 (AUROC=0.661)
PMM 2	0.662	0.861111111111111	PMM 2 (AUROC=0.661)
PMM 2	0.663	0.861111111111111	PMM 2 (AUROC=0.661)
PMM 2	0.664	0.861111111111111	PMM 2 (AUROC=0.661)
PMM 2	0.664772727272727	0.861111111111111	PMM 2 (AUROC=0.661)
PMM 2	0.665	0.861111111111111	PMM 2 (AUROC=0.661)
PMM 2	0.666	0.861111111111111	PMM 2 (AUROC=0.661)
PMM 2	0.667	0.861111111111111	PMM 2 (AUROC=0.661)
PMM 2	0.668	0.861111111111111	PMM 2 (AUROC=0.661)
PMM 2	0.669	0.861111111111111	PMM 2 (AUROC=0.661)
PMM 2	0.67	0.861111111111111	PMM 2 (AUROC=0.661)
PMM 2	0.670454545454545	0.861111111111111	PMM 2 (AUROC=0.661)
PMM 2	0.671	0.861111111111111	PMM 2 (AUROC=0.661)
PMM 2	0.672	0.861111111111111	PMM 2 (AUROC=0.661)
PMM 2	0.673	0.861111111111111	PMM 2 (AUROC=0.661)
PMM 2	0.674	0.861111111111111	PMM 2 (AUROC=0.661)
PMM 2	0.675	0.861111111111111	PMM 2 (AUROC=0.661)
PMM 2	0.676	0.861111111111111	PMM 2 (AUROC=0.661)
PMM 2	0.676136363636364	0.861111111111111	PMM 2 (AUROC=0.661)
PMM 2	0.677	0.861111111111111	PMM 2 (AUROC=0.661)
PMM 2	0.678	0.861111111111111	PMM 2 (AUROC=0.661)
PMM 2	0.679	0.861111111111111	PMM 2 (AUROC=0.661)
PMM 2	0.68	0.861111111111111	PMM 2 (AUROC=0.661)
PMM 2	0.681	0.861111111111111	PMM 2 (AUROC=0.661)
PMM 2	0.681818181818182	0.861111111111111	PMM 2 (AUROC=0.661)
PMM 2	0.682	0.861111111111111	PMM 2 (AUROC=0.661)
PMM 2	0.683	0.861111111111111	PMM 2 (AUROC=0.661)
PMM 2	0.684	0.861111111111111	PMM 2 (AUROC=0.661)
PMM 2	0.685	0.861111111111111	PMM 2 (AUROC=0.661)
PMM 2	0.686	0.861111111111111	PMM 2 (AUROC=0.661)
PMM 2	0.687	0.861111111111111	PMM 2 (AUROC=0.661)
PMM 2	0.6875	0.861111111111111	PMM 2 (AUROC=0.661)
PMM 2	0.688	0.861111111111111	PMM 2 (AUROC=0.661)
PMM 2	0.689	0.861111111111111	PMM 2 (AUROC=0.661)
PMM 2	0.69	0.861111111111111	PMM 2 (AUROC=0.661)
PMM 2	0.691	0.861111111111111	PMM 2 (AUROC=0.661)
PMM 2	0.692	0.861111111111111	PMM 2 (AUROC=0.661)
PMM 2	0.693	0.861111111111111	PMM 2 (AUROC=0.661)
PMM 2	0.693181818181818	0.861111111111111	PMM 2 (AUROC=0.661)
PMM 2	0.694	0.861111111111111	PMM 2 (AUROC=0.661)
PMM 2	0.695	0.861111111111111	PMM 2 (AUROC=0.661)
PMM 2	0.696	0.861111111111111	PMM 2 (AUROC=0.661)
PMM 2	0.697	0.861111111111111	PMM 2 (AUROC=0.661)
PMM 2	0.698	0.861111111111111	PMM 2 (AUROC=0.661)
PMM 2	0.698863636363636	0.861111111111111	PMM 2 (AUROC=0.661)
PMM 2	0.699	0.861111111111111	PMM 2 (AUROC=0.661)
PMM 2	0.7	0.861111111111111	PMM 2 (AUROC=0.661)
PMM 2	0.701	0.861111111111111	PMM 2 (AUROC=0.661)
PMM 2	0.702	0.861111111111111	PMM 2 (AUROC=0.661)
PMM 2	0.703	0.861111111111111	PMM 2 (AUROC=0.661)
PMM 2	0.704	0.861111111111111	PMM 2 (AUROC=0.661)
PMM 2	0.704545454545455	0.861111111111111	PMM 2 (AUROC=0.661)
PMM 2	0.704545454545455	0.888888888888889	PMM 2 (AUROC=0.661)
PMM 2	0.705	0.888888888888889	PMM 2 (AUROC=0.661)
PMM 2	0.706	0.888888888888889	PMM 2 (AUROC=0.661)
PMM 2	0.707	0.888888888888889	PMM 2 (AUROC=0.661)
PMM 2	0.708	0.888888888888889	PMM 2 (AUROC=0.661)
PMM 2	0.709	0.888888888888889	PMM 2 (AUROC=0.661)
PMM 2	0.71	0.888888888888889	PMM 2 (AUROC=0.661)
PMM 2	0.710227272727273	0.888888888888889	PMM 2 (AUROC=0.661)
PMM 2	0.711	0.888888888888889	PMM 2 (AUROC=0.661)
PMM 2	0.712	0.888888888888889	PMM 2 (AUROC=0.661)
PMM 2	0.713	0.888888888888889	PMM 2 (AUROC=0.661)
PMM 2	0.714	0.888888888888889	PMM 2 (AUROC=0.661)
PMM 2	0.715	0.888888888888889	PMM 2 (AUROC=0.661)
PMM 2	0.715909090909091	0.888888888888889	PMM 2 (AUROC=0.661)
PMM 2	0.716	0.888888888888889	PMM 2 (AUROC=0.661)
PMM 2	0.717	0.888888888888889	PMM 2 (AUROC=0.661)
PMM 2	0.718	0.888888888888889	PMM 2 (AUROC=0.661)
PMM 2	0.719	0.888888888888889	PMM 2 (AUROC=0.661)
PMM 2	0.72	0.888888888888889	PMM 2 (AUROC=0.661)
PMM 2	0.721	0.888888888888889	PMM 2 (AUROC=0.661)
PMM 2	0.721590909090909	0.888888888888889	PMM 2 (AUROC=0.661)
PMM 2	0.722	0.888888888888889	PMM 2 (AUROC=0.661)
PMM 2	0.723	0.888888888888889	PMM 2 (AUROC=0.661)
PMM 2	0.724	0.888888888888889	PMM 2 (AUROC=0.661)
PMM 2	0.725	0.888888888888889	PMM 2 (AUROC=0.661)
PMM 2	0.726	0.888888888888889	PMM 2 (AUROC=0.661)
PMM 2	0.727	0.888888888888889	PMM 2 (AUROC=0.661)
PMM 2	0.727272727272727	0.888888888888889	PMM 2 (AUROC=0.661)
PMM 2	0.728	0.888888888888889	PMM 2 (AUROC=0.661)
PMM 2	0.729	0.888888888888889	PMM 2 (AUROC=0.661)
PMM 2	0.73	0.888888888888889	PMM 2 (AUROC=0.661)
PMM 2	0.731	0.888888888888889	PMM 2 (AUROC=0.661)
PMM 2	0.732	0.888888888888889	PMM 2 (AUROC=0.661)
PMM 2	0.732954545454545	0.888888888888889	PMM 2 (AUROC=0.661)
PMM 2	0.733	0.889111111111111	PMM 2 (AUROC=0.661)
PMM 2	0.734	0.894	PMM 2 (AUROC=0.661)
PMM 2	0.735	0.898888888888889	PMM 2 (AUROC=0.661)
PMM 2	0.735795454545455	0.902777777777778	PMM 2 (AUROC=0.661)
PMM 2	0.736	0.903777777777778	PMM 2 (AUROC=0.661)
PMM 2	0.737	0.908666666666667	PMM 2 (AUROC=0.661)
PMM 2	0.738	0.913555555555555	PMM 2 (AUROC=0.661)
PMM 2	0.738636363636364	0.916666666666667	PMM 2 (AUROC=0.661)
PMM 2	0.739	0.916666666666667	PMM 2 (AUROC=0.661)
PMM 2	0.74	0.916666666666667	PMM 2 (AUROC=0.661)
PMM 2	0.741	0.916666666666667	PMM 2 (AUROC=0.661)
PMM 2	0.742	0.916666666666667	PMM 2 (AUROC=0.661)
PMM 2	0.743	0.916666666666667	PMM 2 (AUROC=0.661)
PMM 2	0.744	0.916666666666667	PMM 2 (AUROC=0.661)
PMM 2	0.744318181818182	0.916666666666667	PMM 2 (AUROC=0.661)
PMM 2	0.745	0.916666666666667	PMM 2 (AUROC=0.661)
PMM 2	0.746	0.916666666666667	PMM 2 (AUROC=0.661)
PMM 2	0.747	0.916666666666667	PMM 2 (AUROC=0.661)
PMM 2	0.748	0.916666666666667	PMM 2 (AUROC=0.661)
[truncated: 10,054 more rows]
