# Supplementary material for: LEOPARD: missing view completion for multi-timepoint omics data via representation disentanglement and temporal knowledge transfer
Source: Nat Commun. 2025 Apr 6;16:3278. doi: 10.1038/s41467-025-58314-3 (PMC11972361; doi:10.1038/s41467-025-58314-3)
Supplement: Supplementary file 7 — Source data [file 41467_2025_58314_MOESM7_ESM.zip › Source Data/SupplementaryFig1a.csv]

Method	obsNum	Imputation	PercentBias
PMM	obsNum = 0	1	0.898628335212326
PMM	obsNum = 0	1	0.13615674955595
PMM	obsNum = 0	1	0.166631188060266
PMM	obsNum = 0	1	0.220548474314407
PMM	obsNum = 0	1	0.331918779544478
PMM	obsNum = 0	1	0.465416178194607
PMM	obsNum = 0	1	0.443361604958408
PMM	obsNum = 0	1	0.840678479479025
PMM	obsNum = 0	1	0.34886811023622
PMM	obsNum = 0	1	0.47393084622384
PMM	obsNum = 0	1	0.257393968126618
PMM	obsNum = 0	1	0.240353222166225
PMM	obsNum = 0	1	0.371570825639673
PMM	obsNum = 0	1	0.79839518555667
PMM	obsNum = 0	1	0.524226868661575
PMM	obsNum = 0	1	0.385042031371869
PMM	obsNum = 0	1	0.650134882755758
PMM	obsNum = 0	1	0.238072201729455
PMM	obsNum = 0	1	0.589097864201466
PMM	obsNum = 0	1	0.300642919200695
PMM	obsNum = 0	1	0.634893617021276
PMM	obsNum = 0	1	1.01766693206516
PMM	obsNum = 0	1	0.288051272857655
PMM	obsNum = 0	1	0.330847504878729
PMM	obsNum = 0	1	0.984198645598194
PMM	obsNum = 0	1	0.389225829468427
PMM	obsNum = 0	1	0.137671205996625
PMM	obsNum = 0	1	0.253788003829267
PMM	obsNum = 0	1	0.19901585565883
PMM	obsNum = 0	1	0.623860759493671
PMM	obsNum = 0	1	0.246297528912555
PMM	obsNum = 0	1	0.499321493893445
PMM	obsNum = 0	1	0.246873739411053
PMM	obsNum = 0	1	0.850542056074766
PMM	obsNum = 0	1	0.179368453013512
PMM	obsNum = 0	1	0.151902650304218
PMM	obsNum = 0	1	0.874628084709177
PMM	obsNum = 0	1	0.378537188804701
PMM	obsNum = 0	1	0.264343624750645
PMM	obsNum = 0	1	0.823202372127502
PMM	obsNum = 0	1	0.663957108267035
PMM	obsNum = 0	1	0.32012047358582
PMM	obsNum = 0	1	1.66234482758621
PMM	obsNum = 0	1	0.370101480085035
PMM	obsNum = 0	1	0.228848969679654
PMM	obsNum = 0	1	0.170525054559459
PMM	obsNum = 0	1	0.623668780662917
PMM	obsNum = 0	1	0.326897263810015
PMM	obsNum = 0	1	0.115189788677393
PMM	obsNum = 0	1	0.513043478260869
PMM	obsNum = 0	1	0.560012734797835
PMM	obsNum = 0	1	0.198837209302326
PMM	obsNum = 0	1	0.119605527586135
PMM	obsNum = 0	1	0.206665696405181
PMM	obsNum = 0	1	0.101819087964117
PMM	obsNum = 0	1	0.37504414361389
PMM	obsNum = 0	1	0.294061907770057
PMM	obsNum = 0	1	0.554008294334741
PMM	obsNum = 0	1	0.0713756562630849
PMM	obsNum = 0	1	0.157961332118636
PMM	obsNum = 0	1	0.539668174962293
PMM	obsNum = 0	1	0.545623007931213
PMM	obsNum = 0	1	0.130368002006144
PMM	obsNum = 0	1	0.301628106255356
PMM	obsNum = 0	1	0.417280331736613
PMM	obsNum = 0	1	0.232155707089744
PMM	obsNum = 0	1	1.16190476190476
PMM	obsNum = 0	1	0.270407271456039
PMM	obsNum = 0	1	0.152708267927386
PMM	obsNum = 0	1	0.232943469785575
PMM	obsNum = 0	1	0.0962212599237036
PMM	obsNum = 0	1	0.446584679211735
PMM	obsNum = 0	1	0.123369503572914
PMM	obsNum = 0	1	0.349702793105652
PMM	obsNum = 0	1	0.249903784477229
PMM	obsNum = 0	1	0.159091815969035
PMM	obsNum = 0	1	0.406224685568109
PMM	obsNum = 0	1	0.282636655948553
PMM	obsNum = 0	1	0.310255728236501
PMM	obsNum = 0	1	0.262986672263616
PMM	obsNum = 0	1	0.165896240452336
PMM	obsNum = 0	1	0.340172610324051
PMM	obsNum = 0	1	0.218012492052212
PMM	obsNum = 0	1	0.271201985325852
PMM	obsNum = 0	1	0.165726400517446
PMM	obsNum = 0	1	0.436725096194955
PMM	obsNum = 0	1	0.215544871794872
PMM	obsNum = 0	1	0.185251709648183
PMM	obsNum = 0	1	0.317545841661597
PMM	obsNum = 0	1	0.291299010204865
PMM	obsNum = 0	1	0.288118920100558
PMM	obsNum = 0	1	0.425854337405288
PMM	obsNum = 0	1	0.219959157351677
PMM	obsNum = 0	1	0.276233426980137
PMM	obsNum = 0	1	0.397335295079287
PMM	obsNum = 0	1	0.406936597614564
PMM	obsNum = 0	1	0.238305551598043
PMM	obsNum = 0	1	0.33592202970297
PMM	obsNum = 0	1	0.232396854845834
PMM	obsNum = 0	1	0.142693140605839
PMM	obsNum = 0	1	0.125593003588961
PMM	obsNum = 0	1	0.361631504922644
PMM	obsNum = 0	1	0.920692278432864
PMM	obsNum = 0	1	0.0857568978374348
PMM	obsNum = 0	1	0.10380512265867
PMM	obsNum = 0	1	0.645155847990215
PMM	obsNum = 0	1	0.156465262743554
PMM	obsNum = 0	1	0.231618048727193
PMM	obsNum = 0	1	0.267061786931397
PMM	obsNum = 0	1	0.226116366844763
PMM	obsNum = 0	1	0.224880696992251
PMM	obsNum = 0	1	0.259112370160529
PMM	obsNum = 0	1	0.122727272727273
PMM	obsNum = 0	1	0.149224544841537
PMM	obsNum = 0	1	0.172702629438872
PMM	obsNum = 0	1	0.110762672415905
PMM	obsNum = 0	1	0.098533455545371
PMM	obsNum = 0	1	0.493859649122807
PMM	obsNum = 0	1	0.170450631838292
PMM	obsNum = 0	1	0.169546074246251
PMM	obsNum = 0	1	0.089472
PMM	obsNum = 0	1	0.295702467237719
PMM	obsNum = 0	1	0.1126122401733
PMM	obsNum = 0	1	0.0313773045076455
PMM	obsNum = 0	1	0.132570042306441
PMM	obsNum = 0	1	0.128257421255382
PMM	obsNum = 0	1	0.091470995079757
PMM	obsNum = 0	1	0.337311651499329
PMM	obsNum = 0	1	0.0693417266881649
PMM	obsNum = 0	1	0.0973530116768825
PMM	obsNum = 0	1	0.101194966056612
PMM	obsNum = 0	1	0.112363970106202
PMM	obsNum = 0	1	0.0717650172003176
PMM	obsNum = 0	1	0.132523178461055
PMM	obsNum = 0	1	0.0682904571527897
PMM	obsNum = 0	1	0.0644701590377928
PMM	obsNum = 0	1	0.147927162196392
PMM	obsNum = 0	1	0.0825235969289235
PMM	obsNum = 0	1	0.214852872489491
PMM	obsNum = 0	1	0.281997601964106
PMM	obsNum = 0	1	0.158367229917394
PMM	obsNum = 0	1	0.148365285861007
PMM	obsNum = 0	1	0.0964345785659406
PMM	obsNum = 0	1	0.28963740106755
PMM	obsNum = 0	1	0.129520588415069
PMM	obsNum = 0	1	0.185142662754603
PMM	obsNum = 0	1	0.314350192486393
PMM	obsNum = 0	1	0.0820768940821712
PMM	obsNum = 0	1	0.131790292811892
PMM	obsNum = 0	1	0.296419630626801
PMM	obsNum = 0	1	0.098509412960364
PMM	obsNum = 0	1	0.259033579905274
PMM	obsNum = 0	1	0.120925237176555
PMM	obsNum = 0	1	0.0734890863222553
PMM	obsNum = 0	1	0.124229580723054
PMM	obsNum = 0	1	0.116611760458504
PMM	obsNum = 0	1	0.131100662652259
PMM	obsNum = 0	1	0.0807564333465612
PMM	obsNum = 0	1	0.167176132542642
PMM	obsNum = 0	1	0.078068139866041
PMM	obsNum = 0	1	0.111885470376036
PMM	obsNum = 0	1	0.0934742960513635
PMM	obsNum = 0	1	0.121878912602357
PMM	obsNum = 0	1	0.0963347474374852
PMM	obsNum = 0	1	0.157019715897455
PMM	obsNum = 0	1	0.172255912674348
PMM	obsNum = 0	1	0.189673140691615
PMM	obsNum = 0	1	0.202258116795419
PMM	obsNum = 0	1	0.0792594173928231
PMM	obsNum = 0	1	0.102566560425603
PMM	obsNum = 0	1	0.0936972569343812
PMM	obsNum = 0	1	0.124090714591356
PMM	obsNum = 0	1	0.186944734098019
PMM	obsNum = 0	1	0.0982823826032147
PMM	obsNum = 0	1	0.105049556221925
PMM	obsNum = 0	1	0.102274553007873
PMM	obsNum = 0	1	0.194026866377038
PMM	obsNum = 0	1	0.121381733869507
PMM	obsNum = 0	1	0.0894114054507978
PMM	obsNum = 0	1	0.162114014251781
PMM	obsNum = 0	1	0.227317295633337
PMM	obsNum = 0	1	0.245325084301758
PMM	obsNum = 0	1	0.173411371237458
PMM	obsNum = 0	1	0.127746338215712
PMM	obsNum = 0	1	0.274702534919814
PMM	obsNum = 0	1	0.193610653248894
PMM	obsNum = 0	1	0.14646822948797
PMM	obsNum = 0	1	0.0600186149326663
PMM	obsNum = 0	1	0.222432945001355
PMM	obsNum = 0	1	0.282790096372326
PMM	obsNum = 0	1	0.0874412867106324
PMM	obsNum = 0	1	0.130602110490379
PMM	obsNum = 0	1	0.169526031658889
PMM	obsNum = 0	1	0.399556526343659
PMM	obsNum = 0	1	0.368302635091332
PMM	obsNum = 0	1	0.138954695066983
PMM	obsNum = 0	1	0.0775817777016612
PMM	obsNum = 0	1	0.100345598698923
PMM	obsNum = 0	1	0.159585884729499
PMM	obsNum = 0	1	0.124338504681352
PMM	obsNum = 0	1	0.163516801241141
PMM	obsNum = 0	1	0.0664196699225329
PMM	obsNum = 0	1	0.19800594442435
PMM	obsNum = 0	1	0.151638378123527
PMM	obsNum = 0	1	0.341243137949354
PMM	obsNum = 0	1	0.480899108109502
PMM	obsNum = 0	1	0.109135773106995
PMM	obsNum = 0	1	0.111137422053832
PMM	obsNum = 0	1	0.166401820217415
PMM	obsNum = 0	1	0.253221602038261
PMM	obsNum = 0	1	0.057618845500849
PMM	obsNum = 0	1	0.158638383984389
PMM	obsNum = 0	1	0.314633569739953
PMM	obsNum = 0	1	0.383319400681628
PMM	obsNum = 0	1	0.150725126475548
PMM	obsNum = 0	1	0.0990009884213499
PMM	obsNum = 0	1	0.142448749851878
PMM	obsNum = 0	1	0.0947200906871294
PMM	obsNum = 0	1	0.0802383894178356
PMM	obsNum = 0	1	0.109218859957776
PMM	obsNum = 0	1	0.530003112356054
PMM	obsNum = 0	1	0.0666720347854094
PMM	obsNum = 0	1	0.186503108948364
PMM	obsNum = 0	1	0.289159685199289
PMM	obsNum = 0	1	0.102691244239631
PMM	obsNum = 0	1	0.130483888045742
PMM	obsNum = 0	1	0.138937853107345
PMM	obsNum = 0	1	0.183134538257201
PMM	obsNum = 0	1	0.167258677634449
PMM	obsNum = 0	1	0.0605591874854074
PMM	obsNum = 0	1	0.127407009534041
PMM	obsNum = 0	1	0.171109692473639
PMM	obsNum = 0	1	0.292623787646759
PMM	obsNum = 0	1	0.0743319533308243
PMM	obsNum = 0	1	0.164258837738654
PMM	obsNum = 0	1	0.111732631381029
PMM	obsNum = 0	1	0.150258528467847
PMM	obsNum = 0	1	0.136712242652837
PMM	obsNum = 0	1	0.1113787842287
PMM	obsNum = 0	1	0.103558394160584
PMM	obsNum = 0	1	0.120619678416608
PMM	obsNum = 0	1	0.307759937069085
PMM	obsNum = 0	1	0.188392194525691
PMM	obsNum = 0	1	0.0903222008555393
PMM	obsNum = 0	1	0.0954031938180376
PMM	obsNum = 0	1	0.115721486478717
PMM	obsNum = 0	1	0.0809776076214219
PMM	obsNum = 0	1	0.0793212904715185
PMM	obsNum = 0	1	0.357176834344155
PMM	obsNum = 0	1	0.123663551401869
PMM	obsNum = 0	1	0.235883980148076
PMM	obsNum = 0	1	0.0648150293034355
PMM	obsNum = 0	1	0.167169793795281
PMM	obsNum = 0	1	0.106670648152756
PMM	obsNum = 0	1	0.128352722572306
PMM	obsNum = 0	1	0.0991138580683595
PMM	obsNum = 0	1	0.112985677223254
PMM	obsNum = 0	1	0.276826803671869
PMM	obsNum = 0	1	0.135538830916982
PMM	obsNum = 0	1	0.114380653498246
PMM	obsNum = 0	1	0.0920978199382097
PMM	obsNum = 0	1	0.123351796124268
PMM	obsNum = 0	1	0.0837994855837546
PMM	obsNum = 0	1	0.111846468076076
PMM	obsNum = 0	1	0.08605365756955
PMM	obsNum = 0	1	0.162715567331381
PMM	obsNum = 0	1	0.117059099751795
PMM	obsNum = 0	1	0.341792325609906
PMM	obsNum = 0	1	0.0679983308840872
PMM	obsNum = 0	1	0.0569589358716212
PMM	obsNum = 0	1	0.122284718371227
PMM	obsNum = 0	1	0.1265185509467
PMM	obsNum = 0	1	0.0690777641896267
PMM	obsNum = 0	1	0.0346474063552984
PMM	obsNum = 0	1	0.085046517836972
PMM	obsNum = 0	1	0.185845988028562
PMM	obsNum = 0	1	0.0960526023502233
PMM	obsNum = 0	1	0.354410033505388
PMM	obsNum = 0	1	0.0733412604042806
PMM	obsNum = 0	1	0.129537785049596
PMM	obsNum = 0	1	0.722139534883721
PMM	obsNum = 0	1	0.0825037525232484
PMM	obsNum = 0	1	0.138190378966229
PMM	obsNum = 0	1	0.125396825396825
PMM	obsNum = 0	1	0.105629705058734
PMM	obsNum = 0	1	0.0852142715895929
PMM	obsNum = 0	1	0.086362317870451
PMM	obsNum = 0	1	0.0763418387267173
PMM	obsNum = 0	1	0.036808982659483
PMM	obsNum = 0	1	0.124832590401183
PMM	obsNum = 0	1	0.0952554944553044
PMM	obsNum = 0	1	0.0776699029126215
PMM	obsNum = 0	1	0.120502968913727
PMM	obsNum = 0	1	0.131014372005832
PMM	obsNum = 0	1	0.0793650793650794
PMM	obsNum = 0	2	0.581331690960104
PMM	obsNum = 0	2	0.146217264791465
PMM	obsNum = 0	2	0.235747138731415
PMM	obsNum = 0	2	0.238931743047903
PMM	obsNum = 0	2	0.326573767825191
PMM	obsNum = 0	2	0.604432505036937
PMM	obsNum = 0	2	0.475492710088651
PMM	obsNum = 0	2	0.707064264072716
PMM	obsNum = 0	2	0.433965927292142
PMM	obsNum = 0	2	0.506324482542337
PMM	obsNum = 0	2	0.184675187771775
PMM	obsNum = 0	2	0.207899701783215
PMM	obsNum = 0	2	0.427465241700064
PMM	obsNum = 0	2	0.75236873272799
PMM	obsNum = 0	2	0.357721226142279
PMM	obsNum = 0	2	0.36389902676399
PMM	obsNum = 0	2	0.362704004280746
PMM	obsNum = 0	2	0.28664690119163
PMM	obsNum = 0	2	0.663531553398058
PMM	obsNum = 0	2	0.294589178356713
PMM	obsNum = 0	2	0.355467917288425
PMM	obsNum = 0	2	0.845547675334909
PMM	obsNum = 0	2	0.35411285230469
PMM	obsNum = 0	2	0.504463096189715
PMM	obsNum = 0	2	1.10189750485582
PMM	obsNum = 0	2	0.287936202703467
PMM	obsNum = 0	2	0.265497076023392
PMM	obsNum = 0	2	0.269027053455019
PMM	obsNum = 0	2	0.206712093230593
PMM	obsNum = 0	2	0.685281160922519
PMM	obsNum = 0	2	0.244930019994287
PMM	obsNum = 0	2	0.490466619588245
PMM	obsNum = 0	2	0.202985074626866
PMM	obsNum = 0	2	0.823396348359993
PMM	obsNum = 0	2	0.121040542706052
PMM	obsNum = 0	2	0.12764348610874
PMM	obsNum = 0	2	0.826346074804768
PMM	obsNum = 0	2	0.526308365072648
PMM	obsNum = 0	2	0.32320603846419
PMM	obsNum = 0	2	0.6093719886567
PMM	obsNum = 0	2	0.952189229994967
PMM	obsNum = 0	2	0.264296111457683
PMM	obsNum = 0	2	1.48330995792426
PMM	obsNum = 0	2	0.477850206199282
PMM	obsNum = 0	2	0.298537958590628
PMM	obsNum = 0	2	0.15311286336354
PMM	obsNum = 0	2	0.304703678138251
PMM	obsNum = 0	2	0.425059101654846
PMM	obsNum = 0	2	0.123910103977246
PMM	obsNum = 0	2	0.550609756097561
PMM	obsNum = 0	2	0.64325342291444
PMM	obsNum = 0	2	0.188547911797582
PMM	obsNum = 0	2	0.123138274433771
PMM	obsNum = 0	2	0.261265978746342
PMM	obsNum = 0	2	0.215847081724479
PMM	obsNum = 0	2	0.407550511148676
PMM	obsNum = 0	2	0.317559672842597
PMM	obsNum = 0	2	0.510039978193712
PMM	obsNum = 0	2	0.0652396209693912
PMM	obsNum = 0	2	0.197298235646877
PMM	obsNum = 0	2	0.527736041829437
PMM	obsNum = 0	2	0.479564183396936
PMM	obsNum = 0	2	0.115930088860119
PMM	obsNum = 0	2	0.233020244733002
PMM	obsNum = 0	2	0.46713452604527
PMM	obsNum = 0	2	0.284673248707099
PMM	obsNum = 0	2	1.1008123005512
PMM	obsNum = 0	2	0.239654186002161
PMM	obsNum = 0	2	0.180398350443099
PMM	obsNum = 0	2	0.44732261697553
PMM	obsNum = 0	2	0.110630737340835
PMM	obsNum = 0	2	0.38964639321075
PMM	obsNum = 0	2	0.21838889810361
PMM	obsNum = 0	2	0.284633302365661
PMM	obsNum = 0	2	0.232113419057039
PMM	obsNum = 0	2	0.174970315839468
PMM	obsNum = 0	2	0.406895912503476
PMM	obsNum = 0	2	0.333942787490953
PMM	obsNum = 0	2	0.239329128964446
PMM	obsNum = 0	2	0.262260549009282
PMM	obsNum = 0	2	0.116668817343054
PMM	obsNum = 0	2	0.40261370028993
PMM	obsNum = 0	2	0.183517782314387
PMM	obsNum = 0	2	0.289377289377289
PMM	obsNum = 0	2	0.229176734687515
PMM	obsNum = 0	2	0.277680140597539
PMM	obsNum = 0	2	0.214756709886875
PMM	obsNum = 0	2	0.129979530782554
PMM	obsNum = 0	2	0.303237475131127
PMM	obsNum = 0	2	0.242731646099143
PMM	obsNum = 0	2	0.345322442348481
PMM	obsNum = 0	2	0.487821495486288
PMM	obsNum = 0	2	0.212213740458015
PMM	obsNum = 0	2	0.286481900452489
PMM	obsNum = 0	2	0.340921409214092
PMM	obsNum = 0	2	0.378870556326886
PMM	obsNum = 0	2	0.212891780011827
PMM	obsNum = 0	2	0.293159609120521
PMM	obsNum = 0	2	0.273691605198455
PMM	obsNum = 0	2	0.178430583501006
PMM	obsNum = 0	2	0.173991964267504
PMM	obsNum = 0	2	0.310611186287776
PMM	obsNum = 0	2	1.02477486999535
PMM	obsNum = 0	2	0.0928959781082346
PMM	obsNum = 0	2	0.118053910654223
PMM	obsNum = 0	2	0.490712074303405
PMM	obsNum = 0	2	0.125442525058648
PMM	obsNum = 0	2	0.222755163771498
PMM	obsNum = 0	2	0.154970760233918
PMM	obsNum = 0	2	0.216308007612356
PMM	obsNum = 0	2	0.230469971848608
PMM	obsNum = 0	2	0.332804532577904
PMM	obsNum = 0	2	0.182975911575659
PMM	obsNum = 0	2	0.118697421981004
PMM	obsNum = 0	2	0.156390447375378
PMM	obsNum = 0	2	0.115158114624769
PMM	obsNum = 0	2	0.0973389158962543
PMM	obsNum = 0	2	0.63038493038493
PMM	obsNum = 0	2	0.179075701729515
PMM	obsNum = 0	2	0.227334967996688
PMM	obsNum = 0	2	0.0520714171939936
PMM	obsNum = 0	2	0.372921397279754
PMM	obsNum = 0	2	0.0988309047780413
PMM	obsNum = 0	2	0.0482179067228202
PMM	obsNum = 0	2	0.109493791180943
PMM	obsNum = 0	2	0.127534520093366
PMM	obsNum = 0	2	0.0834300475459549
PMM	obsNum = 0	2	0.314516129032258
PMM	obsNum = 0	2	0.0944654998651506
PMM	obsNum = 0	2	0.120221858896086
PMM	obsNum = 0	2	0.137396716856247
PMM	obsNum = 0	2	0.0884465573673377
PMM	obsNum = 0	2	0.10532043962318
PMM	obsNum = 0	2	0.10438700040955
PMM	obsNum = 0	2	0.0491216502613856
PMM	obsNum = 0	2	0.0695241961989829
PMM	obsNum = 0	2	0.103769648073446
PMM	obsNum = 0	2	0.0949530451974298
PMM	obsNum = 0	2	0.233571428571429
PMM	obsNum = 0	2	0.191583279401271
PMM	obsNum = 0	2	0.126819303770534
PMM	obsNum = 0	2	0.228027311064998
PMM	obsNum = 0	2	0.151889591629578
PMM	obsNum = 0	2	0.346968169379231
PMM	obsNum = 0	2	0.107119386637459
PMM	obsNum = 0	2	0.193219483469336
PMM	obsNum = 0	2	0.311072384390365
PMM	obsNum = 0	2	0.0844332151745984
PMM	obsNum = 0	2	0.13694602896007
PMM	obsNum = 0	2	0.294634205426357
PMM	obsNum = 0	2	0.114734618431476
PMM	obsNum = 0	2	0.242428658874282
PMM	obsNum = 0	2	0.103949083079945
PMM	obsNum = 0	2	0.125473590372186
PMM	obsNum = 0	2	0.0933816701192942
PMM	obsNum = 0	2	0.134609324117066
PMM	obsNum = 0	2	0.161952939373036
PMM	obsNum = 0	2	0.0679945899422107
PMM	obsNum = 0	2	0.154614753849425
PMM	obsNum = 0	2	0.0718570436320011
PMM	obsNum = 0	2	0.104500727142237
PMM	obsNum = 0	2	0.11441990014371
PMM	obsNum = 0	2	0.0779161540907017
PMM	obsNum = 0	2	0.0908917010005886
PMM	obsNum = 0	2	0.0933137141555871
PMM	obsNum = 0	2	0.165298716481161
PMM	obsNum = 0	2	0.146735247892556
PMM	obsNum = 0	2	0.202344298600983
PMM	obsNum = 0	2	0.0727667157356473
PMM	obsNum = 0	2	0.105857019810508
PMM	obsNum = 0	2	0.0791502784376339
PMM	obsNum = 0	2	0.124567474048443
PMM	obsNum = 0	2	0.270906429817351
PMM	obsNum = 0	2	0.137772412893123
PMM	obsNum = 0	2	0.111704938327521
PMM	obsNum = 0	2	0.123741655755651
PMM	obsNum = 0	2	0.25566684238271
PMM	obsNum = 0	2	0.107181550114464
PMM	obsNum = 0	2	0.0734733916455489
PMM	obsNum = 0	2	0.140162483247017
PMM	obsNum = 0	2	0.319140735932492
PMM	obsNum = 0	2	0.176258102825474
PMM	obsNum = 0	2	0.210330252883444
PMM	obsNum = 0	2	0.197224535109631
PMM	obsNum = 0	2	0.225115011075141
PMM	obsNum = 0	2	0.148057907453656
PMM	obsNum = 0	2	0.1482548831252
PMM	obsNum = 0	2	0.0929025423728814
PMM	obsNum = 0	2	0.309863796133568
PMM	obsNum = 0	2	0.171968005952381
PMM	obsNum = 0	2	0.109477657991216
PMM	obsNum = 0	2	0.134194623879975
PMM	obsNum = 0	2	0.249834697082403
PMM	obsNum = 0	2	0.399036872668901
PMM	obsNum = 0	2	0.620652173913044
PMM	obsNum = 0	2	0.114142290204736
PMM	obsNum = 0	2	0.0768892923022868
PMM	obsNum = 0	2	0.0998388278388278
PMM	obsNum = 0	2	0.130736695915662
PMM	obsNum = 0	2	0.13300792106726
PMM	obsNum = 0	2	0.159220973105024
PMM	obsNum = 0	2	0.0641091600492115
PMM	obsNum = 0	2	0.155083584875926
PMM	obsNum = 0	2	0.124436994141353
PMM	obsNum = 0	2	0.400453999198825
PMM	obsNum = 0	2	0.505618760157883
PMM	obsNum = 0	2	0.10536016886167
PMM	obsNum = 0	2	0.12187120291616
PMM	obsNum = 0	2	0.169823730597211
PMM	obsNum = 0	2	0.232886622176406
PMM	obsNum = 0	2	0.0679901469605879
PMM	obsNum = 0	2	0.256599648901991
PMM	obsNum = 0	2	0.21197925873549
PMM	obsNum = 0	2	0.263189678836124
PMM	obsNum = 0	2	0.187431854399061
PMM	obsNum = 0	2	0.0550253133040087
PMM	obsNum = 0	2	0.0677831825455929
PMM	obsNum = 0	2	0.0715155128300667
PMM	obsNum = 0	2	0.085127584611552
PMM	obsNum = 0	2	0.123006190974124
PMM	obsNum = 0	2	0.621483771251932
PMM	obsNum = 0	2	0.0870368624493261
PMM	obsNum = 0	2	0.153139537629584
PMM	obsNum = 0	2	0.138615361308893
PMM	obsNum = 0	2	0.144127786715698
PMM	obsNum = 0	2	0.120314040036706
PMM	obsNum = 0	2	0.152472527472527
PMM	obsNum = 0	2	0.183988279903481
PMM	obsNum = 0	2	0.198366602131873
PMM	obsNum = 0	2	0.0665342068521104
PMM	obsNum = 0	2	0.149639024390244
PMM	obsNum = 0	2	0.244485663843386
PMM	obsNum = 0	2	0.220427728613569
PMM	obsNum = 0	2	0.0871450953418165
PMM	obsNum = 0	2	0.143548970003614
PMM	obsNum = 0	2	0.145836600282264
PMM	obsNum = 0	2	0.164759345871894
PMM	obsNum = 0	2	0.108723647465671
PMM	obsNum = 0	2	0.0775319761368647
PMM	obsNum = 0	2	0.116237799467613
PMM	obsNum = 0	2	0.131965466980603
PMM	obsNum = 0	2	0.292262884639737
PMM	obsNum = 0	2	0.130309745741208
PMM	obsNum = 0	2	0.0981592076482587
PMM	obsNum = 0	2	0.0814480451749811
PMM	obsNum = 0	2	0.0976786158824993
PMM	obsNum = 0	2	0.0568272018920801
PMM	obsNum = 0	2	0.0599036101830224
PMM	obsNum = 0	2	0.340901055608869
PMM	obsNum = 0	2	0.126644020555701
PMM	obsNum = 0	2	0.242989827509951
PMM	obsNum = 0	2	0.0512078754776452
PMM	obsNum = 0	2	0.125584415584416
PMM	obsNum = 0	2	0.125519815176826
PMM	obsNum = 0	2	0.110892223113045
PMM	obsNum = 0	2	0.152367544360965
PMM	obsNum = 0	2	0.10765837651742
PMM	obsNum = 0	2	0.175516804335475
PMM	obsNum = 0	2	0.1477842435094
PMM	obsNum = 0	2	0.111853034103124
PMM	obsNum = 0	2	0.080298965120736
PMM	obsNum = 0	2	0.179602888086643
PMM	obsNum = 0	2	0.105545263233628
PMM	obsNum = 0	2	0.138199952253375
PMM	obsNum = 0	2	0.123745726436334
PMM	obsNum = 0	2	0.139400982515451
PMM	obsNum = 0	2	0.10689742352157
PMM	obsNum = 0	2	0.294105050628652
PMM	obsNum = 0	2	0.131340539085976
PMM	obsNum = 0	2	0.0573028062872317
PMM	obsNum = 0	2	0.225769894948914
PMM	obsNum = 0	2	0.0944893308473172
PMM	obsNum = 0	2	0.0876106920301739
PMM	obsNum = 0	2	0.0484956688487734
PMM	obsNum = 0	2	0.0865988403894542
PMM	obsNum = 0	2	0.133957087871591
PMM	obsNum = 0	2	0.0745175979269918
PMM	obsNum = 0	2	0.32380071362495
PMM	obsNum = 0	2	0.063207136640557
PMM	obsNum = 0	2	0.0838823985382869
PMM	obsNum = 0	2	0.244861647953862
PMM	obsNum = 0	2	0.0901973914984533
PMM	obsNum = 0	2	0.164318322023442
PMM	obsNum = 0	2	0.146192956349206
PMM	obsNum = 0	2	0.0916827290249845
PMM	obsNum = 0	2	0.102056880796742
PMM	obsNum = 0	2	0.0406489609956662
PMM	obsNum = 0	2	0.117855671990116
PMM	obsNum = 0	2	0.0299690536945545
PMM	obsNum = 0	2	0.170346484832303
PMM	obsNum = 0	2	0.0983458192970989
PMM	obsNum = 0	2	0.106795220740877
PMM	obsNum = 0	2	0.260983158487077
PMM	obsNum = 0	2	0.144750545390763
PMM	obsNum = 0	2	0.0490830158589527
PMM	obsNum = 0	3	0.784447476125512
PMM	obsNum = 0	3	0.104544302922818
PMM	obsNum = 0	3	0.117031884621932
PMM	obsNum = 0	3	0.164476212435631
PMM	obsNum = 0	3	0.331107814045499
PMM	obsNum = 0	3	0.635958904109589
PMM	obsNum = 0	3	0.351218545670695
PMM	obsNum = 0	3	0.698932259758445
PMM	obsNum = 0	3	0.424045849603225
PMM	obsNum = 0	3	0.482967726181271
PMM	obsNum = 0	3	0.203979634733056
PMM	obsNum = 0	3	0.199553977038077
PMM	obsNum = 0	3	0.531232813932172
PMM	obsNum = 0	3	0.757479259197184
PMM	obsNum = 0	3	0.423943482688391
PMM	obsNum = 0	3	0.337413925019128
PMM	obsNum = 0	3	0.571612903225806
PMM	obsNum = 0	3	0.247031335019044
PMM	obsNum = 0	3	0.663206713780919
PMM	obsNum = 0	3	0.257490379329302
PMM	obsNum = 0	3	0.541502495403205
PMM	obsNum = 0	3	0.730855832158414
PMM	obsNum = 0	3	0.296521739130435
PMM	obsNum = 0	3	0.448494161032575
PMM	obsNum = 0	3	1.02342342342342
PMM	obsNum = 0	3	0.38832214076998
PMM	obsNum = 0	3	0.212900619445192
PMM	obsNum = 0	3	0.337827500478103
PMM	obsNum = 0	3	0.185533061407776
PMM	obsNum = 0	3	0.476455696202532
PMM	obsNum = 0	3	0.21483286908078
PMM	obsNum = 0	3	0.544279898519087
PMM	obsNum = 0	3	0.239881344759394
PMM	obsNum = 0	3	0.613835043709616
PMM	obsNum = 0	3	0.182843917257341
PMM	obsNum = 0	3	0.125517839713697
PMM	obsNum = 0	3	0.662511130899377
PMM	obsNum = 0	3	0.601343299750839
PMM	obsNum = 0	3	0.301971155156902
PMM	obsNum = 0	3	0.700187286548419
PMM	obsNum = 0	3	0.887145313843508
PMM	obsNum = 0	3	0.218921415786131
PMM	obsNum = 0	3	1.38202247191011
PMM	obsNum = 0	3	0.357936062815479
PMM	obsNum = 0	3	0.30291632597438
PMM	obsNum = 0	3	0.228737395879
PMM	obsNum = 0	3	0.382611475147834
PMM	obsNum = 0	3	0.334904144800257
PMM	obsNum = 0	3	0.0841722233510039
PMM	obsNum = 0	3	0.447610228648764
PMM	obsNum = 0	3	0.64325342291444
PMM	obsNum = 0	3	0.157305514916354
PMM	obsNum = 0	3	0.171385724198133
PMM	obsNum = 0	3	0.219363993596274
PMM	obsNum = 0	3	0.170988981456598
PMM	obsNum = 0	3	0.318617966436328
PMM	obsNum = 0	3	0.398848272408613
PMM	obsNum = 0	3	0.568079350766456
PMM	obsNum = 0	3	0.0837868220025038
PMM	obsNum = 0	3	0.223268118616956
PMM	obsNum = 0	3	0.45898035878891
PMM	obsNum = 0	3	0.652238272676229
PMM	obsNum = 0	3	0.157535903582661
PMM	obsNum = 0	3	0.294473149167149
PMM	obsNum = 0	3	0.483315780721689
PMM	obsNum = 0	3	0.128111423460261
PMM	obsNum = 0	3	1.09887005649717
PMM	obsNum = 0	3	0.432264221401602
PMM	obsNum = 0	3	0.146205144490314
PMM	obsNum = 0	3	0.285694776374189
PMM	obsNum = 0	3	0.120717176899835
PMM	obsNum = 0	3	0.483303767087551
PMM	obsNum = 0	3	0.169193700047015
PMM	obsNum = 0	3	0.326719425447725
PMM	obsNum = 0	3	0.268968220269785
PMM	obsNum = 0	3	0.145469305705891
PMM	obsNum = 0	3	0.363340616654528
PMM	obsNum = 0	3	0.200336642506269
PMM	obsNum = 0	3	0.296773646500191
PMM	obsNum = 0	3	0.321091198022424
PMM	obsNum = 0	3	0.108547761389831
PMM	obsNum = 0	3	0.436913049918531
PMM	obsNum = 0	3	0.215556369992388
PMM	obsNum = 0	3	0.21079252127808
PMM	obsNum = 0	3	0.142356707132935
PMM	obsNum = 0	3	0.379216085989622
PMM	obsNum = 0	3	0.206794520547945
PMM	obsNum = 0	3	0.164151554404145
PMM	obsNum = 0	3	0.231996967910385
PMM	obsNum = 0	3	0.295678189935255
PMM	obsNum = 0	3	0.30086053997241
PMM	obsNum = 0	3	0.535023967836709
PMM	obsNum = 0	3	0.257698657669945
PMM	obsNum = 0	3	0.352438076196823
PMM	obsNum = 0	3	0.48993343742296
PMM	obsNum = 0	3	0.296394454799627
PMM	obsNum = 0	3	0.293891367902754
PMM	obsNum = 0	3	0.38490099009901
PMM	obsNum = 0	3	0.403453307392996
PMM	obsNum = 0	3	0.106599597585513
PMM	obsNum = 0	3	0.110122971450488
PMM	obsNum = 0	3	0.286704322397148
PMM	obsNum = 0	3	0.841801673491187
PMM	obsNum = 0	3	0.108142550527634
PMM	obsNum = 0	3	0.125790001307588
PMM	obsNum = 0	3	0.648341751830534
PMM	obsNum = 0	3	0.123881605622381
PMM	obsNum = 0	3	0.196220044083853
PMM	obsNum = 0	3	0.226700251889169
PMM	obsNum = 0	3	0.15752205060251
PMM	obsNum = 0	3	0.22899395466987
PMM	obsNum = 0	3	0.290509711901968
PMM	obsNum = 0	3	0.155616837105979
PMM	obsNum = 0	3	0.0972558797573856
PMM	obsNum = 0	3	0.195685139233526
PMM	obsNum = 0	3	0.150359478890751
PMM	obsNum = 0	3	0.093182271910561
PMM	obsNum = 0	3	0.608668127587047
PMM	obsNum = 0	3	0.149111498698213
PMM	obsNum = 0	3	0.211182288455868
PMM	obsNum = 0	3	0.0913619671084144
PMM	obsNum = 0	3	0.385045269297411
PMM	obsNum = 0	3	0.121717543927699
PMM	obsNum = 0	3	0.0342316767438432
PMM	obsNum = 0	3	0.0969354557140817
PMM	obsNum = 0	3	0.121973929236499
PMM	obsNum = 0	3	0.0810554023955267
PMM	obsNum = 0	3	0.311353391340811
PMM	obsNum = 0	3	0.0692880185635859
PMM	obsNum = 0	3	0.0894971906065408
PMM	obsNum = 0	3	0.138007981105953
PMM	obsNum = 0	3	0.0760040960291273
PMM	obsNum = 0	3	0.0989918004597535
PMM	obsNum = 0	3	0.0636612393608176
PMM	obsNum = 0	3	0.0762411742432679
PMM	obsNum = 0	3	0.0939165641656417
PMM	obsNum = 0	3	0.0948245918721778
PMM	obsNum = 0	3	0.0512804138195287
PMM	obsNum = 0	3	0.321379528889828
PMM	obsNum = 0	3	0.167337789032338
PMM	obsNum = 0	3	0.16838899327232
PMM	obsNum = 0	3	0.23362356103547
PMM	obsNum = 0	3	0.124506010209122
PMM	obsNum = 0	3	0.268570704831866
PMM	obsNum = 0	3	0.1456399557183
PMM	obsNum = 0	3	0.116634010518717
PMM	obsNum = 0	3	0.32300692613093
PMM	obsNum = 0	3	0.0872070595042916
PMM	obsNum = 0	3	0.107090413257814
PMM	obsNum = 0	3	0.250582091914009
PMM	obsNum = 0	3	0.109937360653997
PMM	obsNum = 0	3	0.240657806029086
PMM	obsNum = 0	3	0.0804490005878895
PMM	obsNum = 0	3	0.142275100900935
PMM	obsNum = 0	3	0.138279267962265
PMM	obsNum = 0	3	0.19378130782075
PMM	obsNum = 0	3	0.138674541047999
PMM	obsNum = 0	3	0.0931529813000375
PMM	obsNum = 0	3	0.155522920985948
PMM	obsNum = 0	3	0.116120391908085
PMM	obsNum = 0	3	0.100408551479648
PMM	obsNum = 0	3	0.0897462612403226
PMM	obsNum = 0	3	0.122654880940109
PMM	obsNum = 0	3	0.0752847130968025
PMM	obsNum = 0	3	0.128403737123692
PMM	obsNum = 0	3	0.165554194733619
PMM	obsNum = 0	3	0.166002564013721
PMM	obsNum = 0	3	0.198665267820715
PMM	obsNum = 0	3	0.098873677945149
PMM	obsNum = 0	3	0.127218617620248
PMM	obsNum = 0	3	0.111366816407688
PMM	obsNum = 0	3	0.101575037147102
PMM	obsNum = 0	3	0.210388017868091
PMM	obsNum = 0	3	0.128868666761458
PMM	obsNum = 0	3	0.104859908956851
PMM	obsNum = 0	3	0.0878231810986691
PMM	obsNum = 0	3	0.261769395545105
PMM	obsNum = 0	3	0.133469365245685
PMM	obsNum = 0	3	0.0771677662582469
PMM	obsNum = 0	3	0.141965988556898
PMM	obsNum = 0	3	0.286725663716814
PMM	obsNum = 0	3	0.253809752967597
PMM	obsNum = 0	3	0.332914298207258
PMM	obsNum = 0	3	0.195700708043631
PMM	obsNum = 0	3	0.188121785486354
PMM	obsNum = 0	3	0.125003971910648
PMM	obsNum = 0	3	0.14646822948797
PMM	obsNum = 0	3	0.0553730738037306
PMM	obsNum = 0	3	0.165102793885082
PMM	obsNum = 0	3	0.240411778788604
PMM	obsNum = 0	3	0.109542022163381
PMM	obsNum = 0	3	0.162306264865006
PMM	obsNum = 0	3	0.157926274898752
PMM	obsNum = 0	3	0.407262482391611
PMM	obsNum = 0	3	0.372324593446438
PMM	obsNum = 0	3	0.0875690822760178
PMM	obsNum = 0	3	0.0915962530032664
PMM	obsNum = 0	3	0.159921559014585
PMM	obsNum = 0	3	0.103337540837541
PMM	obsNum = 0	3	0.162557314646596
PMM	obsNum = 0	3	0.183402489626556
PMM	obsNum = 0	3	0.0837490213622638
PMM	obsNum = 0	3	0.182493831173628
PMM	obsNum = 0	3	0.142961209251502
PMM	obsNum = 0	3	0.309654332267398
PMM	obsNum = 0	3	0.510787714696675
PMM	obsNum = 0	3	0.115741909425961
PMM	obsNum = 0	3	0.109538973728016
PMM	obsNum = 0	3	0.123211678832117
PMM	obsNum = 0	3	0.130281159108047
PMM	obsNum = 0	3	0.0566933345218727
PMM	obsNum = 0	3	0.146235633135703
PMM	obsNum = 0	3	0.263095869424312
PMM	obsNum = 0	3	0.472896076669662
PMM	obsNum = 0	3	0.107206053988931
PMM	obsNum = 0	3	0.0768370937694059
PMM	obsNum = 0	3	0.0978874602029867
PMM	obsNum = 0	3	0.0965781287389328
PMM	obsNum = 0	3	0.0711974110032361
PMM	obsNum = 0	3	0.115673861642895
PMM	obsNum = 0	3	0.484501945790947
PMM	obsNum = 0	3	0.0881138227447881
PMM	obsNum = 0	3	0.128919978372533
PMM	obsNum = 0	3	0.259566351356612
PMM	obsNum = 0	3	0.0944015533262448
PMM	obsNum = 0	3	0.0808626384301535
PMM	obsNum = 0	3	0.146036874233081
PMM	obsNum = 0	3	0.20728411983552
PMM	obsNum = 0	3	0.152383840268707
PMM	obsNum = 0	3	0.0745920029504872
PMM	obsNum = 0	3	0.192670722692898
PMM	obsNum = 0	3	0.217058513442277
PMM	obsNum = 0	3	0.238397246804327
PMM	obsNum = 0	3	0.0662652767792954
PMM	obsNum = 0	3	0.133942110613054
PMM	obsNum = 0	3	0.0987898749167345
PMM	obsNum = 0	3	0.127192830096919
PMM	obsNum = 0	3	0.132140516132165
PMM	obsNum = 0	3	0.114957823452537
PMM	obsNum = 0	3	0.0802430751837196
PMM	obsNum = 0	3	0.118783974229918
PMM	obsNum = 0	3	0.369282945736434
PMM	obsNum = 0	3	0.18644108586831
PMM	obsNum = 0	3	0.0662654445696787
PMM	obsNum = 0	3	0.109661159339121
PMM	obsNum = 0	3	0.137674879286864
PMM	obsNum = 0	3	0.0901180661738049
PMM	obsNum = 0	3	0.0652499870740912
PMM	obsNum = 0	3	0.358663005234704
PMM	obsNum = 0	3	0.0972708053046319
PMM	obsNum = 0	3	0.233718544119235
PMM	obsNum = 0	3	0.0731075232591287
PMM	obsNum = 0	3	0.147513094009252
PMM	obsNum = 0	3	0.156989516172242
PMM	obsNum = 0	3	0.1573347287633
PMM	obsNum = 0	3	0.107664034636889
PMM	obsNum = 0	3	0.106726347629955
PMM	obsNum = 0	3	0.309844408191093
PMM	obsNum = 0	3	0.137022021396296
PMM	obsNum = 0	3	0.185552407932011
PMM	obsNum = 0	3	0.054389680400462
PMM	obsNum = 0	3	0.0888926966719975
PMM	obsNum = 0	3	0.0703118496195534
PMM	obsNum = 0	3	0.0958797428235081
PMM	obsNum = 0	3	0.0997952365556632
PMM	obsNum = 0	3	0.171001189869114
PMM	obsNum = 0	3	0.115626611655493
PMM	obsNum = 0	3	0.32387153412832
PMM	obsNum = 0	3	0.147454779516048
PMM	obsNum = 0	3	0.0526844441564332
PMM	obsNum = 0	3	0.152086677367576
PMM	obsNum = 0	3	0.117997467127378
PMM	obsNum = 0	3	0.0627549773457916
PMM	obsNum = 0	3	0.0379123718349697
PMM	obsNum = 0	3	0.0748939270561008
PMM	obsNum = 0	3	0.140210282308138
PMM	obsNum = 0	3	0.0892651961799997
PMM	obsNum = 0	3	0.203297955875275
PMM	obsNum = 0	3	0.0524674683173055
PMM	obsNum = 0	3	0.147224911261697
PMM	obsNum = 0	3	0.386168007036944
PMM	obsNum = 0	3	0.0828000742904419
PMM	obsNum = 0	3	0.124407800026175
PMM	obsNum = 0	3	0.164635083226632
PMM	obsNum = 0	3	0.130093393289519
PMM	obsNum = 0	3	0.0767260659404083
PMM	obsNum = 0	3	0.0480707616257781
PMM	obsNum = 0	3	0.127611849323418
PMM	obsNum = 0	3	0.0313207944786892
PMM	obsNum = 0	3	0.127383213064945
PMM	obsNum = 0	3	0.0970314925050589
PMM	obsNum = 0	3	0.0824960110397171
PMM	obsNum = 0	3	0.14598300871418
PMM	obsNum = 0	3	0.125942122186495
PMM	obsNum = 0	3	0.057269445356088
PMM	obsNum = 0	4	0.853532338308458
PMM	obsNum = 0	4	0.154549043939308
PMM	obsNum = 0	4	0.177425361554218
PMM	obsNum = 0	4	0.198160745779793
PMM	obsNum = 0	4	0.336786422746308
PMM	obsNum = 0	4	1.02262443438914
PMM	obsNum = 0	4	0.447868356865574
PMM	obsNum = 0	4	0.84888428584879
PMM	obsNum = 0	4	0.49818532641154
PMM	obsNum = 0	4	0.337101794214573
PMM	obsNum = 0	4	0.152856654122477
PMM	obsNum = 0	4	0.307351545195654
PMM	obsNum = 0	4	0.361206323220955
PMM	obsNum = 0	4	0.75843586307711
PMM	obsNum = 0	4	0.333461538461538
PMM	obsNum = 0	4	0.354276800415981
PMM	obsNum = 0	4	0.584218032007606
PMM	obsNum = 0	4	0.193008535532751
PMM	obsNum = 0	4	0.676315789473684
PMM	obsNum = 0	4	0.296846751036903
PMM	obsNum = 0	4	0.491884371618488
PMM	obsNum = 0	4	0.778851326633815
PMM	obsNum = 0	4	0.281789493224429
PMM	obsNum = 0	4	0.346417950797513
PMM	obsNum = 0	4	1.29326350868841
PMM	obsNum = 0	4	0.298419757007861
PMM	obsNum = 0	4	0.171742243436754
PMM	obsNum = 0	4	0.183356181455633
PMM	obsNum = 0	4	0.239077279454347
PMM	obsNum = 0	4	0.464435146443515
PMM	obsNum = 0	4	0.307662835249042
PMM	obsNum = 0	4	0.549862290566904
PMM	obsNum = 0	4	0.30936080797126
PMM	obsNum = 0	4	0.623944673971619
PMM	obsNum = 0	4	0.183616638626211
PMM	obsNum = 0	4	0.151198017075186
PMM	obsNum = 0	4	0.919360730593607
PMM	obsNum = 0	4	0.378537188804701
PMM	obsNum = 0	4	0.279179890181855
PMM	obsNum = 0	4	0.515148050760261
PMM	obsNum = 0	4	1.10941475826972
PMM	obsNum = 0	4	0.260752959206308
PMM	obsNum = 0	4	1.39100284495021
PMM	obsNum = 0	4	0.395648211437685
PMM	obsNum = 0	4	0.257855067199419
PMM	obsNum = 0	4	0.213681963089702
PMM	obsNum = 0	4	0.204809828780551
PMM	obsNum = 0	4	0.519258430557775
PMM	obsNum = 0	4	0.180526029564443
PMM	obsNum = 0	4	0.591188811188811
PMM	obsNum = 0	4	0.641780155642023
PMM	obsNum = 0	4	0.19691259021652
PMM	obsNum = 0	4	0.157666470241603
PMM	obsNum = 0	4	0.237019914651493
PMM	obsNum = 0	4	0.157799952763344
PMM	obsNum = 0	4	0.435673911312794
PMM	obsNum = 0	4	0.24662727171368
PMM	obsNum = 0	4	0.44526998249018
PMM	obsNum = 0	4	0.0921447387677448
PMM	obsNum = 0	4	0.284299249415528
PMM	obsNum = 0	4	0.417688534641324
PMM	obsNum = 0	4	0.633682283166819
PMM	obsNum = 0	4	0.134292565947242
PMM	obsNum = 0	4	0.228636195898571
PMM	obsNum = 0	4	0.384416676679082
PMM	obsNum = 0	4	0.192989085735879
PMM	obsNum = 0	4	0.917731221257026
PMM	obsNum = 0	4	0.298086764821668
PMM	obsNum = 0	4	0.165667715924281
PMM	obsNum = 0	4	0.239112992710698
PMM	obsNum = 0	4	0.135971292794103
PMM	obsNum = 0	4	0.563583232567513
PMM	obsNum = 0	4	0.126236457842675
PMM	obsNum = 0	4	0.384188345895129
PMM	obsNum = 0	4	0.294274009444288
PMM	obsNum = 0	4	0.145550102071841
PMM	obsNum = 0	4	0.54128157732594
PMM	obsNum = 0	4	0.311671442215855
PMM	obsNum = 0	4	0.299704690611908
PMM	obsNum = 0	4	0.307507874571012
PMM	obsNum = 0	4	0.192870498333469
PMM	obsNum = 0	4	0.379514077289443
PMM	obsNum = 0	4	0.30830819542725
PMM	obsNum = 0	4	0.228900654001869
PMM	obsNum = 0	4	0.185433289243504
PMM	obsNum = 0	4	0.330072424602746
PMM	obsNum = 0	4	0.221552246850367
PMM	obsNum = 0	4	0.184422053662402
PMM	obsNum = 0	4	0.268174050216906
PMM	obsNum = 0	4	0.17293993928451
PMM	obsNum = 0	4	0.301512332426888
PMM	obsNum = 0	4	0.530002230649119
PMM	obsNum = 0	4	0.210100395497414
PMM	obsNum = 0	4	0.338388812290723
PMM	obsNum = 0	4	0.412642768291304
PMM	obsNum = 0	4	0.330617305818794
PMM	obsNum = 0	4	0.207958106875074
PMM	obsNum = 0	4	0.276427028694847
PMM	obsNum = 0	4	0.226571767497034
PMM	obsNum = 0	4	0.171805162820396
PMM	obsNum = 0	4	0.17902822566035
PMM	obsNum = 0	4	0.243382540086536
PMM	obsNum = 0	4	1.09184255561894
PMM	obsNum = 0	4	0.145590314598798
PMM	obsNum = 0	4	0.0938091199686868
PMM	obsNum = 0	4	0.532410483573274
PMM	obsNum = 0	4	0.161620002852118
PMM	obsNum = 0	4	0.152848928384736
PMM	obsNum = 0	4	0.185157440007991
PMM	obsNum = 0	4	0.181363441474918
PMM	obsNum = 0	4	0.212000078766516
PMM	obsNum = 0	4	0.304213854095802
PMM	obsNum = 0	4	0.150497252938313
PMM	obsNum = 0	4	0.102082080988032
PMM	obsNum = 0	4	0.16384647131655
PMM	obsNum = 0	4	0.121212121212121
PMM	obsNum = 0	4	0.126774413151459
PMM	obsNum = 0	4	0.673287671232877
PMM	obsNum = 0	4	0.228295402969591
PMM	obsNum = 0	4	0.188694600241944
PMM	obsNum = 0	4	0.0675660282176043
PMM	obsNum = 0	4	0.317667670744452
PMM	obsNum = 0	4	0.140865016160741
PMM	obsNum = 0	4	0.0588748457381165
PMM	obsNum = 0	4	0.125407040449403
PMM	obsNum = 0	4	0.129728867199447
PMM	obsNum = 0	4	0.0905995637601746
PMM	obsNum = 0	4	0.380750377073906
PMM	obsNum = 0	4	0.0841826079692589
PMM	obsNum = 0	4	0.102608695652174
PMM	obsNum = 0	4	0.148179761006789
PMM	obsNum = 0	4	0.0891426371054932
PMM	obsNum = 0	4	0.10363222452516
PMM	obsNum = 0	4	0.0819447391183718
PMM	obsNum = 0	4	0.0491216502613856
PMM	obsNum = 0	4	0.096363221797868
PMM	obsNum = 0	4	0.0992188997508147
PMM	obsNum = 0	4	0.0873490867815498
PMM	obsNum = 0	4	0.260612703165098
PMM	obsNum = 0	4	0.290742787539756
PMM	obsNum = 0	4	0.140856173801448
PMM	obsNum = 0	4	0.173154701718908
PMM	obsNum = 0	4	0.118639302783244
PMM	obsNum = 0	4	0.299049537357588
PMM	obsNum = 0	4	0.126233606737138
PMM	obsNum = 0	4	0.132916653837865
PMM	obsNum = 0	4	0.215173556762729
PMM	obsNum = 0	4	0.122191146687241
PMM	obsNum = 0	4	0.121553341995092
PMM	obsNum = 0	4	0.281108767701115
PMM	obsNum = 0	4	0.108261012852906
PMM	obsNum = 0	4	0.177756950952827
PMM	obsNum = 0	4	0.138402440402214
PMM	obsNum = 0	4	0.109936009547129
PMM	obsNum = 0	4	0.116429281218947
PMM	obsNum = 0	4	0.137737603906295
PMM	obsNum = 0	4	0.204369863687811
PMM	obsNum = 0	4	0.0968266694553862
PMM	obsNum = 0	4	0.120248754935102
PMM	obsNum = 0	4	0.0756107072226401
PMM	obsNum = 0	4	0.0872240138923344
PMM	obsNum = 0	4	0.0932322797858298
PMM	obsNum = 0	4	0.102484472049689
PMM	obsNum = 0	4	0.0624623863672357
PMM	obsNum = 0	4	0.118766907578633
PMM	obsNum = 0	4	0.197230288139379
PMM	obsNum = 0	4	0.268495615021363
PMM	obsNum = 0	4	0.227671878346541
PMM	obsNum = 0	4	0.0911343707760025
PMM	obsNum = 0	4	0.146486140818982
PMM	obsNum = 0	4	0.0868499051112012
PMM	obsNum = 0	4	0.0985680190930787
PMM	obsNum = 0	4	0.301061474477022
PMM	obsNum = 0	4	0.0907435005795662
PMM	obsNum = 0	4	0.119866426090001
PMM	obsNum = 0	4	0.120224146714213
PMM	obsNum = 0	4	0.191313502374339
PMM	obsNum = 0	4	0.125054131300883
PMM	obsNum = 0	4	0.0781993781470985
PMM	obsNum = 0	4	0.131150003755728
PMM	obsNum = 0	4	0.260225266665009
PMM	obsNum = 0	4	0.275876021688112
PMM	obsNum = 0	4	0.183669259783121
PMM	obsNum = 0	4	0.195175283910559
PMM	obsNum = 0	4	0.203952417498081
PMM	obsNum = 0	4	0.12655255395125
PMM	obsNum = 0	4	0.105393055250104
PMM	obsNum = 0	4	0.0840638982810634
PMM	obsNum = 0	4	0.187538619979403
PMM	obsNum = 0	4	0.178211409584952
PMM	obsNum = 0	4	0.0841675760307444
PMM	obsNum = 0	4	0.191974238295764
PMM	obsNum = 0	4	0.204406579556151
PMM	obsNum = 0	4	0.294955718136311
PMM	obsNum = 0	4	0.511814715259111
PMM	obsNum = 0	4	0.102444232822555
PMM	obsNum = 0	4	0.0590389222910356
PMM	obsNum = 0	4	0.128707797999734
PMM	obsNum = 0	4	0.129282191040339
PMM	obsNum = 0	4	0.150945803693898
PMM	obsNum = 0	4	0.178797921525306
PMM	obsNum = 0	4	0.103520756699947
PMM	obsNum = 0	4	0.187257034594064
PMM	obsNum = 0	4	0.153200141442716
PMM	obsNum = 0	4	0.404359455921689
PMM	obsNum = 0	4	0.479162281624921
PMM	obsNum = 0	4	0.0999665849855201
PMM	obsNum = 0	4	0.0985726790403544
PMM	obsNum = 0	4	0.17573694262227
PMM	obsNum = 0	4	0.235869241778017
PMM	obsNum = 0	4	0.0686317981145534
PMM	obsNum = 0	4	0.170181512957717
PMM	obsNum = 0	4	0.242021195833713
PMM	obsNum = 0	4	0.274919049662544
PMM	obsNum = 0	4	0.214900178542445
PMM	obsNum = 0	4	0.0701812702211585
PMM	obsNum = 0	4	0.0884899163797344
PMM	obsNum = 0	4	0.0674269561615128
PMM	obsNum = 0	4	0.0911404762734912
PMM	obsNum = 0	4	0.0746114136600863
PMM	obsNum = 0	4	0.643210431654676
PMM	obsNum = 0	4	0.0634712906919679
PMM	obsNum = 0	4	0.153449470200375
PMM	obsNum = 0	4	0.347043292211044
PMM	obsNum = 0	4	0.11953519165354
PMM	obsNum = 0	4	0.0837511685221383
PMM	obsNum = 0	4	0.144612884824809
PMM	obsNum = 0	4	0.192621973040677
PMM	obsNum = 0	4	0.236363936974026
PMM	obsNum = 0	4	0.0489645595604661
PMM	obsNum = 0	4	0.152198773261254
PMM	obsNum = 0	4	0.135611221925757
PMM	obsNum = 0	4	0.286192869107442
PMM	obsNum = 0	4	0.0817568209905884
PMM	obsNum = 0	4	0.156956264904719
PMM	obsNum = 0	4	0.162431125604408
PMM	obsNum = 0	4	0.152538873270755
PMM	obsNum = 0	4	0.106713969253319
PMM	obsNum = 0	4	0.0738703541870148
PMM	obsNum = 0	4	0.0793186119873817
PMM	obsNum = 0	4	0.119156800622534
PMM	obsNum = 0	4	0.302584804482738
PMM	obsNum = 0	4	0.151441155663068
PMM	obsNum = 0	4	0.0851339761959546
PMM	obsNum = 0	4	0.109692713164598
PMM	obsNum = 0	4	0.113645378817929
PMM	obsNum = 0	4	0.11692003627946
PMM	obsNum = 0	4	0.0828822517990193
PMM	obsNum = 0	4	0.353045193321318
PMM	obsNum = 0	4	0.111568752956892
PMM	obsNum = 0	4	0.213551525873507
PMM	obsNum = 0	4	0.0464981581447073
PMM	obsNum = 0	4	0.105102040816326
PMM	obsNum = 0	4	0.111155378486056
PMM	obsNum = 0	4	0.167034115962452
PMM	obsNum = 0	4	0.0611343477320257
PMM	obsNum = 0	4	0.12092388928715
PMM	obsNum = 0	4	0.207042776891298
PMM	obsNum = 0	4	0.116254512413742
PMM	obsNum = 0	4	0.105272765996288
PMM	obsNum = 0	4	0.062220240748997
PMM	obsNum = 0	4	0.0967599292490754
PMM	obsNum = 0	4	0.0807741047262941
PMM	obsNum = 0	4	0.150602932246031
PMM	obsNum = 0	4	0.103543762487294
PMM	obsNum = 0	4	0.172216226822329
PMM	obsNum = 0	4	0.112636922254876
PMM	obsNum = 0	4	0.274518818192963
PMM	obsNum = 0	4	0.114335437066236
PMM	obsNum = 0	4	0.0474914471577598
PMM	obsNum = 0	4	0.169448118059492
PMM	obsNum = 0	4	0.136397140751153
PMM	obsNum = 0	4	0.0654810024252223
PMM	obsNum = 0	4	0.044602259766724
PMM	obsNum = 0	4	0.0861875415244337
PMM	obsNum = 0	4	0.138509114583333
PMM	obsNum = 0	4	0.0948080708661417
PMM	obsNum = 0	4	0.288015452499513
PMM	obsNum = 0	4	0.0612300808182275
PMM	obsNum = 0	4	0.102705547952416
PMM	obsNum = 0	4	0.382817768037761
PMM	obsNum = 0	4	0.0816746739876458
PMM	obsNum = 0	4	0.107055091372146
PMM	obsNum = 0	4	0.136789924973205
PMM	obsNum = 0	4	0.117177440123616
PMM	obsNum = 0	4	0.081596790018598
PMM	obsNum = 0	4	0.0880371717966368
PMM	obsNum = 0	4	0.105973752935959
PMM	obsNum = 0	4	0.037108636878979
PMM	obsNum = 0	4	0.158212259582123
PMM	obsNum = 0	4	0.0895692591951036
PMM	obsNum = 0	4	0.171321286083079
PMM	obsNum = 0	4	0.185353099880399
PMM	obsNum = 0	4	0.0842393021932874
PMM	obsNum = 0	4	0.0694206376414124
PMM	obsNum = 0	5	0.884349214799042
PMM	obsNum = 0	5	0.0987737972940483
PMM	obsNum = 0	5	0.173980212339349
PMM	obsNum = 0	5	0.200489482735812
PMM	obsNum = 0	5	0.31268337261315
PMM	obsNum = 0	5	0.556271981242673
PMM	obsNum = 0	5	0.441226324710738
PMM	obsNum = 0	5	0.768096712369158
PMM	obsNum = 0	5	0.19697438846375
PMM	obsNum = 0	5	0.416895913569749
PMM	obsNum = 0	5	0.253607258483553
PMM	obsNum = 0	5	0.232265524042712
PMM	obsNum = 0	5	0.396279687759508
PMM	obsNum = 0	5	0.773009680681982
PMM	obsNum = 0	5	0.615958427625513
PMM	obsNum = 0	5	0.311845186737335
PMM	obsNum = 0	5	0.452579747377435
PMM	obsNum = 0	5	0.216371971185331
PMM	obsNum = 0	5	0.627096249618864
PMM	obsNum = 0	5	0.261359110821476
PMM	obsNum = 0	5	0.478895257946847
PMM	obsNum = 0	5	0.532702915681639
PMM	obsNum = 0	5	0.287731575494392
PMM	obsNum = 0	5	0.358241573505926
PMM	obsNum = 0	5	1.09828230022405
PMM	obsNum = 0	5	0.371786542923434
PMM	obsNum = 0	5	0.269200991018891
PMM	obsNum = 0	5	0.25297134993119
PMM	obsNum = 0	5	0.226236570867645
PMM	obsNum = 0	5	0.390396659707724
PMM	obsNum = 0	5	0.17140914829562
PMM	obsNum = 0	5	0.385194646230808
PMM	obsNum = 0	5	0.301025898558003
PMM	obsNum = 0	5	0.712753858651503
PMM	obsNum = 0	5	0.235283520245012
PMM	obsNum = 0	5	0.136523946076008
PMM	obsNum = 0	5	0.878740970072239
PMM	obsNum = 0	5	0.403609831029186
PMM	obsNum = 0	5	0.264671121903002
PMM	obsNum = 0	5	0.565536992840095
PMM	obsNum = 0	5	0.992059856466636
PMM	obsNum = 0	5	0.316677427504702
PMM	obsNum = 0	5	1.33015427769986
PMM	obsNum = 0	5	0.440615311233007
PMM	obsNum = 0	5	0.327716625802076
PMM	obsNum = 0	5	0.228863337011854
PMM	obsNum = 0	5	0.33135194423805
PMM	obsNum = 0	5	0.40883370009431
PMM	obsNum = 0	5	0.160265994242742
PMM	obsNum = 0	5	0.56090491339696
PMM	obsNum = 0	5	0.665014299332698
PMM	obsNum = 0	5	0.204099861551516
PMM	obsNum = 0	5	0.217211574596017
PMM	obsNum = 0	5	0.263873457692533
PMM	obsNum = 0	5	0.150333208320111
PMM	obsNum = 0	5	0.400700785729454
PMM	obsNum = 0	5	0.261616880037933
PMM	obsNum = 0	5	0.613669675229499
PMM	obsNum = 0	5	0.0963420503770256
PMM	obsNum = 0	5	0.158639092728486
PMM	obsNum = 0	5	0.432695364659503
PMM	obsNum = 0	5	0.566524846131604
PMM	obsNum = 0	5	0.14298027787469
PMM	obsNum = 0	5	0.268732878551861
PMM	obsNum = 0	5	0.496387136169347
PMM	obsNum = 0	5	0.241766067295709
PMM	obsNum = 0	5	1.02962206332993
PMM	obsNum = 0	5	0.210884115359008
PMM	obsNum = 0	5	0.210010500525026
PMM	obsNum = 0	5	0.354277212992809
PMM	obsNum = 0	5	0.0921933477412894
PMM	obsNum = 0	5	0.59845903096755
PMM	obsNum = 0	5	0.168165993594207
PMM	obsNum = 0	5	0.406310838382108
PMM	obsNum = 0	5	0.229488454892926
PMM	obsNum = 0	5	0.183217415321264
PMM	obsNum = 0	5	0.416598993016079
PMM	obsNum = 0	5	0.305091649694501
PMM	obsNum = 0	5	0.252094291837132
PMM	obsNum = 0	5	0.30920870480093
PMM	obsNum = 0	5	0.146534052084124
PMM	obsNum = 0	5	0.322587655751956
PMM	obsNum = 0	5	0.32180225281602
PMM	obsNum = 0	5	0.306862745098039
PMM	obsNum = 0	5	0.114380607445034
PMM	obsNum = 0	5	0.263810267421433
PMM	obsNum = 0	5	0.197502063668665
PMM	obsNum = 0	5	0.145641063352576
PMM	obsNum = 0	5	0.263049376017363
PMM	obsNum = 0	5	0.261264140090752
PMM	obsNum = 0	5	0.273301737756714
PMM	obsNum = 0	5	0.449536423841059
PMM	obsNum = 0	5	0.143507030603805
PMM	obsNum = 0	5	0.303426963469172
PMM	obsNum = 0	5	0.449009418642416
PMM	obsNum = 0	5	0.332359347606651
PMM	obsNum = 0	5	0.243003763256928
PMM	obsNum = 0	5	0.378937181066338
PMM	obsNum = 0	5	0.262814096823474
PMM	obsNum = 0	5	0.0965940203701676
PMM	obsNum = 0	5	0.149946263227513
PMM	obsNum = 0	5	0.202399536149146
PMM	obsNum = 0	5	0.928325885183912
PMM	obsNum = 0	5	0.106470312893818
PMM	obsNum = 0	5	0.148175988348876
PMM	obsNum = 0	5	0.592654986522911
PMM	obsNum = 0	5	0.136863471543434
PMM	obsNum = 0	5	0.264500053016647
PMM	obsNum = 0	5	0.204677663558849
PMM	obsNum = 0	5	0.247905507485236
PMM	obsNum = 0	5	0.173306772908366
PMM	obsNum = 0	5	0.416368286445013
PMM	obsNum = 0	5	0.219869655062788
PMM	obsNum = 0	5	0.13256396076491
PMM	obsNum = 0	5	0.148316025015778
PMM	obsNum = 0	5	0.117566743874193
PMM	obsNum = 0	5	0.137551923985772
PMM	obsNum = 0	5	0.610772283047983
PMM	obsNum = 0	5	0.16523849245469
PMM	obsNum = 0	5	0.240364328719189
PMM	obsNum = 0	5	0.0550297233569127
PMM	obsNum = 0	5	0.377572405263339
PMM	obsNum = 0	5	0.128215805195981
PMM	obsNum = 0	5	0.033307687977332
PMM	obsNum = 0	5	0.0842847719084589
PMM	obsNum = 0	5	0.126277125728278
PMM	obsNum = 0	5	0.0877852458681486
PMM	obsNum = 0	5	0.312861969111969
PMM	obsNum = 0	5	0.131357629154986
PMM	obsNum = 0	5	0.094940948351842
PMM	obsNum = 0	5	0.128874064725503
PMM	obsNum = 0	5	0.0584725536992839
PMM	obsNum = 0	5	0.132539408817025
PMM	obsNum = 0	5	0.116601666371211
PMM	obsNum = 0	5	0.0603213507625273
PMM	obsNum = 0	5	0.0643040813564566
PMM	obsNum = 0	5	0.101335520149953
PMM	obsNum = 0	5	0.0770416310766144
PMM	obsNum = 0	5	0.303808755466859
PMM	obsNum = 0	5	0.182990603874662
PMM	obsNum = 0	5	0.151659285987644
PMM	obsNum = 0	5	0.222236313675756
PMM	obsNum = 0	5	0.0741924032658856
PMM	obsNum = 0	5	0.219228011472275
PMM	obsNum = 0	5	0.139109352011107
PMM	obsNum = 0	5	0.126168156383984
PMM	obsNum = 0	5	0.202209816909149
PMM	obsNum = 0	5	0.0827238672850517
PMM	obsNum = 0	5	0.134434079912206
PMM	obsNum = 0	5	0.298175520085024
PMM	obsNum = 0	5	0.123818665091554
PMM	obsNum = 0	5	0.209208400646204
PMM	obsNum = 0	5	0.102650358760962
PMM	obsNum = 0	5	0.101577825159915
PMM	obsNum = 0	5	0.11392701794598
PMM	obsNum = 0	5	0.115702336213913
PMM	obsNum = 0	5	0.234677885011961
PMM	obsNum = 0	5	0.080691928602141
PMM	obsNum = 0	5	0.175972147556511
PMM	obsNum = 0	5	0.105348190342944
PMM	obsNum = 0	5	0.0936088849111103
PMM	obsNum = 0	5	0.109120258272801
PMM	obsNum = 0	5	0.137653194263364
PMM	obsNum = 0	5	0.0938875092580491
PMM	obsNum = 0	5	0.0737842370039128
PMM	obsNum = 0	5	0.157147020253533
PMM	obsNum = 0	5	0.220304519377405
PMM	obsNum = 0	5	0.177129936979843
PMM	obsNum = 0	5	0.0894062693865636
PMM	obsNum = 0	5	0.110672870267589
PMM	obsNum = 0	5	0.1040111761779
PMM	obsNum = 0	5	0.148452293157402
PMM	obsNum = 0	5	0.245056632751008
PMM	obsNum = 0	5	0.119300571807409
PMM	obsNum = 0	5	0.116281327357743
PMM	obsNum = 0	5	0.0939921440683423
PMM	obsNum = 0	5	0.235242793914685
PMM	obsNum = 0	5	0.0937698167593165
PMM	obsNum = 0	5	0.0710496313749334
PMM	obsNum = 0	5	0.176150927919615
PMM	obsNum = 0	5	0.293157662222915
PMM	obsNum = 0	5	0.169944341372913
PMM	obsNum = 0	5	0.31804629266379
PMM	obsNum = 0	5	0.177452177452178
PMM	obsNum = 0	5	0.215060625398851
PMM	obsNum = 0	5	0.127706754594011
PMM	obsNum = 0	5	0.0980553273075869
PMM	obsNum = 0	5	0.0637706905789133
PMM	obsNum = 0	5	0.241395723491506
PMM	obsNum = 0	5	0.271404673797334
PMM	obsNum = 0	5	0.131395610158064
PMM	obsNum = 0	5	0.16
PMM	obsNum = 0	5	0.199767141479743
PMM	obsNum = 0	5	0.382680985769652
PMM	obsNum = 0	5	0.727814511919262
PMM	obsNum = 0	5	0.179848441076468
PMM	obsNum = 0	5	0.0804783058479888
PMM	obsNum = 0	5	0.100498031795742
PMM	obsNum = 0	5	0.146421800947867
PMM	obsNum = 0	5	0.104360244405076
PMM	obsNum = 0	5	0.202766258723576
PMM	obsNum = 0	5	0.106164065403196
PMM	obsNum = 0	5	0.220592897907419
PMM	obsNum = 0	5	0.146982555398397
PMM	obsNum = 0	5	0.365183585313175
PMM	obsNum = 0	5	0.437644996648966
PMM	obsNum = 0	5	0.102727155228125
PMM	obsNum = 0	5	0.12648308592241
PMM	obsNum = 0	5	0.131296299351603
PMM	obsNum = 0	5	0.202694159412537
PMM	obsNum = 0	5	0.062473917035306
PMM	obsNum = 0	5	0.210451354742446
PMM	obsNum = 0	5	0.260244101880735
PMM	obsNum = 0	5	0.329885971890745
PMM	obsNum = 0	5	0.144281976296752
PMM	obsNum = 0	5	0.055691776778822
PMM	obsNum = 0	5	0.0953433894520217
PMM	obsNum = 0	5	0.0892666429334281
PMM	obsNum = 0	5	0.0716994239731381
PMM	obsNum = 0	5	0.141242479551139
PMM	obsNum = 0	5	0.490173199635369
PMM	obsNum = 0	5	0.0661540018213092
PMM	obsNum = 0	5	0.161009233970607
PMM	obsNum = 0	5	0.36499451754386
PMM	obsNum = 0	5	0.128112766867331
PMM	obsNum = 0	5	0.0977885434889876
PMM	obsNum = 0	5	0.195658811043426
PMM	obsNum = 0	5	0.213112199465717
PMM	obsNum = 0	5	0.20771974522293
PMM	obsNum = 0	5	0.0592894638170229
PMM	obsNum = 0	5	0.210957432523164
PMM	obsNum = 0	5	0.171544989873662
PMM	obsNum = 0	5	0.24502716170404
PMM	obsNum = 0	5	0.0623147877624274
PMM	obsNum = 0	5	0.143859419054488
PMM	obsNum = 0	5	0.108400260473193
PMM	obsNum = 0	5	0.142043283426547
PMM	obsNum = 0	5	0.130768625599874
PMM	obsNum = 0	5	0.109171384919565
PMM	obsNum = 0	5	0.0915542228885559
PMM	obsNum = 0	5	0.0862693093437511
PMM	obsNum = 0	5	0.234582752944156
PMM	obsNum = 0	5	0.125435607154547
PMM	obsNum = 0	5	0.0851339761959546
PMM	obsNum = 0	5	0.1061396252203
PMM	obsNum = 0	5	0.100906794033157
PMM	obsNum = 0	5	0.0607073836620756
PMM	obsNum = 0	5	0.074520790327337
PMM	obsNum = 0	5	0.319327229892941
PMM	obsNum = 0	5	0.158679127725857
PMM	obsNum = 0	5	0.203507845963338
PMM	obsNum = 0	5	0.0787963207569826
PMM	obsNum = 0	5	0.169280966767372
PMM	obsNum = 0	5	0.118917843644321
PMM	obsNum = 0	5	0.12482839577406
PMM	obsNum = 0	5	0.0546686768207628
PMM	obsNum = 0	5	0.0999754322390442
PMM	obsNum = 0	5	0.189502371640176
PMM	obsNum = 0	5	0.120803809966314
PMM	obsNum = 0	5	0.11172254927054
PMM	obsNum = 0	5	0.0629172101588276
PMM	obsNum = 0	5	0.174901381558802
PMM	obsNum = 0	5	0.0972867609947963
PMM	obsNum = 0	5	0.161023593110714
PMM	obsNum = 0	5	0.0934367927578403
PMM	obsNum = 0	5	0.205266497461929
PMM	obsNum = 0	5	0.142253947816867
PMM	obsNum = 0	5	0.239284020862968
PMM	obsNum = 0	5	0.114253800571742
PMM	obsNum = 0	5	0.043202640589814
PMM	obsNum = 0	5	0.14287499553683
PMM	obsNum = 0	5	0.0936961184238193
PMM	obsNum = 0	5	0.0563788225784722
PMM	obsNum = 0	5	0.0441864948226483
PMM	obsNum = 0	5	0.0884903615025687
PMM	obsNum = 0	5	0.12922998339931
PMM	obsNum = 0	5	0.0745175979269918
PMM	obsNum = 0	5	0.280373373438828
PMM	obsNum = 0	5	0.0810735770476632
PMM	obsNum = 0	5	0.138636572162584
PMM	obsNum = 0	5	0.267579803265233
PMM	obsNum = 0	5	0.0808923375363724
PMM	obsNum = 0	5	0.130976664948107
PMM	obsNum = 0	5	0.162914636553465
PMM	obsNum = 0	5	0.102786709539121
PMM	obsNum = 0	5	0.0852538438246474
PMM	obsNum = 0	5	0.0312717596737294
PMM	obsNum = 0	5	0.133239163641739
PMM	obsNum = 0	5	0.0341145224104477
PMM	obsNum = 0	5	0.170440220683333
PMM	obsNum = 0	5	0.10997427152516
PMM	obsNum = 0	5	0.0920648568971871
PMM	obsNum = 0	5	0.26666316646103
PMM	obsNum = 0	5	0.131014372005832
PMM	obsNum = 0	5	0.0799507336403556
PMM	obsNum = 25	1	0.785231116121759
PMM	obsNum = 25	1	0.097938662644545
PMM	obsNum = 25	1	0.158858690099111
PMM	obsNum = 25	1	0.156528838863941
PMM	obsNum = 25	1	0.323818211085475
PMM	obsNum = 25	1	0.536133106144131
PMM	obsNum = 25	1	0.320139280045061
PMM	obsNum = 25	1	0.764687693259122
PMM	obsNum = 25	1	0.17207809865666
PMM	obsNum = 25	1	0.341439238749752
PMM	obsNum = 25	1	0.107754941230547
PMM	obsNum = 25	1	0.233220185562345
PMM	obsNum = 25	1	0.34664479417645
PMM	obsNum = 25	1	0.894096323148627
PMM	obsNum = 25	1	0.346488980010251
PMM	obsNum = 25	1	0.274895120335615
PMM	obsNum = 25	1	0.440827610808883
PMM	obsNum = 25	1	0.16333146312574
PMM	obsNum = 25	1	0.755158044516719
PMM	obsNum = 25	1	0.212704637965356
PMM	obsNum = 25	1	0.432162508479686
PMM	obsNum = 25	1	0.569918144611187
PMM	obsNum = 25	1	0.237570455119038
PMM	obsNum = 25	1	0.343595894975343
PMM	obsNum = 25	1	1.08433734939759
PMM	obsNum = 25	1	0.277336340800738
PMM	obsNum = 25	1	0.265282073943143
PMM	obsNum = 25	1	0.253707627118644
PMM	obsNum = 25	1	0.134294176921433
PMM	obsNum = 25	1	0.504601226993865
PMM	obsNum = 25	1	0.159298170764226
PMM	obsNum = 25	1	0.478833315672354
PMM	obsNum = 25	1	0.310394402645325
PMM	obsNum = 25	1	0.727638460506906
PMM	obsNum = 25	1	0.16124557543289
PMM	obsNum = 25	1	0.138019057887143
PMM	obsNum = 25	1	0.842249577037512
PMM	obsNum = 25	1	0.538082962268573
PMM	obsNum = 25	1	0.271465954314998
PMM	obsNum = 25	1	0.431328446073531
PMM	obsNum = 25	1	0.638908327501749
PMM	obsNum = 25	1	0.201484487363879
PMM	obsNum = 25	1	1.09945665012993
PMM	obsNum = 25	1	0.563589197818279
PMM	obsNum = 25	1	0.246914059467433
PMM	obsNum = 25	1	0.160747028862479
PMM	obsNum = 25	1	0.34824996004475
PMM	obsNum = 25	1	0.359347286271728
PMM	obsNum = 25	1	0.154059175047369
PMM	obsNum = 25	1	0.354363006006153
PMM	obsNum = 25	1	0.413448050126251
PMM	obsNum = 25	1	0.187142267067918
PMM	obsNum = 25	1	0.12917728468726
PMM	obsNum = 25	1	0.191712600328788
PMM	obsNum = 25	1	0.0982065260330252
PMM	obsNum = 25	1	0.488327007618163
PMM	obsNum = 25	1	0.346110765401369
PMM	obsNum = 25	1	0.623685001502855
PMM	obsNum = 25	1	0.0513587634006482
PMM	obsNum = 25	1	0.139092854445517
PMM	obsNum = 25	1	0.549119348890443
PMM	obsNum = 25	1	0.569791240278346
PMM	obsNum = 25	1	0.142293789023989
PMM	obsNum = 25	1	0.204917200040638
PMM	obsNum = 25	1	0.270197214177355
PMM	obsNum = 25	1	0.170454216483803
PMM	obsNum = 25	1	1.37303370786517
PMM	obsNum = 25	1	0.321208346309561
PMM	obsNum = 25	1	0.103796062828194
PMM	obsNum = 25	1	0.261557079467527
PMM	obsNum = 25	1	0.0975010470473265
PMM	obsNum = 25	1	0.433717076574219
PMM	obsNum = 25	1	0.170973098638326
PMM	obsNum = 25	1	0.292179209593376
PMM	obsNum = 25	1	0.220359852246098
PMM	obsNum = 25	1	0.154107156947842
PMM	obsNum = 25	1	0.256642235455795
PMM	obsNum = 25	1	0.204023237665829
PMM	obsNum = 25	1	0.207828195358504
PMM	obsNum = 25	1	0.205891916498667
PMM	obsNum = 25	1	0.13583163910105
PMM	obsNum = 25	1	0.302758753120399
PMM	obsNum = 25	1	0.145203111495246
PMM	obsNum = 25	1	0.236287745385769
PMM	obsNum = 25	1	0.213251981100487
PMM	obsNum = 25	1	0.356104744221781
PMM	obsNum = 25	1	0.245341184620714
PMM	obsNum = 25	1	0.116304571311082
PMM	obsNum = 25	1	0.206283365979183
PMM	obsNum = 25	1	0.164250353606789
PMM	obsNum = 25	1	0.279447536590394
PMM	obsNum = 25	1	0.418647166361974
PMM	obsNum = 25	1	0.237171669095993
PMM	obsNum = 25	1	0.435606578288005
PMM	obsNum = 25	1	0.446700199987879
PMM	obsNum = 25	1	0.2946761416589
PMM	obsNum = 25	1	0.231291092591817
PMM	obsNum = 25	1	0.365035799522673
PMM	obsNum = 25	1	0.245259249436414
PMM	obsNum = 25	1	0.0753732954639825
PMM	obsNum = 25	1	0.167651001847893
PMM	obsNum = 25	1	0.33159078133783
PMM	obsNum = 25	1	0.773584205447933
PMM	obsNum = 25	1	0.101019640248491
PMM	obsNum = 25	1	0.0973165211768509
PMM	obsNum = 25	1	0.492540819922472
PMM	obsNum = 25	1	0.187460012795905
PMM	obsNum = 25	1	0.204518072289157
PMM	obsNum = 25	1	0.144579670948839
PMM	obsNum = 25	1	0.160659573282825
PMM	obsNum = 25	1	0.267939885753512
PMM	obsNum = 25	1	0.345656192236599
PMM	obsNum = 25	1	0.153548584779195
PMM	obsNum = 25	1	0.130898318847553
PMM	obsNum = 25	1	0.175046190022955
PMM	obsNum = 25	1	0.0875420875420876
PMM	obsNum = 25	1	0.0883630843323039
PMM	obsNum = 25	1	0.409182305630027
PMM	obsNum = 25	1	0.2273137652228
PMM	obsNum = 25	1	0.189072225383196
PMM	obsNum = 25	1	0.0652677429391226
PMM	obsNum = 25	1	0.251667251667252
PMM	obsNum = 25	1	0.125425719318849
PMM	obsNum = 25	1	0.0366799089751998
PMM	obsNum = 25	1	0.118620317973592
PMM	obsNum = 25	1	0.112939059028657
PMM	obsNum = 25	1	0.0558674755340786
PMM	obsNum = 25	1	0.333103380309451
PMM	obsNum = 25	1	0.0780119417421552
PMM	obsNum = 25	1	0.100156179152602
PMM	obsNum = 25	1	0.122029980001101
PMM	obsNum = 25	1	0.0481223728044931
PMM	obsNum = 25	1	0.112608000574806
PMM	obsNum = 25	1	0.0911439023184537
PMM	obsNum = 25	1	0.0542718859480366
PMM	obsNum = 25	1	0.0679671594967126
PMM	obsNum = 25	1	0.0597582811101164
PMM	obsNum = 25	1	0.0980373595860155
PMM	obsNum = 25	1	0.195204394211471
PMM	obsNum = 25	1	0.152178372493018
PMM	obsNum = 25	1	0.0996119777377127
PMM	obsNum = 25	1	0.190990396900631
PMM	obsNum = 25	1	0.146711348403953
PMM	obsNum = 25	1	0.19331697187087
PMM	obsNum = 25	1	0.0870530715831904
PMM	obsNum = 25	1	0.15682806662937
PMM	obsNum = 25	1	0.21822678207399
PMM	obsNum = 25	1	0.102647703637079
PMM	obsNum = 25	1	0.0970109420870029
PMM	obsNum = 25	1	0.211449127577612
PMM	obsNum = 25	1	0.1216375460087
PMM	obsNum = 25	1	0.209208400646204
PMM	obsNum = 25	1	0.0869565217391305
PMM	obsNum = 25	1	0.102559552248993
PMM	obsNum = 25	1	0.130186364629371
PMM	obsNum = 25	1	0.107523988879921
PMM	obsNum = 25	1	0.176637080596851
PMM	obsNum = 25	1	0.0698979949114166
PMM	obsNum = 25	1	0.129149599559822
PMM	obsNum = 25	1	0.115344060881126
PMM	obsNum = 25	1	0.13691326479287
PMM	obsNum = 25	1	0.13201726413835
PMM	obsNum = 25	1	0.0993325430368003
PMM	obsNum = 25	1	0.0572010531184401
PMM	obsNum = 25	1	0.0919120473591144
PMM	obsNum = 25	1	0.139805279431682
PMM	obsNum = 25	1	0.116038945289491
PMM	obsNum = 25	1	0.20263132851161
PMM	obsNum = 25	1	0.07962776834298
PMM	obsNum = 25	1	0.130275619376019
PMM	obsNum = 25	1	0.0886460230722525
PMM	obsNum = 25	1	0.0910308202078888
PMM	obsNum = 25	1	0.200979620121586
PMM	obsNum = 25	1	0.107984837745385
PMM	obsNum = 25	1	0.127663579043599
PMM	obsNum = 25	1	0.0867212405053329
PMM	obsNum = 25	1	0.236070345065733
PMM	obsNum = 25	1	0.0742840650951477
PMM	obsNum = 25	1	0.0676873365133098
PMM	obsNum = 25	1	0.143610599224757
PMM	obsNum = 25	1	0.153986710963455
PMM	obsNum = 25	1	0.194105030547251
PMM	obsNum = 25	1	0.124542936288089
PMM	obsNum = 25	1	0.146153846153846
PMM	obsNum = 25	1	0.187088240531122
PMM	obsNum = 25	1	0.113814628109702
PMM	obsNum = 25	1	0.0926669305139368
PMM	obsNum = 25	1	0.0597739168362896
PMM	obsNum = 25	1	0.142497760011028
PMM	obsNum = 25	1	0.293113079562685
PMM	obsNum = 25	1	0.123849673538636
PMM	obsNum = 25	1	0.140705605373403
PMM	obsNum = 25	1	0.190650861104898
PMM	obsNum = 25	1	0.330328768706304
PMM	obsNum = 25	1	0.39058252833187
PMM	obsNum = 25	1	0.100578761407236
PMM	obsNum = 25	1	0.0614990221470479
PMM	obsNum = 25	1	0.0905156477675561
PMM	obsNum = 25	1	0.123553263522557
PMM	obsNum = 25	1	0.102447728771481
PMM	obsNum = 25	1	0.205762255155975
PMM	obsNum = 25	1	0.0961341961852862
PMM	obsNum = 25	1	0.151745512860051
PMM	obsNum = 25	1	0.156779446720275
PMM	obsNum = 25	1	0.25517974145564
PMM	obsNum = 25	1	0.577501891657092
PMM	obsNum = 25	1	0.0848640605978629
PMM	obsNum = 25	1	0.0772188946365368
PMM	obsNum = 25	1	0.163971169904193
PMM	obsNum = 25	1	0.172636996574099
PMM	obsNum = 25	1	0.0450644233840911
PMM	obsNum = 25	1	0.131466303878953
PMM	obsNum = 25	1	0.242021195833713
PMM	obsNum = 25	1	0.338357050452781
PMM	obsNum = 25	1	0.146826196473552
PMM	obsNum = 25	1	0.0835717204740499
PMM	obsNum = 25	1	0.0646590680859611
PMM	obsNum = 25	1	0.0628635097493036
PMM	obsNum = 25	1	0.0676657306800147
PMM	obsNum = 25	1	0.0720070303521937
PMM	obsNum = 25	1	0.548272642390289
PMM	obsNum = 25	1	0.0462123089632383
PMM	obsNum = 25	1	0.0753226738586015
PMM	obsNum = 25	1	0.168789630211548
PMM	obsNum = 25	1	0.080833688121686
PMM	obsNum = 25	1	0.0885964626559395
PMM	obsNum = 25	1	0.0944266051989927
PMM	obsNum = 25	1	0.162488869100623
PMM	obsNum = 25	1	0.228278141486048
PMM	obsNum = 25	1	0.0594940530097204
PMM	obsNum = 25	1	0.165340909090909
PMM	obsNum = 25	1	0.124748091169708
PMM	obsNum = 25	1	0.307784980781366
PMM	obsNum = 25	1	0.0728481505056935
PMM	obsNum = 25	1	0.16788477460245
PMM	obsNum = 25	1	0.0948367401114946
PMM	obsNum = 25	1	0.120557470581243
PMM	obsNum = 25	1	0.0919924084820614
PMM	obsNum = 25	1	0.0846165497046499
PMM	obsNum = 25	1	0.0923072573577225
PMM	obsNum = 25	1	0.0572056844661788
PMM	obsNum = 25	1	0.245294318959617
PMM	obsNum = 25	1	0.20486236481491
PMM	obsNum = 25	1	0.0846555323590814
PMM	obsNum = 25	1	0.0757755639291798
PMM	obsNum = 25	1	0.076685855263158
PMM	obsNum = 25	1	0.0812591623449298
PMM	obsNum = 25	1	0.0637131043987597
PMM	obsNum = 25	1	0.369755166552351
PMM	obsNum = 25	1	0.0809789046550898
PMM	obsNum = 25	1	0.186338262070069
PMM	obsNum = 25	1	0.0778499528933406
PMM	obsNum = 25	1	0.0832488117256329
PMM	obsNum = 25	1	0.128437594439408
PMM	obsNum = 25	1	0.110143873445917
PMM	obsNum = 25	1	0.0962127631836256
PMM	obsNum = 25	1	0.118206981393203
PMM	obsNum = 25	1	0.147350160901046
PMM	obsNum = 25	1	0.122335661830557
PMM	obsNum = 25	1	0.0917559688609491
PMM	obsNum = 25	1	0.0643841246582442
PMM	obsNum = 25	1	0.132708972914157
PMM	obsNum = 25	1	0.0695130370134354
PMM	obsNum = 25	1	0.0978057845782314
PMM	obsNum = 25	1	0.105011535147455
PMM	obsNum = 25	1	0.16737767717221
PMM	obsNum = 25	1	0.101238149722131
PMM	obsNum = 25	1	0.298909435751541
PMM	obsNum = 25	1	0.0780139852284534
PMM	obsNum = 25	1	0.032809904876944
PMM	obsNum = 25	1	0.0917004299286991
PMM	obsNum = 25	1	0.105681013026179
PMM	obsNum = 25	1	0.0896798701407366
PMM	obsNum = 25	1	0.0306138878027462
PMM	obsNum = 25	1	0.0686351612211338
PMM	obsNum = 25	1	0.14875933716837
PMM	obsNum = 25	1	0.0624199952268339
PMM	obsNum = 25	1	0.206813129331764
PMM	obsNum = 25	1	0.0634609805628083
PMM	obsNum = 25	1	0.0892193308550187
PMM	obsNum = 25	1	0.410952427532688
PMM	obsNum = 25	1	0.0950917203767972
PMM	obsNum = 25	1	0.1222242080336
PMM	obsNum = 25	1	0.153631171365272
PMM	obsNum = 25	1	0.0759119605472724
PMM	obsNum = 25	1	0.0723325517669991
PMM	obsNum = 25	1	0.0349011312862441
PMM	obsNum = 25	1	0.104801226265823
PMM	obsNum = 25	1	0.0249023007081362
PMM	obsNum = 25	1	0.124075930866883
PMM	obsNum = 25	1	0.11710543142664
PMM	obsNum = 25	1	0.0862288892290423
PMM	obsNum = 25	1	0.163376090715349
PMM	obsNum = 25	1	0.120230366492147
PMM	obsNum = 25	1	0.0615214431586113
PMM	obsNum = 25	2	0.516636217682556
PMM	obsNum = 25	2	0.0929404228058937
PMM	obsNum = 25	2	0.13390894463707
PMM	obsNum = 25	2	0.10920934100201
PMM	obsNum = 25	2	0.342459879946098
PMM	obsNum = 25	2	0.487855324565125
PMM	obsNum = 25	2	0.303668615198549
PMM	obsNum = 25	2	0.81585856817784
PMM	obsNum = 25	2	0.237929135303837
PMM	obsNum = 25	2	0.556201678451067
PMM	obsNum = 25	2	0.154848544453187
PMM	obsNum = 25	2	0.207899701783215
PMM	obsNum = 25	2	0.427670121676431
PMM	obsNum = 25	2	0.79640442532268
PMM	obsNum = 25	2	0.341053947094355
PMM	obsNum = 25	2	0.366736648061857
PMM	obsNum = 25	2	0.388567758509955
PMM	obsNum = 25	2	0.242479709894664
PMM	obsNum = 25	2	0.557862190812721
PMM	obsNum = 25	2	0.162738695250941
PMM	obsNum = 25	2	0.483585669314945
PMM	obsNum = 25	2	0.575431705506191
PMM	obsNum = 25	2	0.285702607700482
PMM	obsNum = 25	2	0.267437470504955
PMM	obsNum = 25	2	1.10994284717072
PMM	obsNum = 25	2	0.33324350544357
PMM	obsNum = 25	2	0.23572301979077
PMM	obsNum = 25	2	0.196734878122179
PMM	obsNum = 25	2	0.185533061407776
PMM	obsNum = 25	2	0.516065771609594
PMM	obsNum = 25	2	0.232689132757114
PMM	obsNum = 25	2	0.568820562094643
PMM	obsNum = 25	2	0.24398133748056
PMM	obsNum = 25	2	0.612114227173774
PMM	obsNum = 25	2	0.173813868613139
PMM	obsNum = 25	2	0.121669004207574
PMM	obsNum = 25	2	0.839302112029385
PMM	obsNum = 25	2	0.499365213711384
PMM	obsNum = 25	2	0.238554893642182
PMM	obsNum = 25	2	0.431328446073531
PMM	obsNum = 25	2	0.618017111222949
PMM	obsNum = 25	2	0.191998504393344
PMM	obsNum = 25	2	1.14670400689358
PMM	obsNum = 25	2	0.626789259220562
PMM	obsNum = 25	2	0.171938493547024
PMM	obsNum = 25	2	0.126720942546995
PMM	obsNum = 25	2	0.395702775290958
PMM	obsNum = 25	2	0.307023767293366
PMM	obsNum = 25	2	0.12499810194816
PMM	obsNum = 25	2	0.334736974420212
PMM	obsNum = 25	2	0.46657477601654
PMM	obsNum = 25	2	0.182134616136728
PMM	obsNum = 25	2	0.117244591958541
PMM	obsNum = 25	2	0.158954646552558
PMM	obsNum = 25	2	0.213539206424185
PMM	obsNum = 25	2	0.405060026261489
PMM	obsNum = 25	2	0.21076336759441
PMM	obsNum = 25	2	0.472819521623581
PMM	obsNum = 25	2	0.0595556322037308
PMM	obsNum = 25	2	0.196329639889197
PMM	obsNum = 25	2	0.569399612653325
PMM	obsNum = 25	2	0.47726231231636
PMM	obsNum = 25	2	0.143928527519364
PMM	obsNum = 25	2	0.162584679520584
PMM	obsNum = 25	2	0.270280647863725
PMM	obsNum = 25	2	0.219332624153183
PMM	obsNum = 25	2	0.783687943262411
PMM	obsNum = 25	2	0.296277011195001
PMM	obsNum = 25	2	0.149479837822548
PMM	obsNum = 25	2	0.177288716514837
PMM	obsNum = 25	2	0.0754776794720308
PMM	obsNum = 25	2	0.325159135969947
PMM	obsNum = 25	2	0.160993772447198
PMM	obsNum = 25	2	0.256940546608523
PMM	obsNum = 25	2	0.117596129360835
PMM	obsNum = 25	2	0.143747584074217
PMM	obsNum = 25	2	0.383531836921667
PMM	obsNum = 25	2	0.128140422966122
PMM	obsNum = 25	2	0.19818289887068
PMM	obsNum = 25	2	0.301839143562997
PMM	obsNum = 25	2	0.143127479906399
PMM	obsNum = 25	2	0.303066989507667
PMM	obsNum = 25	2	0.218861411351933
PMM	obsNum = 25	2	0.255779767472939
PMM	obsNum = 25	2	0.191059389209247
PMM	obsNum = 25	2	0.286834106542953
PMM	obsNum = 25	2	0.230767821482879
PMM	obsNum = 25	2	0.103863860968496
PMM	obsNum = 25	2	0.229741802912535
PMM	obsNum = 25	2	0.175420087470268
PMM	obsNum = 25	2	0.321930140439323
PMM	obsNum = 25	2	0.404120700843608
PMM	obsNum = 25	2	0.179312653425575
PMM	obsNum = 25	2	0.338904913979602
PMM	obsNum = 25	2	0.349369166068315
PMM	obsNum = 25	2	0.192696703008013
PMM	obsNum = 25	2	0.226069911793532
PMM	obsNum = 25	2	0.318427563456428
PMM	obsNum = 25	2	0.262405784250196
PMM	obsNum = 25	2	0.111397446409746
PMM	obsNum = 25	2	0.175859081721051
PMM	obsNum = 25	2	0.348463866235831
PMM	obsNum = 25	2	1.01230608591885
PMM	obsNum = 25	2	0.082659505843172
PMM	obsNum = 25	2	0.125790001307588
PMM	obsNum = 25	2	0.571714554875177
PMM	obsNum = 25	2	0.188595488492608
PMM	obsNum = 25	2	0.167558062861748
PMM	obsNum = 25	2	0.163046377241073
PMM	obsNum = 25	2	0.151289026429409
PMM	obsNum = 25	2	0.230057302640647
PMM	obsNum = 25	2	0.241667655082434
PMM	obsNum = 25	2	0.123817463481823
PMM	obsNum = 25	2	0.132187777335741
PMM	obsNum = 25	2	0.126823922948267
PMM	obsNum = 25	2	0.104345876880832
PMM	obsNum = 25	2	0.0762343567663273
PMM	obsNum = 25	2	0.36319183615619
PMM	obsNum = 25	2	0.154573372674174
PMM	obsNum = 25	2	0.185666873532824
PMM	obsNum = 25	2	0.05289415067281
PMM	obsNum = 25	2	0.282830782282866
PMM	obsNum = 25	2	0.120627464138914
PMM	obsNum = 25	2	0.0397543754225194
PMM	obsNum = 25	2	0.0930980311550264
PMM	obsNum = 25	2	0.1414589770535
PMM	obsNum = 25	2	0.113581125140791
PMM	obsNum = 25	2	0.280068588225688
PMM	obsNum = 25	2	0.0715719291084124
PMM	obsNum = 25	2	0.107437070938215
PMM	obsNum = 25	2	0.105387263011771
PMM	obsNum = 25	2	0.0678773028968427
PMM	obsNum = 25	2	0.103675330597355
PMM	obsNum = 25	2	0.0910742441900323
PMM	obsNum = 25	2	0.0452626466412613
PMM	obsNum = 25	2	0.0607288507790442
PMM	obsNum = 25	2	0.101291829669866
PMM	obsNum = 25	2	0.0741663207416632
PMM	obsNum = 25	2	0.261138443146811
PMM	obsNum = 25	2	0.195264864221766
PMM	obsNum = 25	2	0.129138650097881
PMM	obsNum = 25	2	0.201338163968913
PMM	obsNum = 25	2	0.124408896372694
PMM	obsNum = 25	2	0.231882778709507
PMM	obsNum = 25	2	0.126059482685989
PMM	obsNum = 25	2	0.173984369239844
PMM	obsNum = 25	2	0.234603519195612
PMM	obsNum = 25	2	0.0871184103303453
PMM	obsNum = 25	2	0.109661522500324
PMM	obsNum = 25	2	0.15042848104906
PMM	obsNum = 25	2	0.101529356308595
PMM	obsNum = 25	2	0.19791509860003
PMM	obsNum = 25	2	0.0760139578109382
PMM	obsNum = 25	2	0.0634862946881157
PMM	obsNum = 25	2	0.088243187196565
PMM	obsNum = 25	2	0.137438694595957
PMM	obsNum = 25	2	0.179843745286718
PMM	obsNum = 25	2	0.0786507978303227
PMM	obsNum = 25	2	0.0978592467915001
PMM	obsNum = 25	2	0.079744965399269
PMM	obsNum = 25	2	0.0836653386454183
PMM	obsNum = 25	2	0.0759726696640351
PMM	obsNum = 25	2	0.117846143432497
PMM	obsNum = 25	2	0.0577468190311552
PMM	obsNum = 25	2	0.124238106546347
PMM	obsNum = 25	2	0.135314953092093
PMM	obsNum = 25	2	0.119670924670136
PMM	obsNum = 25	2	0.18533061437001
PMM	obsNum = 25	2	0.0832432219884789
PMM	obsNum = 25	2	0.0691281180742209
PMM	obsNum = 25	2	0.0704042701148345
PMM	obsNum = 25	2	0.105589213319364
PMM	obsNum = 25	2	0.183318944642143
PMM	obsNum = 25	2	0.143693177477271
PMM	obsNum = 25	2	0.107765019024382
PMM	obsNum = 25	2	0.0818320752095586
PMM	obsNum = 25	2	0.197911985342414
PMM	obsNum = 25	2	0.1001383389782
PMM	obsNum = 25	2	0.0852405535843409
PMM	obsNum = 25	2	0.102182267362064
PMM	obsNum = 25	2	0.230962090318683
PMM	obsNum = 25	2	0.225051029875673
PMM	obsNum = 25	2	0.162467618807455
PMM	obsNum = 25	2	0.13561268099764
PMM	obsNum = 25	2	0.239503816793893
PMM	obsNum = 25	2	0.0998673063182606
PMM	obsNum = 25	2	0.0931841812771145
PMM	obsNum = 25	2	0.0865885227305779
PMM	obsNum = 25	2	0.165934275888422
PMM	obsNum = 25	2	0.249281973306302
PMM	obsNum = 25	2	0.119179382684604
PMM	obsNum = 25	2	0.165093479252166
PMM	obsNum = 25	2	0.173215492006305
PMM	obsNum = 25	2	0.262992302938367
PMM	obsNum = 25	2	0.406968998206508
PMM	obsNum = 25	2	0.0881216696269981
PMM	obsNum = 25	2	0.0505426981288876
PMM	obsNum = 25	2	0.106615398059949
PMM	obsNum = 25	2	0.103895893430136
PMM	obsNum = 25	2	0.116229225958329
PMM	obsNum = 25	2	0.163266717377775
PMM	obsNum = 25	2	0.0923317683881064
PMM	obsNum = 25	2	0.128396930893787
PMM	obsNum = 25	2	0.158953587253278
PMM	obsNum = 25	2	0.25472790428406
PMM	obsNum = 25	2	0.392755681818182
PMM	obsNum = 25	2	0.073802988716072
PMM	obsNum = 25	2	0.10284597082096
PMM	obsNum = 25	2	0.133895796898122
PMM	obsNum = 25	2	0.172387860556512
PMM	obsNum = 25	2	0.0292787387620225
PMM	obsNum = 25	2	0.119502187256265
PMM	obsNum = 25	2	0.214158121071783
PMM	obsNum = 25	2	0.356603075622259
PMM	obsNum = 25	2	0.109235072233199
PMM	obsNum = 25	2	0.03991047414847
PMM	obsNum = 25	2	0.102048587312467
PMM	obsNum = 25	2	0.0715155128300667
PMM	obsNum = 25	2	0.0714028517931729
PMM	obsNum = 25	2	0.0996080570829684
PMM	obsNum = 25	2	0.49817227170012
PMM	obsNum = 25	2	0.0520138596807466
PMM	obsNum = 25	2	0.12531981655805
PMM	obsNum = 25	2	0.317803448568759
PMM	obsNum = 25	2	0.0641902824649809
PMM	obsNum = 25	2	0.08586856315027
PMM	obsNum = 25	2	0.126480617997077
PMM	obsNum = 25	2	0.169321205862493
PMM	obsNum = 25	2	0.238971648975749
[truncated: 9,801 more rows]
