# Supplementary material for: LEOPARD: missing view completion for multi-timepoint omics data via representation disentanglement and temporal knowledge transfer
Source: Nat Commun. 2025 Apr 6;16:3278. doi: 10.1038/s41467-025-58314-3 (PMC11972361; doi:10.1038/s41467-025-58314-3)
Supplement: Supplementary file 7 — Source data [file 41467_2025_58314_MOESM7_ESM.zip › Source Data/SupplementaryFig2a.csv]

Imputation	Method	Source	UMAP1	UMAP2
Imputation 1	PMM	Observed data (t1)	2.20560231014912	0.860661238767777
Imputation 1	PMM	Observed data (t1)	0.626356767031164	-2.19260880036917
Imputation 1	PMM	Observed data (t1)	-0.822094116713781	1.64597822835267
Imputation 1	PMM	Observed data (t1)	1.88999096241014	-0.840358537099877
Imputation 1	PMM	Observed data (t1)	3.07132075349991	2.08737668193229
Imputation 1	PMM	Observed data (t1)	2.91693193874263	1.73990610475282
Imputation 1	PMM	Observed data (t1)	-2.83873951705342	0.880522030479428
Imputation 1	PMM	Observed data (t1)	2.25753303671982	0.418036317786326
Imputation 1	PMM	Observed data (t1)	1.7093727817615	0.52418218270636
Imputation 1	PMM	Observed data (t1)	1.00725652108642	1.96521875957718
Imputation 1	PMM	Observed data (t1)	-1.18383470733613	-0.902836390296601
Imputation 1	PMM	Observed data (t1)	-2.05749542041493	-2.59665878443047
Imputation 1	PMM	Observed data (t1)	0.16214204652187	2.10808515700263
Imputation 1	PMM	Observed data (t1)	0.917225859003525	-0.780561961967795
Imputation 1	PMM	Observed data (t1)	0.131643817943569	1.48557255836866
Imputation 1	PMM	Observed data (t1)	0.490593198380444	2.13240542971868
Imputation 1	PMM	Observed data (t1)	1.90259648906288	-0.444289293452261
Imputation 1	PMM	Observed data (t1)	-0.367134001794662	1.76303511544672
Imputation 1	PMM	Observed data (t1)	1.13965030532729	-1.96658264688625
Imputation 1	PMM	Observed data (t1)	-1.36031671679807	-1.0515789163226
Imputation 1	PMM	Observed data (t1)	2.77892953056752	2.38694522021545
Imputation 1	PMM	Observed data (t1)	1.46519512877847	-1.40872151524914
Imputation 1	PMM	Observed data (t1)	-1.06533869294105	1.48352148750426
Imputation 1	PMM	Observed data (t1)	1.64697074457594	2.07420325732172
Imputation 1	PMM	Observed data (t1)	1.8483064141412	0.93141403762525
Imputation 1	PMM	Observed data (t1)	2.04267525181449	-1.32221089922432
Imputation 1	PMM	Observed data (t1)	0.470350611765846	-2.07740560579324
Imputation 1	PMM	Observed data (t1)	3.03054916106577	1.03734011137281
Imputation 1	PMM	Observed data (t1)	1.19090299560546	2.12009174268842
Imputation 1	PMM	Observed data (t1)	-2.20380100446499	1.42466637138782
Imputation 1	PMM	Observed data (t1)	2.1541516008035	-1.17748567036118
Imputation 1	PMM	Observed data (t1)	0.0142397344427963	-1.82585539765245
Imputation 1	PMM	Observed data (t1)	2.76324280537917	0.162601914478484
Imputation 1	PMM	Observed data (t1)	0.59224321988736	2.82480965690456
Imputation 1	PMM	Observed data (t1)	2.55582989683603	-0.18414175896312
Imputation 1	PMM	Observed data (t1)	2.71996679165543	0.160182191629672
Imputation 1	PMM	Observed data (t1)	2.63061992880239	0.168887913876538
Imputation 1	PMM	Observed data (t1)	-3.17579487566082	0.0307618848287402
Imputation 1	PMM	Observed data (t1)	1.27815529307796	-1.10220565653852
Imputation 1	PMM	Observed data (t1)	1.08715261858697	-1.66711866163312
Imputation 1	PMM	Observed data (t1)	2.70133493495615	0.118343073178358
Imputation 1	PMM	Observed data (t1)	-0.132378496527349	1.76332042903327
Imputation 1	PMM	Observed data (t1)	3.16423719283244	0.409664324389165
Imputation 1	PMM	Observed data (t2)	2.93946180502716	1.53912674410307
Imputation 1	PMM	Observed data (t2)	0.203705430266969	-0.40393705071279
Imputation 1	PMM	Observed data (t2)	2.23277894931902	1.83998625286444
Imputation 1	PMM	Observed data (t2)	-1.90898072522634	-0.599160864906694
Imputation 1	PMM	Observed data (t2)	2.08495175229397	2.64125439911967
Imputation 1	PMM	Observed data (t2)	2.42163903117373	1.04475208366267
Imputation 1	PMM	Observed data (t2)	-3.28467059133313	0.30175126672019
Imputation 1	PMM	Observed data (t2)	1.99441485102341	-1.18931415685115
Imputation 1	PMM	Observed data (t2)	-3.010438120589	0.358908650356953
Imputation 1	PMM	Observed data (t2)	1.97497780061464	2.90597794051817
Imputation 1	PMM	Observed data (t2)	-1.2151688874455	0.0484307730319167
Imputation 1	PMM	Observed data (t2)	-2.06012870262259	-2.70307839312697
Imputation 1	PMM	Observed data (t2)	-0.257588103188213	1.84286021042242
Imputation 1	PMM	Observed data (t2)	-2.89030793986913	-0.955728212006246
Imputation 1	PMM	Observed data (t2)	1.94165835196052	-0.400839793742051
Imputation 1	PMM	Observed data (t2)	2.41095001352699	2.71802531215502
Imputation 1	PMM	Observed data (t2)	1.0756002581836	-1.56651622969918
Imputation 1	PMM	Observed data (t2)	-2.68878282584571	0.828575132798195
Imputation 1	PMM	Observed data (t2)	-0.835530078255547	-0.500125073206738
Imputation 1	PMM	Observed data (t2)	0.524234989615237	-0.944446008622784
Imputation 1	PMM	Observed data (t2)	-1.69800941759787	1.66541031372021
Imputation 1	PMM	Observed data (t2)	-2.1899570041023	-0.384894257105657
Imputation 1	PMM	Observed data (t2)	-3.24742328097533	0.233770465999643
Imputation 1	PMM	Observed data (t2)	1.51789777414164	2.24770576849056
Imputation 1	PMM	Observed data (t2)	-0.635306425064922	1.82115202508614
Imputation 1	PMM	Observed data (t2)	1.85688364428027	-1.0608605328056
Imputation 1	PMM	Observed data (t2)	-2.48019178715715	-1.4035053402877
Imputation 1	PMM	Observed data (t2)	-3.05030213009245	0.661589791244836
Imputation 1	PMM	Observed data (t2)	2.70315663840455	2.63059219197623
Imputation 1	PMM	Observed data (t2)	-0.117604032792468	2.25177589935791
Imputation 1	PMM	Observed data (t2)	-0.727248287044265	1.30526202053127
Imputation 1	PMM	Observed data (t2)	0.758710269716373	-1.77815067543814
Imputation 1	PMM	Observed data (t2)	-0.739465737101225	2.36634601968162
Imputation 1	PMM	Observed data (t2)	1.78903685847735	-0.488206870658106
Imputation 1	PMM	Observed data (t2)	0.280347067779845	-1.46574428873243
Imputation 1	PMM	Observed data (t2)	0.774355662489012	-0.587020061357918
Imputation 1	PMM	Observed data (t2)	-0.231331053002347	0.0232478121614251
Imputation 1	PMM	Observed data (t2)	-1.80492935133216	0.49126990896342
Imputation 1	PMM	Observed data (t2)	0.854963014086553	-1.63695806274324
Imputation 1	PMM	Observed data (t2)	0.963507493607847	-1.80378353399143
Imputation 1	PMM	Observed data (t2)	-1.7520976674302	0.468862577682452
Imputation 1	PMM	Observed data (t2)	0.433828125592336	2.05376181850208
Imputation 1	PMM	Observed data (t2)	-0.849832589116189	1.20026213916381
Imputation 1	PMM	Imputed data (t2)	2.49456835775572	0.354773700143314
Imputation 1	PMM	Imputed data (t2)	0.137745873799224	-1.30630167483174
Imputation 1	PMM	Imputed data (t2)	1.25278023066248	2.19969069313165
Imputation 1	PMM	Imputed data (t2)	-1.92360350910023	0.329198088875663
Imputation 1	PMM	Imputed data (t2)	2.56042523086863	2.64080760142516
Imputation 1	PMM	Imputed data (t2)	3.16071463134981	1.42177862300798
Imputation 1	PMM	Imputed data (t2)	-3.30774524889644	0.233049677498125
Imputation 1	PMM	Imputed data (t2)	1.60362136694316	-1.8201475168509
Imputation 1	PMM	Imputed data (t2)	-2.9746907215421	0.632099290060687
Imputation 1	PMM	Imputed data (t2)	3.1859012063142	0.914777746266987
Imputation 1	PMM	Imputed data (t2)	-0.984482824874522	-0.0163163784473729
Imputation 1	PMM	Imputed data (t2)	-1.95386385109798	-2.77168725350835
Imputation 1	PMM	Imputed data (t2)	2.38509199006691	-0.7604754891235
Imputation 1	PMM	Imputed data (t2)	-3.12107945269689	-0.665471217854118
Imputation 1	PMM	Imputed data (t2)	1.61789915790148	-0.781739976612425
Imputation 1	PMM	Imputed data (t2)	1.67715585631157	2.31733189055648
Imputation 1	PMM	Imputed data (t2)	0.877089266715192	-0.857645892231453
Imputation 1	PMM	Imputed data (t2)	-2.60080136824133	0.364218183359286
Imputation 1	PMM	Imputed data (t2)	-0.876686021744403	-0.737765329503384
Imputation 1	PMM	Imputed data (t2)	-1.01686180435082	1.92450884526141
Imputation 1	PMM	Imputed data (t2)	-1.68754101263609	1.54422146802835
Imputation 1	PMM	Imputed data (t2)	-2.4657348694983	-0.879080248589522
Imputation 1	PMM	Imputed data (t2)	-3.21245819918993	0.0542399070250595
Imputation 1	PMM	Imputed data (t2)	1.83960911649239	2.58914120946345
Imputation 1	PMM	Imputed data (t2)	-1.18748515597363	0.439772563162173
Imputation 1	PMM	Imputed data (t2)	-1.23077241648533	0.91894805341351
Imputation 1	PMM	Imputed data (t2)	-2.39364889139981	-1.52992030374178
Imputation 1	PMM	Imputed data (t2)	-2.41665646930185	1.10302235211024
Imputation 1	PMM	Imputed data (t2)	2.64811625714053	2.17042773779062
Imputation 1	PMM	Imputed data (t2)	-0.335199042445016	2.1898544109202
Imputation 1	PMM	Imputed data (t2)	-0.565948086180526	1.27627868305578
Imputation 1	PMM	Imputed data (t2)	0.751394933639438	-1.82489203505636
Imputation 1	PMM	Imputed data (t2)	1.16159498072269	-0.957272643140928
Imputation 1	PMM	Imputed data (t2)	1.89065178525052	-0.409130437295492
Imputation 1	PMM	Imputed data (t2)	0.390451381515612	-0.652662836416358
Imputation 1	PMM	Imputed data (t2)	1.27493729209863	-1.466429110424
Imputation 1	PMM	Imputed data (t2)	-0.833092392560077	-0.419332710910894
Imputation 1	PMM	Imputed data (t2)	-2.51662837394397	-1.09619799970084
Imputation 1	PMM	Imputed data (t2)	0.692824797437966	-1.85816983563394
Imputation 1	PMM	Imputed data (t2)	1.09169933748998	-1.38136614961773
Imputation 1	PMM	Imputed data (t2)	-1.68538768237117	0.406600188176967
Imputation 1	PMM	Imputed data (t2)	-0.0863444792522379	0.495747912146433
Imputation 1	PMM	Imputed data (t2)	-0.661451098938611	1.02935354485619
Imputation 2	PMM	Observed data (t1)	2.20560231014912	0.860661238767777
Imputation 2	PMM	Observed data (t1)	0.626356767031164	-2.19260880036917
Imputation 2	PMM	Observed data (t1)	-0.822094116713781	1.64597822835267
Imputation 2	PMM	Observed data (t1)	1.88999096241014	-0.840358537099877
Imputation 2	PMM	Observed data (t1)	3.07132075349991	2.08737668193229
Imputation 2	PMM	Observed data (t1)	2.91693193874263	1.73990610475282
Imputation 2	PMM	Observed data (t1)	-2.83873951705342	0.880522030479428
Imputation 2	PMM	Observed data (t1)	2.25753303671982	0.418036317786326
Imputation 2	PMM	Observed data (t1)	1.7093727817615	0.52418218270636
Imputation 2	PMM	Observed data (t1)	1.00725652108642	1.96521875957718
Imputation 2	PMM	Observed data (t1)	-1.18383470733613	-0.902836390296601
Imputation 2	PMM	Observed data (t1)	-2.05749542041493	-2.59665878443047
Imputation 2	PMM	Observed data (t1)	0.16214204652187	2.10808515700263
Imputation 2	PMM	Observed data (t1)	0.917225859003525	-0.780561961967795
Imputation 2	PMM	Observed data (t1)	0.131643817943569	1.48557255836866
Imputation 2	PMM	Observed data (t1)	0.490593198380444	2.13240542971868
Imputation 2	PMM	Observed data (t1)	1.90259648906288	-0.444289293452261
Imputation 2	PMM	Observed data (t1)	-0.367134001794662	1.76303511544672
Imputation 2	PMM	Observed data (t1)	1.13965030532729	-1.96658264688625
Imputation 2	PMM	Observed data (t1)	-1.36031671679807	-1.0515789163226
Imputation 2	PMM	Observed data (t1)	2.77892953056752	2.38694522021545
Imputation 2	PMM	Observed data (t1)	1.46519512877847	-1.40872151524914
Imputation 2	PMM	Observed data (t1)	-1.06533869294105	1.48352148750426
Imputation 2	PMM	Observed data (t1)	1.64697074457594	2.07420325732172
Imputation 2	PMM	Observed data (t1)	1.8483064141412	0.93141403762525
Imputation 2	PMM	Observed data (t1)	2.04267525181449	-1.32221089922432
Imputation 2	PMM	Observed data (t1)	0.470350611765846	-2.07740560579324
Imputation 2	PMM	Observed data (t1)	3.03054916106577	1.03734011137281
Imputation 2	PMM	Observed data (t1)	1.19090299560546	2.12009174268842
Imputation 2	PMM	Observed data (t1)	-2.20380100446499	1.42466637138782
Imputation 2	PMM	Observed data (t1)	2.1541516008035	-1.17748567036118
Imputation 2	PMM	Observed data (t1)	0.0142397344427963	-1.82585539765245
Imputation 2	PMM	Observed data (t1)	2.76324280537917	0.162601914478484
Imputation 2	PMM	Observed data (t1)	0.59224321988736	2.82480965690456
Imputation 2	PMM	Observed data (t1)	2.55582989683603	-0.18414175896312
Imputation 2	PMM	Observed data (t1)	2.71996679165543	0.160182191629672
Imputation 2	PMM	Observed data (t1)	2.63061992880239	0.168887913876538
Imputation 2	PMM	Observed data (t1)	-3.17579487566082	0.0307618848287402
Imputation 2	PMM	Observed data (t1)	1.27815529307796	-1.10220565653852
Imputation 2	PMM	Observed data (t1)	1.08715261858697	-1.66711866163312
Imputation 2	PMM	Observed data (t1)	2.70133493495615	0.118343073178358
Imputation 2	PMM	Observed data (t1)	-0.132378496527349	1.76332042903327
Imputation 2	PMM	Observed data (t1)	3.16423719283244	0.409664324389165
Imputation 2	PMM	Observed data (t2)	2.93946180502716	1.53912674410307
Imputation 2	PMM	Observed data (t2)	0.203705430266969	-0.40393705071279
Imputation 2	PMM	Observed data (t2)	2.23277894931902	1.83998625286444
Imputation 2	PMM	Observed data (t2)	-1.90898072522634	-0.599160864906694
Imputation 2	PMM	Observed data (t2)	2.08495175229397	2.64125439911967
Imputation 2	PMM	Observed data (t2)	2.42163903117373	1.04475208366267
Imputation 2	PMM	Observed data (t2)	-3.28467059133313	0.30175126672019
Imputation 2	PMM	Observed data (t2)	1.99441485102341	-1.18931415685115
Imputation 2	PMM	Observed data (t2)	-3.010438120589	0.358908650356953
Imputation 2	PMM	Observed data (t2)	1.97497780061464	2.90597794051817
Imputation 2	PMM	Observed data (t2)	-1.2151688874455	0.0484307730319167
Imputation 2	PMM	Observed data (t2)	-2.06012870262259	-2.70307839312697
Imputation 2	PMM	Observed data (t2)	-0.257588103188213	1.84286021042242
Imputation 2	PMM	Observed data (t2)	-2.89030793986913	-0.955728212006246
Imputation 2	PMM	Observed data (t2)	1.94165835196052	-0.400839793742051
Imputation 2	PMM	Observed data (t2)	2.41095001352699	2.71802531215502
Imputation 2	PMM	Observed data (t2)	1.0756002581836	-1.56651622969918
Imputation 2	PMM	Observed data (t2)	-2.68878282584571	0.828575132798195
Imputation 2	PMM	Observed data (t2)	-0.835530078255547	-0.500125073206738
Imputation 2	PMM	Observed data (t2)	0.524234989615237	-0.944446008622784
Imputation 2	PMM	Observed data (t2)	-1.69800941759787	1.66541031372021
Imputation 2	PMM	Observed data (t2)	-2.1899570041023	-0.384894257105657
Imputation 2	PMM	Observed data (t2)	-3.24742328097533	0.233770465999643
Imputation 2	PMM	Observed data (t2)	1.51789777414164	2.24770576849056
Imputation 2	PMM	Observed data (t2)	-0.635306425064922	1.82115202508614
Imputation 2	PMM	Observed data (t2)	1.85688364428027	-1.0608605328056
Imputation 2	PMM	Observed data (t2)	-2.48019178715715	-1.4035053402877
Imputation 2	PMM	Observed data (t2)	-3.05030213009245	0.661589791244836
Imputation 2	PMM	Observed data (t2)	2.70315663840455	2.63059219197623
Imputation 2	PMM	Observed data (t2)	-0.117604032792468	2.25177589935791
Imputation 2	PMM	Observed data (t2)	-0.727248287044265	1.30526202053127
Imputation 2	PMM	Observed data (t2)	0.758710269716373	-1.77815067543814
Imputation 2	PMM	Observed data (t2)	-0.739465737101225	2.36634601968162
Imputation 2	PMM	Observed data (t2)	1.78903685847735	-0.488206870658106
Imputation 2	PMM	Observed data (t2)	0.280347067779845	-1.46574428873243
Imputation 2	PMM	Observed data (t2)	0.774355662489012	-0.587020061357918
Imputation 2	PMM	Observed data (t2)	-0.231331053002347	0.0232478121614251
Imputation 2	PMM	Observed data (t2)	-1.80492935133216	0.49126990896342
Imputation 2	PMM	Observed data (t2)	0.854963014086553	-1.63695806274324
Imputation 2	PMM	Observed data (t2)	0.963507493607847	-1.80378353399143
Imputation 2	PMM	Observed data (t2)	-1.7520976674302	0.468862577682452
Imputation 2	PMM	Observed data (t2)	0.433828125592336	2.05376181850208
Imputation 2	PMM	Observed data (t2)	-0.849832589116189	1.20026213916381
Imputation 2	PMM	Imputed data (t2)	2.28941576850554	0.714329380472927
Imputation 2	PMM	Imputed data (t2)	0.310441682979257	-1.34358273670475
Imputation 2	PMM	Imputed data (t2)	1.53655638043656	1.87723648752892
Imputation 2	PMM	Imputed data (t2)	-1.75481472847935	0.510497671406191
Imputation 2	PMM	Imputed data (t2)	2.07907259361619	2.79261313461605
Imputation 2	PMM	Imputed data (t2)	2.99055092277124	1.31456543547795
Imputation 2	PMM	Imputed data (t2)	-3.14022683988242	0.167951756060555
Imputation 2	PMM	Imputed data (t2)	1.93820838173024	-1.47099054320773
Imputation 2	PMM	Imputed data (t2)	-2.97490241302258	0.483480603886972
Imputation 2	PMM	Imputed data (t2)	1.86446672291959	2.86788659273773
Imputation 2	PMM	Imputed data (t2)	-1.20914466942843	0.143841770953745
Imputation 2	PMM	Imputed data (t2)	-2.19324929508059	-2.64859890733779
Imputation 2	PMM	Imputed data (t2)	-0.287464910561818	1.7352911109877
Imputation 2	PMM	Imputed data (t2)	-2.82818015519952	-0.536308799874879
Imputation 2	PMM	Imputed data (t2)	1.40999232707692	-0.52805914169174
Imputation 2	PMM	Imputed data (t2)	2.60819168643113	2.73754549832039
Imputation 2	PMM	Imputed data (t2)	-0.62465970131715	2.21865679111211
Imputation 2	PMM	Imputed data (t2)	-1.91106554154564	0.480196177638871
Imputation 2	PMM	Imputed data (t2)	-1.08085448279506	-0.252223100471453
Imputation 2	PMM	Imputed data (t2)	0.98317388809351	-1.05154553638267
Imputation 2	PMM	Imputed data (t2)	-1.72068361171371	1.21862426333269
Imputation 2	PMM	Imputed data (t2)	-2.31410472956527	-0.755371013185515
Imputation 2	PMM	Imputed data (t2)	-3.15702097083295	0.103772490585453
Imputation 2	PMM	Imputed data (t2)	1.76886403444201	2.93239115548979
Imputation 2	PMM	Imputed data (t2)	-1.19348701311828	0.700256990166587
Imputation 2	PMM	Imputed data (t2)	-1.29688117699605	1.47238591866159
Imputation 2	PMM	Imputed data (t2)	-2.50190461838577	-1.54991937675159
Imputation 2	PMM	Imputed data (t2)	-2.69454328568218	1.02508155241905
Imputation 2	PMM	Imputed data (t2)	2.56727667944	2.30785624990118
Imputation 2	PMM	Imputed data (t2)	0.465934048714471	1.88754932805123
Imputation 2	PMM	Imputed data (t2)	-0.324173499091587	1.24289374129262
Imputation 2	PMM	Imputed data (t2)	0.392602622473515	-1.37095403548272
Imputation 2	PMM	Imputed data (t2)	0.908611367523159	-1.06633563664736
Imputation 2	PMM	Imputed data (t2)	2.40494956936854	-0.240248661458752
Imputation 2	PMM	Imputed data (t2)	0.242115887627339	-1.5204518912773
Imputation 2	PMM	Imputed data (t2)	1.23743133442397	-1.12810874413144
Imputation 2	PMM	Imputed data (t2)	-0.518981175409647	-0.346403327676655
Imputation 2	PMM	Imputed data (t2)	-1.86251102839264	0.296358803448156
Imputation 2	PMM	Imputed data (t2)	1.07879787032939	-1.52547216147956
Imputation 2	PMM	Imputed data (t2)	0.609853663607356	-1.2713963567563
Imputation 2	PMM	Imputed data (t2)	-1.84676183614004	0.432748744753989
Imputation 2	PMM	Imputed data (t2)	-0.622248345293803	0.894497957955943
Imputation 2	PMM	Imputed data (t2)	1.42446460718523	-1.73855261930472
Imputation 3	PMM	Observed data (t1)	2.20560231014912	0.860661238767777
Imputation 3	PMM	Observed data (t1)	0.626356767031164	-2.19260880036917
Imputation 3	PMM	Observed data (t1)	-0.822094116713781	1.64597822835267
Imputation 3	PMM	Observed data (t1)	1.88999096241014	-0.840358537099877
Imputation 3	PMM	Observed data (t1)	3.07132075349991	2.08737668193229
Imputation 3	PMM	Observed data (t1)	2.91693193874263	1.73990610475282
Imputation 3	PMM	Observed data (t1)	-2.83873951705342	0.880522030479428
Imputation 3	PMM	Observed data (t1)	2.25753303671982	0.418036317786326
Imputation 3	PMM	Observed data (t1)	1.7093727817615	0.52418218270636
Imputation 3	PMM	Observed data (t1)	1.00725652108642	1.96521875957718
Imputation 3	PMM	Observed data (t1)	-1.18383470733613	-0.902836390296601
Imputation 3	PMM	Observed data (t1)	-2.05749542041493	-2.59665878443047
Imputation 3	PMM	Observed data (t1)	0.16214204652187	2.10808515700263
Imputation 3	PMM	Observed data (t1)	0.917225859003525	-0.780561961967795
Imputation 3	PMM	Observed data (t1)	0.131643817943569	1.48557255836866
Imputation 3	PMM	Observed data (t1)	0.490593198380444	2.13240542971868
Imputation 3	PMM	Observed data (t1)	1.90259648906288	-0.444289293452261
Imputation 3	PMM	Observed data (t1)	-0.367134001794662	1.76303511544672
Imputation 3	PMM	Observed data (t1)	1.13965030532729	-1.96658264688625
Imputation 3	PMM	Observed data (t1)	-1.36031671679807	-1.0515789163226
Imputation 3	PMM	Observed data (t1)	2.77892953056752	2.38694522021545
Imputation 3	PMM	Observed data (t1)	1.46519512877847	-1.40872151524914
Imputation 3	PMM	Observed data (t1)	-1.06533869294105	1.48352148750426
Imputation 3	PMM	Observed data (t1)	1.64697074457594	2.07420325732172
Imputation 3	PMM	Observed data (t1)	1.8483064141412	0.93141403762525
Imputation 3	PMM	Observed data (t1)	2.04267525181449	-1.32221089922432
Imputation 3	PMM	Observed data (t1)	0.470350611765846	-2.07740560579324
Imputation 3	PMM	Observed data (t1)	3.03054916106577	1.03734011137281
Imputation 3	PMM	Observed data (t1)	1.19090299560546	2.12009174268842
Imputation 3	PMM	Observed data (t1)	-2.20380100446499	1.42466637138782
Imputation 3	PMM	Observed data (t1)	2.1541516008035	-1.17748567036118
Imputation 3	PMM	Observed data (t1)	0.0142397344427963	-1.82585539765245
Imputation 3	PMM	Observed data (t1)	2.76324280537917	0.162601914478484
Imputation 3	PMM	Observed data (t1)	0.59224321988736	2.82480965690456
Imputation 3	PMM	Observed data (t1)	2.55582989683603	-0.18414175896312
Imputation 3	PMM	Observed data (t1)	2.71996679165543	0.160182191629672
Imputation 3	PMM	Observed data (t1)	2.63061992880239	0.168887913876538
Imputation 3	PMM	Observed data (t1)	-3.17579487566082	0.0307618848287402
Imputation 3	PMM	Observed data (t1)	1.27815529307796	-1.10220565653852
Imputation 3	PMM	Observed data (t1)	1.08715261858697	-1.66711866163312
Imputation 3	PMM	Observed data (t1)	2.70133493495615	0.118343073178358
Imputation 3	PMM	Observed data (t1)	-0.132378496527349	1.76332042903327
Imputation 3	PMM	Observed data (t1)	3.16423719283244	0.409664324389165
Imputation 3	PMM	Observed data (t2)	2.93946180502716	1.53912674410307
Imputation 3	PMM	Observed data (t2)	0.203705430266969	-0.40393705071279
Imputation 3	PMM	Observed data (t2)	2.23277894931902	1.83998625286444
Imputation 3	PMM	Observed data (t2)	-1.90898072522634	-0.599160864906694
Imputation 3	PMM	Observed data (t2)	2.08495175229397	2.64125439911967
Imputation 3	PMM	Observed data (t2)	2.42163903117373	1.04475208366267
Imputation 3	PMM	Observed data (t2)	-3.28467059133313	0.30175126672019
Imputation 3	PMM	Observed data (t2)	1.99441485102341	-1.18931415685115
Imputation 3	PMM	Observed data (t2)	-3.010438120589	0.358908650356953
Imputation 3	PMM	Observed data (t2)	1.97497780061464	2.90597794051817
Imputation 3	PMM	Observed data (t2)	-1.2151688874455	0.0484307730319167
Imputation 3	PMM	Observed data (t2)	-2.06012870262259	-2.70307839312697
Imputation 3	PMM	Observed data (t2)	-0.257588103188213	1.84286021042242
Imputation 3	PMM	Observed data (t2)	-2.89030793986913	-0.955728212006246
Imputation 3	PMM	Observed data (t2)	1.94165835196052	-0.400839793742051
Imputation 3	PMM	Observed data (t2)	2.41095001352699	2.71802531215502
Imputation 3	PMM	Observed data (t2)	1.0756002581836	-1.56651622969918
Imputation 3	PMM	Observed data (t2)	-2.68878282584571	0.828575132798195
Imputation 3	PMM	Observed data (t2)	-0.835530078255547	-0.500125073206738
Imputation 3	PMM	Observed data (t2)	0.524234989615237	-0.944446008622784
Imputation 3	PMM	Observed data (t2)	-1.69800941759787	1.66541031372021
Imputation 3	PMM	Observed data (t2)	-2.1899570041023	-0.384894257105657
Imputation 3	PMM	Observed data (t2)	-3.24742328097533	0.233770465999643
Imputation 3	PMM	Observed data (t2)	1.51789777414164	2.24770576849056
Imputation 3	PMM	Observed data (t2)	-0.635306425064922	1.82115202508614
Imputation 3	PMM	Observed data (t2)	1.85688364428027	-1.0608605328056
Imputation 3	PMM	Observed data (t2)	-2.48019178715715	-1.4035053402877
Imputation 3	PMM	Observed data (t2)	-3.05030213009245	0.661589791244836
Imputation 3	PMM	Observed data (t2)	2.70315663840455	2.63059219197623
Imputation 3	PMM	Observed data (t2)	-0.117604032792468	2.25177589935791
Imputation 3	PMM	Observed data (t2)	-0.727248287044265	1.30526202053127
Imputation 3	PMM	Observed data (t2)	0.758710269716373	-1.77815067543814
Imputation 3	PMM	Observed data (t2)	-0.739465737101225	2.36634601968162
Imputation 3	PMM	Observed data (t2)	1.78903685847735	-0.488206870658106
Imputation 3	PMM	Observed data (t2)	0.280347067779845	-1.46574428873243
Imputation 3	PMM	Observed data (t2)	0.774355662489012	-0.587020061357918
Imputation 3	PMM	Observed data (t2)	-0.231331053002347	0.0232478121614251
Imputation 3	PMM	Observed data (t2)	-1.80492935133216	0.49126990896342
Imputation 3	PMM	Observed data (t2)	0.854963014086553	-1.63695806274324
Imputation 3	PMM	Observed data (t2)	0.963507493607847	-1.80378353399143
Imputation 3	PMM	Observed data (t2)	-1.7520976674302	0.468862577682452
Imputation 3	PMM	Observed data (t2)	0.433828125592336	2.05376181850208
Imputation 3	PMM	Observed data (t2)	-0.849832589116189	1.20026213916381
Imputation 3	PMM	Imputed data (t2)	1.34861702229494	1.01232578576977
Imputation 3	PMM	Imputed data (t2)	0.0331703613167679	-0.181895391782088
Imputation 3	PMM	Imputed data (t2)	1.77756296483723	2.15449363868476
Imputation 3	PMM	Imputed data (t2)	-1.44048717247623	1.05330494949527
Imputation 3	PMM	Imputed data (t2)	2.10630847895004	2.79581537229048
Imputation 3	PMM	Imputed data (t2)	2.90260713522362	0.897540461093096
Imputation 3	PMM	Imputed data (t2)	-3.09903075275906	0.223706147862918
Imputation 3	PMM	Imputed data (t2)	-0.958968836172313	1.7698485675685
Imputation 3	PMM	Imputed data (t2)	-3.00204831669396	0.542582699294164
Imputation 3	PMM	Imputed data (t2)	2.85100582679006	0.0963089472423314
Imputation 3	PMM	Imputed data (t2)	-2.18506101908637	0.930477595967558
Imputation 3	PMM	Imputed data (t2)	-1.98574283339532	-2.69140229618732
Imputation 3	PMM	Imputed data (t2)	-0.375983214763472	1.99108794646131
Imputation 3	PMM	Imputed data (t2)	-2.72012799320675	-0.255543753887666
Imputation 3	PMM	Imputed data (t2)	1.30772504149231	-0.251283260016811
Imputation 3	PMM	Imputed data (t2)	1.65914873957204	1.98842341567003
Imputation 3	PMM	Imputed data (t2)	1.50439343275504	-0.843483978760731
Imputation 3	PMM	Imputed data (t2)	-2.43277121772161	0.849310825378989
Imputation 3	PMM	Imputed data (t2)	-0.560568538294792	-0.432417211030987
Imputation 3	PMM	Imputed data (t2)	1.01375661890139	-1.07075593767186
Imputation 3	PMM	Imputed data (t2)	-1.61264489102197	1.44879265197969
Imputation 3	PMM	Imputed data (t2)	-2.33673370545792	-0.766072588557708
Imputation 3	PMM	Imputed data (t2)	-3.24417177114813	0.242591373883842
Imputation 3	PMM	Imputed data (t2)	2.34970138432906	2.82331440971757
Imputation 3	PMM	Imputed data (t2)	-0.438249494699495	0.634233771231315
Imputation 3	PMM	Imputed data (t2)	-1.49536578036516	1.34891700370805
Imputation 3	PMM	Imputed data (t2)	-2.5563450541174	-1.75867457376709
Imputation 3	PMM	Imputed data (t2)	-2.51426373227981	1.21768277631388
Imputation 3	PMM	Imputed data (t2)	2.67967800903889	2.32110284704501
Imputation 3	PMM	Imputed data (t2)	0.144463947894918	0.826022005236625
Imputation 3	PMM	Imputed data (t2)	-0.529931118773788	1.33714240434222
Imputation 3	PMM	Imputed data (t2)	0.707297164479987	-1.78044360083286
Imputation 3	PMM	Imputed data (t2)	-0.723003960041281	2.06398295757246
Imputation 3	PMM	Imputed data (t2)	1.35581727111148	0.501650308878447
Imputation 3	PMM	Imputed data (t2)	-0.283666099472293	-1.30145614436857
Imputation 3	PMM	Imputed data (t2)	1.11648050534691	-1.23276108225677
Imputation 3	PMM	Imputed data (t2)	-0.32616855115865	-0.471788646105193
Imputation 3	PMM	Imputed data (t2)	-2.36623548740028	-0.516748091623181
Imputation 3	PMM	Imputed data (t2)	0.0579016014361775	-2.16189400117097
Imputation 3	PMM	Imputed data (t2)	1.15229872827073	-1.32281792516391
Imputation 3	PMM	Imputed data (t2)	-1.62382692793886	0.374563521114513
Imputation 3	PMM	Imputed data (t2)	0.282663588174111	0.846142992618017
Imputation 3	PMM	Imputed data (t2)	-0.64280343632928	1.00214875401953
Imputation 4	PMM	Observed data (t1)	2.20560231014912	0.860661238767777
Imputation 4	PMM	Observed data (t1)	0.626356767031164	-2.19260880036917
Imputation 4	PMM	Observed data (t1)	-0.822094116713781	1.64597822835267
Imputation 4	PMM	Observed data (t1)	1.88999096241014	-0.840358537099877
Imputation 4	PMM	Observed data (t1)	3.07132075349991	2.08737668193229
Imputation 4	PMM	Observed data (t1)	2.91693193874263	1.73990610475282
Imputation 4	PMM	Observed data (t1)	-2.83873951705342	0.880522030479428
Imputation 4	PMM	Observed data (t1)	2.25753303671982	0.418036317786326
Imputation 4	PMM	Observed data (t1)	1.7093727817615	0.52418218270636
Imputation 4	PMM	Observed data (t1)	1.00725652108642	1.96521875957718
Imputation 4	PMM	Observed data (t1)	-1.18383470733613	-0.902836390296601
Imputation 4	PMM	Observed data (t1)	-2.05749542041493	-2.59665878443047
Imputation 4	PMM	Observed data (t1)	0.16214204652187	2.10808515700263
Imputation 4	PMM	Observed data (t1)	0.917225859003525	-0.780561961967795
Imputation 4	PMM	Observed data (t1)	0.131643817943569	1.48557255836866
Imputation 4	PMM	Observed data (t1)	0.490593198380444	2.13240542971868
Imputation 4	PMM	Observed data (t1)	1.90259648906288	-0.444289293452261
Imputation 4	PMM	Observed data (t1)	-0.367134001794662	1.76303511544672
Imputation 4	PMM	Observed data (t1)	1.13965030532729	-1.96658264688625
Imputation 4	PMM	Observed data (t1)	-1.36031671679807	-1.0515789163226
Imputation 4	PMM	Observed data (t1)	2.77892953056752	2.38694522021545
Imputation 4	PMM	Observed data (t1)	1.46519512877847	-1.40872151524914
Imputation 4	PMM	Observed data (t1)	-1.06533869294105	1.48352148750426
Imputation 4	PMM	Observed data (t1)	1.64697074457594	2.07420325732172
Imputation 4	PMM	Observed data (t1)	1.8483064141412	0.93141403762525
Imputation 4	PMM	Observed data (t1)	2.04267525181449	-1.32221089922432
Imputation 4	PMM	Observed data (t1)	0.470350611765846	-2.07740560579324
Imputation 4	PMM	Observed data (t1)	3.03054916106577	1.03734011137281
Imputation 4	PMM	Observed data (t1)	1.19090299560546	2.12009174268842
Imputation 4	PMM	Observed data (t1)	-2.20380100446499	1.42466637138782
Imputation 4	PMM	Observed data (t1)	2.1541516008035	-1.17748567036118
Imputation 4	PMM	Observed data (t1)	0.0142397344427963	-1.82585539765245
Imputation 4	PMM	Observed data (t1)	2.76324280537917	0.162601914478484
Imputation 4	PMM	Observed data (t1)	0.59224321988736	2.82480965690456
Imputation 4	PMM	Observed data (t1)	2.55582989683603	-0.18414175896312
Imputation 4	PMM	Observed data (t1)	2.71996679165543	0.160182191629672
Imputation 4	PMM	Observed data (t1)	2.63061992880239	0.168887913876538
Imputation 4	PMM	Observed data (t1)	-3.17579487566082	0.0307618848287402
Imputation 4	PMM	Observed data (t1)	1.27815529307796	-1.10220565653852
Imputation 4	PMM	Observed data (t1)	1.08715261858697	-1.66711866163312
Imputation 4	PMM	Observed data (t1)	2.70133493495615	0.118343073178358
Imputation 4	PMM	Observed data (t1)	-0.132378496527349	1.76332042903327
Imputation 4	PMM	Observed data (t1)	3.16423719283244	0.409664324389165
Imputation 4	PMM	Observed data (t2)	2.93946180502716	1.53912674410307
Imputation 4	PMM	Observed data (t2)	0.203705430266969	-0.40393705071279
Imputation 4	PMM	Observed data (t2)	2.23277894931902	1.83998625286444
Imputation 4	PMM	Observed data (t2)	-1.90898072522634	-0.599160864906694
Imputation 4	PMM	Observed data (t2)	2.08495175229397	2.64125439911967
Imputation 4	PMM	Observed data (t2)	2.42163903117373	1.04475208366267
Imputation 4	PMM	Observed data (t2)	-3.28467059133313	0.30175126672019
Imputation 4	PMM	Observed data (t2)	1.99441485102341	-1.18931415685115
Imputation 4	PMM	Observed data (t2)	-3.010438120589	0.358908650356953
Imputation 4	PMM	Observed data (t2)	1.97497780061464	2.90597794051817
Imputation 4	PMM	Observed data (t2)	-1.2151688874455	0.0484307730319167
Imputation 4	PMM	Observed data (t2)	-2.06012870262259	-2.70307839312697
Imputation 4	PMM	Observed data (t2)	-0.257588103188213	1.84286021042242
Imputation 4	PMM	Observed data (t2)	-2.89030793986913	-0.955728212006246
Imputation 4	PMM	Observed data (t2)	1.94165835196052	-0.400839793742051
Imputation 4	PMM	Observed data (t2)	2.41095001352699	2.71802531215502
Imputation 4	PMM	Observed data (t2)	1.0756002581836	-1.56651622969918
Imputation 4	PMM	Observed data (t2)	-2.68878282584571	0.828575132798195
Imputation 4	PMM	Observed data (t2)	-0.835530078255547	-0.500125073206738
Imputation 4	PMM	Observed data (t2)	0.524234989615237	-0.944446008622784
Imputation 4	PMM	Observed data (t2)	-1.69800941759787	1.66541031372021
Imputation 4	PMM	Observed data (t2)	-2.1899570041023	-0.384894257105657
Imputation 4	PMM	Observed data (t2)	-3.24742328097533	0.233770465999643
Imputation 4	PMM	Observed data (t2)	1.51789777414164	2.24770576849056
Imputation 4	PMM	Observed data (t2)	-0.635306425064922	1.82115202508614
Imputation 4	PMM	Observed data (t2)	1.85688364428027	-1.0608605328056
Imputation 4	PMM	Observed data (t2)	-2.48019178715715	-1.4035053402877
Imputation 4	PMM	Observed data (t2)	-3.05030213009245	0.661589791244836
Imputation 4	PMM	Observed data (t2)	2.70315663840455	2.63059219197623
Imputation 4	PMM	Observed data (t2)	-0.117604032792468	2.25177589935791
Imputation 4	PMM	Observed data (t2)	-0.727248287044265	1.30526202053127
Imputation 4	PMM	Observed data (t2)	0.758710269716373	-1.77815067543814
Imputation 4	PMM	Observed data (t2)	-0.739465737101225	2.36634601968162
Imputation 4	PMM	Observed data (t2)	1.78903685847735	-0.488206870658106
Imputation 4	PMM	Observed data (t2)	0.280347067779845	-1.46574428873243
Imputation 4	PMM	Observed data (t2)	0.774355662489012	-0.587020061357918
Imputation 4	PMM	Observed data (t2)	-0.231331053002347	0.0232478121614251
Imputation 4	PMM	Observed data (t2)	-1.80492935133216	0.49126990896342
Imputation 4	PMM	Observed data (t2)	0.854963014086553	-1.63695806274324
Imputation 4	PMM	Observed data (t2)	0.963507493607847	-1.80378353399143
Imputation 4	PMM	Observed data (t2)	-1.7520976674302	0.468862577682452
Imputation 4	PMM	Observed data (t2)	0.433828125592336	2.05376181850208
Imputation 4	PMM	Observed data (t2)	-0.849832589116189	1.20026213916381
Imputation 4	PMM	Imputed data (t2)	2.04479032853437	0.964670495278261
Imputation 4	PMM	Imputed data (t2)	-0.548050263333057	-0.281018696547049
Imputation 4	PMM	Imputed data (t2)	1.90932433108536	1.46890474771479
Imputation 4	PMM	Imputed data (t2)	-1.94387079083344	-0.209150582312969
Imputation 4	PMM	Imputed data (t2)	2.00911925852039	2.88443783674491
Imputation 4	PMM	Imputed data (t2)	2.97460933229411	1.3283903467196
Imputation 4	PMM	Imputed data (t2)	-3.16615933009137	0.287120874770631
Imputation 4	PMM	Imputed data (t2)	-1.72584724699409	1.39800901171488
Imputation 4	PMM	Imputed data (t2)	-2.82794161374664	0.586258570109468
Imputation 4	PMM	Imputed data (t2)	1.98080537700662	2.90046567999796
Imputation 4	PMM	Imputed data (t2)	-1.16742912553897	0.199955536661404
Imputation 4	PMM	Imputed data (t2)	-2.21997723540731	-2.78190614210007
Imputation 4	PMM	Imputed data (t2)	-0.515729261814207	2.02579708068813
Imputation 4	PMM	Imputed data (t2)	-3.14059011806679	-0.363967341266621
Imputation 4	PMM	Imputed data (t2)	1.11996967571088	0.287816054998276
Imputation 4	PMM	Imputed data (t2)	1.8830276625767	2.14898426238069
Imputation 4	PMM	Imputed data (t2)	1.01755691747432	-0.76720487153508
Imputation 4	PMM	Imputed data (t2)	-2.89907074865823	0.824077610023351
Imputation 4	PMM	Imputed data (t2)	-0.972514712347678	-0.347837925777723
Imputation 4	PMM	Imputed data (t2)	0.632945360728079	-0.673893135564755
Imputation 4	PMM	Imputed data (t2)	1.48683968587889	-2.02703847330019
Imputation 4	PMM	Imputed data (t2)	-2.46570612870424	-0.951631807033002
Imputation 4	PMM	Imputed data (t2)	-3.22449474715909	0.235722053422393
Imputation 4	PMM	Imputed data (t2)	1.83756228893417	2.91099538058639
Imputation 4	PMM	Imputed data (t2)	-0.0347975816488409	0.970445604723166
Imputation 4	PMM	Imputed data (t2)	1.88477327413991	-1.30690062675034
Imputation 4	PMM	Imputed data (t2)	-2.47812881777631	-1.55374504406362
Imputation 4	PMM	Imputed data (t2)	-2.49318750209636	1.24707965017176
Imputation 4	PMM	Imputed data (t2)	2.6600901993923	2.44202609806826
Imputation 4	PMM	Imputed data (t2)	-0.20274767384897	2.16246409555218
Imputation 4	PMM	Imputed data (t2)	0.493886073484265	1.1486956594365
Imputation 4	PMM	Imputed data (t2)	0.737201564759888	-1.63226976576371
Imputation 4	PMM	Imputed data (t2)	-0.846144953074128	2.3279377504904
Imputation 4	PMM	Imputed data (t2)	1.97295847962437	0.0116717441373701
Imputation 4	PMM	Imputed data (t2)	-2.75803300725037	1.31106663761542
Imputation 4	PMM	Imputed data (t2)	0.933625393513009	-0.854397499851939
Imputation 4	PMM	Imputed data (t2)	-0.814738795670516	-0.304532139491095
Imputation 4	PMM	Imputed data (t2)	-2.47735507150674	-0.211549676121581
Imputation 4	PMM	Imputed data (t2)	0.277365485693629	-2.19381222497139
Imputation 4	PMM	Imputed data (t2)	0.642606743018416	-1.37811194815012
Imputation 4	PMM	Imputed data (t2)	1.17706983910668	-2.22764921180451
Imputation 4	PMM	Imputed data (t2)	-0.244558128370528	0.814191575520244
Imputation 4	PMM	Imputed data (t2)	-0.937398635615466	1.30252028147744
Imputation 5	PMM	Observed data (t1)	2.20560231014912	0.860661238767777
Imputation 5	PMM	Observed data (t1)	0.626356767031164	-2.19260880036917
Imputation 5	PMM	Observed data (t1)	-0.822094116713781	1.64597822835267
Imputation 5	PMM	Observed data (t1)	1.88999096241014	-0.840358537099877
Imputation 5	PMM	Observed data (t1)	3.07132075349991	2.08737668193229
Imputation 5	PMM	Observed data (t1)	2.91693193874263	1.73990610475282
Imputation 5	PMM	Observed data (t1)	-2.83873951705342	0.880522030479428
Imputation 5	PMM	Observed data (t1)	2.25753303671982	0.418036317786326
Imputation 5	PMM	Observed data (t1)	1.7093727817615	0.52418218270636
Imputation 5	PMM	Observed data (t1)	1.00725652108642	1.96521875957718
Imputation 5	PMM	Observed data (t1)	-1.18383470733613	-0.902836390296601
Imputation 5	PMM	Observed data (t1)	-2.05749542041493	-2.59665878443047
Imputation 5	PMM	Observed data (t1)	0.16214204652187	2.10808515700263
Imputation 5	PMM	Observed data (t1)	0.917225859003525	-0.780561961967795
Imputation 5	PMM	Observed data (t1)	0.131643817943569	1.48557255836866
Imputation 5	PMM	Observed data (t1)	0.490593198380444	2.13240542971868
Imputation 5	PMM	Observed data (t1)	1.90259648906288	-0.444289293452261
Imputation 5	PMM	Observed data (t1)	-0.367134001794662	1.76303511544672
Imputation 5	PMM	Observed data (t1)	1.13965030532729	-1.96658264688625
Imputation 5	PMM	Observed data (t1)	-1.36031671679807	-1.0515789163226
Imputation 5	PMM	Observed data (t1)	2.77892953056752	2.38694522021545
Imputation 5	PMM	Observed data (t1)	1.46519512877847	-1.40872151524914
Imputation 5	PMM	Observed data (t1)	-1.06533869294105	1.48352148750426
Imputation 5	PMM	Observed data (t1)	1.64697074457594	2.07420325732172
Imputation 5	PMM	Observed data (t1)	1.8483064141412	0.93141403762525
Imputation 5	PMM	Observed data (t1)	2.04267525181449	-1.32221089922432
Imputation 5	PMM	Observed data (t1)	0.470350611765846	-2.07740560579324
Imputation 5	PMM	Observed data (t1)	3.03054916106577	1.03734011137281
Imputation 5	PMM	Observed data (t1)	1.19090299560546	2.12009174268842
Imputation 5	PMM	Observed data (t1)	-2.20380100446499	1.42466637138782
Imputation 5	PMM	Observed data (t1)	2.1541516008035	-1.17748567036118
Imputation 5	PMM	Observed data (t1)	0.0142397344427963	-1.82585539765245
Imputation 5	PMM	Observed data (t1)	2.76324280537917	0.162601914478484
Imputation 5	PMM	Observed data (t1)	0.59224321988736	2.82480965690456
Imputation 5	PMM	Observed data (t1)	2.55582989683603	-0.18414175896312
Imputation 5	PMM	Observed data (t1)	2.71996679165543	0.160182191629672
Imputation 5	PMM	Observed data (t1)	2.63061992880239	0.168887913876538
Imputation 5	PMM	Observed data (t1)	-3.17579487566082	0.0307618848287402
Imputation 5	PMM	Observed data (t1)	1.27815529307796	-1.10220565653852
Imputation 5	PMM	Observed data (t1)	1.08715261858697	-1.66711866163312
Imputation 5	PMM	Observed data (t1)	2.70133493495615	0.118343073178358
Imputation 5	PMM	Observed data (t1)	-0.132378496527349	1.76332042903327
Imputation 5	PMM	Observed data (t1)	3.16423719283244	0.409664324389165
Imputation 5	PMM	Observed data (t2)	2.93946180502716	1.53912674410307
Imputation 5	PMM	Observed data (t2)	0.203705430266969	-0.40393705071279
Imputation 5	PMM	Observed data (t2)	2.23277894931902	1.83998625286444
Imputation 5	PMM	Observed data (t2)	-1.90898072522634	-0.599160864906694
Imputation 5	PMM	Observed data (t2)	2.08495175229397	2.64125439911967
Imputation 5	PMM	Observed data (t2)	2.42163903117373	1.04475208366267
Imputation 5	PMM	Observed data (t2)	-3.28467059133313	0.30175126672019
Imputation 5	PMM	Observed data (t2)	1.99441485102341	-1.18931415685115
Imputation 5	PMM	Observed data (t2)	-3.010438120589	0.358908650356953
Imputation 5	PMM	Observed data (t2)	1.97497780061464	2.90597794051817
Imputation 5	PMM	Observed data (t2)	-1.2151688874455	0.0484307730319167
Imputation 5	PMM	Observed data (t2)	-2.06012870262259	-2.70307839312697
Imputation 5	PMM	Observed data (t2)	-0.257588103188213	1.84286021042242
Imputation 5	PMM	Observed data (t2)	-2.89030793986913	-0.955728212006246
Imputation 5	PMM	Observed data (t2)	1.94165835196052	-0.400839793742051
Imputation 5	PMM	Observed data (t2)	2.41095001352699	2.71802531215502
Imputation 5	PMM	Observed data (t2)	1.0756002581836	-1.56651622969918
Imputation 5	PMM	Observed data (t2)	-2.68878282584571	0.828575132798195
Imputation 5	PMM	Observed data (t2)	-0.835530078255547	-0.500125073206738
Imputation 5	PMM	Observed data (t2)	0.524234989615237	-0.944446008622784
Imputation 5	PMM	Observed data (t2)	-1.69800941759787	1.66541031372021
Imputation 5	PMM	Observed data (t2)	-2.1899570041023	-0.384894257105657
Imputation 5	PMM	Observed data (t2)	-3.24742328097533	0.233770465999643
Imputation 5	PMM	Observed data (t2)	1.51789777414164	2.24770576849056
Imputation 5	PMM	Observed data (t2)	-0.635306425064922	1.82115202508614
Imputation 5	PMM	Observed data (t2)	1.85688364428027	-1.0608605328056
Imputation 5	PMM	Observed data (t2)	-2.48019178715715	-1.4035053402877
Imputation 5	PMM	Observed data (t2)	-3.05030213009245	0.661589791244836
Imputation 5	PMM	Observed data (t2)	2.70315663840455	2.63059219197623
Imputation 5	PMM	Observed data (t2)	-0.117604032792468	2.25177589935791
Imputation 5	PMM	Observed data (t2)	-0.727248287044265	1.30526202053127
Imputation 5	PMM	Observed data (t2)	0.758710269716373	-1.77815067543814
Imputation 5	PMM	Observed data (t2)	-0.739465737101225	2.36634601968162
Imputation 5	PMM	Observed data (t2)	1.78903685847735	-0.488206870658106
Imputation 5	PMM	Observed data (t2)	0.280347067779845	-1.46574428873243
Imputation 5	PMM	Observed data (t2)	0.774355662489012	-0.587020061357918
Imputation 5	PMM	Observed data (t2)	-0.231331053002347	0.0232478121614251
Imputation 5	PMM	Observed data (t2)	-1.80492935133216	0.49126990896342
Imputation 5	PMM	Observed data (t2)	0.854963014086553	-1.63695806274324
Imputation 5	PMM	Observed data (t2)	0.963507493607847	-1.80378353399143
Imputation 5	PMM	Observed data (t2)	-1.7520976674302	0.468862577682452
Imputation 5	PMM	Observed data (t2)	0.433828125592336	2.05376181850208
Imputation 5	PMM	Observed data (t2)	-0.849832589116189	1.20026213916381
Imputation 5	PMM	Imputed data (t2)	3.29758681711999	1.46059135048521
Imputation 5	PMM	Imputed data (t2)	-0.234074801004615	-0.212444934992401
Imputation 5	PMM	Imputed data (t2)	1.75061409449101	2.66695788492251
Imputation 5	PMM	Imputed data (t2)	-1.80917544858685	0.220620633340503
Imputation 5	PMM	Imputed data (t2)	1.8665388555344	2.75778754241641
Imputation 5	PMM	Imputed data (t2)	2.84898751351747	1.25425997530309
Imputation 5	PMM	Imputed data (t2)	-3.30024161040699	0.0393140782365388
Imputation 5	PMM	Imputed data (t2)	-2.00840188010506	1.29974187441762
Imputation 5	PMM	Imputed data (t2)	-3.05591899675685	0.603876900543995
Imputation 5	PMM	Imputed data (t2)	3.0711795067325	0.167908736485119
Imputation 5	PMM	Imputed data (t2)	1.1700046108845	-2.18165716426501
Imputation 5	PMM	Imputed data (t2)	-2.15705530052697	-2.57938058644375
Imputation 5	PMM	Imputed data (t2)	-0.139239168280729	2.08873484720531
Imputation 5	PMM	Imputed data (t2)	-3.26275567767335	-0.582573852720608
Imputation 5	PMM	Imputed data (t2)	0.852395868901944	0.526354123553891
Imputation 5	PMM	Imputed data (t2)	1.72279847903945	1.82781368355468
Imputation 5	PMM	Imputed data (t2)	1.14755659671066	-1.1045285582123
Imputation 5	PMM	Imputed data (t2)	-2.50756490385691	0.727713755978483
Imputation 5	PMM	Imputed data (t2)	1.05039505818659	-2.03357064365109
Imputation 5	PMM	Imputed data (t2)	0.425370981787703	-0.919590048625471
Imputation 5	PMM	Imputed data (t2)	-1.74436901566759	1.31686637389548
Imputation 5	PMM	Imputed data (t2)	-2.67179934157204	-1.04426540342079
Imputation 5	PMM	Imputed data (t2)	-3.19759901389786	0.33846483701924
Imputation 5	PMM	Imputed data (t2)	1.53224138952237	2.35347652172193
Imputation 5	PMM	Imputed data (t2)	-1.32527986568235	0.624683879217855
Imputation 5	PMM	Imputed data (t2)	-1.24443736561671	0.882432876831775
Imputation 5	PMM	Imputed data (t2)	-2.47894193133705	-1.52369444819229
Imputation 5	PMM	Imputed data (t2)	-2.76393210779352	0.909921018525652
Imputation 5	PMM	Imputed data (t2)	2.72394099774845	2.52749196480757
Imputation 5	PMM	Imputed data (t2)	-0.055495836715722	1.90802046492254
Imputation 5	PMM	Imputed data (t2)	-0.337892336441693	0.961251784587602
Imputation 5	PMM	Imputed data (t2)	0.771752850910826	-1.68406148480921
Imputation 5	PMM	Imputed data (t2)	0.880564510875157	-0.927640767773878
Imputation 5	PMM	Imputed data (t2)	1.76558353966424	0.389060487380283
Imputation 5	PMM	Imputed data (t2)	0.355313018086068	-2.25794426793059
Imputation 5	PMM	Imputed data (t2)	0.914186258660108	-0.980183051648064
Imputation 5	PMM	Imputed data (t2)	-0.565310357477775	-0.546744995146087
Imputation 5	PMM	Imputed data (t2)	-1.95316534414129	0.0598502810181917
Imputation 5	PMM	Imputed data (t2)	0.611656082827119	-2.32892087184144
Imputation 5	PMM	Imputed data (t2)	-0.837615001841579	2.03783768485779
Imputation 5	PMM	Imputed data (t2)	-1.53485101172806	0.483362835356305
Imputation 5	PMM	Imputed data (t2)	0.813295062405192	0.696988326919705
Imputation 5	PMM	Imputed data (t2)	-0.973652056093062	0.833698662038451
Imputation 1	GLMM	Observed data (t1)	2.20560231014912	0.860661238767777
Imputation 1	GLMM	Observed data (t1)	0.626356767031164	-2.19260880036917
Imputation 1	GLMM	Observed data (t1)	-0.822094116713781	1.64597822835267
Imputation 1	GLMM	Observed data (t1)	1.88999096241014	-0.840358537099877
Imputation 1	GLMM	Observed data (t1)	3.07132075349991	2.08737668193229
Imputation 1	GLMM	Observed data (t1)	2.91693193874263	1.73990610475282
Imputation 1	GLMM	Observed data (t1)	-2.83873951705342	0.880522030479428
Imputation 1	GLMM	Observed data (t1)	2.25753303671982	0.418036317786326
Imputation 1	GLMM	Observed data (t1)	1.7093727817615	0.52418218270636
Imputation 1	GLMM	Observed data (t1)	1.00725652108642	1.96521875957718
Imputation 1	GLMM	Observed data (t1)	-1.18383470733613	-0.902836390296601
Imputation 1	GLMM	Observed data (t1)	-2.05749542041493	-2.59665878443047
Imputation 1	GLMM	Observed data (t1)	0.16214204652187	2.10808515700263
Imputation 1	GLMM	Observed data (t1)	0.917225859003525	-0.780561961967795
Imputation 1	GLMM	Observed data (t1)	0.131643817943569	1.48557255836866
Imputation 1	GLMM	Observed data (t1)	0.490593198380444	2.13240542971868
Imputation 1	GLMM	Observed data (t1)	1.90259648906288	-0.444289293452261
Imputation 1	GLMM	Observed data (t1)	-0.367134001794662	1.76303511544672
Imputation 1	GLMM	Observed data (t1)	1.13965030532729	-1.96658264688625
Imputation 1	GLMM	Observed data (t1)	-1.36031671679807	-1.0515789163226
Imputation 1	GLMM	Observed data (t1)	2.77892953056752	2.38694522021545
Imputation 1	GLMM	Observed data (t1)	1.46519512877847	-1.40872151524914
Imputation 1	GLMM	Observed data (t1)	-1.06533869294105	1.48352148750426
Imputation 1	GLMM	Observed data (t1)	1.64697074457594	2.07420325732172
Imputation 1	GLMM	Observed data (t1)	1.8483064141412	0.93141403762525
Imputation 1	GLMM	Observed data (t1)	2.04267525181449	-1.32221089922432
Imputation 1	GLMM	Observed data (t1)	0.470350611765846	-2.07740560579324
Imputation 1	GLMM	Observed data (t1)	3.03054916106577	1.03734011137281
Imputation 1	GLMM	Observed data (t1)	1.19090299560546	2.12009174268842
Imputation 1	GLMM	Observed data (t1)	-2.20380100446499	1.42466637138782
Imputation 1	GLMM	Observed data (t1)	2.1541516008035	-1.17748567036118
Imputation 1	GLMM	Observed data (t1)	0.0142397344427963	-1.82585539765245
Imputation 1	GLMM	Observed data (t1)	2.76324280537917	0.162601914478484
Imputation 1	GLMM	Observed data (t1)	0.59224321988736	2.82480965690456
Imputation 1	GLMM	Observed data (t1)	2.55582989683603	-0.18414175896312
Imputation 1	GLMM	Observed data (t1)	2.71996679165543	0.160182191629672
Imputation 1	GLMM	Observed data (t1)	2.63061992880239	0.168887913876538
Imputation 1	GLMM	Observed data (t1)	-3.17579487566082	0.0307618848287402
Imputation 1	GLMM	Observed data (t1)	1.27815529307796	-1.10220565653852
Imputation 1	GLMM	Observed data (t1)	1.08715261858697	-1.66711866163312
Imputation 1	GLMM	Observed data (t1)	2.70133493495615	0.118343073178358
Imputation 1	GLMM	Observed data (t1)	-0.132378496527349	1.76332042903327
Imputation 1	GLMM	Observed data (t1)	3.16423719283244	0.409664324389165
Imputation 1	GLMM	Observed data (t2)	2.93946180502716	1.53912674410307
Imputation 1	GLMM	Observed data (t2)	0.203705430266969	-0.40393705071279
Imputation 1	GLMM	Observed data (t2)	2.23277894931902	1.83998625286444
Imputation 1	GLMM	Observed data (t2)	-1.90898072522634	-0.599160864906694
Imputation 1	GLMM	Observed data (t2)	2.08495175229397	2.64125439911967
Imputation 1	GLMM	Observed data (t2)	2.42163903117373	1.04475208366267
Imputation 1	GLMM	Observed data (t2)	-3.28467059133313	0.30175126672019
Imputation 1	GLMM	Observed data (t2)	1.99441485102341	-1.18931415685115
Imputation 1	GLMM	Observed data (t2)	-3.010438120589	0.358908650356953
Imputation 1	GLMM	Observed data (t2)	1.97497780061464	2.90597794051817
Imputation 1	GLMM	Observed data (t2)	-1.2151688874455	0.0484307730319167
Imputation 1	GLMM	Observed data (t2)	-2.06012870262259	-2.70307839312697
Imputation 1	GLMM	Observed data (t2)	-0.257588103188213	1.84286021042242
Imputation 1	GLMM	Observed data (t2)	-2.89030793986913	-0.955728212006246
Imputation 1	GLMM	Observed data (t2)	1.94165835196052	-0.400839793742051
Imputation 1	GLMM	Observed data (t2)	2.41095001352699	2.71802531215502
Imputation 1	GLMM	Observed data (t2)	1.0756002581836	-1.56651622969918
Imputation 1	GLMM	Observed data (t2)	-2.68878282584571	0.828575132798195
Imputation 1	GLMM	Observed data (t2)	-0.835530078255547	-0.500125073206738
Imputation 1	GLMM	Observed data (t2)	0.524234989615237	-0.944446008622784
Imputation 1	GLMM	Observed data (t2)	-1.69800941759787	1.66541031372021
Imputation 1	GLMM	Observed data (t2)	-2.1899570041023	-0.384894257105657
Imputation 1	GLMM	Observed data (t2)	-3.24742328097533	0.233770465999643
Imputation 1	GLMM	Observed data (t2)	1.51789777414164	2.24770576849056
Imputation 1	GLMM	Observed data (t2)	-0.635306425064922	1.82115202508614
Imputation 1	GLMM	Observed data (t2)	1.85688364428027	-1.0608605328056
Imputation 1	GLMM	Observed data (t2)	-2.48019178715715	-1.4035053402877
Imputation 1	GLMM	Observed data (t2)	-3.05030213009245	0.661589791244836
Imputation 1	GLMM	Observed data (t2)	2.70315663840455	2.63059219197623
Imputation 1	GLMM	Observed data (t2)	-0.117604032792468	2.25177589935791
Imputation 1	GLMM	Observed data (t2)	-0.727248287044265	1.30526202053127
Imputation 1	GLMM	Observed data (t2)	0.758710269716373	-1.77815067543814
Imputation 1	GLMM	Observed data (t2)	-0.739465737101225	2.36634601968162
Imputation 1	GLMM	Observed data (t2)	1.78903685847735	-0.488206870658106
Imputation 1	GLMM	Observed data (t2)	0.280347067779845	-1.46574428873243
Imputation 1	GLMM	Observed data (t2)	0.774355662489012	-0.587020061357918
Imputation 1	GLMM	Observed data (t2)	-0.231331053002347	0.0232478121614251
Imputation 1	GLMM	Observed data (t2)	-1.80492935133216	0.49126990896342
Imputation 1	GLMM	Observed data (t2)	0.854963014086553	-1.63695806274324
Imputation 1	GLMM	Observed data (t2)	0.963507493607847	-1.80378353399143
Imputation 1	GLMM	Observed data (t2)	-1.7520976674302	0.468862577682452
Imputation 1	GLMM	Observed data (t2)	0.433828125592336	2.05376181850208
Imputation 1	GLMM	Observed data (t2)	-0.849832589116189	1.20026213916381
Imputation 1	GLMM	Imputed data (t2)	0.0591135819002241	2.39746489616278
Imputation 1	GLMM	Imputed data (t2)	2.57068794360643	-0.0624617378645765
Imputation 1	GLMM	Imputed data (t2)	-0.824528581243497	-0.582234847819748
Imputation 1	GLMM	Imputed data (t2)	2.27075581103896	1.65928750402061
Imputation 1	GLMM	Imputed data (t2)	0.730330097172974	0.536755309056879
Imputation 1	GLMM	Imputed data (t2)	-2.20640665515164	-0.885160933435851
Imputation 1	GLMM	Imputed data (t2)	1.9674837107206	2.90151051266784
Imputation 1	GLMM	Imputed data (t2)	2.82170399386009	2.46302242677721
Imputation 1	GLMM	Imputed data (t2)	1.08907833667953	-2.69431399759277
Imputation 1	GLMM	Imputed data (t2)	2.02100479021461	-1.02307072430197
Imputation 1	GLMM	Imputed data (t2)	-0.411009558586094	1.48003385079114
Imputation 1	GLMM	Imputed data (t2)	0.234147191258556	-2.67370128575424
Imputation 1	GLMM	Imputed data (t2)	0.393219796118612	-1.81580172913442
Imputation 1	GLMM	Imputed data (t2)	2.67167073739952	0.22175015694688
Imputation 1	GLMM	Imputed data (t2)	1.09791793669684	-0.911673744659653
Imputation 1	GLMM	Imputed data (t2)	1.62899560791814	0.0471538655643291
Imputation 1	GLMM	Imputed data (t2)	-2.67050483101651	0.898622704716205
Imputation 1	GLMM	Imputed data (t2)	-2.32762326361459	0.753962310742394
Imputation 1	GLMM	Imputed data (t2)	-2.81879279358739	0.977357909155332
Imputation 1	GLMM	Imputed data (t2)	0.204063407842653	-2.71722138053451
Imputation 1	GLMM	Imputed data (t2)	-1.5791432522407	-0.786559934649852
Imputation 1	GLMM	Imputed data (t2)	1.16559293093635	-1.25566145244485
Imputation 1	GLMM	Imputed data (t2)	1.29319382693628	-1.6481324598902
Imputation 1	GLMM	Imputed data (t2)	2.83574344005552	2.05722144615734
Imputation 1	GLMM	Imputed data (t2)	-1.80914929477575	0.856385409945372
Imputation 1	GLMM	Imputed data (t2)	-1.14132958704486	1.48378364730849
Imputation 1	GLMM	Imputed data (t2)	-3.11772014935651	0.145243487033814
Imputation 1	GLMM	Imputed data (t2)	1.79368761253495	-0.270985947484068
Imputation 1	GLMM	Imputed data (t2)	-1.65288248746418	0.799531143506411
Imputation 1	GLMM	Imputed data (t2)	3.10712101468647	1.26111146691916
Imputation 1	GLMM	Imputed data (t2)	1.68644359296327	2.88960610096318
Imputation 1	GLMM	Imputed data (t2)	2.22826073314513	1.98444146759481
Imputation 1	GLMM	Imputed data (t2)	-0.699344653706808	0.330389486127351
Imputation 1	GLMM	Imputed data (t2)	2.80289857376194	2.32221111570366
Imputation 1	GLMM	Imputed data (t2)	2.91665919824775	1.99911189431579
Imputation 1	GLMM	Imputed data (t2)	3.27631247820695	1.46162584399679
Imputation 1	GLMM	Imputed data (t2)	-1.88343942670933	1.50072334873274
Imputation 1	GLMM	Imputed data (t2)	-1.09793503895602	1.40226561583219
Imputation 1	GLMM	Imputed data (t2)	0.752208625926377	-2.23560201515934
Imputation 1	GLMM	Imputed data (t2)	-2.63773709001332	-1.55051941860698
Imputation 1	GLMM	Imputed data (t2)	2.75528039817463	1.54418686101716
Imputation 1	GLMM	Imputed data (t2)	-3.02474519811131	0.735111644803723
Imputation 1	GLMM	Imputed data (t2)	1.2434802360204	2.25095288539152
Imputation 2	GLMM	Observed data (t1)	2.20560231014912	0.860661238767777
Imputation 2	GLMM	Observed data (t1)	0.626356767031164	-2.19260880036917
Imputation 2	GLMM	Observed data (t1)	-0.822094116713781	1.64597822835267
Imputation 2	GLMM	Observed data (t1)	1.88999096241014	-0.840358537099877
Imputation 2	GLMM	Observed data (t1)	3.07132075349991	2.08737668193229
Imputation 2	GLMM	Observed data (t1)	2.91693193874263	1.73990610475282
Imputation 2	GLMM	Observed data (t1)	-2.83873951705342	0.880522030479428
Imputation 2	GLMM	Observed data (t1)	2.25753303671982	0.418036317786326
Imputation 2	GLMM	Observed data (t1)	1.7093727817615	0.52418218270636
Imputation 2	GLMM	Observed data (t1)	1.00725652108642	1.96521875957718
Imputation 2	GLMM	Observed data (t1)	-1.18383470733613	-0.902836390296601
Imputation 2	GLMM	Observed data (t1)	-2.05749542041493	-2.59665878443047
Imputation 2	GLMM	Observed data (t1)	0.16214204652187	2.10808515700263
Imputation 2	GLMM	Observed data (t1)	0.917225859003525	-0.780561961967795
Imputation 2	GLMM	Observed data (t1)	0.131643817943569	1.48557255836866
Imputation 2	GLMM	Observed data (t1)	0.490593198380444	2.13240542971868
Imputation 2	GLMM	Observed data (t1)	1.90259648906288	-0.444289293452261
Imputation 2	GLMM	Observed data (t1)	-0.367134001794662	1.76303511544672
Imputation 2	GLMM	Observed data (t1)	1.13965030532729	-1.96658264688625
Imputation 2	GLMM	Observed data (t1)	-1.36031671679807	-1.0515789163226
Imputation 2	GLMM	Observed data (t1)	2.77892953056752	2.38694522021545
Imputation 2	GLMM	Observed data (t1)	1.46519512877847	-1.40872151524914
Imputation 2	GLMM	Observed data (t1)	-1.06533869294105	1.48352148750426
Imputation 2	GLMM	Observed data (t1)	1.64697074457594	2.07420325732172
Imputation 2	GLMM	Observed data (t1)	1.8483064141412	0.93141403762525
Imputation 2	GLMM	Observed data (t1)	2.04267525181449	-1.32221089922432
Imputation 2	GLMM	Observed data (t1)	0.470350611765846	-2.07740560579324
Imputation 2	GLMM	Observed data (t1)	3.03054916106577	1.03734011137281
Imputation 2	GLMM	Observed data (t1)	1.19090299560546	2.12009174268842
Imputation 2	GLMM	Observed data (t1)	-2.20380100446499	1.42466637138782
Imputation 2	GLMM	Observed data (t1)	2.1541516008035	-1.17748567036118
Imputation 2	GLMM	Observed data (t1)	0.0142397344427963	-1.82585539765245
Imputation 2	GLMM	Observed data (t1)	2.76324280537917	0.162601914478484
Imputation 2	GLMM	Observed data (t1)	0.59224321988736	2.82480965690456
Imputation 2	GLMM	Observed data (t1)	2.55582989683603	-0.18414175896312
Imputation 2	GLMM	Observed data (t1)	2.71996679165543	0.160182191629672
Imputation 2	GLMM	Observed data (t1)	2.63061992880239	0.168887913876538
Imputation 2	GLMM	Observed data (t1)	-3.17579487566082	0.0307618848287402
Imputation 2	GLMM	Observed data (t1)	1.27815529307796	-1.10220565653852
Imputation 2	GLMM	Observed data (t1)	1.08715261858697	-1.66711866163312
Imputation 2	GLMM	Observed data (t1)	2.70133493495615	0.118343073178358
Imputation 2	GLMM	Observed data (t1)	-0.132378496527349	1.76332042903327
Imputation 2	GLMM	Observed data (t1)	3.16423719283244	0.409664324389165
Imputation 2	GLMM	Observed data (t2)	2.93946180502716	1.53912674410307
Imputation 2	GLMM	Observed data (t2)	0.203705430266969	-0.40393705071279
Imputation 2	GLMM	Observed data (t2)	2.23277894931902	1.83998625286444
Imputation 2	GLMM	Observed data (t2)	-1.90898072522634	-0.599160864906694
Imputation 2	GLMM	Observed data (t2)	2.08495175229397	2.64125439911967
Imputation 2	GLMM	Observed data (t2)	2.42163903117373	1.04475208366267
Imputation 2	GLMM	Observed data (t2)	-3.28467059133313	0.30175126672019
Imputation 2	GLMM	Observed data (t2)	1.99441485102341	-1.18931415685115
Imputation 2	GLMM	Observed data (t2)	-3.010438120589	0.358908650356953
Imputation 2	GLMM	Observed data (t2)	1.97497780061464	2.90597794051817
Imputation 2	GLMM	Observed data (t2)	-1.2151688874455	0.0484307730319167
Imputation 2	GLMM	Observed data (t2)	-2.06012870262259	-2.70307839312697
Imputation 2	GLMM	Observed data (t2)	-0.257588103188213	1.84286021042242
Imputation 2	GLMM	Observed data (t2)	-2.89030793986913	-0.955728212006246
Imputation 2	GLMM	Observed data (t2)	1.94165835196052	-0.400839793742051
Imputation 2	GLMM	Observed data (t2)	2.41095001352699	2.71802531215502
Imputation 2	GLMM	Observed data (t2)	1.0756002581836	-1.56651622969918
Imputation 2	GLMM	Observed data (t2)	-2.68878282584571	0.828575132798195
Imputation 2	GLMM	Observed data (t2)	-0.835530078255547	-0.500125073206738
Imputation 2	GLMM	Observed data (t2)	0.524234989615237	-0.944446008622784
Imputation 2	GLMM	Observed data (t2)	-1.69800941759787	1.66541031372021
Imputation 2	GLMM	Observed data (t2)	-2.1899570041023	-0.384894257105657
Imputation 2	GLMM	Observed data (t2)	-3.24742328097533	0.233770465999643
Imputation 2	GLMM	Observed data (t2)	1.51789777414164	2.24770576849056
Imputation 2	GLMM	Observed data (t2)	-0.635306425064922	1.82115202508614
Imputation 2	GLMM	Observed data (t2)	1.85688364428027	-1.0608605328056
Imputation 2	GLMM	Observed data (t2)	-2.48019178715715	-1.4035053402877
Imputation 2	GLMM	Observed data (t2)	-3.05030213009245	0.661589791244836
Imputation 2	GLMM	Observed data (t2)	2.70315663840455	2.63059219197623
Imputation 2	GLMM	Observed data (t2)	-0.117604032792468	2.25177589935791
Imputation 2	GLMM	Observed data (t2)	-0.727248287044265	1.30526202053127
Imputation 2	GLMM	Observed data (t2)	0.758710269716373	-1.77815067543814
Imputation 2	GLMM	Observed data (t2)	-0.739465737101225	2.36634601968162
Imputation 2	GLMM	Observed data (t2)	1.78903685847735	-0.488206870658106
Imputation 2	GLMM	Observed data (t2)	0.280347067779845	-1.46574428873243
Imputation 2	GLMM	Observed data (t2)	0.774355662489012	-0.587020061357918
Imputation 2	GLMM	Observed data (t2)	-0.231331053002347	0.0232478121614251
Imputation 2	GLMM	Observed data (t2)	-1.80492935133216	0.49126990896342
Imputation 2	GLMM	Observed data (t2)	0.854963014086553	-1.63695806274324
Imputation 2	GLMM	Observed data (t2)	0.963507493607847	-1.80378353399143
Imputation 2	GLMM	Observed data (t2)	-1.7520976674302	0.468862577682452
Imputation 2	GLMM	Observed data (t2)	0.433828125592336	2.05376181850208
Imputation 2	GLMM	Observed data (t2)	-0.849832589116189	1.20026213916381
Imputation 2	GLMM	Imputed data (t2)	0.694943588105776	2.2329906489051
Imputation 2	GLMM	Imputed data (t2)	2.27471067857201	0.435132118012035
Imputation 2	GLMM	Imputed data (t2)	-0.596196281179362	-0.421945180401703
Imputation 2	GLMM	Imputed data (t2)	3.03964957681373	1.88127054320924
Imputation 2	GLMM	Imputed data (t2)	0.28818187390961	-0.469490066654305
Imputation 2	GLMM	Imputed data (t2)	-2.25292661947552	-0.280813461863829
Imputation 2	GLMM	Imputed data (t2)	1.9978399664935	2.55626789783529
Imputation 2	GLMM	Imputed data (t2)	2.37348371496674	2.47321131832379
Imputation 2	GLMM	Imputed data (t2)	-2.38667860887337	1.08278962906672
Imputation 2	GLMM	Imputed data (t2)	-2.42105621309072	1.05903503902062
Imputation 2	GLMM	Imputed data (t2)	-0.671631997593125	1.64591585911259
Imputation 2	GLMM	Imputed data (t2)	-0.555119427785857	-2.66722752653868
Imputation 2	GLMM	Imputed data (t2)	0.607995438436934	-1.84807314140661
Imputation 2	GLMM	Imputed data (t2)	2.84162922749865	-0.0104511000646434
Imputation 2	GLMM	Imputed data (t2)	-0.483743793781407	2.18767704201229
Imputation 2	GLMM	Imputed data (t2)	1.61733614633328	0.362615662070773
Imputation 2	GLMM	Imputed data (t2)	-2.62873500611821	0.94783668562596
Imputation 2	GLMM	Imputed data (t2)	-2.06900053812566	0.7891298919555
Imputation 2	GLMM	Imputed data (t2)	-2.7649289637466	0.95665161268961
Imputation 2	GLMM	Imputed data (t2)	-0.57305280814047	-1.43864994515236
Imputation 2	GLMM	Imputed data (t2)	-1.51199961436254	-0.853438593512716
Imputation 2	GLMM	Imputed data (t2)	-1.10653751492423	1.93387309583706
Imputation 2	GLMM	Imputed data (t2)	2.02335349518552	-1.39116638628455
Imputation 2	GLMM	Imputed data (t2)	2.6198860328082	2.23432110394364
Imputation 2	GLMM	Imputed data (t2)	1.26099026851956	-2.2115012882275
Imputation 2	GLMM	Imputed data (t2)	1.579423188144	-1.32321152009934
Imputation 2	GLMM	Imputed data (t2)	-3.113317446745	0.143960480418923
Imputation 2	GLMM	Imputed data (t2)	1.7741785509432	0.432787197587943
Imputation 2	GLMM	Imputed data (t2)	-2.0667521234494	-0.0374101795783512
Imputation 2	GLMM	Imputed data (t2)	2.91109353597776	2.5293378672093
Imputation 2	GLMM	Imputed data (t2)	1.77458916081781	2.69473049384418
Imputation 2	GLMM	Imputed data (t2)	1.97172675053431	2.7205557133249
Imputation 2	GLMM	Imputed data (t2)	-0.396626040003269	0.900167416309317
Imputation 2	GLMM	Imputed data (t2)	2.9199639676938	2.26716790621138
Imputation 2	GLMM	Imputed data (t2)	3.04923861807996	1.8728584452213
Imputation 2	GLMM	Imputed data (t2)	2.9818186448793	1.35163493206066
Imputation 2	GLMM	Imputed data (t2)	1.55953859239643	-1.81250665714283
Imputation 2	GLMM	Imputed data (t2)	-1.36182385338756	0.625658802919341
Imputation 2	GLMM	Imputed data (t2)	-1.2180308413752	2.01558621178326
Imputation 2	GLMM	Imputed data (t2)	-2.7742755730842	-1.47244304604216
Imputation 2	GLMM	Imputed data (t2)	2.96033257726986	2.20831332388972
Imputation 2	GLMM	Imputed data (t2)	-2.87031414495305	0.974800192932765
Imputation 2	GLMM	Imputed data (t2)	1.26290028442355	1.74596112460563
Imputation 3	GLMM	Observed data (t1)	2.20560231014912	0.860661238767777
Imputation 3	GLMM	Observed data (t1)	0.626356767031164	-2.19260880036917
Imputation 3	GLMM	Observed data (t1)	-0.822094116713781	1.64597822835267
Imputation 3	GLMM	Observed data (t1)	1.88999096241014	-0.840358537099877
Imputation 3	GLMM	Observed data (t1)	3.07132075349991	2.08737668193229
Imputation 3	GLMM	Observed data (t1)	2.91693193874263	1.73990610475282
Imputation 3	GLMM	Observed data (t1)	-2.83873951705342	0.880522030479428
Imputation 3	GLMM	Observed data (t1)	2.25753303671982	0.418036317786326
Imputation 3	GLMM	Observed data (t1)	1.7093727817615	0.52418218270636
Imputation 3	GLMM	Observed data (t1)	1.00725652108642	1.96521875957718
Imputation 3	GLMM	Observed data (t1)	-1.18383470733613	-0.902836390296601
Imputation 3	GLMM	Observed data (t1)	-2.05749542041493	-2.59665878443047
Imputation 3	GLMM	Observed data (t1)	0.16214204652187	2.10808515700263
Imputation 3	GLMM	Observed data (t1)	0.917225859003525	-0.780561961967795
Imputation 3	GLMM	Observed data (t1)	0.131643817943569	1.48557255836866
Imputation 3	GLMM	Observed data (t1)	0.490593198380444	2.13240542971868
Imputation 3	GLMM	Observed data (t1)	1.90259648906288	-0.444289293452261
Imputation 3	GLMM	Observed data (t1)	-0.367134001794662	1.76303511544672
Imputation 3	GLMM	Observed data (t1)	1.13965030532729	-1.96658264688625
Imputation 3	GLMM	Observed data (t1)	-1.36031671679807	-1.0515789163226
Imputation 3	GLMM	Observed data (t1)	2.77892953056752	2.38694522021545
Imputation 3	GLMM	Observed data (t1)	1.46519512877847	-1.40872151524914
Imputation 3	GLMM	Observed data (t1)	-1.06533869294105	1.48352148750426
Imputation 3	GLMM	Observed data (t1)	1.64697074457594	2.07420325732172
Imputation 3	GLMM	Observed data (t1)	1.8483064141412	0.93141403762525
Imputation 3	GLMM	Observed data (t1)	2.04267525181449	-1.32221089922432
Imputation 3	GLMM	Observed data (t1)	0.470350611765846	-2.07740560579324
Imputation 3	GLMM	Observed data (t1)	3.03054916106577	1.03734011137281
Imputation 3	GLMM	Observed data (t1)	1.19090299560546	2.12009174268842
Imputation 3	GLMM	Observed data (t1)	-2.20380100446499	1.42466637138782
Imputation 3	GLMM	Observed data (t1)	2.1541516008035	-1.17748567036118
Imputation 3	GLMM	Observed data (t1)	0.0142397344427963	-1.82585539765245
Imputation 3	GLMM	Observed data (t1)	2.76324280537917	0.162601914478484
Imputation 3	GLMM	Observed data (t1)	0.59224321988736	2.82480965690456
Imputation 3	GLMM	Observed data (t1)	2.55582989683603	-0.18414175896312
Imputation 3	GLMM	Observed data (t1)	2.71996679165543	0.160182191629672
Imputation 3	GLMM	Observed data (t1)	2.63061992880239	0.168887913876538
Imputation 3	GLMM	Observed data (t1)	-3.17579487566082	0.0307618848287402
Imputation 3	GLMM	Observed data (t1)	1.27815529307796	-1.10220565653852
Imputation 3	GLMM	Observed data (t1)	1.08715261858697	-1.66711866163312
Imputation 3	GLMM	Observed data (t1)	2.70133493495615	0.118343073178358
Imputation 3	GLMM	Observed data (t1)	-0.132378496527349	1.76332042903327
Imputation 3	GLMM	Observed data (t1)	3.16423719283244	0.409664324389165
Imputation 3	GLMM	Observed data (t2)	2.93946180502716	1.53912674410307
Imputation 3	GLMM	Observed data (t2)	0.203705430266969	-0.40393705071279
Imputation 3	GLMM	Observed data (t2)	2.23277894931902	1.83998625286444
Imputation 3	GLMM	Observed data (t2)	-1.90898072522634	-0.599160864906694
Imputation 3	GLMM	Observed data (t2)	2.08495175229397	2.64125439911967
Imputation 3	GLMM	Observed data (t2)	2.42163903117373	1.04475208366267
Imputation 3	GLMM	Observed data (t2)	-3.28467059133313	0.30175126672019
Imputation 3	GLMM	Observed data (t2)	1.99441485102341	-1.18931415685115
Imputation 3	GLMM	Observed data (t2)	-3.010438120589	0.358908650356953
Imputation 3	GLMM	Observed data (t2)	1.97497780061464	2.90597794051817
Imputation 3	GLMM	Observed data (t2)	-1.2151688874455	0.0484307730319167
Imputation 3	GLMM	Observed data (t2)	-2.06012870262259	-2.70307839312697
Imputation 3	GLMM	Observed data (t2)	-0.257588103188213	1.84286021042242
Imputation 3	GLMM	Observed data (t2)	-2.89030793986913	-0.955728212006246
Imputation 3	GLMM	Observed data (t2)	1.94165835196052	-0.400839793742051
Imputation 3	GLMM	Observed data (t2)	2.41095001352699	2.71802531215502
Imputation 3	GLMM	Observed data (t2)	1.0756002581836	-1.56651622969918
Imputation 3	GLMM	Observed data (t2)	-2.68878282584571	0.828575132798195
Imputation 3	GLMM	Observed data (t2)	-0.835530078255547	-0.500125073206738
Imputation 3	GLMM	Observed data (t2)	0.524234989615237	-0.944446008622784
Imputation 3	GLMM	Observed data (t2)	-1.69800941759787	1.66541031372021
Imputation 3	GLMM	Observed data (t2)	-2.1899570041023	-0.384894257105657
Imputation 3	GLMM	Observed data (t2)	-3.24742328097533	0.233770465999643
Imputation 3	GLMM	Observed data (t2)	1.51789777414164	2.24770576849056
Imputation 3	GLMM	Observed data (t2)	-0.635306425064922	1.82115202508614
Imputation 3	GLMM	Observed data (t2)	1.85688364428027	-1.0608605328056
Imputation 3	GLMM	Observed data (t2)	-2.48019178715715	-1.4035053402877
Imputation 3	GLMM	Observed data (t2)	-3.05030213009245	0.661589791244836
Imputation 3	GLMM	Observed data (t2)	2.70315663840455	2.63059219197623
Imputation 3	GLMM	Observed data (t2)	-0.117604032792468	2.25177589935791
Imputation 3	GLMM	Observed data (t2)	-0.727248287044265	1.30526202053127
Imputation 3	GLMM	Observed data (t2)	0.758710269716373	-1.77815067543814
Imputation 3	GLMM	Observed data (t2)	-0.739465737101225	2.36634601968162
Imputation 3	GLMM	Observed data (t2)	1.78903685847735	-0.488206870658106
Imputation 3	GLMM	Observed data (t2)	0.280347067779845	-1.46574428873243
Imputation 3	GLMM	Observed data (t2)	0.774355662489012	-0.587020061357918
Imputation 3	GLMM	Observed data (t2)	-0.231331053002347	0.0232478121614251
Imputation 3	GLMM	Observed data (t2)	-1.80492935133216	0.49126990896342
Imputation 3	GLMM	Observed data (t2)	0.854963014086553	-1.63695806274324
Imputation 3	GLMM	Observed data (t2)	0.963507493607847	-1.80378353399143
Imputation 3	GLMM	Observed data (t2)	-1.7520976674302	0.468862577682452
Imputation 3	GLMM	Observed data (t2)	0.433828125592336	2.05376181850208
Imputation 3	GLMM	Observed data (t2)	-0.849832589116189	1.20026213916381
Imputation 3	GLMM	Imputed data (t2)	0.55608931919621	2.54178378007374
Imputation 3	GLMM	Imputed data (t2)	1.30908730968622	2.37374501851618
Imputation 3	GLMM	Imputed data (t2)	-1.00275522816673	-0.54119945661819
Imputation 3	GLMM	Imputed data (t2)	1.65957827785524	1.55141066411375
Imputation 3	GLMM	Imputed data (t2)	0.628778043932685	0.436703918336706
Imputation 3	GLMM	Imputed data (t2)	-2.20405079247346	-0.727880643062792
Imputation 3	GLMM	Imputed data (t2)	1.89746317791997	2.78085477542771
Imputation 3	GLMM	Imputed data (t2)	2.86692922640863	2.12784137513117
Imputation 3	GLMM	Imputed data (t2)	1.28201798175006	-2.56661340131584
Imputation 3	GLMM	Imputed data (t2)	1.85474255354933	-0.982020183376004
Imputation 3	GLMM	Imputed data (t2)	-0.464412401694631	1.56879705830189
Imputation 3	GLMM	Imputed data (t2)	-0.244697291841172	-2.03310397500299
Imputation 3	GLMM	Imputed data (t2)	0.698082706168785	-1.87601766711937
Imputation 3	GLMM	Imputed data (t2)	2.9107105433877	-0.0637012735712019
Imputation 3	GLMM	Imputed data (t2)	1.37545128170932	-1.18051180294632
Imputation 3	GLMM	Imputed data (t2)	1.83030659876161	0.0830304105516339
Imputation 3	GLMM	Imputed data (t2)	-2.83598093922158	0.864314124911126
Imputation 3	GLMM	Imputed data (t2)	-1.87722611572128	0.677395058409429
Imputation 3	GLMM	Imputed data (t2)	-2.5075732205274	0.623422450149192
Imputation 3	GLMM	Imputed data (t2)	1.38975930895904	-1.33566995879975
Imputation 3	GLMM	Imputed data (t2)	-1.39400722541852	-0.79309314543514
Imputation 3	GLMM	Imputed data (t2)	1.10802151370771	-1.66908383598283
Imputation 3	GLMM	Imputed data (t2)	-1.40828026788115	0.520152787361086
Imputation 3	GLMM	Imputed data (t2)	2.68873230016248	2.44117337505939
Imputation 3	GLMM	Imputed data (t2)	-1.84692151037937	1.51922752877682
Imputation 3	GLMM	Imputed data (t2)	1.99105599729677	-0.849513544526732
Imputation 3	GLMM	Imputed data (t2)	-3.19860568904206	0.287832297279626
Imputation 3	GLMM	Imputed data (t2)	1.62528136100898	-0.477134581579656
Imputation 3	GLMM	Imputed data (t2)	-1.80272904554082	1.4373082098802
Imputation 3	GLMM	Imputed data (t2)	2.72204481478471	2.63206231644222
Imputation 3	GLMM	Imputed data (t2)	3.18651518818125	1.44852791762681
Imputation 3	GLMM	Imputed data (t2)	3.18268959325271	1.83255560222325
Imputation 3	GLMM	Imputed data (t2)	-0.680930072203064	0.751750136868117
Imputation 3	GLMM	Imputed data (t2)	2.81065562583581	2.32922214105207
Imputation 3	GLMM	Imputed data (t2)	3.02478270920221	2.06700114254344
Imputation 3	GLMM	Imputed data (t2)	3.05329215094025	1.40006915841762
Imputation 3	GLMM	Imputed data (t2)	-1.54223546344657	1.59234063073464
Imputation 3	GLMM	Imputed data (t2)	-1.60007355859877	0.903353930242121
Imputation 3	GLMM	Imputed data (t2)	0.187206204925544	-2.3946680557876
Imputation 3	GLMM	Imputed data (t2)	-2.5689607386886	-1.53844379276799
Imputation 3	GLMM	Imputed data (t2)	3.24821277940451	1.55806451463183
Imputation 3	GLMM	Imputed data (t2)	-2.73667255743749	0.878258250971869
Imputation 3	GLMM	Imputed data (t2)	1.32481178929175	2.19497273967158
Imputation 4	GLMM	Observed data (t1)	2.20560231014912	0.860661238767777
Imputation 4	GLMM	Observed data (t1)	0.626356767031164	-2.19260880036917
Imputation 4	GLMM	Observed data (t1)	-0.822094116713781	1.64597822835267
Imputation 4	GLMM	Observed data (t1)	1.88999096241014	-0.840358537099877
Imputation 4	GLMM	Observed data (t1)	3.07132075349991	2.08737668193229
Imputation 4	GLMM	Observed data (t1)	2.91693193874263	1.73990610475282
Imputation 4	GLMM	Observed data (t1)	-2.83873951705342	0.880522030479428
Imputation 4	GLMM	Observed data (t1)	2.25753303671982	0.418036317786326
Imputation 4	GLMM	Observed data (t1)	1.7093727817615	0.52418218270636
Imputation 4	GLMM	Observed data (t1)	1.00725652108642	1.96521875957718
Imputation 4	GLMM	Observed data (t1)	-1.18383470733613	-0.902836390296601
Imputation 4	GLMM	Observed data (t1)	-2.05749542041493	-2.59665878443047
Imputation 4	GLMM	Observed data (t1)	0.16214204652187	2.10808515700263
Imputation 4	GLMM	Observed data (t1)	0.917225859003525	-0.780561961967795
Imputation 4	GLMM	Observed data (t1)	0.131643817943569	1.48557255836866
Imputation 4	GLMM	Observed data (t1)	0.490593198380444	2.13240542971868
Imputation 4	GLMM	Observed data (t1)	1.90259648906288	-0.444289293452261
Imputation 4	GLMM	Observed data (t1)	-0.367134001794662	1.76303511544672
Imputation 4	GLMM	Observed data (t1)	1.13965030532729	-1.96658264688625
Imputation 4	GLMM	Observed data (t1)	-1.36031671679807	-1.0515789163226
Imputation 4	GLMM	Observed data (t1)	2.77892953056752	2.38694522021545
Imputation 4	GLMM	Observed data (t1)	1.46519512877847	-1.40872151524914
Imputation 4	GLMM	Observed data (t1)	-1.06533869294105	1.48352148750426
Imputation 4	GLMM	Observed data (t1)	1.64697074457594	2.07420325732172
Imputation 4	GLMM	Observed data (t1)	1.8483064141412	0.93141403762525
Imputation 4	GLMM	Observed data (t1)	2.04267525181449	-1.32221089922432
Imputation 4	GLMM	Observed data (t1)	0.470350611765846	-2.07740560579324
Imputation 4	GLMM	Observed data (t1)	3.03054916106577	1.03734011137281
Imputation 4	GLMM	Observed data (t1)	1.19090299560546	2.12009174268842
Imputation 4	GLMM	Observed data (t1)	-2.20380100446499	1.42466637138782
Imputation 4	GLMM	Observed data (t1)	2.1541516008035	-1.17748567036118
Imputation 4	GLMM	Observed data (t1)	0.0142397344427963	-1.82585539765245
Imputation 4	GLMM	Observed data (t1)	2.76324280537917	0.162601914478484
Imputation 4	GLMM	Observed data (t1)	0.59224321988736	2.82480965690456
Imputation 4	GLMM	Observed data (t1)	2.55582989683603	-0.18414175896312
Imputation 4	GLMM	Observed data (t1)	2.71996679165543	0.160182191629672
Imputation 4	GLMM	Observed data (t1)	2.63061992880239	0.168887913876538
Imputation 4	GLMM	Observed data (t1)	-3.17579487566082	0.0307618848287402
Imputation 4	GLMM	Observed data (t1)	1.27815529307796	-1.10220565653852
Imputation 4	GLMM	Observed data (t1)	1.08715261858697	-1.66711866163312
Imputation 4	GLMM	Observed data (t1)	2.70133493495615	0.118343073178358
Imputation 4	GLMM	Observed data (t1)	-0.132378496527349	1.76332042903327
Imputation 4	GLMM	Observed data (t1)	3.16423719283244	0.409664324389165
Imputation 4	GLMM	Observed data (t2)	2.93946180502716	1.53912674410307
Imputation 4	GLMM	Observed data (t2)	0.203705430266969	-0.40393705071279
Imputation 4	GLMM	Observed data (t2)	2.23277894931902	1.83998625286444
Imputation 4	GLMM	Observed data (t2)	-1.90898072522634	-0.599160864906694
Imputation 4	GLMM	Observed data (t2)	2.08495175229397	2.64125439911967
Imputation 4	GLMM	Observed data (t2)	2.42163903117373	1.04475208366267
Imputation 4	GLMM	Observed data (t2)	-3.28467059133313	0.30175126672019
Imputation 4	GLMM	Observed data (t2)	1.99441485102341	-1.18931415685115
Imputation 4	GLMM	Observed data (t2)	-3.010438120589	0.358908650356953
Imputation 4	GLMM	Observed data (t2)	1.97497780061464	2.90597794051817
Imputation 4	GLMM	Observed data (t2)	-1.2151688874455	0.0484307730319167
Imputation 4	GLMM	Observed data (t2)	-2.06012870262259	-2.70307839312697
Imputation 4	GLMM	Observed data (t2)	-0.257588103188213	1.84286021042242
Imputation 4	GLMM	Observed data (t2)	-2.89030793986913	-0.955728212006246
Imputation 4	GLMM	Observed data (t2)	1.94165835196052	-0.400839793742051
Imputation 4	GLMM	Observed data (t2)	2.41095001352699	2.71802531215502
Imputation 4	GLMM	Observed data (t2)	1.0756002581836	-1.56651622969918
Imputation 4	GLMM	Observed data (t2)	-2.68878282584571	0.828575132798195
Imputation 4	GLMM	Observed data (t2)	-0.835530078255547	-0.500125073206738
Imputation 4	GLMM	Observed data (t2)	0.524234989615237	-0.944446008622784
Imputation 4	GLMM	Observed data (t2)	-1.69800941759787	1.66541031372021
Imputation 4	GLMM	Observed data (t2)	-2.1899570041023	-0.384894257105657
Imputation 4	GLMM	Observed data (t2)	-3.24742328097533	0.233770465999643
Imputation 4	GLMM	Observed data (t2)	1.51789777414164	2.24770576849056
Imputation 4	GLMM	Observed data (t2)	-0.635306425064922	1.82115202508614
Imputation 4	GLMM	Observed data (t2)	1.85688364428027	-1.0608605328056
Imputation 4	GLMM	Observed data (t2)	-2.48019178715715	-1.4035053402877
Imputation 4	GLMM	Observed data (t2)	-3.05030213009245	0.661589791244836
Imputation 4	GLMM	Observed data (t2)	2.70315663840455	2.63059219197623
Imputation 4	GLMM	Observed data (t2)	-0.117604032792468	2.25177589935791
Imputation 4	GLMM	Observed data (t2)	-0.727248287044265	1.30526202053127
Imputation 4	GLMM	Observed data (t2)	0.758710269716373	-1.77815067543814
Imputation 4	GLMM	Observed data (t2)	-0.739465737101225	2.36634601968162
Imputation 4	GLMM	Observed data (t2)	1.78903685847735	-0.488206870658106
Imputation 4	GLMM	Observed data (t2)	0.280347067779845	-1.46574428873243
Imputation 4	GLMM	Observed data (t2)	0.774355662489012	-0.587020061357918
Imputation 4	GLMM	Observed data (t2)	-0.231331053002347	0.0232478121614251
Imputation 4	GLMM	Observed data (t2)	-1.80492935133216	0.49126990896342
Imputation 4	GLMM	Observed data (t2)	0.854963014086553	-1.63695806274324
Imputation 4	GLMM	Observed data (t2)	0.963507493607847	-1.80378353399143
Imputation 4	GLMM	Observed data (t2)	-1.7520976674302	0.468862577682452
Imputation 4	GLMM	Observed data (t2)	0.433828125592336	2.05376181850208
Imputation 4	GLMM	Observed data (t2)	-0.849832589116189	1.20026213916381
Imputation 4	GLMM	Imputed data (t2)	0.794805387446153	2.08849474794666
Imputation 4	GLMM	Imputed data (t2)	1.87970966251668	0.734732904559086
Imputation 4	GLMM	Imputed data (t2)	-0.646125044059058	-0.499600910704923
Imputation 4	GLMM	Imputed data (t2)	1.77542132020428	1.75911767722134
Imputation 4	GLMM	Imputed data (t2)	1.03434668388821	0.371002645027943
Imputation 4	GLMM	Imputed data (t2)	-2.45872236762478	-0.214562961990626
Imputation 4	GLMM	Imputed data (t2)	2.11470535524201	2.77789337271911
Imputation 4	GLMM	Imputed data (t2)	2.42647506139425	2.60204940025943
Imputation 4	GLMM	Imputed data (t2)	-2.40099104721655	1.36770502354236
Imputation 4	GLMM	Imputed data (t2)	-0.691381292230971	1.79599906081219
Imputation 4	GLMM	Imputed data (t2)	2.01840213296049	-0.807557348664624
Imputation 4	GLMM	Imputed data (t2)	0.0415403587690183	-2.13674861777732
Imputation 4	GLMM	Imputed data (t2)	0.145434783489569	-1.50399177196421
Imputation 4	GLMM	Imputed data (t2)	2.63003939094328	0.147519852967113
Imputation 4	GLMM	Imputed data (t2)	-0.67700073603095	2.36255298440679
Imputation 4	GLMM	Imputed data (t2)	1.49609777332121	0.507965872125742
Imputation 4	GLMM	Imputed data (t2)	-2.70322984829608	0.999570511581414
Imputation 4	GLMM	Imputed data (t2)	-0.804658103544399	2.09422393009337
Imputation 4	GLMM	Imputed data (t2)	-2.83561539727431	0.19595518393242
Imputation 4	GLMM	Imputed data (t2)	0.493051450788313	-2.03574708648698
Imputation 4	GLMM	Imputed data (t2)	-1.48322971284667	-0.881420653639147
Imputation 4	GLMM	Imputed data (t2)	0.665786044826817	-1.0245675246704
Imputation 4	GLMM	Imputed data (t2)	-0.986544620855011	1.72552742705182
Imputation 4	GLMM	Imputed data (t2)	2.64709323322077	2.41947505263851
Imputation 4	GLMM	Imputed data (t2)	0.619373175028138	-2.96324188842422
Imputation 4	GLMM	Imputed data (t2)	-1.07493219545901	1.32026231786871
Imputation 4	GLMM	Imputed data (t2)	-3.17161371801497	0.270792438354066
Imputation 4	GLMM	Imputed data (t2)	2.13207824363176	-0.55972038986909
Imputation 4	GLMM	Imputed data (t2)	-1.91812329519182	-0.0676638359563549
Imputation 4	GLMM	Imputed data (t2)	3.22065975965057	1.309412082532
Imputation 4	GLMM	Imputed data (t2)	3.28397664962672	1.06924788325051
Imputation 4	GLMM	Imputed data (t2)	2.43012585878908	1.48195582704321
Imputation 4	GLMM	Imputed data (t2)	-0.769208126645499	0.812129180173024
Imputation 4	GLMM	Imputed data (t2)	2.80873008946306	2.35133288360386
Imputation 4	GLMM	Imputed data (t2)	2.96805807152108	1.82380715482103
Imputation 4	GLMM	Imputed data (t2)	3.08055572499876	1.09033387708707
Imputation 4	GLMM	Imputed data (t2)	1.55220218380081	-2.02002954642316
Imputation 4	GLMM	Imputed data (t2)	-1.54853371330393	0.927955816598057
Imputation 4	GLMM	Imputed data (t2)	0.0941678216002419	-2.64876288339579
Imputation 4	GLMM	Imputed data (t2)	-2.49115542473287	-1.65368656864651
Imputation 4	GLMM	Imputed data (t2)	2.91300048292138	1.62500697975646
Imputation 4	GLMM	Imputed data (t2)	-2.51838853088689	1.10448592660045
Imputation 4	GLMM	Imputed data (t2)	1.31862622366102	1.9040011556137
Imputation 5	GLMM	Observed data (t1)	2.20560231014912	0.860661238767777
Imputation 5	GLMM	Observed data (t1)	0.626356767031164	-2.19260880036917
Imputation 5	GLMM	Observed data (t1)	-0.822094116713781	1.64597822835267
Imputation 5	GLMM	Observed data (t1)	1.88999096241014	-0.840358537099877
Imputation 5	GLMM	Observed data (t1)	3.07132075349991	2.08737668193229
Imputation 5	GLMM	Observed data (t1)	2.91693193874263	1.73990610475282
Imputation 5	GLMM	Observed data (t1)	-2.83873951705342	0.880522030479428
Imputation 5	GLMM	Observed data (t1)	2.25753303671982	0.418036317786326
Imputation 5	GLMM	Observed data (t1)	1.7093727817615	0.52418218270636
Imputation 5	GLMM	Observed data (t1)	1.00725652108642	1.96521875957718
Imputation 5	GLMM	Observed data (t1)	-1.18383470733613	-0.902836390296601
Imputation 5	GLMM	Observed data (t1)	-2.05749542041493	-2.59665878443047
Imputation 5	GLMM	Observed data (t1)	0.16214204652187	2.10808515700263
Imputation 5	GLMM	Observed data (t1)	0.917225859003525	-0.780561961967795
Imputation 5	GLMM	Observed data (t1)	0.131643817943569	1.48557255836866
Imputation 5	GLMM	Observed data (t1)	0.490593198380444	2.13240542971868
Imputation 5	GLMM	Observed data (t1)	1.90259648906288	-0.444289293452261
Imputation 5	GLMM	Observed data (t1)	-0.367134001794662	1.76303511544672
Imputation 5	GLMM	Observed data (t1)	1.13965030532729	-1.96658264688625
Imputation 5	GLMM	Observed data (t1)	-1.36031671679807	-1.0515789163226
Imputation 5	GLMM	Observed data (t1)	2.77892953056752	2.38694522021545
Imputation 5	GLMM	Observed data (t1)	1.46519512877847	-1.40872151524914
Imputation 5	GLMM	Observed data (t1)	-1.06533869294105	1.48352148750426
Imputation 5	GLMM	Observed data (t1)	1.64697074457594	2.07420325732172
Imputation 5	GLMM	Observed data (t1)	1.8483064141412	0.93141403762525
Imputation 5	GLMM	Observed data (t1)	2.04267525181449	-1.32221089922432
Imputation 5	GLMM	Observed data (t1)	0.470350611765846	-2.07740560579324
Imputation 5	GLMM	Observed data (t1)	3.03054916106577	1.03734011137281
Imputation 5	GLMM	Observed data (t1)	1.19090299560546	2.12009174268842
Imputation 5	GLMM	Observed data (t1)	-2.20380100446499	1.42466637138782
Imputation 5	GLMM	Observed data (t1)	2.1541516008035	-1.17748567036118
Imputation 5	GLMM	Observed data (t1)	0.0142397344427963	-1.82585539765245
Imputation 5	GLMM	Observed data (t1)	2.76324280537917	0.162601914478484
Imputation 5	GLMM	Observed data (t1)	0.59224321988736	2.82480965690456
Imputation 5	GLMM	Observed data (t1)	2.55582989683603	-0.18414175896312
Imputation 5	GLMM	Observed data (t1)	2.71996679165543	0.160182191629672
Imputation 5	GLMM	Observed data (t1)	2.63061992880239	0.168887913876538
Imputation 5	GLMM	Observed data (t1)	-3.17579487566082	0.0307618848287402
Imputation 5	GLMM	Observed data (t1)	1.27815529307796	-1.10220565653852
Imputation 5	GLMM	Observed data (t1)	1.08715261858697	-1.66711866163312
Imputation 5	GLMM	Observed data (t1)	2.70133493495615	0.118343073178358
Imputation 5	GLMM	Observed data (t1)	-0.132378496527349	1.76332042903327
Imputation 5	GLMM	Observed data (t1)	3.16423719283244	0.409664324389165
Imputation 5	GLMM	Observed data (t2)	2.93946180502716	1.53912674410307
Imputation 5	GLMM	Observed data (t2)	0.203705430266969	-0.40393705071279
Imputation 5	GLMM	Observed data (t2)	2.23277894931902	1.83998625286444
Imputation 5	GLMM	Observed data (t2)	-1.90898072522634	-0.599160864906694
Imputation 5	GLMM	Observed data (t2)	2.08495175229397	2.64125439911967
Imputation 5	GLMM	Observed data (t2)	2.42163903117373	1.04475208366267
Imputation 5	GLMM	Observed data (t2)	-3.28467059133313	0.30175126672019
Imputation 5	GLMM	Observed data (t2)	1.99441485102341	-1.18931415685115
Imputation 5	GLMM	Observed data (t2)	-3.010438120589	0.358908650356953
Imputation 5	GLMM	Observed data (t2)	1.97497780061464	2.90597794051817
Imputation 5	GLMM	Observed data (t2)	-1.2151688874455	0.0484307730319167
Imputation 5	GLMM	Observed data (t2)	-2.06012870262259	-2.70307839312697
Imputation 5	GLMM	Observed data (t2)	-0.257588103188213	1.84286021042242
Imputation 5	GLMM	Observed data (t2)	-2.89030793986913	-0.955728212006246
Imputation 5	GLMM	Observed data (t2)	1.94165835196052	-0.400839793742051
Imputation 5	GLMM	Observed data (t2)	2.41095001352699	2.71802531215502
Imputation 5	GLMM	Observed data (t2)	1.0756002581836	-1.56651622969918
Imputation 5	GLMM	Observed data (t2)	-2.68878282584571	0.828575132798195
Imputation 5	GLMM	Observed data (t2)	-0.835530078255547	-0.500125073206738
Imputation 5	GLMM	Observed data (t2)	0.524234989615237	-0.944446008622784
Imputation 5	GLMM	Observed data (t2)	-1.69800941759787	1.66541031372021
Imputation 5	GLMM	Observed data (t2)	-2.1899570041023	-0.384894257105657
Imputation 5	GLMM	Observed data (t2)	-3.24742328097533	0.233770465999643
Imputation 5	GLMM	Observed data (t2)	1.51789777414164	2.24770576849056
Imputation 5	GLMM	Observed data (t2)	-0.635306425064922	1.82115202508614
Imputation 5	GLMM	Observed data (t2)	1.85688364428027	-1.0608605328056
Imputation 5	GLMM	Observed data (t2)	-2.48019178715715	-1.4035053402877
Imputation 5	GLMM	Observed data (t2)	-3.05030213009245	0.661589791244836
Imputation 5	GLMM	Observed data (t2)	2.70315663840455	2.63059219197623
Imputation 5	GLMM	Observed data (t2)	-0.117604032792468	2.25177589935791
Imputation 5	GLMM	Observed data (t2)	-0.727248287044265	1.30526202053127
Imputation 5	GLMM	Observed data (t2)	0.758710269716373	-1.77815067543814
Imputation 5	GLMM	Observed data (t2)	-0.739465737101225	2.36634601968162
Imputation 5	GLMM	Observed data (t2)	1.78903685847735	-0.488206870658106
Imputation 5	GLMM	Observed data (t2)	0.280347067779845	-1.46574428873243
Imputation 5	GLMM	Observed data (t2)	0.774355662489012	-0.587020061357918
Imputation 5	GLMM	Observed data (t2)	-0.231331053002347	0.0232478121614251
Imputation 5	GLMM	Observed data (t2)	-1.80492935133216	0.49126990896342
Imputation 5	GLMM	Observed data (t2)	0.854963014086553	-1.63695806274324
Imputation 5	GLMM	Observed data (t2)	0.963507493607847	-1.80378353399143
Imputation 5	GLMM	Observed data (t2)	-1.7520976674302	0.468862577682452
Imputation 5	GLMM	Observed data (t2)	0.433828125592336	2.05376181850208
Imputation 5	GLMM	Observed data (t2)	-0.849832589116189	1.20026213916381
Imputation 5	GLMM	Imputed data (t2)	-0.574026024190821	2.06135683709728
Imputation 5	GLMM	Imputed data (t2)	2.1696832930282	0.518610946569171
Imputation 5	GLMM	Imputed data (t2)	-1.00525202922905	-0.561949663443687
Imputation 5	GLMM	Imputed data (t2)	1.52236398646121	1.74975607004684
Imputation 5	GLMM	Imputed data (t2)	0.68973958951342	0.259687224743531
Imputation 5	GLMM	Imputed data (t2)	-2.30090009898483	-0.871818693518461
Imputation 5	GLMM	Imputed data (t2)	1.84469910871344	2.69934164387174
Imputation 5	GLMM	Imputed data (t2)	2.88193166413556	2.25831838508317
Imputation 5	GLMM	Imputed data (t2)	-2.20467746238204	1.47264284959452
Imputation 5	GLMM	Imputed data (t2)	2.01215271195272	-1.35085461751612
Imputation 5	GLMM	Imputed data (t2)	-0.289438758731566	1.1927960406988
Imputation 5	GLMM	Imputed data (t2)	-0.262539485087171	-2.06157405507714
Imputation 5	GLMM	Imputed data (t2)	0.441418372948249	-1.68005777876791
Imputation 5	GLMM	Imputed data (t2)	2.79418392706851	-0.0184579020746725
Imputation 5	GLMM	Imputed data (t2)	0.914990765243597	-0.991059249869958
Imputation 5	GLMM	Imputed data (t2)	1.48716862604899	0.202302045567212
Imputation 5	GLMM	Imputed data (t2)	-2.99335895529317	0.596651756229211
Imputation 5	GLMM	Imputed data (t2)	2.00072780066907	-0.940498728351553
Imputation 5	GLMM	Imputed data (t2)	-0.519971001561246	-3.19699245348567
Imputation 5	GLMM	Imputed data (t2)	1.02307249693954	-0.74564367656042
Imputation 5	GLMM	Imputed data (t2)	-1.39960954316723	-0.980761519676099
Imputation 5	GLMM	Imputed data (t2)	0.920118759798668	-1.24788382736785
Imputation 5	GLMM	Imputed data (t2)	-1.26721341678758	1.64779225786385
Imputation 5	GLMM	Imputed data (t2)	2.75058619018493	2.21123908685068
Imputation 5	GLMM	Imputed data (t2)	1.68996635632823	-1.70013170074873
Imputation 5	GLMM	Imputed data (t2)	-1.13924909078388	1.27027075098648
Imputation 5	GLMM	Imputed data (t2)	-3.34248642779752	0.158847112263255
Imputation 5	GLMM	Imputed data (t2)	0.77689193483086	3.12612240419554
Imputation 5	GLMM	Imputed data (t2)	-1.87865071008278	-0.250430354520415
Imputation 5	GLMM	Imputed data (t2)	3.11401643352763	1.79600213243156
Imputation 5	GLMM	Imputed data (t2)	1.62010209268264	2.77909267549226
Imputation 5	GLMM	Imputed data (t2)	2.95745486279252	0.109879772317307
Imputation 5	GLMM	Imputed data (t2)	-1.32197296440569	0.419170544171806
Imputation 5	GLMM	Imputed data (t2)	2.75343179150757	2.20114738052214
Imputation 5	GLMM	Imputed data (t2)	2.86673540735129	1.93621682055809
Imputation 5	GLMM	Imputed data (t2)	3.2515038211785	1.22440196777654
Imputation 5	GLMM	Imputed data (t2)	-1.58176140617707	1.4016611146601
Imputation 5	GLMM	Imputed data (t2)	1.85475130141852	-1.36984739685461
Imputation 5	GLMM	Imputed data (t2)	0.138372308082699	-2.45124449508293
Imputation 5	GLMM	Imputed data (t2)	-2.64038808754067	-1.57427226484046
Imputation 5	GLMM	Imputed data (t2)	3.00310159912487	1.83250843782003
Imputation 5	GLMM	Imputed data (t2)	-2.72180854798654	0.984062849241824
Imputation 5	GLMM	Imputed data (t2)	1.71866045622546	2.76391920145263
