# Supplementary material for: LEOPARD: missing view completion for multi-timepoint omics data via representation disentanglement and temporal knowledge transfer
Source: Nat Commun. 2025 Apr 6;16:3278. doi: 10.1038/s41467-025-58314-3 (PMC11972361; doi:10.1038/s41467-025-58314-3)
Supplement: Supplementary file 7 — Source data [file 41467_2025_58314_MOESM7_ESM.zip › Source Data/SupplementaryFig14b.csv]

DataSource	Embedding	Epoch	UMAP1	UMAP2
v1, t1 (observed)	temporalA	Epoch 0	21.0042501322255	-0.306888814097504
v1, t1 (observed)	temporalA	Epoch 0	21.1317568878719	-0.0301095173967355
v1, t1 (observed)	temporalA	Epoch 0	21.4352866574817	0.278047591783245
v1, t1 (observed)	temporalA	Epoch 0	21.0063754293899	-0.565017325949569
v1, t1 (observed)	temporalA	Epoch 0	21.0004091944176	-0.0373789673550711
v1, t1 (observed)	temporalA	Epoch 0	21.6102265393906	0.324943330434234
v1, t1 (observed)	temporalA	Epoch 0	21.6214536144972	0.485905726807074
v1, t1 (observed)	temporalA	Epoch 0	21.0122771237079	-0.491441697355722
v1, t1 (observed)	temporalA	Epoch 0	21.5512941683601	0.260414136945564
v1, t1 (observed)	temporalA	Epoch 0	21.4634872399571	0.241081673640006
v1, t1 (observed)	temporalA	Epoch 0	21.3392770556914	0.30034282058582
v1, t1 (observed)	temporalA	Epoch 0	21.5906042732395	0.32191561450586
v1, t1 (observed)	temporalA	Epoch 0	21.0791304562345	-0.170549042844476
v1, t1 (observed)	temporalA	Epoch 0	21.0434448555876	-0.207971197916166
v1, t1 (observed)	temporalA	Epoch 0	21.5724607817267	0.269335101627842
v1, t1 (observed)	temporalA	Epoch 0	21.0164368716205	-0.484471327677721
v1, t1 (observed)	temporalA	Epoch 0	21.2108638049417	0.141533349218877
v1, t1 (observed)	temporalA	Epoch 0	21.437570260004	-1.30926543763762
v1, t1 (observed)	temporalA	Epoch 0	21.0625258513138	-0.200102299675207
v1, t1 (observed)	temporalA	Epoch 0	21.5044602545175	0.233305622710738
v1, t1 (observed)	temporalA	Epoch 0	20.9942872627729	-0.298369660426437
v1, t1 (observed)	temporalA	Epoch 0	20.9509085759345	-0.0331727956449837
v1, t1 (observed)	temporalA	Epoch 0	21.2298487858726	0.0440780504567391
v1, t1 (observed)	temporalA	Epoch 0	21.2781484338599	0.248213988522128
v1, t1 (observed)	temporalA	Epoch 0	21.0377272785782	-0.654980675567871
v1, t1 (observed)	temporalA	Epoch 0	20.9448060485907	-0.297429717226516
v1, t1 (observed)	temporalA	Epoch 0	21.0419416234114	-0.161654328636294
v1, t1 (observed)	temporalA	Epoch 0	21.3478140035239	0.0867002317686187
v1, t1 (observed)	temporalA	Epoch 0	21.3111111225109	0.0378677478957625
v1, t1 (observed)	temporalA	Epoch 0	21.1294023032636	-0.164036202119691
v1, t1 (observed)	temporalA	Epoch 0	21.0225148669662	-0.678792864042579
v1, t1 (observed)	temporalA	Epoch 0	21.6132781080882	0.304297164114074
v1, t1 (observed)	temporalA	Epoch 0	21.0160556710502	-0.159051178309378
v1, t1 (observed)	temporalA	Epoch 0	21.1808360033054	0.0779270770386639
v1, t1 (observed)	temporalA	Epoch 0	21.0202907483804	-0.476410065382634
v1, t1 (observed)	temporalA	Epoch 0	21.3511582237202	0.244256723142771
v1, t1 (observed)	temporalA	Epoch 0	20.9893714153286	-0.592205886931972
v1, t1 (observed)	temporalA	Epoch 0	20.9529406957833	-0.445635654382747
v1, t1 (observed)	temporalA	Epoch 0	21.5617179229826	0.561394265257519
v1, t1 (observed)	temporalA	Epoch 0	21.1056278966025	-0.0344313872854485
v1, t1 (observed)	temporalA	Epoch 0	20.8688095576943	-0.0423561399215203
v1, t1 (observed)	temporalA	Epoch 0	21.6011639261591	0.290916667178893
v1, t1 (observed)	temporalA	Epoch 0	21.1580572485593	-0.106895487369684
v1, t1 (observed)	temporalA	Epoch 0	21.5219986222492	0.554240505493686
v1, t1 (observed)	temporalA	Epoch 0	20.9678340175279	-0.234540682351206
v1, t1 (observed)	temporalA	Epoch 0	21.100694648601	0.298478387300045
v1, t1 (observed)	temporalA	Epoch 0	21.621092501042	0.37705882620273
v1, t1 (observed)	temporalA	Epoch 0	21.5746801475517	0.264992523671538
v1, t1 (observed)	temporalA	Epoch 0	21.2649490299091	0.173385527107437
v1, t1 (observed)	temporalA	Epoch 0	20.9625595968775	-0.498555936497366
v1, t1 (observed)	temporalA	Epoch 0	21.4016199787407	0.132896491002745
v1, t1 (observed)	temporalA	Epoch 0	20.9876006754205	-0.104065241223679
v1, t1 (observed)	temporalA	Epoch 0	21.2354024963683	0.0445768795876083
v1, t1 (observed)	temporalA	Epoch 0	21.3157455377246	0.0208418859949545
v1, t1 (observed)	temporalA	Epoch 0	21.1387925148865	-0.102094535314027
v1, t1 (observed)	temporalA	Epoch 0	21.6553909655878	0.389635111503409
v1, t1 (observed)	temporalA	Epoch 0	21.09860162534	0.0029945990192965
v1, t1 (observed)	temporalA	Epoch 0	20.8980942543465	-0.371078697593797
v1, t1 (observed)	temporalA	Epoch 0	21.1917060154013	-0.0512170409832746
v1, t1 (observed)	temporalA	Epoch 0	21.4732563684097	0.638225252351743
v1, t1 (observed)	temporalA	Epoch 0	21.6298627234049	0.384564815659512
v1, t1 (observed)	temporalA	Epoch 0	21.2114789991306	0.0263370936729655
v1, t1 (observed)	temporalA	Epoch 0	20.9077921645836	-0.353715070653146
v1, t1 (observed)	temporalA	Epoch 0	21.6165722436227	0.299100366067568
v1, t1 (observed)	temporalA	Epoch 0	21.3036764664352	-0.0857463038788056
v1, t1 (observed)	temporalA	Epoch 0	21.6397686052831	0.47218830154679
v1, t1 (observed)	temporalA	Epoch 0	21.4042192041268	0.148708431892598
v1, t1 (observed)	temporalA	Epoch 0	20.9947090619862	-0.451763557670303
v1, t1 (observed)	temporalA	Epoch 0	21.0935646306853	0.176457875576778
v1, t1 (observed)	temporalA	Epoch 0	20.9731832308747	-0.126146805132481
v1, t1 (observed)	temporalA	Epoch 0	21.6272911412907	0.318216426223868
v1, t1 (observed)	temporalA	Epoch 0	21.0139562584494	-0.48498983802492
v1, t1 (observed)	temporalA	Epoch 0	21.1753242739696	-0.079650133830325
v1, t1 (observed)	temporalA	Epoch 0	21.5746628343104	0.281975404883929
v1, t1 (observed)	temporalA	Epoch 0	21.2992678652651	0.0782648277122063
v1, t1 (observed)	temporalA	Epoch 0	20.9978915784468	-0.468490422654554
v1, t1 (observed)	temporalA	Epoch 0	21.3098865345305	0.108842202519264
v1, t1 (observed)	temporalA	Epoch 0	21.5650823939724	0.24991326111704
v1, t1 (observed)	temporalA	Epoch 0	21.7378426556781	0.742304098307972
v1, t1 (observed)	temporalA	Epoch 0	21.4871099593908	0.11881606858341
v1, t1 (observed)	temporalA	Epoch 0	20.9920619222971	-0.451543269950442
v1, t1 (observed)	temporalA	Epoch 0	21.6340540595905	0.340694428505482
v1, t1 (observed)	temporalA	Epoch 0	21.3307196658229	0.215602335672432
v1, t1 (observed)	temporalA	Epoch 0	21.0073407079254	-0.713760701685954
v1, t1 (observed)	temporalA	Epoch 0	21.1955803006271	-0.0116752424457905
v1, t1 (observed)	temporalA	Epoch 0	21.3142736077297	0.0624447482954838
v1, t1 (observed)	temporalA	Epoch 0	21.6654415432952	0.608632578452394
v1, t1 (observed)	temporalA	Epoch 0	21.3564311724758	0.155737207425887
v1, t1 (observed)	temporalA	Epoch 0	21.1762711598642	-0.0545973754194428
v1, t1 (observed)	temporalA	Epoch 0	21.1560145453111	0.0784262894494029
v1, t1 (observed)	temporalA	Epoch 0	20.9136235343474	-0.370247695103805
v1, t1 (observed)	temporalA	Epoch 0	21.2678085543176	0.0690282720557744
v1, t1 (observed)	temporalA	Epoch 0	21.4529395909083	0.142639987897427
v1, t1 (observed)	temporalA	Epoch 0	21.6175493541126	0.294992704365396
v1, t1 (observed)	temporalA	Epoch 0	21.6130768517382	0.308366354541998
v1, t1 (observed)	temporalA	Epoch 0	21.1999411589547	0.0260830702158082
v1, t1 (observed)	temporalA	Epoch 0	20.9385643141159	0.101014726592635
v1, t1 (observed)	temporalA	Epoch 0	21.5997405899362	0.299460454840594
v1, t2 (observed)	temporalA	Epoch 0	20.8987786412353	0.123126189946522
v1, t2 (observed)	temporalA	Epoch 0	20.9209548706916	0.153386378728663
v1, t2 (observed)	temporalA	Epoch 0	21.4738463369846	0.619229996183738
v1, t2 (observed)	temporalA	Epoch 0	21.0720143829091	0.417169374269178
v1, t2 (observed)	temporalA	Epoch 0	20.9928630278644	0.276539866941796
v1, t2 (observed)	temporalA	Epoch 0	21.5319014073511	0.611687605297644
v1, t2 (observed)	temporalA	Epoch 0	21.4901870196562	0.62451624065233
v1, t2 (observed)	temporalA	Epoch 0	21.1721935497586	0.477060552402844
v1, t2 (observed)	temporalA	Epoch 0	21.0149164463712	0.364038016107874
v1, t2 (observed)	temporalA	Epoch 0	21.4946680544082	0.587213169091722
v1, t2 (observed)	temporalA	Epoch 0	21.3536255885538	0.54299604381989
v1, t2 (observed)	temporalA	Epoch 0	21.14452714836	0.266072650473031
v1, t2 (observed)	temporalA	Epoch 0	20.9497320394192	0.244734624597496
v1, t2 (observed)	temporalA	Epoch 0	21.0853290878632	0.435482694864283
v1, t2 (observed)	temporalA	Epoch 0	21.5033417450327	0.630729469364578
v1, t2 (observed)	temporalA	Epoch 0	21.168712432384	0.483134057578579
v1, t2 (observed)	temporalA	Epoch 0	21.0056463486726	0.340461384289671
v1, t2 (observed)	temporalA	Epoch 0	20.8380496254639	0.0405321147690542
v1, t2 (observed)	temporalA	Epoch 0	21.0091616673989	0.396844819953184
v1, t2 (observed)	temporalA	Epoch 0	21.372818350479	0.596713814109111
v1, t2 (observed)	temporalA	Epoch 0	21.1384802160926	0.45181892511863
v1, t2 (observed)	temporalA	Epoch 0	21.1037485511108	0.422565016289692
v1, t2 (observed)	temporalA	Epoch 0	20.8606969119934	0.0362958497284143
v1, t2 (observed)	temporalA	Epoch 0	21.2023927805743	0.415623149589275
v1, t2 (observed)	temporalA	Epoch 0	21.2642524118392	0.520114315997285
v1, t2 (observed)	temporalA	Epoch 0	20.962157057684	0.0067060253570905
v1, t2 (observed)	temporalA	Epoch 0	21.0341053348525	0.374667427245969
v1, t2 (observed)	temporalA	Epoch 0	21.4854032056999	0.584036418194877
v1, t2 (observed)	temporalA	Epoch 0	21.2807155588318	0.449661995769752
v1, t2 (observed)	temporalA	Epoch 0	21.0813768496528	0.414842255700883
v1, t2 (observed)	temporalA	Epoch 0	21.0217771756023	0.360503189728026
v1, t2 (observed)	temporalA	Epoch 0	21.1840603904442	0.263326036159038
v1, t2 (observed)	temporalA	Epoch 0	21.1866020129279	0.450466279594414
v1, t2 (observed)	temporalA	Epoch 0	21.1961510453366	0.478786949589414
v1, t2 (observed)	temporalA	Epoch 0	21.0635720743499	0.197073166841586
v1, t2 (observed)	temporalA	Epoch 0	21.4378640715885	0.632523683338154
v1, t2 (observed)	temporalA	Epoch 0	20.9207531207034	0.146551272489557
v1, t2 (observed)	temporalA	Epoch 0	20.8629928840913	0.0174723622753349
v1, t2 (observed)	temporalA	Epoch 0	21.2959576468284	0.550216250060028
v1, t2 (observed)	temporalA	Epoch 0	21.0407564095363	0.367066883876247
v1, t2 (observed)	temporalA	Epoch 0	21.4512543317785	0.646596992172136
v1, t2 (observed)	temporalA	Epoch 0	21.2756480106634	0.518035514491945
v1, t2 (observed)	temporalA	Epoch 0	21.304676186782	0.546192060878595
v1, t2 (observed)	temporalA	Epoch 0	21.572387687964	0.630245816834185
v1, t2 (observed)	temporalA	Epoch 0	21.0970357298455	0.458994324883636
v1, t2 (observed)	temporalA	Epoch 0	21.2691991616468	0.545566838390918
v1, t2 (observed)	temporalA	Epoch 0	20.9451347020064	0.242972229972998
v1, t2 (observed)	temporalA	Epoch 0	21.3820707792273	0.60742431308387
v1, t2 (observed)	temporalA	Epoch 0	21.2329154756952	0.510541381283868
v1, t2 (observed)	temporalA	Epoch 0	20.8845275246854	0.0805046224681716
v1, t2 (observed)	temporalA	Epoch 0	21.1835592954057	0.464587227530574
v1, t2 (observed)	temporalA	Epoch 0	20.8742736052107	0.0716958231584736
v1, t2 (observed)	temporalA	Epoch 0	21.0789545751055	0.421578866058299
v1, t2 (observed)	temporalA	Epoch 0	21.1100177701309	0.316770705652859
v1, t2 (observed)	temporalA	Epoch 0	21.1085469331157	0.423833615058687
v1, t2 (observed)	temporalA	Epoch 0	20.9908470293279	0.215891885181591
v1, t2 (observed)	temporalA	Epoch 0	21.0632610553848	0.392959850273064
v1, t2 (observed)	temporalA	Epoch 0	20.9811468487117	0.212028488285579
v1, t2 (observed)	temporalA	Epoch 0	21.1427165434686	0.314572428197856
v1, t2 (observed)	temporalA	Epoch 0	20.8443819338678	0.00810120978718018
v1, t2 (observed)	temporalA	Epoch 0	21.0651199526375	0.36661280871957
v1, t2 (observed)	temporalA	Epoch 0	20.9811295327162	0.316721646551794
v1, t2 (observed)	temporalA	Epoch 0	21.245780541677	0.427584789204169
v1, t2 (observed)	temporalA	Epoch 0	21.5495920468712	0.623401393518793
v1, t2 (observed)	temporalA	Epoch 0	20.9534225923291	0.211353998683726
v1, t2 (observed)	temporalA	Epoch 0	21.0141810408451	0.387744633064151
v1, t2 (observed)	temporalA	Epoch 0	21.2127208414773	0.427793563277876
v1, t2 (observed)	temporalA	Epoch 0	20.8800230218067	0.0818701089582843
v1, t2 (observed)	temporalA	Epoch 0	21.009198722872	0.347996344335666
v1, t2 (observed)	temporalA	Epoch 0	21.3879468561015	0.587035924763107
v1, t2 (observed)	temporalA	Epoch 0	21.1080992288718	0.444382600642885
v1, t2 (observed)	temporalA	Epoch 0	21.4207371655023	0.578145900933747
v1, t2 (observed)	temporalA	Epoch 0	21.1506107446125	0.341260420362328
v1, t2 (observed)	temporalA	Epoch 0	21.0552894051601	0.354751722406905
v1, t2 (observed)	temporalA	Epoch 0	21.4610057362672	0.633510767532405
v1, t2 (observed)	temporalA	Epoch 0	20.9407191510352	0.190342922929724
v1, t2 (observed)	temporalA	Epoch 0	21.078413223308	0.426677953314793
v1, t2 (observed)	temporalA	Epoch 0	21.5319421230334	0.598413290250128
v1, t2 (observed)	temporalA	Epoch 0	21.7472781416035	0.748907883671869
v1, t2 (observed)	temporalA	Epoch 0	21.0944797362596	0.443426167559843
v1, t2 (observed)	temporalA	Epoch 0	21.1775214742991	0.18485987399187
v1, t2 (observed)	temporalA	Epoch 0	21.5051537858026	0.608298331520166
v1, t2 (observed)	temporalA	Epoch 0	21.148647171782	0.445373209785652
v1, t2 (observed)	temporalA	Epoch 0	20.8437808983383	0.0329872627415911
v1, t2 (observed)	temporalA	Epoch 0	20.9549576047516	-0.469261350630396
v1, t2 (observed)	temporalA	Epoch 0	21.5775387302514	0.692707529150879
v1, t2 (observed)	temporalA	Epoch 0	21.4099621679574	0.641413447459706
v1, t2 (observed)	temporalA	Epoch 0	20.9526410629495	0.32169329683542
v1, t2 (observed)	temporalA	Epoch 0	21.3674305689386	0.595785090809271
v1, t2 (observed)	temporalA	Epoch 0	20.9893239266438	0.303577385664541
v1, t2 (observed)	temporalA	Epoch 0	20.8168539937202	-0.262390416535119
v1, t2 (observed)	temporalA	Epoch 0	20.9379194867027	0.155805152589511
v1, t2 (observed)	temporalA	Epoch 0	20.9436758404191	-0.505903425717568
v1, t2 (observed)	temporalA	Epoch 0	20.9245570591558	0.125181880244669
v1, t2 (observed)	temporalA	Epoch 0	21.461091973123	0.629185185167481
v1, t2 (observed)	temporalA	Epoch 0	21.1139983281307	0.405972063348928
v1, t2 (observed)	temporalA	Epoch 0	20.880187710128	-0.0262469062206803
v1, t2 (observed)	temporalA	Epoch 0	21.1846856491446	0.338219176112505
v1, t3 (imputed)	temporalA	Epoch 0	21.1100853567072	-1.42360470388025
v1, t3 (imputed)	temporalA	Epoch 0	21.149003181971	-1.41123176493985
v1, t3 (imputed)	temporalA	Epoch 0	21.3384722846586	-1.30611043159289
v1, t3 (imputed)	temporalA	Epoch 0	21.3869107858614	-1.26042963693664
v1, t3 (imputed)	temporalA	Epoch 0	21.3426721259694	-1.35488626588275
v1, t3 (imputed)	temporalA	Epoch 0	21.4364926744515	-1.46792649603325
v1, t3 (imputed)	temporalA	Epoch 0	21.4068283812655	-1.38861062682972
v1, t3 (imputed)	temporalA	Epoch 0	21.0925493465305	-1.4212895089591
v1, t3 (imputed)	temporalA	Epoch 0	21.1826556674976	-1.26468232370758
v1, t3 (imputed)	temporalA	Epoch 0	21.13264020642	-1.46049689937822
v1, t3 (imputed)	temporalA	Epoch 0	21.2344215441908	-1.43248505612038
v1, t3 (imputed)	temporalA	Epoch 0	21.4122676996277	-1.31684472520141
v1, t3 (imputed)	temporalA	Epoch 0	21.1032722505653	-1.47173767469048
v1, t3 (imputed)	temporalA	Epoch 0	21.0771892330828	-1.47289188574551
v1, t3 (imputed)	temporalA	Epoch 0	21.276719303328	-1.42189773796044
v1, t3 (imputed)	temporalA	Epoch 0	21.1653187941026	-1.40488491157998
v1, t3 (imputed)	temporalA	Epoch 0	21.1062827634135	-0.995760727486872
v1, t3 (imputed)	temporalA	Epoch 0	21.0704660327295	-1.48031203675485
v1, t3 (imputed)	temporalA	Epoch 0	21.0812323553335	-1.48429649668472
v1, t3 (imputed)	temporalA	Epoch 0	21.1790461473685	-1.43139776303833
v1, t3 (imputed)	temporalA	Epoch 0	21.0809181614116	-1.48040891973012
v1, t3 (imputed)	temporalA	Epoch 0	21.1200627254147	-1.43429808464036
v1, t3 (imputed)	temporalA	Epoch 0	21.1698237609533	-1.48582183808839
v1, t3 (imputed)	temporalA	Epoch 0	21.3298264673331	-1.32294718740783
v1, t3 (imputed)	temporalA	Epoch 0	21.6088362124044	0.254310046894499
v1, t3 (imputed)	temporalA	Epoch 0	21.1679057671688	-1.45427963448512
v1, t3 (imputed)	temporalA	Epoch 0	21.0953290263273	-1.47569354406913
v1, t3 (imputed)	temporalA	Epoch 0	21.3134766138343	-1.39933080866019
v1, t3 (imputed)	temporalA	Epoch 0	21.434403868438	-1.43049843117814
v1, t3 (imputed)	temporalA	Epoch 0	21.2060142740469	-1.52233778820406
v1, t3 (imputed)	temporalA	Epoch 0	21.1755775384096	-1.45271908407783
v1, t3 (imputed)	temporalA	Epoch 0	21.2404784515296	-1.43485634806658
v1, t3 (imputed)	temporalA	Epoch 0	21.1201707224998	-1.44415258324408
v1, t3 (imputed)	temporalA	Epoch 0	21.1172613915343	-0.958169079033945
v1, t3 (imputed)	temporalA	Epoch 0	21.4374225215791	-1.41277327620674
v1, t3 (imputed)	temporalA	Epoch 0	21.1969016189494	-1.42410193204892
v1, t3 (imputed)	temporalA	Epoch 0	21.1429461957526	-1.43200950109633
v1, t3 (imputed)	temporalA	Epoch 0	21.1294020826896	-1.48168250631845
v1, t3 (imputed)	temporalA	Epoch 0	21.2240925378238	-1.41875572848954
v1, t3 (imputed)	temporalA	Epoch 0	21.1685088609525	-1.25272844296447
v1, t3 (imputed)	temporalA	Epoch 0	21.2208404718208	-1.27815820053385
v1, t3 (imputed)	temporalA	Epoch 0	21.1234676499801	-1.42745153580291
v1, t3 (imputed)	temporalA	Epoch 0	21.3585357776865	-1.31827015913443
v1, t3 (imputed)	temporalA	Epoch 0	21.0816802187367	-0.897078756447229
v1, t3 (imputed)	temporalA	Epoch 0	21.1272319977311	-1.439577326557
v1, t3 (imputed)	temporalA	Epoch 0	21.1270657443233	-1.31516121310585
v1, t3 (imputed)	temporalA	Epoch 0	21.2863553901096	-1.4250791688556
v1, t3 (imputed)	temporalA	Epoch 0	21.1277572541167	-1.43257072455095
v1, t3 (imputed)	temporalA	Epoch 0	21.1650394919025	-1.44393867105964
v1, t3 (imputed)	temporalA	Epoch 0	21.1093048115414	-1.44354288348495
v1, t3 (imputed)	temporalA	Epoch 0	21.4538637687105	-1.41639432261062
v1, t3 (imputed)	temporalA	Epoch 0	21.1547395050298	-1.41239112811207
v1, t3 (imputed)	temporalA	Epoch 0	21.1287141190919	-1.47491788102963
v1, t3 (imputed)	temporalA	Epoch 0	21.4189498261382	-1.44830650281125
v1, t3 (imputed)	temporalA	Epoch 0	21.3477951109245	-1.37768503902506
v1, t3 (imputed)	temporalA	Epoch 0	21.4205116198559	-1.34490931771943
v1, t3 (imputed)	temporalA	Epoch 0	21.1753596017905	-1.41621454931804
v1, t3 (imputed)	temporalA	Epoch 0	20.8890623115087	-0.421828047662974
v1, t3 (imputed)	temporalA	Epoch 0	21.2001616168413	-1.42937465732355
v1, t3 (imputed)	temporalA	Epoch 0	21.2977369356037	-1.33341047122235
v1, t3 (imputed)	temporalA	Epoch 0	21.3072476578395	-1.38202727825291
v1, t3 (imputed)	temporalA	Epoch 0	21.1984361138237	-1.34190516950529
v1, t3 (imputed)	temporalA	Epoch 0	21.2640468365012	-1.53566284416781
v1, t3 (imputed)	temporalA	Epoch 0	21.4229237705968	-1.38642589635019
v1, t3 (imputed)	temporalA	Epoch 0	21.4376403952921	-1.37201905784859
v1, t3 (imputed)	temporalA	Epoch 0	21.1919628987074	-1.35616385203354
v1, t3 (imputed)	temporalA	Epoch 0	21.4181172098162	-1.30417764536757
v1, t3 (imputed)	temporalA	Epoch 0	21.1038241117192	-1.42172683363938
v1, t3 (imputed)	temporalA	Epoch 0	21.0719773141456	-1.48527637441925
v1, t3 (imputed)	temporalA	Epoch 0	21.1492013495423	-1.37600110254741
v1, t3 (imputed)	temporalA	Epoch 0	21.3989470405673	-1.37141254093513
v1, t3 (imputed)	temporalA	Epoch 0	21.1925823813157	-1.46877792730186
v1, t3 (imputed)	temporalA	Epoch 0	21.122111428939	-1.45868688969225
v1, t3 (imputed)	temporalA	Epoch 0	21.3963723574192	-1.18302231205642
v1, t3 (imputed)	temporalA	Epoch 0	21.1220389278354	-1.44401739214303
v1, t3 (imputed)	temporalA	Epoch 0	21.043148323891	-1.49122652326773
v1, t3 (imputed)	temporalA	Epoch 0	21.1418195348919	-1.47268943482613
v1, t3 (imputed)	temporalA	Epoch 0	21.1153814683276	-1.44247619691751
v1, t3 (imputed)	temporalA	Epoch 0	21.361333395806	-1.30982352726051
v1, t3 (imputed)	temporalA	Epoch 0	21.4112794148791	-1.29522217942849
v1, t3 (imputed)	temporalA	Epoch 0	21.1944233692245	-1.44098793185049
v1, t3 (imputed)	temporalA	Epoch 0	21.4060229717063	-1.18602826066695
v1, t3 (imputed)	temporalA	Epoch 0	21.3481070640866	-1.36016938115932
v1, t3 (imputed)	temporalA	Epoch 0	21.1186684920425	-1.49635504078703
v1, t3 (imputed)	temporalA	Epoch 0	21.4192203717836	-1.21703943275191
v1, t3 (imputed)	temporalA	Epoch 0	21.1428344984751	-1.47762542195506
v1, t3 (imputed)	temporalA	Epoch 0	21.1138227698539	-1.04348637373609
v1, t3 (imputed)	temporalA	Epoch 0	21.0694078441657	-1.51233911690336
v1, t3 (imputed)	temporalA	Epoch 0	21.1856022340649	-1.47328778849078
v1, t3 (imputed)	temporalA	Epoch 0	21.1083177769032	-1.44576839010088
v1, t3 (imputed)	temporalA	Epoch 0	21.0958912179213	-1.4761610460471
v1, t3 (imputed)	temporalA	Epoch 0	21.1415803248429	-1.45125365530996
v1, t3 (imputed)	temporalA	Epoch 0	21.3402327374027	-1.42802997045557
v1, t3 (imputed)	temporalA	Epoch 0	21.4131404225888	-1.21969553946711
v1, t3 (imputed)	temporalA	Epoch 0	21.3759749815413	-1.59514346870189
v1, t3 (imputed)	temporalA	Epoch 0	21.177629824129	-1.44828891225904
v1, t3 (imputed)	temporalA	Epoch 0	21.2828399152222	-1.53799287657954
v1, t3 (imputed)	temporalA	Epoch 0	21.301824729288	-1.36983282075239
v1, t1 (observed)	temporalA	Epoch 10	-3.19962419618234	-18.1765261631199
v1, t1 (observed)	temporalA	Epoch 10	-3.22147782378266	-18.298809088097
v1, t1 (observed)	temporalA	Epoch 10	-3.19458618464158	-18.23008113607
v1, t1 (observed)	temporalA	Epoch 10	-3.22660952716283	-18.0907560387197
v1, t1 (observed)	temporalA	Epoch 10	-3.14895430083554	-18.2206231430925
v1, t1 (observed)	temporalA	Epoch 10	-2.66738876173565	-17.598984811652
v1, t1 (observed)	temporalA	Epoch 10	-2.6275873652791	-17.3891737765858
v1, t1 (observed)	temporalA	Epoch 10	-3.13242907004801	-18.0467316976765
v1, t1 (observed)	temporalA	Epoch 10	-2.64309791179436	-17.3960495780216
v1, t1 (observed)	temporalA	Epoch 10	-2.75771095478545	-17.6040571736618
v1, t1 (observed)	temporalA	Epoch 10	-2.71622191633441	-17.5027119871735
v1, t1 (observed)	temporalA	Epoch 10	-2.69556225307049	-17.479544725517
v1, t1 (observed)	temporalA	Epoch 10	-3.17813093854913	-17.9667885209211
v1, t1 (observed)	temporalA	Epoch 10	-3.20548331102801	-18.2365041748589
v1, t1 (observed)	temporalA	Epoch 10	-2.70026568095876	-17.4842211834643
v1, t1 (observed)	temporalA	Epoch 10	-3.00643557944944	-17.8302619240946
v1, t1 (observed)	temporalA	Epoch 10	-3.13637828499288	-17.9801461169841
v1, t1 (observed)	temporalA	Epoch 10	-2.63568675433043	-17.381560129069
v1, t1 (observed)	temporalA	Epoch 10	-3.22366543420902	-18.3020926524519
v1, t1 (observed)	temporalA	Epoch 10	-3.03709653559663	-17.9887028952154
v1, t1 (observed)	temporalA	Epoch 10	-3.21897960119648	-18.1784518441716
v1, t1 (observed)	temporalA	Epoch 10	-3.20496308276382	-18.3427406805386
v1, t1 (observed)	temporalA	Epoch 10	-2.91793109236094	-17.7378658031134
v1, t1 (observed)	temporalA	Epoch 10	-2.72217334020614	-17.504340904112
v1, t1 (observed)	temporalA	Epoch 10	-3.21412667117688	-18.0733555202439
v1, t1 (observed)	temporalA	Epoch 10	-3.16346099282055	-18.2670785279867
v1, t1 (observed)	temporalA	Epoch 10	-3.24333451502992	-18.1634888922844
v1, t1 (observed)	temporalA	Epoch 10	-2.87538484707364	-17.7858962168583
v1, t1 (observed)	temporalA	Epoch 10	-3.04170881301337	-17.8711397684575
v1, t1 (observed)	temporalA	Epoch 10	-3.12806847219443	-17.9101990575056
v1, t1 (observed)	temporalA	Epoch 10	-3.2187094006943	-18.1109892792238
v1, t1 (observed)	temporalA	Epoch 10	-2.6698164830101	-17.4326302963687
v1, t1 (observed)	temporalA	Epoch 10	-3.24002784699597	-18.2867881235873
v1, t1 (observed)	temporalA	Epoch 10	-3.16919478683837	-17.9772891970089
v1, t1 (observed)	temporalA	Epoch 10	-3.21367587879565	-18.0611991686037
v1, t1 (observed)	temporalA	Epoch 10	-2.94181718985553	-17.767615065433
v1, t1 (observed)	temporalA	Epoch 10	-3.26209247925858	-18.3364763178988
v1, t1 (observed)	temporalA	Epoch 10	-3.25459028749563	-18.3524595657402
v1, t1 (observed)	temporalA	Epoch 10	-2.68627827403178	-17.7139427789354
v1, t1 (observed)	temporalA	Epoch 10	-3.17680483359191	-18.2594051483824
v1, t1 (observed)	temporalA	Epoch 10	-3.13837347994543	-18.3406808412836
v1, t1 (observed)	temporalA	Epoch 10	-2.78196809345479	-17.7101591011109
v1, t1 (observed)	temporalA	Epoch 10	-3.23216292519889	-18.2888455008129
v1, t1 (observed)	temporalA	Epoch 10	-2.64455717785189	-17.385926294592
v1, t1 (observed)	temporalA	Epoch 10	-3.23310660359925	-18.3093684558688
v1, t1 (observed)	temporalA	Epoch 10	-3.14488051034344	-18.1490081279009
v1, t1 (observed)	temporalA	Epoch 10	-2.95215050714049	-17.8825606710936
v1, t1 (observed)	temporalA	Epoch 10	-2.73686816579509	-17.6937740161471
v1, t1 (observed)	temporalA	Epoch 10	-3.15624482291706	-18.2083063672153
v1, t1 (observed)	temporalA	Epoch 10	-3.25984618833376	-18.3384097934994
v1, t1 (observed)	temporalA	Epoch 10	-2.64987002002983	-17.4059892678924
v1, t1 (observed)	temporalA	Epoch 10	-2.94914348107466	-17.7748173612204
v1, t1 (observed)	temporalA	Epoch 10	-3.20753890435801	-18.1670818970334
v1, t1 (observed)	temporalA	Epoch 10	-2.65414707271949	-17.4119614859579
v1, t1 (observed)	temporalA	Epoch 10	-3.18563273651858	-18.178130546597
v1, t1 (observed)	temporalA	Epoch 10	-2.66470392334122	-17.5026092277629
v1, t1 (observed)	temporalA	Epoch 10	-3.04008422514774	-17.8609337142416
v1, t1 (observed)	temporalA	Epoch 10	-3.14351430951254	-18.3657031139982
v1, t1 (observed)	temporalA	Epoch 10	-2.85273141057644	-17.6704586532376
v1, t1 (observed)	temporalA	Epoch 10	-2.70947935605404	-17.4875626010373
v1, t1 (observed)	temporalA	Epoch 10	-2.65436903878729	-17.4227314021933
v1, t1 (observed)	temporalA	Epoch 10	-2.84550048535971	-17.6718073994952
v1, t1 (observed)	temporalA	Epoch 10	-3.2149291373005	-18.3223343587467
v1, t1 (observed)	temporalA	Epoch 10	-2.65215215571522	-17.4171456942368
v1, t1 (observed)	temporalA	Epoch 10	-2.70861395546432	-17.4891595674152
v1, t1 (observed)	temporalA	Epoch 10	-2.64072938571818	-17.3825041607206
v1, t1 (observed)	temporalA	Epoch 10	-2.83435758495283	-17.6990661379476
v1, t1 (observed)	temporalA	Epoch 10	-3.26094042353583	-18.3557773375776
v1, t1 (observed)	temporalA	Epoch 10	-3.07395048901268	-17.9069790233883
v1, t1 (observed)	temporalA	Epoch 10	-3.23342285110327	-18.3175556289274
v1, t1 (observed)	temporalA	Epoch 10	-2.68187858509203	-17.5190650422901
v1, t1 (observed)	temporalA	Epoch 10	-3.18086485711016	-18.0203563709837
v1, t1 (observed)	temporalA	Epoch 10	-3.12623741929113	-18.0885088560185
v1, t1 (observed)	temporalA	Epoch 10	-2.70652561031149	-17.5980243690993
v1, t1 (observed)	temporalA	Epoch 10	-3.03877181196724	-17.9979598444154
v1, t1 (observed)	temporalA	Epoch 10	-3.26162055584344	-18.3754512014973
v1, t1 (observed)	temporalA	Epoch 10	-3.14482981675383	-17.973335769328
v1, t1 (observed)	temporalA	Epoch 10	-2.69722259735723	-17.495465481562
v1, t1 (observed)	temporalA	Epoch 10	-2.62224436859342	-17.7943631701472
v1, t1 (observed)	temporalA	Epoch 10	-2.63619121078013	-17.3860106678725
v1, t1 (observed)	temporalA	Epoch 10	-3.25300399925093	-18.3414342583714
v1, t1 (observed)	temporalA	Epoch 10	-2.68735624794294	-17.5097514278691
v1, t1 (observed)	temporalA	Epoch 10	-2.91801722612943	-17.7392317057254
v1, t1 (observed)	temporalA	Epoch 10	-3.23356466442952	-18.3246767252893
v1, t1 (observed)	temporalA	Epoch 10	-2.9643910059283	-17.7826245219881
v1, t1 (observed)	temporalA	Epoch 10	-3.0623838523562	-17.925808176846
v1, t1 (observed)	temporalA	Epoch 10	-2.76058997538654	-17.5868481716666
v1, t1 (observed)	temporalA	Epoch 10	-2.70965769365709	-17.4919682719015
v1, t1 (observed)	temporalA	Epoch 10	-3.14008391836824	-17.9621000985518
v1, t1 (observed)	temporalA	Epoch 10	-3.21090282093573	-18.1884281601634
v1, t1 (observed)	temporalA	Epoch 10	-3.06773071210297	-17.9631793375642
v1, t1 (observed)	temporalA	Epoch 10	-2.9987193575912	-17.829776655914
v1, t1 (observed)	temporalA	Epoch 10	-2.80769643134686	-17.6629156520546
v1, t1 (observed)	temporalA	Epoch 10	-2.63700373730424	-17.4102026793593
v1, t1 (observed)	temporalA	Epoch 10	-2.74295997721393	-17.7223103486073
v1, t1 (observed)	temporalA	Epoch 10	-2.75042306201071	-17.54295570324
v1, t1 (observed)	temporalA	Epoch 10	-3.17764804762293	-18.3326673006632
v1, t1 (observed)	temporalA	Epoch 10	-2.67312451283119	-17.4462036154999
v1, t2 (observed)	temporalA	Epoch 10	-1.4574011044685	-19.6222692113996
v1, t2 (observed)	temporalA	Epoch 10	-1.43188971973107	-19.6145288863826
v1, t2 (observed)	temporalA	Epoch 10	-1.79366285199514	-18.8900884594238
v1, t2 (observed)	temporalA	Epoch 10	-1.5311933819078	-19.4390110598009
v1, t2 (observed)	temporalA	Epoch 10	-1.46679912524649	-19.5983238533779
v1, t2 (observed)	temporalA	Epoch 10	-1.80394214389874	-18.8643164982074
v1, t2 (observed)	temporalA	Epoch 10	-1.78614789739788	-18.8864205776396
v1, t2 (observed)	temporalA	Epoch 10	-1.59339056612916	-19.3686099885551
v1, t2 (observed)	temporalA	Epoch 10	-1.57191547289947	-19.1940354448713
v1, t2 (observed)	temporalA	Epoch 10	-1.83876160798823	-18.8307149096369
v1, t2 (observed)	temporalA	Epoch 10	-1.66453291799846	-19.0002327796588
v1, t2 (observed)	temporalA	Epoch 10	-1.54184139112227	-19.2050455924131
v1, t2 (observed)	temporalA	Epoch 10	-1.55185080159532	-19.4014147838087
v1, t2 (observed)	temporalA	Epoch 10	-1.70113356015076	-19.1532360527746
v1, t2 (observed)	temporalA	Epoch 10	-1.83069723265817	-18.8270206321125
v1, t2 (observed)	temporalA	Epoch 10	-1.5976525832361	-19.2984450868383
v1, t2 (observed)	temporalA	Epoch 10	-1.43041499542216	-19.6108491158203
v1, t2 (observed)	temporalA	Epoch 10	-1.45466776928137	-19.6538725844192
v1, t2 (observed)	temporalA	Epoch 10	-1.43645571886137	-19.5827499072163
v1, t2 (observed)	temporalA	Epoch 10	-1.56527539539333	-19.1935874441652
v1, t2 (observed)	temporalA	Epoch 10	-1.7065995436088	-19.0466687907752
v1, t2 (observed)	temporalA	Epoch 10	-1.4644399520266	-19.5974660283151
v1, t2 (observed)	temporalA	Epoch 10	-1.42960565597951	-19.5872596522477
v1, t2 (observed)	temporalA	Epoch 10	-1.79851058865082	-20.042361213476
v1, t2 (observed)	temporalA	Epoch 10	-1.65266167918028	-19.0818344318649
v1, t2 (observed)	temporalA	Epoch 10	-1.46711842156692	-19.689319991953
v1, t2 (observed)	temporalA	Epoch 10	-1.45916533338771	-19.5842721931881
v1, t2 (observed)	temporalA	Epoch 10	-1.73552733127369	-18.9524076987558
v1, t2 (observed)	temporalA	Epoch 10	-1.66684420338389	-19.0226582364463
v1, t2 (observed)	temporalA	Epoch 10	-1.53588216824395	-19.2892378031312
v1, t2 (observed)	temporalA	Epoch 10	-1.4692814046951	-19.5444663738317
v1, t2 (observed)	temporalA	Epoch 10	-1.54861221931524	-19.2682759459062
v1, t2 (observed)	temporalA	Epoch 10	-1.5516446369599	-19.4361581455892
v1, t2 (observed)	temporalA	Epoch 10	-1.58553756547973	-19.1732596137223
v1, t2 (observed)	temporalA	Epoch 10	-1.5341519191487	-19.3381246367246
v1, t2 (observed)	temporalA	Epoch 10	-1.71359635387724	-18.9600518625359
v1, t2 (observed)	temporalA	Epoch 10	-1.45738339710568	-19.5781162273205
v1, t2 (observed)	temporalA	Epoch 10	-1.45363339953959	-19.6185797279137
v1, t2 (observed)	temporalA	Epoch 10	-1.57386466972232	-19.1389184749672
v1, t2 (observed)	temporalA	Epoch 10	-1.57363651847929	-19.2127432163613
v1, t2 (observed)	temporalA	Epoch 10	-1.70221322765739	-19.0112949219062
v1, t2 (observed)	temporalA	Epoch 10	-1.6750904668689	-19.016071546027
v1, t2 (observed)	temporalA	Epoch 10	-1.64045509758947	-19.0705710922177
v1, t2 (observed)	temporalA	Epoch 10	-2.52850646916006	-17.9524250481448
v1, t2 (observed)	temporalA	Epoch 10	-1.52801050233749	-19.308820479577
v1, t2 (observed)	temporalA	Epoch 10	-1.60211577072837	-19.2616778211007
v1, t2 (observed)	temporalA	Epoch 10	-1.44801023040137	-19.6222838982236
v1, t2 (observed)	temporalA	Epoch 10	-1.64847342137772	-19.0547691647351
v1, t2 (observed)	temporalA	Epoch 10	-1.57433516260484	-19.1691471233593
v1, t2 (observed)	temporalA	Epoch 10	-1.42225831746607	-19.6166014455252
v1, t2 (observed)	temporalA	Epoch 10	-1.57334032263658	-19.1619963446452
v1, t2 (observed)	temporalA	Epoch 10	-1.46339994407516	-19.618288837225
v1, t2 (observed)	temporalA	Epoch 10	-1.55091567802931	-19.2208937713672
v1, t2 (observed)	temporalA	Epoch 10	-1.52825249307629	-19.2213614696253
v1, t2 (observed)	temporalA	Epoch 10	-1.45366673953631	-19.5510466692018
v1, t2 (observed)	temporalA	Epoch 10	-1.51272886194945	-19.4788964649395
v1, t2 (observed)	temporalA	Epoch 10	-1.45864758135303	-19.6077958414867
v1, t2 (observed)	temporalA	Epoch 10	-1.45103818958645	-19.6242049848316
v1, t2 (observed)	temporalA	Epoch 10	-1.53532990680011	-19.2359109417302
v1, t2 (observed)	temporalA	Epoch 10	-1.44977666645707	-19.6299541707489
v1, t2 (observed)	temporalA	Epoch 10	-1.68311967160162	-19.6532377335247
v1, t2 (observed)	temporalA	Epoch 10	-1.46994486800435	-19.5691272836558
v1, t2 (observed)	temporalA	Epoch 10	-1.56620239129205	-19.2500215200065
v1, t2 (observed)	temporalA	Epoch 10	-1.90853169846286	-18.7357277440656
v1, t2 (observed)	temporalA	Epoch 10	-1.54455805447808	-19.3837769184595
v1, t2 (observed)	temporalA	Epoch 10	-1.63013288203496	-19.2441553588056
v1, t2 (observed)	temporalA	Epoch 10	-1.64583184787183	-19.0506076554375
v1, t2 (observed)	temporalA	Epoch 10	-1.53563113516759	-19.6950314321094
v1, t2 (observed)	temporalA	Epoch 10	-1.43921365302177	-19.6153910958653
v1, t2 (observed)	temporalA	Epoch 10	-1.59080575001626	-19.2815476440629
v1, t2 (observed)	temporalA	Epoch 10	-1.53762071079264	-19.2417156500876
v1, t2 (observed)	temporalA	Epoch 10	-1.6703797981264	-19.0120670384502
v1, t2 (observed)	temporalA	Epoch 10	-1.60636963857873	-19.1379686295716
v1, t2 (observed)	temporalA	Epoch 10	-1.51397950414227	-19.3651618150617
v1, t2 (observed)	temporalA	Epoch 10	-1.75235315120992	-18.9764773605047
v1, t2 (observed)	temporalA	Epoch 10	-1.42828344018732	-19.6453044682847
v1, t2 (observed)	temporalA	Epoch 10	-1.46460613413872	-19.5920102573607
v1, t2 (observed)	temporalA	Epoch 10	-1.92449823003506	-18.7129057439859
v1, t2 (observed)	temporalA	Epoch 10	-1.90799577904345	-18.7369748388715
v1, t2 (observed)	temporalA	Epoch 10	-1.59780723078531	-19.1819454096476
v1, t2 (observed)	temporalA	Epoch 10	-1.56111235901359	-19.3070230460402
v1, t2 (observed)	temporalA	Epoch 10	-1.79614474519022	-18.8717361090148
v1, t2 (observed)	temporalA	Epoch 10	-1.53760799789109	-19.2516916609681
v1, t2 (observed)	temporalA	Epoch 10	-1.44428401444936	-19.6849347098552
v1, t2 (observed)	temporalA	Epoch 10	-1.80744246369577	-20.2212712365569
v1, t2 (observed)	temporalA	Epoch 10	-1.69049130162174	-19.0767993832856
v1, t2 (observed)	temporalA	Epoch 10	-1.7244288303603	-19.0021611858752
v1, t2 (observed)	temporalA	Epoch 10	-1.48362749347379	-19.5978789845681
v1, t2 (observed)	temporalA	Epoch 10	-1.80341738679249	-18.8694480513735
v1, t2 (observed)	temporalA	Epoch 10	-1.52930772784024	-19.584952030174
v1, t2 (observed)	temporalA	Epoch 10	-1.80690770946832	-20.1603659982411
v1, t2 (observed)	temporalA	Epoch 10	-1.50458324634673	-19.3335700348424
v1, t2 (observed)	temporalA	Epoch 10	-1.86433725583952	-20.2785419072549
v1, t2 (observed)	temporalA	Epoch 10	-1.53293186677419	-19.2379191388921
v1, t2 (observed)	temporalA	Epoch 10	-1.78938498729486	-18.9003072073128
v1, t2 (observed)	temporalA	Epoch 10	-1.52251869513592	-19.2198971083815
v1, t2 (observed)	temporalA	Epoch 10	-1.4516804347436	-19.6425968927201
v1, t2 (observed)	temporalA	Epoch 10	-1.64473423447792	-19.0651383787607
v1, t3 (imputed)	temporalA	Epoch 10	-1.89192370358775	-20.2861031049089
v1, t3 (imputed)	temporalA	Epoch 10	-2.0366041174387	-20.2418239190769
v1, t3 (imputed)	temporalA	Epoch 10	-2.04829166391513	-19.9543944044274
v1, t3 (imputed)	temporalA	Epoch 10	-2.07740333212647	-19.8607930151969
v1, t3 (imputed)	temporalA	Epoch 10	-2.11647997079105	-19.8476062110889
v1, t3 (imputed)	temporalA	Epoch 10	-2.11095429402623	-19.6245187014317
v1, t3 (imputed)	temporalA	Epoch 10	-2.10360381761963	-19.8580253866885
v1, t3 (imputed)	temporalA	Epoch 10	-1.93047183589237	-20.3141666621201
v1, t3 (imputed)	temporalA	Epoch 10	-2.08813153245062	-20.2084971650306
v1, t3 (imputed)	temporalA	Epoch 10	-1.86313046662832	-20.2953156491367
v1, t3 (imputed)	temporalA	Epoch 10	-2.04291744978305	-20.0790991202841
v1, t3 (imputed)	temporalA	Epoch 10	-2.1148020840998	-19.7409110102928
v1, t3 (imputed)	temporalA	Epoch 10	-1.86120551751934	-20.2892126430328
v1, t3 (imputed)	temporalA	Epoch 10	-1.89860457359566	-20.3109192278866
v1, t3 (imputed)	temporalA	Epoch 10	-1.98592822792402	-20.1328021601586
v1, t3 (imputed)	temporalA	Epoch 10	-2.04047361772731	-20.2142396149772
v1, t3 (imputed)	temporalA	Epoch 10	-2.05080073275038	-20.2421884955459
v1, t3 (imputed)	temporalA	Epoch 10	-1.85897952792924	-20.3160265909176
v1, t3 (imputed)	temporalA	Epoch 10	-1.88683622987982	-20.2937603111894
v1, t3 (imputed)	temporalA	Epoch 10	-1.93514418179452	-20.1984887392672
v1, t3 (imputed)	temporalA	Epoch 10	-1.88814101246813	-20.2776881996763
v1, t3 (imputed)	temporalA	Epoch 10	-1.88493546477609	-20.3169605502116
v1, t3 (imputed)	temporalA	Epoch 10	-2.01744662857621	-20.1794406050815
v1, t3 (imputed)	temporalA	Epoch 10	-2.06195525766104	-20.1205620391884
v1, t3 (imputed)	temporalA	Epoch 10	-1.88596455043514	-18.7724718700458
v1, t3 (imputed)	temporalA	Epoch 10	-2.04471870925315	-20.2148711178641
v1, t3 (imputed)	temporalA	Epoch 10	-1.88894996770783	-20.3146744542895
v1, t3 (imputed)	temporalA	Epoch 10	-1.90595325674141	-20.0196208521364
v1, t3 (imputed)	temporalA	Epoch 10	-2.09275690301597	-19.7934921164218
v1, t3 (imputed)	temporalA	Epoch 10	-1.96158886762831	-20.1946948736296
v1, t3 (imputed)	temporalA	Epoch 10	-1.88777630394835	-20.2634024161639
v1, t3 (imputed)	temporalA	Epoch 10	-1.92906533591241	-20.2011860584131
v1, t3 (imputed)	temporalA	Epoch 10	-1.88490591534011	-20.318834473757
v1, t3 (imputed)	temporalA	Epoch 10	-2.02762358642881	-20.1166530344947
v1, t3 (imputed)	temporalA	Epoch 10	-2.10045485672435	-19.8553788285906
v1, t3 (imputed)	temporalA	Epoch 10	-2.02294484319196	-20.2062733973509
v1, t3 (imputed)	temporalA	Epoch 10	-2.00174708431675	-20.1862445824275
v1, t3 (imputed)	temporalA	Epoch 10	-2.01373192727434	-20.2209157090935
v1, t3 (imputed)	temporalA	Epoch 10	-1.96232114220108	-20.1398215701062
v1, t3 (imputed)	temporalA	Epoch 10	-2.04685828916809	-20.2527408996129
v1, t3 (imputed)	temporalA	Epoch 10	-2.07449472027432	-20.1650037785338
v1, t3 (imputed)	temporalA	Epoch 10	-1.91896559116429	-20.1980279296594
v1, t3 (imputed)	temporalA	Epoch 10	-2.0313334285303	-20.0413904760349
v1, t3 (imputed)	temporalA	Epoch 10	-1.94290115799059	-20.1512424708984
v1, t3 (imputed)	temporalA	Epoch 10	-2.05492337253111	-20.1594434641882
v1, t3 (imputed)	temporalA	Epoch 10	-1.93209495812363	-20.2578236776627
v1, t3 (imputed)	temporalA	Epoch 10	-2.03224248839457	-20.2334746366779
v1, t3 (imputed)	temporalA	Epoch 10	-1.88660645378297	-20.2759767250623
v1, t3 (imputed)	temporalA	Epoch 10	-2.02592590004053	-20.2479942528633
v1, t3 (imputed)	temporalA	Epoch 10	-1.88953436861716	-20.2863087071568
v1, t3 (imputed)	temporalA	Epoch 10	-2.10657733067729	-19.6103292929549
v1, t3 (imputed)	temporalA	Epoch 10	-2.02586837857533	-20.2402023471535
v1, t3 (imputed)	temporalA	Epoch 10	-1.89179175537953	-20.2676104737781
v1, t3 (imputed)	temporalA	Epoch 10	-2.1164838668474	-19.7407443206729
v1, t3 (imputed)	temporalA	Epoch 10	-2.09075990966592	-19.8914011914705
v1, t3 (imputed)	temporalA	Epoch 10	-2.12675103882423	-19.7056610702677
v1, t3 (imputed)	temporalA	Epoch 10	-1.9269788131034	-20.2444907630029
v1, t3 (imputed)	temporalA	Epoch 10	-2.01717250840953	-20.326613660378
v1, t3 (imputed)	temporalA	Epoch 10	-2.0387205775755	-20.1135765414215
v1, t3 (imputed)	temporalA	Epoch 10	-2.09533355914105	-19.8923243489835
v1, t3 (imputed)	temporalA	Epoch 10	-1.92419157602584	-19.9832155994265
v1, t3 (imputed)	temporalA	Epoch 10	-2.0700218049435	-20.1805925318664
v1, t3 (imputed)	temporalA	Epoch 10	-2.01299897440771	-20.1577077107334
v1, t3 (imputed)	temporalA	Epoch 10	-2.11556717085555	-19.842002384121
v1, t3 (imputed)	temporalA	Epoch 10	-2.10611292536763	-19.827794289129
v1, t3 (imputed)	temporalA	Epoch 10	-2.06391287212405	-20.2277288390507
v1, t3 (imputed)	temporalA	Epoch 10	-2.11065664449338	-19.6243215365108
v1, t3 (imputed)	temporalA	Epoch 10	-1.85340100478629	-20.3325308903229
v1, t3 (imputed)	temporalA	Epoch 10	-1.82691992931365	-20.3164466355805
v1, t3 (imputed)	temporalA	Epoch 10	-2.01468330482099	-20.2164328245946
v1, t3 (imputed)	temporalA	Epoch 10	-2.09488420742845	-19.9072136196342
v1, t3 (imputed)	temporalA	Epoch 10	-2.0382121436067	-20.1381400737717
v1, t3 (imputed)	temporalA	Epoch 10	-1.90970443970267	-20.1120637724755
v1, t3 (imputed)	temporalA	Epoch 10	-2.11467590172525	-19.6033870134928
v1, t3 (imputed)	temporalA	Epoch 10	-1.9054711822916	-20.3050271062508
v1, t3 (imputed)	temporalA	Epoch 10	-1.87970123890367	-20.3157074692309
v1, t3 (imputed)	temporalA	Epoch 10	-1.85965642498688	-20.2962249116026
v1, t3 (imputed)	temporalA	Epoch 10	-1.86888091210541	-20.295344211643
v1, t3 (imputed)	temporalA	Epoch 10	-2.10462495253368	-19.6847996976181
v1, t3 (imputed)	temporalA	Epoch 10	-2.01387199397636	-19.5520428530059
v1, t3 (imputed)	temporalA	Epoch 10	-1.99102668862723	-20.1531988812457
v1, t3 (imputed)	temporalA	Epoch 10	-2.11246141152272	-19.5937375495899
v1, t3 (imputed)	temporalA	Epoch 10	-2.04572842806789	-20.1293819706474
v1, t3 (imputed)	temporalA	Epoch 10	-1.94093882870379	-20.231826342359
v1, t3 (imputed)	temporalA	Epoch 10	-2.11653255346988	-19.7656530018176
v1, t3 (imputed)	temporalA	Epoch 10	-2.02582120262383	-20.2388540501141
v1, t3 (imputed)	temporalA	Epoch 10	-2.009881672914	-20.2414929972118
v1, t3 (imputed)	temporalA	Epoch 10	-1.85087589720865	-20.3368799975512
v1, t3 (imputed)	temporalA	Epoch 10	-1.91534324099788	-20.2010468410673
v1, t3 (imputed)	temporalA	Epoch 10	-1.9147260823233	-20.2664879724781
v1, t3 (imputed)	temporalA	Epoch 10	-2.06268734787053	-20.2586371531377
v1, t3 (imputed)	temporalA	Epoch 10	-1.87916547036049	-20.3284744273264
v1, t3 (imputed)	temporalA	Epoch 10	-1.86973206498351	-19.9419642332058
v1, t3 (imputed)	temporalA	Epoch 10	-2.11352013223507	-19.6192871746378
v1, t3 (imputed)	temporalA	Epoch 10	-2.10445124814402	-19.8636573340825
v1, t3 (imputed)	temporalA	Epoch 10	-1.88456553794898	-20.1939380741704
v1, t3 (imputed)	temporalA	Epoch 10	-2.0513391298456	-20.1002443654665
v1, t3 (imputed)	temporalA	Epoch 10	-2.11235447150244	-19.8766802187224
v1, t1 (observed)	temporalA	Epoch 100	10.7558785439348	3.24154077231051
v1, t1 (observed)	temporalA	Epoch 100	10.6889427195667	3.40319995759549
v1, t1 (observed)	temporalA	Epoch 100	10.7477256528846	3.0333195364929
v1, t1 (observed)	temporalA	Epoch 100	10.7065020669635	3.72758931400235
v1, t1 (observed)	temporalA	Epoch 100	10.3950010558304	2.42170350583643
v1, t1 (observed)	temporalA	Epoch 100	10.2665524239434	1.72160974540139
v1, t1 (observed)	temporalA	Epoch 100	10.2412718823184	1.78405232678645
v1, t1 (observed)	temporalA	Epoch 100	10.5945327263287	3.56747857346577
v1, t1 (observed)	temporalA	Epoch 100	10.3228813893222	1.84645038227186
v1, t1 (observed)	temporalA	Epoch 100	10.6480194757984	2.5554197336963
v1, t1 (observed)	temporalA	Epoch 100	10.5210244211817	2.32777495120227
v1, t1 (observed)	temporalA	Epoch 100	10.4322300324862	2.31719085258107
v1, t1 (observed)	temporalA	Epoch 100	10.6767400985448	2.96432036323881
v1, t1 (observed)	temporalA	Epoch 100	10.5642119556844	3.62749211444005
v1, t1 (observed)	temporalA	Epoch 100	10.4629825743356	2.16464461346632
v1, t1 (observed)	temporalA	Epoch 100	10.7546539190613	2.95218791107391
v1, t1 (observed)	temporalA	Epoch 100	10.7777540488379	3.04877551836952
v1, t1 (observed)	temporalA	Epoch 100	10.7573959893722	3.53814433943577
v1, t1 (observed)	temporalA	Epoch 100	10.6861426851248	3.49796853382084
v1, t1 (observed)	temporalA	Epoch 100	10.4591717618822	2.16333934146863
v1, t1 (observed)	temporalA	Epoch 100	10.7881498459745	3.3322910137897
v1, t1 (observed)	temporalA	Epoch 100	10.5789702317486	3.49724106383825
v1, t1 (observed)	temporalA	Epoch 100	10.759018464836	2.96736896933737
v1, t1 (observed)	temporalA	Epoch 100	10.7700394518945	3.02202994565522
v1, t1 (observed)	temporalA	Epoch 100	10.6781460844533	3.48990147141208
v1, t1 (observed)	temporalA	Epoch 100	10.5478717662291	3.3492176896046
v1, t1 (observed)	temporalA	Epoch 100	10.7957239031934	3.29419485546368
v1, t1 (observed)	temporalA	Epoch 100	10.8106826770898	3.12862205968124
v1, t1 (observed)	temporalA	Epoch 100	10.5122898840559	2.23684024573613
v1, t1 (observed)	temporalA	Epoch 100	10.7749299414188	3.05303046119059
v1, t1 (observed)	temporalA	Epoch 100	11.2679763156332	4.29135724902953
v1, t1 (observed)	temporalA	Epoch 100	10.6645650592028	2.70842684222837
v1, t1 (observed)	temporalA	Epoch 100	10.7274931592824	3.16616164146855
v1, t1 (observed)	temporalA	Epoch 100	10.7483639480501	3.21869440155875
v1, t1 (observed)	temporalA	Epoch 100	10.8268889397919	3.22524046828433
v1, t1 (observed)	temporalA	Epoch 100	10.7660458397281	3.04768062126754
v1, t1 (observed)	temporalA	Epoch 100	10.745413798742	3.5191930948703
v1, t1 (observed)	temporalA	Epoch 100	10.6982331330112	3.60492062421055
v1, t1 (observed)	temporalA	Epoch 100	10.3704781588505	1.96162362638934
v1, t1 (observed)	temporalA	Epoch 100	10.4219321409484	2.63638315015585
v1, t1 (observed)	temporalA	Epoch 100	10.6751982384944	3.51996095075975
v1, t1 (observed)	temporalA	Epoch 100	10.2839401095949	1.73693453689733
v1, t1 (observed)	temporalA	Epoch 100	10.6457755496769	3.7064210807254
v1, t1 (observed)	temporalA	Epoch 100	10.6774118483311	2.91595388711018
v1, t1 (observed)	temporalA	Epoch 100	10.6888960911652	3.50463194103742
v1, t1 (observed)	temporalA	Epoch 100	10.598815234449	3.50884932350281
v1, t1 (observed)	temporalA	Epoch 100	10.4747330425134	2.24855211688094
v1, t1 (observed)	temporalA	Epoch 100	10.4690918161578	2.11741260880739
v1, t1 (observed)	temporalA	Epoch 100	10.7198821602827	2.93137972368909
v1, t1 (observed)	temporalA	Epoch 100	10.9687102898683	4.03886256374471
v1, t1 (observed)	temporalA	Epoch 100	10.3992635194525	2.05653049170309
v1, t1 (observed)	temporalA	Epoch 100	10.7943146977286	3.35050295589876
v1, t1 (observed)	temporalA	Epoch 100	10.7667409482734	3.03451084453168
v1, t1 (observed)	temporalA	Epoch 100	10.5507645586867	2.27484590969896
v1, t1 (observed)	temporalA	Epoch 100	10.6748509455155	2.7249964176136
v1, t1 (observed)	temporalA	Epoch 100	9.96522264802356	1.18283083009174
v1, t1 (observed)	temporalA	Epoch 100	10.7953189898765	3.33477213918072
v1, t1 (observed)	temporalA	Epoch 100	10.5160764183567	3.2078809196462
v1, t1 (observed)	temporalA	Epoch 100	10.7586200677237	3.20232729489293
v1, t1 (observed)	temporalA	Epoch 100	10.5008559571478	2.32476753968589
v1, t1 (observed)	temporalA	Epoch 100	10.4425086090072	2.09738387787487
v1, t1 (observed)	temporalA	Epoch 100	10.7474658885272	2.9611618661383
v1, t1 (observed)	temporalA	Epoch 100	10.6630572422916	3.51813284081785
v1, t1 (observed)	temporalA	Epoch 100	10.4801287675594	2.10876863923173
v1, t1 (observed)	temporalA	Epoch 100	10.4552204036717	2.14296210812441
v1, t1 (observed)	temporalA	Epoch 100	9.93271514823209	1.07680332856441
v1, t1 (observed)	temporalA	Epoch 100	10.4158137002803	2.04082433899094
v1, t1 (observed)	temporalA	Epoch 100	10.6956010160189	3.76218122429401
v1, t1 (observed)	temporalA	Epoch 100	10.7901075949545	3.33381096533649
v1, t1 (observed)	temporalA	Epoch 100	10.7223014943217	3.50746624345133
v1, t1 (observed)	temporalA	Epoch 100	10.3101224436095	1.85720124767989
v1, t1 (observed)	temporalA	Epoch 100	10.8116781634768	3.18430610633933
v1, t1 (observed)	temporalA	Epoch 100	10.6848985283236	3.49308168431751
v1, t1 (observed)	temporalA	Epoch 100	10.4528411351731	2.23211569548386
v1, t1 (observed)	temporalA	Epoch 100	10.4963239695763	2.52305500257406
v1, t1 (observed)	temporalA	Epoch 100	10.8340203640045	3.85645093687601
v1, t1 (observed)	temporalA	Epoch 100	10.7335058194046	2.95968195613896
v1, t1 (observed)	temporalA	Epoch 100	10.2952614212412	1.79396549803213
v1, t1 (observed)	temporalA	Epoch 100	8.95595296805894	2.87367566208275
v1, t1 (observed)	temporalA	Epoch 100	10.2096124550299	1.64868166216712
v1, t1 (observed)	temporalA	Epoch 100	11.4146287037761	4.367863447113
v1, t1 (observed)	temporalA	Epoch 100	10.2945507070772	1.7698572973095
v1, t1 (observed)	temporalA	Epoch 100	10.4748022484356	2.3976654812017
v1, t1 (observed)	temporalA	Epoch 100	10.5550263523164	3.41186958758636
v1, t1 (observed)	temporalA	Epoch 100	10.6557085872547	2.88628112210122
v1, t1 (observed)	temporalA	Epoch 100	10.4714890148286	2.31900642566851
v1, t1 (observed)	temporalA	Epoch 100	10.274033376821	2.31340579223898
v1, t1 (observed)	temporalA	Epoch 100	10.8300624240813	3.15840035297091
v1, t1 (observed)	temporalA	Epoch 100	10.743371488226	2.95539149531333
v1, t1 (observed)	temporalA	Epoch 100	10.7900776381581	3.3653172613196
v1, t1 (observed)	temporalA	Epoch 100	10.7910341092758	3.32590208030415
v1, t1 (observed)	temporalA	Epoch 100	10.7319541168752	2.97891681938011
v1, t1 (observed)	temporalA	Epoch 100	10.4627489421039	2.13254183682589
v1, t1 (observed)	temporalA	Epoch 100	10.2415528130485	1.59626279875431
v1, t1 (observed)	temporalA	Epoch 100	9.88327720857982	1.00718027582688
v1, t1 (observed)	temporalA	Epoch 100	10.7753621024959	3.22458429797546
v1, t1 (observed)	temporalA	Epoch 100	10.7190175157966	3.5284156848175
v1, t1 (observed)	temporalA	Epoch 100	10.3994826068167	2.06554464585389
v1, t2 (observed)	temporalA	Epoch 100	10.3785026219272	3.90474049930479
v1, t2 (observed)	temporalA	Epoch 100	11.292474085955	4.32128518898473
v1, t2 (observed)	temporalA	Epoch 100	9.06217974002614	3.49055796234178
v1, t2 (observed)	temporalA	Epoch 100	9.05026038626361	3.31734760698236
v1, t2 (observed)	temporalA	Epoch 100	9.15083886864798	3.21097828523782
v1, t2 (observed)	temporalA	Epoch 100	9.04721183857237	2.64602429363494
v1, t2 (observed)	temporalA	Epoch 100	9.08054655604391	3.52277325593645
v1, t2 (observed)	temporalA	Epoch 100	10.3684867857388	3.98962300774766
v1, t2 (observed)	temporalA	Epoch 100	10.3772134327115	3.98490091650461
v1, t2 (observed)	temporalA	Epoch 100	9.27126395973604	3.68822083795183
v1, t2 (observed)	temporalA	Epoch 100	8.98190515607568	2.54165680707173
v1, t2 (observed)	temporalA	Epoch 100	10.1262346112724	3.99253996656493
v1, t2 (observed)	temporalA	Epoch 100	10.3783295065005	3.98692068435585
v1, t2 (observed)	temporalA	Epoch 100	9.0386597231465	3.32385720464054
v1, t2 (observed)	temporalA	Epoch 100	9.03857285891139	3.47086641120653
v1, t2 (observed)	temporalA	Epoch 100	8.99463780716058	3.08847710584664
v1, t2 (observed)	temporalA	Epoch 100	10.4213895564295	3.79740523612646
v1, t2 (observed)	temporalA	Epoch 100	10.8884889848116	4.13709373524659
v1, t2 (observed)	temporalA	Epoch 100	11.6525040098618	4.43040416634014
v1, t2 (observed)	temporalA	Epoch 100	10.6135878460018	3.88710999111604
v1, t2 (observed)	temporalA	Epoch 100	9.18987971191749	3.67515379713816
v1, t2 (observed)	temporalA	Epoch 100	9.30334568419123	3.31980410098203
v1, t2 (observed)	temporalA	Epoch 100	10.2714483657115	3.97757495782257
v1, t2 (observed)	temporalA	Epoch 100	10.4222078746949	3.80727161819367
v1, t2 (observed)	temporalA	Epoch 100	9.18396416380654	3.66595513097549
v1, t2 (observed)	temporalA	Epoch 100	10.0881801034907	3.70891115267717
v1, t2 (observed)	temporalA	Epoch 100	11.0598645033421	4.10082340173314
v1, t2 (observed)	temporalA	Epoch 100	9.1971539148572	3.67720866476849
v1, t2 (observed)	temporalA	Epoch 100	8.9839446719556	3.21868585229034
v1, t2 (observed)	temporalA	Epoch 100	9.80862936545631	3.84856157403819
v1, t2 (observed)	temporalA	Epoch 100	10.4739287149997	4.0049929596097
v1, t2 (observed)	temporalA	Epoch 100	8.90981515273761	3.12348202303071
v1, t2 (observed)	temporalA	Epoch 100	9.07275144439072	3.12283225565281
v1, t2 (observed)	temporalA	Epoch 100	9.21925413294297	3.70113595108004
v1, t2 (observed)	temporalA	Epoch 100	9.07569804066205	3.15642735185284
v1, t2 (observed)	temporalA	Epoch 100	9.05662337443482	3.3155505547693
v1, t2 (observed)	temporalA	Epoch 100	11.0922742331497	4.24406245262632
v1, t2 (observed)	temporalA	Epoch 100	9.2863427342087	3.3412287856843
v1, t2 (observed)	temporalA	Epoch 100	9.07729025493453	3.30798526351841
v1, t2 (observed)	temporalA	Epoch 100	8.97136311848245	2.95392551225349
v1, t2 (observed)	temporalA	Epoch 100	10.4116159101982	3.86336440518
v1, t2 (observed)	temporalA	Epoch 100	8.96308775723825	2.99665644317937
v1, t2 (observed)	temporalA	Epoch 100	9.27590639221994	3.71339736566605
v1, t2 (observed)	temporalA	Epoch 100	9.21001746027198	3.6771864703802
v1, t2 (observed)	temporalA	Epoch 100	10.289196706543	3.97924997487588
v1, t2 (observed)	temporalA	Epoch 100	9.51766395536863	3.51472219016389
v1, t2 (observed)	temporalA	Epoch 100	11.40339052528	4.3618454194998
v1, t2 (observed)	temporalA	Epoch 100	9.9647032699232	3.58489094490361
v1, t2 (observed)	temporalA	Epoch 100	8.99002038595195	3.34920328245064
v1, t2 (observed)	temporalA	Epoch 100	10.4228323429689	3.77949657571226
v1, t2 (observed)	temporalA	Epoch 100	8.94632688921205	2.76390547969695
v1, t2 (observed)	temporalA	Epoch 100	10.7254193630373	4.11153762858655
v1, t2 (observed)	temporalA	Epoch 100	11.0694565606902	4.21627065731444
v1, t2 (observed)	temporalA	Epoch 100	10.1963196447606	3.98669255763592
v1, t2 (observed)	temporalA	Epoch 100	10.0380227981805	3.65941201349445
v1, t2 (observed)	temporalA	Epoch 100	10.1941473129594	3.98146595879485
v1, t2 (observed)	temporalA	Epoch 100	10.2781083257452	3.81097057333164
v1, t2 (observed)	temporalA	Epoch 100	9.3436034043337	3.36320915900817
v1, t2 (observed)	temporalA	Epoch 100	11.7147304866175	4.44408040811514
v1, t2 (observed)	temporalA	Epoch 100	11.0618983665362	4.23617254295723
v1, t2 (observed)	temporalA	Epoch 100	9.24460220313088	3.70655993800384
v1, t2 (observed)	temporalA	Epoch 100	9.33344530237011	3.36017096010865
v1, t2 (observed)	temporalA	Epoch 100	10.4939590464721	3.7575581246779
v1, t2 (observed)	temporalA	Epoch 100	10.2809405338228	3.95378245467852
v1, t2 (observed)	temporalA	Epoch 100	8.9806120733532	3.30508245451222
v1, t2 (observed)	temporalA	Epoch 100	9.02943934379688	3.36420516129653
v1, t2 (observed)	temporalA	Epoch 100	8.94291279296331	3.1695614580483
v1, t2 (observed)	temporalA	Epoch 100	9.47511272000069	3.76621844647469
v1, t2 (observed)	temporalA	Epoch 100	11.0585421236585	4.11409599664392
v1, t2 (observed)	temporalA	Epoch 100	10.3361290966717	3.98842519273179
v1, t2 (observed)	temporalA	Epoch 100	9.3502277001325	3.75493734901023
v1, t2 (observed)	temporalA	Epoch 100	8.93588487264219	2.67410889055686
v1, t2 (observed)	temporalA	Epoch 100	8.94690569878383	2.9408781902122
v1, t2 (observed)	temporalA	Epoch 100	9.1023392202033	3.18151038411399
v1, t2 (observed)	temporalA	Epoch 100	8.99253556138502	3.02015640201991
v1, t2 (observed)	temporalA	Epoch 100	11.1576102118773	4.27724951989795
v1, t2 (observed)	temporalA	Epoch 100	10.7021813121691	3.9597082860113
v1, t2 (observed)	temporalA	Epoch 100	8.95891246190881	2.89497189594659
v1, t2 (observed)	temporalA	Epoch 100	9.05736903175376	3.42711597514167
v1, t2 (observed)	temporalA	Epoch 100	8.96370318339672	2.85313486491636
v1, t2 (observed)	temporalA	Epoch 100	10.078803639455	3.95199551497821
v1, t2 (observed)	temporalA	Epoch 100	9.05606496694469	2.61661205304133
v1, t2 (observed)	temporalA	Epoch 100	8.94110999239648	2.83184568804876
v1, t2 (observed)	temporalA	Epoch 100	10.0576912428887	3.69895020704562
v1, t2 (observed)	temporalA	Epoch 100	12.7782662587667	4.55628925768224
v1, t2 (observed)	temporalA	Epoch 100	10.1034387038752	3.74927249446294
v1, t2 (observed)	temporalA	Epoch 100	9.13291030656388	3.34575974804076
v1, t2 (observed)	temporalA	Epoch 100	9.43560249312846	3.44797581277323
v1, t2 (observed)	temporalA	Epoch 100	9.05340572809652	3.50314625162016
v1, t2 (observed)	temporalA	Epoch 100	11.7248089414494	4.4368684705936
v1, t2 (observed)	temporalA	Epoch 100	11.6223089070998	4.40763385465322
v1, t2 (observed)	temporalA	Epoch 100	9.23587489987376	3.36358973746324
v1, t2 (observed)	temporalA	Epoch 100	12.9917557557126	4.59797628228771
v1, t2 (observed)	temporalA	Epoch 100	10.2717567379246	3.96687312449515
v1, t2 (observed)	temporalA	Epoch 100	8.91294256021357	2.72464146958512
v1, t2 (observed)	temporalA	Epoch 100	8.93746343053184	2.86877740159236
v1, t2 (observed)	temporalA	Epoch 100	10.1546771286067	3.96900438985708
v1, t2 (observed)	temporalA	Epoch 100	8.89207350661937	2.696584607279
v1, t3 (imputed)	temporalA	Epoch 100	12.0490874398285	4.44226460723976
v1, t3 (imputed)	temporalA	Epoch 100	11.3347642592691	4.33207382644285
v1, t3 (imputed)	temporalA	Epoch 100	11.1312469007974	3.91535036334509
v1, t3 (imputed)	temporalA	Epoch 100	11.0865179046552	3.66354096240247
v1, t3 (imputed)	temporalA	Epoch 100	11.09440001732	3.69366187301628
v1, t3 (imputed)	temporalA	Epoch 100	11.1673832199324	3.97356582360949
v1, t3 (imputed)	temporalA	Epoch 100	11.2053347625243	3.79276704501552
v1, t3 (imputed)	temporalA	Epoch 100	12.1510894163555	4.45270651995524
v1, t3 (imputed)	temporalA	Epoch 100	10.9056716654934	3.92043262133234
v1, t3 (imputed)	temporalA	Epoch 100	12.825172271215	4.56086206428515
v1, t3 (imputed)	temporalA	Epoch 100	11.2481475107695	4.20079187655853
v1, t3 (imputed)	temporalA	Epoch 100	10.9744008468074	3.34269083049286
v1, t3 (imputed)	temporalA	Epoch 100	12.2396538295857	4.46269744156575
v1, t3 (imputed)	temporalA	Epoch 100	11.6889894518467	4.45832577188294
v1, t3 (imputed)	temporalA	Epoch 100	11.2910624343409	4.30489084525004
v1, t3 (imputed)	temporalA	Epoch 100	11.3932719084907	4.36188173638689
v1, t3 (imputed)	temporalA	Epoch 100	11.4185273618565	4.36718064203595
v1, t3 (imputed)	temporalA	Epoch 100	12.8228132287151	4.56658349982348
v1, t3 (imputed)	temporalA	Epoch 100	12.3715754164035	4.51376675581497
v1, t3 (imputed)	temporalA	Epoch 100	12.1797442373219	4.46219559996774
v1, t3 (imputed)	temporalA	Epoch 100	11.7713648175545	4.44931431086475
v1, t3 (imputed)	temporalA	Epoch 100	12.7107201802037	4.51897533337343
v1, t3 (imputed)	temporalA	Epoch 100	11.1379348366369	3.97834139092914
v1, t3 (imputed)	temporalA	Epoch 100	11.2726114740629	4.28044355119097
v1, t3 (imputed)	temporalA	Epoch 100	10.2691388944645	1.6706125121278
v1, t3 (imputed)	temporalA	Epoch 100	12.1366721143277	4.45754157659559
v1, t3 (imputed)	temporalA	Epoch 100	11.7627447107812	4.45409661440105
v1, t3 (imputed)	temporalA	Epoch 100	11.7683765609703	4.45055065504569
v1, t3 (imputed)	temporalA	Epoch 100	11.1502153251629	4.10049724768858
v1, t3 (imputed)	temporalA	Epoch 100	11.6292762588736	4.44582372117137
v1, t3 (imputed)	temporalA	Epoch 100	12.0933136571964	4.45074943456547
v1, t3 (imputed)	temporalA	Epoch 100	11.2583679627376	4.21459428705731
v1, t3 (imputed)	temporalA	Epoch 100	12.7987888586023	4.56086505382833
v1, t3 (imputed)	temporalA	Epoch 100	11.2353169169427	4.20147292358331
v1, t3 (imputed)	temporalA	Epoch 100	11.1137533313538	3.8338533462063
v1, t3 (imputed)	temporalA	Epoch 100	11.6531409037925	4.44651981188863
v1, t3 (imputed)	temporalA	Epoch 100	12.1564431598908	4.45664210190303
v1, t3 (imputed)	temporalA	Epoch 100	11.4294207965858	4.37399381530304
v1, t3 (imputed)	temporalA	Epoch 100	11.2220056513591	4.18855396323684
v1, t3 (imputed)	temporalA	Epoch 100	11.5529763185889	4.42627585068225
v1, t3 (imputed)	temporalA	Epoch 100	10.8577408639816	3.96002303249447
v1, t3 (imputed)	temporalA	Epoch 100	11.8871976353029	4.45074920835687
v1, t3 (imputed)	temporalA	Epoch 100	11.1198532049399	4.12853848485175
v1, t3 (imputed)	temporalA	Epoch 100	11.3258824517635	4.30018561379446
v1, t3 (imputed)	temporalA	Epoch 100	11.3218920348008	4.27600464561491
v1, t3 (imputed)	temporalA	Epoch 100	11.7469395135309	4.48871440837803
v1, t3 (imputed)	temporalA	Epoch 100	11.3106957655987	4.31357990558484
v1, t3 (imputed)	temporalA	Epoch 100	12.2703823732015	4.45664922358443
v1, t3 (imputed)	temporalA	Epoch 100	11.53975007907	4.41586703793245
v1, t3 (imputed)	temporalA	Epoch 100	12.1626108422691	4.45819143782909
v1, t3 (imputed)	temporalA	Epoch 100	10.9226628201935	2.34301210346886
v1, t3 (imputed)	temporalA	Epoch 100	11.5548069161028	4.42667545386096
v1, t3 (imputed)	temporalA	Epoch 100	12.2065824532058	4.46865569914365
v1, t3 (imputed)	temporalA	Epoch 100	11.0905335152875	3.78900302371595
v1, t3 (imputed)	temporalA	Epoch 100	11.0257631457726	3.68697703563573
v1, t3 (imputed)	temporalA	Epoch 100	10.9707408331651	3.48014264526508
v1, t3 (imputed)	temporalA	Epoch 100	12.7316045638631	4.54382117543482
v1, t3 (imputed)	temporalA	Epoch 100	12.1929184609582	4.4860808819545
v1, t3 (imputed)	temporalA	Epoch 100	11.5788851236375	4.43625482393529
v1, t3 (imputed)	temporalA	Epoch 100	10.9778107525523	3.4974068137525
v1, t3 (imputed)	temporalA	Epoch 100	11.3162580185747	4.33227699109269
v1, t3 (imputed)	temporalA	Epoch 100	11.4069261636534	4.36869511323051
v1, t3 (imputed)	temporalA	Epoch 100	11.2237704686042	4.15764349247037
v1, t3 (imputed)	temporalA	Epoch 100	11.1472636258735	3.91845894655752
v1, t3 (imputed)	temporalA	Epoch 100	10.8826207467345	2.81043112335174
v1, t3 (imputed)	temporalA	Epoch 100	11.0418913006749	4.06718627656142
v1, t3 (imputed)	temporalA	Epoch 100	10.930897764068	2.24967171628515
v1, t3 (imputed)	temporalA	Epoch 100	12.2764033073979	4.47295629928825
v1, t3 (imputed)	temporalA	Epoch 100	12.9052601335058	4.58168416034251
v1, t3 (imputed)	temporalA	Epoch 100	11.5921528656756	4.44010839162736
v1, t3 (imputed)	temporalA	Epoch 100	11.1823718401741	3.88357791897927
v1, t3 (imputed)	temporalA	Epoch 100	11.4122185187801	4.35722939593603
v1, t3 (imputed)	temporalA	Epoch 100	11.3112080084149	4.29110707407169
v1, t3 (imputed)	temporalA	Epoch 100	10.8648308763659	2.55052717364724
v1, t3 (imputed)	temporalA	Epoch 100	12.2858897803441	4.47163569215833
v1, t3 (imputed)	temporalA	Epoch 100	12.7669128395346	4.55179652047735
v1, t3 (imputed)	temporalA	Epoch 100	12.2344721267082	4.46617659212873
v1, t3 (imputed)	temporalA	Epoch 100	12.8776998161605	4.57680673449342
v1, t3 (imputed)	temporalA	Epoch 100	10.9148255306494	2.60246751501672
v1, t3 (imputed)	temporalA	Epoch 100	10.5830638810437	2.33869579249405
v1, t3 (imputed)	temporalA	Epoch 100	11.1997373625041	4.18316042597107
v1, t3 (imputed)	temporalA	Epoch 100	10.878087394421	2.34139487429438
v1, t3 (imputed)	temporalA	Epoch 100	11.1598958227347	3.90705443621743
v1, t3 (imputed)	temporalA	Epoch 100	11.6424555203195	4.45597084696192
v1, t3 (imputed)	temporalA	Epoch 100	10.9259009002212	2.57348335474781
v1, t3 (imputed)	temporalA	Epoch 100	12.2861184049017	4.48633278029551
v1, t3 (imputed)	temporalA	Epoch 100	11.3724627317794	4.32739545291863
v1, t3 (imputed)	temporalA	Epoch 100	12.7827242268228	4.55470123027907
v1, t3 (imputed)	temporalA	Epoch 100	11.6127316859752	4.44209726605075
v1, t3 (imputed)	temporalA	Epoch 100	12.2082193872326	4.46949775525402
v1, t3 (imputed)	temporalA	Epoch 100	12.1704951783617	4.46478035983787
v1, t3 (imputed)	temporalA	Epoch 100	12.1414253896064	4.45776734652933
v1, t3 (imputed)	temporalA	Epoch 100	11.3158646221109	4.33402667155156
v1, t3 (imputed)	temporalA	Epoch 100	10.9183014819165	2.26508211649143
v1, t3 (imputed)	temporalA	Epoch 100	11.156871234156	4.08222645350598
v1, t3 (imputed)	temporalA	Epoch 100	11.3280581526874	4.32184824677238
v1, t3 (imputed)	temporalA	Epoch 100	11.1554789266957	4.01995718362882
v1, t3 (imputed)	temporalA	Epoch 100	11.5517790882916	4.42636343252218
v1, t1 (observed)	temporalA	Epoch 150	-4.31060522564319	-5.75629796483155
v1, t1 (observed)	temporalA	Epoch 150	-4.62521849396688	-5.8130147290866
v1, t1 (observed)	temporalA	Epoch 150	-4.3542395203666	-5.56191529363825
v1, t1 (observed)	temporalA	Epoch 150	-4.56238349760114	-6.16827159101073
v1, t1 (observed)	temporalA	Epoch 150	-4.04277192343605	-4.49135827959014
v1, t1 (observed)	temporalA	Epoch 150	-4.27141829657367	-3.22896026744878
v1, t1 (observed)	temporalA	Epoch 150	-4.54044964039782	-3.73853377577617
v1, t1 (observed)	temporalA	Epoch 150	-4.3691736432987	-6.05247590959708
v1, t1 (observed)	temporalA	Epoch 150	-3.8306247717196	-3.45478796267044
v1, t1 (observed)	temporalA	Epoch 150	-4.41724705768647	-4.88832265126909
v1, t1 (observed)	temporalA	Epoch 150	-4.48907693086205	-4.41663336210368
v1, t1 (observed)	temporalA	Epoch 150	-3.94541983092858	-3.97309874211104
v1, t1 (observed)	temporalA	Epoch 150	-5.20156929866015	-6.01655377034374
v1, t1 (observed)	temporalA	Epoch 150	-4.29714509074584	-5.71492140596751
v1, t1 (observed)	temporalA	Epoch 150	-3.73405852328501	-4.05117390452097
v1, t1 (observed)	temporalA	Epoch 150	-4.09026187615016	-4.57317646189242
v1, t1 (observed)	temporalA	Epoch 150	-4.38678637205938	-4.83670386369522
v1, t1 (observed)	temporalA	Epoch 150	-4.28536207083445	-6.09311241730803
v1, t1 (observed)	temporalA	Epoch 150	-4.38880494182102	-5.94356432865409
v1, t1 (observed)	temporalA	Epoch 150	-4.0377677636586	-4.3872503206264
v1, t1 (observed)	temporalA	Epoch 150	-4.76761774426633	-5.98895143203223
v1, t1 (observed)	temporalA	Epoch 150	-4.2665174832343	-5.64482207360034
v1, t1 (observed)	temporalA	Epoch 150	-5.09325469017995	-5.11199624176308
v1, t1 (observed)	temporalA	Epoch 150	-4.1288391747063	-4.64901441924753
v1, t1 (observed)	temporalA	Epoch 150	-4.92927142809305	-6.15339144890335
v1, t1 (observed)	temporalA	Epoch 150	-3.9856016625632	-6.17547322573097
v1, t1 (observed)	temporalA	Epoch 150	-4.42416934148451	-5.86785986116054
v1, t1 (observed)	temporalA	Epoch 150	-3.98894589038614	-3.95924544269138
v1, t1 (observed)	temporalA	Epoch 150	-4.4165171330071	-3.71688859964754
v1, t1 (observed)	temporalA	Epoch 150	-4.86429897210466	-5.13568960275474
v1, t1 (observed)	temporalA	Epoch 150	-4.82961533739222	-6.09219236816922
v1, t1 (observed)	temporalA	Epoch 150	-4.31043713621243	-3.75314454160366
v1, t1 (observed)	temporalA	Epoch 150	-4.36278332730751	-5.81568324144961
v1, t1 (observed)	temporalA	Epoch 150	-4.95626441560421	-5.86355269192976
v1, t1 (observed)	temporalA	Epoch 150	-4.59029373398554	-5.77369088780587
v1, t1 (observed)	temporalA	Epoch 150	-4.52873400335563	-5.13153245723143
v1, t1 (observed)	temporalA	Epoch 150	-4.60030225493072	-6.20795930400147
v1, t1 (observed)	temporalA	Epoch 150	-4.48125659077156	-6.11087450447885
v1, t1 (observed)	temporalA	Epoch 150	-4.10113759072918	-3.31456568644262
v1, t1 (observed)	temporalA	Epoch 150	-3.74121330695383	-5.14197421576406
v1, t1 (observed)	temporalA	Epoch 150	-3.96676670649858	-6.07403316757327
v1, t1 (observed)	temporalA	Epoch 150	-3.78141549167615	-3.40882579543486
v1, t1 (observed)	temporalA	Epoch 150	-4.53561670062701	-5.67961070055363
v1, t1 (observed)	temporalA	Epoch 150	-4.13730185760474	-4.29144419925914
v1, t1 (observed)	temporalA	Epoch 150	-4.29802041910709	-6.060198209242
v1, t1 (observed)	temporalA	Epoch 150	-4.32315999884378	-5.7141886536204
v1, t1 (observed)	temporalA	Epoch 150	-3.98041004868888	-3.86716234987744
v1, t1 (observed)	temporalA	Epoch 150	-4.13598378261093	-3.86245685774416
v1, t1 (observed)	temporalA	Epoch 150	-4.04734721935789	-5.021979287602
v1, t1 (observed)	temporalA	Epoch 150	-4.71494952541428	-6.15118291398176
v1, t1 (observed)	temporalA	Epoch 150	-4.24361160274228	-3.47952092116164
v1, t1 (observed)	temporalA	Epoch 150	-4.30741216083434	-5.75425973473441
v1, t1 (observed)	temporalA	Epoch 150	-4.29138741559225	-5.24062770734796
v1, t1 (observed)	temporalA	Epoch 150	-4.56666561382265	-4.34656857742168
v1, t1 (observed)	temporalA	Epoch 150	-4.6592629881698	-5.79229205810191
v1, t1 (observed)	temporalA	Epoch 150	-4.17149918412208	-3.14752363859418
v1, t1 (observed)	temporalA	Epoch 150	-4.82319000422911	-6.01006627165188
v1, t1 (observed)	temporalA	Epoch 150	-3.88522954914218	-5.92696759446291
v1, t1 (observed)	temporalA	Epoch 150	-5.5556732754684	-5.25186000753158
v1, t1 (observed)	temporalA	Epoch 150	-4.06318739302649	-4.38738153682869
v1, t1 (observed)	temporalA	Epoch 150	-4.52630722660398	-3.68407507309021
v1, t1 (observed)	temporalA	Epoch 150	-4.17619522085722	-4.85528819339359
v1, t1 (observed)	temporalA	Epoch 150	-4.42961036311742	-6.21840392663685
v1, t1 (observed)	temporalA	Epoch 150	-4.7570344029942	-3.48289627688927
v1, t1 (observed)	temporalA	Epoch 150	-3.96267799756113	-3.88188302371255
v1, t1 (observed)	temporalA	Epoch 150	-4.01997513148369	-2.93440990485108
v1, t1 (observed)	temporalA	Epoch 150	-3.93464822872799	-3.80827393800985
v1, t1 (observed)	temporalA	Epoch 150	-4.70464037740705	-6.17964949086395
v1, t1 (observed)	temporalA	Epoch 150	-4.29122380448776	-5.75093627571575
v1, t1 (observed)	temporalA	Epoch 150	-4.4823264333954	-6.17166388449046
v1, t1 (observed)	temporalA	Epoch 150	-4.3452900256506	-3.3380953823836
v1, t1 (observed)	temporalA	Epoch 150	-4.82011191745816	-5.90254794975937
v1, t1 (observed)	temporalA	Epoch 150	-4.1596275424587	-4.67139661106573
v1, t1 (observed)	temporalA	Epoch 150	-3.74309680001609	-4.18010024507488
v1, t1 (observed)	temporalA	Epoch 150	-3.81576525552757	-5.11890056707306
v1, t1 (observed)	temporalA	Epoch 150	-4.61971257184904	-6.20514665281347
v1, t1 (observed)	temporalA	Epoch 150	-4.30210343564133	-4.38330906229224
v1, t1 (observed)	temporalA	Epoch 150	-4.28032942055315	-3.37898964930539
v1, t1 (observed)	temporalA	Epoch 150	-3.60576937439476	-2.98424909604548
v1, t1 (observed)	temporalA	Epoch 150	-3.75967444827613	-3.44670649981389
v1, t1 (observed)	temporalA	Epoch 150	-4.77614762579749	-6.1352310759066
v1, t1 (observed)	temporalA	Epoch 150	-3.84892485149258	-3.50403820757747
v1, t1 (observed)	temporalA	Epoch 150	-4.06059827613435	-4.27131307674957
v1, t1 (observed)	temporalA	Epoch 150	-3.99000832624592	-6.07361873266682
v1, t1 (observed)	temporalA	Epoch 150	-4.85402725349659	-5.13357906078475
v1, t1 (observed)	temporalA	Epoch 150	-4.14672115650394	-4.9496279182164
v1, t1 (observed)	temporalA	Epoch 150	-3.84524537372164	-4.67857875134852
v1, t1 (observed)	temporalA	Epoch 150	-3.91995351052746	-3.90100566027301
v1, t1 (observed)	temporalA	Epoch 150	-4.79242989144174	-5.70539200187111
v1, t1 (observed)	temporalA	Epoch 150	-4.67555887738462	-5.96320823348271
v1, t1 (observed)	temporalA	Epoch 150	-4.2786427781656	-5.69897740415604
v1, t1 (observed)	temporalA	Epoch 150	-4.07356583670045	-4.98806277485487
v1, t1 (observed)	temporalA	Epoch 150	-4.59521311601895	-4.21414916611588
v1, t1 (observed)	temporalA	Epoch 150	-3.71070855340166	-3.23755143838041
v1, t1 (observed)	temporalA	Epoch 150	-4.45423020689077	-3.58200590199286
v1, t1 (observed)	temporalA	Epoch 150	-4.94521858899817	-5.8132731430512
v1, t1 (observed)	temporalA	Epoch 150	-4.39713194483715	-6.14643315432408
v1, t1 (observed)	temporalA	Epoch 150	-4.17959180863522	-3.41837697238582
v1, t2 (observed)	temporalA	Epoch 150	0.298427569748877	3.02113467332463
v1, t2 (observed)	temporalA	Epoch 150	0.299754079720507	2.94801196845116
v1, t2 (observed)	temporalA	Epoch 150	2.18701274562954	3.72314278014715
v1, t2 (observed)	temporalA	Epoch 150	0.557215262842779	3.00334959694968
v1, t2 (observed)	temporalA	Epoch 150	0.427052613035189	2.87940540649375
v1, t2 (observed)	temporalA	Epoch 150	1.62363949091654	3.13021625865945
v1, t2 (observed)	temporalA	Epoch 150	1.78586235871528	3.25913731976542
v1, t2 (observed)	temporalA	Epoch 150	0.734293062636287	3.20138220004673
v1, t2 (observed)	temporalA	Epoch 150	0.825701821840686	3.25019584225432
v1, t2 (observed)	temporalA	Epoch 150	2.16567900853645	3.7170412621809
v1, t2 (observed)	temporalA	Epoch 150	1.48670195363881	2.74357874246561
v1, t2 (observed)	temporalA	Epoch 150	1.51312176289178	3.31297377065378
v1, t2 (observed)	temporalA	Epoch 150	1.05870629538078	3.65173417656353
v1, t2 (observed)	temporalA	Epoch 150	0.740580798781447	3.134333238592
v1, t2 (observed)	temporalA	Epoch 150	1.41771721777275	2.71331294706258
v1, t2 (observed)	temporalA	Epoch 150	0.588238457356344	2.20905284698473
v1, t2 (observed)	temporalA	Epoch 150	0.25863899669714	2.89684714106788
v1, t2 (observed)	temporalA	Epoch 150	0.0540399140359847	2.81315279416954
v1, t2 (observed)	temporalA	Epoch 150	0.505109688278481	3.04455055613321
v1, t2 (observed)	temporalA	Epoch 150	1.06911182355677	2.9993467162765
v1, t2 (observed)	temporalA	Epoch 150	2.17816884861098	3.70486870342514
v1, t2 (observed)	temporalA	Epoch 150	0.387308785398275	2.5432053319671
v1, t2 (observed)	temporalA	Epoch 150	0.673347301398683	3.05826441110478
v1, t2 (observed)	temporalA	Epoch 150	0.409368313830928	2.84878126513348
v1, t2 (observed)	temporalA	Epoch 150	2.11152231492663	3.63512889505361
v1, t2 (observed)	temporalA	Epoch 150	0.180126854232186	2.7319805689454
v1, t2 (observed)	temporalA	Epoch 150	1.0354449744818	3.28491303070543
v1, t2 (observed)	temporalA	Epoch 150	2.0694562696438	3.57551923470346
v1, t2 (observed)	temporalA	Epoch 150	1.22841926498149	2.49009443817752
v1, t2 (observed)	temporalA	Epoch 150	1.04558990303911	3.2927736331195
v1, t2 (observed)	temporalA	Epoch 150	0.223266457075774	3.1292310273707
v1, t2 (observed)	temporalA	Epoch 150	1.88289509775649	3.36475100581133
v1, t2 (observed)	temporalA	Epoch 150	0.506092231858903	2.3499623897638
v1, t2 (observed)	temporalA	Epoch 150	1.01719845807709	3.4540305882874
v1, t2 (observed)	temporalA	Epoch 150	0.48405181158715	2.53935697428869
v1, t2 (observed)	temporalA	Epoch 150	0.910818304112459	2.79370987803617
v1, t2 (observed)	temporalA	Epoch 150	0.209988137794154	3.06093705769793
v1, t2 (observed)	temporalA	Epoch 150	0.434131590725705	2.48162163371043
v1, t2 (observed)	temporalA	Epoch 150	1.21127743649146	3.17674066892615
v1, t2 (observed)	temporalA	Epoch 150	0.587838519646723	2.1050983194169
v1, t2 (observed)	temporalA	Epoch 150	1.03558789618079	3.04308291609512
v1, t2 (observed)	temporalA	Epoch 150	1.71594746175009	3.18173902617598
v1, t2 (observed)	temporalA	Epoch 150	2.13529394222341	3.65291862494302
v1, t2 (observed)	temporalA	Epoch 150	1.96522535053139	3.45103097807994
v1, t2 (observed)	temporalA	Epoch 150	0.794433284835164	2.62350084885618
v1, t2 (observed)	temporalA	Epoch 150	0.383210667554234	2.82953139867271
v1, t2 (observed)	temporalA	Epoch 150	0.284412539399327	2.77067828744515
v1, t2 (observed)	temporalA	Epoch 150	1.02029361475413	2.92305124213581
v1, t2 (observed)	temporalA	Epoch 150	1.36282236787991	2.69563434985326
v1, t2 (observed)	temporalA	Epoch 150	0.199406651045546	2.87530836973068
v1, t2 (observed)	temporalA	Epoch 150	1.43019781612313	2.55946933128579
v1, t2 (observed)	temporalA	Epoch 150	0.810493736455916	3.2331216542726
v1, t2 (observed)	temporalA	Epoch 150	1.05055983705412	3.26845747209818
v1, t2 (observed)	temporalA	Epoch 150	1.07628780562767	3.31740785945966
v1, t2 (observed)	temporalA	Epoch 150	0.440878212784321	2.99850970482934
v1, t2 (observed)	temporalA	Epoch 150	0.974042305559939	3.37564345462858
v1, t2 (observed)	temporalA	Epoch 150	0.318724075202418	2.64180599735762
v1, t2 (observed)	temporalA	Epoch 150	0.389708693066006	2.54411666570095
v1, t2 (observed)	temporalA	Epoch 150	-8.60831614152549	7.10588748907817
v1, t2 (observed)	temporalA	Epoch 150	0.243191904314272	3.16209581114019
v1, t2 (observed)	temporalA	Epoch 150	2.09461680802661	3.69521671713948
v1, t2 (observed)	temporalA	Epoch 150	0.388906008734731	2.55021013584864
v1, t2 (observed)	temporalA	Epoch 150	-8.2089753903548	6.66032190919355
v1, t2 (observed)	temporalA	Epoch 150	1.86595629444271	3.27354887246573
v1, t2 (observed)	temporalA	Epoch 150	0.519734654353238	2.87589139036734
v1, t2 (observed)	temporalA	Epoch 150	0.985109674716438	2.8685357080121
v1, t2 (observed)	temporalA	Epoch 150	1.46452561933343	2.83623000758431
v1, t2 (observed)	temporalA	Epoch 150	0.894214755114604	2.71736091039645
v1, t2 (observed)	temporalA	Epoch 150	0.402077281728036	2.97368568640354
v1, t2 (observed)	temporalA	Epoch 150	0.868036744087655	2.42764358148267
v1, t2 (observed)	temporalA	Epoch 150	2.16073984957886	3.67185628337705
v1, t2 (observed)	temporalA	Epoch 150	1.18486378099227	2.43613259558696
v1, t2 (observed)	temporalA	Epoch 150	1.41384346870506	2.89827846808759
v1, t2 (observed)	temporalA	Epoch 150	0.739825955922479	2.65532062816386
v1, t2 (observed)	temporalA	Epoch 150	0.523617107022214	2.21734092279541
v1, t2 (observed)	temporalA	Epoch 150	0.263103071438945	3.02514465482834
v1, t2 (observed)	temporalA	Epoch 150	0.624619604458557	3.09837509421517
v1, t2 (observed)	temporalA	Epoch 150	-4.4795082178615	-2.70420384481938
v1, t2 (observed)	temporalA	Epoch 150	2.52888193553405	1.3524126508419
v1, t2 (observed)	temporalA	Epoch 150	1.66904175754789	3.12086314589297
v1, t2 (observed)	temporalA	Epoch 150	1.06773357618288	3.45428692102356
v1, t2 (observed)	temporalA	Epoch 150	1.48031888107117	3.05729062344858
v1, t2 (observed)	temporalA	Epoch 150	0.895340675041623	2.46880187534618
v1, t2 (observed)	temporalA	Epoch 150	-0.389413794062501	2.7534107228775
v1, t2 (observed)	temporalA	Epoch 150	-6.66143311670408	7.58016239179518
v1, t2 (observed)	temporalA	Epoch 150	1.08698212969698	2.99453201229872
v1, t2 (observed)	temporalA	Epoch 150	1.15594948518865	2.90303916348031
v1, t2 (observed)	temporalA	Epoch 150	0.371154546363813	2.64076466473506
v1, t2 (observed)	temporalA	Epoch 150	1.92824327028812	3.42645093207881
v1, t2 (observed)	temporalA	Epoch 150	0.976995975488417	3.66090498807489
v1, t2 (observed)	temporalA	Epoch 150	0.416491090987056	2.51623064128568
v1, t2 (observed)	temporalA	Epoch 150	0.469539512489329	2.92117821886634
v1, t2 (observed)	temporalA	Epoch 150	-6.61980899992308	7.63714978243704
v1, t2 (observed)	temporalA	Epoch 150	1.07438724151478	3.38619451394441
v1, t2 (observed)	temporalA	Epoch 150	1.21481632393348	2.47909579633199
v1, t2 (observed)	temporalA	Epoch 150	1.41014650562557	2.46099497154267
v1, t2 (observed)	temporalA	Epoch 150	0.732897601691819	3.18890042337945
v1, t2 (observed)	temporalA	Epoch 150	1.20991853721078	1.35208257693422
v1, t3 (imputed)	temporalA	Epoch 150	-6.58980815470541	7.61561850396124
v1, t3 (imputed)	temporalA	Epoch 150	-6.89709672877452	7.28564968905052
v1, t3 (imputed)	temporalA	Epoch 150	-8.74715539968814	6.97850317172868
v1, t3 (imputed)	temporalA	Epoch 150	-9.71159627992676	6.84439785640815
v1, t3 (imputed)	temporalA	Epoch 150	-9.09726780750333	6.85795132261783
v1, t3 (imputed)	temporalA	Epoch 150	-9.37617185399007	6.71172650105807
v1, t3 (imputed)	temporalA	Epoch 150	-9.16256632791684	6.87860647848218
v1, t3 (imputed)	temporalA	Epoch 150	-6.5903104831362	7.63329855691012
v1, t3 (imputed)	temporalA	Epoch 150	-7.72836663268739	6.8171148998809
v1, t3 (imputed)	temporalA	Epoch 150	-6.623965026106	7.64088127098251
v1, t3 (imputed)	temporalA	Epoch 150	-8.37288066171392	7.02943301294627
v1, t3 (imputed)	temporalA	Epoch 150	-9.74221166596406	6.81925621817384
v1, t3 (imputed)	temporalA	Epoch 150	-6.64080477229392	7.65530078350979
v1, t3 (imputed)	temporalA	Epoch 150	-6.75485726407281	7.54546126192121
v1, t3 (imputed)	temporalA	Epoch 150	-7.62997729154689	7.07341766616033
v1, t3 (imputed)	temporalA	Epoch 150	-6.87812278475998	7.29046136551077
v1, t3 (imputed)	temporalA	Epoch 150	-7.13188297035527	7.06494347230572
v1, t3 (imputed)	temporalA	Epoch 150	-6.57656718650227	7.63546949556633
v1, t3 (imputed)	temporalA	Epoch 150	-6.58925820025264	7.62849377695956
v1, t3 (imputed)	temporalA	Epoch 150	-6.92389148193956	7.28859415666282
v1, t3 (imputed)	temporalA	Epoch 150	-6.73548888049585	7.53445389494851
v1, t3 (imputed)	temporalA	Epoch 150	-6.65607976304085	7.52182843297858
v1, t3 (imputed)	temporalA	Epoch 150	-8.23753948135952	7.02227874115465
v1, t3 (imputed)	temporalA	Epoch 150	-8.29416803983974	6.65431904967602
v1, t3 (imputed)	temporalA	Epoch 150	-4.67109456893656	-2.93699713219094
v1, t3 (imputed)	temporalA	Epoch 150	-6.57774943325041	7.19358319793978
v1, t3 (imputed)	temporalA	Epoch 150	-6.61512945716663	7.62585909222749
v1, t3 (imputed)	temporalA	Epoch 150	-7.71943021250835	7.39554353638191
v1, t3 (imputed)	temporalA	Epoch 150	-8.8190513162806	6.946758121922
v1, t3 (imputed)	temporalA	Epoch 150	-7.23838539911551	6.94421255832134
v1, t3 (imputed)	temporalA	Epoch 150	-6.72886302477176	7.58715059749015
v1, t3 (imputed)	temporalA	Epoch 150	-6.94408986338964	7.38734755006701
v1, t3 (imputed)	temporalA	Epoch 150	-6.57381926833432	7.66275463688435
v1, t3 (imputed)	temporalA	Epoch 150	-7.58938226812967	6.97599570598165
v1, t3 (imputed)	temporalA	Epoch 150	-9.5446918613958	6.82519453148668
v1, t3 (imputed)	temporalA	Epoch 150	-6.97702392698019	7.25566857518987
v1, t3 (imputed)	temporalA	Epoch 150	-6.64652787755246	7.44356299140934
v1, t3 (imputed)	temporalA	Epoch 150	-6.89391589106154	7.1756393668179
v1, t3 (imputed)	temporalA	Epoch 150	-8.00334659871347	7.01211236174661
v1, t3 (imputed)	temporalA	Epoch 150	-6.68152537139964	7.45264220866706
v1, t3 (imputed)	temporalA	Epoch 150	-7.95609018154195	6.71413891700243
v1, t3 (imputed)	temporalA	Epoch 150	-6.92708614371328	7.3328392246835
v1, t3 (imputed)	temporalA	Epoch 150	-8.75683187930231	6.97073881398614
v1, t3 (imputed)	temporalA	Epoch 150	-6.9670939956085	7.34676180883304
v1, t3 (imputed)	temporalA	Epoch 150	-7.4925949805302	6.8840363897429
v1, t3 (imputed)	temporalA	Epoch 150	-6.84478479644332	7.44692487886507
v1, t3 (imputed)	temporalA	Epoch 150	-7.90302915621637	6.861966705506
v1, t3 (imputed)	temporalA	Epoch 150	-6.81925900006325	7.55942457009414
v1, t3 (imputed)	temporalA	Epoch 150	-6.93693988008815	7.29006443875642
v1, t3 (imputed)	temporalA	Epoch 150	-6.66649897927048	7.58441972589449
v1, t3 (imputed)	temporalA	Epoch 150	-9.47583288046778	6.80521558999173
v1, t3 (imputed)	temporalA	Epoch 150	-6.72061369480173	7.50074439315443
v1, t3 (imputed)	temporalA	Epoch 150	-6.60132499171206	7.62904900199214
v1, t3 (imputed)	temporalA	Epoch 150	-8.7857199240391	6.85577681687721
v1, t3 (imputed)	temporalA	Epoch 150	-8.7989469343796	6.95888323666059
v1, t3 (imputed)	temporalA	Epoch 150	-8.67301904612889	6.81806150477526
v1, t3 (imputed)	temporalA	Epoch 150	-6.55713529734122	7.13898234998167
v1, t3 (imputed)	temporalA	Epoch 150	-6.61219929100189	7.11278174363654
v1, t3 (imputed)	temporalA	Epoch 150	-7.06880739006884	7.01341265351885
v1, t3 (imputed)	temporalA	Epoch 150	-8.166502268029	6.82675930504692
v1, t3 (imputed)	temporalA	Epoch 150	-8.56074852244098	7.1098084774894
v1, t3 (imputed)	temporalA	Epoch 150	-6.73192543667272	7.14745866600172
v1, t3 (imputed)	temporalA	Epoch 150	-7.21288404278986	6.98472249263347
v1, t3 (imputed)	temporalA	Epoch 150	-8.93939638932484	6.94272558796956
v1, t3 (imputed)	temporalA	Epoch 150	-8.29799800861362	7.01147479219324
v1, t3 (imputed)	temporalA	Epoch 150	-6.96405871963624	7.11273351698821
v1, t3 (imputed)	temporalA	Epoch 150	-10.1209906009236	6.8520506740027
v1, t3 (imputed)	temporalA	Epoch 150	-6.69889877635477	7.56438132865878
v1, t3 (imputed)	temporalA	Epoch 150	-6.57962676238791	7.63202723973269
v1, t3 (imputed)	temporalA	Epoch 150	-6.72880556868718	7.19286348048932
v1, t3 (imputed)	temporalA	Epoch 150	-10.0279167422352	6.56406093080525
v1, t3 (imputed)	temporalA	Epoch 150	-6.6688017856981	7.09563477714975
v1, t3 (imputed)	temporalA	Epoch 150	-7.37359750872047	7.2526673511317
v1, t3 (imputed)	temporalA	Epoch 150	-9.96007803151804	6.82111389160985
v1, t3 (imputed)	temporalA	Epoch 150	-6.66064458974631	7.50274594692192
v1, t3 (imputed)	temporalA	Epoch 150	-6.62534159196001	7.63397011898866
v1, t3 (imputed)	temporalA	Epoch 150	-6.68007674574717	7.60686630119305
v1, t3 (imputed)	temporalA	Epoch 150	-6.60157129821881	7.64646603993818
v1, t3 (imputed)	temporalA	Epoch 150	-9.1023129482728	6.98149713170115
v1, t3 (imputed)	temporalA	Epoch 150	-10.3267174344172	6.89534112792364
v1, t3 (imputed)	temporalA	Epoch 150	-7.54910066583663	7.2259006853592
v1, t3 (imputed)	temporalA	Epoch 150	-10.1090125430178	6.56759619894039
v1, t3 (imputed)	temporalA	Epoch 150	-8.49797179790282	6.80729889776351
v1, t3 (imputed)	temporalA	Epoch 150	-6.59377806191096	7.56621876225298
v1, t3 (imputed)	temporalA	Epoch 150	-10.147455455026	6.84345665401869
v1, t3 (imputed)	temporalA	Epoch 150	-6.59373795270343	7.2095819964447
v1, t3 (imputed)	temporalA	Epoch 150	-7.36528988765947	7.12602060703763
v1, t3 (imputed)	temporalA	Epoch 150	-6.61831743481672	7.63873294677358
v1, t3 (imputed)	temporalA	Epoch 150	-6.90238226724164	7.33341490714718
v1, t3 (imputed)	temporalA	Epoch 150	-6.90710927001027	7.3480046390045
v1, t3 (imputed)	temporalA	Epoch 150	-6.61815279484383	7.5296966693507
v1, t3 (imputed)	temporalA	Epoch 150	-6.66809175901497	7.58346286169044
v1, t3 (imputed)	temporalA	Epoch 150	-8.58107158627135	7.14599792719559
v1, t3 (imputed)	temporalA	Epoch 150	-10.4893041237342	6.61411074722544
v1, t3 (imputed)	temporalA	Epoch 150	-7.56464362429409	6.7245603230137
v1, t3 (imputed)	temporalA	Epoch 150	-7.05146254807569	7.54458347694137
v1, t3 (imputed)	temporalA	Epoch 150	-7.71850682750003	6.89234121232656
v1, t3 (imputed)	temporalA	Epoch 150	-7.88392657578534	6.85774071423591
v1, t1 (observed)	temporalA	Epoch 200	-5.15094826787964	-6.17869432761517
v1, t1 (observed)	temporalA	Epoch 200	-4.84299368703472	-5.77568319179795
v1, t1 (observed)	temporalA	Epoch 200	-4.90348071230184	-5.09447464027299
v1, t1 (observed)	temporalA	Epoch 200	-4.96832798720389	-6.63759108639492
v1, t1 (observed)	temporalA	Epoch 200	-4.58668718673968	-6.12491223711184
v1, t1 (observed)	temporalA	Epoch 200	-4.86340755771135	-3.26014536578377
v1, t1 (observed)	temporalA	Epoch 200	-4.80619022768111	-3.05739839098684
v1, t1 (observed)	temporalA	Epoch 200	-4.29268374688643	-5.98675527630757
v1, t1 (observed)	temporalA	Epoch 200	-4.78507421600376	-3.11434041120813
v1, t1 (observed)	temporalA	Epoch 200	-5.28214966055656	-3.96090195324682
v1, t1 (observed)	temporalA	Epoch 200	-5.27766664153076	-4.02084724702145
v1, t1 (observed)	temporalA	Epoch 200	-4.29809341874203	-3.64444253504766
v1, t1 (observed)	temporalA	Epoch 200	-7.17369137946624	-6.92652550961046
v1, t1 (observed)	temporalA	Epoch 200	-5.18790340643587	-5.77010334164333
v1, t1 (observed)	temporalA	Epoch 200	-4.76797169955167	-3.11971335745045
v1, t1 (observed)	temporalA	Epoch 200	-5.11893272820149	-5.25852563117575
v1, t1 (observed)	temporalA	Epoch 200	-5.52472491731636	-5.40589573141014
v1, t1 (observed)	temporalA	Epoch 200	-7.20906795924438	-7.40623724675642
v1, t1 (observed)	temporalA	Epoch 200	-4.82353023224484	-6.54062960612859
v1, t1 (observed)	temporalA	Epoch 200	-4.8933327780878	-3.5585525641544
v1, t1 (observed)	temporalA	Epoch 200	-6.41651853809075	-6.57111676311792
v1, t1 (observed)	temporalA	Epoch 200	-4.17391905724502	-5.14246612694616
v1, t1 (observed)	temporalA	Epoch 200	-6.061231494762	-5.12428823694597
v1, t1 (observed)	temporalA	Epoch 200	-5.49123535484157	-5.45075189374704
v1, t1 (observed)	temporalA	Epoch 200	-4.91655067206012	-5.71116710035762
v1, t1 (observed)	temporalA	Epoch 200	-3.88831964622004	-6.18962986474816
v1, t1 (observed)	temporalA	Epoch 200	-6.35988008574708	-6.66698459187112
v1, t1 (observed)	temporalA	Epoch 200	-5.07004969204755	-3.8544928106026
v1, t1 (observed)	temporalA	Epoch 200	-4.85051966571235	-3.33352921904798
v1, t1 (observed)	temporalA	Epoch 200	-6.01881939156199	-5.16470354963024
v1, t1 (observed)	temporalA	Epoch 200	-6.19008848509373	-6.63950302057458
v1, t1 (observed)	temporalA	Epoch 200	-4.74989881557218	-3.55954411049441
v1, t1 (observed)	temporalA	Epoch 200	-5.0953503443327	-6.31937543701324
v1, t1 (observed)	temporalA	Epoch 200	-6.64334374293584	-6.48499789238291
v1, t1 (observed)	temporalA	Epoch 200	-5.46975186356658	-5.70669309204111
v1, t1 (observed)	temporalA	Epoch 200	-5.7439787719473	-5.35823709381061
v1, t1 (observed)	temporalA	Epoch 200	-6.35930382069806	-6.68992144913291
v1, t1 (observed)	temporalA	Epoch 200	-4.9936132893153	-6.5525862568848
v1, t1 (observed)	temporalA	Epoch 200	-4.25296153147365	-3.55964853907648
v1, t1 (observed)	temporalA	Epoch 200	-4.02824283232033	-5.33648458835253
v1, t1 (observed)	temporalA	Epoch 200	-5.56251838231245	6.69717484004508
v1, t1 (observed)	temporalA	Epoch 200	-4.76094063823199	-3.1938386814545
v1, t1 (observed)	temporalA	Epoch 200	-5.93584292133947	-5.66195901214905
v1, t1 (observed)	temporalA	Epoch 200	-6.21618923211543	-5.1622092976699
v1, t1 (observed)	temporalA	Epoch 200	-4.91152237614235	-6.6744081931928
v1, t1 (observed)	temporalA	Epoch 200	-5.23180241215124	-5.98124468264084
v1, t1 (observed)	temporalA	Epoch 200	-3.87612184924647	-2.91882333042549
v1, t1 (observed)	temporalA	Epoch 200	-5.43019083915145	-4.03830229270659
v1, t1 (observed)	temporalA	Epoch 200	-5.15407451376248	-5.52236270131502
v1, t1 (observed)	temporalA	Epoch 200	-6.27131682523956	-6.6548306521828
v1, t1 (observed)	temporalA	Epoch 200	-4.23030629526658	-2.81729398570589
v1, t1 (observed)	temporalA	Epoch 200	-4.72835438160831	-5.67653327001456
v1, t1 (observed)	temporalA	Epoch 200	-5.24113758226123	-5.76467412110954
v1, t1 (observed)	temporalA	Epoch 200	-6.05475460266117	-4.85584489583702
v1, t1 (observed)	temporalA	Epoch 200	-4.89619300906567	-5.25997299012558
v1, t1 (observed)	temporalA	Epoch 200	-4.08227794606763	-2.84067077002516
v1, t1 (observed)	temporalA	Epoch 200	-7.16383177087014	-7.12088112140193
v1, t1 (observed)	temporalA	Epoch 200	-3.84146543918309	-6.14373024626187
v1, t1 (observed)	temporalA	Epoch 200	-7.17108076677026	-4.622736518541
v1, t1 (observed)	temporalA	Epoch 200	-5.07530458176521	-4.83923524745592
v1, t1 (observed)	temporalA	Epoch 200	-4.82433408682556	-3.40077851752317
v1, t1 (observed)	temporalA	Epoch 200	-5.41147024265286	-5.81845253869342
v1, t1 (observed)	temporalA	Epoch 200	-4.43720160545739	-6.54216938648941
v1, t1 (observed)	temporalA	Epoch 200	-5.30151880333773	-3.80300125507044
v1, t1 (observed)	temporalA	Epoch 200	-4.82541984703029	-3.20497670826445
v1, t1 (observed)	temporalA	Epoch 200	-4.1318222415414	-2.81404883427595
v1, t1 (observed)	temporalA	Epoch 200	-4.730276454169	-3.16726189536231
v1, t1 (observed)	temporalA	Epoch 200	-6.39802048796287	-6.75500711279784
v1, t1 (observed)	temporalA	Epoch 200	-5.12911403424696	-6.23075598911429
v1, t1 (observed)	temporalA	Epoch 200	-4.96580240793568	-6.55297323756031
v1, t1 (observed)	temporalA	Epoch 200	-4.18401814503419	-2.80279450284622
v1, t1 (observed)	temporalA	Epoch 200	-6.42937035107158	-5.95344935862248
v1, t1 (observed)	temporalA	Epoch 200	-5.10996839885714	-4.7914118954031
v1, t1 (observed)	temporalA	Epoch 200	-4.87077073589719	-3.97683818544425
v1, t1 (observed)	temporalA	Epoch 200	-4.27016977320891	-5.15930350319031
v1, t1 (observed)	temporalA	Epoch 200	-4.94713767598892	-6.93314453039194
v1, t1 (observed)	temporalA	Epoch 200	-6.24499901683436	-5.61070282053995
v1, t1 (observed)	temporalA	Epoch 200	-4.21543950722384	-2.83902285637773
v1, t1 (observed)	temporalA	Epoch 200	3.0869801760619	4.83914811763678
v1, t1 (observed)	temporalA	Epoch 200	-4.63530444341065	-3.01299059421233
v1, t1 (observed)	temporalA	Epoch 200	-6.22169467888864	-6.64634579081821
v1, t1 (observed)	temporalA	Epoch 200	-3.74213305414123	-2.80969308477573
v1, t1 (observed)	temporalA	Epoch 200	-4.79239800036547	-5.51106482402791
v1, t1 (observed)	temporalA	Epoch 200	-4.07246888793742	-6.19573233811245
v1, t1 (observed)	temporalA	Epoch 200	-7.06337622656374	-6.69462893762863
v1, t1 (observed)	temporalA	Epoch 200	-4.86249150050245	-5.35084034088143
v1, t1 (observed)	temporalA	Epoch 200	-4.15485508802421	-5.19901934845296
v1, t1 (observed)	temporalA	Epoch 200	-5.30823645086409	-4.48028542301175
v1, t1 (observed)	temporalA	Epoch 200	-6.2851965102223	-5.80682108738015
v1, t1 (observed)	temporalA	Epoch 200	-6.44170837748756	-6.56841028816376
v1, t1 (observed)	temporalA	Epoch 200	-4.45049557779445	-6.62878451349064
v1, t1 (observed)	temporalA	Epoch 200	-4.8980269840551	-4.77614089478121
v1, t1 (observed)	temporalA	Epoch 200	-5.49358314701818	-4.05456026657456
v1, t1 (observed)	temporalA	Epoch 200	-4.28723634102368	-2.8475237897399
v1, t1 (observed)	temporalA	Epoch 200	-4.46347025499602	-3.46591985840936
v1, t1 (observed)	temporalA	Epoch 200	-7.19894398921417	-7.01977770343708
v1, t1 (observed)	temporalA	Epoch 200	-4.90507054767029	-6.48788521201567
v1, t1 (observed)	temporalA	Epoch 200	-4.76409857321882	-3.13249122877018
v1, t2 (observed)	temporalA	Epoch 200	-0.53325790273679	3.22949732682053
v1, t2 (observed)	temporalA	Epoch 200	0.0142881880846987	3.75400013043062
v1, t2 (observed)	temporalA	Epoch 200	3.05778132897826	4.57981078844183
v1, t2 (observed)	temporalA	Epoch 200	0.383431994093663	3.84659602164622
v1, t2 (observed)	temporalA	Epoch 200	0.726709652224062	2.31951262951757
v1, t2 (observed)	temporalA	Epoch 200	3.00249013358855	3.95675668369507
v1, t2 (observed)	temporalA	Epoch 200	2.73982064089322	4.07707519438485
v1, t2 (observed)	temporalA	Epoch 200	0.552350188555891	4.29729972960219
v1, t2 (observed)	temporalA	Epoch 200	0.278130838412176	4.00468437912187
v1, t2 (observed)	temporalA	Epoch 200	2.98110546519969	4.2657374911624
v1, t2 (observed)	temporalA	Epoch 200	2.52370607578389	1.13364507523425
v1, t2 (observed)	temporalA	Epoch 200	1.09333830228735	0.970315551671107
v1, t2 (observed)	temporalA	Epoch 200	1.39110540088634	4.72607432799579
v1, t2 (observed)	temporalA	Epoch 200	2.46163688122939	4.27509931314661
v1, t2 (observed)	temporalA	Epoch 200	2.30701994641775	3.69472784281488
v1, t2 (observed)	temporalA	Epoch 200	1.19219717288371	1.75201977475372
v1, t2 (observed)	temporalA	Epoch 200	-0.850084934908836	2.15381855501392
v1, t2 (observed)	temporalA	Epoch 200	-1.04918978392698	2.87733097338406
v1, t2 (observed)	temporalA	Epoch 200	0.0841867762600366	3.76919873229102
v1, t2 (observed)	temporalA	Epoch 200	1.07070114505763	3.55782525029668
v1, t2 (observed)	temporalA	Epoch 200	2.37789762766249	4.39293764023581
v1, t2 (observed)	temporalA	Epoch 200	-0.213122999789811	2.26321521628096
v1, t2 (observed)	temporalA	Epoch 200	1.19721210916214	4.33964843882582
v1, t2 (observed)	temporalA	Epoch 200	-0.517551911712725	3.15531967495456
v1, t2 (observed)	temporalA	Epoch 200	2.23927192742	4.41050297992798
v1, t2 (observed)	temporalA	Epoch 200	-0.896392651675174	2.10777073780406
v1, t2 (observed)	temporalA	Epoch 200	1.37309427410069	4.63943698684273
v1, t2 (observed)	temporalA	Epoch 200	1.74590483887399	4.91443179333312
v1, t2 (observed)	temporalA	Epoch 200	1.62643052286573	0.659274878526241
v1, t2 (observed)	temporalA	Epoch 200	0.724745060774873	4.10264043343887
v1, t2 (observed)	temporalA	Epoch 200	0.381981711336045	4.31931548219123
v1, t2 (observed)	temporalA	Epoch 200	2.70107291305872	3.4064354844426
v1, t2 (observed)	temporalA	Epoch 200	0.0663191945944878	1.29230135822906
v1, t2 (observed)	temporalA	Epoch 200	1.36940569231586	4.6544459210473
v1, t2 (observed)	temporalA	Epoch 200	1.35274404729775	0.389507654531041
v1, t2 (observed)	temporalA	Epoch 200	0.296153397095099	3.77153048058557
v1, t2 (observed)	temporalA	Epoch 200	-0.705923930828521	3.42822607871499
v1, t2 (observed)	temporalA	Epoch 200	-0.751439727605848	1.91140678184479
v1, t2 (observed)	temporalA	Epoch 200	1.88464272260961	3.38812976381011
v1, t2 (observed)	temporalA	Epoch 200	0.127151873096068	1.41398099251508
v1, t2 (observed)	temporalA	Epoch 200	0.833131370270367	3.46283520762589
v1, t2 (observed)	temporalA	Epoch 200	1.66926020494556	4.96640098051464
v1, t2 (observed)	temporalA	Epoch 200	3.00679247104391	3.9953439090776
v1, t2 (observed)	temporalA	Epoch 200	2.51945138361459	4.06603948080364
v1, t2 (observed)	temporalA	Epoch 200	1.3792734353894	0.314245056158684
v1, t2 (observed)	temporalA	Epoch 200	2.49958710686819	4.37061589589891
v1, t2 (observed)	temporalA	Epoch 200	-1.1516706837139	3.76001657222893
v1, t2 (observed)	temporalA	Epoch 200	0.670167778661191	3.49209996990549
v1, t2 (observed)	temporalA	Epoch 200	1.36460410630803	3.50878145488841
v1, t2 (observed)	temporalA	Epoch 200	-0.806007243094969	3.4795491699597
v1, t2 (observed)	temporalA	Epoch 200	2.48570310194118	1.22681804243233
v1, t2 (observed)	temporalA	Epoch 200	0.786543242915542	4.43034891798547
v1, t2 (observed)	temporalA	Epoch 200	0.823866414466914	4.51890914568789
v1, t2 (observed)	temporalA	Epoch 200	1.43628370517571	3.87064282044339
v1, t2 (observed)	temporalA	Epoch 200	0.114344027644934	3.36459025442947
v1, t2 (observed)	temporalA	Epoch 200	1.14638727232336	1.06944699526757
v1, t2 (observed)	temporalA	Epoch 200	-0.795048039616224	2.71942642478535
v1, t2 (observed)	temporalA	Epoch 200	-0.672370988979307	1.90921838254129
v1, t2 (observed)	temporalA	Epoch 200	1.05501062251205	4.66980407394865
v1, t2 (observed)	temporalA	Epoch 200	-0.815757977395749	3.27373400459575
v1, t2 (observed)	temporalA	Epoch 200	2.94924569092194	4.66327181043303
v1, t2 (observed)	temporalA	Epoch 200	-0.568323960168463	2.17268302790349
v1, t2 (observed)	temporalA	Epoch 200	-0.422175840204071	2.75772846345822
v1, t2 (observed)	temporalA	Epoch 200	2.84155278264164	4.0081532366925
v1, t2 (observed)	temporalA	Epoch 200	0.294047316317747	3.89625038852776
v1, t2 (observed)	temporalA	Epoch 200	0.995712595889386	3.4586557013357
v1, t2 (observed)	temporalA	Epoch 200	1.44691740938963	0.907592211138005
v1, t2 (observed)	temporalA	Epoch 200	0.401280737656863	3.66885139308872
v1, t2 (observed)	temporalA	Epoch 200	0.227177234172361	3.74155367592796
v1, t2 (observed)	temporalA	Epoch 200	1.25515265448428	7.65459063746722
v1, t2 (observed)	temporalA	Epoch 200	3.05653151883577	4.19219046869295
v1, t2 (observed)	temporalA	Epoch 200	1.41418748933846	0.74667038061399
v1, t2 (observed)	temporalA	Epoch 200	0.796402796789864	2.38019430375597
v1, t2 (observed)	temporalA	Epoch 200	0.715328230203466	2.33502526350629
v1, t2 (observed)	temporalA	Epoch 200	-0.400625403874747	2.36023155244722
v1, t2 (observed)	temporalA	Epoch 200	0.276798661456366	3.84027100253286
v1, t2 (observed)	temporalA	Epoch 200	0.815369379570782	4.1796132437483
v1, t2 (observed)	temporalA	Epoch 200	2.83206904224442	3.62716275577883
v1, t2 (observed)	temporalA	Epoch 200	2.57758918964221	3.03467547102323
v1, t2 (observed)	temporalA	Epoch 200	2.38840614712758	3.59668872981971
v1, t2 (observed)	temporalA	Epoch 200	0.844307502290072	4.08902870783302
v1, t2 (observed)	temporalA	Epoch 200	2.76729199523063	1.48301552831189
v1, t2 (observed)	temporalA	Epoch 200	1.43463588922677	1.06821563684462
v1, t2 (observed)	temporalA	Epoch 200	-1.16864094032781	2.2484389164486
v1, t2 (observed)	temporalA	Epoch 200	-0.491500722612799	4.35923138248131
v1, t2 (observed)	temporalA	Epoch 200	0.436820750363585	2.86613185745204
v1, t2 (observed)	temporalA	Epoch 200	2.55529847292773	4.38936658125361
v1, t2 (observed)	temporalA	Epoch 200	-0.496647571001747	3.17860919690072
v1, t2 (observed)	temporalA	Epoch 200	2.58357052767366	4.08066853114639
v1, t2 (observed)	temporalA	Epoch 200	1.24522468702546	4.94084059971699
v1, t2 (observed)	temporalA	Epoch 200	-0.519818305857954	2.82392293314519
v1, t2 (observed)	temporalA	Epoch 200	1.38265870020872	2.00313733183038
v1, t2 (observed)	temporalA	Epoch 200	-0.474304023493445	4.66520814840778
v1, t2 (observed)	temporalA	Epoch 200	1.4174432386801	0.418916772435128
v1, t2 (observed)	temporalA	Epoch 200	1.46926012702714	2.09312912150924
v1, t2 (observed)	temporalA	Epoch 200	1.66451739002038	0.444309397197609
v1, t2 (observed)	temporalA	Epoch 200	0.603232365052774	4.37533502785485
v1, t2 (observed)	temporalA	Epoch 200	1.8551061562624	0.937604643019165
v1, t3 (imputed)	temporalA	Epoch 200	-6.19296277157488	6.16828176540966
v1, t3 (imputed)	temporalA	Epoch 200	-6.77267183344186	6.20589744046573
v1, t3 (imputed)	temporalA	Epoch 200	-9.14972707578846	5.98522344090713
v1, t3 (imputed)	temporalA	Epoch 200	-9.63970483950625	6.54232425018947
v1, t3 (imputed)	temporalA	Epoch 200	-9.03085959073496	6.10819936197245
v1, t3 (imputed)	temporalA	Epoch 200	-8.6310748397403	4.82900671528421
v1, t3 (imputed)	temporalA	Epoch 200	-9.72088868501323	6.07190889823811
v1, t3 (imputed)	temporalA	Epoch 200	-6.14023824302666	6.19735875955177
v1, t3 (imputed)	temporalA	Epoch 200	-8.10650029498107	6.51795112962042
v1, t3 (imputed)	temporalA	Epoch 200	-6.81698793967218	5.82960388550218
v1, t3 (imputed)	temporalA	Epoch 200	-8.52161696891425	5.50695696315178
v1, t3 (imputed)	temporalA	Epoch 200	-9.67084369719974	6.10563092843349
v1, t3 (imputed)	temporalA	Epoch 200	-6.57931119592061	5.88279351897818
v1, t3 (imputed)	temporalA	Epoch 200	-6.75960816144736	6.23509502052696
v1, t3 (imputed)	temporalA	Epoch 200	-10.1991995838986	5.95233408383173
v1, t3 (imputed)	temporalA	Epoch 200	-7.58109988029943	5.99991551675743
v1, t3 (imputed)	temporalA	Epoch 200	-8.09180518513101	6.60524935313828
v1, t3 (imputed)	temporalA	Epoch 200	-5.93010224645221	6.35885952694809
v1, t3 (imputed)	temporalA	Epoch 200	-6.41631649327359	6.05017507473907
v1, t3 (imputed)	temporalA	Epoch 200	-6.83212370809956	6.05643873627282
v1, t3 (imputed)	temporalA	Epoch 200	-7.55231736189011	5.55707124473261
v1, t3 (imputed)	temporalA	Epoch 200	-5.97970083003514	6.24921445593667
v1, t3 (imputed)	temporalA	Epoch 200	-8.81210541454742	5.661923995778
v1, t3 (imputed)	temporalA	Epoch 200	-8.21499364571784	6.01256413052605
v1, t3 (imputed)	temporalA	Epoch 200	-10.8611746055701	6.50995743939586
v1, t3 (imputed)	temporalA	Epoch 200	-6.4073219389639	6.11723581414999
v1, t3 (imputed)	temporalA	Epoch 200	-6.40767061146432	6.04306645311612
v1, t3 (imputed)	temporalA	Epoch 200	-7.97962009782712	5.46539260376501
v1, t3 (imputed)	temporalA	Epoch 200	-8.68932552855583	5.82482405237152
v1, t3 (imputed)	temporalA	Epoch 200	-8.26538576318313	5.42369082563672
v1, t3 (imputed)	temporalA	Epoch 200	-6.93502100175407	5.81133779307801
v1, t3 (imputed)	temporalA	Epoch 200	-7.43928768287244	5.82366120315572
v1, t3 (imputed)	temporalA	Epoch 200	-6.09647946127369	6.22008999395495
v1, t3 (imputed)	temporalA	Epoch 200	-7.36667255494677	6.00519844086835
v1, t3 (imputed)	temporalA	Epoch 200	-9.59842380771028	6.21554196939128
v1, t3 (imputed)	temporalA	Epoch 200	-6.69242056427793	6.20770640930528
v1, t3 (imputed)	temporalA	Epoch 200	-6.24344581745351	6.14646845433308
v1, t3 (imputed)	temporalA	Epoch 200	-7.43058414415928	5.90933569028646
v1, t3 (imputed)	temporalA	Epoch 200	-9.40578985232722	6.12598956189447
v1, t3 (imputed)	temporalA	Epoch 200	-4.35154593211255	-6.69681331826201
v1, t3 (imputed)	temporalA	Epoch 200	-8.07820430343311	6.02030993712539
v1, t3 (imputed)	temporalA	Epoch 200	-6.48295264361752	6.00700184102581
v1, t3 (imputed)	temporalA	Epoch 200	-10.2821743977654	5.86064744595255
v1, t3 (imputed)	temporalA	Epoch 200	-7.35494211443171	5.6867905890955
v1, t3 (imputed)	temporalA	Epoch 200	-7.33022753907479	5.97255859365589
v1, t3 (imputed)	temporalA	Epoch 200	-7.27539846507977	6.08033557106915
v1, t3 (imputed)	temporalA	Epoch 200	-8.33547181009092	6.67833556672647
v1, t3 (imputed)	temporalA	Epoch 200	-7.05128498645573	6.06493107088841
v1, t3 (imputed)	temporalA	Epoch 200	-7.50847208927268	5.90259327054186
v1, t3 (imputed)	temporalA	Epoch 200	-6.48664661620062	5.98729372757983
v1, t3 (imputed)	temporalA	Epoch 200	-9.70043968395546	6.06800462898781
v1, t3 (imputed)	temporalA	Epoch 200	-7.47340383029197	5.96081630328479
v1, t3 (imputed)	temporalA	Epoch 200	-6.44608906260402	6.14022450445174
v1, t3 (imputed)	temporalA	Epoch 200	-9.50703272355903	6.00816883877864
v1, t3 (imputed)	temporalA	Epoch 200	-10.0169128547368	6.11022302110554
v1, t3 (imputed)	temporalA	Epoch 200	-9.6945483136309	6.11458001774523
v1, t3 (imputed)	temporalA	Epoch 200	-6.08479136875425	6.12873713589721
v1, t3 (imputed)	temporalA	Epoch 200	-6.5138084164786	6.10861240940083
v1, t3 (imputed)	temporalA	Epoch 200	-6.85886933790301	6.00938562630564
v1, t3 (imputed)	temporalA	Epoch 200	-8.16193354987795	5.94042875129757
v1, t3 (imputed)	temporalA	Epoch 200	-9.29669149089677	6.16942937196797
v1, t3 (imputed)	temporalA	Epoch 200	-6.79970034468445	6.15744540427535
v1, t3 (imputed)	temporalA	Epoch 200	-8.24598168240566	4.5109090694919
v1, t3 (imputed)	temporalA	Epoch 200	-9.0794533778805	5.83680575494214
v1, t3 (imputed)	temporalA	Epoch 200	-9.35633518081998	6.20603091961749
v1, t3 (imputed)	temporalA	Epoch 200	-8.11830371619316	5.92714077400034
v1, t3 (imputed)	temporalA	Epoch 200	-10.3854444119538	6.68901630022933
v1, t3 (imputed)	temporalA	Epoch 200	-6.44381893933921	6.01932632432033
v1, t3 (imputed)	temporalA	Epoch 200	-6.12757823878448	6.1873990308402
v1, t3 (imputed)	temporalA	Epoch 200	-7.45900101060979	6.01279828097685
v1, t3 (imputed)	temporalA	Epoch 200	-10.6812770304443	6.44713974982949
v1, t3 (imputed)	temporalA	Epoch 200	-6.7208936007258	6.10769761989351
v1, t3 (imputed)	temporalA	Epoch 200	-7.99214379166052	5.38318559049702
v1, t3 (imputed)	temporalA	Epoch 200	-9.38546977764	6.30522317759968
v1, t3 (imputed)	temporalA	Epoch 200	-6.33224597498384	6.24284372794079
v1, t3 (imputed)	temporalA	Epoch 200	-6.33595996570108	6.10330195937978
v1, t3 (imputed)	temporalA	Epoch 200	-6.55973322849842	5.91851513876245
v1, t3 (imputed)	temporalA	Epoch 200	-6.2090164520193	6.10750995731933
v1, t3 (imputed)	temporalA	Epoch 200	-10.550943120879	6.48883418790467
v1, t3 (imputed)	temporalA	Epoch 200	-10.5914945831295	6.55480575623898
v1, t3 (imputed)	temporalA	Epoch 200	-9.01652680618324	6.07909777266246
v1, t3 (imputed)	temporalA	Epoch 200	-10.5181934505304	5.99062362117091
v1, t3 (imputed)	temporalA	Epoch 200	-8.81571172244278	6.25583298258351
v1, t3 (imputed)	temporalA	Epoch 200	-6.42353959863078	6.55676363053082
v1, t3 (imputed)	temporalA	Epoch 200	-3.66417157889911	-2.40948257699703
v1, t3 (imputed)	temporalA	Epoch 200	-6.54764086643404	6.10898858611908
v1, t3 (imputed)	temporalA	Epoch 200	-8.1932359206635	6.58684183097519
v1, t3 (imputed)	temporalA	Epoch 200	-6.47649393304693	6.0222488753518
v1, t3 (imputed)	temporalA	Epoch 200	-8.20025240280496	5.59025154200423
v1, t3 (imputed)	temporalA	Epoch 200	-7.13817585199386	6.09153424840302
v1, t3 (imputed)	temporalA	Epoch 200	-6.33042252710769	6.22346777863521
v1, t3 (imputed)	temporalA	Epoch 200	-6.89179745548301	6.59732264100959
v1, t3 (imputed)	temporalA	Epoch 200	-9.33383975576777	6.18677705955011
v1, t3 (imputed)	temporalA	Epoch 200	-10.5596009183013	6.13284698314238
v1, t3 (imputed)	temporalA	Epoch 200	-8.36591856405699	5.23511426397951
v1, t3 (imputed)	temporalA	Epoch 200	-8.78634190970214	3.70044575905925
v1, t3 (imputed)	temporalA	Epoch 200	-7.38549827613042	5.88412911476394
v1, t3 (imputed)	temporalA	Epoch 200	-6.82688690793499	6.08232525346444
v1, t1 (observed)	temporalA	Epoch 30	13.8268485781224	-3.60470044072378
v1, t1 (observed)	temporalA	Epoch 30	12.663727531782	-3.82271055035691
v1, t1 (observed)	temporalA	Epoch 30	12.6920505315257	-4.11336441983649
v1, t1 (observed)	temporalA	Epoch 30	13.5545522865649	-3.49690625561683
v1, t1 (observed)	temporalA	Epoch 30	12.6424148889529	-4.34614963465472
v1, t1 (observed)	temporalA	Epoch 30	12.5944151828334	-4.36196441709604
v1, t1 (observed)	temporalA	Epoch 30	12.6753388531488	-4.28104497160784
v1, t1 (observed)	temporalA	Epoch 30	12.9488367457971	-3.74408242547832
v1, t1 (observed)	temporalA	Epoch 30	12.6948262547916	-4.178102822756
v1, t1 (observed)	temporalA	Epoch 30	13.2843456550063	-3.47313639816754
v1, t1 (observed)	temporalA	Epoch 30	12.7341108292957	-3.93105213135834
v1, t1 (observed)	temporalA	Epoch 30	12.6892130297397	-4.2647191677231
v1, t1 (observed)	temporalA	Epoch 30	13.2288975657747	-3.44713283627956
v1, t1 (observed)	temporalA	Epoch 30	13.2546330514873	-3.53185418464228
v1, t1 (observed)	temporalA	Epoch 30	12.7569463468856	-4.04443729294852
v1, t1 (observed)	temporalA	Epoch 30	12.7097951482642	-3.91917976866498
v1, t1 (observed)	temporalA	Epoch 30	12.6640555155078	-4.00865975149172
v1, t1 (observed)	temporalA	Epoch 30	15.0631844091688	-4.4478713555718
v1, t1 (observed)	temporalA	Epoch 30	13.2113334858142	-3.53761055673467
v1, t1 (observed)	temporalA	Epoch 30	12.6784156353357	-4.14418156413363
v1, t1 (observed)	temporalA	Epoch 30	13.4278029019704	-3.462694834028
v1, t1 (observed)	temporalA	Epoch 30	13.618360724787	-3.55083870474009
v1, t1 (observed)	temporalA	Epoch 30	12.6698872551295	-4.00850125232019
v1, t1 (observed)	temporalA	Epoch 30	12.958165985638	-3.7703003871619
v1, t1 (observed)	temporalA	Epoch 30	12.8499477305001	-3.79201213190433
v1, t1 (observed)	temporalA	Epoch 30	13.2689998075419	-3.56671664605751
v1, t1 (observed)	temporalA	Epoch 30	13.218384669789	-3.5355227444469
v1, t1 (observed)	temporalA	Epoch 30	12.6060106501176	-4.30443373036224
v1, t1 (observed)	temporalA	Epoch 30	12.8331754682057	-3.80673554855836
v1, t1 (observed)	temporalA	Epoch 30	12.8373790269789	-3.78068782802615
v1, t1 (observed)	temporalA	Epoch 30	13.7562583210693	-3.5694303325767
v1, t1 (observed)	temporalA	Epoch 30	12.6771998688404	-4.23867151225392
v1, t1 (observed)	temporalA	Epoch 30	12.9996594789698	-3.73435756263074
v1, t1 (observed)	temporalA	Epoch 30	12.8657633456059	-3.75413110497891
v1, t1 (observed)	temporalA	Epoch 30	12.7045197597188	-3.89442332937067
v1, t1 (observed)	temporalA	Epoch 30	12.6354033024287	-4.26854154813069
v1, t1 (observed)	temporalA	Epoch 30	13.9167677576033	-3.64969327484353
v1, t1 (observed)	temporalA	Epoch 30	13.4872602825243	-3.49913449762794
v1, t1 (observed)	temporalA	Epoch 30	12.7922636272601	-3.85740187291363
v1, t1 (observed)	temporalA	Epoch 30	12.9122012364463	-3.79458346110451
v1, t1 (observed)	temporalA	Epoch 30	13.2547011670131	-3.55531475247685
v1, t1 (observed)	temporalA	Epoch 30	12.6162076760767	-4.32316897111761
v1, t1 (observed)	temporalA	Epoch 30	13.0022394230938	-3.53190687170244
v1, t1 (observed)	temporalA	Epoch 30	12.645028000433	-4.34128408122738
v1, t1 (observed)	temporalA	Epoch 30	13.2053989401834	-3.54775029340875
v1, t1 (observed)	temporalA	Epoch 30	13.2376135783519	-3.52644659955813
v1, t1 (observed)	temporalA	Epoch 30	12.6677194514431	-4.27678029952064
v1, t1 (observed)	temporalA	Epoch 30	12.809396170235	-3.7797544429841
v1, t1 (observed)	temporalA	Epoch 30	12.8884750831659	-3.8758460934531
v1, t1 (observed)	temporalA	Epoch 30	13.9158001576313	-3.62555357219765
v1, t1 (observed)	temporalA	Epoch 30	12.7024791913418	-3.96626732695289
v1, t1 (observed)	temporalA	Epoch 30	12.9237942187737	-3.76448969626095
v1, t1 (observed)	temporalA	Epoch 30	12.6931944293677	-3.96027394048097
v1, t1 (observed)	temporalA	Epoch 30	12.7946031628891	-3.88222582015424
v1, t1 (observed)	temporalA	Epoch 30	12.8782963842117	-3.76644517911626
v1, t1 (observed)	temporalA	Epoch 30	12.627476714505	-4.31604790454727
v1, t1 (observed)	temporalA	Epoch 30	13.2735276514515	-3.52496882980768
v1, t1 (observed)	temporalA	Epoch 30	13.3282958878663	-3.53644538623848
v1, t1 (observed)	temporalA	Epoch 30	13.2989321929327	-3.3570677664239
v1, t1 (observed)	temporalA	Epoch 30	12.6631155685964	-4.31839434104008
v1, t1 (observed)	temporalA	Epoch 30	12.6123083265286	-4.33157670210085
v1, t1 (observed)	temporalA	Epoch 30	12.9402461558347	-3.80303992389616
v1, t1 (observed)	temporalA	Epoch 30	13.6675038575403	-3.5424583877807
v1, t1 (observed)	temporalA	Epoch 30	12.5948696780577	-4.31728391364902
v1, t1 (observed)	temporalA	Epoch 30	12.6882938569039	-3.91575273899489
v1, t1 (observed)	temporalA	Epoch 30	12.6088709921504	-4.35600766261998
v1, t1 (observed)	temporalA	Epoch 30	12.6223265129656	-4.30802738384372
v1, t1 (observed)	temporalA	Epoch 30	13.2299519398619	-3.42344042824336
v1, t1 (observed)	temporalA	Epoch 30	13.178861450078	-3.58475926079913
v1, t1 (observed)	temporalA	Epoch 30	13.2206809011781	-3.51470944528147
v1, t1 (observed)	temporalA	Epoch 30	12.7179326772209	-4.07121500177592
v1, t1 (observed)	temporalA	Epoch 30	12.851754716217	-3.78078741610403
v1, t1 (observed)	temporalA	Epoch 30	12.9525450552704	-3.77360872974044
v1, t1 (observed)	temporalA	Epoch 30	12.9052405880985	-3.83433492829463
v1, t1 (observed)	temporalA	Epoch 30	12.9401559896373	-3.82541837654496
v1, t1 (observed)	temporalA	Epoch 30	13.6481420422076	-3.51344222088096
v1, t1 (observed)	temporalA	Epoch 30	12.6893374173721	-3.9730293710909
v1, t1 (observed)	temporalA	Epoch 30	12.6111178711344	-4.32102649397341
v1, t1 (observed)	temporalA	Epoch 30	8.31665002707602	-4.9530585083325
v1, t1 (observed)	temporalA	Epoch 30	12.7032735391704	-4.24087703471554
v1, t1 (observed)	temporalA	Epoch 30	13.9070881158431	-3.65636446325123
v1, t1 (observed)	temporalA	Epoch 30	12.6689585925026	-4.26864364775039
v1, t1 (observed)	temporalA	Epoch 30	12.6839459826969	-4.26208867679447
v1, t1 (observed)	temporalA	Epoch 30	13.2328285519785	-3.47048664530192
v1, t1 (observed)	temporalA	Epoch 30	12.6977289936803	-3.94998043237239
v1, t1 (observed)	temporalA	Epoch 30	12.6729903680333	-4.31733836313824
v1, t1 (observed)	temporalA	Epoch 30	12.6588975765306	-4.31660887020944
v1, t1 (observed)	temporalA	Epoch 30	12.7001376423756	-4.0904899373989
v1, t1 (observed)	temporalA	Epoch 30	12.9267458949244	-3.69877674723646
v1, t1 (observed)	temporalA	Epoch 30	13.1910753403577	-3.55510413521456
v1, t1 (observed)	temporalA	Epoch 30	12.9334023744653	-3.77554130302979
v1, t1 (observed)	temporalA	Epoch 30	13.0224880072179	-3.73753380496998
v1, t1 (observed)	temporalA	Epoch 30	12.7889545087988	-3.83403917358533
v1, t1 (observed)	temporalA	Epoch 30	12.6062559343785	-4.33969143615417
v1, t1 (observed)	temporalA	Epoch 30	12.6966689961128	-4.22900634911156
v1, t1 (observed)	temporalA	Epoch 30	12.9167912374363	-3.76619707769479
v1, t1 (observed)	temporalA	Epoch 30	13.2141808504068	-3.58063402165271
v1, t1 (observed)	temporalA	Epoch 30	12.62593510689	-4.32744412047417
v1, t2 (observed)	temporalA	Epoch 30	8.28761443376903	-5.79159299692039
v1, t2 (observed)	temporalA	Epoch 30	8.43204218455763	-5.77116916647366
v1, t2 (observed)	temporalA	Epoch 30	8.38157427038374	-5.42006594437265
v1, t2 (observed)	temporalA	Epoch 30	8.31844418000577	-5.46087686225006
v1, t2 (observed)	temporalA	Epoch 30	8.13563798168203	-5.39948988027103
v1, t2 (observed)	temporalA	Epoch 30	8.31324834001256	-5.04936444946947
v1, t2 (observed)	temporalA	Epoch 30	8.34416768582059	-5.21213609471008
v1, t2 (observed)	temporalA	Epoch 30	8.37404721805483	-5.75209421993536
v1, t2 (observed)	temporalA	Epoch 30	8.28757003595063	-5.40341024089032
v1, t2 (observed)	temporalA	Epoch 30	8.33915363498419	-5.14677194014597
v1, t2 (observed)	temporalA	Epoch 30	8.29920050357811	-5.01230183161892
v1, t2 (observed)	temporalA	Epoch 30	8.30783766963289	-5.24434573937773
v1, t2 (observed)	temporalA	Epoch 30	8.37152519715064	-5.63975783094902
v1, t2 (observed)	temporalA	Epoch 30	8.43527587769249	-5.77792378371518
v1, t2 (observed)	temporalA	Epoch 30	8.33855372545641	-5.23828104449031
v1, t2 (observed)	temporalA	Epoch 30	8.26473410152461	-5.16249155213634
v1, t2 (observed)	temporalA	Epoch 30	8.49323308740412	-5.93882241286557
v1, t2 (observed)	temporalA	Epoch 30	8.36191086070356	-5.8553332636313
v1, t2 (observed)	temporalA	Epoch 30	8.41665616718693	-5.8067198646896
v1, t2 (observed)	temporalA	Epoch 30	8.48425088546601	-5.85907453199766
v1, t2 (observed)	temporalA	Epoch 30	8.33622544350235	-5.21328236672162
v1, t2 (observed)	temporalA	Epoch 30	8.24938029605394	-5.40590258370617
v1, t2 (observed)	temporalA	Epoch 30	8.48713071843034	-5.86461907036299
v1, t2 (observed)	temporalA	Epoch 30	8.56913659121481	-6.01797640407762
v1, t2 (observed)	temporalA	Epoch 30	8.28105176476228	-5.31430199615423
v1, t2 (observed)	temporalA	Epoch 30	8.52424906052096	-5.99572669981389
v1, t2 (observed)	temporalA	Epoch 30	8.48428653951804	-5.87085692629448
v1, t2 (observed)	temporalA	Epoch 30	8.26875628585154	-5.29798546162707
v1, t2 (observed)	temporalA	Epoch 30	8.27886888430359	-5.12586488866048
v1, t2 (observed)	temporalA	Epoch 30	8.25878937582744	-5.41348746469867
v1, t2 (observed)	temporalA	Epoch 30	8.54782520026418	-5.95322051427808
v1, t2 (observed)	temporalA	Epoch 30	8.30384442614393	-5.23007257675654
v1, t2 (observed)	temporalA	Epoch 30	8.27267930449184	-5.77296197624463
v1, t2 (observed)	temporalA	Epoch 30	8.2381023690977	-5.44221434830738
v1, t2 (observed)	temporalA	Epoch 30	8.28221230303178	-5.2972046923593
v1, t2 (observed)	temporalA	Epoch 30	8.2732709038345	-5.44806961274932
v1, t2 (observed)	temporalA	Epoch 30	8.44359573353732	-5.93975593125868
v1, t2 (observed)	temporalA	Epoch 30	8.36771241107777	-5.55081061605123
v1, t2 (observed)	temporalA	Epoch 30	8.29836975983175	-5.12427754013493
v1, t2 (observed)	temporalA	Epoch 30	8.30756800900214	-5.1516234202034
v1, t2 (observed)	temporalA	Epoch 30	8.24576314687669	-5.00942162088538
v1, t2 (observed)	temporalA	Epoch 30	8.2885776087773	-5.27360168151256
v1, t2 (observed)	temporalA	Epoch 30	8.36882526846371	-5.15670732665184
v1, t2 (observed)	temporalA	Epoch 30	8.24781953484369	-5.45423260036029
v1, t2 (observed)	temporalA	Epoch 30	8.30169539960923	-5.6320032209538
v1, t2 (observed)	temporalA	Epoch 30	8.52373761303259	-5.98372575992824
v1, t2 (observed)	temporalA	Epoch 30	8.59096546627715	-6.03280498666043
v1, t2 (observed)	temporalA	Epoch 30	8.2642062057147	-5.48629144215053
v1, t2 (observed)	temporalA	Epoch 30	8.33864399690342	-5.24493420551215
v1, t2 (observed)	temporalA	Epoch 30	8.52000770125788	-5.95374499370738
v1, t2 (observed)	temporalA	Epoch 30	8.32295828522234	-5.09269381313799
v1, t2 (observed)	temporalA	Epoch 30	8.34010611706184	-5.79193737334218
v1, t2 (observed)	temporalA	Epoch 30	8.38191550339719	-5.61974219659992
v1, t2 (observed)	temporalA	Epoch 30	8.31896902616377	-5.37391445441781
v1, t2 (observed)	temporalA	Epoch 30	8.32861646867735	-5.54713166210264
v1, t2 (observed)	temporalA	Epoch 30	8.29474953680466	-5.34876882339734
v1, t2 (observed)	temporalA	Epoch 30	8.52069951969516	-5.98873931767595
v1, t2 (observed)	temporalA	Epoch 30	8.3265545058489	-5.7143605969187
v1, t2 (observed)	temporalA	Epoch 30	8.57209671768808	-6.0180503567576
v1, t2 (observed)	temporalA	Epoch 30	8.37882209284806	-5.95129728717316
v1, t2 (observed)	temporalA	Epoch 30	8.48537323122054	-5.85716623889728
v1, t2 (observed)	temporalA	Epoch 30	8.25940118288502	-5.35283948195553
v1, t2 (observed)	temporalA	Epoch 30	8.28761078341691	-5.47671476089329
v1, t2 (observed)	temporalA	Epoch 30	8.29395872986964	-5.0157599519023
v1, t2 (observed)	temporalA	Epoch 30	8.3338148001189	-5.71715422660422
v1, t2 (observed)	temporalA	Epoch 30	8.32887160810703	-5.453190007513
v1, t2 (observed)	temporalA	Epoch 30	8.34509070810648	-5.11734738101312
v1, t2 (observed)	temporalA	Epoch 30	8.55808957694688	-6.00171268394578
v1, t2 (observed)	temporalA	Epoch 30	8.46187710839702	-5.82659998421948
v1, t2 (observed)	temporalA	Epoch 30	8.48980373799184	-5.9242277787207
v1, t2 (observed)	temporalA	Epoch 30	8.33499503219087	-5.23667743782123
v1, t2 (observed)	temporalA	Epoch 30	8.28202580151234	-4.99395607415677
v1, t2 (observed)	temporalA	Epoch 30	8.25265355271225	-5.09985948112522
v1, t2 (observed)	temporalA	Epoch 30	8.33421163840843	-5.2474808386381
v1, t2 (observed)	temporalA	Epoch 30	8.2256033253028	-5.30130045187099
v1, t2 (observed)	temporalA	Epoch 30	8.45742429371259	-5.82813109602054
v1, t2 (observed)	temporalA	Epoch 30	8.47899834927367	-5.84177882217107
v1, t2 (observed)	temporalA	Epoch 30	8.28762171435928	-4.97880531067475
v1, t2 (observed)	temporalA	Epoch 30	8.26656438387853	-4.95557593757957
v1, t2 (observed)	temporalA	Epoch 30	8.28868891982891	-5.13294431276911
v1, t2 (observed)	temporalA	Epoch 30	8.32171412896794	-5.11977078136602
v1, t2 (observed)	temporalA	Epoch 30	8.37828746791118	-5.16835528899663
v1, t2 (observed)	temporalA	Epoch 30	8.27408492478329	-5.15931479542028
v1, t2 (observed)	temporalA	Epoch 30	8.46131943698094	-5.99418515385749
v1, t2 (observed)	temporalA	Epoch 30	8.60760164682265	-6.03538800058301
v1, t2 (observed)	temporalA	Epoch 30	8.2493284206876	-5.06234005933424
v1, t2 (observed)	temporalA	Epoch 30	8.40501873252618	-5.67096165560805
v1, t2 (observed)	temporalA	Epoch 30	8.37782957903466	-5.81508681769106
v1, t2 (observed)	temporalA	Epoch 30	8.31094586317657	-5.03848301288622
v1, t2 (observed)	temporalA	Epoch 30	8.30082287984323	-5.56334586323596
v1, t2 (observed)	temporalA	Epoch 30	8.6509190527608	-6.07386613619397
v1, t2 (observed)	temporalA	Epoch 30	8.35091722037937	-5.42191717407239
v1, t2 (observed)	temporalA	Epoch 30	14.4546031033829	-3.95111979906177
v1, t2 (observed)	temporalA	Epoch 30	8.25892027029037	-5.31318704978375
v1, t2 (observed)	temporalA	Epoch 30	8.27549327020176	-4.98495041961577
v1, t2 (observed)	temporalA	Epoch 30	8.31428604525887	-5.18773154305329
v1, t2 (observed)	temporalA	Epoch 30	8.43077909225947	-5.84613931310665
v1, t2 (observed)	temporalA	Epoch 30	8.33904109293082	-5.03770377011696
v1, t3 (imputed)	temporalA	Epoch 30	14.9081550378809	-4.30362916286869
v1, t3 (imputed)	temporalA	Epoch 30	14.4934732079582	-3.98075100322495
v1, t3 (imputed)	temporalA	Epoch 30	13.6683510024501	-3.33202479596233
v1, t3 (imputed)	temporalA	Epoch 30	13.1088071566434	-3.28826778930072
v1, t3 (imputed)	temporalA	Epoch 30	13.1756658077203	-3.38047373600498
v1, t3 (imputed)	temporalA	Epoch 30	14.9806933908359	-4.36766317770838
v1, t3 (imputed)	temporalA	Epoch 30	13.1398165302112	-3.28640571407241
v1, t3 (imputed)	temporalA	Epoch 30	15.1040073396356	-4.48082191128718
v1, t3 (imputed)	temporalA	Epoch 30	13.5142443371852	-3.50724762747443
v1, t3 (imputed)	temporalA	Epoch 30	15.1109794527026	-4.48667518161495
v1, t3 (imputed)	temporalA	Epoch 30	14.1677892079627	-3.76503866422223
v1, t3 (imputed)	temporalA	Epoch 30	13.4042656269786	-3.38136731569949
v1, t3 (imputed)	temporalA	Epoch 30	15.0477796754003	-4.4295890876584
v1, t3 (imputed)	temporalA	Epoch 30	15.0823191973794	-4.46050003388847
v1, t3 (imputed)	temporalA	Epoch 30	13.6412440534526	-3.38427448287972
v1, t3 (imputed)	temporalA	Epoch 30	14.4714750709767	-3.9683068554273
v1, t3 (imputed)	temporalA	Epoch 30	14.1300686517296	-3.75577376926244
v1, t3 (imputed)	temporalA	Epoch 30	15.2628057385161	-4.62376820647289
v1, t3 (imputed)	temporalA	Epoch 30	15.085106800588	-4.46270931784027
v1, t3 (imputed)	temporalA	Epoch 30	14.4192575697876	-3.92609333403963
v1, t3 (imputed)	temporalA	Epoch 30	15.0928829532931	-4.47050417461567
v1, t3 (imputed)	temporalA	Epoch 30	14.8470185384744	-4.25396635161951
v1, t3 (imputed)	temporalA	Epoch 30	14.4293961782198	-3.92807379954576
v1, t3 (imputed)	temporalA	Epoch 30	14.0389839410954	-3.70790985208193
v1, t3 (imputed)	temporalA	Epoch 30	12.6004445812932	-4.35497656128317
v1, t3 (imputed)	temporalA	Epoch 30	14.8942322094144	-4.2948702576434
v1, t3 (imputed)	temporalA	Epoch 30	15.0839450114108	-4.46110104069381
v1, t3 (imputed)	temporalA	Epoch 30	13.9951348016809	-3.61585667768883
v1, t3 (imputed)	temporalA	Epoch 30	14.4668662394474	-3.96455737168833
v1, t3 (imputed)	temporalA	Epoch 30	15.0497516592135	-4.4320350986651
v1, t3 (imputed)	temporalA	Epoch 30	14.8079412754649	-4.22339633319523
v1, t3 (imputed)	temporalA	Epoch 30	14.4060951509459	-3.91468007036916
v1, t3 (imputed)	temporalA	Epoch 30	14.8087256620833	-4.21912105449754
v1, t3 (imputed)	temporalA	Epoch 30	13.7472606527719	-3.41693501233989
v1, t3 (imputed)	temporalA	Epoch 30	14.0989245235479	-3.74130240629534
v1, t3 (imputed)	temporalA	Epoch 30	14.502698392497	-3.98799971470888
v1, t3 (imputed)	temporalA	Epoch 30	14.8945433496402	-4.29218199984378
v1, t3 (imputed)	temporalA	Epoch 30	14.6417294459302	-4.09402248630402
v1, t3 (imputed)	temporalA	Epoch 30	13.8322393596366	-3.48543057737576
v1, t3 (imputed)	temporalA	Epoch 30	14.0852707327074	-3.73750717246053
v1, t3 (imputed)	temporalA	Epoch 30	13.635750564396	-3.52918270821857
v1, t3 (imputed)	temporalA	Epoch 30	14.4856809968821	-3.97536070130486
v1, t3 (imputed)	temporalA	Epoch 30	13.7369695197224	-3.43579189263039
v1, t3 (imputed)	temporalA	Epoch 30	14.7982269129354	-4.2154785038695
v1, t3 (imputed)	temporalA	Epoch 30	14.0463499429843	-3.71915774424467
v1, t3 (imputed)	temporalA	Epoch 30	14.6906006832798	-4.1308447586848
v1, t3 (imputed)	temporalA	Epoch 30	14.0571830369484	-3.7285740815438
v1, t3 (imputed)	temporalA	Epoch 30	14.6006446101285	-4.0606067225385
v1, t3 (imputed)	temporalA	Epoch 30	14.1842590974215	-3.76461295457845
v1, t3 (imputed)	temporalA	Epoch 30	14.8119346134149	-4.22752593129135
v1, t3 (imputed)	temporalA	Epoch 30	13.2419328006559	-3.33762228172572
v1, t3 (imputed)	temporalA	Epoch 30	14.4988503954989	-3.98726023818034
v1, t3 (imputed)	temporalA	Epoch 30	14.8489208793826	-4.25530067865325
v1, t3 (imputed)	temporalA	Epoch 30	14.1038371598791	-3.76414532364281
v1, t3 (imputed)	temporalA	Epoch 30	13.7669613071325	-3.45893027558501
v1, t3 (imputed)	temporalA	Epoch 30	13.284483407699	-3.40321892176967
v1, t3 (imputed)	temporalA	Epoch 30	15.0707001665439	-4.45084284249768
v1, t3 (imputed)	temporalA	Epoch 30	14.2147812402093	-3.81739455711784
v1, t3 (imputed)	temporalA	Epoch 30	14.7868400752939	-4.20575651155336
v1, t3 (imputed)	temporalA	Epoch 30	13.7681179758006	-3.39171521098239
v1, t3 (imputed)	temporalA	Epoch 30	14.4700157556114	-3.96194549005933
v1, t3 (imputed)	temporalA	Epoch 30	13.9243015232177	-3.65826870334372
v1, t3 (imputed)	temporalA	Epoch 30	14.9802695250009	-4.36849397152601
v1, t3 (imputed)	temporalA	Epoch 30	14.0929965434154	-3.69640507964998
v1, t3 (imputed)	temporalA	Epoch 30	13.7328413002681	-3.43598733045228
v1, t3 (imputed)	temporalA	Epoch 30	13.8412946433954	-3.57710702436943
v1, t3 (imputed)	temporalA	Epoch 30	13.0611874750009	-3.43057478012
v1, t3 (imputed)	temporalA	Epoch 30	14.9310252001071	-4.32461128477585
v1, t3 (imputed)	temporalA	Epoch 30	15.2811492169527	-4.64028503275912
v1, t3 (imputed)	temporalA	Epoch 30	14.8382657814913	-4.24725816282585
v1, t3 (imputed)	temporalA	Epoch 30	13.1804181992714	-3.24864419919699
v1, t3 (imputed)	temporalA	Epoch 30	14.6896550598453	-4.13493961849417
v1, t3 (imputed)	temporalA	Epoch 30	14.4969060611272	-3.98272449217928
v1, t3 (imputed)	temporalA	Epoch 30	13.0029402875343	-3.44905493904301
v1, t3 (imputed)	temporalA	Epoch 30	14.465316735271	-3.96204807677993
v1, t3 (imputed)	temporalA	Epoch 30	15.1146553561294	-4.4897614752371
v1, t3 (imputed)	temporalA	Epoch 30	14.9520407349023	-4.34316391545433
v1, t3 (imputed)	temporalA	Epoch 30	15.1032755010076	-4.47874882078995
v1, t3 (imputed)	temporalA	Epoch 30	13.1774031008394	-3.2786187933591
v1, t3 (imputed)	temporalA	Epoch 30	13.3328477140763	-3.35522717117488
v1, t3 (imputed)	temporalA	Epoch 30	14.4089121242499	-3.91764224115684
v1, t3 (imputed)	temporalA	Epoch 30	12.8280362289688	-3.73747044992452
v1, t3 (imputed)	temporalA	Epoch 30	13.3816267944791	-3.33060385282891
v1, t3 (imputed)	temporalA	Epoch 30	14.8371445790302	-4.24744279260071
v1, t3 (imputed)	temporalA	Epoch 30	12.8136762200046	-3.79583590679373
v1, t3 (imputed)	temporalA	Epoch 30	14.9168232720114	-4.3095030246563
v1, t3 (imputed)	temporalA	Epoch 30	14.4665593713361	-3.96562230611154
v1, t3 (imputed)	temporalA	Epoch 30	15.1101270631447	-4.48524552218045
v1, t3 (imputed)	temporalA	Epoch 30	14.5539186324272	-4.02526337753934
v1, t3 (imputed)	temporalA	Epoch 30	14.5681553168001	-4.03622338270163
v1, t3 (imputed)	temporalA	Epoch 30	14.8207573846217	-4.23575182126851
v1, t3 (imputed)	temporalA	Epoch 30	14.1656800150835	-3.76320566824792
v1, t3 (imputed)	temporalA	Epoch 30	14.4835118611776	-3.97208790585954
v1, t3 (imputed)	temporalA	Epoch 30	12.8654624566365	-3.60679328897725
v1, t3 (imputed)	temporalA	Epoch 30	14.027350319697	-3.70900699130779
v1, t3 (imputed)	temporalA	Epoch 30	14.7767891827085	-4.19876420501303
v1, t3 (imputed)	temporalA	Epoch 30	14.8087538497454	-4.22174618302811
v1, t3 (imputed)	temporalA	Epoch 30	14.0900422630378	-3.74434022604052
v1, t1 (observed)	temporalA	Epoch 300	-5.13891819498868	-5.23863986526488
v1, t1 (observed)	temporalA	Epoch 300	-5.38215436764403	-7.34278690201476
v1, t1 (observed)	temporalA	Epoch 300	-6.32164157022017	-3.66746067905738
v1, t1 (observed)	temporalA	Epoch 300	-4.6213614061649	-7.49144378571933
v1, t1 (observed)	temporalA	Epoch 300	-4.42021874666061	-4.81757232900832
v1, t1 (observed)	temporalA	Epoch 300	-6.51096474947731	-2.65698636460945
v1, t1 (observed)	temporalA	Epoch 300	-6.42041200460454	-3.27217345432947
v1, t1 (observed)	temporalA	Epoch 300	-3.64999422118809	-6.97683746774312
v1, t1 (observed)	temporalA	Epoch 300	-6.16602259922514	-3.53741660436122
v1, t1 (observed)	temporalA	Epoch 300	-6.48626652127249	-3.1302319236797
v1, t1 (observed)	temporalA	Epoch 300	-7.65687278371613	-3.73217694298628
v1, t1 (observed)	temporalA	Epoch 300	-5.44776676030133	-4.12106411065956
v1, t1 (observed)	temporalA	Epoch 300	-7.97534930183338	-6.47636833544618
v1, t1 (observed)	temporalA	Epoch 300	-5.7156558452527	-7.12045504252322
v1, t1 (observed)	temporalA	Epoch 300	-6.17269019270152	-3.54178133100731
v1, t1 (observed)	temporalA	Epoch 300	-4.65431266116699	-5.36633775390126
v1, t1 (observed)	temporalA	Epoch 300	-6.99774499439865	-5.57483512998665
v1, t1 (observed)	temporalA	Epoch 300	-7.25620234871008	-7.76975003141698
v1, t1 (observed)	temporalA	Epoch 300	-5.21556786443382	-7.49837973147536
v1, t1 (observed)	temporalA	Epoch 300	-6.06727214819312	-3.61202391963714
v1, t1 (observed)	temporalA	Epoch 300	-8.02740844728577	-6.70568755265079
v1, t1 (observed)	temporalA	Epoch 300	-3.10848064473057	-6.78568506656182
v1, t1 (observed)	temporalA	Epoch 300	-7.46508723900324	-5.21779968656391
v1, t1 (observed)	temporalA	Epoch 300	-7.47901528212314	-4.96462906431508
v1, t1 (observed)	temporalA	Epoch 300	-4.78704588691727	-6.69549925545029
v1, t1 (observed)	temporalA	Epoch 300	-3.19162739663462	-7.59819977413004
v1, t1 (observed)	temporalA	Epoch 300	-8.06756746782841	-7.23906433225304
v1, t1 (observed)	temporalA	Epoch 300	-6.21682999573321	-3.07408890833777
v1, t1 (observed)	temporalA	Epoch 300	-6.14980235106152	-5.13617509542193
v1, t1 (observed)	temporalA	Epoch 300	-7.08461891627484	-6.08913062251561
v1, t1 (observed)	temporalA	Epoch 300	-7.89682117439231	-7.04374255416252
v1, t1 (observed)	temporalA	Epoch 300	-7.07961472363387	-3.33161369710302
v1, t1 (observed)	temporalA	Epoch 300	-5.38000362220455	-7.34280017012266
v1, t1 (observed)	temporalA	Epoch 300	-7.92409848376987	-6.51881806882541
v1, t1 (observed)	temporalA	Epoch 300	-6.98808426721136	-7.04319827158463
v1, t1 (observed)	temporalA	Epoch 300	-7.36830377074584	-5.31579077665405
v1, t1 (observed)	temporalA	Epoch 300	-5.67167112018994	-8.34351548622246
v1, t1 (observed)	temporalA	Epoch 300	-5.17216168482884	-7.80329030462347
v1, t1 (observed)	temporalA	Epoch 300	-5.48863083774045	-4.29257188732826
v1, t1 (observed)	temporalA	Epoch 300	-2.70697708998988	-6.99156349197907
v1, t1 (observed)	temporalA	Epoch 300	-3.29646264657807	-7.24224102832627
v1, t1 (observed)	temporalA	Epoch 300	-6.3729987875612	-3.62025492005651
v1, t1 (observed)	temporalA	Epoch 300	-7.09103738673627	-5.15468494639051
v1, t1 (observed)	temporalA	Epoch 300	-7.90712647879442	-6.28390653728921
v1, t1 (observed)	temporalA	Epoch 300	-5.16069540410623	-7.58761425956144
v1, t1 (observed)	temporalA	Epoch 300	-8.24474468023804	-4.69295256645638
v1, t1 (observed)	temporalA	Epoch 300	-6.19825256895111	-3.59891479676162
v1, t1 (observed)	temporalA	Epoch 300	-7.04645569270403	-6.12637971112822
v1, t1 (observed)	temporalA	Epoch 300	-5.7222563336919	-6.73480760146537
v1, t1 (observed)	temporalA	Epoch 300	-7.89047933120809	-6.87905411065028
v1, t1 (observed)	temporalA	Epoch 300	-6.24192911219464	-3.08170131417155
v1, t1 (observed)	temporalA	Epoch 300	-7.96875564569186	-4.87708316122451
v1, t1 (observed)	temporalA	Epoch 300	-5.50194170696363	-6.96699227312327
v1, t1 (observed)	temporalA	Epoch 300	-7.13925173116339	-4.10344127294693
v1, t1 (observed)	temporalA	Epoch 300	-5.72547970537746	-4.44694680513955
v1, t1 (observed)	temporalA	Epoch 300	-6.07974605072193	-3.0303699574894
v1, t1 (observed)	temporalA	Epoch 300	-6.49155120185509	-8.31153124545626
v1, t1 (observed)	temporalA	Epoch 300	-9.94133254602011	-5.9980016021766
v1, t1 (observed)	temporalA	Epoch 300	-8.31419114131964	-4.25106081284545
v1, t1 (observed)	temporalA	Epoch 300	-6.02017513732191	-4.34371784133677
v1, t1 (observed)	temporalA	Epoch 300	-7.91014891669149	-3.65093451391057
v1, t1 (observed)	temporalA	Epoch 300	-5.62424394541098	-7.16154380512072
v1, t1 (observed)	temporalA	Epoch 300	-4.11508523482117	-7.23026675394739
v1, t1 (observed)	temporalA	Epoch 300	-7.78805237593972	-3.69429544705168
v1, t1 (observed)	temporalA	Epoch 300	-6.24335818501075	-3.63761316823319
v1, t1 (observed)	temporalA	Epoch 300	-6.07753108532455	-3.05404739773564
v1, t1 (observed)	temporalA	Epoch 300	-6.10447263662175	-4.61939284872324
v1, t1 (observed)	temporalA	Epoch 300	-7.73953013011439	-7.26969117403839
v1, t1 (observed)	temporalA	Epoch 300	-5.45174137373698	-7.09062267051716
v1, t1 (observed)	temporalA	Epoch 300	-4.674071752617	-7.61448141511048
v1, t1 (observed)	temporalA	Epoch 300	-7.46859579474184	-2.88259129119951
v1, t1 (observed)	temporalA	Epoch 300	-6.77507587412504	-6.89447113809548
v1, t1 (observed)	temporalA	Epoch 300	-3.95084513419839	-5.58979759490608
v1, t1 (observed)	temporalA	Epoch 300	-6.02188546489934	-3.52270551081511
v1, t1 (observed)	temporalA	Epoch 300	-2.88881053591804	-6.39426870664507
v1, t1 (observed)	temporalA	Epoch 300	-5.14486532898552	-8.09865826474611
v1, t1 (observed)	temporalA	Epoch 300	-7.75428840480452	-3.52853012738432
v1, t1 (observed)	temporalA	Epoch 300	-5.95017569519292	-3.17079386575352
v1, t1 (observed)	temporalA	Epoch 300	-7.53857573463517	-8.15312197395476
v1, t1 (observed)	temporalA	Epoch 300	-6.8306345448829	-3.64589460098253
v1, t1 (observed)	temporalA	Epoch 300	-7.74497725163483	-6.5512309834004
v1, t1 (observed)	temporalA	Epoch 300	-7.49696813057121	-2.85814253228044
v1, t1 (observed)	temporalA	Epoch 300	-5.16475516521118	-4.6803901542752
v1, t1 (observed)	temporalA	Epoch 300	-3.62342116128241	-7.41839230326689
v1, t1 (observed)	temporalA	Epoch 300	-7.07389903500536	-6.88844692058203
v1, t1 (observed)	temporalA	Epoch 300	-5.56176866957932	-3.85572682385917
v1, t1 (observed)	temporalA	Epoch 300	-2.69444955392272	-6.21618414176061
v1, t1 (observed)	temporalA	Epoch 300	-6.48398372208661	-4.75079560556187
v1, t1 (observed)	temporalA	Epoch 300	-6.79905764871223	-6.35891792249754
v1, t1 (observed)	temporalA	Epoch 300	-8.16530834423981	-6.63711243485261
v1, t1 (observed)	temporalA	Epoch 300	-3.674032841599	-7.06670954849481
v1, t1 (observed)	temporalA	Epoch 300	-5.34678079053588	-4.61746766054526
v1, t1 (observed)	temporalA	Epoch 300	-7.56596835983406	-6.0420265169686
v1, t1 (observed)	temporalA	Epoch 300	-6.8994072961166	-3.6168572684263
v1, t1 (observed)	temporalA	Epoch 300	-5.45016898929398	-3.86437828019924
v1, t1 (observed)	temporalA	Epoch 300	-6.96452338848814	-8.11854463728531
v1, t1 (observed)	temporalA	Epoch 300	-3.83783118822291	-7.31454930797341
v1, t1 (observed)	temporalA	Epoch 300	-5.65382821176667	-3.29854138023103
v1, t2 (observed)	temporalA	Epoch 300	-1.76335993892381	2.73005235384746
v1, t2 (observed)	temporalA	Epoch 300	-1.08492850210686	4.91803533812124
v1, t2 (observed)	temporalA	Epoch 300	3.52832848793495	5.20625084874322
v1, t2 (observed)	temporalA	Epoch 300	-1.41651847596072	3.62541483376052
v1, t2 (observed)	temporalA	Epoch 300	0.0522992513715861	1.63836187776109
v1, t2 (observed)	temporalA	Epoch 300	3.94164977389721	4.11678131887152
v1, t2 (observed)	temporalA	Epoch 300	3.23122842775179	4.28872853297058
v1, t2 (observed)	temporalA	Epoch 300	-0.473796204842939	5.31313446196265
v1, t2 (observed)	temporalA	Epoch 300	-1.36483092440763	4.25618103814143
v1, t2 (observed)	temporalA	Epoch 300	3.59470218321665	5.89698337686341
v1, t2 (observed)	temporalA	Epoch 300	3.15788662715134	0.829898715544483
v1, t2 (observed)	temporalA	Epoch 300	0.732856558869796	1.32986896693143
v1, t2 (observed)	temporalA	Epoch 300	2.10601149785793	6.06692465769409
v1, t2 (observed)	temporalA	Epoch 300	1.24042312328451	4.97394216153771
v1, t2 (observed)	temporalA	Epoch 300	2.67264031426705	4.44918701647163
v1, t2 (observed)	temporalA	Epoch 300	-1.26630218018631	1.12206265378801
v1, t2 (observed)	temporalA	Epoch 300	-0.413306867069653	1.68102128514566
v1, t2 (observed)	temporalA	Epoch 300	-2.30191041420683	2.42038423973062
v1, t2 (observed)	temporalA	Epoch 300	-1.93365891281444	3.22375006610096
v1, t2 (observed)	temporalA	Epoch 300	-0.404005904439137	3.90949962950977
v1, t2 (observed)	temporalA	Epoch 300	2.33157671259978	6.15404791433112
v1, t2 (observed)	temporalA	Epoch 300	-1.53424404871814	2.07938762903774
v1, t2 (observed)	temporalA	Epoch 300	1.99079840838546	5.8049060602406
v1, t2 (observed)	temporalA	Epoch 300	-1.02961549987386	2.58044302924341
v1, t2 (observed)	temporalA	Epoch 300	2.07750008638416	6.24346709298796
v1, t2 (observed)	temporalA	Epoch 300	-1.71505192329508	1.4139124887584
v1, t2 (observed)	temporalA	Epoch 300	0.972068686456512	5.667754287071
v1, t2 (observed)	temporalA	Epoch 300	1.88926718966206	6.23338914670286
v1, t2 (observed)	temporalA	Epoch 300	1.32267762269223	-0.0294902862797245
v1, t2 (observed)	temporalA	Epoch 300	1.15169245565226	5.0553741828911
v1, t2 (observed)	temporalA	Epoch 300	-0.504415569680696	5.66974595897816
v1, t2 (observed)	temporalA	Epoch 300	3.14790566310892	3.49266526123459
v1, t2 (observed)	temporalA	Epoch 300	-0.592328936056318	1.22560761297235
v1, t2 (observed)	temporalA	Epoch 300	1.60391145488852	5.61147312341078
v1, t2 (observed)	temporalA	Epoch 300	0.573904954828512	0.28868861379958
v1, t2 (observed)	temporalA	Epoch 300	-0.863772969010472	3.64574936331269
v1, t2 (observed)	temporalA	Epoch 300	-0.741440591888763	3.43214584518369
v1, t2 (observed)	temporalA	Epoch 300	-1.30698103012013	1.70334054801009
v1, t2 (observed)	temporalA	Epoch 300	1.45110404218823	3.72412665332202
v1, t2 (observed)	temporalA	Epoch 300	-1.5815137062544	1.23253948155099
v1, t2 (observed)	temporalA	Epoch 300	-0.106504427540895	2.98440017202015
v1, t2 (observed)	temporalA	Epoch 300	1.65115669512639	5.66039116102286
v1, t2 (observed)	temporalA	Epoch 300	3.43106964572856	5.17936364316681
v1, t2 (observed)	temporalA	Epoch 300	2.38090680484143	6.44502014307017
v1, t2 (observed)	temporalA	Epoch 300	1.21458279759243	8.06832008801898
v1, t2 (observed)	temporalA	Epoch 300	-1.71042196517123	4.13035559164956
v1, t2 (observed)	temporalA	Epoch 300	-1.60754767416354	3.95116478266525
v1, t2 (observed)	temporalA	Epoch 300	-1.15172818167484	3.61123727741805
v1, t2 (observed)	temporalA	Epoch 300	1.45131077250281	3.42550087079301
v1, t2 (observed)	temporalA	Epoch 300	-1.61328660095633	4.74639981482275
v1, t2 (observed)	temporalA	Epoch 300	3.47348811898827	1.08076291906398
v1, t2 (observed)	temporalA	Epoch 300	-1.70348352594365	4.54380987717935
v1, t2 (observed)	temporalA	Epoch 300	0.219458342231272	5.73144129678046
v1, t2 (observed)	temporalA	Epoch 300	1.15058886000666	5.15431019034287
v1, t2 (observed)	temporalA	Epoch 300	-1.09960039171496	3.81222295678015
v1, t2 (observed)	temporalA	Epoch 300	0.504767316045783	1.48225735103676
v1, t2 (observed)	temporalA	Epoch 300	-1.60124658929	2.33458524278892
v1, t2 (observed)	temporalA	Epoch 300	-1.73665898627853	1.45943179854982
v1, t2 (observed)	temporalA	Epoch 300	0.400914711740296	5.23794892932754
v1, t2 (observed)	temporalA	Epoch 300	1.60142553187391	7.95380240276568
v1, t2 (observed)	temporalA	Epoch 300	3.04431672415108	5.67882664941553
v1, t2 (observed)	temporalA	Epoch 300	-1.58806317870092	2.39979052605846
v1, t2 (observed)	temporalA	Epoch 300	0.0177925059583789	2.84677506025047
v1, t2 (observed)	temporalA	Epoch 300	3.39292606238462	4.72976749182534
v1, t2 (observed)	temporalA	Epoch 300	-0.335483156865454	4.90666668952873
v1, t2 (observed)	temporalA	Epoch 300	-0.807657595093092	3.95625664465375
v1, t2 (observed)	temporalA	Epoch 300	1.25259372987603	0.291885136638156
v1, t2 (observed)	temporalA	Epoch 300	-0.575476527724611	5.26511589696597
v1, t2 (observed)	temporalA	Epoch 300	-0.854972898985024	3.91535168929496
v1, t2 (observed)	temporalA	Epoch 300	1.45664370583935	8.11472543933572
v1, t2 (observed)	temporalA	Epoch 300	3.49619303491114	5.37664404022528
v1, t2 (observed)	temporalA	Epoch 300	1.68544077300262	0.181293400049152
v1, t2 (observed)	temporalA	Epoch 300	-0.074277631456276	1.10231784222351
v1, t2 (observed)	temporalA	Epoch 300	0.139234926563475	2.37749472944051
v1, t2 (observed)	temporalA	Epoch 300	-1.48084908810133	3.03126311071501
v1, t2 (observed)	temporalA	Epoch 300	-1.22547557208068	4.38568196162128
v1, t2 (observed)	temporalA	Epoch 300	0.468239671535695	5.48172634893703
v1, t2 (observed)	temporalA	Epoch 300	3.85228233474383	3.54454192587088
v1, t2 (observed)	temporalA	Epoch 300	-7.56441341212356	-8.18351748704868
v1, t2 (observed)	temporalA	Epoch 300	2.41916418337693	3.54660033204678
v1, t2 (observed)	temporalA	Epoch 300	1.07697567648797	4.03349614499183
v1, t2 (observed)	temporalA	Epoch 300	3.47261061140298	2.33035745203228
v1, t2 (observed)	temporalA	Epoch 300	0.643916644301833	1.32143116095042
v1, t2 (observed)	temporalA	Epoch 300	-2.18353335224763	1.75945182552036
v1, t2 (observed)	temporalA	Epoch 300	-0.779483661477935	4.57542911146727
v1, t2 (observed)	temporalA	Epoch 300	0.26746826889798	2.4019458069585
v1, t2 (observed)	temporalA	Epoch 300	3.40655983671244	4.56070126435814
v1, t2 (observed)	temporalA	Epoch 300	-1.92762090090277	2.91471982553876
v1, t2 (observed)	temporalA	Epoch 300	2.63795742275779	4.83156119854923
v1, t2 (observed)	temporalA	Epoch 300	1.08156599359081	6.09073417016823
v1, t2 (observed)	temporalA	Epoch 300	-1.72638851094148	2.86379137612626
v1, t2 (observed)	temporalA	Epoch 300	0.28704087364304	1.09961982188815
v1, t2 (observed)	temporalA	Epoch 300	-1.4796349490987	5.45769150913158
v1, t2 (observed)	temporalA	Epoch 300	1.21920141856561	-0.181646343021204
v1, t2 (observed)	temporalA	Epoch 300	1.08179528086566	3.08588828382138
v1, t2 (observed)	temporalA	Epoch 300	1.6572097754819	-0.0048246668511969
v1, t2 (observed)	temporalA	Epoch 300	0.421808053038934	5.47325480113841
v1, t2 (observed)	temporalA	Epoch 300	1.30029646997848	0.401136971682624
v1, t3 (imputed)	temporalA	Epoch 300	-6.52660542244931	2.99268759550184
v1, t3 (imputed)	temporalA	Epoch 300	-7.48724582741343	3.80132694301987
v1, t3 (imputed)	temporalA	Epoch 300	-10.7803672127154	3.83781000250505
v1, t3 (imputed)	temporalA	Epoch 300	-10.412657705996	5.18626746519105
v1, t3 (imputed)	temporalA	Epoch 300	-9.88566222700418	5.7179698785101
v1, t3 (imputed)	temporalA	Epoch 300	-11.2146638314125	4.89072233016934
v1, t3 (imputed)	temporalA	Epoch 300	-10.8848056820395	4.47227629367934
v1, t3 (imputed)	temporalA	Epoch 300	-6.65983652258987	3.02601328464337
v1, t3 (imputed)	temporalA	Epoch 300	-8.54646183547439	5.47986590883661
v1, t3 (imputed)	temporalA	Epoch 300	-7.85751350004511	1.96690023498735
v1, t3 (imputed)	temporalA	Epoch 300	-9.89963061999079	3.91525594817974
v1, t3 (imputed)	temporalA	Epoch 300	-10.6984504549572	5.54796693440194
v1, t3 (imputed)	temporalA	Epoch 300	-8.02351602062452	1.98011544038503
v1, t3 (imputed)	temporalA	Epoch 300	-7.90580822868309	4.20700610863176
v1, t3 (imputed)	temporalA	Epoch 300	-10.8877185970737	3.89717600227265
v1, t3 (imputed)	temporalA	Epoch 300	-7.0272269560197	4.77030940491571
v1, t3 (imputed)	temporalA	Epoch 300	-8.6909231364509	5.6144086143437
v1, t3 (imputed)	temporalA	Epoch 300	-6.31018765006102	3.42139347893244
v1, t3 (imputed)	temporalA	Epoch 300	-6.85361980563836	3.09831964093027
v1, t3 (imputed)	temporalA	Epoch 300	-8.2534244576088	2.57252168486537
v1, t3 (imputed)	temporalA	Epoch 300	-8.24444607276194	2.53088501810059
v1, t3 (imputed)	temporalA	Epoch 300	-6.47815823607864	3.44215303700281
v1, t3 (imputed)	temporalA	Epoch 300	-10.1672521651576	4.2177058847114
v1, t3 (imputed)	temporalA	Epoch 300	-8.03077840501025	4.65577630010234
v1, t3 (imputed)	temporalA	Epoch 300	-11.1992157110081	6.39741642737974
v1, t3 (imputed)	temporalA	Epoch 300	-6.38596688871261	4.03790512144145
v1, t3 (imputed)	temporalA	Epoch 300	-7.02390878444498	2.99659948552477
v1, t3 (imputed)	temporalA	Epoch 300	-8.72901737056066	2.30937975133326
v1, t3 (imputed)	temporalA	Epoch 300	-9.8593050831548	3.93759666894339
v1, t3 (imputed)	temporalA	Epoch 300	-11.0597587949682	4.91729311487393
v1, t3 (imputed)	temporalA	Epoch 300	-7.54873604752829	2.91105403824404
v1, t3 (imputed)	temporalA	Epoch 300	-8.6209189834751	2.63938578925304
v1, t3 (imputed)	temporalA	Epoch 300	-6.39139471825269	2.68488667638816
v1, t3 (imputed)	temporalA	Epoch 300	-9.76155346448485	4.16686041588289
v1, t3 (imputed)	temporalA	Epoch 300	-9.80562994286669	5.9630756656303
v1, t3 (imputed)	temporalA	Epoch 300	-7.2799664915161	3.68836955552851
v1, t3 (imputed)	temporalA	Epoch 300	-7.29345262902326	2.84778071927065
v1, t3 (imputed)	temporalA	Epoch 300	-8.106373354855	4.18122811371688
v1, t3 (imputed)	temporalA	Epoch 300	-8.93792645710459	4.59440749417252
[truncated: 2,705 more rows]
