# Supplementary material for: LEOPARD: missing view completion for multi-timepoint omics data via representation disentanglement and temporal knowledge transfer
Source: Nat Commun. 2025 Apr 6;16:3278. doi: 10.1038/s41467-025-58314-3 (PMC11972361; doi:10.1038/s41467-025-58314-3)
Supplement: Supplementary file 7 — Source data [file 41467_2025_58314_MOESM7_ESM.zip › Source Data/Fig7_metrics.csv]

Dataset	DataSource	Metric	Performance
KORA metabolomics	cGAN	Sensitivity	0.267857142857143
KORA metabolomics	observed	Sensitivity	0.642857142857143
KORA metabolomics	LEOPARD	Sensitivity	0.571428571428571
KORA metabolomics	missForest	Sensitivity	0.267857142857143
KORA metabolomics	PMM	Sensitivity	0.125
KORA metabolomics	LM	Sensitivity	0.160714285714286
KORA metabolomics	cGAN	Specificity	0.788888888888889
KORA metabolomics	observed	Specificity	0.8
KORA metabolomics	LEOPARD	Specificity	0.747222222222222
KORA metabolomics	missForest	Specificity	0.744444444444444
KORA metabolomics	PMM	Specificity	0.897222222222222
KORA metabolomics	LM	Specificity	0.902777777777778
KORA metabolomics	cGAN	Precision	0.164835164835165
KORA metabolomics	observed	Precision	0.333333333333333
KORA metabolomics	LEOPARD	Precision	0.260162601626016
KORA metabolomics	missForest	Precision	0.14018691588785
KORA metabolomics	PMM	Precision	0.159090909090909
KORA metabolomics	LM	Precision	0.204545454545455
KORA metabolomics	cGAN	Balanced Accuracy	0.528373015873016
KORA metabolomics	observed	Balanced Accuracy	0.721428571428572
KORA metabolomics	LEOPARD	Balanced Accuracy	0.659325396825397
KORA metabolomics	missForest	Balanced Accuracy	0.506150793650794
KORA metabolomics	PMM	Balanced Accuracy	0.511111111111111
KORA metabolomics	LM	Balanced Accuracy	0.531746031746032
KORA metabolomics	cGAN	F1 Score	0.204081632653061
KORA metabolomics	observed	F1 Score	0.439024390243902
KORA metabolomics	LEOPARD	F1 Score	0.357541899441341
KORA metabolomics	missForest	F1 Score	0.184049079754601
KORA metabolomics	PMM	F1 Score	0.14
KORA metabolomics	LM	F1 Score	0.18
KORA multi-omics	cGAN	Sensitivity	0.5
KORA multi-omics	observed	Sensitivity	0.777777777777778
KORA multi-omics	LEOPARD	Sensitivity	0.666666666666667
KORA multi-omics	missForest	Sensitivity	0.583333333333333
KORA multi-omics	PMM	Sensitivity	0.666666666666667
KORA multi-omics	LM	Sensitivity	0.611111111111111
KORA multi-omics	cGAN	Specificity	0.545454545454545
KORA multi-omics	observed	Specificity	0.778409090909091
KORA multi-omics	LEOPARD	Specificity	0.664772727272727
KORA multi-omics	missForest	Specificity	0.5625
KORA multi-omics	PMM	Specificity	0.494318181818182
KORA multi-omics	LM	Specificity	0.5625
KORA multi-omics	cGAN	Precision	0.183673469387755
KORA multi-omics	observed	Precision	0.417910447761194
KORA multi-omics	LEOPARD	Precision	0.289156626506024
KORA multi-omics	missForest	Precision	0.214285714285714
KORA multi-omics	PMM	Precision	0.212389380530973
KORA multi-omics	LM	Precision	0.222222222222222
KORA multi-omics	cGAN	Balanced Accuracy	0.522727272727273
KORA multi-omics	observed	Balanced Accuracy	0.778093434343434
KORA multi-omics	LEOPARD	Balanced Accuracy	0.665719696969697
KORA multi-omics	missForest	Balanced Accuracy	0.572916666666667
KORA multi-omics	PMM	Balanced Accuracy	0.580492424242424
KORA multi-omics	LM	Balanced Accuracy	0.586805555555556
KORA multi-omics	cGAN	F1 Score	0.26865671641791
KORA multi-omics	observed	F1 Score	0.543689320388349
KORA multi-omics	LEOPARD	F1 Score	0.403361344537815
KORA multi-omics	missForest	F1 Score	0.313432835820895
KORA multi-omics	PMM	F1 Score	0.322147651006711
KORA multi-omics	LM	F1 Score	0.325925925925926
