# Supplementary material for: LEOPARD: missing view completion for multi-timepoint omics data via representation disentanglement and temporal knowledge transfer
Source: Nat Commun. 2025 Apr 6;16:3278. doi: 10.1038/s41467-025-58314-3 (PMC11972361; doi:10.1038/s41467-025-58314-3)
Supplement: Supplementary file 7 — Source data [file 41467_2025_58314_MOESM7_ESM.zip › Source Data/SupplementaryFig2c.csv]

Imputation	Method	Source	UMAP1	UMAP2
Imputation 1	PMM	Observed data (t1)	2.75801279116065	9.70424918992113
Imputation 1	PMM	Observed data (t1)	1.82840250519167	9.06026154615345
Imputation 1	PMM	Observed data (t1)	2.77069752144563	7.18793489811833
Imputation 1	PMM	Observed data (t1)	1.90605663097836	9.0798473222055
Imputation 1	PMM	Observed data (t1)	1.6068363675374	7.60759025292365
Imputation 1	PMM	Observed data (t1)	1.98802777377895	9.96525755135439
Imputation 1	PMM	Observed data (t1)	3.35590378326767	6.9410014609571
Imputation 1	PMM	Observed data (t1)	1.42009153111624	8.8629518429697
Imputation 1	PMM	Observed data (t1)	0.99279118433471	7.70646720636292
Imputation 1	PMM	Observed data (t1)	-0.467302302929264	9.37347396141448
Imputation 1	PMM	Observed data (t1)	1.03430020887441	10.2336845717272
Imputation 1	PMM	Observed data (t1)	4.00894788477971	7.91931160939906
Imputation 1	PMM	Observed data (t1)	2.68496456237406	7.46801457861076
Imputation 1	PMM	Observed data (t1)	2.7150427923867	9.55767883799558
Imputation 1	PMM	Observed data (t1)	3.59579643312665	7.43846306075912
Imputation 1	PMM	Observed data (t1)	2.68307873268773	9.48152271017696
Imputation 1	PMM	Observed data (t1)	3.79614237393323	7.80151280494077
Imputation 1	PMM	Observed data (t1)	1.29342672341279	9.97222137603325
Imputation 1	PMM	Observed data (t1)	2.43234841144168	7.3854871238037
Imputation 1	PMM	Observed data (t1)	1.33610220570618	8.35823397409241
Imputation 1	PMM	Observed data (t1)	1.24861152608361	8.70300276135838
Imputation 1	PMM	Observed data (t1)	3.27740724424144	6.98859255598862
Imputation 1	PMM	Observed data (t1)	-0.358478932538428	9.42154621898875
Imputation 1	PMM	Observed data (t1)	4.4167673791392	7.43917727633129
Imputation 1	PMM	Observed data (t1)	1.45405147775856	10.7025499258245
Imputation 1	PMM	Observed data (t1)	3.33773563221116	8.11400105090631
Imputation 1	PMM	Observed data (t1)	1.66519052614243	10.1098101602868
Imputation 1	PMM	Observed data (t1)	3.11984666154384	9.80513061251168
Imputation 1	PMM	Observed data (t1)	2.25592107226262	7.49714720100278
Imputation 1	PMM	Observed data (t1)	1.24462357921543	9.42879242549094
Imputation 1	PMM	Observed data (t1)	0.72994417330834	7.83054407592412
Imputation 1	PMM	Observed data (t1)	1.98728198646319	7.61762991077323
Imputation 1	PMM	Observed data (t1)	0.256687556789702	10.4587840289899
Imputation 1	PMM	Observed data (t1)	4.44969926634738	8.2861999085983
Imputation 1	PMM	Observed data (t1)	1.03707289782125	7.58261134602125
Imputation 1	PMM	Observed data (t1)	4.68327915746587	8.44515584754659
Imputation 1	PMM	Observed data (t1)	-0.155002529253591	9.68027034652304
Imputation 1	PMM	Observed data (t1)	2.30413717411364	8.94689183323175
Imputation 1	PMM	Observed data (t1)	0.602487174945553	8.02145712880985
Imputation 1	PMM	Observed data (t1)	1.17990448246422	9.81547786637688
Imputation 1	PMM	Observed data (t1)	4.45298837928602	7.68998704040304
Imputation 1	PMM	Observed data (t1)	0.761605763803093	8.13777800424669
Imputation 1	PMM	Observed data (t1)	0.594265391454093	9.78979985905745
Imputation 1	PMM	Observed data (t1)	3.89033961239218	7.00681187469701
Imputation 1	PMM	Observed data (t1)	2.57211818930625	7.39329793543228
Imputation 1	PMM	Observed data (t1)	1.74014945178553	10.7602972796371
Imputation 1	PMM	Observed data (t1)	2.34775769959932	9.56221419265298
Imputation 1	PMM	Observed data (t1)	2.24790502209025	7.86306112163654
Imputation 1	PMM	Observed data (t1)	1.77206668234497	8.80565570744282
Imputation 1	PMM	Observed data (t1)	2.11417680953763	9.3083777862663
Imputation 1	PMM	Observed data (t1)	2.10060601018984	10.1906238050878
Imputation 1	PMM	Observed data (t1)	1.54118526922738	8.23747585367516
Imputation 1	PMM	Observed data (t1)	2.34726476838144	7.41505991328585
Imputation 1	PMM	Observed data (t1)	2.52756365431576	7.81873946454368
Imputation 1	PMM	Observed data (t1)	3.58563172505421	7.59551745910154
Imputation 1	PMM	Observed data (t1)	1.29620954103589	10.7494538283241
Imputation 1	PMM	Observed data (t1)	2.08981170671332	10.8322938473777
Imputation 1	PMM	Observed data (t1)	4.5009923626606	7.42447942754498
Imputation 1	PMM	Observed data (t1)	3.89388991751552	8.80104945984216
Imputation 1	PMM	Observed data (t1)	3.84393475370403	7.2947062639722
Imputation 1	PMM	Observed data (t1)	1.46501500814601	10.6987341789661
Imputation 1	PMM	Observed data (t1)	3.37126673149873	8.26971756698151
Imputation 1	PMM	Observed data (t1)	0.29571422667391	8.48952106831963
Imputation 1	PMM	Observed data (t1)	3.16716369750411	8.6102425381322
Imputation 1	PMM	Observed data (t1)	4.8270930371621	8.01863184324302
Imputation 1	PMM	Observed data (t1)	3.15505294530569	8.90824880613059
Imputation 1	PMM	Observed data (t1)	1.70582822846852	7.85613894795222
Imputation 1	PMM	Observed data (t1)	0.387611675547993	10.5850723419759
Imputation 1	PMM	Observed data (t1)	-0.524929230799559	9.20890822681711
Imputation 1	PMM	Observed data (t1)	4.34520846710404	7.63078900269659
Imputation 1	PMM	Observed data (t1)	1.41246653525016	9.3268813341029
Imputation 1	PMM	Observed data (t1)	3.40497519415495	7.69174048120344
Imputation 1	PMM	Observed data (t1)	2.8529512890435	7.5319231155259
Imputation 1	PMM	Observed data (t1)	1.39448767360499	8.76684070592703
Imputation 1	PMM	Observed data (t1)	0.868036186909832	9.60371021251842
Imputation 1	PMM	Observed data (t1)	1.6800596139844	10.4997901673673
Imputation 1	PMM	Observed data (t1)	0.211564521939258	9.63138969864462
Imputation 1	PMM	Observed data (t1)	0.829195431965801	10.1362884794493
Imputation 1	PMM	Observed data (t1)	4.03055097729326	7.3484519984288
Imputation 1	PMM	Observed data (t1)	4.42242018137044	9.09145502242606
Imputation 1	PMM	Observed data (t1)	1.24068585332738	10.2496597599027
Imputation 1	PMM	Observed data (t1)	2.14908247584855	9.99048406817275
Imputation 1	PMM	Observed data (t1)	1.14805436898076	7.82277546439404
Imputation 1	PMM	Observed data (t1)	0.749043870576462	9.04307556666067
Imputation 1	PMM	Observed data (t1)	3.50012960357849	8.32629445486045
Imputation 1	PMM	Observed data (t1)	0.866752537716874	9.46565076125269
Imputation 1	PMM	Observed data (t1)	2.57348620747428	7.3062579211354
Imputation 1	PMM	Observed data (t1)	2.3545586371935	8.43377264807416
Imputation 1	PMM	Observed data (t1)	1.83069122605788	8.31612196197711
Imputation 1	PMM	Observed data (t1)	4.04356244973474	7.32471895772846
Imputation 1	PMM	Observed data (t1)	4.08792777493183	8.34083971591325
Imputation 1	PMM	Observed data (t1)	0.93963962894672	7.723252508482
Imputation 1	PMM	Observed data (t1)	2.47898533316782	7.44562982806076
Imputation 1	PMM	Observed data (t1)	2.75002099225909	8.34386291606057
Imputation 1	PMM	Observed data (t1)	4.24370247945257	8.5722733870742
Imputation 1	PMM	Observed data (t1)	2.0674436550711	8.6270333213211
Imputation 1	PMM	Observed data (t1)	1.27990978524871	9.95752032625017
Imputation 1	PMM	Observed data (t1)	1.72255682132553	7.19565237960028
Imputation 1	PMM	Observed data (t1)	1.228510652092	9.01313913100288
Imputation 1	PMM	Observed data (t1)	3.40606318092997	8.25016172305431
Imputation 1	PMM	Observed data (t1)	2.54111456765369	9.76616632373612
Imputation 1	PMM	Observed data (t1)	1.4268992315192	8.36404610207693
Imputation 1	PMM	Observed data (t1)	2.1336998309317	8.71348042641273
Imputation 1	PMM	Observed data (t1)	4.40612185500248	8.25238501491912
Imputation 1	PMM	Observed data (t1)	0.524411474440168	9.83149623114019
Imputation 1	PMM	Observed data (t1)	0.23317693483642	9.60839501570131
Imputation 1	PMM	Observed data (t1)	4.38547393236999	7.64867243462415
Imputation 1	PMM	Observed data (t1)	1.03751836082454	10.6452558447439
Imputation 1	PMM	Observed data (t1)	3.52564342962031	9.65513577339235
Imputation 1	PMM	Observed data (t1)	2.86383107531347	9.27155711349553
Imputation 1	PMM	Observed data (t1)	3.62202999040826	8.05589647554362
Imputation 1	PMM	Observed data (t1)	2.46498334901899	8.54533061871716
Imputation 1	PMM	Observed data (t1)	0.00688743423563165	9.00406169375275
Imputation 1	PMM	Observed data (t1)	3.27961811762915	10.0486357088272
Imputation 1	PMM	Observed data (t1)	0.133307213743629	8.72619537192509
Imputation 1	PMM	Observed data (t1)	4.12146449547534	7.60404657281834
Imputation 1	PMM	Observed data (t1)	3.09670018570858	9.86437263740465
Imputation 1	PMM	Observed data (t1)	1.87167510894757	9.44736936679116
Imputation 1	PMM	Observed data (t1)	2.87317437613796	8.85936469828835
Imputation 1	PMM	Observed data (t1)	3.68168520243803	7.51107581537665
Imputation 1	PMM	Observed data (t1)	4.88409731337377	7.23650742771206
Imputation 1	PMM	Observed data (t1)	4.74433384199015	8.29406991761693
Imputation 1	PMM	Observed data (t1)	4.27033128560698	7.97900964657293
Imputation 1	PMM	Observed data (t1)	0.749642270278059	8.43730465210538
Imputation 1	PMM	Observed data (t1)	0.162894431024123	9.72180861562469
Imputation 1	PMM	Observed data (t1)	2.21835385512459	7.41126862309958
Imputation 1	PMM	Observed data (t1)	0.716091389998802	8.66602878861155
Imputation 1	PMM	Observed data (t1)	3.18359425168577	9.32598746114084
Imputation 1	PMM	Observed data (t1)	4.9162060868044	8.69605238684034
Imputation 1	PMM	Observed data (t1)	2.23277745712369	9.1811913294249
Imputation 1	PMM	Observed data (t1)	0.957389157087917	7.70695714054177
Imputation 1	PMM	Observed data (t1)	0.307540522424613	10.5155354833741
Imputation 1	PMM	Observed data (t1)	-0.022320208131631	9.73053760912252
Imputation 1	PMM	Observed data (t1)	2.72081625150933	8.47475748464965
Imputation 1	PMM	Observed data (t1)	0.823029160965793	10.5611306862369
Imputation 1	PMM	Observed data (t1)	4.20616017637216	7.8043008911862
Imputation 1	PMM	Observed data (t1)	1.76860234488927	8.6266530383807
Imputation 1	PMM	Observed data (t1)	0.754931052340454	8.19633159126036
Imputation 1	PMM	Observed data (t1)	0.799999233385625	8.27220693652967
Imputation 1	PMM	Observed data (t1)	2.23669179342026	9.40645119075943
Imputation 1	PMM	Observed data (t1)	2.22379365945767	7.48738884710682
Imputation 1	PMM	Observed data (t1)	4.63564077868055	8.28283236891427
Imputation 1	PMM	Observed data (t1)	1.94217853580468	8.75620355540557
Imputation 1	PMM	Observed data (t1)	4.01966150565163	9.53031971908717
Imputation 1	PMM	Observed data (t1)	3.52347671781128	6.91010313524319
Imputation 1	PMM	Observed data (t1)	3.56561886871393	7.63551153041683
Imputation 1	PMM	Observed data (t1)	2.14652583008891	9.61518349944127
Imputation 1	PMM	Observed data (t1)	1.64482164681323	9.70285853158988
Imputation 1	PMM	Observed data (t1)	1.28310679447412	10.1204640566663
Imputation 1	PMM	Observed data (t1)	3.53181091514163	7.31646920751506
Imputation 1	PMM	Observed data (t1)	2.32279695501984	9.6711534551362
Imputation 1	PMM	Observed data (t1)	4.23886176615469	8.12420849869792
Imputation 1	PMM	Observed data (t1)	4.02791007220109	7.94479578974689
Imputation 1	PMM	Observed data (t1)	0.87597884014842	10.5994783111355
Imputation 1	PMM	Observed data (t1)	2.44608270249359	10.3855877161136
Imputation 1	PMM	Observed data (t1)	1.81881857453112	8.11102000560382
Imputation 1	PMM	Observed data (t1)	2.45799193013342	7.75700278491037
Imputation 1	PMM	Observed data (t1)	4.09956358740325	8.668435366149
Imputation 1	PMM	Observed data (t1)	0.474938287760703	8.2088813033306
Imputation 1	PMM	Observed data (t1)	4.76534854006437	8.05914756301186
Imputation 1	PMM	Observed data (t1)	2.1365105848203	8.1910669483844
Imputation 1	PMM	Observed data (t1)	2.73656904566868	7.56950199868503
Imputation 1	PMM	Observed data (t1)	1.34512148162329	10.5647128227699
Imputation 1	PMM	Observed data (t1)	3.97344921463604	7.4745928428808
Imputation 1	PMM	Observed data (t1)	1.41950980233597	7.63407295640181
Imputation 1	PMM	Observed data (t1)	0.818777726253754	8.23128135026716
Imputation 1	PMM	Observed data (t1)	1.64941597659988	8.85951721765148
Imputation 1	PMM	Observed data (t1)	1.05812868835984	9.65147451272982
Imputation 1	PMM	Observed data (t1)	1.62377785917458	8.85516455669368
Imputation 1	PMM	Observed data (t1)	1.04125592829609	10.0945376398605
Imputation 1	PMM	Observed data (t1)	2.20101320679344	9.23426460693481
Imputation 1	PMM	Observed data (t1)	2.99797665171714	7.89221994087802
Imputation 1	PMM	Observed data (t1)	4.24514856237335	7.18372446770888
Imputation 1	PMM	Observed data (t1)	2.45107245256517	10.0619562919006
Imputation 1	PMM	Observed data (t1)	4.39505791744801	8.8173021372545
Imputation 1	PMM	Observed data (t1)	2.42257295851644	8.06405583374133
Imputation 1	PMM	Observed data (t1)	2.1481571040348	10.2505338904106
Imputation 1	PMM	Observed data (t1)	2.08465509116415	7.55747167956043
Imputation 1	PMM	Observed data (t1)	4.72846529090098	8.37539760833455
Imputation 1	PMM	Observed data (t1)	1.58099802745099	7.62748473751521
Imputation 1	PMM	Observed data (t1)	1.28149743627342	9.06973782434256
Imputation 1	PMM	Observed data (t1)	0.879444117254302	10.0958168688249
Imputation 1	PMM	Observed data (t1)	3.60398847354951	9.20854597286099
Imputation 1	PMM	Observed data (t1)	1.1511332265549	10.6478381319837
Imputation 1	PMM	Observed data (t1)	0.683965113558228	8.14090455268242
Imputation 1	PMM	Observed data (t1)	-0.129290355229103	8.65161212733348
Imputation 1	PMM	Observed data (t1)	0.335310330558117	10.562922599437
Imputation 1	PMM	Observed data (t1)	4.44721788789583	8.81456646557435
Imputation 1	PMM	Observed data (t1)	1.06111635369471	7.8021031199261
Imputation 1	PMM	Observed data (t1)	2.64493507082825	8.16847309988944
Imputation 1	PMM	Observed data (t1)	4.13373344017387	7.70949132736139
Imputation 1	PMM	Observed data (t1)	1.22897644647159	9.03874927679141
Imputation 1	PMM	Observed data (t1)	0.067093442886031	9.6973159512564
Imputation 1	PMM	Observed data (t1)	2.74611282298373	8.26258329562241
Imputation 1	PMM	Observed data (t1)	1.40878718563009	9.06632506163133
Imputation 1	PMM	Observed data (t1)	2.5474099019213	7.80533283230617
Imputation 1	PMM	Observed data (t1)	3.88487506887521	8.58000039487767
Imputation 1	PMM	Observed data (t1)	2.93590242981003	7.98032031788768
Imputation 1	PMM	Observed data (t1)	1.1191882999261	9.67173228740213
Imputation 1	PMM	Observed data (t1)	3.80952534112987	8.57701141964481
Imputation 1	PMM	Observed data (t1)	1.2386125850448	10.1572885586054
Imputation 1	PMM	Observed data (t1)	1.2023806041413	10.4158568219459
Imputation 1	PMM	Observed data (t1)	2.87177311637177	10.2784620733815
Imputation 1	PMM	Observed data (t1)	1.51011095237073	10.6522170472262
Imputation 1	PMM	Observed data (t1)	3.73814087535969	9.14477678102455
Imputation 1	PMM	Observed data (t1)	0.807362366211038	9.79507114198309
Imputation 1	PMM	Observed data (t1)	2.07391726671801	8.20289171726038
Imputation 1	PMM	Observed data (t1)	1.31712292775614	8.85970822776487
Imputation 1	PMM	Observed data (t1)	3.79630555827359	8.60526060228414
Imputation 1	PMM	Observed data (t1)	2.65235262081491	9.81747788077878
Imputation 1	PMM	Observed data (t1)	0.852716981240533	8.95038132694449
Imputation 1	PMM	Observed data (t1)	2.06888046665505	9.80180178713262
Imputation 1	PMM	Observed data (t2)	-1.23930753209272	-9.64681019300663
Imputation 1	PMM	Observed data (t2)	-1.05578208701533	-7.82222598221064
Imputation 1	PMM	Observed data (t2)	-3.78977744320955	-9.46531785844225
Imputation 1	PMM	Observed data (t2)	-3.2360274996225	-9.76895071727864
Imputation 1	PMM	Observed data (t2)	-1.37961157132459	-6.11079057668714
Imputation 1	PMM	Observed data (t2)	-3.19474964741051	-9.2496912180842
Imputation 1	PMM	Observed data (t2)	-1.70737070956092	-7.3111399671757
Imputation 1	PMM	Observed data (t2)	-3.73261314974248	-8.80495020235795
Imputation 1	PMM	Observed data (t2)	-3.67053829989181	-8.78593421758235
Imputation 1	PMM	Observed data (t2)	-1.31031176697196	-8.15002867024735
Imputation 1	PMM	Observed data (t2)	-2.35719815192076	-11.6135000587138
Imputation 1	PMM	Observed data (t2)	-1.09269684372807	-7.8971624823023
Imputation 1	PMM	Observed data (t2)	-1.28689000504696	-6.1111150780031
Imputation 1	PMM	Observed data (t2)	-2.59706134617017	-6.79563319911987
Imputation 1	PMM	Observed data (t2)	-2.33456392694654	-6.34783726463018
Imputation 1	PMM	Observed data (t2)	-3.19977640800782	-7.50296554257703
Imputation 1	PMM	Observed data (t2)	-2.12015638106839	-8.75598307820683
Imputation 1	PMM	Observed data (t2)	-3.68175165175622	-8.9988456060081
Imputation 1	PMM	Observed data (t2)	-1.92626143622246	-6.73323317454696
Imputation 1	PMM	Observed data (t2)	-1.25552404490857	-6.88020969495613
Imputation 1	PMM	Observed data (t2)	-0.958446812603613	-7.1461355956949
Imputation 1	PMM	Observed data (t2)	-1.07209870432708	-7.2774978106772
Imputation 1	PMM	Observed data (t2)	-2.90356787153115	-11.5893915367621
Imputation 1	PMM	Observed data (t2)	-1.23239631364005	-7.85804390618478
Imputation 1	PMM	Observed data (t2)	-1.60504755010896	-10.6557146249303
Imputation 1	PMM	Observed data (t2)	-1.23583378047327	-7.95611857594057
Imputation 1	PMM	Observed data (t2)	-2.94652071791808	-8.74494840160827
Imputation 1	PMM	Observed data (t2)	-2.75031847075487	-9.47156765766332
Imputation 1	PMM	Observed data (t2)	-1.20360267637587	-6.58371264125058
Imputation 1	PMM	Observed data (t2)	-2.70807711446966	-9.35469921707406
Imputation 1	PMM	Observed data (t2)	-2.43432855633923	-8.81985514829944
Imputation 1	PMM	Observed data (t2)	-3.56185981369628	-9.19509812512856
Imputation 1	PMM	Observed data (t2)	-2.61695432607713	-10.0417203447786
Imputation 1	PMM	Observed data (t2)	-1.9599192546852	-11.180314547105
Imputation 1	PMM	Observed data (t2)	-2.22970619684262	-9.80018928836502
Imputation 1	PMM	Observed data (t2)	-1.76895214333218	-6.21533615281298
Imputation 1	PMM	Observed data (t2)	-1.67318180434366	-10.4917194804734
Imputation 1	PMM	Observed data (t2)	-1.21485436895913	-6.95344991965552
Imputation 1	PMM	Observed data (t2)	-2.95004260464427	-11.5406654797263
Imputation 1	PMM	Observed data (t2)	-3.76183467509033	-9.02108942837231
Imputation 1	PMM	Observed data (t2)	-2.01998666569843	-11.1014189254292
Imputation 1	PMM	Observed data (t2)	-3.76417037403967	-9.01180969895166
Imputation 1	PMM	Observed data (t2)	-3.64775840244098	-9.29966138849248
Imputation 1	PMM	Observed data (t2)	-3.82181386383498	-9.97651461385749
Imputation 1	PMM	Observed data (t2)	-2.68675465931257	-6.76654563271112
Imputation 1	PMM	Observed data (t2)	-2.06430928520611	-7.64422132275353
Imputation 1	PMM	Observed data (t2)	-1.92643296651916	-6.0665006447383
Imputation 1	PMM	Observed data (t2)	-3.18698263990905	-10.8250534944554
Imputation 1	PMM	Observed data (t2)	-1.71681808855783	-9.73790764460739
Imputation 1	PMM	Observed data (t2)	-1.4594749684561	-6.16044099151028
Imputation 1	PMM	Observed data (t2)	-0.941437920183539	-7.99600530418489
Imputation 1	PMM	Observed data (t2)	-1.98470960301374	-9.70261121500663
Imputation 1	PMM	Observed data (t2)	-1.39395920007082	-6.33369455272978
Imputation 1	PMM	Observed data (t2)	-2.3834531909944	-10.1068459177167
Imputation 1	PMM	Observed data (t2)	-1.16331618482477	-8.9607329787504
Imputation 1	PMM	Observed data (t2)	-3.64669651395374	-9.55808910881083
Imputation 1	PMM	Observed data (t2)	-1.82965966984287	-11.3778406610211
Imputation 1	PMM	Observed data (t2)	-1.43295127940385	-6.39209530145761
Imputation 1	PMM	Observed data (t2)	-2.03368449659056	-11.3339999535167
Imputation 1	PMM	Observed data (t2)	-2.92483841180251	-8.51189958894801
Imputation 1	PMM	Observed data (t2)	-2.37234970172754	-6.51301655908053
Imputation 1	PMM	Observed data (t2)	-2.22074829512422	-6.82457848060747
Imputation 1	PMM	Observed data (t2)	-2.70653258383988	-9.22449250088473
Imputation 1	PMM	Observed data (t2)	-1.85824542408766	-6.22083979050622
Imputation 1	PMM	Observed data (t2)	-1.09693207179846	-9.25589604649758
Imputation 1	PMM	Observed data (t2)	-1.52300523111321	-9.74927199406208
Imputation 1	PMM	Observed data (t2)	-1.15800792932641	-7.63209021469639
Imputation 1	PMM	Observed data (t2)	-2.43231614055077	-10.7046597181156
Imputation 1	PMM	Observed data (t2)	-1.1545636841833	-8.25583442758243
Imputation 1	PMM	Observed data (t2)	-3.62437422157328	-9.77928679269312
Imputation 1	PMM	Observed data (t2)	-3.42793108319851	-9.39360805890294
Imputation 1	PMM	Observed data (t2)	-2.31144289876089	-8.4504286263401
Imputation 1	PMM	Observed data (t2)	-1.07157019238722	-6.61726052778692
Imputation 1	PMM	Observed data (t2)	-1.86806852804139	-6.19476584859772
Imputation 1	PMM	Observed data (t2)	-1.24028438202324	-9.70217539219338
Imputation 1	PMM	Observed data (t2)	-2.68850038739596	-7.01511519922811
Imputation 1	PMM	Observed data (t2)	-1.02374700489748	-8.87869366342049
Imputation 1	PMM	Observed data (t2)	-2.60219704762284	-11.669520134612
Imputation 1	PMM	Observed data (t2)	-2.07334802449398	-8.74786721654151
Imputation 1	PMM	Observed data (t2)	-1.17629868911507	-7.66432907510192
Imputation 1	PMM	Observed data (t2)	-2.27964973933714	-9.59074168346324
Imputation 1	PMM	Observed data (t2)	-1.34930458852401	-6.33443157289249
Imputation 1	PMM	Observed data (t2)	-3.00923192910457	-7.42449628880888
Imputation 1	PMM	Observed data (t2)	-3.71495756468285	-9.42205039032002
Imputation 1	PMM	Observed data (t2)	-1.83204457200675	-5.96965285059142
Imputation 1	PMM	Observed data (t2)	-1.26608596440339	-8.02057075703569
Imputation 1	PMM	Observed data (t2)	-1.32167140625544	-6.15517186150108
Imputation 1	PMM	Observed data (t2)	-1.801822463591	-6.22000875727622
Imputation 1	PMM	Observed data (t2)	-2.43514448512459	-10.2230366702305
Imputation 1	PMM	Observed data (t2)	-1.53341180078743	-6.56077392780155
Imputation 1	PMM	Observed data (t2)	-0.967662609251363	-8.76788618522504
Imputation 1	PMM	Observed data (t2)	-2.06221784349222	-11.0962554184397
Imputation 1	PMM	Observed data (t2)	-2.75676030034032	-7.28468039819554
Imputation 1	PMM	Observed data (t2)	-3.39534340115076	-9.48854081588164
Imputation 1	PMM	Observed data (t2)	-2.37649101630476	-7.98758886148146
Imputation 1	PMM	Observed data (t2)	-1.85753993439678	-6.68063641184821
Imputation 1	PMM	Observed data (t2)	-1.58638296128639	-9.41712815664971
Imputation 1	PMM	Observed data (t2)	-1.30164401268992	-8.16735683274985
Imputation 1	PMM	Observed data (t2)	-1.34150403026814	-7.49760355580254
Imputation 1	PMM	Observed data (t2)	-3.35537638666903	-9.35324968156913
Imputation 1	PMM	Observed data (t2)	-2.60203836184551	-11.5941127224061
Imputation 1	PMM	Observed data (t2)	-2.03674425990053	-6.78971287332346
Imputation 1	PMM	Observed data (t2)	-3.66616555974648	-9.03575763885401
Imputation 1	PMM	Observed data (t2)	-3.27418111412209	-8.2755409543578
Imputation 1	PMM	Observed data (t2)	-3.16857322007546	-8.84799424628664
Imputation 1	PMM	Observed data (t2)	-1.00678146719128	-7.43162081291411
Imputation 1	PMM	Observed data (t2)	-3.54533317124856	-9.6785651047651
Imputation 1	PMM	Observed data (t2)	-1.54405692231048	-9.99594399734151
Imputation 1	PMM	Observed data (t2)	-2.87970301187749	-10.2350634223786
Imputation 1	PMM	Observed data (t2)	-1.84703477863016	-8.51648785928322
Imputation 1	PMM	Observed data (t2)	-2.25393204690616	-11.2326640334639
Imputation 1	PMM	Observed data (t2)	-3.13812568776823	-8.65080340767295
Imputation 1	PMM	Observed data (t2)	-2.92717650629877	-10.7429325814639
Imputation 1	PMM	Observed data (t2)	-2.83573554028041	-11.659537179916
Imputation 1	PMM	Observed data (t2)	-3.11615736329024	-10.5550194737807
Imputation 1	PMM	Observed data (t2)	-3.09414134826253	-7.7102568354454
Imputation 1	PMM	Observed data (t2)	-1.34234833367681	-9.58997630075886
Imputation 1	PMM	Observed data (t2)	-3.4482002374	-10.6640587066911
Imputation 1	PMM	Observed data (t2)	-1.18317006859678	-6.90983260783113
Imputation 1	PMM	Observed data (t2)	-2.70086064890662	-9.6550133207893
Imputation 1	PMM	Observed data (t2)	-1.23526438029986	-6.59305685266434
Imputation 1	PMM	Observed data (t2)	-2.72254605961059	-11.7141750366328
Imputation 1	PMM	Observed data (t2)	-1.20312417973301	-6.78173156360406
Imputation 1	PMM	Observed data (t2)	-2.7081796494397	-7.98713273692403
Imputation 1	PMM	Observed data (t2)	-3.13154764613958	-11.375529433771
Imputation 1	PMM	Observed data (t2)	-2.31710498122865	-6.46655683077816
Imputation 1	PMM	Observed data (t2)	-2.47477440813765	-9.64132590895017
Imputation 1	PMM	Observed data (t2)	-1.72169309232616	-6.54471075605722
Imputation 1	PMM	Observed data (t2)	-0.850602246044723	-8.53440084751312
Imputation 1	PMM	Observed data (t2)	-3.36994883213874	-10.4964526459389
Imputation 1	PMM	Observed data (t2)	-1.32567164711219	-6.90345180647534
Imputation 1	PMM	Observed data (t2)	-3.04849729375687	-9.32856927751904
Imputation 1	PMM	Observed data (t2)	-1.76817001574517	-10.6135338561747
Imputation 1	PMM	Observed data (t2)	-2.68820319798472	-10.0681873189779
Imputation 1	PMM	Observed data (t2)	-1.74973470237079	-11.2229789431683
Imputation 1	PMM	Observed data (t2)	-1.34759461440255	-6.27428466355746
Imputation 1	PMM	Observed data (t2)	-3.61485127643064	-9.07471546771365
Imputation 1	PMM	Observed data (t2)	-3.25219458227971	-8.23984642028427
Imputation 1	PMM	Observed data (t2)	-3.1624252823423	-10.6622777128768
Imputation 1	PMM	Observed data (t2)	-3.77065027752754	-8.95798512542774
Imputation 1	PMM	Observed data (t2)	-3.31651421144286	-8.4965839762591
Imputation 1	PMM	Observed data (t2)	-1.69868145562997	-10.6223687970555
Imputation 1	PMM	Observed data (t2)	-2.60624353192357	-6.54249954124827
Imputation 1	PMM	Observed data (t2)	-2.53697130018726	-10.820504646089
Imputation 1	PMM	Observed data (t2)	-1.6290632056638	-8.06693120491147
Imputation 1	PMM	Observed data (t2)	-1.23672647320957	-7.82536083622177
Imputation 1	PMM	Observed data (t2)	-2.86658973468769	-8.66561015997644
Imputation 1	PMM	Observed data (t2)	-3.64188374862615	-9.14152491190743
Imputation 1	PMM	Observed data (t2)	-2.4957821512724	-11.5458756579788
Imputation 1	PMM	Observed data (t2)	-2.03128905612014	-8.41932586939429
Imputation 1	PMM	Observed data (t2)	-2.54269246295325	-7.40432402268142
Imputation 1	PMM	Observed data (t2)	-1.7391600207722	-9.86992317976423
Imputation 1	PMM	Observed data (t2)	-1.48071929495408	-7.63343928870773
Imputation 1	PMM	Observed data (t2)	-3.32176792103902	-8.62522248293625
Imputation 1	PMM	Observed data (t2)	-2.78139570729241	-11.1827844679978
Imputation 1	PMM	Observed data (t2)	-2.48690991060637	-7.77116013372685
Imputation 1	PMM	Observed data (t2)	-2.62171513395446	-6.83156083352252
Imputation 1	PMM	Observed data (t2)	-3.40261007012047	-10.0795157752354
Imputation 1	PMM	Observed data (t2)	-1.19536407028573	-6.69298204572228
Imputation 1	PMM	Observed data (t2)	-3.23635529930254	-9.89700949488755
Imputation 1	PMM	Observed data (t2)	-2.57212892187164	-6.6825536892824
Imputation 1	PMM	Observed data (t2)	-1.13848868043513	-7.80522565310299
Imputation 1	PMM	Observed data (t2)	-1.11277115337533	-8.06572765486646
Imputation 1	PMM	Observed data (t2)	-1.43209116745875	-6.42047484400939
Imputation 1	PMM	Observed data (t2)	-3.45870441986361	-8.48006167843693
Imputation 1	PMM	Observed data (t2)	-2.04527255405722	-8.51879994127293
Imputation 1	PMM	Observed data (t2)	-1.58998549522078	-8.44573745233881
Imputation 1	PMM	Observed data (t2)	-1.89380865991344	-10.9136252978617
Imputation 1	PMM	Observed data (t2)	-3.66496778898503	-9.49234964762453
Imputation 1	PMM	Observed data (t2)	-1.84052521512533	-10.886371095443
Imputation 1	PMM	Observed data (t2)	-3.73279049590445	-9.34739293034868
Imputation 1	PMM	Observed data (t2)	-1.96064230954314	-7.9771501190554
Imputation 1	PMM	Observed data (t2)	-2.47865183106521	-11.4757031427551
Imputation 1	PMM	Observed data (t2)	-2.58386703159785	-11.7904145773521
Imputation 1	PMM	Observed data (t2)	-1.34261176073156	-9.73499639339024
Imputation 1	PMM	Observed data (t2)	-1.08411490998547	-8.10059626914111
Imputation 1	PMM	Observed data (t2)	-2.72093924726965	-11.1923231657782
Imputation 1	PMM	Observed data (t2)	-3.01433583494573	-7.40591448989817
Imputation 1	PMM	Observed data (t2)	-1.09769674493108	-8.94671957459222
Imputation 1	PMM	Observed data (t2)	-3.72410323173524	-9.12833258613597
Imputation 1	PMM	Observed data (t2)	-1.61029360931476	-6.12150794729645
Imputation 1	PMM	Observed data (t2)	-1.81368279662641	-10.0498635302767
Imputation 1	PMM	Observed data (t2)	-3.43024826707217	-9.52303336949042
Imputation 1	PMM	Observed data (t2)	-3.01885985189726	-10.846752597681
Imputation 1	PMM	Observed data (t2)	-1.17543957272941	-6.61688934921922
Imputation 1	PMM	Observed data (t2)	-1.41686604832288	-6.93976957986512
Imputation 1	PMM	Observed data (t2)	-1.57797043694186	-10.1442476882265
Imputation 1	PMM	Observed data (t2)	-1.57710560503829	-6.55273930417702
Imputation 1	PMM	Observed data (t2)	-1.87683197061661	-6.02894707880598
Imputation 1	PMM	Observed data (t2)	-2.358815918159	-10.5388493645083
Imputation 1	PMM	Observed data (t2)	-1.69527883757378	-6.9098851740034
Imputation 1	PMM	Observed data (t2)	-3.52205148125015	-9.87281171612042
Imputation 1	PMM	Observed data (t2)	-3.0306206785392	-8.17598037535732
Imputation 1	PMM	Observed data (t2)	-3.61978213865002	-9.56085106979835
Imputation 1	PMM	Observed data (t2)	-3.56755831963545	-9.68677227525493
Imputation 1	PMM	Observed data (t2)	-1.61583863618388	-6.99810437144443
Imputation 1	PMM	Observed data (t2)	-3.54829911821288	-9.40162915372179
Imputation 1	PMM	Observed data (t2)	-3.44030343009495	-9.22135606990568
Imputation 1	PMM	Observed data (t2)	-1.70766181239885	-6.22734787171614
Imputation 1	PMM	Observed data (t2)	-0.967852402986303	-7.29762261741378
Imputation 1	PMM	Observed data (t2)	-1.12097973945617	-8.80043771421484
Imputation 1	PMM	Observed data (t2)	-2.62210405209087	-8.57910666471522
Imputation 1	PMM	Observed data (t2)	-2.63351877984601	-11.7600102976997
Imputation 1	PMM	Observed data (t2)	-3.68886974661738	-10.5006894819417
Imputation 1	PMM	Observed data (t2)	-1.20255716675268	-6.93672735594935
Imputation 1	PMM	Observed data (t2)	-1.93584209718257	-9.16201089265054
Imputation 1	PMM	Observed data (t2)	-1.31700998566181	-7.99539886249107
Imputation 1	PMM	Observed data (t2)	-1.02761694997776	-6.68531962719245
Imputation 1	PMM	Observed data (t2)	-1.28570695275572	-6.68133807722772
Imputation 1	PMM	Observed data (t2)	-2.19359287460786	-8.25788485385686
Imputation 1	PMM	Observed data (t2)	-1.63569164411687	-9.77756695302233
Imputation 1	PMM	Observed data (t2)	-3.01584127446795	-9.85719207357051
Imputation 1	PMM	Imputed data (t2)	4.67386330034075	8.38676722050292
Imputation 1	PMM	Imputed data (t2)	1.65774422912095	8.91574443925671
Imputation 1	PMM	Imputed data (t2)	2.52535927070371	10.1134144564154
Imputation 1	PMM	Imputed data (t2)	2.26053623772428	9.09788576323185
Imputation 1	PMM	Imputed data (t2)	0.73609674716629	9.33358849993993
Imputation 1	PMM	Imputed data (t2)	1.20037445324259	10.6420354207811
Imputation 1	PMM	Imputed data (t2)	2.32672269045058	7.99090966564442
Imputation 1	PMM	Imputed data (t2)	-2.86190816469562	-9.63370814724146
Imputation 1	PMM	Imputed data (t2)	2.98127611553758	7.42738978106189
Imputation 1	PMM	Imputed data (t2)	3.44436424707918	9.41712622048059
Imputation 1	PMM	Imputed data (t2)	0.51918143861932	7.82586790304204
Imputation 1	PMM	Imputed data (t2)	-0.0727565086929783	8.72726688912987
Imputation 1	PMM	Imputed data (t2)	2.36838847681164	9.23344989014282
Imputation 1	PMM	Imputed data (t2)	-3.2786425279439	-10.5029765859342
Imputation 1	PMM	Imputed data (t2)	0.958275459786661	8.90516402086998
Imputation 1	PMM	Imputed data (t2)	1.79439163047415	10.4693973472333
Imputation 1	PMM	Imputed data (t2)	-3.21366714461296	-9.91267552828955
Imputation 1	PMM	Imputed data (t2)	0.962799299039515	8.3670779079139
Imputation 1	PMM	Imputed data (t2)	-3.62085694392105	-8.63874578769445
Imputation 1	PMM	Imputed data (t2)	-1.58801861848844	-9.85913185171288
Imputation 1	PMM	Imputed data (t2)	0.431311991169732	10.3174880827885
Imputation 1	PMM	Imputed data (t2)	2.26243835276382	7.74949928744464
Imputation 1	PMM	Imputed data (t2)	1.54590382927434	10.7283674781564
Imputation 1	PMM	Imputed data (t2)	0.97445378700809	8.11198759183707
Imputation 1	PMM	Imputed data (t2)	3.91058575795161	8.87095200763199
Imputation 1	PMM	Imputed data (t2)	-2.34522171080293	-6.940973712072
Imputation 1	PMM	Imputed data (t2)	3.40826379693616	9.88967381241029
Imputation 1	PMM	Imputed data (t2)	1.42219414042545	8.10581889516306
Imputation 1	PMM	Imputed data (t2)	0.300594902688104	8.66047658031514
Imputation 1	PMM	Imputed data (t2)	2.85505695723184	8.78916338243285
Imputation 1	PMM	Imputed data (t2)	0.435605825674457	8.71469359445796
Imputation 1	PMM	Imputed data (t2)	2.50094121202745	9.03046847765908
Imputation 1	PMM	Imputed data (t2)	-3.11899977104554	-10.6306880983764
Imputation 1	PMM	Imputed data (t2)	2.46415857422213	10.4274245241679
Imputation 1	PMM	Imputed data (t2)	2.57822250169516	10.2549931529654
Imputation 1	PMM	Imputed data (t2)	-0.337199744112651	8.52309685832685
Imputation 1	PMM	Imputed data (t2)	-2.83036424079375	-6.55977728558388
Imputation 1	PMM	Imputed data (t2)	2.61430169050183	10.5743065002322
Imputation 1	PMM	Imputed data (t2)	-3.54675068865369	-10.1172207424554
Imputation 1	PMM	Imputed data (t2)	-2.99258147478713	-11.2245354096231
Imputation 1	PMM	Imputed data (t2)	1.50130442466446	9.92688750536018
Imputation 1	PMM	Imputed data (t2)	1.53789780467305	8.85087606694621
Imputation 1	PMM	Imputed data (t2)	-3.342887934824	-8.49126851038804
Imputation 1	PMM	Imputed data (t2)	1.25264110080859	9.29528397722044
Imputation 1	PMM	Imputed data (t2)	2.33855245690214	7.50784601015423
Imputation 1	PMM	Imputed data (t2)	1.37507712416596	7.92922645315011
Imputation 1	PMM	Imputed data (t2)	2.06174505554079	9.52089658318673
Imputation 1	PMM	Imputed data (t2)	1.38401622559049	8.34564976053613
Imputation 1	PMM	Imputed data (t2)	1.26704398915689	8.8614376855222
Imputation 1	PMM	Imputed data (t2)	-3.31684018927407	-9.0754838679599
Imputation 1	PMM	Imputed data (t2)	-2.69267108428557	-7.35568159141156
Imputation 1	PMM	Imputed data (t2)	2.21119400369807	9.56536713286837
Imputation 1	PMM	Imputed data (t2)	-3.03055635129974	-8.28596551430688
Imputation 1	PMM	Imputed data (t2)	1.50221647323151	9.19846854008354
Imputation 1	PMM	Imputed data (t2)	2.47241351145924	9.41097997349782
Imputation 1	PMM	Imputed data (t2)	2.78846639782309	9.63438419969436
Imputation 1	PMM	Imputed data (t2)	1.84681767681579	10.1884718628938
Imputation 1	PMM	Imputed data (t2)	2.59847531709608	9.17425174104473
Imputation 1	PMM	Imputed data (t2)	1.6334061061447	10.7216762378888
Imputation 1	PMM	Imputed data (t2)	-0.14786206834681	8.75687998457015
Imputation 1	PMM	Imputed data (t2)	4.15173026139755	9.01431254595405
Imputation 1	PMM	Imputed data (t2)	2.31108776386766	9.35326594495661
Imputation 1	PMM	Imputed data (t2)	1.86556064161271	10.4435505898708
Imputation 1	PMM	Imputed data (t2)	0.368498346908373	8.67040174138164
Imputation 1	PMM	Imputed data (t2)	-1.07568722952941	-8.18425176396093
Imputation 1	PMM	Imputed data (t2)	2.07679651991283	8.51747331670337
Imputation 1	PMM	Imputed data (t2)	2.56456092894452	9.39205153647407
Imputation 1	PMM	Imputed data (t2)	4.65955162221892	8.83696356395517
Imputation 1	PMM	Imputed data (t2)	2.32356667633459	10.5212941795562
Imputation 1	PMM	Imputed data (t2)	0.332791834522011	8.43343791404974
Imputation 1	PMM	Imputed data (t2)	0.72149705858373	8.05077122428495
Imputation 1	PMM	Imputed data (t2)	0.185857633023566	9.77815557180481
Imputation 1	PMM	Imputed data (t2)	3.36566471827975	9.5850410472157
Imputation 1	PMM	Imputed data (t2)	0.194667217054408	8.73949745262847
Imputation 1	PMM	Imputed data (t2)	2.61976224086698	8.09853828851589
Imputation 1	PMM	Imputed data (t2)	-3.06710084715353	-7.81983027333137
Imputation 1	PMM	Imputed data (t2)	-3.1221779777945	-8.33509440121302
Imputation 1	PMM	Imputed data (t2)	2.40145201761958	10.4602592525968
Imputation 1	PMM	Imputed data (t2)	3.81193198874116	9.49256884030879
Imputation 1	PMM	Imputed data (t2)	2.58446983549288	9.83021035368096
Imputation 1	PMM	Imputed data (t2)	2.15464186037935	9.45862836698734
Imputation 1	PMM	Imputed data (t2)	3.00444763965209	8.53744894254702
Imputation 1	PMM	Imputed data (t2)	0.451148207595505	8.19902798549745
Imputation 1	PMM	Imputed data (t2)	2.37328603007885	10.6536364885561
Imputation 1	PMM	Imputed data (t2)	4.6945200259153	8.39896245688721
Imputation 1	PMM	Imputed data (t2)	0.536394474970708	8.93426866595313
Imputation 1	PMM	Imputed data (t2)	0.997554153706819	8.49847094499407
Imputation 1	PMM	Imputed data (t2)	1.66683747926328	7.7472507340636
Imputation 1	PMM	Imputed data (t2)	2.45727595456453	8.97436203314136
Imputation 1	PMM	Imputed data (t2)	3.92297732976659	9.33484592992783
Imputation 1	PMM	Imputed data (t2)	1.73298960880445	8.98288904296128
Imputation 1	PMM	Imputed data (t2)	-2.47562100021241	-10.3610054386233
Imputation 1	PMM	Imputed data (t2)	1.24929122897997	8.54932926407785
Imputation 1	PMM	Imputed data (t2)	1.5869539696652	7.64604563600268
Imputation 1	PMM	Imputed data (t2)	0.735857521424571	10.345891974341
Imputation 1	PMM	Imputed data (t2)	2.31288918241337	9.47542761079671
Imputation 1	PMM	Imputed data (t2)	-3.27206780173067	-8.10989628978205
Imputation 1	PMM	Imputed data (t2)	1.05231960845074	9.77990805014595
Imputation 1	PMM	Imputed data (t2)	1.08151793242384	8.80197112557048
Imputation 1	PMM	Imputed data (t2)	3.97608343172687	8.87271611195471
Imputation 1	PMM	Imputed data (t2)	1.8204973645328	8.93082117737491
Imputation 1	PMM	Imputed data (t2)	2.38669184032616	10.5349128793276
Imputation 1	PMM	Imputed data (t2)	2.63710550416105	10.0379773599097
Imputation 1	PMM	Imputed data (t2)	3.58072986418056	7.94628754883956
Imputation 1	PMM	Imputed data (t2)	1.94546786970398	9.18186428949165
Imputation 1	PMM	Imputed data (t2)	1.29758390064818	8.08739498562231
Imputation 1	PMM	Imputed data (t2)	1.81810010842187	9.42171448623311
Imputation 1	PMM	Imputed data (t2)	-2.51705104416379	-8.91352111881538
Imputation 1	PMM	Imputed data (t2)	1.27705032838519	10.2959711158302
Imputation 1	PMM	Imputed data (t2)	3.15013390700868	8.24550784407761
Imputation 1	PMM	Imputed data (t2)	0.234465475624169	9.27242746080191
Imputation 1	PMM	Imputed data (t2)	2.76861330151005	10.2736017321109
Imputation 1	PMM	Imputed data (t2)	2.11336403671459	9.1461402606949
Imputation 1	PMM	Imputed data (t2)	2.51090159203348	10.0213418471494
Imputation 1	PMM	Imputed data (t2)	2.51539015221123	7.68259875217021
Imputation 1	PMM	Imputed data (t2)	2.43594491400648	9.4212286207238
Imputation 1	PMM	Imputed data (t2)	2.77095507347573	10.4927011889805
Imputation 1	PMM	Imputed data (t2)	0.306611335823152	8.37675942751557
Imputation 1	PMM	Imputed data (t2)	1.75770301236928	10.6908398892835
Imputation 1	PMM	Imputed data (t2)	-2.36970705063186	-9.12310183800227
Imputation 1	PMM	Imputed data (t2)	2.13425079137891	9.15620643421905
Imputation 1	PMM	Imputed data (t2)	1.08269262636329	10.761610336438
Imputation 1	PMM	Imputed data (t2)	-2.2419939801634	-8.97070726878773
Imputation 1	PMM	Imputed data (t2)	1.18676554339311	10.8861525761288
Imputation 1	PMM	Imputed data (t2)	2.34733729681125	9.90230563059795
Imputation 1	PMM	Imputed data (t2)	-3.68805429645874	-10.1263080631355
Imputation 1	PMM	Imputed data (t2)	-2.65682863403652	-8.90632110070951
Imputation 1	PMM	Imputed data (t2)	1.74370020262716	10.6643259767405
Imputation 1	PMM	Imputed data (t2)	-2.50888844037134	-11.2889177370769
Imputation 1	PMM	Imputed data (t2)	2.39287612526371	10.5556873325404
Imputation 1	PMM	Imputed data (t2)	0.435055186396823	8.46749662779877
Imputation 1	PMM	Imputed data (t2)	-3.14531770515588	-8.05957669187354
Imputation 1	PMM	Imputed data (t2)	-2.93522325101214	-7.39894573372636
Imputation 1	PMM	Imputed data (t2)	1.40299816846946	9.23781094366305
Imputation 1	PMM	Imputed data (t2)	-2.46002410075256	-8.88965241738283
Imputation 1	PMM	Imputed data (t2)	1.00674643800997	9.38895858250948
Imputation 1	PMM	Imputed data (t2)	1.05930990419439	8.80659579021001
Imputation 1	PMM	Imputed data (t2)	3.49507730797295	8.6941022187729
Imputation 1	PMM	Imputed data (t2)	0.821913054078205	8.83302445091851
Imputation 1	PMM	Imputed data (t2)	2.93751496597411	10.1388191591993
Imputation 1	PMM	Imputed data (t2)	-3.35575359149198	-10.5741608010324
Imputation 1	PMM	Imputed data (t2)	-1.16804754674272	-7.86806314901309
Imputation 1	PMM	Imputed data (t2)	1.37926999052627	10.6074245131811
Imputation 1	PMM	Imputed data (t2)	1.16480378116675	9.91280271063411
Imputation 1	PMM	Imputed data (t2)	3.7706691630784	9.43975616215354
Imputation 1	PMM	Imputed data (t2)	2.06094222449618	10.2903751972418
Imputation 1	PMM	Imputed data (t2)	-1.9403111981425	-6.66441210246524
Imputation 1	PMM	Imputed data (t2)	1.38391248910282	10.4497982991382
Imputation 1	PMM	Imputed data (t2)	2.03011270723859	8.61520781623894
Imputation 1	PMM	Imputed data (t2)	0.662819544170773	9.04613069512197
Imputation 1	PMM	Imputed data (t2)	2.552143089416	7.29452116236653
Imputation 1	PMM	Imputed data (t2)	0.288533719220483	8.18399671765014
Imputation 1	PMM	Imputed data (t2)	3.69102832994163	8.2361705789329
Imputation 1	PMM	Imputed data (t2)	0.265532071981997	9.54770939439425
Imputation 1	PMM	Imputed data (t2)	2.96401136520757	9.2630421496781
Imputation 1	PMM	Imputed data (t2)	1.61256914896858	9.31080347413759
Imputation 1	PMM	Imputed data (t2)	4.92622155172881	8.41693588928799
Imputation 1	PMM	Imputed data (t2)	2.26794347887627	10.5577359535752
Imputation 1	PMM	Imputed data (t2)	3.67964510917516	8.07595828944122
Imputation 1	PMM	Imputed data (t2)	-3.06807027739707	-7.32245943918256
Imputation 1	PMM	Imputed data (t2)	2.33195529971716	8.09584474680572
Imputation 1	PMM	Imputed data (t2)	4.4248459513779	8.98403189920905
Imputation 1	PMM	Imputed data (t2)	1.00815952599249	9.38792442912
Imputation 1	PMM	Imputed data (t2)	3.61118479426436	9.84499971114262
Imputation 1	PMM	Imputed data (t2)	3.05813162266574	8.27087497922991
Imputation 1	PMM	Imputed data (t2)	3.9072884940599	8.65281203122231
Imputation 1	PMM	Imputed data (t2)	2.13692529644278	8.61386977255356
Imputation 1	PMM	Imputed data (t2)	2.20399216496373	9.18455653923046
Imputation 1	PMM	Imputed data (t2)	2.4078920682577	8.65588242371791
Imputation 1	PMM	Imputed data (t2)	3.24209016730199	10.0455916848034
Imputation 1	PMM	Imputed data (t2)	2.68678952218126	9.0951644037882
Imputation 1	PMM	Imputed data (t2)	3.80594134023994	9.00883452144002
Imputation 1	PMM	Imputed data (t2)	0.501933166967622	7.01383622557371
Imputation 1	PMM	Imputed data (t2)	-3.34173646247188	-10.0317596016198
Imputation 1	PMM	Imputed data (t2)	2.55067945076467	10.643011124792
Imputation 1	PMM	Imputed data (t2)	2.09075174792799	8.82432409971821
Imputation 1	PMM	Imputed data (t2)	2.57173831027128	9.69223793080452
Imputation 1	PMM	Imputed data (t2)	-0.174491333787066	9.24249423430955
Imputation 1	PMM	Imputed data (t2)	1.58100134598184	9.06304507641825
Imputation 1	PMM	Imputed data (t2)	2.71932026014876	7.6613831898355
Imputation 1	PMM	Imputed data (t2)	1.77471541128691	7.6002180267238
Imputation 1	PMM	Imputed data (t2)	3.16988947711242	9.05678168532144
Imputation 1	PMM	Imputed data (t2)	1.9363535579331	8.26163198883105
Imputation 1	PMM	Imputed data (t2)	2.6573215732819	8.60348180130716
Imputation 1	PMM	Imputed data (t2)	2.02870378712076	10.5755811379059
Imputation 1	PMM	Imputed data (t2)	-3.54297295856558	-8.57802458290963
Imputation 1	PMM	Imputed data (t2)	0.118184786055004	8.73563489520818
Imputation 1	PMM	Imputed data (t2)	2.50769566929425	7.8028360340652
Imputation 1	PMM	Imputed data (t2)	3.70961442354716	8.18990535175985
Imputation 1	PMM	Imputed data (t2)	1.34568129912471	7.65821054692008
Imputation 1	PMM	Imputed data (t2)	-1.3855236644307	-7.5463926337649
Imputation 1	PMM	Imputed data (t2)	3.09503706644954	9.38342934316876
Imputation 1	PMM	Imputed data (t2)	2.07012249969802	8.29788541122841
Imputation 1	PMM	Imputed data (t2)	2.06343363996921	10.7329051067046
Imputation 1	PMM	Imputed data (t2)	-3.79427668323796	-9.53343185123954
Imputation 1	PMM	Imputed data (t2)	-3.08258139256543	-10.1300834570836
Imputation 1	PMM	Imputed data (t2)	3.25168239882113	7.24439559761238
Imputation 1	PMM	Imputed data (t2)	0.0587102376461447	9.62671183364417
Imputation 1	PMM	Imputed data (t2)	1.19915840872233	10.8764503237806
Imputation 1	PMM	Imputed data (t2)	0.514232109503034	9.49887447886204
Imputation 1	PMM	Imputed data (t2)	2.08814227235231	9.46218813682134
Imputation 1	PMM	Imputed data (t2)	0.267131340744062	8.25505920421829
Imputation 1	PMM	Imputed data (t2)	2.94086186681373	10.3098888028309
Imputation 1	PMM	Imputed data (t2)	3.03818397602222	9.73280232367992
Imputation 1	PMM	Imputed data (t2)	0.146247717616553	10.068875342525
Imputation 1	PMM	Imputed data (t2)	2.69248755677017	7.85813857769229
Imputation 1	PMM	Imputed data (t2)	2.25419197196025	9.35695589817376
Imputation 1	PMM	Imputed data (t2)	-3.14122080891763	-7.23791981877663
Imputation 1	PMM	Imputed data (t2)	4.06194132445681	9.42154942927399
Imputation 1	PMM	Imputed data (t2)	1.42547635097385	7.27550475094752
Imputation 1	PMM	Imputed data (t2)	0.707369610330131	10.3632956170729
Imputation 1	PMM	Imputed data (t2)	3.92398712782026	8.10378906967838
Imputation 2	PMM	Observed data (t1)	2.75801279116065	9.70424918992113
Imputation 2	PMM	Observed data (t1)	1.82840250519167	9.06026154615345
Imputation 2	PMM	Observed data (t1)	2.77069752144563	7.18793489811833
Imputation 2	PMM	Observed data (t1)	1.90605663097836	9.0798473222055
Imputation 2	PMM	Observed data (t1)	1.6068363675374	7.60759025292365
Imputation 2	PMM	Observed data (t1)	1.98802777377895	9.96525755135439
Imputation 2	PMM	Observed data (t1)	3.35590378326767	6.9410014609571
Imputation 2	PMM	Observed data (t1)	1.42009153111624	8.8629518429697
Imputation 2	PMM	Observed data (t1)	0.99279118433471	7.70646720636292
Imputation 2	PMM	Observed data (t1)	-0.467302302929264	9.37347396141448
Imputation 2	PMM	Observed data (t1)	1.03430020887441	10.2336845717272
Imputation 2	PMM	Observed data (t1)	4.00894788477971	7.91931160939906
Imputation 2	PMM	Observed data (t1)	2.68496456237406	7.46801457861076
Imputation 2	PMM	Observed data (t1)	2.7150427923867	9.55767883799558
Imputation 2	PMM	Observed data (t1)	3.59579643312665	7.43846306075912
Imputation 2	PMM	Observed data (t1)	2.68307873268773	9.48152271017696
Imputation 2	PMM	Observed data (t1)	3.79614237393323	7.80151280494077
Imputation 2	PMM	Observed data (t1)	1.29342672341279	9.97222137603325
Imputation 2	PMM	Observed data (t1)	2.43234841144168	7.3854871238037
Imputation 2	PMM	Observed data (t1)	1.33610220570618	8.35823397409241
Imputation 2	PMM	Observed data (t1)	1.24861152608361	8.70300276135838
Imputation 2	PMM	Observed data (t1)	3.27740724424144	6.98859255598862
Imputation 2	PMM	Observed data (t1)	-0.358478932538428	9.42154621898875
Imputation 2	PMM	Observed data (t1)	4.4167673791392	7.43917727633129
Imputation 2	PMM	Observed data (t1)	1.45405147775856	10.7025499258245
Imputation 2	PMM	Observed data (t1)	3.33773563221116	8.11400105090631
Imputation 2	PMM	Observed data (t1)	1.66519052614243	10.1098101602868
Imputation 2	PMM	Observed data (t1)	3.11984666154384	9.80513061251168
Imputation 2	PMM	Observed data (t1)	2.25592107226262	7.49714720100278
Imputation 2	PMM	Observed data (t1)	1.24462357921543	9.42879242549094
Imputation 2	PMM	Observed data (t1)	0.72994417330834	7.83054407592412
Imputation 2	PMM	Observed data (t1)	1.98728198646319	7.61762991077323
Imputation 2	PMM	Observed data (t1)	0.256687556789702	10.4587840289899
Imputation 2	PMM	Observed data (t1)	4.44969926634738	8.2861999085983
Imputation 2	PMM	Observed data (t1)	1.03707289782125	7.58261134602125
Imputation 2	PMM	Observed data (t1)	4.68327915746587	8.44515584754659
Imputation 2	PMM	Observed data (t1)	-0.155002529253591	9.68027034652304
Imputation 2	PMM	Observed data (t1)	2.30413717411364	8.94689183323175
Imputation 2	PMM	Observed data (t1)	0.602487174945553	8.02145712880985
Imputation 2	PMM	Observed data (t1)	1.17990448246422	9.81547786637688
Imputation 2	PMM	Observed data (t1)	4.45298837928602	7.68998704040304
Imputation 2	PMM	Observed data (t1)	0.761605763803093	8.13777800424669
Imputation 2	PMM	Observed data (t1)	0.594265391454093	9.78979985905745
Imputation 2	PMM	Observed data (t1)	3.89033961239218	7.00681187469701
Imputation 2	PMM	Observed data (t1)	2.57211818930625	7.39329793543228
Imputation 2	PMM	Observed data (t1)	1.74014945178553	10.7602972796371
Imputation 2	PMM	Observed data (t1)	2.34775769959932	9.56221419265298
Imputation 2	PMM	Observed data (t1)	2.24790502209025	7.86306112163654
Imputation 2	PMM	Observed data (t1)	1.77206668234497	8.80565570744282
Imputation 2	PMM	Observed data (t1)	2.11417680953763	9.3083777862663
Imputation 2	PMM	Observed data (t1)	2.10060601018984	10.1906238050878
Imputation 2	PMM	Observed data (t1)	1.54118526922738	8.23747585367516
Imputation 2	PMM	Observed data (t1)	2.34726476838144	7.41505991328585
Imputation 2	PMM	Observed data (t1)	2.52756365431576	7.81873946454368
Imputation 2	PMM	Observed data (t1)	3.58563172505421	7.59551745910154
Imputation 2	PMM	Observed data (t1)	1.29620954103589	10.7494538283241
Imputation 2	PMM	Observed data (t1)	2.08981170671332	10.8322938473777
Imputation 2	PMM	Observed data (t1)	4.5009923626606	7.42447942754498
Imputation 2	PMM	Observed data (t1)	3.89388991751552	8.80104945984216
Imputation 2	PMM	Observed data (t1)	3.84393475370403	7.2947062639722
Imputation 2	PMM	Observed data (t1)	1.46501500814601	10.6987341789661
Imputation 2	PMM	Observed data (t1)	3.37126673149873	8.26971756698151
Imputation 2	PMM	Observed data (t1)	0.29571422667391	8.48952106831963
Imputation 2	PMM	Observed data (t1)	3.16716369750411	8.6102425381322
Imputation 2	PMM	Observed data (t1)	4.8270930371621	8.01863184324302
Imputation 2	PMM	Observed data (t1)	3.15505294530569	8.90824880613059
Imputation 2	PMM	Observed data (t1)	1.70582822846852	7.85613894795222
Imputation 2	PMM	Observed data (t1)	0.387611675547993	10.5850723419759
Imputation 2	PMM	Observed data (t1)	-0.524929230799559	9.20890822681711
Imputation 2	PMM	Observed data (t1)	4.34520846710404	7.63078900269659
Imputation 2	PMM	Observed data (t1)	1.41246653525016	9.3268813341029
Imputation 2	PMM	Observed data (t1)	3.40497519415495	7.69174048120344
Imputation 2	PMM	Observed data (t1)	2.8529512890435	7.5319231155259
Imputation 2	PMM	Observed data (t1)	1.39448767360499	8.76684070592703
Imputation 2	PMM	Observed data (t1)	0.868036186909832	9.60371021251842
Imputation 2	PMM	Observed data (t1)	1.6800596139844	10.4997901673673
Imputation 2	PMM	Observed data (t1)	0.211564521939258	9.63138969864462
Imputation 2	PMM	Observed data (t1)	0.829195431965801	10.1362884794493
Imputation 2	PMM	Observed data (t1)	4.03055097729326	7.3484519984288
Imputation 2	PMM	Observed data (t1)	4.42242018137044	9.09145502242606
Imputation 2	PMM	Observed data (t1)	1.24068585332738	10.2496597599027
Imputation 2	PMM	Observed data (t1)	2.14908247584855	9.99048406817275
Imputation 2	PMM	Observed data (t1)	1.14805436898076	7.82277546439404
Imputation 2	PMM	Observed data (t1)	0.749043870576462	9.04307556666067
Imputation 2	PMM	Observed data (t1)	3.50012960357849	8.32629445486045
Imputation 2	PMM	Observed data (t1)	0.866752537716874	9.46565076125269
Imputation 2	PMM	Observed data (t1)	2.57348620747428	7.3062579211354
Imputation 2	PMM	Observed data (t1)	2.3545586371935	8.43377264807416
Imputation 2	PMM	Observed data (t1)	1.83069122605788	8.31612196197711
Imputation 2	PMM	Observed data (t1)	4.04356244973474	7.32471895772846
Imputation 2	PMM	Observed data (t1)	4.08792777493183	8.34083971591325
Imputation 2	PMM	Observed data (t1)	0.93963962894672	7.723252508482
Imputation 2	PMM	Observed data (t1)	2.47898533316782	7.44562982806076
Imputation 2	PMM	Observed data (t1)	2.75002099225909	8.34386291606057
Imputation 2	PMM	Observed data (t1)	4.24370247945257	8.5722733870742
Imputation 2	PMM	Observed data (t1)	2.0674436550711	8.6270333213211
Imputation 2	PMM	Observed data (t1)	1.27990978524871	9.95752032625017
Imputation 2	PMM	Observed data (t1)	1.72255682132553	7.19565237960028
Imputation 2	PMM	Observed data (t1)	1.228510652092	9.01313913100288
Imputation 2	PMM	Observed data (t1)	3.40606318092997	8.25016172305431
Imputation 2	PMM	Observed data (t1)	2.54111456765369	9.76616632373612
Imputation 2	PMM	Observed data (t1)	1.4268992315192	8.36404610207693
Imputation 2	PMM	Observed data (t1)	2.1336998309317	8.71348042641273
Imputation 2	PMM	Observed data (t1)	4.40612185500248	8.25238501491912
Imputation 2	PMM	Observed data (t1)	0.524411474440168	9.83149623114019
Imputation 2	PMM	Observed data (t1)	0.23317693483642	9.60839501570131
Imputation 2	PMM	Observed data (t1)	4.38547393236999	7.64867243462415
Imputation 2	PMM	Observed data (t1)	1.03751836082454	10.6452558447439
Imputation 2	PMM	Observed data (t1)	3.52564342962031	9.65513577339235
Imputation 2	PMM	Observed data (t1)	2.86383107531347	9.27155711349553
Imputation 2	PMM	Observed data (t1)	3.62202999040826	8.05589647554362
Imputation 2	PMM	Observed data (t1)	2.46498334901899	8.54533061871716
Imputation 2	PMM	Observed data (t1)	0.00688743423563165	9.00406169375275
Imputation 2	PMM	Observed data (t1)	3.27961811762915	10.0486357088272
Imputation 2	PMM	Observed data (t1)	0.133307213743629	8.72619537192509
Imputation 2	PMM	Observed data (t1)	4.12146449547534	7.60404657281834
Imputation 2	PMM	Observed data (t1)	3.09670018570858	9.86437263740465
Imputation 2	PMM	Observed data (t1)	1.87167510894757	9.44736936679116
Imputation 2	PMM	Observed data (t1)	2.87317437613796	8.85936469828835
Imputation 2	PMM	Observed data (t1)	3.68168520243803	7.51107581537665
Imputation 2	PMM	Observed data (t1)	4.88409731337377	7.23650742771206
Imputation 2	PMM	Observed data (t1)	4.74433384199015	8.29406991761693
Imputation 2	PMM	Observed data (t1)	4.27033128560698	7.97900964657293
Imputation 2	PMM	Observed data (t1)	0.749642270278059	8.43730465210538
Imputation 2	PMM	Observed data (t1)	0.162894431024123	9.72180861562469
Imputation 2	PMM	Observed data (t1)	2.21835385512459	7.41126862309958
Imputation 2	PMM	Observed data (t1)	0.716091389998802	8.66602878861155
Imputation 2	PMM	Observed data (t1)	3.18359425168577	9.32598746114084
Imputation 2	PMM	Observed data (t1)	4.9162060868044	8.69605238684034
Imputation 2	PMM	Observed data (t1)	2.23277745712369	9.1811913294249
Imputation 2	PMM	Observed data (t1)	0.957389157087917	7.70695714054177
Imputation 2	PMM	Observed data (t1)	0.307540522424613	10.5155354833741
Imputation 2	PMM	Observed data (t1)	-0.022320208131631	9.73053760912252
Imputation 2	PMM	Observed data (t1)	2.72081625150933	8.47475748464965
Imputation 2	PMM	Observed data (t1)	0.823029160965793	10.5611306862369
Imputation 2	PMM	Observed data (t1)	4.20616017637216	7.8043008911862
Imputation 2	PMM	Observed data (t1)	1.76860234488927	8.6266530383807
Imputation 2	PMM	Observed data (t1)	0.754931052340454	8.19633159126036
Imputation 2	PMM	Observed data (t1)	0.799999233385625	8.27220693652967
Imputation 2	PMM	Observed data (t1)	2.23669179342026	9.40645119075943
Imputation 2	PMM	Observed data (t1)	2.22379365945767	7.48738884710682
Imputation 2	PMM	Observed data (t1)	4.63564077868055	8.28283236891427
Imputation 2	PMM	Observed data (t1)	1.94217853580468	8.75620355540557
Imputation 2	PMM	Observed data (t1)	4.01966150565163	9.53031971908717
Imputation 2	PMM	Observed data (t1)	3.52347671781128	6.91010313524319
Imputation 2	PMM	Observed data (t1)	3.56561886871393	7.63551153041683
Imputation 2	PMM	Observed data (t1)	2.14652583008891	9.61518349944127
Imputation 2	PMM	Observed data (t1)	1.64482164681323	9.70285853158988
Imputation 2	PMM	Observed data (t1)	1.28310679447412	10.1204640566663
Imputation 2	PMM	Observed data (t1)	3.53181091514163	7.31646920751506
Imputation 2	PMM	Observed data (t1)	2.32279695501984	9.6711534551362
Imputation 2	PMM	Observed data (t1)	4.23886176615469	8.12420849869792
Imputation 2	PMM	Observed data (t1)	4.02791007220109	7.94479578974689
Imputation 2	PMM	Observed data (t1)	0.87597884014842	10.5994783111355
Imputation 2	PMM	Observed data (t1)	2.44608270249359	10.3855877161136
Imputation 2	PMM	Observed data (t1)	1.81881857453112	8.11102000560382
Imputation 2	PMM	Observed data (t1)	2.45799193013342	7.75700278491037
Imputation 2	PMM	Observed data (t1)	4.09956358740325	8.668435366149
Imputation 2	PMM	Observed data (t1)	0.474938287760703	8.2088813033306
Imputation 2	PMM	Observed data (t1)	4.76534854006437	8.05914756301186
Imputation 2	PMM	Observed data (t1)	2.1365105848203	8.1910669483844
Imputation 2	PMM	Observed data (t1)	2.73656904566868	7.56950199868503
Imputation 2	PMM	Observed data (t1)	1.34512148162329	10.5647128227699
Imputation 2	PMM	Observed data (t1)	3.97344921463604	7.4745928428808
Imputation 2	PMM	Observed data (t1)	1.41950980233597	7.63407295640181
Imputation 2	PMM	Observed data (t1)	0.818777726253754	8.23128135026716
Imputation 2	PMM	Observed data (t1)	1.64941597659988	8.85951721765148
Imputation 2	PMM	Observed data (t1)	1.05812868835984	9.65147451272982
Imputation 2	PMM	Observed data (t1)	1.62377785917458	8.85516455669368
Imputation 2	PMM	Observed data (t1)	1.04125592829609	10.0945376398605
Imputation 2	PMM	Observed data (t1)	2.20101320679344	9.23426460693481
Imputation 2	PMM	Observed data (t1)	2.99797665171714	7.89221994087802
Imputation 2	PMM	Observed data (t1)	4.24514856237335	7.18372446770888
Imputation 2	PMM	Observed data (t1)	2.45107245256517	10.0619562919006
Imputation 2	PMM	Observed data (t1)	4.39505791744801	8.8173021372545
Imputation 2	PMM	Observed data (t1)	2.42257295851644	8.06405583374133
Imputation 2	PMM	Observed data (t1)	2.1481571040348	10.2505338904106
Imputation 2	PMM	Observed data (t1)	2.08465509116415	7.55747167956043
Imputation 2	PMM	Observed data (t1)	4.72846529090098	8.37539760833455
Imputation 2	PMM	Observed data (t1)	1.58099802745099	7.62748473751521
Imputation 2	PMM	Observed data (t1)	1.28149743627342	9.06973782434256
Imputation 2	PMM	Observed data (t1)	0.879444117254302	10.0958168688249
Imputation 2	PMM	Observed data (t1)	3.60398847354951	9.20854597286099
Imputation 2	PMM	Observed data (t1)	1.1511332265549	10.6478381319837
Imputation 2	PMM	Observed data (t1)	0.683965113558228	8.14090455268242
Imputation 2	PMM	Observed data (t1)	-0.129290355229103	8.65161212733348
Imputation 2	PMM	Observed data (t1)	0.335310330558117	10.562922599437
Imputation 2	PMM	Observed data (t1)	4.44721788789583	8.81456646557435
Imputation 2	PMM	Observed data (t1)	1.06111635369471	7.8021031199261
Imputation 2	PMM	Observed data (t1)	2.64493507082825	8.16847309988944
Imputation 2	PMM	Observed data (t1)	4.13373344017387	7.70949132736139
Imputation 2	PMM	Observed data (t1)	1.22897644647159	9.03874927679141
Imputation 2	PMM	Observed data (t1)	0.067093442886031	9.6973159512564
Imputation 2	PMM	Observed data (t1)	2.74611282298373	8.26258329562241
Imputation 2	PMM	Observed data (t1)	1.40878718563009	9.06632506163133
Imputation 2	PMM	Observed data (t1)	2.5474099019213	7.80533283230617
Imputation 2	PMM	Observed data (t1)	3.88487506887521	8.58000039487767
Imputation 2	PMM	Observed data (t1)	2.93590242981003	7.98032031788768
Imputation 2	PMM	Observed data (t1)	1.1191882999261	9.67173228740213
Imputation 2	PMM	Observed data (t1)	3.80952534112987	8.57701141964481
Imputation 2	PMM	Observed data (t1)	1.2386125850448	10.1572885586054
Imputation 2	PMM	Observed data (t1)	1.2023806041413	10.4158568219459
Imputation 2	PMM	Observed data (t1)	2.87177311637177	10.2784620733815
Imputation 2	PMM	Observed data (t1)	1.51011095237073	10.6522170472262
Imputation 2	PMM	Observed data (t1)	3.73814087535969	9.14477678102455
Imputation 2	PMM	Observed data (t1)	0.807362366211038	9.79507114198309
Imputation 2	PMM	Observed data (t1)	2.07391726671801	8.20289171726038
Imputation 2	PMM	Observed data (t1)	1.31712292775614	8.85970822776487
Imputation 2	PMM	Observed data (t1)	3.79630555827359	8.60526060228414
Imputation 2	PMM	Observed data (t1)	2.65235262081491	9.81747788077878
Imputation 2	PMM	Observed data (t1)	0.852716981240533	8.95038132694449
Imputation 2	PMM	Observed data (t1)	2.06888046665505	9.80180178713262
Imputation 2	PMM	Observed data (t2)	-1.23930753209272	-9.64681019300663
Imputation 2	PMM	Observed data (t2)	-1.05578208701533	-7.82222598221064
Imputation 2	PMM	Observed data (t2)	-3.78977744320955	-9.46531785844225
Imputation 2	PMM	Observed data (t2)	-3.2360274996225	-9.76895071727864
Imputation 2	PMM	Observed data (t2)	-1.37961157132459	-6.11079057668714
Imputation 2	PMM	Observed data (t2)	-3.19474964741051	-9.2496912180842
Imputation 2	PMM	Observed data (t2)	-1.70737070956092	-7.3111399671757
Imputation 2	PMM	Observed data (t2)	-3.73261314974248	-8.80495020235795
Imputation 2	PMM	Observed data (t2)	-3.67053829989181	-8.78593421758235
Imputation 2	PMM	Observed data (t2)	-1.31031176697196	-8.15002867024735
Imputation 2	PMM	Observed data (t2)	-2.35719815192076	-11.6135000587138
Imputation 2	PMM	Observed data (t2)	-1.09269684372807	-7.8971624823023
Imputation 2	PMM	Observed data (t2)	-1.28689000504696	-6.1111150780031
Imputation 2	PMM	Observed data (t2)	-2.59706134617017	-6.79563319911987
Imputation 2	PMM	Observed data (t2)	-2.33456392694654	-6.34783726463018
Imputation 2	PMM	Observed data (t2)	-3.19977640800782	-7.50296554257703
Imputation 2	PMM	Observed data (t2)	-2.12015638106839	-8.75598307820683
Imputation 2	PMM	Observed data (t2)	-3.68175165175622	-8.9988456060081
Imputation 2	PMM	Observed data (t2)	-1.92626143622246	-6.73323317454696
Imputation 2	PMM	Observed data (t2)	-1.25552404490857	-6.88020969495613
Imputation 2	PMM	Observed data (t2)	-0.958446812603613	-7.1461355956949
Imputation 2	PMM	Observed data (t2)	-1.07209870432708	-7.2774978106772
Imputation 2	PMM	Observed data (t2)	-2.90356787153115	-11.5893915367621
Imputation 2	PMM	Observed data (t2)	-1.23239631364005	-7.85804390618478
Imputation 2	PMM	Observed data (t2)	-1.60504755010896	-10.6557146249303
Imputation 2	PMM	Observed data (t2)	-1.23583378047327	-7.95611857594057
Imputation 2	PMM	Observed data (t2)	-2.94652071791808	-8.74494840160827
Imputation 2	PMM	Observed data (t2)	-2.75031847075487	-9.47156765766332
Imputation 2	PMM	Observed data (t2)	-1.20360267637587	-6.58371264125058
Imputation 2	PMM	Observed data (t2)	-2.70807711446966	-9.35469921707406
Imputation 2	PMM	Observed data (t2)	-2.43432855633923	-8.81985514829944
Imputation 2	PMM	Observed data (t2)	-3.56185981369628	-9.19509812512856
Imputation 2	PMM	Observed data (t2)	-2.61695432607713	-10.0417203447786
Imputation 2	PMM	Observed data (t2)	-1.9599192546852	-11.180314547105
Imputation 2	PMM	Observed data (t2)	-2.22970619684262	-9.80018928836502
Imputation 2	PMM	Observed data (t2)	-1.76895214333218	-6.21533615281298
Imputation 2	PMM	Observed data (t2)	-1.67318180434366	-10.4917194804734
Imputation 2	PMM	Observed data (t2)	-1.21485436895913	-6.95344991965552
Imputation 2	PMM	Observed data (t2)	-2.95004260464427	-11.5406654797263
Imputation 2	PMM	Observed data (t2)	-3.76183467509033	-9.02108942837231
Imputation 2	PMM	Observed data (t2)	-2.01998666569843	-11.1014189254292
Imputation 2	PMM	Observed data (t2)	-3.76417037403967	-9.01180969895166
Imputation 2	PMM	Observed data (t2)	-3.64775840244098	-9.29966138849248
Imputation 2	PMM	Observed data (t2)	-3.82181386383498	-9.97651461385749
Imputation 2	PMM	Observed data (t2)	-2.68675465931257	-6.76654563271112
Imputation 2	PMM	Observed data (t2)	-2.06430928520611	-7.64422132275353
Imputation 2	PMM	Observed data (t2)	-1.92643296651916	-6.0665006447383
Imputation 2	PMM	Observed data (t2)	-3.18698263990905	-10.8250534944554
Imputation 2	PMM	Observed data (t2)	-1.71681808855783	-9.73790764460739
Imputation 2	PMM	Observed data (t2)	-1.4594749684561	-6.16044099151028
Imputation 2	PMM	Observed data (t2)	-0.941437920183539	-7.99600530418489
Imputation 2	PMM	Observed data (t2)	-1.98470960301374	-9.70261121500663
Imputation 2	PMM	Observed data (t2)	-1.39395920007082	-6.33369455272978
Imputation 2	PMM	Observed data (t2)	-2.3834531909944	-10.1068459177167
Imputation 2	PMM	Observed data (t2)	-1.16331618482477	-8.9607329787504
Imputation 2	PMM	Observed data (t2)	-3.64669651395374	-9.55808910881083
Imputation 2	PMM	Observed data (t2)	-1.82965966984287	-11.3778406610211
Imputation 2	PMM	Observed data (t2)	-1.43295127940385	-6.39209530145761
Imputation 2	PMM	Observed data (t2)	-2.03368449659056	-11.3339999535167
Imputation 2	PMM	Observed data (t2)	-2.92483841180251	-8.51189958894801
Imputation 2	PMM	Observed data (t2)	-2.37234970172754	-6.51301655908053
Imputation 2	PMM	Observed data (t2)	-2.22074829512422	-6.82457848060747
Imputation 2	PMM	Observed data (t2)	-2.70653258383988	-9.22449250088473
Imputation 2	PMM	Observed data (t2)	-1.85824542408766	-6.22083979050622
Imputation 2	PMM	Observed data (t2)	-1.09693207179846	-9.25589604649758
Imputation 2	PMM	Observed data (t2)	-1.52300523111321	-9.74927199406208
Imputation 2	PMM	Observed data (t2)	-1.15800792932641	-7.63209021469639
Imputation 2	PMM	Observed data (t2)	-2.43231614055077	-10.7046597181156
Imputation 2	PMM	Observed data (t2)	-1.1545636841833	-8.25583442758243
Imputation 2	PMM	Observed data (t2)	-3.62437422157328	-9.77928679269312
Imputation 2	PMM	Observed data (t2)	-3.42793108319851	-9.39360805890294
Imputation 2	PMM	Observed data (t2)	-2.31144289876089	-8.4504286263401
Imputation 2	PMM	Observed data (t2)	-1.07157019238722	-6.61726052778692
Imputation 2	PMM	Observed data (t2)	-1.86806852804139	-6.19476584859772
Imputation 2	PMM	Observed data (t2)	-1.24028438202324	-9.70217539219338
Imputation 2	PMM	Observed data (t2)	-2.68850038739596	-7.01511519922811
Imputation 2	PMM	Observed data (t2)	-1.02374700489748	-8.87869366342049
Imputation 2	PMM	Observed data (t2)	-2.60219704762284	-11.669520134612
Imputation 2	PMM	Observed data (t2)	-2.07334802449398	-8.74786721654151
Imputation 2	PMM	Observed data (t2)	-1.17629868911507	-7.66432907510192
Imputation 2	PMM	Observed data (t2)	-2.27964973933714	-9.59074168346324
Imputation 2	PMM	Observed data (t2)	-1.34930458852401	-6.33443157289249
Imputation 2	PMM	Observed data (t2)	-3.00923192910457	-7.42449628880888
Imputation 2	PMM	Observed data (t2)	-3.71495756468285	-9.42205039032002
Imputation 2	PMM	Observed data (t2)	-1.83204457200675	-5.96965285059142
Imputation 2	PMM	Observed data (t2)	-1.26608596440339	-8.02057075703569
Imputation 2	PMM	Observed data (t2)	-1.32167140625544	-6.15517186150108
Imputation 2	PMM	Observed data (t2)	-1.801822463591	-6.22000875727622
Imputation 2	PMM	Observed data (t2)	-2.43514448512459	-10.2230366702305
Imputation 2	PMM	Observed data (t2)	-1.53341180078743	-6.56077392780155
Imputation 2	PMM	Observed data (t2)	-0.967662609251363	-8.76788618522504
Imputation 2	PMM	Observed data (t2)	-2.06221784349222	-11.0962554184397
Imputation 2	PMM	Observed data (t2)	-2.75676030034032	-7.28468039819554
Imputation 2	PMM	Observed data (t2)	-3.39534340115076	-9.48854081588164
Imputation 2	PMM	Observed data (t2)	-2.37649101630476	-7.98758886148146
Imputation 2	PMM	Observed data (t2)	-1.85753993439678	-6.68063641184821
Imputation 2	PMM	Observed data (t2)	-1.58638296128639	-9.41712815664971
Imputation 2	PMM	Observed data (t2)	-1.30164401268992	-8.16735683274985
Imputation 2	PMM	Observed data (t2)	-1.34150403026814	-7.49760355580254
Imputation 2	PMM	Observed data (t2)	-3.35537638666903	-9.35324968156913
Imputation 2	PMM	Observed data (t2)	-2.60203836184551	-11.5941127224061
Imputation 2	PMM	Observed data (t2)	-2.03674425990053	-6.78971287332346
Imputation 2	PMM	Observed data (t2)	-3.66616555974648	-9.03575763885401
Imputation 2	PMM	Observed data (t2)	-3.27418111412209	-8.2755409543578
Imputation 2	PMM	Observed data (t2)	-3.16857322007546	-8.84799424628664
Imputation 2	PMM	Observed data (t2)	-1.00678146719128	-7.43162081291411
Imputation 2	PMM	Observed data (t2)	-3.54533317124856	-9.6785651047651
Imputation 2	PMM	Observed data (t2)	-1.54405692231048	-9.99594399734151
Imputation 2	PMM	Observed data (t2)	-2.87970301187749	-10.2350634223786
Imputation 2	PMM	Observed data (t2)	-1.84703477863016	-8.51648785928322
Imputation 2	PMM	Observed data (t2)	-2.25393204690616	-11.2326640334639
Imputation 2	PMM	Observed data (t2)	-3.13812568776823	-8.65080340767295
Imputation 2	PMM	Observed data (t2)	-2.92717650629877	-10.7429325814639
Imputation 2	PMM	Observed data (t2)	-2.83573554028041	-11.659537179916
Imputation 2	PMM	Observed data (t2)	-3.11615736329024	-10.5550194737807
Imputation 2	PMM	Observed data (t2)	-3.09414134826253	-7.7102568354454
Imputation 2	PMM	Observed data (t2)	-1.34234833367681	-9.58997630075886
Imputation 2	PMM	Observed data (t2)	-3.4482002374	-10.6640587066911
Imputation 2	PMM	Observed data (t2)	-1.18317006859678	-6.90983260783113
Imputation 2	PMM	Observed data (t2)	-2.70086064890662	-9.6550133207893
Imputation 2	PMM	Observed data (t2)	-1.23526438029986	-6.59305685266434
Imputation 2	PMM	Observed data (t2)	-2.72254605961059	-11.7141750366328
Imputation 2	PMM	Observed data (t2)	-1.20312417973301	-6.78173156360406
Imputation 2	PMM	Observed data (t2)	-2.7081796494397	-7.98713273692403
Imputation 2	PMM	Observed data (t2)	-3.13154764613958	-11.375529433771
Imputation 2	PMM	Observed data (t2)	-2.31710498122865	-6.46655683077816
Imputation 2	PMM	Observed data (t2)	-2.47477440813765	-9.64132590895017
Imputation 2	PMM	Observed data (t2)	-1.72169309232616	-6.54471075605722
Imputation 2	PMM	Observed data (t2)	-0.850602246044723	-8.53440084751312
Imputation 2	PMM	Observed data (t2)	-3.36994883213874	-10.4964526459389
Imputation 2	PMM	Observed data (t2)	-1.32567164711219	-6.90345180647534
Imputation 2	PMM	Observed data (t2)	-3.04849729375687	-9.32856927751904
Imputation 2	PMM	Observed data (t2)	-1.76817001574517	-10.6135338561747
Imputation 2	PMM	Observed data (t2)	-2.68820319798472	-10.0681873189779
Imputation 2	PMM	Observed data (t2)	-1.74973470237079	-11.2229789431683
Imputation 2	PMM	Observed data (t2)	-1.34759461440255	-6.27428466355746
Imputation 2	PMM	Observed data (t2)	-3.61485127643064	-9.07471546771365
Imputation 2	PMM	Observed data (t2)	-3.25219458227971	-8.23984642028427
Imputation 2	PMM	Observed data (t2)	-3.1624252823423	-10.6622777128768
Imputation 2	PMM	Observed data (t2)	-3.77065027752754	-8.95798512542774
Imputation 2	PMM	Observed data (t2)	-3.31651421144286	-8.4965839762591
Imputation 2	PMM	Observed data (t2)	-1.69868145562997	-10.6223687970555
Imputation 2	PMM	Observed data (t2)	-2.60624353192357	-6.54249954124827
Imputation 2	PMM	Observed data (t2)	-2.53697130018726	-10.820504646089
Imputation 2	PMM	Observed data (t2)	-1.6290632056638	-8.06693120491147
Imputation 2	PMM	Observed data (t2)	-1.23672647320957	-7.82536083622177
Imputation 2	PMM	Observed data (t2)	-2.86658973468769	-8.66561015997644
Imputation 2	PMM	Observed data (t2)	-3.64188374862615	-9.14152491190743
Imputation 2	PMM	Observed data (t2)	-2.4957821512724	-11.5458756579788
Imputation 2	PMM	Observed data (t2)	-2.03128905612014	-8.41932586939429
Imputation 2	PMM	Observed data (t2)	-2.54269246295325	-7.40432402268142
Imputation 2	PMM	Observed data (t2)	-1.7391600207722	-9.86992317976423
Imputation 2	PMM	Observed data (t2)	-1.48071929495408	-7.63343928870773
Imputation 2	PMM	Observed data (t2)	-3.32176792103902	-8.62522248293625
Imputation 2	PMM	Observed data (t2)	-2.78139570729241	-11.1827844679978
Imputation 2	PMM	Observed data (t2)	-2.48690991060637	-7.77116013372685
Imputation 2	PMM	Observed data (t2)	-2.62171513395446	-6.83156083352252
Imputation 2	PMM	Observed data (t2)	-3.40261007012047	-10.0795157752354
Imputation 2	PMM	Observed data (t2)	-1.19536407028573	-6.69298204572228
Imputation 2	PMM	Observed data (t2)	-3.23635529930254	-9.89700949488755
Imputation 2	PMM	Observed data (t2)	-2.57212892187164	-6.6825536892824
Imputation 2	PMM	Observed data (t2)	-1.13848868043513	-7.80522565310299
Imputation 2	PMM	Observed data (t2)	-1.11277115337533	-8.06572765486646
Imputation 2	PMM	Observed data (t2)	-1.43209116745875	-6.42047484400939
Imputation 2	PMM	Observed data (t2)	-3.45870441986361	-8.48006167843693
Imputation 2	PMM	Observed data (t2)	-2.04527255405722	-8.51879994127293
Imputation 2	PMM	Observed data (t2)	-1.58998549522078	-8.44573745233881
Imputation 2	PMM	Observed data (t2)	-1.89380865991344	-10.9136252978617
Imputation 2	PMM	Observed data (t2)	-3.66496778898503	-9.49234964762453
Imputation 2	PMM	Observed data (t2)	-1.84052521512533	-10.886371095443
Imputation 2	PMM	Observed data (t2)	-3.73279049590445	-9.34739293034868
Imputation 2	PMM	Observed data (t2)	-1.96064230954314	-7.9771501190554
Imputation 2	PMM	Observed data (t2)	-2.47865183106521	-11.4757031427551
Imputation 2	PMM	Observed data (t2)	-2.58386703159785	-11.7904145773521
Imputation 2	PMM	Observed data (t2)	-1.34261176073156	-9.73499639339024
Imputation 2	PMM	Observed data (t2)	-1.08411490998547	-8.10059626914111
Imputation 2	PMM	Observed data (t2)	-2.72093924726965	-11.1923231657782
Imputation 2	PMM	Observed data (t2)	-3.01433583494573	-7.40591448989817
Imputation 2	PMM	Observed data (t2)	-1.09769674493108	-8.94671957459222
Imputation 2	PMM	Observed data (t2)	-3.72410323173524	-9.12833258613597
Imputation 2	PMM	Observed data (t2)	-1.61029360931476	-6.12150794729645
Imputation 2	PMM	Observed data (t2)	-1.81368279662641	-10.0498635302767
Imputation 2	PMM	Observed data (t2)	-3.43024826707217	-9.52303336949042
Imputation 2	PMM	Observed data (t2)	-3.01885985189726	-10.846752597681
Imputation 2	PMM	Observed data (t2)	-1.17543957272941	-6.61688934921922
Imputation 2	PMM	Observed data (t2)	-1.41686604832288	-6.93976957986512
Imputation 2	PMM	Observed data (t2)	-1.57797043694186	-10.1442476882265
Imputation 2	PMM	Observed data (t2)	-1.57710560503829	-6.55273930417702
Imputation 2	PMM	Observed data (t2)	-1.87683197061661	-6.02894707880598
Imputation 2	PMM	Observed data (t2)	-2.358815918159	-10.5388493645083
Imputation 2	PMM	Observed data (t2)	-1.69527883757378	-6.9098851740034
Imputation 2	PMM	Observed data (t2)	-3.52205148125015	-9.87281171612042
Imputation 2	PMM	Observed data (t2)	-3.0306206785392	-8.17598037535732
Imputation 2	PMM	Observed data (t2)	-3.61978213865002	-9.56085106979835
Imputation 2	PMM	Observed data (t2)	-3.56755831963545	-9.68677227525493
Imputation 2	PMM	Observed data (t2)	-1.61583863618388	-6.99810437144443
Imputation 2	PMM	Observed data (t2)	-3.54829911821288	-9.40162915372179
Imputation 2	PMM	Observed data (t2)	-3.44030343009495	-9.22135606990568
Imputation 2	PMM	Observed data (t2)	-1.70766181239885	-6.22734787171614
Imputation 2	PMM	Observed data (t2)	-0.967852402986303	-7.29762261741378
Imputation 2	PMM	Observed data (t2)	-1.12097973945617	-8.80043771421484
Imputation 2	PMM	Observed data (t2)	-2.62210405209087	-8.57910666471522
Imputation 2	PMM	Observed data (t2)	-2.63351877984601	-11.7600102976997
Imputation 2	PMM	Observed data (t2)	-3.68886974661738	-10.5006894819417
Imputation 2	PMM	Observed data (t2)	-1.20255716675268	-6.93672735594935
Imputation 2	PMM	Observed data (t2)	-1.93584209718257	-9.16201089265054
Imputation 2	PMM	Observed data (t2)	-1.31700998566181	-7.99539886249107
Imputation 2	PMM	Observed data (t2)	-1.02761694997776	-6.68531962719245
Imputation 2	PMM	Observed data (t2)	-1.28570695275572	-6.68133807722772
Imputation 2	PMM	Observed data (t2)	-2.19359287460786	-8.25788485385686
Imputation 2	PMM	Observed data (t2)	-1.63569164411687	-9.77756695302233
Imputation 2	PMM	Observed data (t2)	-3.01584127446795	-9.85719207357051
Imputation 2	PMM	Imputed data (t2)	3.32343326412739	8.41651293264209
Imputation 2	PMM	Imputed data (t2)	2.29456777090517	10.6527036749066
Imputation 2	PMM	Imputed data (t2)	2.32585297117937	9.76586457875051
Imputation 2	PMM	Imputed data (t2)	1.39544814241862	7.75266640387657
Imputation 2	PMM	Imputed data (t2)	1.4699054992967	7.86509033094177
Imputation 2	PMM	Imputed data (t2)	-1.89833963474923	-6.00473298625941
Imputation 2	PMM	Imputed data (t2)	3.63653152553808	9.46854016808108
Imputation 2	PMM	Imputed data (t2)	2.40016989334343	9.35086047828613
Imputation 2	PMM	Imputed data (t2)	1.30906207143789	9.39384897684275
Imputation 2	PMM	Imputed data (t2)	0.252488361679999	9.75064965958722
Imputation 2	PMM	Imputed data (t2)	3.74786467238176	9.86187575771021
Imputation 2	PMM	Imputed data (t2)	-3.51140907397335	-8.1808351394112
Imputation 2	PMM	Imputed data (t2)	-3.90256217749502	-10.2526668695784
Imputation 2	PMM	Imputed data (t2)	-1.86798866166342	-9.93598855219659
Imputation 2	PMM	Imputed data (t2)	2.77566097413653	10.1024433709451
Imputation 2	PMM	Imputed data (t2)	3.05105799973112	9.219004521369
Imputation 2	PMM	Imputed data (t2)	-3.52042541609207	-8.57915097562956
Imputation 2	PMM	Imputed data (t2)	2.72929708895	8.71335317609182
Imputation 2	PMM	Imputed data (t2)	2.2849765548012	10.1925647330238
Imputation 2	PMM	Imputed data (t2)	1.42657892268775	10.6947317052739
Imputation 2	PMM	Imputed data (t2)	-1.82787420686652	-10.554311394815
Imputation 2	PMM	Imputed data (t2)	1.13973798600179	8.88491007169643
Imputation 2	PMM	Imputed data (t2)	2.49651601547611	9.30343903148514
Imputation 2	PMM	Imputed data (t2)	-3.03594856021655	-7.17038659948593
Imputation 2	PMM	Imputed data (t2)	2.2021685201811	9.36521695840454
Imputation 2	PMM	Imputed data (t2)	-3.54603764167947	-8.66867300169661
Imputation 2	PMM	Imputed data (t2)	3.19186256154957	9.46929436931247
Imputation 2	PMM	Imputed data (t2)	2.13866378622795	9.76533448513896
Imputation 2	PMM	Imputed data (t2)	1.73496087044052	9.15122658308353
Imputation 2	PMM	Imputed data (t2)	2.25926568137493	8.32609132614033
Imputation 2	PMM	Imputed data (t2)	1.50078279857024	8.74098331547641
Imputation 2	PMM	Imputed data (t2)	0.267384279109644	10.3287939775169
Imputation 2	PMM	Imputed data (t2)	-3.51048051162466	-9.47471502655432
Imputation 2	PMM	Imputed data (t2)	1.90231145116915	8.72618606865898
Imputation 2	PMM	Imputed data (t2)	2.2501595180184	7.55296646875969
Imputation 2	PMM	Imputed data (t2)	1.82526111058181	9.74418929178675
Imputation 2	PMM	Imputed data (t2)	-1.84656613373582	-9.88181017200938
Imputation 2	PMM	Imputed data (t2)	0.940061727127341	8.50176936313451
Imputation 2	PMM	Imputed data (t2)	2.65001091955044	10.3787800715104
Imputation 2	PMM	Imputed data (t2)	-3.26396345438686	-10.1630094375931
Imputation 2	PMM	Imputed data (t2)	3.60505169176091	9.48399910716948
Imputation 2	PMM	Imputed data (t2)	-2.99565801706024	-11.3273213331593
Imputation 2	PMM	Imputed data (t2)	1.74947947531954	7.82593706776669
Imputation 2	PMM	Imputed data (t2)	2.2104074951918	8.32893243586306
Imputation 2	PMM	Imputed data (t2)	2.11841078235972	8.39008002029624
Imputation 2	PMM	Imputed data (t2)	2.17008171139017	8.48651453338101
Imputation 2	PMM	Imputed data (t2)	1.86970145978868	9.25693959750061
Imputation 2	PMM	Imputed data (t2)	1.97301974258997	10.545815241407
Imputation 2	PMM	Imputed data (t2)	0.845481216503105	10.5527523849766
Imputation 2	PMM	Imputed data (t2)	1.71272210406528	10.691943507327
Imputation 2	PMM	Imputed data (t2)	2.82119781510726	9.96613293070917
Imputation 2	PMM	Imputed data (t2)	1.98800879680714	10.7474344738345
Imputation 2	PMM	Imputed data (t2)	1.85219780860836	7.72746449093379
Imputation 2	PMM	Imputed data (t2)	0.94234579193664	8.444484747078
Imputation 2	PMM	Imputed data (t2)	2.78096731236634	9.73818605987057
Imputation 2	PMM	Imputed data (t2)	1.24732686003082	10.6544311162624
Imputation 2	PMM	Imputed data (t2)	2.35991006998996	9.35422402496443
Imputation 2	PMM	Imputed data (t2)	0.7969096447757	9.94130365531814
Imputation 2	PMM	Imputed data (t2)	1.09246647773753	9.56264607107066
Imputation 2	PMM	Imputed data (t2)	1.42705512957468	9.73697551876882
Imputation 2	PMM	Imputed data (t2)	3.46585017953424	9.14540537412106
Imputation 2	PMM	Imputed data (t2)	3.39207269533445	9.26014816522049
Imputation 2	PMM	Imputed data (t2)	-0.0561234164933157	8.99237128168064
Imputation 2	PMM	Imputed data (t2)	-2.96479287887267	-7.29431646480037
Imputation 2	PMM	Imputed data (t2)	0.371738663417816	9.89935121873794
Imputation 2	PMM	Imputed data (t2)	1.92857448880603	10.5982704735128
Imputation 2	PMM	Imputed data (t2)	2.40163128682809	7.88982881313784
Imputation 2	PMM	Imputed data (t2)	-1.40850046565957	-9.88939168480153
Imputation 2	PMM	Imputed data (t2)	0.593838037322843	9.59461743301725
Imputation 2	PMM	Imputed data (t2)	0.572748397844928	8.77315423454144
Imputation 2	PMM	Imputed data (t2)	1.97356320353792	9.84525458108617
Imputation 2	PMM	Imputed data (t2)	1.84695815231085	10.6534473933347
Imputation 2	PMM	Imputed data (t2)	2.59706222896203	10.1453882163785
Imputation 2	PMM	Imputed data (t2)	1.82437118278835	9.25024029327611
Imputation 2	PMM	Imputed data (t2)	4.03302886931377	9.02275738358832
Imputation 2	PMM	Imputed data (t2)	-2.00464479560412	-10.889511961202
Imputation 2	PMM	Imputed data (t2)	3.36430549298627	9.72169750895284
Imputation 2	PMM	Imputed data (t2)	0.527897162475995	9.15718930244823
Imputation 2	PMM	Imputed data (t2)	0.974898252433202	8.79474487648497
Imputation 2	PMM	Imputed data (t2)	-1.85359685970492	-7.87190572446123
Imputation 2	PMM	Imputed data (t2)	1.51764434207128	10.2496112076843
Imputation 2	PMM	Imputed data (t2)	-2.90805000198774	-7.96920712145627
Imputation 2	PMM	Imputed data (t2)	-1.34331337343723	-6.54334511270317
Imputation 2	PMM	Imputed data (t2)	1.31909061092903	10.0478497727216
Imputation 2	PMM	Imputed data (t2)	1.31186110302691	8.60759940624067
Imputation 2	PMM	Imputed data (t2)	1.31178063947811	7.95583854728939
Imputation 2	PMM	Imputed data (t2)	-1.217943465771	-6.39764336239807
Imputation 2	PMM	Imputed data (t2)	4.23514742589222	8.83065952200355
Imputation 2	PMM	Imputed data (t2)	-0.0617474279447414	8.83933761937162
Imputation 2	PMM	Imputed data (t2)	0.811241533680811	8.62468762899148
Imputation 2	PMM	Imputed data (t2)	2.04334931579102	10.2350566302927
Imputation 2	PMM	Imputed data (t2)	0.0769405911793547	9.41668729907504
Imputation 2	PMM	Imputed data (t2)	1.82158711233911	7.83287877835528
Imputation 2	PMM	Imputed data (t2)	1.30050637346347	8.91256200490156
Imputation 2	PMM	Imputed data (t2)	0.849740820179431	9.21339751560104
Imputation 2	PMM	Imputed data (t2)	1.77032260589505	9.31962324628081
Imputation 2	PMM	Imputed data (t2)	-3.23845912144471	-11.2968771064363
Imputation 2	PMM	Imputed data (t2)	0.860992396935808	9.67270467587944
Imputation 2	PMM	Imputed data (t2)	2.36912375561228	9.98863570604941
Imputation 2	PMM	Imputed data (t2)	0.178648052867383	8.58916863706385
Imputation 2	PMM	Imputed data (t2)	-3.36434920436709	-8.63057671668272
Imputation 2	PMM	Imputed data (t2)	2.79648068761272	9.15768994137667
Imputation 2	PMM	Imputed data (t2)	-2.59093302768015	-6.66382529886535
Imputation 2	PMM	Imputed data (t2)	0.920564721956796	8.28785842433658
Imputation 2	PMM	Imputed data (t2)	0.934050423227956	8.60090915661343
Imputation 2	PMM	Imputed data (t2)	-3.27338747413109	-7.93354666221498
Imputation 2	PMM	Imputed data (t2)	1.85911486868101	8.88676890637354
Imputation 2	PMM	Imputed data (t2)	-3.19399285641249	-8.51905748927287
Imputation 2	PMM	Imputed data (t2)	2.87809340122623	9.86133027352145
Imputation 2	PMM	Imputed data (t2)	0.338609163092762	8.60248996025235
Imputation 2	PMM	Imputed data (t2)	2.61232420059575	10.1517253293165
Imputation 2	PMM	Imputed data (t2)	-1.07224764233688	-7.55163781854532
Imputation 2	PMM	Imputed data (t2)	-3.07463450352894	-7.50655985269394
Imputation 2	PMM	Imputed data (t2)	4.53970153852927	9.04123002310562
Imputation 2	PMM	Imputed data (t2)	4.08890869438892	9.35451871006922
Imputation 2	PMM	Imputed data (t2)	1.12176604915423	9.21867750765414
Imputation 2	PMM	Imputed data (t2)	-0.732917682294786	-9.35634463396061
Imputation 2	PMM	Imputed data (t2)	2.52848511114044	9.77384327336947
Imputation 2	PMM	Imputed data (t2)	1.97807043274902	10.3730011444659
Imputation 2	PMM	Imputed data (t2)	3.36493744296759	9.1690697358627
Imputation 2	PMM	Imputed data (t2)	2.00039944752161	8.90630669561351
Imputation 2	PMM	Imputed data (t2)	1.79802826975741	9.50836586848577
Imputation 2	PMM	Imputed data (t2)	1.29072236979993	10.5320098902058
Imputation 2	PMM	Imputed data (t2)	1.04492738273025	10.4785319944988
Imputation 2	PMM	Imputed data (t2)	2.25628264741196	10.7387279519778
Imputation 2	PMM	Imputed data (t2)	1.51963752811628	9.76425231044436
Imputation 2	PMM	Imputed data (t2)	2.05297393730221	9.29574801454436
Imputation 2	PMM	Imputed data (t2)	-0.119448258302559	9.47960276168301
Imputation 2	PMM	Imputed data (t2)	1.94748052403318	9.71826407178857
Imputation 2	PMM	Imputed data (t2)	3.59946547044904	9.99654299595515
Imputation 2	PMM	Imputed data (t2)	2.64138315176999	10.1060409627487
Imputation 2	PMM	Imputed data (t2)	-2.54079666014055	-6.54726225453096
Imputation 2	PMM	Imputed data (t2)	1.15127202864716	10.615033042526
Imputation 2	PMM	Imputed data (t2)	4.21858088790162	7.30390821612207
Imputation 2	PMM	Imputed data (t2)	2.71118395188078	10.5711144379422
Imputation 2	PMM	Imputed data (t2)	0.305732053337832	8.44448556704433
Imputation 2	PMM	Imputed data (t2)	2.90534908141198	9.9767830792844
Imputation 2	PMM	Imputed data (t2)	3.81040426622909	8.86971738865476
Imputation 2	PMM	Imputed data (t2)	1.96939624387944	7.66917445976713
Imputation 2	PMM	Imputed data (t2)	2.65548578327903	9.76366975363938
Imputation 2	PMM	Imputed data (t2)	1.53495751006601	10.458241399195
Imputation 2	PMM	Imputed data (t2)	2.59517936684483	10.0251826020345
Imputation 2	PMM	Imputed data (t2)	-2.56799746429034	-8.64487814472655
Imputation 2	PMM	Imputed data (t2)	-3.02911850391708	-7.00621928708034
Imputation 2	PMM	Imputed data (t2)	1.72617643305843	9.05028030280336
Imputation 2	PMM	Imputed data (t2)	1.94422924713224	9.95313287738326
Imputation 2	PMM	Imputed data (t2)	-3.39821342899195	-8.53694369157151
Imputation 2	PMM	Imputed data (t2)	-1.22636177496737	-9.47668554833184
Imputation 2	PMM	Imputed data (t2)	3.35700150900317	9.41397804743789
Imputation 2	PMM	Imputed data (t2)	4.52345453208583	9.16414632560323
Imputation 2	PMM	Imputed data (t2)	1.53242860008852	8.89640039203052
Imputation 2	PMM	Imputed data (t2)	2.64277796964998	10.5312319457697
Imputation 2	PMM	Imputed data (t2)	-3.78373691917588	-9.69171923898146
Imputation 2	PMM	Imputed data (t2)	0.509397689668787	9.47403434907087
Imputation 2	PMM	Imputed data (t2)	3.41011107401964	9.44640646296078
Imputation 2	PMM	Imputed data (t2)	-1.06545083260782	-8.91455593375608
Imputation 2	PMM	Imputed data (t2)	1.16836231800013	7.62253545111718
Imputation 2	PMM	Imputed data (t2)	0.0936385736562947	9.39581628455305
Imputation 2	PMM	Imputed data (t2)	2.42436457964405	10.3642184855461
Imputation 2	PMM	Imputed data (t2)	3.16955005614236	9.92722912914088
Imputation 2	PMM	Imputed data (t2)	1.50570767852361	7.5610068094291
Imputation 2	PMM	Imputed data (t2)	3.26372788485358	9.28715848926936
Imputation 2	PMM	Imputed data (t2)	-2.8711689856088	-7.22973289683452
Imputation 2	PMM	Imputed data (t2)	1.73506485996279	10.9080339083773
Imputation 2	PMM	Imputed data (t2)	0.688684017046753	8.45137611609401
Imputation 2	PMM	Imputed data (t2)	0.514213846523813	9.08125162349168
Imputation 2	PMM	Imputed data (t2)	3.98644443844755	9.39193896967951
Imputation 2	PMM	Imputed data (t2)	1.04927433587093	10.1490121666838
Imputation 2	PMM	Imputed data (t2)	-2.47312351914402	-10.0785827788081
Imputation 2	PMM	Imputed data (t2)	0.0380000951260792	8.57533616078122
Imputation 2	PMM	Imputed data (t2)	2.80979535018223	9.58022026167051
Imputation 2	PMM	Imputed data (t2)	1.38707329016924	8.83714583367876
Imputation 2	PMM	Imputed data (t2)	2.01280359477705	10.4886379073625
Imputation 2	PMM	Imputed data (t2)	4.02508445544181	9.46633052835888
Imputation 2	PMM	Imputed data (t2)	1.72332829147112	10.7145420186133
Imputation 2	PMM	Imputed data (t2)	2.66803288461147	8.79336445765329
Imputation 2	PMM	Imputed data (t2)	1.27400217119208	9.5551307576234
Imputation 2	PMM	Imputed data (t2)	2.35672154919675	10.5429942366337
Imputation 2	PMM	Imputed data (t2)	-3.02521228811209	-9.49094324073673
Imputation 2	PMM	Imputed data (t2)	-1.80511466813902	-7.79832407983566
Imputation 2	PMM	Imputed data (t2)	0.437524587033702	9.84826345431842
Imputation 2	PMM	Imputed data (t2)	1.38786930602499	10.631230312384
Imputation 2	PMM	Imputed data (t2)	2.68637710439438	10.2491577477473
Imputation 2	PMM	Imputed data (t2)	4.46482048980627	8.18509182552976
Imputation 2	PMM	Imputed data (t2)	1.32139364105551	8.1543840637242
Imputation 2	PMM	Imputed data (t2)	2.37969013165945	10.6611159107051
Imputation 2	PMM	Imputed data (t2)	-0.0512332909826885	8.59648221373366
Imputation 2	PMM	Imputed data (t2)	1.91999494058602	8.88383595557858
Imputation 2	PMM	Imputed data (t2)	4.12363365608054	8.65391758471082
Imputation 2	PMM	Imputed data (t2)	0.865279715090108	9.13167890568004
Imputation 2	PMM	Imputed data (t2)	2.6680333004426	9.30632861917831
Imputation 2	PMM	Imputed data (t2)	-2.18852743542659	-11.6832946502959
Imputation 2	PMM	Imputed data (t2)	2.65361588909366	8.61551050127632
Imputation 2	PMM	Imputed data (t2)	0.688867081072183	9.86352991625105
Imputation 2	PMM	Imputed data (t2)	1.50462701293165	7.6890901322129
Imputation 2	PMM	Imputed data (t2)	2.12946187563171	9.33360000391023
Imputation 2	PMM	Imputed data (t2)	-1.4593562831028	-8.01061684589585
Imputation 2	PMM	Imputed data (t2)	2.80102139989433	10.1670683780619
Imputation 2	PMM	Imputed data (t2)	-1.64071017392733	-10.5792240674101
Imputation 2	PMM	Imputed data (t2)	-1.56052309522326	-7.68399361906921
Imputation 2	PMM	Imputed data (t2)	-3.31164248216912	-10.5977176825273
Imputation 2	PMM	Imputed data (t2)	4.25859451896708	8.98330296444541
Imputation 2	PMM	Imputed data (t2)	2.52799013259559	10.6613643795827
Imputation 2	PMM	Imputed data (t2)	-3.21762189500946	-11.3566992838725
Imputation 2	PMM	Imputed data (t2)	-3.56277015642137	-8.68972972160682
Imputation 2	PMM	Imputed data (t2)	3.33480177912354	9.8109518300362
Imputation 2	PMM	Imputed data (t2)	2.05074881509167	10.128696742793
Imputation 2	PMM	Imputed data (t2)	2.18602135743753	8.63651124388752
Imputation 2	PMM	Imputed data (t2)	1.7820260621189	9.77339659826528
Imputation 2	PMM	Imputed data (t2)	-0.379736436262645	9.21963559432287
Imputation 2	PMM	Imputed data (t2)	4.49976390895044	8.90632151478495
Imputation 2	PMM	Imputed data (t2)	-0.888659997587216	-7.68515293873926
Imputation 3	PMM	Observed data (t1)	2.75801279116065	9.70424918992113
Imputation 3	PMM	Observed data (t1)	1.82840250519167	9.06026154615345
Imputation 3	PMM	Observed data (t1)	2.77069752144563	7.18793489811833
Imputation 3	PMM	Observed data (t1)	1.90605663097836	9.0798473222055
Imputation 3	PMM	Observed data (t1)	1.6068363675374	7.60759025292365
Imputation 3	PMM	Observed data (t1)	1.98802777377895	9.96525755135439
Imputation 3	PMM	Observed data (t1)	3.35590378326767	6.9410014609571
Imputation 3	PMM	Observed data (t1)	1.42009153111624	8.8629518429697
Imputation 3	PMM	Observed data (t1)	0.99279118433471	7.70646720636292
Imputation 3	PMM	Observed data (t1)	-0.467302302929264	9.37347396141448
Imputation 3	PMM	Observed data (t1)	1.03430020887441	10.2336845717272
Imputation 3	PMM	Observed data (t1)	4.00894788477971	7.91931160939906
Imputation 3	PMM	Observed data (t1)	2.68496456237406	7.46801457861076
Imputation 3	PMM	Observed data (t1)	2.7150427923867	9.55767883799558
Imputation 3	PMM	Observed data (t1)	3.59579643312665	7.43846306075912
Imputation 3	PMM	Observed data (t1)	2.68307873268773	9.48152271017696
Imputation 3	PMM	Observed data (t1)	3.79614237393323	7.80151280494077
Imputation 3	PMM	Observed data (t1)	1.29342672341279	9.97222137603325
Imputation 3	PMM	Observed data (t1)	2.43234841144168	7.3854871238037
Imputation 3	PMM	Observed data (t1)	1.33610220570618	8.35823397409241
Imputation 3	PMM	Observed data (t1)	1.24861152608361	8.70300276135838
Imputation 3	PMM	Observed data (t1)	3.27740724424144	6.98859255598862
Imputation 3	PMM	Observed data (t1)	-0.358478932538428	9.42154621898875
Imputation 3	PMM	Observed data (t1)	4.4167673791392	7.43917727633129
Imputation 3	PMM	Observed data (t1)	1.45405147775856	10.7025499258245
Imputation 3	PMM	Observed data (t1)	3.33773563221116	8.11400105090631
Imputation 3	PMM	Observed data (t1)	1.66519052614243	10.1098101602868
Imputation 3	PMM	Observed data (t1)	3.11984666154384	9.80513061251168
Imputation 3	PMM	Observed data (t1)	2.25592107226262	7.49714720100278
Imputation 3	PMM	Observed data (t1)	1.24462357921543	9.42879242549094
Imputation 3	PMM	Observed data (t1)	0.72994417330834	7.83054407592412
Imputation 3	PMM	Observed data (t1)	1.98728198646319	7.61762991077323
Imputation 3	PMM	Observed data (t1)	0.256687556789702	10.4587840289899
Imputation 3	PMM	Observed data (t1)	4.44969926634738	8.2861999085983
Imputation 3	PMM	Observed data (t1)	1.03707289782125	7.58261134602125
Imputation 3	PMM	Observed data (t1)	4.68327915746587	8.44515584754659
Imputation 3	PMM	Observed data (t1)	-0.155002529253591	9.68027034652304
Imputation 3	PMM	Observed data (t1)	2.30413717411364	8.94689183323175
Imputation 3	PMM	Observed data (t1)	0.602487174945553	8.02145712880985
Imputation 3	PMM	Observed data (t1)	1.17990448246422	9.81547786637688
Imputation 3	PMM	Observed data (t1)	4.45298837928602	7.68998704040304
Imputation 3	PMM	Observed data (t1)	0.761605763803093	8.13777800424669
Imputation 3	PMM	Observed data (t1)	0.594265391454093	9.78979985905745
Imputation 3	PMM	Observed data (t1)	3.89033961239218	7.00681187469701
Imputation 3	PMM	Observed data (t1)	2.57211818930625	7.39329793543228
Imputation 3	PMM	Observed data (t1)	1.74014945178553	10.7602972796371
Imputation 3	PMM	Observed data (t1)	2.34775769959932	9.56221419265298
Imputation 3	PMM	Observed data (t1)	2.24790502209025	7.86306112163654
Imputation 3	PMM	Observed data (t1)	1.77206668234497	8.80565570744282
Imputation 3	PMM	Observed data (t1)	2.11417680953763	9.3083777862663
Imputation 3	PMM	Observed data (t1)	2.10060601018984	10.1906238050878
Imputation 3	PMM	Observed data (t1)	1.54118526922738	8.23747585367516
Imputation 3	PMM	Observed data (t1)	2.34726476838144	7.41505991328585
Imputation 3	PMM	Observed data (t1)	2.52756365431576	7.81873946454368
Imputation 3	PMM	Observed data (t1)	3.58563172505421	7.59551745910154
Imputation 3	PMM	Observed data (t1)	1.29620954103589	10.7494538283241
Imputation 3	PMM	Observed data (t1)	2.08981170671332	10.8322938473777
Imputation 3	PMM	Observed data (t1)	4.5009923626606	7.42447942754498
Imputation 3	PMM	Observed data (t1)	3.89388991751552	8.80104945984216
Imputation 3	PMM	Observed data (t1)	3.84393475370403	7.2947062639722
Imputation 3	PMM	Observed data (t1)	1.46501500814601	10.6987341789661
Imputation 3	PMM	Observed data (t1)	3.37126673149873	8.26971756698151
Imputation 3	PMM	Observed data (t1)	0.29571422667391	8.48952106831963
Imputation 3	PMM	Observed data (t1)	3.16716369750411	8.6102425381322
Imputation 3	PMM	Observed data (t1)	4.8270930371621	8.01863184324302
Imputation 3	PMM	Observed data (t1)	3.15505294530569	8.90824880613059
Imputation 3	PMM	Observed data (t1)	1.70582822846852	7.85613894795222
Imputation 3	PMM	Observed data (t1)	0.387611675547993	10.5850723419759
Imputation 3	PMM	Observed data (t1)	-0.524929230799559	9.20890822681711
Imputation 3	PMM	Observed data (t1)	4.34520846710404	7.63078900269659
Imputation 3	PMM	Observed data (t1)	1.41246653525016	9.3268813341029
Imputation 3	PMM	Observed data (t1)	3.40497519415495	7.69174048120344
Imputation 3	PMM	Observed data (t1)	2.8529512890435	7.5319231155259
Imputation 3	PMM	Observed data (t1)	1.39448767360499	8.76684070592703
Imputation 3	PMM	Observed data (t1)	0.868036186909832	9.60371021251842
Imputation 3	PMM	Observed data (t1)	1.6800596139844	10.4997901673673
Imputation 3	PMM	Observed data (t1)	0.211564521939258	9.63138969864462
Imputation 3	PMM	Observed data (t1)	0.829195431965801	10.1362884794493
Imputation 3	PMM	Observed data (t1)	4.03055097729326	7.3484519984288
Imputation 3	PMM	Observed data (t1)	4.42242018137044	9.09145502242606
Imputation 3	PMM	Observed data (t1)	1.24068585332738	10.2496597599027
Imputation 3	PMM	Observed data (t1)	2.14908247584855	9.99048406817275
Imputation 3	PMM	Observed data (t1)	1.14805436898076	7.82277546439404
Imputation 3	PMM	Observed data (t1)	0.749043870576462	9.04307556666067
Imputation 3	PMM	Observed data (t1)	3.50012960357849	8.32629445486045
Imputation 3	PMM	Observed data (t1)	0.866752537716874	9.46565076125269
Imputation 3	PMM	Observed data (t1)	2.57348620747428	7.3062579211354
Imputation 3	PMM	Observed data (t1)	2.3545586371935	8.43377264807416
Imputation 3	PMM	Observed data (t1)	1.83069122605788	8.31612196197711
Imputation 3	PMM	Observed data (t1)	4.04356244973474	7.32471895772846
Imputation 3	PMM	Observed data (t1)	4.08792777493183	8.34083971591325
Imputation 3	PMM	Observed data (t1)	0.93963962894672	7.723252508482
Imputation 3	PMM	Observed data (t1)	2.47898533316782	7.44562982806076
Imputation 3	PMM	Observed data (t1)	2.75002099225909	8.34386291606057
Imputation 3	PMM	Observed data (t1)	4.24370247945257	8.5722733870742
Imputation 3	PMM	Observed data (t1)	2.0674436550711	8.6270333213211
Imputation 3	PMM	Observed data (t1)	1.27990978524871	9.95752032625017
Imputation 3	PMM	Observed data (t1)	1.72255682132553	7.19565237960028
Imputation 3	PMM	Observed data (t1)	1.228510652092	9.01313913100288
Imputation 3	PMM	Observed data (t1)	3.40606318092997	8.25016172305431
Imputation 3	PMM	Observed data (t1)	2.54111456765369	9.76616632373612
Imputation 3	PMM	Observed data (t1)	1.4268992315192	8.36404610207693
Imputation 3	PMM	Observed data (t1)	2.1336998309317	8.71348042641273
Imputation 3	PMM	Observed data (t1)	4.40612185500248	8.25238501491912
Imputation 3	PMM	Observed data (t1)	0.524411474440168	9.83149623114019
Imputation 3	PMM	Observed data (t1)	0.23317693483642	9.60839501570131
Imputation 3	PMM	Observed data (t1)	4.38547393236999	7.64867243462415
Imputation 3	PMM	Observed data (t1)	1.03751836082454	10.6452558447439
Imputation 3	PMM	Observed data (t1)	3.52564342962031	9.65513577339235
Imputation 3	PMM	Observed data (t1)	2.86383107531347	9.27155711349553
Imputation 3	PMM	Observed data (t1)	3.62202999040826	8.05589647554362
Imputation 3	PMM	Observed data (t1)	2.46498334901899	8.54533061871716
Imputation 3	PMM	Observed data (t1)	0.00688743423563165	9.00406169375275
Imputation 3	PMM	Observed data (t1)	3.27961811762915	10.0486357088272
Imputation 3	PMM	Observed data (t1)	0.133307213743629	8.72619537192509
Imputation 3	PMM	Observed data (t1)	4.12146449547534	7.60404657281834
Imputation 3	PMM	Observed data (t1)	3.09670018570858	9.86437263740465
Imputation 3	PMM	Observed data (t1)	1.87167510894757	9.44736936679116
Imputation 3	PMM	Observed data (t1)	2.87317437613796	8.85936469828835
Imputation 3	PMM	Observed data (t1)	3.68168520243803	7.51107581537665
Imputation 3	PMM	Observed data (t1)	4.88409731337377	7.23650742771206
Imputation 3	PMM	Observed data (t1)	4.74433384199015	8.29406991761693
Imputation 3	PMM	Observed data (t1)	4.27033128560698	7.97900964657293
Imputation 3	PMM	Observed data (t1)	0.749642270278059	8.43730465210538
Imputation 3	PMM	Observed data (t1)	0.162894431024123	9.72180861562469
Imputation 3	PMM	Observed data (t1)	2.21835385512459	7.41126862309958
Imputation 3	PMM	Observed data (t1)	0.716091389998802	8.66602878861155
Imputation 3	PMM	Observed data (t1)	3.18359425168577	9.32598746114084
Imputation 3	PMM	Observed data (t1)	4.9162060868044	8.69605238684034
Imputation 3	PMM	Observed data (t1)	2.23277745712369	9.1811913294249
Imputation 3	PMM	Observed data (t1)	0.957389157087917	7.70695714054177
Imputation 3	PMM	Observed data (t1)	0.307540522424613	10.5155354833741
Imputation 3	PMM	Observed data (t1)	-0.022320208131631	9.73053760912252
Imputation 3	PMM	Observed data (t1)	2.72081625150933	8.47475748464965
Imputation 3	PMM	Observed data (t1)	0.823029160965793	10.5611306862369
Imputation 3	PMM	Observed data (t1)	4.20616017637216	7.8043008911862
Imputation 3	PMM	Observed data (t1)	1.76860234488927	8.6266530383807
Imputation 3	PMM	Observed data (t1)	0.754931052340454	8.19633159126036
Imputation 3	PMM	Observed data (t1)	0.799999233385625	8.27220693652967
Imputation 3	PMM	Observed data (t1)	2.23669179342026	9.40645119075943
Imputation 3	PMM	Observed data (t1)	2.22379365945767	7.48738884710682
Imputation 3	PMM	Observed data (t1)	4.63564077868055	8.28283236891427
Imputation 3	PMM	Observed data (t1)	1.94217853580468	8.75620355540557
Imputation 3	PMM	Observed data (t1)	4.01966150565163	9.53031971908717
Imputation 3	PMM	Observed data (t1)	3.52347671781128	6.91010313524319
Imputation 3	PMM	Observed data (t1)	3.56561886871393	7.63551153041683
Imputation 3	PMM	Observed data (t1)	2.14652583008891	9.61518349944127
Imputation 3	PMM	Observed data (t1)	1.64482164681323	9.70285853158988
Imputation 3	PMM	Observed data (t1)	1.28310679447412	10.1204640566663
Imputation 3	PMM	Observed data (t1)	3.53181091514163	7.31646920751506
Imputation 3	PMM	Observed data (t1)	2.32279695501984	9.6711534551362
Imputation 3	PMM	Observed data (t1)	4.23886176615469	8.12420849869792
Imputation 3	PMM	Observed data (t1)	4.02791007220109	7.94479578974689
Imputation 3	PMM	Observed data (t1)	0.87597884014842	10.5994783111355
Imputation 3	PMM	Observed data (t1)	2.44608270249359	10.3855877161136
Imputation 3	PMM	Observed data (t1)	1.81881857453112	8.11102000560382
Imputation 3	PMM	Observed data (t1)	2.45799193013342	7.75700278491037
Imputation 3	PMM	Observed data (t1)	4.09956358740325	8.668435366149
Imputation 3	PMM	Observed data (t1)	0.474938287760703	8.2088813033306
Imputation 3	PMM	Observed data (t1)	4.76534854006437	8.05914756301186
Imputation 3	PMM	Observed data (t1)	2.1365105848203	8.1910669483844
Imputation 3	PMM	Observed data (t1)	2.73656904566868	7.56950199868503
Imputation 3	PMM	Observed data (t1)	1.34512148162329	10.5647128227699
Imputation 3	PMM	Observed data (t1)	3.97344921463604	7.4745928428808
Imputation 3	PMM	Observed data (t1)	1.41950980233597	7.63407295640181
Imputation 3	PMM	Observed data (t1)	0.818777726253754	8.23128135026716
Imputation 3	PMM	Observed data (t1)	1.64941597659988	8.85951721765148
Imputation 3	PMM	Observed data (t1)	1.05812868835984	9.65147451272982
Imputation 3	PMM	Observed data (t1)	1.62377785917458	8.85516455669368
Imputation 3	PMM	Observed data (t1)	1.04125592829609	10.0945376398605
Imputation 3	PMM	Observed data (t1)	2.20101320679344	9.23426460693481
Imputation 3	PMM	Observed data (t1)	2.99797665171714	7.89221994087802
Imputation 3	PMM	Observed data (t1)	4.24514856237335	7.18372446770888
Imputation 3	PMM	Observed data (t1)	2.45107245256517	10.0619562919006
Imputation 3	PMM	Observed data (t1)	4.39505791744801	8.8173021372545
Imputation 3	PMM	Observed data (t1)	2.42257295851644	8.06405583374133
Imputation 3	PMM	Observed data (t1)	2.1481571040348	10.2505338904106
Imputation 3	PMM	Observed data (t1)	2.08465509116415	7.55747167956043
Imputation 3	PMM	Observed data (t1)	4.72846529090098	8.37539760833455
Imputation 3	PMM	Observed data (t1)	1.58099802745099	7.62748473751521
Imputation 3	PMM	Observed data (t1)	1.28149743627342	9.06973782434256
Imputation 3	PMM	Observed data (t1)	0.879444117254302	10.0958168688249
Imputation 3	PMM	Observed data (t1)	3.60398847354951	9.20854597286099
Imputation 3	PMM	Observed data (t1)	1.1511332265549	10.6478381319837
Imputation 3	PMM	Observed data (t1)	0.683965113558228	8.14090455268242
Imputation 3	PMM	Observed data (t1)	-0.129290355229103	8.65161212733348
Imputation 3	PMM	Observed data (t1)	0.335310330558117	10.562922599437
Imputation 3	PMM	Observed data (t1)	4.44721788789583	8.81456646557435
Imputation 3	PMM	Observed data (t1)	1.06111635369471	7.8021031199261
Imputation 3	PMM	Observed data (t1)	2.64493507082825	8.16847309988944
Imputation 3	PMM	Observed data (t1)	4.13373344017387	7.70949132736139
Imputation 3	PMM	Observed data (t1)	1.22897644647159	9.03874927679141
Imputation 3	PMM	Observed data (t1)	0.067093442886031	9.6973159512564
Imputation 3	PMM	Observed data (t1)	2.74611282298373	8.26258329562241
Imputation 3	PMM	Observed data (t1)	1.40878718563009	9.06632506163133
Imputation 3	PMM	Observed data (t1)	2.5474099019213	7.80533283230617
Imputation 3	PMM	Observed data (t1)	3.88487506887521	8.58000039487767
Imputation 3	PMM	Observed data (t1)	2.93590242981003	7.98032031788768
Imputation 3	PMM	Observed data (t1)	1.1191882999261	9.67173228740213
Imputation 3	PMM	Observed data (t1)	3.80952534112987	8.57701141964481
Imputation 3	PMM	Observed data (t1)	1.2386125850448	10.1572885586054
Imputation 3	PMM	Observed data (t1)	1.2023806041413	10.4158568219459
Imputation 3	PMM	Observed data (t1)	2.87177311637177	10.2784620733815
Imputation 3	PMM	Observed data (t1)	1.51011095237073	10.6522170472262
Imputation 3	PMM	Observed data (t1)	3.73814087535969	9.14477678102455
Imputation 3	PMM	Observed data (t1)	0.807362366211038	9.79507114198309
Imputation 3	PMM	Observed data (t1)	2.07391726671801	8.20289171726038
Imputation 3	PMM	Observed data (t1)	1.31712292775614	8.85970822776487
Imputation 3	PMM	Observed data (t1)	3.79630555827359	8.60526060228414
Imputation 3	PMM	Observed data (t1)	2.65235262081491	9.81747788077878
Imputation 3	PMM	Observed data (t1)	0.852716981240533	8.95038132694449
Imputation 3	PMM	Observed data (t1)	2.06888046665505	9.80180178713262
Imputation 3	PMM	Observed data (t2)	-1.23930753209272	-9.64681019300663
Imputation 3	PMM	Observed data (t2)	-1.05578208701533	-7.82222598221064
Imputation 3	PMM	Observed data (t2)	-3.78977744320955	-9.46531785844225
Imputation 3	PMM	Observed data (t2)	-3.2360274996225	-9.76895071727864
Imputation 3	PMM	Observed data (t2)	-1.37961157132459	-6.11079057668714
Imputation 3	PMM	Observed data (t2)	-3.19474964741051	-9.2496912180842
Imputation 3	PMM	Observed data (t2)	-1.70737070956092	-7.3111399671757
Imputation 3	PMM	Observed data (t2)	-3.73261314974248	-8.80495020235795
Imputation 3	PMM	Observed data (t2)	-3.67053829989181	-8.78593421758235
Imputation 3	PMM	Observed data (t2)	-1.31031176697196	-8.15002867024735
Imputation 3	PMM	Observed data (t2)	-2.35719815192076	-11.6135000587138
Imputation 3	PMM	Observed data (t2)	-1.09269684372807	-7.8971624823023
Imputation 3	PMM	Observed data (t2)	-1.28689000504696	-6.1111150780031
Imputation 3	PMM	Observed data (t2)	-2.59706134617017	-6.79563319911987
Imputation 3	PMM	Observed data (t2)	-2.33456392694654	-6.34783726463018
Imputation 3	PMM	Observed data (t2)	-3.19977640800782	-7.50296554257703
Imputation 3	PMM	Observed data (t2)	-2.12015638106839	-8.75598307820683
Imputation 3	PMM	Observed data (t2)	-3.68175165175622	-8.9988456060081
Imputation 3	PMM	Observed data (t2)	-1.92626143622246	-6.73323317454696
Imputation 3	PMM	Observed data (t2)	-1.25552404490857	-6.88020969495613
Imputation 3	PMM	Observed data (t2)	-0.958446812603613	-7.1461355956949
Imputation 3	PMM	Observed data (t2)	-1.07209870432708	-7.2774978106772
Imputation 3	PMM	Observed data (t2)	-2.90356787153115	-11.5893915367621
Imputation 3	PMM	Observed data (t2)	-1.23239631364005	-7.85804390618478
Imputation 3	PMM	Observed data (t2)	-1.60504755010896	-10.6557146249303
Imputation 3	PMM	Observed data (t2)	-1.23583378047327	-7.95611857594057
Imputation 3	PMM	Observed data (t2)	-2.94652071791808	-8.74494840160827
Imputation 3	PMM	Observed data (t2)	-2.75031847075487	-9.47156765766332
Imputation 3	PMM	Observed data (t2)	-1.20360267637587	-6.58371264125058
Imputation 3	PMM	Observed data (t2)	-2.70807711446966	-9.35469921707406
Imputation 3	PMM	Observed data (t2)	-2.43432855633923	-8.81985514829944
Imputation 3	PMM	Observed data (t2)	-3.56185981369628	-9.19509812512856
Imputation 3	PMM	Observed data (t2)	-2.61695432607713	-10.0417203447786
Imputation 3	PMM	Observed data (t2)	-1.9599192546852	-11.180314547105
Imputation 3	PMM	Observed data (t2)	-2.22970619684262	-9.80018928836502
Imputation 3	PMM	Observed data (t2)	-1.76895214333218	-6.21533615281298
Imputation 3	PMM	Observed data (t2)	-1.67318180434366	-10.4917194804734
Imputation 3	PMM	Observed data (t2)	-1.21485436895913	-6.95344991965552
Imputation 3	PMM	Observed data (t2)	-2.95004260464427	-11.5406654797263
Imputation 3	PMM	Observed data (t2)	-3.76183467509033	-9.02108942837231
Imputation 3	PMM	Observed data (t2)	-2.01998666569843	-11.1014189254292
Imputation 3	PMM	Observed data (t2)	-3.76417037403967	-9.01180969895166
Imputation 3	PMM	Observed data (t2)	-3.64775840244098	-9.29966138849248
Imputation 3	PMM	Observed data (t2)	-3.82181386383498	-9.97651461385749
Imputation 3	PMM	Observed data (t2)	-2.68675465931257	-6.76654563271112
Imputation 3	PMM	Observed data (t2)	-2.06430928520611	-7.64422132275353
Imputation 3	PMM	Observed data (t2)	-1.92643296651916	-6.0665006447383
Imputation 3	PMM	Observed data (t2)	-3.18698263990905	-10.8250534944554
Imputation 3	PMM	Observed data (t2)	-1.71681808855783	-9.73790764460739
Imputation 3	PMM	Observed data (t2)	-1.4594749684561	-6.16044099151028
Imputation 3	PMM	Observed data (t2)	-0.941437920183539	-7.99600530418489
Imputation 3	PMM	Observed data (t2)	-1.98470960301374	-9.70261121500663
Imputation 3	PMM	Observed data (t2)	-1.39395920007082	-6.33369455272978
Imputation 3	PMM	Observed data (t2)	-2.3834531909944	-10.1068459177167
Imputation 3	PMM	Observed data (t2)	-1.16331618482477	-8.9607329787504
Imputation 3	PMM	Observed data (t2)	-3.64669651395374	-9.55808910881083
Imputation 3	PMM	Observed data (t2)	-1.82965966984287	-11.3778406610211
Imputation 3	PMM	Observed data (t2)	-1.43295127940385	-6.39209530145761
Imputation 3	PMM	Observed data (t2)	-2.03368449659056	-11.3339999535167
Imputation 3	PMM	Observed data (t2)	-2.92483841180251	-8.51189958894801
Imputation 3	PMM	Observed data (t2)	-2.37234970172754	-6.51301655908053
Imputation 3	PMM	Observed data (t2)	-2.22074829512422	-6.82457848060747
Imputation 3	PMM	Observed data (t2)	-2.70653258383988	-9.22449250088473
Imputation 3	PMM	Observed data (t2)	-1.85824542408766	-6.22083979050622
Imputation 3	PMM	Observed data (t2)	-1.09693207179846	-9.25589604649758
Imputation 3	PMM	Observed data (t2)	-1.52300523111321	-9.74927199406208
Imputation 3	PMM	Observed data (t2)	-1.15800792932641	-7.63209021469639
Imputation 3	PMM	Observed data (t2)	-2.43231614055077	-10.7046597181156
Imputation 3	PMM	Observed data (t2)	-1.1545636841833	-8.25583442758243
Imputation 3	PMM	Observed data (t2)	-3.62437422157328	-9.77928679269312
Imputation 3	PMM	Observed data (t2)	-3.42793108319851	-9.39360805890294
Imputation 3	PMM	Observed data (t2)	-2.31144289876089	-8.4504286263401
Imputation 3	PMM	Observed data (t2)	-1.07157019238722	-6.61726052778692
Imputation 3	PMM	Observed data (t2)	-1.86806852804139	-6.19476584859772
Imputation 3	PMM	Observed data (t2)	-1.24028438202324	-9.70217539219338
Imputation 3	PMM	Observed data (t2)	-2.68850038739596	-7.01511519922811
Imputation 3	PMM	Observed data (t2)	-1.02374700489748	-8.87869366342049
Imputation 3	PMM	Observed data (t2)	-2.60219704762284	-11.669520134612
Imputation 3	PMM	Observed data (t2)	-2.07334802449398	-8.74786721654151
Imputation 3	PMM	Observed data (t2)	-1.17629868911507	-7.66432907510192
Imputation 3	PMM	Observed data (t2)	-2.27964973933714	-9.59074168346324
Imputation 3	PMM	Observed data (t2)	-1.34930458852401	-6.33443157289249
Imputation 3	PMM	Observed data (t2)	-3.00923192910457	-7.42449628880888
Imputation 3	PMM	Observed data (t2)	-3.71495756468285	-9.42205039032002
Imputation 3	PMM	Observed data (t2)	-1.83204457200675	-5.96965285059142
Imputation 3	PMM	Observed data (t2)	-1.26608596440339	-8.02057075703569
Imputation 3	PMM	Observed data (t2)	-1.32167140625544	-6.15517186150108
Imputation 3	PMM	Observed data (t2)	-1.801822463591	-6.22000875727622
Imputation 3	PMM	Observed data (t2)	-2.43514448512459	-10.2230366702305
Imputation 3	PMM	Observed data (t2)	-1.53341180078743	-6.56077392780155
Imputation 3	PMM	Observed data (t2)	-0.967662609251363	-8.76788618522504
Imputation 3	PMM	Observed data (t2)	-2.06221784349222	-11.0962554184397
Imputation 3	PMM	Observed data (t2)	-2.75676030034032	-7.28468039819554
Imputation 3	PMM	Observed data (t2)	-3.39534340115076	-9.48854081588164
Imputation 3	PMM	Observed data (t2)	-2.37649101630476	-7.98758886148146
Imputation 3	PMM	Observed data (t2)	-1.85753993439678	-6.68063641184821
Imputation 3	PMM	Observed data (t2)	-1.58638296128639	-9.41712815664971
Imputation 3	PMM	Observed data (t2)	-1.30164401268992	-8.16735683274985
Imputation 3	PMM	Observed data (t2)	-1.34150403026814	-7.49760355580254
Imputation 3	PMM	Observed data (t2)	-3.35537638666903	-9.35324968156913
Imputation 3	PMM	Observed data (t2)	-2.60203836184551	-11.5941127224061
Imputation 3	PMM	Observed data (t2)	-2.03674425990053	-6.78971287332346
Imputation 3	PMM	Observed data (t2)	-3.66616555974648	-9.03575763885401
Imputation 3	PMM	Observed data (t2)	-3.27418111412209	-8.2755409543578
Imputation 3	PMM	Observed data (t2)	-3.16857322007546	-8.84799424628664
Imputation 3	PMM	Observed data (t2)	-1.00678146719128	-7.43162081291411
Imputation 3	PMM	Observed data (t2)	-3.54533317124856	-9.6785651047651
Imputation 3	PMM	Observed data (t2)	-1.54405692231048	-9.99594399734151
Imputation 3	PMM	Observed data (t2)	-2.87970301187749	-10.2350634223786
Imputation 3	PMM	Observed data (t2)	-1.84703477863016	-8.51648785928322
Imputation 3	PMM	Observed data (t2)	-2.25393204690616	-11.2326640334639
Imputation 3	PMM	Observed data (t2)	-3.13812568776823	-8.65080340767295
Imputation 3	PMM	Observed data (t2)	-2.92717650629877	-10.7429325814639
Imputation 3	PMM	Observed data (t2)	-2.83573554028041	-11.659537179916
Imputation 3	PMM	Observed data (t2)	-3.11615736329024	-10.5550194737807
Imputation 3	PMM	Observed data (t2)	-3.09414134826253	-7.7102568354454
Imputation 3	PMM	Observed data (t2)	-1.34234833367681	-9.58997630075886
Imputation 3	PMM	Observed data (t2)	-3.4482002374	-10.6640587066911
Imputation 3	PMM	Observed data (t2)	-1.18317006859678	-6.90983260783113
Imputation 3	PMM	Observed data (t2)	-2.70086064890662	-9.6550133207893
Imputation 3	PMM	Observed data (t2)	-1.23526438029986	-6.59305685266434
Imputation 3	PMM	Observed data (t2)	-2.72254605961059	-11.7141750366328
Imputation 3	PMM	Observed data (t2)	-1.20312417973301	-6.78173156360406
Imputation 3	PMM	Observed data (t2)	-2.7081796494397	-7.98713273692403
Imputation 3	PMM	Observed data (t2)	-3.13154764613958	-11.375529433771
Imputation 3	PMM	Observed data (t2)	-2.31710498122865	-6.46655683077816
Imputation 3	PMM	Observed data (t2)	-2.47477440813765	-9.64132590895017
Imputation 3	PMM	Observed data (t2)	-1.72169309232616	-6.54471075605722
Imputation 3	PMM	Observed data (t2)	-0.850602246044723	-8.53440084751312
Imputation 3	PMM	Observed data (t2)	-3.36994883213874	-10.4964526459389
Imputation 3	PMM	Observed data (t2)	-1.32567164711219	-6.90345180647534
Imputation 3	PMM	Observed data (t2)	-3.04849729375687	-9.32856927751904
Imputation 3	PMM	Observed data (t2)	-1.76817001574517	-10.6135338561747
Imputation 3	PMM	Observed data (t2)	-2.68820319798472	-10.0681873189779
Imputation 3	PMM	Observed data (t2)	-1.74973470237079	-11.2229789431683
Imputation 3	PMM	Observed data (t2)	-1.34759461440255	-6.27428466355746
Imputation 3	PMM	Observed data (t2)	-3.61485127643064	-9.07471546771365
Imputation 3	PMM	Observed data (t2)	-3.25219458227971	-8.23984642028427
Imputation 3	PMM	Observed data (t2)	-3.1624252823423	-10.6622777128768
Imputation 3	PMM	Observed data (t2)	-3.77065027752754	-8.95798512542774
Imputation 3	PMM	Observed data (t2)	-3.31651421144286	-8.4965839762591
Imputation 3	PMM	Observed data (t2)	-1.69868145562997	-10.6223687970555
Imputation 3	PMM	Observed data (t2)	-2.60624353192357	-6.54249954124827
Imputation 3	PMM	Observed data (t2)	-2.53697130018726	-10.820504646089
Imputation 3	PMM	Observed data (t2)	-1.6290632056638	-8.06693120491147
Imputation 3	PMM	Observed data (t2)	-1.23672647320957	-7.82536083622177
Imputation 3	PMM	Observed data (t2)	-2.86658973468769	-8.66561015997644
Imputation 3	PMM	Observed data (t2)	-3.64188374862615	-9.14152491190743
Imputation 3	PMM	Observed data (t2)	-2.4957821512724	-11.5458756579788
Imputation 3	PMM	Observed data (t2)	-2.03128905612014	-8.41932586939429
Imputation 3	PMM	Observed data (t2)	-2.54269246295325	-7.40432402268142
Imputation 3	PMM	Observed data (t2)	-1.7391600207722	-9.86992317976423
Imputation 3	PMM	Observed data (t2)	-1.48071929495408	-7.63343928870773
Imputation 3	PMM	Observed data (t2)	-3.32176792103902	-8.62522248293625
Imputation 3	PMM	Observed data (t2)	-2.78139570729241	-11.1827844679978
Imputation 3	PMM	Observed data (t2)	-2.48690991060637	-7.77116013372685
Imputation 3	PMM	Observed data (t2)	-2.62171513395446	-6.83156083352252
Imputation 3	PMM	Observed data (t2)	-3.40261007012047	-10.0795157752354
Imputation 3	PMM	Observed data (t2)	-1.19536407028573	-6.69298204572228
Imputation 3	PMM	Observed data (t2)	-3.23635529930254	-9.89700949488755
Imputation 3	PMM	Observed data (t2)	-2.57212892187164	-6.6825536892824
Imputation 3	PMM	Observed data (t2)	-1.13848868043513	-7.80522565310299
Imputation 3	PMM	Observed data (t2)	-1.11277115337533	-8.06572765486646
Imputation 3	PMM	Observed data (t2)	-1.43209116745875	-6.42047484400939
Imputation 3	PMM	Observed data (t2)	-3.45870441986361	-8.48006167843693
Imputation 3	PMM	Observed data (t2)	-2.04527255405722	-8.51879994127293
Imputation 3	PMM	Observed data (t2)	-1.58998549522078	-8.44573745233881
Imputation 3	PMM	Observed data (t2)	-1.89380865991344	-10.9136252978617
Imputation 3	PMM	Observed data (t2)	-3.66496778898503	-9.49234964762453
Imputation 3	PMM	Observed data (t2)	-1.84052521512533	-10.886371095443
Imputation 3	PMM	Observed data (t2)	-3.73279049590445	-9.34739293034868
Imputation 3	PMM	Observed data (t2)	-1.96064230954314	-7.9771501190554
Imputation 3	PMM	Observed data (t2)	-2.47865183106521	-11.4757031427551
Imputation 3	PMM	Observed data (t2)	-2.58386703159785	-11.7904145773521
Imputation 3	PMM	Observed data (t2)	-1.34261176073156	-9.73499639339024
Imputation 3	PMM	Observed data (t2)	-1.08411490998547	-8.10059626914111
Imputation 3	PMM	Observed data (t2)	-2.72093924726965	-11.1923231657782
Imputation 3	PMM	Observed data (t2)	-3.01433583494573	-7.40591448989817
Imputation 3	PMM	Observed data (t2)	-1.09769674493108	-8.94671957459222
Imputation 3	PMM	Observed data (t2)	-3.72410323173524	-9.12833258613597
Imputation 3	PMM	Observed data (t2)	-1.61029360931476	-6.12150794729645
Imputation 3	PMM	Observed data (t2)	-1.81368279662641	-10.0498635302767
Imputation 3	PMM	Observed data (t2)	-3.43024826707217	-9.52303336949042
Imputation 3	PMM	Observed data (t2)	-3.01885985189726	-10.846752597681
Imputation 3	PMM	Observed data (t2)	-1.17543957272941	-6.61688934921922
Imputation 3	PMM	Observed data (t2)	-1.41686604832288	-6.93976957986512
Imputation 3	PMM	Observed data (t2)	-1.57797043694186	-10.1442476882265
Imputation 3	PMM	Observed data (t2)	-1.57710560503829	-6.55273930417702
Imputation 3	PMM	Observed data (t2)	-1.87683197061661	-6.02894707880598
Imputation 3	PMM	Observed data (t2)	-2.358815918159	-10.5388493645083
Imputation 3	PMM	Observed data (t2)	-1.69527883757378	-6.9098851740034
Imputation 3	PMM	Observed data (t2)	-3.52205148125015	-9.87281171612042
Imputation 3	PMM	Observed data (t2)	-3.0306206785392	-8.17598037535732
Imputation 3	PMM	Observed data (t2)	-3.61978213865002	-9.56085106979835
Imputation 3	PMM	Observed data (t2)	-3.56755831963545	-9.68677227525493
Imputation 3	PMM	Observed data (t2)	-1.61583863618388	-6.99810437144443
Imputation 3	PMM	Observed data (t2)	-3.54829911821288	-9.40162915372179
Imputation 3	PMM	Observed data (t2)	-3.44030343009495	-9.22135606990568
Imputation 3	PMM	Observed data (t2)	-1.70766181239885	-6.22734787171614
Imputation 3	PMM	Observed data (t2)	-0.967852402986303	-7.29762261741378
Imputation 3	PMM	Observed data (t2)	-1.12097973945617	-8.80043771421484
Imputation 3	PMM	Observed data (t2)	-2.62210405209087	-8.57910666471522
Imputation 3	PMM	Observed data (t2)	-2.63351877984601	-11.7600102976997
Imputation 3	PMM	Observed data (t2)	-3.68886974661738	-10.5006894819417
Imputation 3	PMM	Observed data (t2)	-1.20255716675268	-6.93672735594935
Imputation 3	PMM	Observed data (t2)	-1.93584209718257	-9.16201089265054
Imputation 3	PMM	Observed data (t2)	-1.31700998566181	-7.99539886249107
Imputation 3	PMM	Observed data (t2)	-1.02761694997776	-6.68531962719245
Imputation 3	PMM	Observed data (t2)	-1.28570695275572	-6.68133807722772
Imputation 3	PMM	Observed data (t2)	-2.19359287460786	-8.25788485385686
Imputation 3	PMM	Observed data (t2)	-1.63569164411687	-9.77756695302233
Imputation 3	PMM	Observed data (t2)	-3.01584127446795	-9.85719207357051
Imputation 3	PMM	Imputed data (t2)	3.53510886849127	9.67495820855002
Imputation 3	PMM	Imputed data (t2)	1.64488511264231	8.14555786339608
Imputation 3	PMM	Imputed data (t2)	-3.35848465713132	-7.99198694263818
Imputation 3	PMM	Imputed data (t2)	1.34087429795853	9.47490293912157
Imputation 3	PMM	Imputed data (t2)	0.461601892473311	8.26885475665263
Imputation 3	PMM	Imputed data (t2)	-1.24398254882621	-6.90661400587455
Imputation 3	PMM	Imputed data (t2)	1.24332641654476	9.02103473178461
Imputation 3	PMM	Imputed data (t2)	1.63271691160068	9.57408478999051
Imputation 3	PMM	Imputed data (t2)	2.98364363341609	9.98030692435567
Imputation 3	PMM	Imputed data (t2)	2.57893203589813	10.2839350279845
Imputation 3	PMM	Imputed data (t2)	1.32318834949176	10.1722863157368
Imputation 3	PMM	Imputed data (t2)	-2.25392141927194	-6.33943435030027
Imputation 3	PMM	Imputed data (t2)	2.56518033663162	8.98796275340908
Imputation 3	PMM	Imputed data (t2)	0.529724403430404	8.57173540000648
Imputation 3	PMM	Imputed data (t2)	-3.65155579439917	-8.47804626721902
Imputation 3	PMM	Imputed data (t2)	2.58240623674529	9.53490839138832
Imputation 3	PMM	Imputed data (t2)	3.16783113085663	10.0931859607126
Imputation 3	PMM	Imputed data (t2)	-0.506913063863293	-8.09755922200444
Imputation 3	PMM	Imputed data (t2)	0.98721639289872	9.01651517726181
Imputation 3	PMM	Imputed data (t2)	1.80580567278145	8.9408796719903
Imputation 3	PMM	Imputed data (t2)	4.02738309011936	9.37738498792718
Imputation 3	PMM	Imputed data (t2)	-1.54776985117998	-5.84551877304949
Imputation 3	PMM	Imputed data (t2)	3.14239768010818	8.91590398118617
Imputation 3	PMM	Imputed data (t2)	2.51276866034701	10.6902095385025
Imputation 3	PMM	Imputed data (t2)	3.50772940550984	9.38218267148394
Imputation 3	PMM	Imputed data (t2)	0.817476163746681	9.96894446693005
Imputation 3	PMM	Imputed data (t2)	0.663243616500512	7.89814661273459
Imputation 3	PMM	Imputed data (t2)	2.56550849588472	10.4255032941279
Imputation 3	PMM	Imputed data (t2)	-2.97036639183781	-7.4903945928465
Imputation 3	PMM	Imputed data (t2)	-2.29271989829747	-6.37546110702439
Imputation 3	PMM	Imputed data (t2)	2.56042934501683	8.30905570826258
Imputation 3	PMM	Imputed data (t2)	2.62783294556716	8.23886780879
Imputation 3	PMM	Imputed data (t2)	-1.46386619176892	-10.1254980544348
Imputation 3	PMM	Imputed data (t2)	-2.44017329290433	-6.82882893710542
Imputation 3	PMM	Imputed data (t2)	2.86979446982383	9.48155304860939
Imputation 3	PMM	Imputed data (t2)	2.38089413750049	10.8248913980469
Imputation 3	PMM	Imputed data (t2)	3.41808501499315	9.94761318448282
Imputation 3	PMM	Imputed data (t2)	2.91575908576787	8.50468951356477
Imputation 3	PMM	Imputed data (t2)	2.69734466103115	10.479718590737
Imputation 3	PMM	Imputed data (t2)	2.06193750670219	9.50212001666476
Imputation 3	PMM	Imputed data (t2)	1.1207040570747	8.98872641387531
Imputation 3	PMM	Imputed data (t2)	1.1681350954792	8.82228576052524
Imputation 3	PMM	Imputed data (t2)	4.31994554138886	7.86859869479121
Imputation 3	PMM	Imputed data (t2)	-3.57193338274078	-9.39721734980238
Imputation 3	PMM	Imputed data (t2)	0.58935861194163	8.76841917704592
Imputation 3	PMM	Imputed data (t2)	2.72566109186136	7.83051043122159
Imputation 3	PMM	Imputed data (t2)	-1.66746988515282	-6.04698349090216
Imputation 3	PMM	Imputed data (t2)	2.27162208992817	9.15737829818354
Imputation 3	PMM	Imputed data (t2)	1.11527501369531	10.0453284651509
Imputation 3	PMM	Imputed data (t2)	2.0006773276482	8.92644567785113
Imputation 3	PMM	Imputed data (t2)	-1.2308316064243	-7.32852125200022
Imputation 3	PMM	Imputed data (t2)	-0.997156537218503	-9.31847652650752
Imputation 3	PMM	Imputed data (t2)	2.46484143342281	8.92035748749587
Imputation 3	PMM	Imputed data (t2)	2.89398110533818	9.9899215285872
Imputation 3	PMM	Imputed data (t2)	0.648721348721848	8.24638621415344
Imputation 3	PMM	Imputed data (t2)	1.78062521959549	9.60410880082996
Imputation 3	PMM	Imputed data (t2)	0.850697394846999	7.79305909189454
Imputation 3	PMM	Imputed data (t2)	0.693536107440388	9.30961047727057
Imputation 3	PMM	Imputed data (t2)	2.4788485485098	10.3488364890229
Imputation 3	PMM	Imputed data (t2)	1.49594710797871	9.23392588157204
Imputation 3	PMM	Imputed data (t2)	1.9383810197898	9.22985821679362
Imputation 3	PMM	Imputed data (t2)	0.563511919090323	9.25695049983041
Imputation 3	PMM	Imputed data (t2)	-0.933817897880395	-9.46473005398024
Imputation 3	PMM	Imputed data (t2)	2.64573475252138	8.71102166442578
Imputation 3	PMM	Imputed data (t2)	1.45844855665155	10.6346029099648
Imputation 3	PMM	Imputed data (t2)	2.35226499666694	10.1275777218642
Imputation 3	PMM	Imputed data (t2)	-3.02280828482642	-7.70504749502347
Imputation 3	PMM	Imputed data (t2)	1.10864021738985	8.90404307795605
Imputation 3	PMM	Imputed data (t2)	3.41653905289395	9.14471034338716
Imputation 3	PMM	Imputed data (t2)	1.17627984427279	9.98481837164001
Imputation 3	PMM	Imputed data (t2)	0.698645168227746	8.31564191326991
Imputation 3	PMM	Imputed data (t2)	-1.58823190289459	-9.65273485695747
Imputation 3	PMM	Imputed data (t2)	1.7314081460923	9.64855899640081
Imputation 3	PMM	Imputed data (t2)	2.508810990931	10.6670477165379
Imputation 3	PMM	Imputed data (t2)	2.57930904365819	8.5109092925999
Imputation 3	PMM	Imputed data (t2)	0.611459999471616	8.88594887876768
Imputation 3	PMM	Imputed data (t2)	2.49536552601625	9.73420257571936
Imputation 3	PMM	Imputed data (t2)	2.62482325427952	10.2944155419879
Imputation 3	PMM	Imputed data (t2)	1.40731969396429	10.8120460094812
Imputation 3	PMM	Imputed data (t2)	3.59082032008304	9.19498631274148
Imputation 3	PMM	Imputed data (t2)	0.744278772156858	9.8001004511866
Imputation 3	PMM	Imputed data (t2)	2.76978983161371	7.32004083347229
Imputation 3	PMM	Imputed data (t2)	2.93739483288954	10.0488789550599
Imputation 3	PMM	Imputed data (t2)	0.663027811829964	9.01046493620831
Imputation 3	PMM	Imputed data (t2)	2.31811348897428	9.29950892313942
Imputation 3	PMM	Imputed data (t2)	-3.73271449895144	-9.14690201922735
Imputation 3	PMM	Imputed data (t2)	-2.90843535075897	-6.97299733551121
Imputation 3	PMM	Imputed data (t2)	0.184413072450852	10.1936861211834
Imputation 3	PMM	Imputed data (t2)	1.74375570413351	8.81720674706
Imputation 3	PMM	Imputed data (t2)	3.09842781225758	8.65125055035378
Imputation 3	PMM	Imputed data (t2)	2.75034464482438	10.0704768500298
Imputation 3	PMM	Imputed data (t2)	1.95828538047512	9.86544953780465
Imputation 3	PMM	Imputed data (t2)	1.0711433421241	8.31628269140806
Imputation 3	PMM	Imputed data (t2)	3.65885255053959	7.71106218484488
Imputation 3	PMM	Imputed data (t2)	1.48533779367376	10.4632921890879
Imputation 3	PMM	Imputed data (t2)	1.98219959162146	10.4270331923598
Imputation 3	PMM	Imputed data (t2)	-2.62750067150661	-8.06156634447317
Imputation 3	PMM	Imputed data (t2)	2.33700713904414	8.84915707768731
Imputation 3	PMM	Imputed data (t2)	2.22512740122528	9.21197919940025
Imputation 3	PMM	Imputed data (t2)	3.66292929924846	9.94138243519859
Imputation 3	PMM	Imputed data (t2)	0.648853033969874	8.3337516666953
Imputation 3	PMM	Imputed data (t2)	3.12891515094262	8.2898853712741
Imputation 3	PMM	Imputed data (t2)	0.527564856979385	8.47523354467099
Imputation 3	PMM	Imputed data (t2)	3.39616588421055	8.90042250977189
Imputation 3	PMM	Imputed data (t2)	4.62332425791841	9.1699681655175
Imputation 3	PMM	Imputed data (t2)	-3.86303643177355	-8.2121346829555
Imputation 3	PMM	Imputed data (t2)	2.95758653552632	9.95766585688477
Imputation 3	PMM	Imputed data (t2)	1.67320281238657	7.77466205206035
Imputation 3	PMM	Imputed data (t2)	2.34196156455727	8.82592400507552
Imputation 3	PMM	Imputed data (t2)	2.41287521095377	9.55330602863563
Imputation 3	PMM	Imputed data (t2)	0.801715457736588	10.1057692482708
Imputation 3	PMM	Imputed data (t2)	1.1685033464852	9.72662049219494
Imputation 3	PMM	Imputed data (t2)	2.08339602856378	8.47309629088211
Imputation 3	PMM	Imputed data (t2)	-2.78418157912851	-8.40275765009127
Imputation 3	PMM	Imputed data (t2)	-1.93680771807537	-8.56846767891287
Imputation 3	PMM	Imputed data (t2)	-2.52732066405521	-5.82517196007416
Imputation 3	PMM	Imputed data (t2)	2.35833150310282	7.48904471792312
Imputation 3	PMM	Imputed data (t2)	1.75242037819302	9.33061563827347
Imputation 3	PMM	Imputed data (t2)	0.507177065772433	8.40752737868779
Imputation 3	PMM	Imputed data (t2)	0.590150460197311	9.15867784997056
Imputation 3	PMM	Imputed data (t2)	2.68989997762755	8.34227520805734
Imputation 3	PMM	Imputed data (t2)	0.719313449400112	8.27983406660146
Imputation 3	PMM	Imputed data (t2)	2.16319690364478	6.80823022344717
Imputation 3	PMM	Imputed data (t2)	1.68847301428124	8.23133686026937
Imputation 3	PMM	Imputed data (t2)	-3.35673852256272	-10.6632240504823
Imputation 3	PMM	Imputed data (t2)	-1.5993347769911	-6.40762755809764
Imputation 3	PMM	Imputed data (t2)	1.65391593800549	9.26598690451195
Imputation 3	PMM	Imputed data (t2)	1.40725019033471	8.71721047531076
Imputation 3	PMM	Imputed data (t2)	-3.82254626669522	-9.56918797653415
Imputation 3	PMM	Imputed data (t2)	2.76594694809831	10.500337594279
Imputation 3	PMM	Imputed data (t2)	2.32382972497992	9.25296399594561
Imputation 3	PMM	Imputed data (t2)	4.29889829405806	9.07658239573019
Imputation 3	PMM	Imputed data (t2)	2.65320055079641	10.1338771571554
Imputation 3	PMM	Imputed data (t2)	3.51844323961216	10.0198203002453
Imputation 3	PMM	Imputed data (t2)	4.20070473336078	8.68969931824418
Imputation 3	PMM	Imputed data (t2)	1.02990810046532	9.18779467742463
Imputation 3	PMM	Imputed data (t2)	2.79323680818403	10.4035658152569
Imputation 3	PMM	Imputed data (t2)	1.60079185135973	8.86952341035782
Imputation 3	PMM	Imputed data (t2)	1.42762197773195	10.8129982612577
Imputation 3	PMM	Imputed data (t2)	1.64561160530422	7.67610387100289
Imputation 3	PMM	Imputed data (t2)	1.34016635574104	8.77245273183009
Imputation 3	PMM	Imputed data (t2)	1.83144661320836	7.86034838231679
Imputation 3	PMM	Imputed data (t2)	0.377281909351304	8.19117577222418
Imputation 3	PMM	Imputed data (t2)	-2.85697749091165	-8.54019161286839
Imputation 3	PMM	Imputed data (t2)	-3.18743983312846	-8.70302906777161
Imputation 3	PMM	Imputed data (t2)	2.40963167313422	8.2875724416085
Imputation 3	PMM	Imputed data (t2)	4.07675063247491	9.30227116344014
Imputation 3	PMM	Imputed data (t2)	0.0620529210500217	8.48446542146545
Imputation 3	PMM	Imputed data (t2)	4.08994670256031	9.22426223262914
Imputation 3	PMM	Imputed data (t2)	0.538393825279808	8.80140520589817
Imputation 3	PMM	Imputed data (t2)	0.912074569446362	7.6303089822385
Imputation 3	PMM	Imputed data (t2)	1.95404756600867	8.26480459507419
Imputation 3	PMM	Imputed data (t2)	-2.15193375972359	-9.27860594010744
Imputation 3	PMM	Imputed data (t2)	1.13406442414711	7.87221912202244
Imputation 3	PMM	Imputed data (t2)	2.83208820640883	9.9950109593767
Imputation 3	PMM	Imputed data (t2)	4.12821310798104	9.07437591686674
Imputation 3	PMM	Imputed data (t2)	3.62895469102306	7.84551671119334
Imputation 3	PMM	Imputed data (t2)	-1.88203627159473	-10.8676416311444
Imputation 3	PMM	Imputed data (t2)	2.03788934400196	7.61949624386797
Imputation 3	PMM	Imputed data (t2)	0.985678089376543	8.98558724477311
Imputation 3	PMM	Imputed data (t2)	0.533814413668177	8.26273503473819
Imputation 3	PMM	Imputed data (t2)	1.07606898455784	9.20674097923895
Imputation 3	PMM	Imputed data (t2)	1.93914466001304	7.60769148599303
Imputation 3	PMM	Imputed data (t2)	0.836561048124046	8.08686246985351
Imputation 3	PMM	Imputed data (t2)	1.79210041062952	8.68654990560644
Imputation 3	PMM	Imputed data (t2)	1.99582483855216	7.68797545030356
Imputation 3	PMM	Imputed data (t2)	0.448940928780215	8.22645398599603
Imputation 3	PMM	Imputed data (t2)	0.750189539900997	9.95504885026056
Imputation 3	PMM	Imputed data (t2)	0.459704293529089	8.61017580149683
Imputation 3	PMM	Imputed data (t2)	1.30520683473305	8.28030104680833
Imputation 3	PMM	Imputed data (t2)	1.82337140039474	9.56534369962019
Imputation 3	PMM	Imputed data (t2)	2.89015727166212	7.25793401356643
Imputation 3	PMM	Imputed data (t2)	3.66811859993695	8.0514366087612
Imputation 3	PMM	Imputed data (t2)	0.995181971063142	8.70412851841709
Imputation 3	PMM	Imputed data (t2)	3.38917484898649	8.31486509900768
Imputation 3	PMM	Imputed data (t2)	-1.3674365796566	-6.07608125987006
Imputation 3	PMM	Imputed data (t2)	2.75078310938119	9.66722891046556
Imputation 3	PMM	Imputed data (t2)	0.0318484833999073	8.56296814908112
Imputation 3	PMM	Imputed data (t2)	2.32852689030312	8.19205001146842
Imputation 3	PMM	Imputed data (t2)	1.73683658958975	9.91618241154698
Imputation 3	PMM	Imputed data (t2)	3.51325991306785	9.76121411185585
Imputation 3	PMM	Imputed data (t2)	-3.05195545166824	-7.56912353897802
Imputation 3	PMM	Imputed data (t2)	2.76585128749232	7.70008774726395
Imputation 3	PMM	Imputed data (t2)	4.38074880166074	8.88071356486381
Imputation 3	PMM	Imputed data (t2)	3.58861702326463	9.22514396327144
Imputation 3	PMM	Imputed data (t2)	4.0958501466439	8.86768731346622
Imputation 3	PMM	Imputed data (t2)	1.02148387038666	8.63422149190249
Imputation 3	PMM	Imputed data (t2)	1.20250313027615	8.87840457088581
Imputation 3	PMM	Imputed data (t2)	-1.69923692235978	-10.7756380862198
Imputation 3	PMM	Imputed data (t2)	2.07210333006952	9.05673966670674
Imputation 3	PMM	Imputed data (t2)	0.791964194007173	8.92482815760797
Imputation 3	PMM	Imputed data (t2)	3.04160984040765	9.26776851042158
Imputation 3	PMM	Imputed data (t2)	1.14437961482306	10.0967942320643
Imputation 3	PMM	Imputed data (t2)	-0.307547549075976	9.20176544810443
Imputation 3	PMM	Imputed data (t2)	2.04411383705971	9.97079142074715
Imputation 3	PMM	Imputed data (t2)	0.782145741170633	8.26013036072397
Imputation 3	PMM	Imputed data (t2)	1.62995510584368	7.65979284414111
Imputation 3	PMM	Imputed data (t2)	-3.68206585532109	-9.15783886222307
Imputation 3	PMM	Imputed data (t2)	3.61406616962016	9.68801379418678
Imputation 3	PMM	Imputed data (t2)	0.4844534865232	9.23006069991852
Imputation 3	PMM	Imputed data (t2)	2.79426779412117	8.64459834791441
Imputation 3	PMM	Imputed data (t2)	0.902976249878532	9.61762429294005
Imputation 3	PMM	Imputed data (t2)	-3.10397704380671	-10.2293622871218
Imputation 3	PMM	Imputed data (t2)	2.4408905439477	9.00186322029052
Imputation 3	PMM	Imputed data (t2)	1.21599913771919	9.50218902484583
Imputation 3	PMM	Imputed data (t2)	0.585646320989023	8.26622183652977
Imputation 3	PMM	Imputed data (t2)	1.32504245458316	8.79583834196393
Imputation 3	PMM	Imputed data (t2)	0.477289347857285	9.55227775685132
Imputation 3	PMM	Imputed data (t2)	3.37207200427828	9.74931882211895
Imputation 3	PMM	Imputed data (t2)	2.75248831273951	9.84424913035236
Imputation 3	PMM	Imputed data (t2)	2.12274369160624	10.8471759464911
Imputation 3	PMM	Imputed data (t2)	3.47117219639023	9.71689184922063
Imputation 4	PMM	Observed data (t1)	2.75801279116065	9.70424918992113
Imputation 4	PMM	Observed data (t1)	1.82840250519167	9.06026154615345
Imputation 4	PMM	Observed data (t1)	2.77069752144563	7.18793489811833
Imputation 4	PMM	Observed data (t1)	1.90605663097836	9.0798473222055
Imputation 4	PMM	Observed data (t1)	1.6068363675374	7.60759025292365
Imputation 4	PMM	Observed data (t1)	1.98802777377895	9.96525755135439
Imputation 4	PMM	Observed data (t1)	3.35590378326767	6.9410014609571
Imputation 4	PMM	Observed data (t1)	1.42009153111624	8.8629518429697
Imputation 4	PMM	Observed data (t1)	0.99279118433471	7.70646720636292
Imputation 4	PMM	Observed data (t1)	-0.467302302929264	9.37347396141448
Imputation 4	PMM	Observed data (t1)	1.03430020887441	10.2336845717272
Imputation 4	PMM	Observed data (t1)	4.00894788477971	7.91931160939906
Imputation 4	PMM	Observed data (t1)	2.68496456237406	7.46801457861076
Imputation 4	PMM	Observed data (t1)	2.7150427923867	9.55767883799558
Imputation 4	PMM	Observed data (t1)	3.59579643312665	7.43846306075912
Imputation 4	PMM	Observed data (t1)	2.68307873268773	9.48152271017696
Imputation 4	PMM	Observed data (t1)	3.79614237393323	7.80151280494077
Imputation 4	PMM	Observed data (t1)	1.29342672341279	9.97222137603325
Imputation 4	PMM	Observed data (t1)	2.43234841144168	7.3854871238037
Imputation 4	PMM	Observed data (t1)	1.33610220570618	8.35823397409241
Imputation 4	PMM	Observed data (t1)	1.24861152608361	8.70300276135838
Imputation 4	PMM	Observed data (t1)	3.27740724424144	6.98859255598862
Imputation 4	PMM	Observed data (t1)	-0.358478932538428	9.42154621898875
Imputation 4	PMM	Observed data (t1)	4.4167673791392	7.43917727633129
Imputation 4	PMM	Observed data (t1)	1.45405147775856	10.7025499258245
Imputation 4	PMM	Observed data (t1)	3.33773563221116	8.11400105090631
Imputation 4	PMM	Observed data (t1)	1.66519052614243	10.1098101602868
Imputation 4	PMM	Observed data (t1)	3.11984666154384	9.80513061251168
Imputation 4	PMM	Observed data (t1)	2.25592107226262	7.49714720100278
Imputation 4	PMM	Observed data (t1)	1.24462357921543	9.42879242549094
Imputation 4	PMM	Observed data (t1)	0.72994417330834	7.83054407592412
Imputation 4	PMM	Observed data (t1)	1.98728198646319	7.61762991077323
Imputation 4	PMM	Observed data (t1)	0.256687556789702	10.4587840289899
Imputation 4	PMM	Observed data (t1)	4.44969926634738	8.2861999085983
Imputation 4	PMM	Observed data (t1)	1.03707289782125	7.58261134602125
Imputation 4	PMM	Observed data (t1)	4.68327915746587	8.44515584754659
Imputation 4	PMM	Observed data (t1)	-0.155002529253591	9.68027034652304
Imputation 4	PMM	Observed data (t1)	2.30413717411364	8.94689183323175
Imputation 4	PMM	Observed data (t1)	0.602487174945553	8.02145712880985
Imputation 4	PMM	Observed data (t1)	1.17990448246422	9.81547786637688
Imputation 4	PMM	Observed data (t1)	4.45298837928602	7.68998704040304
Imputation 4	PMM	Observed data (t1)	0.761605763803093	8.13777800424669
Imputation 4	PMM	Observed data (t1)	0.594265391454093	9.78979985905745
Imputation 4	PMM	Observed data (t1)	3.89033961239218	7.00681187469701
Imputation 4	PMM	Observed data (t1)	2.57211818930625	7.39329793543228
Imputation 4	PMM	Observed data (t1)	1.74014945178553	10.7602972796371
Imputation 4	PMM	Observed data (t1)	2.34775769959932	9.56221419265298
Imputation 4	PMM	Observed data (t1)	2.24790502209025	7.86306112163654
Imputation 4	PMM	Observed data (t1)	1.77206668234497	8.80565570744282
Imputation 4	PMM	Observed data (t1)	2.11417680953763	9.3083777862663
Imputation 4	PMM	Observed data (t1)	2.10060601018984	10.1906238050878
Imputation 4	PMM	Observed data (t1)	1.54118526922738	8.23747585367516
Imputation 4	PMM	Observed data (t1)	2.34726476838144	7.41505991328585
Imputation 4	PMM	Observed data (t1)	2.52756365431576	7.81873946454368
Imputation 4	PMM	Observed data (t1)	3.58563172505421	7.59551745910154
Imputation 4	PMM	Observed data (t1)	1.29620954103589	10.7494538283241
Imputation 4	PMM	Observed data (t1)	2.08981170671332	10.8322938473777
Imputation 4	PMM	Observed data (t1)	4.5009923626606	7.42447942754498
Imputation 4	PMM	Observed data (t1)	3.89388991751552	8.80104945984216
Imputation 4	PMM	Observed data (t1)	3.84393475370403	7.2947062639722
Imputation 4	PMM	Observed data (t1)	1.46501500814601	10.6987341789661
Imputation 4	PMM	Observed data (t1)	3.37126673149873	8.26971756698151
Imputation 4	PMM	Observed data (t1)	0.29571422667391	8.48952106831963
Imputation 4	PMM	Observed data (t1)	3.16716369750411	8.6102425381322
Imputation 4	PMM	Observed data (t1)	4.8270930371621	8.01863184324302
Imputation 4	PMM	Observed data (t1)	3.15505294530569	8.90824880613059
Imputation 4	PMM	Observed data (t1)	1.70582822846852	7.85613894795222
Imputation 4	PMM	Observed data (t1)	0.387611675547993	10.5850723419759
Imputation 4	PMM	Observed data (t1)	-0.524929230799559	9.20890822681711
Imputation 4	PMM	Observed data (t1)	4.34520846710404	7.63078900269659
Imputation 4	PMM	Observed data (t1)	1.41246653525016	9.3268813341029
Imputation 4	PMM	Observed data (t1)	3.40497519415495	7.69174048120344
Imputation 4	PMM	Observed data (t1)	2.8529512890435	7.5319231155259
Imputation 4	PMM	Observed data (t1)	1.39448767360499	8.76684070592703
Imputation 4	PMM	Observed data (t1)	0.868036186909832	9.60371021251842
Imputation 4	PMM	Observed data (t1)	1.6800596139844	10.4997901673673
Imputation 4	PMM	Observed data (t1)	0.211564521939258	9.63138969864462
Imputation 4	PMM	Observed data (t1)	0.829195431965801	10.1362884794493
Imputation 4	PMM	Observed data (t1)	4.03055097729326	7.3484519984288
Imputation 4	PMM	Observed data (t1)	4.42242018137044	9.09145502242606
Imputation 4	PMM	Observed data (t1)	1.24068585332738	10.2496597599027
Imputation 4	PMM	Observed data (t1)	2.14908247584855	9.99048406817275
Imputation 4	PMM	Observed data (t1)	1.14805436898076	7.82277546439404
Imputation 4	PMM	Observed data (t1)	0.749043870576462	9.04307556666067
Imputation 4	PMM	Observed data (t1)	3.50012960357849	8.32629445486045
Imputation 4	PMM	Observed data (t1)	0.866752537716874	9.46565076125269
Imputation 4	PMM	Observed data (t1)	2.57348620747428	7.3062579211354
Imputation 4	PMM	Observed data (t1)	2.3545586371935	8.43377264807416
Imputation 4	PMM	Observed data (t1)	1.83069122605788	8.31612196197711
Imputation 4	PMM	Observed data (t1)	4.04356244973474	7.32471895772846
Imputation 4	PMM	Observed data (t1)	4.08792777493183	8.34083971591325
[truncated: 4,361 more rows]
