# Supplementary material for: LEOPARD: missing view completion for multi-timepoint omics data via representation disentanglement and temporal knowledge transfer
Source: Nat Commun. 2025 Apr 6;16:3278. doi: 10.1038/s41467-025-58314-3 (PMC11972361; doi:10.1038/s41467-025-58314-3)
Supplement: Supplementary file 7 — Source data [file 41467_2025_58314_MOESM7_ESM.zip › Source Data/SupplementaryFig8.csv]

maskObs	Method	Source	UMAP1	UMAP2
maskObs = 1%	LEOPARD	Observed data (t1)	2.75801279116065	9.70424918992113
maskObs = 1%	LEOPARD	Observed data (t1)	1.82840250519167	9.06026154615345
maskObs = 1%	LEOPARD	Observed data (t1)	2.77069752144563	7.18793489811833
maskObs = 1%	LEOPARD	Observed data (t1)	1.90605663097836	9.0798473222055
maskObs = 1%	LEOPARD	Observed data (t1)	1.6068363675374	7.60759025292365
maskObs = 1%	LEOPARD	Observed data (t1)	1.98802777377895	9.96525755135439
maskObs = 1%	LEOPARD	Observed data (t1)	3.35590378326767	6.9410014609571
maskObs = 1%	LEOPARD	Observed data (t1)	1.42009153111624	8.8629518429697
maskObs = 1%	LEOPARD	Observed data (t1)	0.99279118433471	7.70646720636292
maskObs = 1%	LEOPARD	Observed data (t1)	-0.467302302929264	9.37347396141448
maskObs = 1%	LEOPARD	Observed data (t1)	1.03430020887441	10.2336845717272
maskObs = 1%	LEOPARD	Observed data (t1)	4.00894788477971	7.91931160939906
maskObs = 1%	LEOPARD	Observed data (t1)	2.68496456237406	7.46801457861076
maskObs = 1%	LEOPARD	Observed data (t1)	2.7150427923867	9.55767883799558
maskObs = 1%	LEOPARD	Observed data (t1)	3.59579643312665	7.43846306075912
maskObs = 1%	LEOPARD	Observed data (t1)	2.68307873268773	9.48152271017696
maskObs = 1%	LEOPARD	Observed data (t1)	3.79614237393323	7.80151280494077
maskObs = 1%	LEOPARD	Observed data (t1)	1.29342672341279	9.97222137603325
maskObs = 1%	LEOPARD	Observed data (t1)	2.43234841144168	7.3854871238037
maskObs = 1%	LEOPARD	Observed data (t1)	1.33610220570618	8.35823397409241
maskObs = 1%	LEOPARD	Observed data (t1)	1.24861152608361	8.70300276135838
maskObs = 1%	LEOPARD	Observed data (t1)	3.27740724424144	6.98859255598862
maskObs = 1%	LEOPARD	Observed data (t1)	-0.358478932538428	9.42154621898875
maskObs = 1%	LEOPARD	Observed data (t1)	4.4167673791392	7.43917727633129
maskObs = 1%	LEOPARD	Observed data (t1)	1.45405147775856	10.7025499258245
maskObs = 1%	LEOPARD	Observed data (t1)	3.33773563221116	8.11400105090631
maskObs = 1%	LEOPARD	Observed data (t1)	1.66519052614243	10.1098101602868
maskObs = 1%	LEOPARD	Observed data (t1)	3.11984666154384	9.80513061251168
maskObs = 1%	LEOPARD	Observed data (t1)	2.25592107226262	7.49714720100278
maskObs = 1%	LEOPARD	Observed data (t1)	1.24462357921543	9.42879242549094
maskObs = 1%	LEOPARD	Observed data (t1)	0.72994417330834	7.83054407592412
maskObs = 1%	LEOPARD	Observed data (t1)	1.98728198646319	7.61762991077323
maskObs = 1%	LEOPARD	Observed data (t1)	0.256687556789702	10.4587840289899
maskObs = 1%	LEOPARD	Observed data (t1)	4.44969926634738	8.2861999085983
maskObs = 1%	LEOPARD	Observed data (t1)	1.03707289782125	7.58261134602125
maskObs = 1%	LEOPARD	Observed data (t1)	4.68327915746587	8.44515584754659
maskObs = 1%	LEOPARD	Observed data (t1)	-0.155002529253591	9.68027034652304
maskObs = 1%	LEOPARD	Observed data (t1)	2.30413717411364	8.94689183323175
maskObs = 1%	LEOPARD	Observed data (t1)	0.602487174945553	8.02145712880985
maskObs = 1%	LEOPARD	Observed data (t1)	1.17990448246422	9.81547786637688
maskObs = 1%	LEOPARD	Observed data (t1)	4.45298837928602	7.68998704040304
maskObs = 1%	LEOPARD	Observed data (t1)	0.761605763803093	8.13777800424669
maskObs = 1%	LEOPARD	Observed data (t1)	0.594265391454093	9.78979985905745
maskObs = 1%	LEOPARD	Observed data (t1)	3.89033961239218	7.00681187469701
maskObs = 1%	LEOPARD	Observed data (t1)	2.57211818930625	7.39329793543228
maskObs = 1%	LEOPARD	Observed data (t1)	1.74014945178553	10.7602972796371
maskObs = 1%	LEOPARD	Observed data (t1)	2.34775769959932	9.56221419265298
maskObs = 1%	LEOPARD	Observed data (t1)	2.24790502209025	7.86306112163654
maskObs = 1%	LEOPARD	Observed data (t1)	1.77206668234497	8.80565570744282
maskObs = 1%	LEOPARD	Observed data (t1)	2.11417680953763	9.3083777862663
maskObs = 1%	LEOPARD	Observed data (t1)	2.10060601018984	10.1906238050878
maskObs = 1%	LEOPARD	Observed data (t1)	1.54118526922738	8.23747585367516
maskObs = 1%	LEOPARD	Observed data (t1)	2.34726476838144	7.41505991328585
maskObs = 1%	LEOPARD	Observed data (t1)	2.52756365431576	7.81873946454368
maskObs = 1%	LEOPARD	Observed data (t1)	3.58563172505421	7.59551745910154
maskObs = 1%	LEOPARD	Observed data (t1)	1.29620954103589	10.7494538283241
maskObs = 1%	LEOPARD	Observed data (t1)	2.08981170671332	10.8322938473777
maskObs = 1%	LEOPARD	Observed data (t1)	4.5009923626606	7.42447942754498
maskObs = 1%	LEOPARD	Observed data (t1)	3.89388991751552	8.80104945984216
maskObs = 1%	LEOPARD	Observed data (t1)	3.84393475370403	7.2947062639722
maskObs = 1%	LEOPARD	Observed data (t1)	1.46501500814601	10.6987341789661
maskObs = 1%	LEOPARD	Observed data (t1)	3.37126673149873	8.26971756698151
maskObs = 1%	LEOPARD	Observed data (t1)	0.29571422667391	8.48952106831963
maskObs = 1%	LEOPARD	Observed data (t1)	3.16716369750411	8.6102425381322
maskObs = 1%	LEOPARD	Observed data (t1)	4.8270930371621	8.01863184324302
maskObs = 1%	LEOPARD	Observed data (t1)	3.15505294530569	8.90824880613059
maskObs = 1%	LEOPARD	Observed data (t1)	1.70582822846852	7.85613894795222
maskObs = 1%	LEOPARD	Observed data (t1)	0.387611675547993	10.5850723419759
maskObs = 1%	LEOPARD	Observed data (t1)	-0.524929230799559	9.20890822681711
maskObs = 1%	LEOPARD	Observed data (t1)	4.34520846710404	7.63078900269659
maskObs = 1%	LEOPARD	Observed data (t1)	1.41246653525016	9.3268813341029
maskObs = 1%	LEOPARD	Observed data (t1)	3.40497519415495	7.69174048120344
maskObs = 1%	LEOPARD	Observed data (t1)	2.8529512890435	7.5319231155259
maskObs = 1%	LEOPARD	Observed data (t1)	1.39448767360499	8.76684070592703
maskObs = 1%	LEOPARD	Observed data (t1)	0.868036186909832	9.60371021251842
maskObs = 1%	LEOPARD	Observed data (t1)	1.6800596139844	10.4997901673673
maskObs = 1%	LEOPARD	Observed data (t1)	0.211564521939258	9.63138969864462
maskObs = 1%	LEOPARD	Observed data (t1)	0.829195431965801	10.1362884794493
maskObs = 1%	LEOPARD	Observed data (t1)	4.03055097729326	7.3484519984288
maskObs = 1%	LEOPARD	Observed data (t1)	4.42242018137044	9.09145502242606
maskObs = 1%	LEOPARD	Observed data (t1)	1.24068585332738	10.2496597599027
maskObs = 1%	LEOPARD	Observed data (t1)	2.14908247584855	9.99048406817275
maskObs = 1%	LEOPARD	Observed data (t1)	1.14805436898076	7.82277546439404
maskObs = 1%	LEOPARD	Observed data (t1)	0.749043870576462	9.04307556666067
maskObs = 1%	LEOPARD	Observed data (t1)	3.50012960357849	8.32629445486045
maskObs = 1%	LEOPARD	Observed data (t1)	0.866752537716874	9.46565076125269
maskObs = 1%	LEOPARD	Observed data (t1)	2.57348620747428	7.3062579211354
maskObs = 1%	LEOPARD	Observed data (t1)	2.3545586371935	8.43377264807416
maskObs = 1%	LEOPARD	Observed data (t1)	1.83069122605788	8.31612196197711
maskObs = 1%	LEOPARD	Observed data (t1)	4.04356244973474	7.32471895772846
maskObs = 1%	LEOPARD	Observed data (t1)	4.08792777493183	8.34083971591325
maskObs = 1%	LEOPARD	Observed data (t1)	0.93963962894672	7.723252508482
maskObs = 1%	LEOPARD	Observed data (t1)	2.47898533316782	7.44562982806076
maskObs = 1%	LEOPARD	Observed data (t1)	2.75002099225909	8.34386291606057
maskObs = 1%	LEOPARD	Observed data (t1)	4.24370247945257	8.5722733870742
maskObs = 1%	LEOPARD	Observed data (t1)	2.0674436550711	8.6270333213211
maskObs = 1%	LEOPARD	Observed data (t1)	1.27990978524871	9.95752032625017
maskObs = 1%	LEOPARD	Observed data (t1)	1.72255682132553	7.19565237960028
maskObs = 1%	LEOPARD	Observed data (t1)	1.228510652092	9.01313913100288
maskObs = 1%	LEOPARD	Observed data (t1)	3.40606318092997	8.25016172305431
maskObs = 1%	LEOPARD	Observed data (t1)	2.54111456765369	9.76616632373612
maskObs = 1%	LEOPARD	Observed data (t1)	1.4268992315192	8.36404610207693
maskObs = 1%	LEOPARD	Observed data (t1)	2.1336998309317	8.71348042641273
maskObs = 1%	LEOPARD	Observed data (t1)	4.40612185500248	8.25238501491912
maskObs = 1%	LEOPARD	Observed data (t1)	0.524411474440168	9.83149623114019
maskObs = 1%	LEOPARD	Observed data (t1)	0.23317693483642	9.60839501570131
maskObs = 1%	LEOPARD	Observed data (t1)	4.38547393236999	7.64867243462415
maskObs = 1%	LEOPARD	Observed data (t1)	1.03751836082454	10.6452558447439
maskObs = 1%	LEOPARD	Observed data (t1)	3.52564342962031	9.65513577339235
maskObs = 1%	LEOPARD	Observed data (t1)	2.86383107531347	9.27155711349553
maskObs = 1%	LEOPARD	Observed data (t1)	3.62202999040826	8.05589647554362
maskObs = 1%	LEOPARD	Observed data (t1)	2.46498334901899	8.54533061871716
maskObs = 1%	LEOPARD	Observed data (t1)	0.00688743423563165	9.00406169375275
maskObs = 1%	LEOPARD	Observed data (t1)	3.27961811762915	10.0486357088272
maskObs = 1%	LEOPARD	Observed data (t1)	0.133307213743629	8.72619537192509
maskObs = 1%	LEOPARD	Observed data (t1)	4.12146449547534	7.60404657281834
maskObs = 1%	LEOPARD	Observed data (t1)	3.09670018570858	9.86437263740465
maskObs = 1%	LEOPARD	Observed data (t1)	1.87167510894757	9.44736936679116
maskObs = 1%	LEOPARD	Observed data (t1)	2.87317437613796	8.85936469828835
maskObs = 1%	LEOPARD	Observed data (t1)	3.68168520243803	7.51107581537665
maskObs = 1%	LEOPARD	Observed data (t1)	4.88409731337377	7.23650742771206
maskObs = 1%	LEOPARD	Observed data (t1)	4.74433384199015	8.29406991761693
maskObs = 1%	LEOPARD	Observed data (t1)	4.27033128560698	7.97900964657293
maskObs = 1%	LEOPARD	Observed data (t1)	0.749642270278059	8.43730465210538
maskObs = 1%	LEOPARD	Observed data (t1)	0.162894431024123	9.72180861562469
maskObs = 1%	LEOPARD	Observed data (t1)	2.21835385512459	7.41126862309958
maskObs = 1%	LEOPARD	Observed data (t1)	0.716091389998802	8.66602878861155
maskObs = 1%	LEOPARD	Observed data (t1)	3.18359425168577	9.32598746114084
maskObs = 1%	LEOPARD	Observed data (t1)	4.9162060868044	8.69605238684034
maskObs = 1%	LEOPARD	Observed data (t1)	2.23277745712369	9.1811913294249
maskObs = 1%	LEOPARD	Observed data (t1)	0.957389157087917	7.70695714054177
maskObs = 1%	LEOPARD	Observed data (t1)	0.307540522424613	10.5155354833741
maskObs = 1%	LEOPARD	Observed data (t1)	-0.022320208131631	9.73053760912252
maskObs = 1%	LEOPARD	Observed data (t1)	2.72081625150933	8.47475748464965
maskObs = 1%	LEOPARD	Observed data (t1)	0.823029160965793	10.5611306862369
maskObs = 1%	LEOPARD	Observed data (t1)	4.20616017637216	7.8043008911862
maskObs = 1%	LEOPARD	Observed data (t1)	1.76860234488927	8.6266530383807
maskObs = 1%	LEOPARD	Observed data (t1)	0.754931052340454	8.19633159126036
maskObs = 1%	LEOPARD	Observed data (t1)	0.799999233385625	8.27220693652967
maskObs = 1%	LEOPARD	Observed data (t1)	2.23669179342026	9.40645119075943
maskObs = 1%	LEOPARD	Observed data (t1)	2.22379365945767	7.48738884710682
maskObs = 1%	LEOPARD	Observed data (t1)	4.63564077868055	8.28283236891427
maskObs = 1%	LEOPARD	Observed data (t1)	1.94217853580468	8.75620355540557
maskObs = 1%	LEOPARD	Observed data (t1)	4.01966150565163	9.53031971908717
maskObs = 1%	LEOPARD	Observed data (t1)	3.52347671781128	6.91010313524319
maskObs = 1%	LEOPARD	Observed data (t1)	3.56561886871393	7.63551153041683
maskObs = 1%	LEOPARD	Observed data (t1)	2.14652583008891	9.61518349944127
maskObs = 1%	LEOPARD	Observed data (t1)	1.64482164681323	9.70285853158988
maskObs = 1%	LEOPARD	Observed data (t1)	1.28310679447412	10.1204640566663
maskObs = 1%	LEOPARD	Observed data (t1)	3.53181091514163	7.31646920751506
maskObs = 1%	LEOPARD	Observed data (t1)	2.32279695501984	9.6711534551362
maskObs = 1%	LEOPARD	Observed data (t1)	4.23886176615469	8.12420849869792
maskObs = 1%	LEOPARD	Observed data (t1)	4.02791007220109	7.94479578974689
maskObs = 1%	LEOPARD	Observed data (t1)	0.87597884014842	10.5994783111355
maskObs = 1%	LEOPARD	Observed data (t1)	2.44608270249359	10.3855877161136
maskObs = 1%	LEOPARD	Observed data (t1)	1.81881857453112	8.11102000560382
maskObs = 1%	LEOPARD	Observed data (t1)	2.45799193013342	7.75700278491037
maskObs = 1%	LEOPARD	Observed data (t1)	4.09956358740325	8.668435366149
maskObs = 1%	LEOPARD	Observed data (t1)	0.474938287760703	8.2088813033306
maskObs = 1%	LEOPARD	Observed data (t1)	4.76534854006437	8.05914756301186
maskObs = 1%	LEOPARD	Observed data (t1)	2.1365105848203	8.1910669483844
maskObs = 1%	LEOPARD	Observed data (t1)	2.73656904566868	7.56950199868503
maskObs = 1%	LEOPARD	Observed data (t1)	1.34512148162329	10.5647128227699
maskObs = 1%	LEOPARD	Observed data (t1)	3.97344921463604	7.4745928428808
maskObs = 1%	LEOPARD	Observed data (t1)	1.41950980233597	7.63407295640181
maskObs = 1%	LEOPARD	Observed data (t1)	0.818777726253754	8.23128135026716
maskObs = 1%	LEOPARD	Observed data (t1)	1.64941597659988	8.85951721765148
maskObs = 1%	LEOPARD	Observed data (t1)	1.05812868835984	9.65147451272982
maskObs = 1%	LEOPARD	Observed data (t1)	1.62377785917458	8.85516455669368
maskObs = 1%	LEOPARD	Observed data (t1)	1.04125592829609	10.0945376398605
maskObs = 1%	LEOPARD	Observed data (t1)	2.20101320679344	9.23426460693481
maskObs = 1%	LEOPARD	Observed data (t1)	2.99797665171714	7.89221994087802
maskObs = 1%	LEOPARD	Observed data (t1)	4.24514856237335	7.18372446770888
maskObs = 1%	LEOPARD	Observed data (t1)	2.45107245256517	10.0619562919006
maskObs = 1%	LEOPARD	Observed data (t1)	4.39505791744801	8.8173021372545
maskObs = 1%	LEOPARD	Observed data (t1)	2.42257295851644	8.06405583374133
maskObs = 1%	LEOPARD	Observed data (t1)	2.1481571040348	10.2505338904106
maskObs = 1%	LEOPARD	Observed data (t1)	2.08465509116415	7.55747167956043
maskObs = 1%	LEOPARD	Observed data (t1)	4.72846529090098	8.37539760833455
maskObs = 1%	LEOPARD	Observed data (t1)	1.58099802745099	7.62748473751521
maskObs = 1%	LEOPARD	Observed data (t1)	1.28149743627342	9.06973782434256
maskObs = 1%	LEOPARD	Observed data (t1)	0.879444117254302	10.0958168688249
maskObs = 1%	LEOPARD	Observed data (t1)	3.60398847354951	9.20854597286099
maskObs = 1%	LEOPARD	Observed data (t1)	1.1511332265549	10.6478381319837
maskObs = 1%	LEOPARD	Observed data (t1)	0.683965113558228	8.14090455268242
maskObs = 1%	LEOPARD	Observed data (t1)	-0.129290355229103	8.65161212733348
maskObs = 1%	LEOPARD	Observed data (t1)	0.335310330558117	10.562922599437
maskObs = 1%	LEOPARD	Observed data (t1)	4.44721788789583	8.81456646557435
maskObs = 1%	LEOPARD	Observed data (t1)	1.06111635369471	7.8021031199261
maskObs = 1%	LEOPARD	Observed data (t1)	2.64493507082825	8.16847309988944
maskObs = 1%	LEOPARD	Observed data (t1)	4.13373344017387	7.70949132736139
maskObs = 1%	LEOPARD	Observed data (t1)	1.22897644647159	9.03874927679141
maskObs = 1%	LEOPARD	Observed data (t1)	0.067093442886031	9.6973159512564
maskObs = 1%	LEOPARD	Observed data (t1)	2.74611282298373	8.26258329562241
maskObs = 1%	LEOPARD	Observed data (t1)	1.40878718563009	9.06632506163133
maskObs = 1%	LEOPARD	Observed data (t1)	2.5474099019213	7.80533283230617
maskObs = 1%	LEOPARD	Observed data (t1)	3.88487506887521	8.58000039487767
maskObs = 1%	LEOPARD	Observed data (t1)	2.93590242981003	7.98032031788768
maskObs = 1%	LEOPARD	Observed data (t1)	1.1191882999261	9.67173228740213
maskObs = 1%	LEOPARD	Observed data (t1)	3.80952534112987	8.57701141964481
maskObs = 1%	LEOPARD	Observed data (t1)	1.2386125850448	10.1572885586054
maskObs = 1%	LEOPARD	Observed data (t1)	1.2023806041413	10.4158568219459
maskObs = 1%	LEOPARD	Observed data (t1)	2.87177311637177	10.2784620733815
maskObs = 1%	LEOPARD	Observed data (t1)	1.51011095237073	10.6522170472262
maskObs = 1%	LEOPARD	Observed data (t1)	3.73814087535969	9.14477678102455
maskObs = 1%	LEOPARD	Observed data (t1)	0.807362366211038	9.79507114198309
maskObs = 1%	LEOPARD	Observed data (t1)	2.07391726671801	8.20289171726038
maskObs = 1%	LEOPARD	Observed data (t1)	1.31712292775614	8.85970822776487
maskObs = 1%	LEOPARD	Observed data (t1)	3.79630555827359	8.60526060228414
maskObs = 1%	LEOPARD	Observed data (t1)	2.65235262081491	9.81747788077878
maskObs = 1%	LEOPARD	Observed data (t1)	0.852716981240533	8.95038132694449
maskObs = 1%	LEOPARD	Observed data (t1)	2.06888046665505	9.80180178713262
maskObs = 1%	LEOPARD	Observed data (t2)	-1.23930753209272	-9.64681019300663
maskObs = 1%	LEOPARD	Observed data (t2)	-1.05578208701533	-7.82222598221064
maskObs = 1%	LEOPARD	Observed data (t2)	-3.78977744320955	-9.46531785844225
maskObs = 1%	LEOPARD	Observed data (t2)	-3.2360274996225	-9.76895071727864
maskObs = 1%	LEOPARD	Observed data (t2)	-1.37961157132459	-6.11079057668714
maskObs = 1%	LEOPARD	Observed data (t2)	-3.19474964741051	-9.2496912180842
maskObs = 1%	LEOPARD	Observed data (t2)	-1.70737070956092	-7.3111399671757
maskObs = 1%	LEOPARD	Observed data (t2)	-3.73261314974248	-8.80495020235795
maskObs = 1%	LEOPARD	Observed data (t2)	-3.67053829989181	-8.78593421758235
maskObs = 1%	LEOPARD	Observed data (t2)	-1.31031176697196	-8.15002867024735
maskObs = 1%	LEOPARD	Observed data (t2)	-2.35719815192076	-11.6135000587138
maskObs = 1%	LEOPARD	Observed data (t2)	-1.09269684372807	-7.8971624823023
maskObs = 1%	LEOPARD	Observed data (t2)	-1.28689000504696	-6.1111150780031
maskObs = 1%	LEOPARD	Observed data (t2)	-2.59706134617017	-6.79563319911987
maskObs = 1%	LEOPARD	Observed data (t2)	-2.33456392694654	-6.34783726463018
maskObs = 1%	LEOPARD	Observed data (t2)	-3.19977640800782	-7.50296554257703
maskObs = 1%	LEOPARD	Observed data (t2)	-2.12015638106839	-8.75598307820683
maskObs = 1%	LEOPARD	Observed data (t2)	-3.68175165175622	-8.9988456060081
maskObs = 1%	LEOPARD	Observed data (t2)	-1.92626143622246	-6.73323317454696
maskObs = 1%	LEOPARD	Observed data (t2)	-1.25552404490857	-6.88020969495613
maskObs = 1%	LEOPARD	Observed data (t2)	-0.958446812603613	-7.1461355956949
maskObs = 1%	LEOPARD	Observed data (t2)	-1.07209870432708	-7.2774978106772
maskObs = 1%	LEOPARD	Observed data (t2)	-2.90356787153115	-11.5893915367621
maskObs = 1%	LEOPARD	Observed data (t2)	-1.23239631364005	-7.85804390618478
maskObs = 1%	LEOPARD	Observed data (t2)	-1.60504755010896	-10.6557146249303
maskObs = 1%	LEOPARD	Observed data (t2)	-1.23583378047327	-7.95611857594057
maskObs = 1%	LEOPARD	Observed data (t2)	-2.94652071791808	-8.74494840160827
maskObs = 1%	LEOPARD	Observed data (t2)	-2.75031847075487	-9.47156765766332
maskObs = 1%	LEOPARD	Observed data (t2)	-1.20360267637587	-6.58371264125058
maskObs = 1%	LEOPARD	Observed data (t2)	-2.70807711446966	-9.35469921707406
maskObs = 1%	LEOPARD	Observed data (t2)	-2.43432855633923	-8.81985514829944
maskObs = 1%	LEOPARD	Observed data (t2)	-3.56185981369628	-9.19509812512856
maskObs = 1%	LEOPARD	Observed data (t2)	-2.61695432607713	-10.0417203447786
maskObs = 1%	LEOPARD	Observed data (t2)	-1.9599192546852	-11.180314547105
maskObs = 1%	LEOPARD	Observed data (t2)	-2.22970619684262	-9.80018928836502
maskObs = 1%	LEOPARD	Observed data (t2)	-1.76895214333218	-6.21533615281298
maskObs = 1%	LEOPARD	Observed data (t2)	-1.67318180434366	-10.4917194804734
maskObs = 1%	LEOPARD	Observed data (t2)	-1.21485436895913	-6.95344991965552
maskObs = 1%	LEOPARD	Observed data (t2)	-2.95004260464427	-11.5406654797263
maskObs = 1%	LEOPARD	Observed data (t2)	-3.76183467509033	-9.02108942837231
maskObs = 1%	LEOPARD	Observed data (t2)	-2.01998666569843	-11.1014189254292
maskObs = 1%	LEOPARD	Observed data (t2)	-3.76417037403967	-9.01180969895166
maskObs = 1%	LEOPARD	Observed data (t2)	-3.64775840244098	-9.29966138849248
maskObs = 1%	LEOPARD	Observed data (t2)	-3.82181386383498	-9.97651461385749
maskObs = 1%	LEOPARD	Observed data (t2)	-2.68675465931257	-6.76654563271112
maskObs = 1%	LEOPARD	Observed data (t2)	-2.06430928520611	-7.64422132275353
maskObs = 1%	LEOPARD	Observed data (t2)	-1.92643296651916	-6.0665006447383
maskObs = 1%	LEOPARD	Observed data (t2)	-3.18698263990905	-10.8250534944554
maskObs = 1%	LEOPARD	Observed data (t2)	-1.71681808855783	-9.73790764460739
maskObs = 1%	LEOPARD	Observed data (t2)	-1.4594749684561	-6.16044099151028
maskObs = 1%	LEOPARD	Observed data (t2)	-0.941437920183539	-7.99600530418489
maskObs = 1%	LEOPARD	Observed data (t2)	-1.98470960301374	-9.70261121500663
maskObs = 1%	LEOPARD	Observed data (t2)	-1.39395920007082	-6.33369455272978
maskObs = 1%	LEOPARD	Observed data (t2)	-2.3834531909944	-10.1068459177167
maskObs = 1%	LEOPARD	Observed data (t2)	-1.16331618482477	-8.9607329787504
maskObs = 1%	LEOPARD	Observed data (t2)	-3.64669651395374	-9.55808910881083
maskObs = 1%	LEOPARD	Observed data (t2)	-1.82965966984287	-11.3778406610211
maskObs = 1%	LEOPARD	Observed data (t2)	-1.43295127940385	-6.39209530145761
maskObs = 1%	LEOPARD	Observed data (t2)	-2.03368449659056	-11.3339999535167
maskObs = 1%	LEOPARD	Observed data (t2)	-2.92483841180251	-8.51189958894801
maskObs = 1%	LEOPARD	Observed data (t2)	-2.37234970172754	-6.51301655908053
maskObs = 1%	LEOPARD	Observed data (t2)	-2.22074829512422	-6.82457848060747
maskObs = 1%	LEOPARD	Observed data (t2)	-2.70653258383988	-9.22449250088473
maskObs = 1%	LEOPARD	Observed data (t2)	-1.85824542408766	-6.22083979050622
maskObs = 1%	LEOPARD	Observed data (t2)	-1.09693207179846	-9.25589604649758
maskObs = 1%	LEOPARD	Observed data (t2)	-1.52300523111321	-9.74927199406208
maskObs = 1%	LEOPARD	Observed data (t2)	-1.15800792932641	-7.63209021469639
maskObs = 1%	LEOPARD	Observed data (t2)	-2.43231614055077	-10.7046597181156
maskObs = 1%	LEOPARD	Observed data (t2)	-1.1545636841833	-8.25583442758243
maskObs = 1%	LEOPARD	Observed data (t2)	-3.62437422157328	-9.77928679269312
maskObs = 1%	LEOPARD	Observed data (t2)	-3.42793108319851	-9.39360805890294
maskObs = 1%	LEOPARD	Observed data (t2)	-2.31144289876089	-8.4504286263401
maskObs = 1%	LEOPARD	Observed data (t2)	-1.07157019238722	-6.61726052778692
maskObs = 1%	LEOPARD	Observed data (t2)	-1.86806852804139	-6.19476584859772
maskObs = 1%	LEOPARD	Observed data (t2)	-1.24028438202324	-9.70217539219338
maskObs = 1%	LEOPARD	Observed data (t2)	-2.68850038739596	-7.01511519922811
maskObs = 1%	LEOPARD	Observed data (t2)	-1.02374700489748	-8.87869366342049
maskObs = 1%	LEOPARD	Observed data (t2)	-2.60219704762284	-11.669520134612
maskObs = 1%	LEOPARD	Observed data (t2)	-2.07334802449398	-8.74786721654151
maskObs = 1%	LEOPARD	Observed data (t2)	-1.17629868911507	-7.66432907510192
maskObs = 1%	LEOPARD	Observed data (t2)	-2.27964973933714	-9.59074168346324
maskObs = 1%	LEOPARD	Observed data (t2)	-1.34930458852401	-6.33443157289249
maskObs = 1%	LEOPARD	Observed data (t2)	-3.00923192910457	-7.42449628880888
maskObs = 1%	LEOPARD	Observed data (t2)	-3.71495756468285	-9.42205039032002
maskObs = 1%	LEOPARD	Observed data (t2)	-1.83204457200675	-5.96965285059142
maskObs = 1%	LEOPARD	Observed data (t2)	-1.26608596440339	-8.02057075703569
maskObs = 1%	LEOPARD	Observed data (t2)	-1.32167140625544	-6.15517186150108
maskObs = 1%	LEOPARD	Observed data (t2)	-1.801822463591	-6.22000875727622
maskObs = 1%	LEOPARD	Observed data (t2)	-2.43514448512459	-10.2230366702305
maskObs = 1%	LEOPARD	Observed data (t2)	-1.53341180078743	-6.56077392780155
maskObs = 1%	LEOPARD	Observed data (t2)	-0.967662609251363	-8.76788618522504
maskObs = 1%	LEOPARD	Observed data (t2)	-2.06221784349222	-11.0962554184397
maskObs = 1%	LEOPARD	Observed data (t2)	-2.75676030034032	-7.28468039819554
maskObs = 1%	LEOPARD	Observed data (t2)	-3.39534340115076	-9.48854081588164
maskObs = 1%	LEOPARD	Observed data (t2)	-2.37649101630476	-7.98758886148146
maskObs = 1%	LEOPARD	Observed data (t2)	-1.85753993439678	-6.68063641184821
maskObs = 1%	LEOPARD	Observed data (t2)	-1.58638296128639	-9.41712815664971
maskObs = 1%	LEOPARD	Observed data (t2)	-1.30164401268992	-8.16735683274985
maskObs = 1%	LEOPARD	Observed data (t2)	-1.34150403026814	-7.49760355580254
maskObs = 1%	LEOPARD	Observed data (t2)	-3.35537638666903	-9.35324968156913
maskObs = 1%	LEOPARD	Observed data (t2)	-2.60203836184551	-11.5941127224061
maskObs = 1%	LEOPARD	Observed data (t2)	-2.03674425990053	-6.78971287332346
maskObs = 1%	LEOPARD	Observed data (t2)	-3.66616555974648	-9.03575763885401
maskObs = 1%	LEOPARD	Observed data (t2)	-3.27418111412209	-8.2755409543578
maskObs = 1%	LEOPARD	Observed data (t2)	-3.16857322007546	-8.84799424628664
maskObs = 1%	LEOPARD	Observed data (t2)	-1.00678146719128	-7.43162081291411
maskObs = 1%	LEOPARD	Observed data (t2)	-3.54533317124856	-9.6785651047651
maskObs = 1%	LEOPARD	Observed data (t2)	-1.54405692231048	-9.99594399734151
maskObs = 1%	LEOPARD	Observed data (t2)	-2.87970301187749	-10.2350634223786
maskObs = 1%	LEOPARD	Observed data (t2)	-1.84703477863016	-8.51648785928322
maskObs = 1%	LEOPARD	Observed data (t2)	-2.25393204690616	-11.2326640334639
maskObs = 1%	LEOPARD	Observed data (t2)	-3.13812568776823	-8.65080340767295
maskObs = 1%	LEOPARD	Observed data (t2)	-2.92717650629877	-10.7429325814639
maskObs = 1%	LEOPARD	Observed data (t2)	-2.83573554028041	-11.659537179916
maskObs = 1%	LEOPARD	Observed data (t2)	-3.11615736329024	-10.5550194737807
maskObs = 1%	LEOPARD	Observed data (t2)	-3.09414134826253	-7.7102568354454
maskObs = 1%	LEOPARD	Observed data (t2)	-1.34234833367681	-9.58997630075886
maskObs = 1%	LEOPARD	Observed data (t2)	-3.4482002374	-10.6640587066911
maskObs = 1%	LEOPARD	Observed data (t2)	-1.18317006859678	-6.90983260783113
maskObs = 1%	LEOPARD	Observed data (t2)	-2.70086064890662	-9.6550133207893
maskObs = 1%	LEOPARD	Observed data (t2)	-1.23526438029986	-6.59305685266434
maskObs = 1%	LEOPARD	Observed data (t2)	-2.72254605961059	-11.7141750366328
maskObs = 1%	LEOPARD	Observed data (t2)	-1.20312417973301	-6.78173156360406
maskObs = 1%	LEOPARD	Observed data (t2)	-2.7081796494397	-7.98713273692403
maskObs = 1%	LEOPARD	Observed data (t2)	-3.13154764613958	-11.375529433771
maskObs = 1%	LEOPARD	Observed data (t2)	-2.31710498122865	-6.46655683077816
maskObs = 1%	LEOPARD	Observed data (t2)	-2.47477440813765	-9.64132590895017
maskObs = 1%	LEOPARD	Observed data (t2)	-1.72169309232616	-6.54471075605722
maskObs = 1%	LEOPARD	Observed data (t2)	-0.850602246044723	-8.53440084751312
maskObs = 1%	LEOPARD	Observed data (t2)	-3.36994883213874	-10.4964526459389
maskObs = 1%	LEOPARD	Observed data (t2)	-1.32567164711219	-6.90345180647534
maskObs = 1%	LEOPARD	Observed data (t2)	-3.04849729375687	-9.32856927751904
maskObs = 1%	LEOPARD	Observed data (t2)	-1.76817001574517	-10.6135338561747
maskObs = 1%	LEOPARD	Observed data (t2)	-2.68820319798472	-10.0681873189779
maskObs = 1%	LEOPARD	Observed data (t2)	-1.74973470237079	-11.2229789431683
maskObs = 1%	LEOPARD	Observed data (t2)	-1.34759461440255	-6.27428466355746
maskObs = 1%	LEOPARD	Observed data (t2)	-3.61485127643064	-9.07471546771365
maskObs = 1%	LEOPARD	Observed data (t2)	-3.25219458227971	-8.23984642028427
maskObs = 1%	LEOPARD	Observed data (t2)	-3.1624252823423	-10.6622777128768
maskObs = 1%	LEOPARD	Observed data (t2)	-3.77065027752754	-8.95798512542774
maskObs = 1%	LEOPARD	Observed data (t2)	-3.31651421144286	-8.4965839762591
maskObs = 1%	LEOPARD	Observed data (t2)	-1.69868145562997	-10.6223687970555
maskObs = 1%	LEOPARD	Observed data (t2)	-2.60624353192357	-6.54249954124827
maskObs = 1%	LEOPARD	Observed data (t2)	-2.53697130018726	-10.820504646089
maskObs = 1%	LEOPARD	Observed data (t2)	-1.6290632056638	-8.06693120491147
maskObs = 1%	LEOPARD	Observed data (t2)	-1.23672647320957	-7.82536083622177
maskObs = 1%	LEOPARD	Observed data (t2)	-2.86658973468769	-8.66561015997644
maskObs = 1%	LEOPARD	Observed data (t2)	-3.64188374862615	-9.14152491190743
maskObs = 1%	LEOPARD	Observed data (t2)	-2.4957821512724	-11.5458756579788
maskObs = 1%	LEOPARD	Observed data (t2)	-2.03128905612014	-8.41932586939429
maskObs = 1%	LEOPARD	Observed data (t2)	-2.54269246295325	-7.40432402268142
maskObs = 1%	LEOPARD	Observed data (t2)	-1.7391600207722	-9.86992317976423
maskObs = 1%	LEOPARD	Observed data (t2)	-1.48071929495408	-7.63343928870773
maskObs = 1%	LEOPARD	Observed data (t2)	-3.32176792103902	-8.62522248293625
maskObs = 1%	LEOPARD	Observed data (t2)	-2.78139570729241	-11.1827844679978
maskObs = 1%	LEOPARD	Observed data (t2)	-2.48690991060637	-7.77116013372685
maskObs = 1%	LEOPARD	Observed data (t2)	-2.62171513395446	-6.83156083352252
maskObs = 1%	LEOPARD	Observed data (t2)	-3.40261007012047	-10.0795157752354
maskObs = 1%	LEOPARD	Observed data (t2)	-1.19536407028573	-6.69298204572228
maskObs = 1%	LEOPARD	Observed data (t2)	-3.23635529930254	-9.89700949488755
maskObs = 1%	LEOPARD	Observed data (t2)	-2.57212892187164	-6.6825536892824
maskObs = 1%	LEOPARD	Observed data (t2)	-1.13848868043513	-7.80522565310299
maskObs = 1%	LEOPARD	Observed data (t2)	-1.11277115337533	-8.06572765486646
maskObs = 1%	LEOPARD	Observed data (t2)	-1.43209116745875	-6.42047484400939
maskObs = 1%	LEOPARD	Observed data (t2)	-3.45870441986361	-8.48006167843693
maskObs = 1%	LEOPARD	Observed data (t2)	-2.04527255405722	-8.51879994127293
maskObs = 1%	LEOPARD	Observed data (t2)	-1.58998549522078	-8.44573745233881
maskObs = 1%	LEOPARD	Observed data (t2)	-1.89380865991344	-10.9136252978617
maskObs = 1%	LEOPARD	Observed data (t2)	-3.66496778898503	-9.49234964762453
maskObs = 1%	LEOPARD	Observed data (t2)	-1.84052521512533	-10.886371095443
maskObs = 1%	LEOPARD	Observed data (t2)	-3.73279049590445	-9.34739293034868
maskObs = 1%	LEOPARD	Observed data (t2)	-1.96064230954314	-7.9771501190554
maskObs = 1%	LEOPARD	Observed data (t2)	-2.47865183106521	-11.4757031427551
maskObs = 1%	LEOPARD	Observed data (t2)	-2.58386703159785	-11.7904145773521
maskObs = 1%	LEOPARD	Observed data (t2)	-1.34261176073156	-9.73499639339024
maskObs = 1%	LEOPARD	Observed data (t2)	-1.08411490998547	-8.10059626914111
maskObs = 1%	LEOPARD	Observed data (t2)	-2.72093924726965	-11.1923231657782
maskObs = 1%	LEOPARD	Observed data (t2)	-3.01433583494573	-7.40591448989817
maskObs = 1%	LEOPARD	Observed data (t2)	-1.09769674493108	-8.94671957459222
maskObs = 1%	LEOPARD	Observed data (t2)	-3.72410323173524	-9.12833258613597
maskObs = 1%	LEOPARD	Observed data (t2)	-1.61029360931476	-6.12150794729645
maskObs = 1%	LEOPARD	Observed data (t2)	-1.81368279662641	-10.0498635302767
maskObs = 1%	LEOPARD	Observed data (t2)	-3.43024826707217	-9.52303336949042
maskObs = 1%	LEOPARD	Observed data (t2)	-3.01885985189726	-10.846752597681
maskObs = 1%	LEOPARD	Observed data (t2)	-1.17543957272941	-6.61688934921922
maskObs = 1%	LEOPARD	Observed data (t2)	-1.41686604832288	-6.93976957986512
maskObs = 1%	LEOPARD	Observed data (t2)	-1.57797043694186	-10.1442476882265
maskObs = 1%	LEOPARD	Observed data (t2)	-1.57710560503829	-6.55273930417702
maskObs = 1%	LEOPARD	Observed data (t2)	-1.87683197061661	-6.02894707880598
maskObs = 1%	LEOPARD	Observed data (t2)	-2.358815918159	-10.5388493645083
maskObs = 1%	LEOPARD	Observed data (t2)	-1.69527883757378	-6.9098851740034
maskObs = 1%	LEOPARD	Observed data (t2)	-3.52205148125015	-9.87281171612042
maskObs = 1%	LEOPARD	Observed data (t2)	-3.0306206785392	-8.17598037535732
maskObs = 1%	LEOPARD	Observed data (t2)	-3.61978213865002	-9.56085106979835
maskObs = 1%	LEOPARD	Observed data (t2)	-3.56755831963545	-9.68677227525493
maskObs = 1%	LEOPARD	Observed data (t2)	-1.61583863618388	-6.99810437144443
maskObs = 1%	LEOPARD	Observed data (t2)	-3.54829911821288	-9.40162915372179
maskObs = 1%	LEOPARD	Observed data (t2)	-3.44030343009495	-9.22135606990568
maskObs = 1%	LEOPARD	Observed data (t2)	-1.70766181239885	-6.22734787171614
maskObs = 1%	LEOPARD	Observed data (t2)	-0.967852402986303	-7.29762261741378
maskObs = 1%	LEOPARD	Observed data (t2)	-1.12097973945617	-8.80043771421484
maskObs = 1%	LEOPARD	Observed data (t2)	-2.62210405209087	-8.57910666471522
maskObs = 1%	LEOPARD	Observed data (t2)	-2.63351877984601	-11.7600102976997
maskObs = 1%	LEOPARD	Observed data (t2)	-3.68886974661738	-10.5006894819417
maskObs = 1%	LEOPARD	Observed data (t2)	-1.20255716675268	-6.93672735594935
maskObs = 1%	LEOPARD	Observed data (t2)	-1.93584209718257	-9.16201089265054
maskObs = 1%	LEOPARD	Observed data (t2)	-1.31700998566181	-7.99539886249107
maskObs = 1%	LEOPARD	Observed data (t2)	-1.02761694997776	-6.68531962719245
maskObs = 1%	LEOPARD	Observed data (t2)	-1.28570695275572	-6.68133807722772
maskObs = 1%	LEOPARD	Observed data (t2)	-2.19359287460786	-8.25788485385686
maskObs = 1%	LEOPARD	Observed data (t2)	-1.63569164411687	-9.77756695302233
maskObs = 1%	LEOPARD	Observed data (t2)	-3.01584127446795	-9.85719207357051
maskObs = 1%	LEOPARD	Imputed data (t2)	-2.776140808245	-8.91317020901548
maskObs = 1%	LEOPARD	Imputed data (t2)	-2.2303689255197	-9.85237109360299
maskObs = 1%	LEOPARD	Imputed data (t2)	-2.5466208465888	-7.07210407113742
maskObs = 1%	LEOPARD	Imputed data (t2)	-2.06284793637233	-9.55424952350899
maskObs = 1%	LEOPARD	Imputed data (t2)	-2.36714306823642	-7.1636546308581
maskObs = 1%	LEOPARD	Imputed data (t2)	-2.32348986622282	-9.73058820221697
maskObs = 1%	LEOPARD	Imputed data (t2)	-1.38855814658072	-5.92462519627859
maskObs = 1%	LEOPARD	Imputed data (t2)	-2.79895922996499	-7.96383342475736
maskObs = 1%	LEOPARD	Imputed data (t2)	-2.95321999231823	-6.94311315506181
maskObs = 1%	LEOPARD	Imputed data (t2)	-3.12396664336126	-10.0630296514986
maskObs = 1%	LEOPARD	Imputed data (t2)	2.66401427648208	9.81611523969322
maskObs = 1%	LEOPARD	Imputed data (t2)	-1.31615999568544	-6.71877345354593
maskObs = 1%	LEOPARD	Imputed data (t2)	-3.05960913946688	-9.00184149187729
maskObs = 1%	LEOPARD	Imputed data (t2)	-2.69687680905438	-9.91258166456713
maskObs = 1%	LEOPARD	Imputed data (t2)	-1.30593810547802	-6.38264556663752
maskObs = 1%	LEOPARD	Imputed data (t2)	-1.64167358202635	-10.0134204271294
maskObs = 1%	LEOPARD	Imputed data (t2)	-1.51403397658663	-6.14616952948731
maskObs = 1%	LEOPARD	Imputed data (t2)	-2.48200708813863	-9.88503233192749
maskObs = 1%	LEOPARD	Imputed data (t2)	-2.16432429853798	-7.88254626774567
maskObs = 1%	LEOPARD	Imputed data (t2)	-2.41593845726218	-7.32853928117116
maskObs = 1%	LEOPARD	Imputed data (t2)	-2.46285814732343	-7.41815601001442
maskObs = 1%	LEOPARD	Imputed data (t2)	-1.66473101604779	-6.2281452524077
maskObs = 1%	LEOPARD	Imputed data (t2)	-3.1810396862397	-9.68694997373818
maskObs = 1%	LEOPARD	Imputed data (t2)	-1.38578146790583	-6.06469981556609
maskObs = 1%	LEOPARD	Imputed data (t2)	-2.12222419048165	-11.1566663104382
maskObs = 1%	LEOPARD	Imputed data (t2)	-2.50366111711725	-7.74901529136169
maskObs = 1%	LEOPARD	Imputed data (t2)	-2.76260752845522	-9.78262613954974
maskObs = 1%	LEOPARD	Imputed data (t2)	-1.82018681761215	-10.8097334259563
maskObs = 1%	LEOPARD	Imputed data (t2)	-2.32141335414462	-7.25788693016108
maskObs = 1%	LEOPARD	Imputed data (t2)	-2.79547643181392	-9.74725633752488
maskObs = 1%	LEOPARD	Imputed data (t2)	-2.65468576123219	-7.02545011527627
maskObs = 1%	LEOPARD	Imputed data (t2)	-2.45092036830965	-7.00327759429151
maskObs = 1%	LEOPARD	Imputed data (t2)	-2.80863281777414	-9.96435073329775
maskObs = 1%	LEOPARD	Imputed data (t2)	-2.68088259536185	-7.99401254316357
maskObs = 1%	LEOPARD	Imputed data (t2)	-2.81536135341266	-7.41336235765569
maskObs = 1%	LEOPARD	Imputed data (t2)	-1.94237352598556	-8.34811373597282
maskObs = 1%	LEOPARD	Imputed data (t2)	-3.23508042674648	-9.99998787582901
maskObs = 1%	LEOPARD	Imputed data (t2)	-2.37870455478099	-9.76381001443142
maskObs = 1%	LEOPARD	Imputed data (t2)	-3.22060599794048	-8.68781088848219
maskObs = 1%	LEOPARD	Imputed data (t2)	-2.86554064492667	-10.2595146874389
maskObs = 1%	LEOPARD	Imputed data (t2)	-1.45011273985397	-6.36946799167627
maskObs = 1%	LEOPARD	Imputed data (t2)	-2.55370619669958	-7.20368268132186
maskObs = 1%	LEOPARD	Imputed data (t2)	-2.73303952495335	-10.2848876185986
maskObs = 1%	LEOPARD	Imputed data (t2)	-1.420921562591	-6.2556466343548
maskObs = 1%	LEOPARD	Imputed data (t2)	-2.47416397999092	-6.43524029827534
maskObs = 1%	LEOPARD	Imputed data (t2)	-1.96601396468969	-11.3682431342287
maskObs = 1%	LEOPARD	Imputed data (t2)	2.40799645331092	9.58439329488388
maskObs = 1%	LEOPARD	Imputed data (t2)	-2.96842299957701	-7.52876801030064
maskObs = 1%	LEOPARD	Imputed data (t2)	-2.89979247739226	-8.03899570308474
maskObs = 1%	LEOPARD	Imputed data (t2)	-2.34347340621395	-9.53102536972501
maskObs = 1%	LEOPARD	Imputed data (t2)	-2.59503769764598	-9.99776122461732
maskObs = 1%	LEOPARD	Imputed data (t2)	-3.36452297008935	-8.56003466185771
maskObs = 1%	LEOPARD	Imputed data (t2)	-2.15241895755956	-7.5081355144251
maskObs = 1%	LEOPARD	Imputed data (t2)	-2.06876942661481	-8.05193822778156
maskObs = 1%	LEOPARD	Imputed data (t2)	-1.64470841171021	-6.37569324518801
maskObs = 1%	LEOPARD	Imputed data (t2)	-2.56404679555562	-11.3051759922629
maskObs = 1%	LEOPARD	Imputed data (t2)	-2.36736311937502	-11.6544126068676
maskObs = 1%	LEOPARD	Imputed data (t2)	-1.4842866255718	-6.25909054455265
maskObs = 1%	LEOPARD	Imputed data (t2)	-3.11273426450737	-8.78747607668794
maskObs = 1%	LEOPARD	Imputed data (t2)	3.74388586163439	7.42501507259395
maskObs = 1%	LEOPARD	Imputed data (t2)	-2.53354473022085	-11.7320502581779
maskObs = 1%	LEOPARD	Imputed data (t2)	-1.18887576109185	-7.16122739424511
maskObs = 1%	LEOPARD	Imputed data (t2)	-3.43764412930429	-9.30317254136109
maskObs = 1%	LEOPARD	Imputed data (t2)	-2.76822352797285	-7.8159857410748
maskObs = 1%	LEOPARD	Imputed data (t2)	-0.969917536804617	-7.31965265258869
maskObs = 1%	LEOPARD	Imputed data (t2)	-3.60826559251861	-8.62578023980165
maskObs = 1%	LEOPARD	Imputed data (t2)	-2.69583912131069	-7.26972198275094
maskObs = 1%	LEOPARD	Imputed data (t2)	-2.29879410275953	-6.42704205846437
maskObs = 1%	LEOPARD	Imputed data (t2)	-3.38421962222941	-10.2702106688528
maskObs = 1%	LEOPARD	Imputed data (t2)	-1.53606331586563	-6.29431526378615
maskObs = 1%	LEOPARD	Imputed data (t2)	-3.3484331606897	-9.69334725405199
maskObs = 1%	LEOPARD	Imputed data (t2)	-2.51747872692125	-7.27798704492051
maskObs = 1%	LEOPARD	Imputed data (t2)	-1.08926855529759	-7.0751050726248
maskObs = 1%	LEOPARD	Imputed data (t2)	-2.76304629715846	-9.73043880383232
maskObs = 1%	LEOPARD	Imputed data (t2)	-2.73337479751348	-10.5798490380885
maskObs = 1%	LEOPARD	Imputed data (t2)	-2.33991462713653	-11.744974613728
maskObs = 1%	LEOPARD	Imputed data (t2)	-2.94733153808184	-10.4471183776113
maskObs = 1%	LEOPARD	Imputed data (t2)	-2.27980338958891	-11.124634217853
maskObs = 1%	LEOPARD	Imputed data (t2)	-1.49176042285442	-6.08034398189676
maskObs = 1%	LEOPARD	Imputed data (t2)	-1.12526280677272	-9.57403240920373
maskObs = 1%	LEOPARD	Imputed data (t2)	-2.11087467607617	-11.3489864895865
maskObs = 1%	LEOPARD	Imputed data (t2)	-2.45742570374991	-9.95359982531499
maskObs = 1%	LEOPARD	Imputed data (t2)	-2.88471609473015	-7.25840351286672
maskObs = 1%	LEOPARD	Imputed data (t2)	-2.61977276868583	-10.2812670179694
maskObs = 1%	LEOPARD	Imputed data (t2)	-1.21801307978865	-6.49907692049942
maskObs = 1%	LEOPARD	Imputed data (t2)	-2.96453282970965	-9.39584823223238
maskObs = 1%	LEOPARD	Imputed data (t2)	-1.87729873801616	-6.4223313728905
maskObs = 1%	LEOPARD	Imputed data (t2)	-2.18776461704095	-9.34028481108554
maskObs = 1%	LEOPARD	Imputed data (t2)	-3.01274049299792	-7.19657065040952
maskObs = 1%	LEOPARD	Imputed data (t2)	-1.42049559525684	-6.31147813708681
maskObs = 1%	LEOPARD	Imputed data (t2)	-1.25846016217143	-7.90863732293843
maskObs = 1%	LEOPARD	Imputed data (t2)	-2.93627259815077	-6.92675769378539
maskObs = 1%	LEOPARD	Imputed data (t2)	-2.43849691443477	-7.36138817538462
maskObs = 1%	LEOPARD	Imputed data (t2)	-2.46931834021135	-9.30926425244627
maskObs = 1%	LEOPARD	Imputed data (t2)	-1.76625884039836	-8.470367729131
maskObs = 1%	LEOPARD	Imputed data (t2)	-2.9314332168834	-8.18413860910007
maskObs = 1%	LEOPARD	Imputed data (t2)	-2.52263343599069	-9.9643624293726
maskObs = 1%	LEOPARD	Imputed data (t2)	-2.03346816983938	-6.8543346598123
maskObs = 1%	LEOPARD	Imputed data (t2)	-2.93895438868444	-9.30314432085639
maskObs = 1%	LEOPARD	Imputed data (t2)	-1.17629302585405	-6.88253578141277
maskObs = 1%	LEOPARD	Imputed data (t2)	-2.17990739350802	-10.7963754348697
maskObs = 1%	LEOPARD	Imputed data (t2)	-2.80448090581085	-7.3654527095506
maskObs = 1%	LEOPARD	Imputed data (t2)	-2.42479898292357	-7.59911179213769
maskObs = 1%	LEOPARD	Imputed data (t2)	-1.02369076511157	-6.981613670671
maskObs = 1%	LEOPARD	Imputed data (t2)	-3.11402257642645	-11.1008722143309
maskObs = 1%	LEOPARD	Imputed data (t2)	-3.04149373070365	-9.72423046773624
maskObs = 1%	LEOPARD	Imputed data (t2)	-1.51002426109728	-6.19687633257896
maskObs = 1%	LEOPARD	Imputed data (t2)	-2.71654232690532	-11.4470492614578
maskObs = 1%	LEOPARD	Imputed data (t2)	-1.30732816151915	-9.63734171707811
maskObs = 1%	LEOPARD	Imputed data (t2)	-1.87635497533987	-7.84590532807744
maskObs = 1%	LEOPARD	Imputed data (t2)	-1.26678029456523	-6.84818942000459
maskObs = 1%	LEOPARD	Imputed data (t2)	-2.60608462429396	-10.317082970948
maskObs = 1%	LEOPARD	Imputed data (t2)	-2.96683248425317	-10.0234661645298
maskObs = 1%	LEOPARD	Imputed data (t2)	-2.02214178593022	-11.1402057096395
maskObs = 1%	LEOPARD	Imputed data (t2)	-3.23509386464807	-9.58228468426822
maskObs = 1%	LEOPARD	Imputed data (t2)	-1.34197503660377	-6.02580828215352
maskObs = 1%	LEOPARD	Imputed data (t2)	-2.43031542546837	-9.88517140852406
maskObs = 1%	LEOPARD	Imputed data (t2)	-2.33697173199606	-9.75943712804433
maskObs = 1%	LEOPARD	Imputed data (t2)	-1.66906307247074	-8.932715756907
maskObs = 1%	LEOPARD	Imputed data (t2)	-1.56939081942316	-6.39840564794807
maskObs = 1%	LEOPARD	Imputed data (t2)	-1.45219748105289	-6.22802043977225
maskObs = 1%	LEOPARD	Imputed data (t2)	-1.0442017486154	-7.06904936998153
maskObs = 1%	LEOPARD	Imputed data (t2)	-1.19249469328653	-7.04920542335978
maskObs = 1%	LEOPARD	Imputed data (t2)	-3.29427605516032	-7.93397730508005
maskObs = 1%	LEOPARD	Imputed data (t2)	-3.04124303896623	-9.87059962897959
maskObs = 1%	LEOPARD	Imputed data (t2)	-2.56052800071142	-7.4237243270231
maskObs = 1%	LEOPARD	Imputed data (t2)	-3.39129588543817	-8.62447179836335
maskObs = 1%	LEOPARD	Imputed data (t2)	-1.34030352239166	-9.65798464483282
maskObs = 1%	LEOPARD	Imputed data (t2)	-1.07646197519248	-6.84441058539078
maskObs = 1%	LEOPARD	Imputed data (t2)	-2.57186181125233	-9.24332020033477
maskObs = 1%	LEOPARD	Imputed data (t2)	-2.76445376601587	-7.16132669082686
maskObs = 1%	LEOPARD	Imputed data (t2)	-2.99791436329764	-10.5564825525784
maskObs = 1%	LEOPARD	Imputed data (t2)	-3.00384872189175	-10.4313544107842
maskObs = 1%	LEOPARD	Imputed data (t2)	-2.67254811408851	-8.01221981408658
maskObs = 1%	LEOPARD	Imputed data (t2)	-2.40218294696464	-11.7927920931482
maskObs = 1%	LEOPARD	Imputed data (t2)	-1.26090661767349	-6.27829978914696
maskObs = 1%	LEOPARD	Imputed data (t2)	-2.14937871454158	-7.45732007605667
maskObs = 1%	LEOPARD	Imputed data (t2)	-2.57092444001574	-7.61571942635819
maskObs = 1%	LEOPARD	Imputed data (t2)	-2.95836992883294	-7.21474386208853
maskObs = 1%	LEOPARD	Imputed data (t2)	-2.98109184033504	-9.02661873773606
maskObs = 1%	LEOPARD	Imputed data (t2)	-2.58885364092505	-7.68024346938393
maskObs = 1%	LEOPARD	Imputed data (t2)	-1.00602214647529	-7.88436024097769
maskObs = 1%	LEOPARD	Imputed data (t2)	-2.41905749698194	-9.34432310208317
maskObs = 1%	LEOPARD	Imputed data (t2)	-1.38273030647748	-10.2042916903477
maskObs = 1%	LEOPARD	Imputed data (t2)	-1.60918399774284	-6.18919173267745
maskObs = 1%	LEOPARD	Imputed data (t2)	-2.27422549820226	-6.58534593171145
maskObs = 1%	LEOPARD	Imputed data (t2)	-3.68093951232986	-9.92207706259381
maskObs = 1%	LEOPARD	Imputed data (t2)	-3.03591303946329	-10.9881152386424
maskObs = 1%	LEOPARD	Imputed data (t2)	-2.64096658156119	-11.0876126228883
maskObs = 1%	LEOPARD	Imputed data (t2)	-2.01976615546257	-6.85641058857624
maskObs = 1%	LEOPARD	Imputed data (t2)	-2.18580443505871	-9.52600253930902
maskObs = 1%	LEOPARD	Imputed data (t2)	-3.41178414255715	-8.28389632617352
maskObs = 1%	LEOPARD	Imputed data (t2)	-1.62395812319358	-6.41018163215496
maskObs = 1%	LEOPARD	Imputed data (t2)	-2.86337140013343	-11.4090689865135
maskObs = 1%	LEOPARD	Imputed data (t2)	-2.87405359033084	-11.047988457285
maskObs = 1%	LEOPARD	Imputed data (t2)	-2.16676002031638	-7.95945602159624
maskObs = 1%	LEOPARD	Imputed data (t2)	-2.01964875949643	-7.67854781523885
maskObs = 1%	LEOPARD	Imputed data (t2)	-1.20076342293794	-9.04389564943746
maskObs = 1%	LEOPARD	Imputed data (t2)	-2.92846529977598	-7.3597809490815
maskObs = 1%	LEOPARD	Imputed data (t2)	-1.23615756461946	-6.28257864446681
maskObs = 1%	LEOPARD	Imputed data (t2)	-2.44556396361388	-7.46684637285019
maskObs = 1%	LEOPARD	Imputed data (t2)	-1.61870676132454	-6.19677684040483
maskObs = 1%	LEOPARD	Imputed data (t2)	-2.9375157183917	-10.0767793899469
maskObs = 1%	LEOPARD	Imputed data (t2)	-1.12075181410725	-6.55622279471656
maskObs = 1%	LEOPARD	Imputed data (t2)	-2.73135135943086	-7.20945814378186
maskObs = 1%	LEOPARD	Imputed data (t2)	-2.69766160237773	-7.21636623274722
maskObs = 1%	LEOPARD	Imputed data (t2)	-2.55220664811028	-7.66661864009167
maskObs = 1%	LEOPARD	Imputed data (t2)	-3.00691986626875	-9.7938746336967
maskObs = 1%	LEOPARD	Imputed data (t2)	-2.64789950105406	-8.10520624376955
maskObs = 1%	LEOPARD	Imputed data (t2)	-2.85600882235796	-11.0890987654197
maskObs = 1%	LEOPARD	Imputed data (t2)	-1.82355996230162	-9.32626769380367
maskObs = 1%	LEOPARD	Imputed data (t2)	-1.12879717236007	-6.28379276525983
maskObs = 1%	LEOPARD	Imputed data (t2)	-1.12944864387262	-6.32312890438164
maskObs = 1%	LEOPARD	Imputed data (t2)	-1.7671920360372	-10.1092660332387
maskObs = 1%	LEOPARD	Imputed data (t2)	-1.57410914913837	-9.83075061411527
maskObs = 1%	LEOPARD	Imputed data (t2)	-2.23109171480145	-7.25646777171973
maskObs = 1%	LEOPARD	Imputed data (t2)	-1.73843015984497	-10.4562963823605
maskObs = 1%	LEOPARD	Imputed data (t2)	-2.22809312822123	-7.24441102535833
maskObs = 1%	LEOPARD	Imputed data (t2)	-1.55517314879194	-6.16407831703954
maskObs = 1%	LEOPARD	Imputed data (t2)	-2.65369674820733	-7.43633922554198
maskObs = 1%	LEOPARD	Imputed data (t2)	-2.33584776451448	-9.49395735644997
maskObs = 1%	LEOPARD	Imputed data (t2)	-2.90670805780711	-10.4248729034864
maskObs = 1%	LEOPARD	Imputed data (t2)	-1.21989269804527	-7.87119494576596
maskObs = 1%	LEOPARD	Imputed data (t2)	-2.83995651465437	-11.2334494434015
maskObs = 1%	LEOPARD	Imputed data (t2)	-2.93819804787587	-6.91786028401232
maskObs = 1%	LEOPARD	Imputed data (t2)	-3.19219102058479	-9.53911536790833
maskObs = 1%	LEOPARD	Imputed data (t2)	-2.33225714062237	-11.0863401018832
maskObs = 1%	LEOPARD	Imputed data (t2)	-2.3995500825903	-8.16012910859234
maskObs = 1%	LEOPARD	Imputed data (t2)	-2.61531582900028	-7.21199764908546
maskObs = 1%	LEOPARD	Imputed data (t2)	-2.30647283281569	-7.20151285073519
maskObs = 1%	LEOPARD	Imputed data (t2)	-1.47483923493517	-6.1387467296449
maskObs = 1%	LEOPARD	Imputed data (t2)	-3.47743353347639	-9.07406516053906
maskObs = 1%	LEOPARD	Imputed data (t2)	-2.71896972093756	-10.2554728476729
maskObs = 1%	LEOPARD	Imputed data (t2)	-3.26325439193381	-7.86178472102483
maskObs = 1%	LEOPARD	Imputed data (t2)	-2.69353335141008	-8.18075364865498
maskObs = 1%	LEOPARD	Imputed data (t2)	-1.42783717705689	-6.35715989526036
maskObs = 1%	LEOPARD	Imputed data (t2)	-1.05868061076391	-8.15128503325155
maskObs = 1%	LEOPARD	Imputed data (t2)	-2.26512790640057	-7.01557791732401
maskObs = 1%	LEOPARD	Imputed data (t2)	-3.23409837133082	-10.8157623684122
maskObs = 1%	LEOPARD	Imputed data (t2)	-2.17534755822958	-8.38259808970108
maskObs = 1%	LEOPARD	Imputed data (t2)	-3.19240325896189	-10.4143646873224
maskObs = 1%	LEOPARD	Imputed data (t2)	-2.87300080907651	-11.0763867787711
maskObs = 1%	LEOPARD	Imputed data (t2)	-1.33518068230296	-9.80230754925921
maskObs = 1%	LEOPARD	Imputed data (t2)	-2.86099184931005	-11.3806152954563
maskObs = 1%	LEOPARD	Imputed data (t2)	-1.98813909146685	-9.37939108856121
maskObs = 1%	LEOPARD	Imputed data (t2)	-2.72188670606728	-9.66608634609639
maskObs = 1%	LEOPARD	Imputed data (t2)	-2.40965381824206	-9.52392685092461
maskObs = 1%	LEOPARD	Imputed data (t2)	-2.5598339734588	-7.88046254789418
maskObs = 1%	LEOPARD	Imputed data (t2)	-2.04187237527044	-9.54466999190953
maskObs = 1%	LEOPARD	Imputed data (t2)	-2.15830726490001	-11.3928954561329
maskObs = 1%	LEOPARD	Imputed data (t2)	-3.67426650354856	-9.64549947868538
maskObs = 1%	LEOPARD	Imputed data (t2)	-2.46403848445933	-9.78700092204242
maskObs = 3%	LEOPARD	Observed data (t1)	2.75801279116065	9.70424918992113
maskObs = 3%	LEOPARD	Observed data (t1)	1.82840250519167	9.06026154615345
maskObs = 3%	LEOPARD	Observed data (t1)	2.77069752144563	7.18793489811833
maskObs = 3%	LEOPARD	Observed data (t1)	1.90605663097836	9.0798473222055
maskObs = 3%	LEOPARD	Observed data (t1)	1.6068363675374	7.60759025292365
maskObs = 3%	LEOPARD	Observed data (t1)	1.98802777377895	9.96525755135439
maskObs = 3%	LEOPARD	Observed data (t1)	3.35590378326767	6.9410014609571
maskObs = 3%	LEOPARD	Observed data (t1)	1.42009153111624	8.8629518429697
maskObs = 3%	LEOPARD	Observed data (t1)	0.99279118433471	7.70646720636292
maskObs = 3%	LEOPARD	Observed data (t1)	-0.467302302929264	9.37347396141448
maskObs = 3%	LEOPARD	Observed data (t1)	1.03430020887441	10.2336845717272
maskObs = 3%	LEOPARD	Observed data (t1)	4.00894788477971	7.91931160939906
maskObs = 3%	LEOPARD	Observed data (t1)	2.68496456237406	7.46801457861076
maskObs = 3%	LEOPARD	Observed data (t1)	2.7150427923867	9.55767883799558
maskObs = 3%	LEOPARD	Observed data (t1)	3.59579643312665	7.43846306075912
maskObs = 3%	LEOPARD	Observed data (t1)	2.68307873268773	9.48152271017696
maskObs = 3%	LEOPARD	Observed data (t1)	3.79614237393323	7.80151280494077
maskObs = 3%	LEOPARD	Observed data (t1)	1.29342672341279	9.97222137603325
maskObs = 3%	LEOPARD	Observed data (t1)	2.43234841144168	7.3854871238037
maskObs = 3%	LEOPARD	Observed data (t1)	1.33610220570618	8.35823397409241
maskObs = 3%	LEOPARD	Observed data (t1)	1.24861152608361	8.70300276135838
maskObs = 3%	LEOPARD	Observed data (t1)	3.27740724424144	6.98859255598862
maskObs = 3%	LEOPARD	Observed data (t1)	-0.358478932538428	9.42154621898875
maskObs = 3%	LEOPARD	Observed data (t1)	4.4167673791392	7.43917727633129
maskObs = 3%	LEOPARD	Observed data (t1)	1.45405147775856	10.7025499258245
maskObs = 3%	LEOPARD	Observed data (t1)	3.33773563221116	8.11400105090631
maskObs = 3%	LEOPARD	Observed data (t1)	1.66519052614243	10.1098101602868
maskObs = 3%	LEOPARD	Observed data (t1)	3.11984666154384	9.80513061251168
maskObs = 3%	LEOPARD	Observed data (t1)	2.25592107226262	7.49714720100278
maskObs = 3%	LEOPARD	Observed data (t1)	1.24462357921543	9.42879242549094
maskObs = 3%	LEOPARD	Observed data (t1)	0.72994417330834	7.83054407592412
maskObs = 3%	LEOPARD	Observed data (t1)	1.98728198646319	7.61762991077323
maskObs = 3%	LEOPARD	Observed data (t1)	0.256687556789702	10.4587840289899
maskObs = 3%	LEOPARD	Observed data (t1)	4.44969926634738	8.2861999085983
maskObs = 3%	LEOPARD	Observed data (t1)	1.03707289782125	7.58261134602125
maskObs = 3%	LEOPARD	Observed data (t1)	4.68327915746587	8.44515584754659
maskObs = 3%	LEOPARD	Observed data (t1)	-0.155002529253591	9.68027034652304
maskObs = 3%	LEOPARD	Observed data (t1)	2.30413717411364	8.94689183323175
maskObs = 3%	LEOPARD	Observed data (t1)	0.602487174945553	8.02145712880985
maskObs = 3%	LEOPARD	Observed data (t1)	1.17990448246422	9.81547786637688
maskObs = 3%	LEOPARD	Observed data (t1)	4.45298837928602	7.68998704040304
maskObs = 3%	LEOPARD	Observed data (t1)	0.761605763803093	8.13777800424669
maskObs = 3%	LEOPARD	Observed data (t1)	0.594265391454093	9.78979985905745
maskObs = 3%	LEOPARD	Observed data (t1)	3.89033961239218	7.00681187469701
maskObs = 3%	LEOPARD	Observed data (t1)	2.57211818930625	7.39329793543228
maskObs = 3%	LEOPARD	Observed data (t1)	1.74014945178553	10.7602972796371
maskObs = 3%	LEOPARD	Observed data (t1)	2.34775769959932	9.56221419265298
maskObs = 3%	LEOPARD	Observed data (t1)	2.24790502209025	7.86306112163654
maskObs = 3%	LEOPARD	Observed data (t1)	1.77206668234497	8.80565570744282
maskObs = 3%	LEOPARD	Observed data (t1)	2.11417680953763	9.3083777862663
maskObs = 3%	LEOPARD	Observed data (t1)	2.10060601018984	10.1906238050878
maskObs = 3%	LEOPARD	Observed data (t1)	1.54118526922738	8.23747585367516
maskObs = 3%	LEOPARD	Observed data (t1)	2.34726476838144	7.41505991328585
maskObs = 3%	LEOPARD	Observed data (t1)	2.52756365431576	7.81873946454368
maskObs = 3%	LEOPARD	Observed data (t1)	3.58563172505421	7.59551745910154
maskObs = 3%	LEOPARD	Observed data (t1)	1.29620954103589	10.7494538283241
maskObs = 3%	LEOPARD	Observed data (t1)	2.08981170671332	10.8322938473777
maskObs = 3%	LEOPARD	Observed data (t1)	4.5009923626606	7.42447942754498
maskObs = 3%	LEOPARD	Observed data (t1)	3.89388991751552	8.80104945984216
maskObs = 3%	LEOPARD	Observed data (t1)	3.84393475370403	7.2947062639722
maskObs = 3%	LEOPARD	Observed data (t1)	1.46501500814601	10.6987341789661
maskObs = 3%	LEOPARD	Observed data (t1)	3.37126673149873	8.26971756698151
maskObs = 3%	LEOPARD	Observed data (t1)	0.29571422667391	8.48952106831963
maskObs = 3%	LEOPARD	Observed data (t1)	3.16716369750411	8.6102425381322
maskObs = 3%	LEOPARD	Observed data (t1)	4.8270930371621	8.01863184324302
maskObs = 3%	LEOPARD	Observed data (t1)	3.15505294530569	8.90824880613059
maskObs = 3%	LEOPARD	Observed data (t1)	1.70582822846852	7.85613894795222
maskObs = 3%	LEOPARD	Observed data (t1)	0.387611675547993	10.5850723419759
maskObs = 3%	LEOPARD	Observed data (t1)	-0.524929230799559	9.20890822681711
maskObs = 3%	LEOPARD	Observed data (t1)	4.34520846710404	7.63078900269659
maskObs = 3%	LEOPARD	Observed data (t1)	1.41246653525016	9.3268813341029
maskObs = 3%	LEOPARD	Observed data (t1)	3.40497519415495	7.69174048120344
maskObs = 3%	LEOPARD	Observed data (t1)	2.8529512890435	7.5319231155259
maskObs = 3%	LEOPARD	Observed data (t1)	1.39448767360499	8.76684070592703
maskObs = 3%	LEOPARD	Observed data (t1)	0.868036186909832	9.60371021251842
maskObs = 3%	LEOPARD	Observed data (t1)	1.6800596139844	10.4997901673673
maskObs = 3%	LEOPARD	Observed data (t1)	0.211564521939258	9.63138969864462
maskObs = 3%	LEOPARD	Observed data (t1)	0.829195431965801	10.1362884794493
maskObs = 3%	LEOPARD	Observed data (t1)	4.03055097729326	7.3484519984288
maskObs = 3%	LEOPARD	Observed data (t1)	4.42242018137044	9.09145502242606
maskObs = 3%	LEOPARD	Observed data (t1)	1.24068585332738	10.2496597599027
maskObs = 3%	LEOPARD	Observed data (t1)	2.14908247584855	9.99048406817275
maskObs = 3%	LEOPARD	Observed data (t1)	1.14805436898076	7.82277546439404
maskObs = 3%	LEOPARD	Observed data (t1)	0.749043870576462	9.04307556666067
maskObs = 3%	LEOPARD	Observed data (t1)	3.50012960357849	8.32629445486045
maskObs = 3%	LEOPARD	Observed data (t1)	0.866752537716874	9.46565076125269
maskObs = 3%	LEOPARD	Observed data (t1)	2.57348620747428	7.3062579211354
maskObs = 3%	LEOPARD	Observed data (t1)	2.3545586371935	8.43377264807416
maskObs = 3%	LEOPARD	Observed data (t1)	1.83069122605788	8.31612196197711
maskObs = 3%	LEOPARD	Observed data (t1)	4.04356244973474	7.32471895772846
maskObs = 3%	LEOPARD	Observed data (t1)	4.08792777493183	8.34083971591325
maskObs = 3%	LEOPARD	Observed data (t1)	0.93963962894672	7.723252508482
maskObs = 3%	LEOPARD	Observed data (t1)	2.47898533316782	7.44562982806076
maskObs = 3%	LEOPARD	Observed data (t1)	2.75002099225909	8.34386291606057
maskObs = 3%	LEOPARD	Observed data (t1)	4.24370247945257	8.5722733870742
maskObs = 3%	LEOPARD	Observed data (t1)	2.0674436550711	8.6270333213211
maskObs = 3%	LEOPARD	Observed data (t1)	1.27990978524871	9.95752032625017
maskObs = 3%	LEOPARD	Observed data (t1)	1.72255682132553	7.19565237960028
maskObs = 3%	LEOPARD	Observed data (t1)	1.228510652092	9.01313913100288
maskObs = 3%	LEOPARD	Observed data (t1)	3.40606318092997	8.25016172305431
maskObs = 3%	LEOPARD	Observed data (t1)	2.54111456765369	9.76616632373612
maskObs = 3%	LEOPARD	Observed data (t1)	1.4268992315192	8.36404610207693
maskObs = 3%	LEOPARD	Observed data (t1)	2.1336998309317	8.71348042641273
maskObs = 3%	LEOPARD	Observed data (t1)	4.40612185500248	8.25238501491912
maskObs = 3%	LEOPARD	Observed data (t1)	0.524411474440168	9.83149623114019
maskObs = 3%	LEOPARD	Observed data (t1)	0.23317693483642	9.60839501570131
maskObs = 3%	LEOPARD	Observed data (t1)	4.38547393236999	7.64867243462415
maskObs = 3%	LEOPARD	Observed data (t1)	1.03751836082454	10.6452558447439
maskObs = 3%	LEOPARD	Observed data (t1)	3.52564342962031	9.65513577339235
maskObs = 3%	LEOPARD	Observed data (t1)	2.86383107531347	9.27155711349553
maskObs = 3%	LEOPARD	Observed data (t1)	3.62202999040826	8.05589647554362
maskObs = 3%	LEOPARD	Observed data (t1)	2.46498334901899	8.54533061871716
maskObs = 3%	LEOPARD	Observed data (t1)	0.00688743423563165	9.00406169375275
maskObs = 3%	LEOPARD	Observed data (t1)	3.27961811762915	10.0486357088272
maskObs = 3%	LEOPARD	Observed data (t1)	0.133307213743629	8.72619537192509
maskObs = 3%	LEOPARD	Observed data (t1)	4.12146449547534	7.60404657281834
maskObs = 3%	LEOPARD	Observed data (t1)	3.09670018570858	9.86437263740465
maskObs = 3%	LEOPARD	Observed data (t1)	1.87167510894757	9.44736936679116
maskObs = 3%	LEOPARD	Observed data (t1)	2.87317437613796	8.85936469828835
maskObs = 3%	LEOPARD	Observed data (t1)	3.68168520243803	7.51107581537665
maskObs = 3%	LEOPARD	Observed data (t1)	4.88409731337377	7.23650742771206
maskObs = 3%	LEOPARD	Observed data (t1)	4.74433384199015	8.29406991761693
maskObs = 3%	LEOPARD	Observed data (t1)	4.27033128560698	7.97900964657293
maskObs = 3%	LEOPARD	Observed data (t1)	0.749642270278059	8.43730465210538
maskObs = 3%	LEOPARD	Observed data (t1)	0.162894431024123	9.72180861562469
maskObs = 3%	LEOPARD	Observed data (t1)	2.21835385512459	7.41126862309958
maskObs = 3%	LEOPARD	Observed data (t1)	0.716091389998802	8.66602878861155
maskObs = 3%	LEOPARD	Observed data (t1)	3.18359425168577	9.32598746114084
maskObs = 3%	LEOPARD	Observed data (t1)	4.9162060868044	8.69605238684034
maskObs = 3%	LEOPARD	Observed data (t1)	2.23277745712369	9.1811913294249
maskObs = 3%	LEOPARD	Observed data (t1)	0.957389157087917	7.70695714054177
maskObs = 3%	LEOPARD	Observed data (t1)	0.307540522424613	10.5155354833741
maskObs = 3%	LEOPARD	Observed data (t1)	-0.022320208131631	9.73053760912252
maskObs = 3%	LEOPARD	Observed data (t1)	2.72081625150933	8.47475748464965
maskObs = 3%	LEOPARD	Observed data (t1)	0.823029160965793	10.5611306862369
maskObs = 3%	LEOPARD	Observed data (t1)	4.20616017637216	7.8043008911862
maskObs = 3%	LEOPARD	Observed data (t1)	1.76860234488927	8.6266530383807
maskObs = 3%	LEOPARD	Observed data (t1)	0.754931052340454	8.19633159126036
maskObs = 3%	LEOPARD	Observed data (t1)	0.799999233385625	8.27220693652967
maskObs = 3%	LEOPARD	Observed data (t1)	2.23669179342026	9.40645119075943
maskObs = 3%	LEOPARD	Observed data (t1)	2.22379365945767	7.48738884710682
maskObs = 3%	LEOPARD	Observed data (t1)	4.63564077868055	8.28283236891427
maskObs = 3%	LEOPARD	Observed data (t1)	1.94217853580468	8.75620355540557
maskObs = 3%	LEOPARD	Observed data (t1)	4.01966150565163	9.53031971908717
maskObs = 3%	LEOPARD	Observed data (t1)	3.52347671781128	6.91010313524319
maskObs = 3%	LEOPARD	Observed data (t1)	3.56561886871393	7.63551153041683
maskObs = 3%	LEOPARD	Observed data (t1)	2.14652583008891	9.61518349944127
maskObs = 3%	LEOPARD	Observed data (t1)	1.64482164681323	9.70285853158988
maskObs = 3%	LEOPARD	Observed data (t1)	1.28310679447412	10.1204640566663
maskObs = 3%	LEOPARD	Observed data (t1)	3.53181091514163	7.31646920751506
maskObs = 3%	LEOPARD	Observed data (t1)	2.32279695501984	9.6711534551362
maskObs = 3%	LEOPARD	Observed data (t1)	4.23886176615469	8.12420849869792
maskObs = 3%	LEOPARD	Observed data (t1)	4.02791007220109	7.94479578974689
maskObs = 3%	LEOPARD	Observed data (t1)	0.87597884014842	10.5994783111355
maskObs = 3%	LEOPARD	Observed data (t1)	2.44608270249359	10.3855877161136
maskObs = 3%	LEOPARD	Observed data (t1)	1.81881857453112	8.11102000560382
maskObs = 3%	LEOPARD	Observed data (t1)	2.45799193013342	7.75700278491037
maskObs = 3%	LEOPARD	Observed data (t1)	4.09956358740325	8.668435366149
maskObs = 3%	LEOPARD	Observed data (t1)	0.474938287760703	8.2088813033306
maskObs = 3%	LEOPARD	Observed data (t1)	4.76534854006437	8.05914756301186
maskObs = 3%	LEOPARD	Observed data (t1)	2.1365105848203	8.1910669483844
maskObs = 3%	LEOPARD	Observed data (t1)	2.73656904566868	7.56950199868503
maskObs = 3%	LEOPARD	Observed data (t1)	1.34512148162329	10.5647128227699
maskObs = 3%	LEOPARD	Observed data (t1)	3.97344921463604	7.4745928428808
maskObs = 3%	LEOPARD	Observed data (t1)	1.41950980233597	7.63407295640181
maskObs = 3%	LEOPARD	Observed data (t1)	0.818777726253754	8.23128135026716
maskObs = 3%	LEOPARD	Observed data (t1)	1.64941597659988	8.85951721765148
maskObs = 3%	LEOPARD	Observed data (t1)	1.05812868835984	9.65147451272982
maskObs = 3%	LEOPARD	Observed data (t1)	1.62377785917458	8.85516455669368
maskObs = 3%	LEOPARD	Observed data (t1)	1.04125592829609	10.0945376398605
maskObs = 3%	LEOPARD	Observed data (t1)	2.20101320679344	9.23426460693481
maskObs = 3%	LEOPARD	Observed data (t1)	2.99797665171714	7.89221994087802
maskObs = 3%	LEOPARD	Observed data (t1)	4.24514856237335	7.18372446770888
maskObs = 3%	LEOPARD	Observed data (t1)	2.45107245256517	10.0619562919006
maskObs = 3%	LEOPARD	Observed data (t1)	4.39505791744801	8.8173021372545
maskObs = 3%	LEOPARD	Observed data (t1)	2.42257295851644	8.06405583374133
maskObs = 3%	LEOPARD	Observed data (t1)	2.1481571040348	10.2505338904106
maskObs = 3%	LEOPARD	Observed data (t1)	2.08465509116415	7.55747167956043
maskObs = 3%	LEOPARD	Observed data (t1)	4.72846529090098	8.37539760833455
maskObs = 3%	LEOPARD	Observed data (t1)	1.58099802745099	7.62748473751521
maskObs = 3%	LEOPARD	Observed data (t1)	1.28149743627342	9.06973782434256
maskObs = 3%	LEOPARD	Observed data (t1)	0.879444117254302	10.0958168688249
maskObs = 3%	LEOPARD	Observed data (t1)	3.60398847354951	9.20854597286099
maskObs = 3%	LEOPARD	Observed data (t1)	1.1511332265549	10.6478381319837
maskObs = 3%	LEOPARD	Observed data (t1)	0.683965113558228	8.14090455268242
maskObs = 3%	LEOPARD	Observed data (t1)	-0.129290355229103	8.65161212733348
maskObs = 3%	LEOPARD	Observed data (t1)	0.335310330558117	10.562922599437
maskObs = 3%	LEOPARD	Observed data (t1)	4.44721788789583	8.81456646557435
maskObs = 3%	LEOPARD	Observed data (t1)	1.06111635369471	7.8021031199261
maskObs = 3%	LEOPARD	Observed data (t1)	2.64493507082825	8.16847309988944
maskObs = 3%	LEOPARD	Observed data (t1)	4.13373344017387	7.70949132736139
maskObs = 3%	LEOPARD	Observed data (t1)	1.22897644647159	9.03874927679141
maskObs = 3%	LEOPARD	Observed data (t1)	0.067093442886031	9.6973159512564
maskObs = 3%	LEOPARD	Observed data (t1)	2.74611282298373	8.26258329562241
maskObs = 3%	LEOPARD	Observed data (t1)	1.40878718563009	9.06632506163133
maskObs = 3%	LEOPARD	Observed data (t1)	2.5474099019213	7.80533283230617
maskObs = 3%	LEOPARD	Observed data (t1)	3.88487506887521	8.58000039487767
maskObs = 3%	LEOPARD	Observed data (t1)	2.93590242981003	7.98032031788768
maskObs = 3%	LEOPARD	Observed data (t1)	1.1191882999261	9.67173228740213
maskObs = 3%	LEOPARD	Observed data (t1)	3.80952534112987	8.57701141964481
maskObs = 3%	LEOPARD	Observed data (t1)	1.2386125850448	10.1572885586054
maskObs = 3%	LEOPARD	Observed data (t1)	1.2023806041413	10.4158568219459
maskObs = 3%	LEOPARD	Observed data (t1)	2.87177311637177	10.2784620733815
maskObs = 3%	LEOPARD	Observed data (t1)	1.51011095237073	10.6522170472262
maskObs = 3%	LEOPARD	Observed data (t1)	3.73814087535969	9.14477678102455
maskObs = 3%	LEOPARD	Observed data (t1)	0.807362366211038	9.79507114198309
maskObs = 3%	LEOPARD	Observed data (t1)	2.07391726671801	8.20289171726038
maskObs = 3%	LEOPARD	Observed data (t1)	1.31712292775614	8.85970822776487
maskObs = 3%	LEOPARD	Observed data (t1)	3.79630555827359	8.60526060228414
maskObs = 3%	LEOPARD	Observed data (t1)	2.65235262081491	9.81747788077878
maskObs = 3%	LEOPARD	Observed data (t1)	0.852716981240533	8.95038132694449
maskObs = 3%	LEOPARD	Observed data (t1)	2.06888046665505	9.80180178713262
maskObs = 3%	LEOPARD	Observed data (t2)	-1.23930753209272	-9.64681019300663
maskObs = 3%	LEOPARD	Observed data (t2)	-1.05578208701533	-7.82222598221064
maskObs = 3%	LEOPARD	Observed data (t2)	-3.78977744320955	-9.46531785844225
maskObs = 3%	LEOPARD	Observed data (t2)	-3.2360274996225	-9.76895071727864
maskObs = 3%	LEOPARD	Observed data (t2)	-1.37961157132459	-6.11079057668714
maskObs = 3%	LEOPARD	Observed data (t2)	-3.19474964741051	-9.2496912180842
maskObs = 3%	LEOPARD	Observed data (t2)	-1.70737070956092	-7.3111399671757
maskObs = 3%	LEOPARD	Observed data (t2)	-3.73261314974248	-8.80495020235795
maskObs = 3%	LEOPARD	Observed data (t2)	-3.67053829989181	-8.78593421758235
maskObs = 3%	LEOPARD	Observed data (t2)	-1.31031176697196	-8.15002867024735
maskObs = 3%	LEOPARD	Observed data (t2)	-2.35719815192076	-11.6135000587138
maskObs = 3%	LEOPARD	Observed data (t2)	-1.09269684372807	-7.8971624823023
maskObs = 3%	LEOPARD	Observed data (t2)	-1.28689000504696	-6.1111150780031
maskObs = 3%	LEOPARD	Observed data (t2)	-2.59706134617017	-6.79563319911987
maskObs = 3%	LEOPARD	Observed data (t2)	-2.33456392694654	-6.34783726463018
maskObs = 3%	LEOPARD	Observed data (t2)	-3.19977640800782	-7.50296554257703
maskObs = 3%	LEOPARD	Observed data (t2)	-2.12015638106839	-8.75598307820683
maskObs = 3%	LEOPARD	Observed data (t2)	-3.68175165175622	-8.9988456060081
maskObs = 3%	LEOPARD	Observed data (t2)	-1.92626143622246	-6.73323317454696
maskObs = 3%	LEOPARD	Observed data (t2)	-1.25552404490857	-6.88020969495613
maskObs = 3%	LEOPARD	Observed data (t2)	-0.958446812603613	-7.1461355956949
maskObs = 3%	LEOPARD	Observed data (t2)	-1.07209870432708	-7.2774978106772
maskObs = 3%	LEOPARD	Observed data (t2)	-2.90356787153115	-11.5893915367621
maskObs = 3%	LEOPARD	Observed data (t2)	-1.23239631364005	-7.85804390618478
maskObs = 3%	LEOPARD	Observed data (t2)	-1.60504755010896	-10.6557146249303
maskObs = 3%	LEOPARD	Observed data (t2)	-1.23583378047327	-7.95611857594057
maskObs = 3%	LEOPARD	Observed data (t2)	-2.94652071791808	-8.74494840160827
maskObs = 3%	LEOPARD	Observed data (t2)	-2.75031847075487	-9.47156765766332
maskObs = 3%	LEOPARD	Observed data (t2)	-1.20360267637587	-6.58371264125058
maskObs = 3%	LEOPARD	Observed data (t2)	-2.70807711446966	-9.35469921707406
maskObs = 3%	LEOPARD	Observed data (t2)	-2.43432855633923	-8.81985514829944
maskObs = 3%	LEOPARD	Observed data (t2)	-3.56185981369628	-9.19509812512856
maskObs = 3%	LEOPARD	Observed data (t2)	-2.61695432607713	-10.0417203447786
maskObs = 3%	LEOPARD	Observed data (t2)	-1.9599192546852	-11.180314547105
maskObs = 3%	LEOPARD	Observed data (t2)	-2.22970619684262	-9.80018928836502
maskObs = 3%	LEOPARD	Observed data (t2)	-1.76895214333218	-6.21533615281298
maskObs = 3%	LEOPARD	Observed data (t2)	-1.67318180434366	-10.4917194804734
maskObs = 3%	LEOPARD	Observed data (t2)	-1.21485436895913	-6.95344991965552
maskObs = 3%	LEOPARD	Observed data (t2)	-2.95004260464427	-11.5406654797263
maskObs = 3%	LEOPARD	Observed data (t2)	-3.76183467509033	-9.02108942837231
maskObs = 3%	LEOPARD	Observed data (t2)	-2.01998666569843	-11.1014189254292
maskObs = 3%	LEOPARD	Observed data (t2)	-3.76417037403967	-9.01180969895166
maskObs = 3%	LEOPARD	Observed data (t2)	-3.64775840244098	-9.29966138849248
maskObs = 3%	LEOPARD	Observed data (t2)	-3.82181386383498	-9.97651461385749
maskObs = 3%	LEOPARD	Observed data (t2)	-2.68675465931257	-6.76654563271112
maskObs = 3%	LEOPARD	Observed data (t2)	-2.06430928520611	-7.64422132275353
maskObs = 3%	LEOPARD	Observed data (t2)	-1.92643296651916	-6.0665006447383
maskObs = 3%	LEOPARD	Observed data (t2)	-3.18698263990905	-10.8250534944554
maskObs = 3%	LEOPARD	Observed data (t2)	-1.71681808855783	-9.73790764460739
maskObs = 3%	LEOPARD	Observed data (t2)	-1.4594749684561	-6.16044099151028
maskObs = 3%	LEOPARD	Observed data (t2)	-0.941437920183539	-7.99600530418489
maskObs = 3%	LEOPARD	Observed data (t2)	-1.98470960301374	-9.70261121500663
maskObs = 3%	LEOPARD	Observed data (t2)	-1.39395920007082	-6.33369455272978
maskObs = 3%	LEOPARD	Observed data (t2)	-2.3834531909944	-10.1068459177167
maskObs = 3%	LEOPARD	Observed data (t2)	-1.16331618482477	-8.9607329787504
maskObs = 3%	LEOPARD	Observed data (t2)	-3.64669651395374	-9.55808910881083
maskObs = 3%	LEOPARD	Observed data (t2)	-1.82965966984287	-11.3778406610211
maskObs = 3%	LEOPARD	Observed data (t2)	-1.43295127940385	-6.39209530145761
maskObs = 3%	LEOPARD	Observed data (t2)	-2.03368449659056	-11.3339999535167
maskObs = 3%	LEOPARD	Observed data (t2)	-2.92483841180251	-8.51189958894801
maskObs = 3%	LEOPARD	Observed data (t2)	-2.37234970172754	-6.51301655908053
maskObs = 3%	LEOPARD	Observed data (t2)	-2.22074829512422	-6.82457848060747
maskObs = 3%	LEOPARD	Observed data (t2)	-2.70653258383988	-9.22449250088473
maskObs = 3%	LEOPARD	Observed data (t2)	-1.85824542408766	-6.22083979050622
maskObs = 3%	LEOPARD	Observed data (t2)	-1.09693207179846	-9.25589604649758
maskObs = 3%	LEOPARD	Observed data (t2)	-1.52300523111321	-9.74927199406208
maskObs = 3%	LEOPARD	Observed data (t2)	-1.15800792932641	-7.63209021469639
maskObs = 3%	LEOPARD	Observed data (t2)	-2.43231614055077	-10.7046597181156
maskObs = 3%	LEOPARD	Observed data (t2)	-1.1545636841833	-8.25583442758243
maskObs = 3%	LEOPARD	Observed data (t2)	-3.62437422157328	-9.77928679269312
maskObs = 3%	LEOPARD	Observed data (t2)	-3.42793108319851	-9.39360805890294
maskObs = 3%	LEOPARD	Observed data (t2)	-2.31144289876089	-8.4504286263401
maskObs = 3%	LEOPARD	Observed data (t2)	-1.07157019238722	-6.61726052778692
maskObs = 3%	LEOPARD	Observed data (t2)	-1.86806852804139	-6.19476584859772
maskObs = 3%	LEOPARD	Observed data (t2)	-1.24028438202324	-9.70217539219338
maskObs = 3%	LEOPARD	Observed data (t2)	-2.68850038739596	-7.01511519922811
maskObs = 3%	LEOPARD	Observed data (t2)	-1.02374700489748	-8.87869366342049
maskObs = 3%	LEOPARD	Observed data (t2)	-2.60219704762284	-11.669520134612
maskObs = 3%	LEOPARD	Observed data (t2)	-2.07334802449398	-8.74786721654151
maskObs = 3%	LEOPARD	Observed data (t2)	-1.17629868911507	-7.66432907510192
maskObs = 3%	LEOPARD	Observed data (t2)	-2.27964973933714	-9.59074168346324
maskObs = 3%	LEOPARD	Observed data (t2)	-1.34930458852401	-6.33443157289249
maskObs = 3%	LEOPARD	Observed data (t2)	-3.00923192910457	-7.42449628880888
maskObs = 3%	LEOPARD	Observed data (t2)	-3.71495756468285	-9.42205039032002
maskObs = 3%	LEOPARD	Observed data (t2)	-1.83204457200675	-5.96965285059142
maskObs = 3%	LEOPARD	Observed data (t2)	-1.26608596440339	-8.02057075703569
maskObs = 3%	LEOPARD	Observed data (t2)	-1.32167140625544	-6.15517186150108
maskObs = 3%	LEOPARD	Observed data (t2)	-1.801822463591	-6.22000875727622
maskObs = 3%	LEOPARD	Observed data (t2)	-2.43514448512459	-10.2230366702305
maskObs = 3%	LEOPARD	Observed data (t2)	-1.53341180078743	-6.56077392780155
maskObs = 3%	LEOPARD	Observed data (t2)	-0.967662609251363	-8.76788618522504
maskObs = 3%	LEOPARD	Observed data (t2)	-2.06221784349222	-11.0962554184397
maskObs = 3%	LEOPARD	Observed data (t2)	-2.75676030034032	-7.28468039819554
maskObs = 3%	LEOPARD	Observed data (t2)	-3.39534340115076	-9.48854081588164
maskObs = 3%	LEOPARD	Observed data (t2)	-2.37649101630476	-7.98758886148146
maskObs = 3%	LEOPARD	Observed data (t2)	-1.85753993439678	-6.68063641184821
maskObs = 3%	LEOPARD	Observed data (t2)	-1.58638296128639	-9.41712815664971
maskObs = 3%	LEOPARD	Observed data (t2)	-1.30164401268992	-8.16735683274985
maskObs = 3%	LEOPARD	Observed data (t2)	-1.34150403026814	-7.49760355580254
maskObs = 3%	LEOPARD	Observed data (t2)	-3.35537638666903	-9.35324968156913
maskObs = 3%	LEOPARD	Observed data (t2)	-2.60203836184551	-11.5941127224061
maskObs = 3%	LEOPARD	Observed data (t2)	-2.03674425990053	-6.78971287332346
maskObs = 3%	LEOPARD	Observed data (t2)	-3.66616555974648	-9.03575763885401
maskObs = 3%	LEOPARD	Observed data (t2)	-3.27418111412209	-8.2755409543578
maskObs = 3%	LEOPARD	Observed data (t2)	-3.16857322007546	-8.84799424628664
maskObs = 3%	LEOPARD	Observed data (t2)	-1.00678146719128	-7.43162081291411
maskObs = 3%	LEOPARD	Observed data (t2)	-3.54533317124856	-9.6785651047651
maskObs = 3%	LEOPARD	Observed data (t2)	-1.54405692231048	-9.99594399734151
maskObs = 3%	LEOPARD	Observed data (t2)	-2.87970301187749	-10.2350634223786
maskObs = 3%	LEOPARD	Observed data (t2)	-1.84703477863016	-8.51648785928322
maskObs = 3%	LEOPARD	Observed data (t2)	-2.25393204690616	-11.2326640334639
maskObs = 3%	LEOPARD	Observed data (t2)	-3.13812568776823	-8.65080340767295
maskObs = 3%	LEOPARD	Observed data (t2)	-2.92717650629877	-10.7429325814639
maskObs = 3%	LEOPARD	Observed data (t2)	-2.83573554028041	-11.659537179916
maskObs = 3%	LEOPARD	Observed data (t2)	-3.11615736329024	-10.5550194737807
maskObs = 3%	LEOPARD	Observed data (t2)	-3.09414134826253	-7.7102568354454
maskObs = 3%	LEOPARD	Observed data (t2)	-1.34234833367681	-9.58997630075886
maskObs = 3%	LEOPARD	Observed data (t2)	-3.4482002374	-10.6640587066911
maskObs = 3%	LEOPARD	Observed data (t2)	-1.18317006859678	-6.90983260783113
maskObs = 3%	LEOPARD	Observed data (t2)	-2.70086064890662	-9.6550133207893
maskObs = 3%	LEOPARD	Observed data (t2)	-1.23526438029986	-6.59305685266434
maskObs = 3%	LEOPARD	Observed data (t2)	-2.72254605961059	-11.7141750366328
maskObs = 3%	LEOPARD	Observed data (t2)	-1.20312417973301	-6.78173156360406
maskObs = 3%	LEOPARD	Observed data (t2)	-2.7081796494397	-7.98713273692403
maskObs = 3%	LEOPARD	Observed data (t2)	-3.13154764613958	-11.375529433771
maskObs = 3%	LEOPARD	Observed data (t2)	-2.31710498122865	-6.46655683077816
maskObs = 3%	LEOPARD	Observed data (t2)	-2.47477440813765	-9.64132590895017
maskObs = 3%	LEOPARD	Observed data (t2)	-1.72169309232616	-6.54471075605722
maskObs = 3%	LEOPARD	Observed data (t2)	-0.850602246044723	-8.53440084751312
maskObs = 3%	LEOPARD	Observed data (t2)	-3.36994883213874	-10.4964526459389
maskObs = 3%	LEOPARD	Observed data (t2)	-1.32567164711219	-6.90345180647534
maskObs = 3%	LEOPARD	Observed data (t2)	-3.04849729375687	-9.32856927751904
maskObs = 3%	LEOPARD	Observed data (t2)	-1.76817001574517	-10.6135338561747
maskObs = 3%	LEOPARD	Observed data (t2)	-2.68820319798472	-10.0681873189779
maskObs = 3%	LEOPARD	Observed data (t2)	-1.74973470237079	-11.2229789431683
maskObs = 3%	LEOPARD	Observed data (t2)	-1.34759461440255	-6.27428466355746
maskObs = 3%	LEOPARD	Observed data (t2)	-3.61485127643064	-9.07471546771365
maskObs = 3%	LEOPARD	Observed data (t2)	-3.25219458227971	-8.23984642028427
maskObs = 3%	LEOPARD	Observed data (t2)	-3.1624252823423	-10.6622777128768
maskObs = 3%	LEOPARD	Observed data (t2)	-3.77065027752754	-8.95798512542774
maskObs = 3%	LEOPARD	Observed data (t2)	-3.31651421144286	-8.4965839762591
maskObs = 3%	LEOPARD	Observed data (t2)	-1.69868145562997	-10.6223687970555
maskObs = 3%	LEOPARD	Observed data (t2)	-2.60624353192357	-6.54249954124827
maskObs = 3%	LEOPARD	Observed data (t2)	-2.53697130018726	-10.820504646089
maskObs = 3%	LEOPARD	Observed data (t2)	-1.6290632056638	-8.06693120491147
maskObs = 3%	LEOPARD	Observed data (t2)	-1.23672647320957	-7.82536083622177
maskObs = 3%	LEOPARD	Observed data (t2)	-2.86658973468769	-8.66561015997644
maskObs = 3%	LEOPARD	Observed data (t2)	-3.64188374862615	-9.14152491190743
maskObs = 3%	LEOPARD	Observed data (t2)	-2.4957821512724	-11.5458756579788
maskObs = 3%	LEOPARD	Observed data (t2)	-2.03128905612014	-8.41932586939429
maskObs = 3%	LEOPARD	Observed data (t2)	-2.54269246295325	-7.40432402268142
maskObs = 3%	LEOPARD	Observed data (t2)	-1.7391600207722	-9.86992317976423
maskObs = 3%	LEOPARD	Observed data (t2)	-1.48071929495408	-7.63343928870773
maskObs = 3%	LEOPARD	Observed data (t2)	-3.32176792103902	-8.62522248293625
maskObs = 3%	LEOPARD	Observed data (t2)	-2.78139570729241	-11.1827844679978
maskObs = 3%	LEOPARD	Observed data (t2)	-2.48690991060637	-7.77116013372685
maskObs = 3%	LEOPARD	Observed data (t2)	-2.62171513395446	-6.83156083352252
maskObs = 3%	LEOPARD	Observed data (t2)	-3.40261007012047	-10.0795157752354
maskObs = 3%	LEOPARD	Observed data (t2)	-1.19536407028573	-6.69298204572228
maskObs = 3%	LEOPARD	Observed data (t2)	-3.23635529930254	-9.89700949488755
maskObs = 3%	LEOPARD	Observed data (t2)	-2.57212892187164	-6.6825536892824
maskObs = 3%	LEOPARD	Observed data (t2)	-1.13848868043513	-7.80522565310299
maskObs = 3%	LEOPARD	Observed data (t2)	-1.11277115337533	-8.06572765486646
maskObs = 3%	LEOPARD	Observed data (t2)	-1.43209116745875	-6.42047484400939
maskObs = 3%	LEOPARD	Observed data (t2)	-3.45870441986361	-8.48006167843693
maskObs = 3%	LEOPARD	Observed data (t2)	-2.04527255405722	-8.51879994127293
maskObs = 3%	LEOPARD	Observed data (t2)	-1.58998549522078	-8.44573745233881
maskObs = 3%	LEOPARD	Observed data (t2)	-1.89380865991344	-10.9136252978617
maskObs = 3%	LEOPARD	Observed data (t2)	-3.66496778898503	-9.49234964762453
maskObs = 3%	LEOPARD	Observed data (t2)	-1.84052521512533	-10.886371095443
maskObs = 3%	LEOPARD	Observed data (t2)	-3.73279049590445	-9.34739293034868
maskObs = 3%	LEOPARD	Observed data (t2)	-1.96064230954314	-7.9771501190554
maskObs = 3%	LEOPARD	Observed data (t2)	-2.47865183106521	-11.4757031427551
maskObs = 3%	LEOPARD	Observed data (t2)	-2.58386703159785	-11.7904145773521
maskObs = 3%	LEOPARD	Observed data (t2)	-1.34261176073156	-9.73499639339024
maskObs = 3%	LEOPARD	Observed data (t2)	-1.08411490998547	-8.10059626914111
maskObs = 3%	LEOPARD	Observed data (t2)	-2.72093924726965	-11.1923231657782
maskObs = 3%	LEOPARD	Observed data (t2)	-3.01433583494573	-7.40591448989817
maskObs = 3%	LEOPARD	Observed data (t2)	-1.09769674493108	-8.94671957459222
maskObs = 3%	LEOPARD	Observed data (t2)	-3.72410323173524	-9.12833258613597
maskObs = 3%	LEOPARD	Observed data (t2)	-1.61029360931476	-6.12150794729645
maskObs = 3%	LEOPARD	Observed data (t2)	-1.81368279662641	-10.0498635302767
maskObs = 3%	LEOPARD	Observed data (t2)	-3.43024826707217	-9.52303336949042
maskObs = 3%	LEOPARD	Observed data (t2)	-3.01885985189726	-10.846752597681
maskObs = 3%	LEOPARD	Observed data (t2)	-1.17543957272941	-6.61688934921922
maskObs = 3%	LEOPARD	Observed data (t2)	-1.41686604832288	-6.93976957986512
maskObs = 3%	LEOPARD	Observed data (t2)	-1.57797043694186	-10.1442476882265
maskObs = 3%	LEOPARD	Observed data (t2)	-1.57710560503829	-6.55273930417702
maskObs = 3%	LEOPARD	Observed data (t2)	-1.87683197061661	-6.02894707880598
maskObs = 3%	LEOPARD	Observed data (t2)	-2.358815918159	-10.5388493645083
maskObs = 3%	LEOPARD	Observed data (t2)	-1.69527883757378	-6.9098851740034
maskObs = 3%	LEOPARD	Observed data (t2)	-3.52205148125015	-9.87281171612042
maskObs = 3%	LEOPARD	Observed data (t2)	-3.0306206785392	-8.17598037535732
maskObs = 3%	LEOPARD	Observed data (t2)	-3.61978213865002	-9.56085106979835
maskObs = 3%	LEOPARD	Observed data (t2)	-3.56755831963545	-9.68677227525493
maskObs = 3%	LEOPARD	Observed data (t2)	-1.61583863618388	-6.99810437144443
maskObs = 3%	LEOPARD	Observed data (t2)	-3.54829911821288	-9.40162915372179
maskObs = 3%	LEOPARD	Observed data (t2)	-3.44030343009495	-9.22135606990568
maskObs = 3%	LEOPARD	Observed data (t2)	-1.70766181239885	-6.22734787171614
maskObs = 3%	LEOPARD	Observed data (t2)	-0.967852402986303	-7.29762261741378
maskObs = 3%	LEOPARD	Observed data (t2)	-1.12097973945617	-8.80043771421484
maskObs = 3%	LEOPARD	Observed data (t2)	-2.62210405209087	-8.57910666471522
maskObs = 3%	LEOPARD	Observed data (t2)	-2.63351877984601	-11.7600102976997
maskObs = 3%	LEOPARD	Observed data (t2)	-3.68886974661738	-10.5006894819417
maskObs = 3%	LEOPARD	Observed data (t2)	-1.20255716675268	-6.93672735594935
maskObs = 3%	LEOPARD	Observed data (t2)	-1.93584209718257	-9.16201089265054
maskObs = 3%	LEOPARD	Observed data (t2)	-1.31700998566181	-7.99539886249107
maskObs = 3%	LEOPARD	Observed data (t2)	-1.02761694997776	-6.68531962719245
maskObs = 3%	LEOPARD	Observed data (t2)	-1.28570695275572	-6.68133807722772
maskObs = 3%	LEOPARD	Observed data (t2)	-2.19359287460786	-8.25788485385686
maskObs = 3%	LEOPARD	Observed data (t2)	-1.63569164411687	-9.77756695302233
maskObs = 3%	LEOPARD	Observed data (t2)	-3.01584127446795	-9.85719207357051
maskObs = 3%	LEOPARD	Imputed data (t2)	-2.99482626836431	-7.13590935971149
maskObs = 3%	LEOPARD	Imputed data (t2)	-2.77675282482969	-10.3412889333311
maskObs = 3%	LEOPARD	Imputed data (t2)	-1.90588522288721	-5.98373822801795
maskObs = 3%	LEOPARD	Imputed data (t2)	-2.97500143848394	-10.1058665878833
maskObs = 3%	LEOPARD	Imputed data (t2)	-3.69702526503007	-9.76183359312717
maskObs = 3%	LEOPARD	Imputed data (t2)	-3.41559969214205	-8.79651424820189
maskObs = 3%	LEOPARD	Imputed data (t2)	-1.68498803230527	-6.95890750819143
maskObs = 3%	LEOPARD	Imputed data (t2)	-3.58465014935018	-9.06436953451311
maskObs = 3%	LEOPARD	Imputed data (t2)	-1.46401139081349	-6.69323192423271
maskObs = 3%	LEOPARD	Imputed data (t2)	-3.34891231299372	-8.34065290417833
maskObs = 3%	LEOPARD	Imputed data (t2)	-2.70359962280703	-11.5368409693083
maskObs = 3%	LEOPARD	Imputed data (t2)	-1.37999126700234	-6.35339138314624
maskObs = 3%	LEOPARD	Imputed data (t2)	-3.63952646459553	-9.8208605214922
maskObs = 3%	LEOPARD	Imputed data (t2)	-2.20743441738504	-10.8607336950487
maskObs = 3%	LEOPARD	Imputed data (t2)	-2.09088622081764	-6.16296389992232
maskObs = 3%	LEOPARD	Imputed data (t2)	-3.57466332853134	-9.45582110985334
maskObs = 3%	LEOPARD	Imputed data (t2)	-1.8922802397414	-6.21093730842074
maskObs = 3%	LEOPARD	Imputed data (t2)	-2.97549938445104	-10.3965575406546
maskObs = 3%	LEOPARD	Imputed data (t2)	-1.70779167745283	-6.17217756288132
maskObs = 3%	LEOPARD	Imputed data (t2)	-3.04546884929214	-9.70750840287212
maskObs = 3%	LEOPARD	Imputed data (t2)	-1.09165340485519	-8.37424215947124
maskObs = 3%	LEOPARD	Imputed data (t2)	-1.58200302627874	-6.35198900939388
maskObs = 3%	LEOPARD	Imputed data (t2)	-3.64607789940054	-9.3587163019854
maskObs = 3%	LEOPARD	Imputed data (t2)	-1.90524363429357	-6.09138403197796
maskObs = 3%	LEOPARD	Imputed data (t2)	-2.18159745019409	-11.5302375709732
maskObs = 3%	LEOPARD	Imputed data (t2)	-1.97442785040081	-6.21244313992094
maskObs = 3%	LEOPARD	Imputed data (t2)	-2.35541574465342	-11.5050484468835
maskObs = 3%	LEOPARD	Imputed data (t2)	-2.1635778782773	-10.8958243266777
maskObs = 3%	LEOPARD	Imputed data (t2)	-3.69873050922909	-9.20842246838894
maskObs = 3%	LEOPARD	Imputed data (t2)	-3.54415353794883	-10.1977059496248
maskObs = 3%	LEOPARD	Imputed data (t2)	-3.04725702186793	-8.72068317126611
maskObs = 3%	LEOPARD	Imputed data (t2)	-1.69456572926027	-6.26406734292928
maskObs = 3%	LEOPARD	Imputed data (t2)	-3.34888933767946	-10.7803387888742
maskObs = 3%	LEOPARD	Imputed data (t2)	-1.27468773702279	-7.91909979944594
maskObs = 3%	LEOPARD	Imputed data (t2)	-2.07240989108971	-6.3863628879165
maskObs = 3%	LEOPARD	Imputed data (t2)	-1.53588375701289	-6.13465366308049
maskObs = 3%	LEOPARD	Imputed data (t2)	-3.30240745716944	-8.35384384090922
maskObs = 3%	LEOPARD	Imputed data (t2)	-3.30745335920455	-8.25034384809854
maskObs = 3%	LEOPARD	Imputed data (t2)	-2.94122651332009	-8.20507701315462
maskObs = 3%	LEOPARD	Imputed data (t2)	-3.15533529695959	-10.3902399325564
maskObs = 3%	LEOPARD	Imputed data (t2)	-1.88148676525254	-6.17676516868857
maskObs = 3%	LEOPARD	Imputed data (t2)	-2.47235617527116	-7.56153536268448
maskObs = 3%	LEOPARD	Imputed data (t2)	-2.54058606259721	-10.0515768301876
maskObs = 3%	LEOPARD	Imputed data (t2)	-2.14403212935698	-6.11945346690961
maskObs = 3%	LEOPARD	Imputed data (t2)	-1.56902158138694	-8.61105663437409
maskObs = 3%	LEOPARD	Imputed data (t2)	-2.80630556472631	-11.1515482070643
maskObs = 3%	LEOPARD	Imputed data (t2)	-2.35913031466325	-10.3420077993167
maskObs = 3%	LEOPARD	Imputed data (t2)	-3.58092913850037	-9.84378873463829
maskObs = 3%	LEOPARD	Imputed data (t2)	-2.92729367170387	-7.02519087450684
maskObs = 3%	LEOPARD	Imputed data (t2)	-3.67730421990541	-10.0123626887064
maskObs = 3%	LEOPARD	Imputed data (t2)	-2.6608414297182	-10.172537139514
maskObs = 3%	LEOPARD	Imputed data (t2)	-3.21286789120538	-10.6032774194478
maskObs = 3%	LEOPARD	Imputed data (t2)	-1.76741845428893	-6.23565944512725
maskObs = 3%	LEOPARD	Imputed data (t2)	-3.25002403920501	-9.70799568415339
maskObs = 3%	LEOPARD	Imputed data (t2)	-1.84295647431147	-6.32515946802374
maskObs = 3%	LEOPARD	Imputed data (t2)	-2.60101207194219	-10.9117567980006
maskObs = 3%	LEOPARD	Imputed data (t2)	-2.24072878066749	-11.2856120242841
maskObs = 3%	LEOPARD	Imputed data (t2)	-1.72418981572294	-6.16499153998254
maskObs = 3%	LEOPARD	Imputed data (t2)	-2.0716917022527	-11.6462743001383
maskObs = 3%	LEOPARD	Imputed data (t2)	-1.64369134356981	-6.16549725206184
maskObs = 3%	LEOPARD	Imputed data (t2)	-2.01222005678253	-11.0149568567061
maskObs = 3%	LEOPARD	Imputed data (t2)	-1.182539212293	-7.12067636824631
maskObs = 3%	LEOPARD	Imputed data (t2)	-3.18170595532384	-7.83684185596382
maskObs = 3%	LEOPARD	Imputed data (t2)	-3.04325063407357	-7.13011198050289
maskObs = 3%	LEOPARD	Imputed data (t2)	-1.78369948267159	-6.16012596523432
maskObs = 3%	LEOPARD	Imputed data (t2)	-3.20252158359904	-9.17104491921435
maskObs = 3%	LEOPARD	Imputed data (t2)	-1.96011489721312	-8.42773378973117
maskObs = 3%	LEOPARD	Imputed data (t2)	-3.42533769343706	-9.95286970719609
maskObs = 3%	LEOPARD	Imputed data (t2)	-3.27069113636592	-8.65808452340586
maskObs = 3%	LEOPARD	Imputed data (t2)	-1.91966021909003	-6.14832876593693
maskObs = 3%	LEOPARD	Imputed data (t2)	-3.05304571913644	-8.28673859386815
maskObs = 3%	LEOPARD	Imputed data (t2)	-2.02848829531707	-7.13694395768213
maskObs = 3%	LEOPARD	Imputed data (t2)	-2.15436615529878	-6.32685098200603
maskObs = 3%	LEOPARD	Imputed data (t2)	-1.16282542510988	-7.81046477377244
maskObs = 3%	LEOPARD	Imputed data (t2)	-2.80412674083062	-11.0232989715903
maskObs = 3%	LEOPARD	Imputed data (t2)	-1.97252368364144	-11.2517321972793
maskObs = 3%	LEOPARD	Imputed data (t2)	-2.62858634095864	-8.1317082334873
maskObs = 3%	LEOPARD	Imputed data (t2)	-2.14388438244009	-11.2835357480233
maskObs = 3%	LEOPARD	Imputed data (t2)	-1.96895781799843	-6.1181296893835
maskObs = 3%	LEOPARD	Imputed data (t2)	-2.55511849092562	-10.174593652444
maskObs = 3%	LEOPARD	Imputed data (t2)	-2.84799106850896	-11.3222296393943
maskObs = 3%	LEOPARD	Imputed data (t2)	-3.5244828487612	-8.76545998300861
maskObs = 3%	LEOPARD	Imputed data (t2)	-3.21340338069307	-8.07220906508044
maskObs = 3%	LEOPARD	Imputed data (t2)	-3.24690099616667	-9.84814426312368
maskObs = 3%	LEOPARD	Imputed data (t2)	-3.27969780270241	-7.38698922934136
maskObs = 3%	LEOPARD	Imputed data (t2)	-3.26333822772721	-10.4639261627926
maskObs = 3%	LEOPARD	Imputed data (t2)	-1.38474778032364	-6.62788488561654
maskObs = 3%	LEOPARD	Imputed data (t2)	-2.96801336015333	-8.6724580269651
maskObs = 3%	LEOPARD	Imputed data (t2)	-2.29385344867215	-6.38860187328006
maskObs = 3%	LEOPARD	Imputed data (t2)	-1.9629595441786	-6.63956121112868
maskObs = 3%	LEOPARD	Imputed data (t2)	-2.71385132762826	-7.16025811116154
maskObs = 3%	LEOPARD	Imputed data (t2)	-2.31461248657642	-7.15160486795393
maskObs = 3%	LEOPARD	Imputed data (t2)	-1.39614489173721	-7.16257324557143
maskObs = 3%	LEOPARD	Imputed data (t2)	-2.9318154667113	-10.4991108520579
maskObs = 3%	LEOPARD	Imputed data (t2)	-2.93962226757801	-9.19435124920774
maskObs = 3%	LEOPARD	Imputed data (t2)	-3.53260066435862	-8.47860959259494
maskObs = 3%	LEOPARD	Imputed data (t2)	-2.35953196553375	-10.9876048749021
maskObs = 3%	LEOPARD	Imputed data (t2)	-2.19174775663953	-6.73752244930034
maskObs = 3%	LEOPARD	Imputed data (t2)	-3.16969886592044	-9.7106302942349
maskObs = 3%	LEOPARD	Imputed data (t2)	-1.41650344298271	-6.30323834432686
maskObs = 3%	LEOPARD	Imputed data (t2)	-2.7806127241353	-11.2434582417662
maskObs = 3%	LEOPARD	Imputed data (t2)	-2.5371417739631	-9.98326679603764
maskObs = 3%	LEOPARD	Imputed data (t2)	-3.16763347212782	-8.41817661607775
maskObs = 3%	LEOPARD	Imputed data (t2)	-1.59239970529813	-6.10992468414269
maskObs = 3%	LEOPARD	Imputed data (t2)	-3.18683200492259	-10.7981660905028
maskObs = 3%	LEOPARD	Imputed data (t2)	-2.90271118982712	-8.36818168821448
maskObs = 3%	LEOPARD	Imputed data (t2)	-2.90160913729165	-7.2766055671502
maskObs = 3%	LEOPARD	Imputed data (t2)	-3.02229164805924	-11.2489653098468
maskObs = 3%	LEOPARD	Imputed data (t2)	-2.03714996506517	-11.1380691476588
maskObs = 3%	LEOPARD	Imputed data (t2)	-3.48302854292797	-8.57703230507211
maskObs = 3%	LEOPARD	Imputed data (t2)	-1.7795002930862	-6.1542847548535
maskObs = 3%	LEOPARD	Imputed data (t2)	-2.55189892092963	-11.263205833817
maskObs = 3%	LEOPARD	Imputed data (t2)	-3.19634118629073	-10.3372051869122
maskObs = 3%	LEOPARD	Imputed data (t2)	-2.056547565574	-11.1589815751763
maskObs = 3%	LEOPARD	Imputed data (t2)	-3.13980216319412	-7.92719621136377
maskObs = 3%	LEOPARD	Imputed data (t2)	-1.67419433112637	-6.20484353144675
maskObs = 3%	LEOPARD	Imputed data (t2)	-2.528615854401	-11.0870484123191
maskObs = 3%	LEOPARD	Imputed data (t2)	-2.6855983629702	-9.59677455224563
maskObs = 3%	LEOPARD	Imputed data (t2)	-3.1858030230188	-9.16829816201526
maskObs = 3%	LEOPARD	Imputed data (t2)	-1.96321141957524	-6.09891634585931
maskObs = 3%	LEOPARD	Imputed data (t2)	-1.7809293969495	-6.06434707479486
maskObs = 3%	LEOPARD	Imputed data (t2)	-2.18853500942277	-6.56148095516875
maskObs = 3%	LEOPARD	Imputed data (t2)	-3.6121379791736	-8.2697503483908
maskObs = 3%	LEOPARD	Imputed data (t2)	-2.89351643596198	-8.23463966906847
maskObs = 3%	LEOPARD	Imputed data (t2)	-3.07431313765037	-10.5844231017834
maskObs = 3%	LEOPARD	Imputed data (t2)	-2.27077964655198	-6.64562656863281
maskObs = 3%	LEOPARD	Imputed data (t2)	-3.18849397126764	-8.00794168662274
maskObs = 3%	LEOPARD	Imputed data (t2)	-3.54889388227897	-7.85753930839361
maskObs = 3%	LEOPARD	Imputed data (t2)	-3.56227135271271	-8.09445229823679
maskObs = 3%	LEOPARD	Imputed data (t2)	-2.41549199715252	-8.16585198039697
maskObs = 3%	LEOPARD	Imputed data (t2)	-1.2977700425181	-7.19922468199253
maskObs = 3%	LEOPARD	Imputed data (t2)	-3.21318865833904	-8.14987856707227
maskObs = 3%	LEOPARD	Imputed data (t2)	-2.50729746272509	-10.1649375462987
maskObs = 3%	LEOPARD	Imputed data (t2)	-3.38184427055941	-9.43582769428572
maskObs = 3%	LEOPARD	Imputed data (t2)	-1.81808738849979	-10.843240901666
maskObs = 3%	LEOPARD	Imputed data (t2)	-1.98122263096379	-6.32023982208901
maskObs = 3%	LEOPARD	Imputed data (t2)	-1.62337403594589	-7.03279122548213
maskObs = 3%	LEOPARD	Imputed data (t2)	-1.88099619536974	-7.94196124851599
maskObs = 3%	LEOPARD	Imputed data (t2)	-3.54826642664614	-9.36199596047115
maskObs = 3%	LEOPARD	Imputed data (t2)	-3.52141702777549	-9.24986606221752
maskObs = 3%	LEOPARD	Imputed data (t2)	-2.1926887581114	-11.618381787928
maskObs = 3%	LEOPARD	Imputed data (t2)	-2.72411970954747	-8.91288812732158
maskObs = 3%	LEOPARD	Imputed data (t2)	-2.78743663589352	-10.2001388873787
maskObs = 3%	LEOPARD	Imputed data (t2)	-2.01621013171294	-11.4216041099421
maskObs = 3%	LEOPARD	Imputed data (t2)	-1.7187810895093	-5.90486619045788
maskObs = 3%	LEOPARD	Imputed data (t2)	-2.17870606511085	-6.21380511383057
maskObs = 3%	LEOPARD	Imputed data (t2)	-3.70619852747336	-8.89065852679047
maskObs = 3%	LEOPARD	Imputed data (t2)	-2.31104888624631	-8.7424773745591
maskObs = 3%	LEOPARD	Imputed data (t2)	-3.08721211005695	-10.8711670254832
maskObs = 3%	LEOPARD	Imputed data (t2)	-2.88269957798401	-7.83080648637146
maskObs = 3%	LEOPARD	Imputed data (t2)	-1.74243328177765	-7.05714526496547
maskObs = 3%	LEOPARD	Imputed data (t2)	-3.52460573020175	-9.07188964359358
maskObs = 3%	LEOPARD	Imputed data (t2)	-2.06134746401963	-6.11312149828105
maskObs = 3%	LEOPARD	Imputed data (t2)	-2.92285575456657	-11.1515252409501
maskObs = 3%	LEOPARD	Imputed data (t2)	-2.39826511685745	-11.1838522965884
maskObs = 3%	LEOPARD	Imputed data (t2)	-3.35571725333344	-10.117287291399
maskObs = 3%	LEOPARD	Imputed data (t2)	-3.60884564950339	-8.62685341741694
maskObs = 3%	LEOPARD	Imputed data (t2)	-3.57775704937963	-9.06731677811235
maskObs = 3%	LEOPARD	Imputed data (t2)	-3.11488698002428	-8.1334285489499
maskObs = 3%	LEOPARD	Imputed data (t2)	-1.71198894347564	-6.30839459231503
maskObs = 3%	LEOPARD	Imputed data (t2)	-2.50155281514781	-9.69524140740958
maskObs = 3%	LEOPARD	Imputed data (t2)	-2.00481270577933	-6.11284220976062
maskObs = 3%	LEOPARD	Imputed data (t2)	-3.33601944404362	-9.85075835776228
maskObs = 3%	LEOPARD	Imputed data (t2)	-1.96456276997303	-6.16730039636005
maskObs = 3%	LEOPARD	Imputed data (t2)	-0.995045350755735	-7.63421502962425
maskObs = 3%	LEOPARD	Imputed data (t2)	-3.27565400807962	-7.67203193523825
maskObs = 3%	LEOPARD	Imputed data (t2)	-3.20354025511878	-10.5227914557585
maskObs = 3%	LEOPARD	Imputed data (t2)	-2.79830720610491	-10.3305539078699
maskObs = 3%	LEOPARD	Imputed data (t2)	-3.31945180871531	-8.49857779653956
maskObs = 3%	LEOPARD	Imputed data (t2)	-2.34109298225171	-11.6097851824364
maskObs = 3%	LEOPARD	Imputed data (t2)	-1.65441566917667	-7.12961407130176
maskObs = 3%	LEOPARD	Imputed data (t2)	-1.64860101424639	-6.27038880430384
maskObs = 3%	LEOPARD	Imputed data (t2)	-1.9794965593003	-6.12866380876807
maskObs = 3%	LEOPARD	Imputed data (t2)	-2.42682408874005	-11.282923258425
maskObs = 3%	LEOPARD	Imputed data (t2)	-2.412532534463	-9.44638227326917
maskObs = 3%	LEOPARD	Imputed data (t2)	-2.82713190287571	-8.57969971840431
maskObs = 3%	LEOPARD	Imputed data (t2)	-2.20599132301583	-11.2576603838
maskObs = 3%	LEOPARD	Imputed data (t2)	-1.2011661253533	-6.66609301364437
maskObs = 3%	LEOPARD	Imputed data (t2)	-1.87833006001573	-6.37480365528487
maskObs = 3%	LEOPARD	Imputed data (t2)	-1.50480858211132	-6.73269545975838
maskObs = 3%	LEOPARD	Imputed data (t2)	-3.16534195460602	-8.81352498743421
maskObs = 3%	LEOPARD	Imputed data (t2)	-3.02860411524202	-10.9634835147772
maskObs = 3%	LEOPARD	Imputed data (t2)	-1.37598499831029	-7.75505528134259
maskObs = 3%	LEOPARD	Imputed data (t2)	-3.03079540643557	-11.206302813706
maskObs = 3%	LEOPARD	Imputed data (t2)	-3.22538665773671	-8.0435908189118
maskObs = 3%	LEOPARD	Imputed data (t2)	-3.26683705400061	-8.08741460398924
maskObs = 3%	LEOPARD	Imputed data (t2)	-2.98937920480307	-11.3237976760879
maskObs = 3%	LEOPARD	Imputed data (t2)	-2.64727965881953	-8.38121755106096
maskObs = 3%	LEOPARD	Imputed data (t2)	-3.79396160569485	-8.31313835420316
maskObs = 3%	LEOPARD	Imputed data (t2)	-1.56126985970665	-6.20013830708888
maskObs = 3%	LEOPARD	Imputed data (t2)	-1.17586894126274	-6.58703752931622
maskObs = 3%	LEOPARD	Imputed data (t2)	-3.11415342361686	-10.3636251980007
maskObs = 3%	LEOPARD	Imputed data (t2)	-3.26189585149959	-10.5768281488921
maskObs = 3%	LEOPARD	Imputed data (t2)	2.73349016565488	10.2103812457735
maskObs = 3%	LEOPARD	Imputed data (t2)	-3.42277700813911	-8.6867059917898
maskObs = 3%	LEOPARD	Imputed data (t2)	-1.88888458290313	-6.05785221557091
maskObs = 3%	LEOPARD	Imputed data (t2)	-2.69733074205247	-8.59931120808308
maskObs = 3%	LEOPARD	Imputed data (t2)	-1.92765001650718	-6.46848735326867
maskObs = 3%	LEOPARD	Imputed data (t2)	-3.45269909904617	-10.586964900394
maskObs = 3%	LEOPARD	Imputed data (t2)	-1.15398314808247	-7.07659542975931
maskObs = 3%	LEOPARD	Imputed data (t2)	-2.68707531899371	-11.523272696654
maskObs = 3%	LEOPARD	Imputed data (t2)	-3.20127891730891	-9.63522949458817
maskObs = 3%	LEOPARD	Imputed data (t2)	-2.16880365879445	-11.5356099672579
maskObs = 3%	LEOPARD	Imputed data (t2)	-3.13664150972399	-11.3760772278513
maskObs = 3%	LEOPARD	Imputed data (t2)	-3.53556698782337	-9.18187728163115
maskObs = 3%	LEOPARD	Imputed data (t2)	-3.14268926691617	-10.5107717622457
maskObs = 3%	LEOPARD	Imputed data (t2)	-2.43551813415633	-10.3086613099258
maskObs = 3%	LEOPARD	Imputed data (t2)	-3.51472198767095	-7.9522870712831
maskObs = 3%	LEOPARD	Imputed data (t2)	-2.45453130756643	-8.99909075057219
maskObs = 3%	LEOPARD	Imputed data (t2)	-2.04627642800248	-11.2653466705766
maskObs = 3%	LEOPARD	Imputed data (t2)	-3.17901812975073	-10.7294550264489
maskObs = 3%	LEOPARD	Imputed data (t2)	-3.06409373635113	-9.93911751330624
maskObs = 5%	LEOPARD	Observed data (t1)	2.75801279116065	9.70424918992113
maskObs = 5%	LEOPARD	Observed data (t1)	1.82840250519167	9.06026154615345
maskObs = 5%	LEOPARD	Observed data (t1)	2.77069752144563	7.18793489811833
maskObs = 5%	LEOPARD	Observed data (t1)	1.90605663097836	9.0798473222055
maskObs = 5%	LEOPARD	Observed data (t1)	1.6068363675374	7.60759025292365
maskObs = 5%	LEOPARD	Observed data (t1)	1.98802777377895	9.96525755135439
maskObs = 5%	LEOPARD	Observed data (t1)	3.35590378326767	6.9410014609571
maskObs = 5%	LEOPARD	Observed data (t1)	1.42009153111624	8.8629518429697
maskObs = 5%	LEOPARD	Observed data (t1)	0.99279118433471	7.70646720636292
maskObs = 5%	LEOPARD	Observed data (t1)	-0.467302302929264	9.37347396141448
maskObs = 5%	LEOPARD	Observed data (t1)	1.03430020887441	10.2336845717272
maskObs = 5%	LEOPARD	Observed data (t1)	4.00894788477971	7.91931160939906
maskObs = 5%	LEOPARD	Observed data (t1)	2.68496456237406	7.46801457861076
maskObs = 5%	LEOPARD	Observed data (t1)	2.7150427923867	9.55767883799558
maskObs = 5%	LEOPARD	Observed data (t1)	3.59579643312665	7.43846306075912
maskObs = 5%	LEOPARD	Observed data (t1)	2.68307873268773	9.48152271017696
maskObs = 5%	LEOPARD	Observed data (t1)	3.79614237393323	7.80151280494077
maskObs = 5%	LEOPARD	Observed data (t1)	1.29342672341279	9.97222137603325
maskObs = 5%	LEOPARD	Observed data (t1)	2.43234841144168	7.3854871238037
maskObs = 5%	LEOPARD	Observed data (t1)	1.33610220570618	8.35823397409241
maskObs = 5%	LEOPARD	Observed data (t1)	1.24861152608361	8.70300276135838
maskObs = 5%	LEOPARD	Observed data (t1)	3.27740724424144	6.98859255598862
maskObs = 5%	LEOPARD	Observed data (t1)	-0.358478932538428	9.42154621898875
maskObs = 5%	LEOPARD	Observed data (t1)	4.4167673791392	7.43917727633129
maskObs = 5%	LEOPARD	Observed data (t1)	1.45405147775856	10.7025499258245
maskObs = 5%	LEOPARD	Observed data (t1)	3.33773563221116	8.11400105090631
maskObs = 5%	LEOPARD	Observed data (t1)	1.66519052614243	10.1098101602868
maskObs = 5%	LEOPARD	Observed data (t1)	3.11984666154384	9.80513061251168
maskObs = 5%	LEOPARD	Observed data (t1)	2.25592107226262	7.49714720100278
maskObs = 5%	LEOPARD	Observed data (t1)	1.24462357921543	9.42879242549094
maskObs = 5%	LEOPARD	Observed data (t1)	0.72994417330834	7.83054407592412
maskObs = 5%	LEOPARD	Observed data (t1)	1.98728198646319	7.61762991077323
maskObs = 5%	LEOPARD	Observed data (t1)	0.256687556789702	10.4587840289899
maskObs = 5%	LEOPARD	Observed data (t1)	4.44969926634738	8.2861999085983
maskObs = 5%	LEOPARD	Observed data (t1)	1.03707289782125	7.58261134602125
maskObs = 5%	LEOPARD	Observed data (t1)	4.68327915746587	8.44515584754659
maskObs = 5%	LEOPARD	Observed data (t1)	-0.155002529253591	9.68027034652304
maskObs = 5%	LEOPARD	Observed data (t1)	2.30413717411364	8.94689183323175
maskObs = 5%	LEOPARD	Observed data (t1)	0.602487174945553	8.02145712880985
maskObs = 5%	LEOPARD	Observed data (t1)	1.17990448246422	9.81547786637688
maskObs = 5%	LEOPARD	Observed data (t1)	4.45298837928602	7.68998704040304
maskObs = 5%	LEOPARD	Observed data (t1)	0.761605763803093	8.13777800424669
maskObs = 5%	LEOPARD	Observed data (t1)	0.594265391454093	9.78979985905745
maskObs = 5%	LEOPARD	Observed data (t1)	3.89033961239218	7.00681187469701
maskObs = 5%	LEOPARD	Observed data (t1)	2.57211818930625	7.39329793543228
maskObs = 5%	LEOPARD	Observed data (t1)	1.74014945178553	10.7602972796371
maskObs = 5%	LEOPARD	Observed data (t1)	2.34775769959932	9.56221419265298
maskObs = 5%	LEOPARD	Observed data (t1)	2.24790502209025	7.86306112163654
maskObs = 5%	LEOPARD	Observed data (t1)	1.77206668234497	8.80565570744282
maskObs = 5%	LEOPARD	Observed data (t1)	2.11417680953763	9.3083777862663
maskObs = 5%	LEOPARD	Observed data (t1)	2.10060601018984	10.1906238050878
maskObs = 5%	LEOPARD	Observed data (t1)	1.54118526922738	8.23747585367516
maskObs = 5%	LEOPARD	Observed data (t1)	2.34726476838144	7.41505991328585
maskObs = 5%	LEOPARD	Observed data (t1)	2.52756365431576	7.81873946454368
maskObs = 5%	LEOPARD	Observed data (t1)	3.58563172505421	7.59551745910154
maskObs = 5%	LEOPARD	Observed data (t1)	1.29620954103589	10.7494538283241
maskObs = 5%	LEOPARD	Observed data (t1)	2.08981170671332	10.8322938473777
maskObs = 5%	LEOPARD	Observed data (t1)	4.5009923626606	7.42447942754498
maskObs = 5%	LEOPARD	Observed data (t1)	3.89388991751552	8.80104945984216
maskObs = 5%	LEOPARD	Observed data (t1)	3.84393475370403	7.2947062639722
maskObs = 5%	LEOPARD	Observed data (t1)	1.46501500814601	10.6987341789661
maskObs = 5%	LEOPARD	Observed data (t1)	3.37126673149873	8.26971756698151
maskObs = 5%	LEOPARD	Observed data (t1)	0.29571422667391	8.48952106831963
maskObs = 5%	LEOPARD	Observed data (t1)	3.16716369750411	8.6102425381322
maskObs = 5%	LEOPARD	Observed data (t1)	4.8270930371621	8.01863184324302
maskObs = 5%	LEOPARD	Observed data (t1)	3.15505294530569	8.90824880613059
maskObs = 5%	LEOPARD	Observed data (t1)	1.70582822846852	7.85613894795222
maskObs = 5%	LEOPARD	Observed data (t1)	0.387611675547993	10.5850723419759
maskObs = 5%	LEOPARD	Observed data (t1)	-0.524929230799559	9.20890822681711
maskObs = 5%	LEOPARD	Observed data (t1)	4.34520846710404	7.63078900269659
maskObs = 5%	LEOPARD	Observed data (t1)	1.41246653525016	9.3268813341029
maskObs = 5%	LEOPARD	Observed data (t1)	3.40497519415495	7.69174048120344
maskObs = 5%	LEOPARD	Observed data (t1)	2.8529512890435	7.5319231155259
maskObs = 5%	LEOPARD	Observed data (t1)	1.39448767360499	8.76684070592703
maskObs = 5%	LEOPARD	Observed data (t1)	0.868036186909832	9.60371021251842
maskObs = 5%	LEOPARD	Observed data (t1)	1.6800596139844	10.4997901673673
maskObs = 5%	LEOPARD	Observed data (t1)	0.211564521939258	9.63138969864462
maskObs = 5%	LEOPARD	Observed data (t1)	0.829195431965801	10.1362884794493
maskObs = 5%	LEOPARD	Observed data (t1)	4.03055097729326	7.3484519984288
maskObs = 5%	LEOPARD	Observed data (t1)	4.42242018137044	9.09145502242606
maskObs = 5%	LEOPARD	Observed data (t1)	1.24068585332738	10.2496597599027
maskObs = 5%	LEOPARD	Observed data (t1)	2.14908247584855	9.99048406817275
maskObs = 5%	LEOPARD	Observed data (t1)	1.14805436898076	7.82277546439404
maskObs = 5%	LEOPARD	Observed data (t1)	0.749043870576462	9.04307556666067
maskObs = 5%	LEOPARD	Observed data (t1)	3.50012960357849	8.32629445486045
maskObs = 5%	LEOPARD	Observed data (t1)	0.866752537716874	9.46565076125269
maskObs = 5%	LEOPARD	Observed data (t1)	2.57348620747428	7.3062579211354
maskObs = 5%	LEOPARD	Observed data (t1)	2.3545586371935	8.43377264807416
maskObs = 5%	LEOPARD	Observed data (t1)	1.83069122605788	8.31612196197711
maskObs = 5%	LEOPARD	Observed data (t1)	4.04356244973474	7.32471895772846
maskObs = 5%	LEOPARD	Observed data (t1)	4.08792777493183	8.34083971591325
maskObs = 5%	LEOPARD	Observed data (t1)	0.93963962894672	7.723252508482
maskObs = 5%	LEOPARD	Observed data (t1)	2.47898533316782	7.44562982806076
maskObs = 5%	LEOPARD	Observed data (t1)	2.75002099225909	8.34386291606057
maskObs = 5%	LEOPARD	Observed data (t1)	4.24370247945257	8.5722733870742
maskObs = 5%	LEOPARD	Observed data (t1)	2.0674436550711	8.6270333213211
maskObs = 5%	LEOPARD	Observed data (t1)	1.27990978524871	9.95752032625017
maskObs = 5%	LEOPARD	Observed data (t1)	1.72255682132553	7.19565237960028
maskObs = 5%	LEOPARD	Observed data (t1)	1.228510652092	9.01313913100288
maskObs = 5%	LEOPARD	Observed data (t1)	3.40606318092997	8.25016172305431
maskObs = 5%	LEOPARD	Observed data (t1)	2.54111456765369	9.76616632373612
maskObs = 5%	LEOPARD	Observed data (t1)	1.4268992315192	8.36404610207693
maskObs = 5%	LEOPARD	Observed data (t1)	2.1336998309317	8.71348042641273
maskObs = 5%	LEOPARD	Observed data (t1)	4.40612185500248	8.25238501491912
maskObs = 5%	LEOPARD	Observed data (t1)	0.524411474440168	9.83149623114019
maskObs = 5%	LEOPARD	Observed data (t1)	0.23317693483642	9.60839501570131
maskObs = 5%	LEOPARD	Observed data (t1)	4.38547393236999	7.64867243462415
maskObs = 5%	LEOPARD	Observed data (t1)	1.03751836082454	10.6452558447439
maskObs = 5%	LEOPARD	Observed data (t1)	3.52564342962031	9.65513577339235
maskObs = 5%	LEOPARD	Observed data (t1)	2.86383107531347	9.27155711349553
maskObs = 5%	LEOPARD	Observed data (t1)	3.62202999040826	8.05589647554362
maskObs = 5%	LEOPARD	Observed data (t1)	2.46498334901899	8.54533061871716
maskObs = 5%	LEOPARD	Observed data (t1)	0.00688743423563165	9.00406169375275
maskObs = 5%	LEOPARD	Observed data (t1)	3.27961811762915	10.0486357088272
maskObs = 5%	LEOPARD	Observed data (t1)	0.133307213743629	8.72619537192509
maskObs = 5%	LEOPARD	Observed data (t1)	4.12146449547534	7.60404657281834
maskObs = 5%	LEOPARD	Observed data (t1)	3.09670018570858	9.86437263740465
maskObs = 5%	LEOPARD	Observed data (t1)	1.87167510894757	9.44736936679116
maskObs = 5%	LEOPARD	Observed data (t1)	2.87317437613796	8.85936469828835
maskObs = 5%	LEOPARD	Observed data (t1)	3.68168520243803	7.51107581537665
maskObs = 5%	LEOPARD	Observed data (t1)	4.88409731337377	7.23650742771206
maskObs = 5%	LEOPARD	Observed data (t1)	4.74433384199015	8.29406991761693
maskObs = 5%	LEOPARD	Observed data (t1)	4.27033128560698	7.97900964657293
maskObs = 5%	LEOPARD	Observed data (t1)	0.749642270278059	8.43730465210538
maskObs = 5%	LEOPARD	Observed data (t1)	0.162894431024123	9.72180861562469
maskObs = 5%	LEOPARD	Observed data (t1)	2.21835385512459	7.41126862309958
maskObs = 5%	LEOPARD	Observed data (t1)	0.716091389998802	8.66602878861155
maskObs = 5%	LEOPARD	Observed data (t1)	3.18359425168577	9.32598746114084
maskObs = 5%	LEOPARD	Observed data (t1)	4.9162060868044	8.69605238684034
maskObs = 5%	LEOPARD	Observed data (t1)	2.23277745712369	9.1811913294249
maskObs = 5%	LEOPARD	Observed data (t1)	0.957389157087917	7.70695714054177
maskObs = 5%	LEOPARD	Observed data (t1)	0.307540522424613	10.5155354833741
maskObs = 5%	LEOPARD	Observed data (t1)	-0.022320208131631	9.73053760912252
maskObs = 5%	LEOPARD	Observed data (t1)	2.72081625150933	8.47475748464965
maskObs = 5%	LEOPARD	Observed data (t1)	0.823029160965793	10.5611306862369
maskObs = 5%	LEOPARD	Observed data (t1)	4.20616017637216	7.8043008911862
maskObs = 5%	LEOPARD	Observed data (t1)	1.76860234488927	8.6266530383807
maskObs = 5%	LEOPARD	Observed data (t1)	0.754931052340454	8.19633159126036
maskObs = 5%	LEOPARD	Observed data (t1)	0.799999233385625	8.27220693652967
maskObs = 5%	LEOPARD	Observed data (t1)	2.23669179342026	9.40645119075943
maskObs = 5%	LEOPARD	Observed data (t1)	2.22379365945767	7.48738884710682
maskObs = 5%	LEOPARD	Observed data (t1)	4.63564077868055	8.28283236891427
maskObs = 5%	LEOPARD	Observed data (t1)	1.94217853580468	8.75620355540557
maskObs = 5%	LEOPARD	Observed data (t1)	4.01966150565163	9.53031971908717
maskObs = 5%	LEOPARD	Observed data (t1)	3.52347671781128	6.91010313524319
maskObs = 5%	LEOPARD	Observed data (t1)	3.56561886871393	7.63551153041683
maskObs = 5%	LEOPARD	Observed data (t1)	2.14652583008891	9.61518349944127
maskObs = 5%	LEOPARD	Observed data (t1)	1.64482164681323	9.70285853158988
maskObs = 5%	LEOPARD	Observed data (t1)	1.28310679447412	10.1204640566663
maskObs = 5%	LEOPARD	Observed data (t1)	3.53181091514163	7.31646920751506
maskObs = 5%	LEOPARD	Observed data (t1)	2.32279695501984	9.6711534551362
maskObs = 5%	LEOPARD	Observed data (t1)	4.23886176615469	8.12420849869792
maskObs = 5%	LEOPARD	Observed data (t1)	4.02791007220109	7.94479578974689
maskObs = 5%	LEOPARD	Observed data (t1)	0.87597884014842	10.5994783111355
maskObs = 5%	LEOPARD	Observed data (t1)	2.44608270249359	10.3855877161136
maskObs = 5%	LEOPARD	Observed data (t1)	1.81881857453112	8.11102000560382
maskObs = 5%	LEOPARD	Observed data (t1)	2.45799193013342	7.75700278491037
maskObs = 5%	LEOPARD	Observed data (t1)	4.09956358740325	8.668435366149
maskObs = 5%	LEOPARD	Observed data (t1)	0.474938287760703	8.2088813033306
maskObs = 5%	LEOPARD	Observed data (t1)	4.76534854006437	8.05914756301186
maskObs = 5%	LEOPARD	Observed data (t1)	2.1365105848203	8.1910669483844
maskObs = 5%	LEOPARD	Observed data (t1)	2.73656904566868	7.56950199868503
maskObs = 5%	LEOPARD	Observed data (t1)	1.34512148162329	10.5647128227699
maskObs = 5%	LEOPARD	Observed data (t1)	3.97344921463604	7.4745928428808
maskObs = 5%	LEOPARD	Observed data (t1)	1.41950980233597	7.63407295640181
maskObs = 5%	LEOPARD	Observed data (t1)	0.818777726253754	8.23128135026716
maskObs = 5%	LEOPARD	Observed data (t1)	1.64941597659988	8.85951721765148
maskObs = 5%	LEOPARD	Observed data (t1)	1.05812868835984	9.65147451272982
maskObs = 5%	LEOPARD	Observed data (t1)	1.62377785917458	8.85516455669368
maskObs = 5%	LEOPARD	Observed data (t1)	1.04125592829609	10.0945376398605
maskObs = 5%	LEOPARD	Observed data (t1)	2.20101320679344	9.23426460693481
maskObs = 5%	LEOPARD	Observed data (t1)	2.99797665171714	7.89221994087802
maskObs = 5%	LEOPARD	Observed data (t1)	4.24514856237335	7.18372446770888
maskObs = 5%	LEOPARD	Observed data (t1)	2.45107245256517	10.0619562919006
maskObs = 5%	LEOPARD	Observed data (t1)	4.39505791744801	8.8173021372545
maskObs = 5%	LEOPARD	Observed data (t1)	2.42257295851644	8.06405583374133
maskObs = 5%	LEOPARD	Observed data (t1)	2.1481571040348	10.2505338904106
maskObs = 5%	LEOPARD	Observed data (t1)	2.08465509116415	7.55747167956043
maskObs = 5%	LEOPARD	Observed data (t1)	4.72846529090098	8.37539760833455
maskObs = 5%	LEOPARD	Observed data (t1)	1.58099802745099	7.62748473751521
maskObs = 5%	LEOPARD	Observed data (t1)	1.28149743627342	9.06973782434256
maskObs = 5%	LEOPARD	Observed data (t1)	0.879444117254302	10.0958168688249
maskObs = 5%	LEOPARD	Observed data (t1)	3.60398847354951	9.20854597286099
maskObs = 5%	LEOPARD	Observed data (t1)	1.1511332265549	10.6478381319837
maskObs = 5%	LEOPARD	Observed data (t1)	0.683965113558228	8.14090455268242
maskObs = 5%	LEOPARD	Observed data (t1)	-0.129290355229103	8.65161212733348
maskObs = 5%	LEOPARD	Observed data (t1)	0.335310330558117	10.562922599437
maskObs = 5%	LEOPARD	Observed data (t1)	4.44721788789583	8.81456646557435
maskObs = 5%	LEOPARD	Observed data (t1)	1.06111635369471	7.8021031199261
maskObs = 5%	LEOPARD	Observed data (t1)	2.64493507082825	8.16847309988944
maskObs = 5%	LEOPARD	Observed data (t1)	4.13373344017387	7.70949132736139
maskObs = 5%	LEOPARD	Observed data (t1)	1.22897644647159	9.03874927679141
maskObs = 5%	LEOPARD	Observed data (t1)	0.067093442886031	9.6973159512564
maskObs = 5%	LEOPARD	Observed data (t1)	2.74611282298373	8.26258329562241
maskObs = 5%	LEOPARD	Observed data (t1)	1.40878718563009	9.06632506163133
maskObs = 5%	LEOPARD	Observed data (t1)	2.5474099019213	7.80533283230617
maskObs = 5%	LEOPARD	Observed data (t1)	3.88487506887521	8.58000039487767
maskObs = 5%	LEOPARD	Observed data (t1)	2.93590242981003	7.98032031788768
maskObs = 5%	LEOPARD	Observed data (t1)	1.1191882999261	9.67173228740213
maskObs = 5%	LEOPARD	Observed data (t1)	3.80952534112987	8.57701141964481
maskObs = 5%	LEOPARD	Observed data (t1)	1.2386125850448	10.1572885586054
maskObs = 5%	LEOPARD	Observed data (t1)	1.2023806041413	10.4158568219459
maskObs = 5%	LEOPARD	Observed data (t1)	2.87177311637177	10.2784620733815
maskObs = 5%	LEOPARD	Observed data (t1)	1.51011095237073	10.6522170472262
maskObs = 5%	LEOPARD	Observed data (t1)	3.73814087535969	9.14477678102455
maskObs = 5%	LEOPARD	Observed data (t1)	0.807362366211038	9.79507114198309
maskObs = 5%	LEOPARD	Observed data (t1)	2.07391726671801	8.20289171726038
maskObs = 5%	LEOPARD	Observed data (t1)	1.31712292775614	8.85970822776487
maskObs = 5%	LEOPARD	Observed data (t1)	3.79630555827359	8.60526060228414
maskObs = 5%	LEOPARD	Observed data (t1)	2.65235262081491	9.81747788077878
maskObs = 5%	LEOPARD	Observed data (t1)	0.852716981240533	8.95038132694449
maskObs = 5%	LEOPARD	Observed data (t1)	2.06888046665505	9.80180178713262
maskObs = 5%	LEOPARD	Observed data (t2)	-1.23930753209272	-9.64681019300663
maskObs = 5%	LEOPARD	Observed data (t2)	-1.05578208701533	-7.82222598221064
maskObs = 5%	LEOPARD	Observed data (t2)	-3.78977744320955	-9.46531785844225
maskObs = 5%	LEOPARD	Observed data (t2)	-3.2360274996225	-9.76895071727864
maskObs = 5%	LEOPARD	Observed data (t2)	-1.37961157132459	-6.11079057668714
maskObs = 5%	LEOPARD	Observed data (t2)	-3.19474964741051	-9.2496912180842
maskObs = 5%	LEOPARD	Observed data (t2)	-1.70737070956092	-7.3111399671757
maskObs = 5%	LEOPARD	Observed data (t2)	-3.73261314974248	-8.80495020235795
maskObs = 5%	LEOPARD	Observed data (t2)	-3.67053829989181	-8.78593421758235
maskObs = 5%	LEOPARD	Observed data (t2)	-1.31031176697196	-8.15002867024735
maskObs = 5%	LEOPARD	Observed data (t2)	-2.35719815192076	-11.6135000587138
maskObs = 5%	LEOPARD	Observed data (t2)	-1.09269684372807	-7.8971624823023
maskObs = 5%	LEOPARD	Observed data (t2)	-1.28689000504696	-6.1111150780031
maskObs = 5%	LEOPARD	Observed data (t2)	-2.59706134617017	-6.79563319911987
maskObs = 5%	LEOPARD	Observed data (t2)	-2.33456392694654	-6.34783726463018
maskObs = 5%	LEOPARD	Observed data (t2)	-3.19977640800782	-7.50296554257703
maskObs = 5%	LEOPARD	Observed data (t2)	-2.12015638106839	-8.75598307820683
maskObs = 5%	LEOPARD	Observed data (t2)	-3.68175165175622	-8.9988456060081
maskObs = 5%	LEOPARD	Observed data (t2)	-1.92626143622246	-6.73323317454696
maskObs = 5%	LEOPARD	Observed data (t2)	-1.25552404490857	-6.88020969495613
maskObs = 5%	LEOPARD	Observed data (t2)	-0.958446812603613	-7.1461355956949
maskObs = 5%	LEOPARD	Observed data (t2)	-1.07209870432708	-7.2774978106772
maskObs = 5%	LEOPARD	Observed data (t2)	-2.90356787153115	-11.5893915367621
maskObs = 5%	LEOPARD	Observed data (t2)	-1.23239631364005	-7.85804390618478
maskObs = 5%	LEOPARD	Observed data (t2)	-1.60504755010896	-10.6557146249303
maskObs = 5%	LEOPARD	Observed data (t2)	-1.23583378047327	-7.95611857594057
maskObs = 5%	LEOPARD	Observed data (t2)	-2.94652071791808	-8.74494840160827
maskObs = 5%	LEOPARD	Observed data (t2)	-2.75031847075487	-9.47156765766332
maskObs = 5%	LEOPARD	Observed data (t2)	-1.20360267637587	-6.58371264125058
maskObs = 5%	LEOPARD	Observed data (t2)	-2.70807711446966	-9.35469921707406
maskObs = 5%	LEOPARD	Observed data (t2)	-2.43432855633923	-8.81985514829944
maskObs = 5%	LEOPARD	Observed data (t2)	-3.56185981369628	-9.19509812512856
maskObs = 5%	LEOPARD	Observed data (t2)	-2.61695432607713	-10.0417203447786
maskObs = 5%	LEOPARD	Observed data (t2)	-1.9599192546852	-11.180314547105
maskObs = 5%	LEOPARD	Observed data (t2)	-2.22970619684262	-9.80018928836502
maskObs = 5%	LEOPARD	Observed data (t2)	-1.76895214333218	-6.21533615281298
maskObs = 5%	LEOPARD	Observed data (t2)	-1.67318180434366	-10.4917194804734
maskObs = 5%	LEOPARD	Observed data (t2)	-1.21485436895913	-6.95344991965552
maskObs = 5%	LEOPARD	Observed data (t2)	-2.95004260464427	-11.5406654797263
maskObs = 5%	LEOPARD	Observed data (t2)	-3.76183467509033	-9.02108942837231
maskObs = 5%	LEOPARD	Observed data (t2)	-2.01998666569843	-11.1014189254292
maskObs = 5%	LEOPARD	Observed data (t2)	-3.76417037403967	-9.01180969895166
maskObs = 5%	LEOPARD	Observed data (t2)	-3.64775840244098	-9.29966138849248
maskObs = 5%	LEOPARD	Observed data (t2)	-3.82181386383498	-9.97651461385749
maskObs = 5%	LEOPARD	Observed data (t2)	-2.68675465931257	-6.76654563271112
maskObs = 5%	LEOPARD	Observed data (t2)	-2.06430928520611	-7.64422132275353
maskObs = 5%	LEOPARD	Observed data (t2)	-1.92643296651916	-6.0665006447383
maskObs = 5%	LEOPARD	Observed data (t2)	-3.18698263990905	-10.8250534944554
maskObs = 5%	LEOPARD	Observed data (t2)	-1.71681808855783	-9.73790764460739
maskObs = 5%	LEOPARD	Observed data (t2)	-1.4594749684561	-6.16044099151028
maskObs = 5%	LEOPARD	Observed data (t2)	-0.941437920183539	-7.99600530418489
maskObs = 5%	LEOPARD	Observed data (t2)	-1.98470960301374	-9.70261121500663
maskObs = 5%	LEOPARD	Observed data (t2)	-1.39395920007082	-6.33369455272978
maskObs = 5%	LEOPARD	Observed data (t2)	-2.3834531909944	-10.1068459177167
maskObs = 5%	LEOPARD	Observed data (t2)	-1.16331618482477	-8.9607329787504
maskObs = 5%	LEOPARD	Observed data (t2)	-3.64669651395374	-9.55808910881083
maskObs = 5%	LEOPARD	Observed data (t2)	-1.82965966984287	-11.3778406610211
maskObs = 5%	LEOPARD	Observed data (t2)	-1.43295127940385	-6.39209530145761
maskObs = 5%	LEOPARD	Observed data (t2)	-2.03368449659056	-11.3339999535167
maskObs = 5%	LEOPARD	Observed data (t2)	-2.92483841180251	-8.51189958894801
maskObs = 5%	LEOPARD	Observed data (t2)	-2.37234970172754	-6.51301655908053
maskObs = 5%	LEOPARD	Observed data (t2)	-2.22074829512422	-6.82457848060747
maskObs = 5%	LEOPARD	Observed data (t2)	-2.70653258383988	-9.22449250088473
maskObs = 5%	LEOPARD	Observed data (t2)	-1.85824542408766	-6.22083979050622
maskObs = 5%	LEOPARD	Observed data (t2)	-1.09693207179846	-9.25589604649758
maskObs = 5%	LEOPARD	Observed data (t2)	-1.52300523111321	-9.74927199406208
maskObs = 5%	LEOPARD	Observed data (t2)	-1.15800792932641	-7.63209021469639
maskObs = 5%	LEOPARD	Observed data (t2)	-2.43231614055077	-10.7046597181156
maskObs = 5%	LEOPARD	Observed data (t2)	-1.1545636841833	-8.25583442758243
maskObs = 5%	LEOPARD	Observed data (t2)	-3.62437422157328	-9.77928679269312
maskObs = 5%	LEOPARD	Observed data (t2)	-3.42793108319851	-9.39360805890294
maskObs = 5%	LEOPARD	Observed data (t2)	-2.31144289876089	-8.4504286263401
maskObs = 5%	LEOPARD	Observed data (t2)	-1.07157019238722	-6.61726052778692
maskObs = 5%	LEOPARD	Observed data (t2)	-1.86806852804139	-6.19476584859772
maskObs = 5%	LEOPARD	Observed data (t2)	-1.24028438202324	-9.70217539219338
maskObs = 5%	LEOPARD	Observed data (t2)	-2.68850038739596	-7.01511519922811
maskObs = 5%	LEOPARD	Observed data (t2)	-1.02374700489748	-8.87869366342049
maskObs = 5%	LEOPARD	Observed data (t2)	-2.60219704762284	-11.669520134612
maskObs = 5%	LEOPARD	Observed data (t2)	-2.07334802449398	-8.74786721654151
maskObs = 5%	LEOPARD	Observed data (t2)	-1.17629868911507	-7.66432907510192
maskObs = 5%	LEOPARD	Observed data (t2)	-2.27964973933714	-9.59074168346324
maskObs = 5%	LEOPARD	Observed data (t2)	-1.34930458852401	-6.33443157289249
maskObs = 5%	LEOPARD	Observed data (t2)	-3.00923192910457	-7.42449628880888
maskObs = 5%	LEOPARD	Observed data (t2)	-3.71495756468285	-9.42205039032002
maskObs = 5%	LEOPARD	Observed data (t2)	-1.83204457200675	-5.96965285059142
maskObs = 5%	LEOPARD	Observed data (t2)	-1.26608596440339	-8.02057075703569
maskObs = 5%	LEOPARD	Observed data (t2)	-1.32167140625544	-6.15517186150108
maskObs = 5%	LEOPARD	Observed data (t2)	-1.801822463591	-6.22000875727622
maskObs = 5%	LEOPARD	Observed data (t2)	-2.43514448512459	-10.2230366702305
maskObs = 5%	LEOPARD	Observed data (t2)	-1.53341180078743	-6.56077392780155
maskObs = 5%	LEOPARD	Observed data (t2)	-0.967662609251363	-8.76788618522504
maskObs = 5%	LEOPARD	Observed data (t2)	-2.06221784349222	-11.0962554184397
maskObs = 5%	LEOPARD	Observed data (t2)	-2.75676030034032	-7.28468039819554
maskObs = 5%	LEOPARD	Observed data (t2)	-3.39534340115076	-9.48854081588164
maskObs = 5%	LEOPARD	Observed data (t2)	-2.37649101630476	-7.98758886148146
maskObs = 5%	LEOPARD	Observed data (t2)	-1.85753993439678	-6.68063641184821
maskObs = 5%	LEOPARD	Observed data (t2)	-1.58638296128639	-9.41712815664971
maskObs = 5%	LEOPARD	Observed data (t2)	-1.30164401268992	-8.16735683274985
maskObs = 5%	LEOPARD	Observed data (t2)	-1.34150403026814	-7.49760355580254
maskObs = 5%	LEOPARD	Observed data (t2)	-3.35537638666903	-9.35324968156913
maskObs = 5%	LEOPARD	Observed data (t2)	-2.60203836184551	-11.5941127224061
maskObs = 5%	LEOPARD	Observed data (t2)	-2.03674425990053	-6.78971287332346
maskObs = 5%	LEOPARD	Observed data (t2)	-3.66616555974648	-9.03575763885401
maskObs = 5%	LEOPARD	Observed data (t2)	-3.27418111412209	-8.2755409543578
maskObs = 5%	LEOPARD	Observed data (t2)	-3.16857322007546	-8.84799424628664
maskObs = 5%	LEOPARD	Observed data (t2)	-1.00678146719128	-7.43162081291411
maskObs = 5%	LEOPARD	Observed data (t2)	-3.54533317124856	-9.6785651047651
maskObs = 5%	LEOPARD	Observed data (t2)	-1.54405692231048	-9.99594399734151
maskObs = 5%	LEOPARD	Observed data (t2)	-2.87970301187749	-10.2350634223786
maskObs = 5%	LEOPARD	Observed data (t2)	-1.84703477863016	-8.51648785928322
maskObs = 5%	LEOPARD	Observed data (t2)	-2.25393204690616	-11.2326640334639
maskObs = 5%	LEOPARD	Observed data (t2)	-3.13812568776823	-8.65080340767295
maskObs = 5%	LEOPARD	Observed data (t2)	-2.92717650629877	-10.7429325814639
maskObs = 5%	LEOPARD	Observed data (t2)	-2.83573554028041	-11.659537179916
maskObs = 5%	LEOPARD	Observed data (t2)	-3.11615736329024	-10.5550194737807
maskObs = 5%	LEOPARD	Observed data (t2)	-3.09414134826253	-7.7102568354454
maskObs = 5%	LEOPARD	Observed data (t2)	-1.34234833367681	-9.58997630075886
maskObs = 5%	LEOPARD	Observed data (t2)	-3.4482002374	-10.6640587066911
maskObs = 5%	LEOPARD	Observed data (t2)	-1.18317006859678	-6.90983260783113
maskObs = 5%	LEOPARD	Observed data (t2)	-2.70086064890662	-9.6550133207893
maskObs = 5%	LEOPARD	Observed data (t2)	-1.23526438029986	-6.59305685266434
maskObs = 5%	LEOPARD	Observed data (t2)	-2.72254605961059	-11.7141750366328
maskObs = 5%	LEOPARD	Observed data (t2)	-1.20312417973301	-6.78173156360406
maskObs = 5%	LEOPARD	Observed data (t2)	-2.7081796494397	-7.98713273692403
maskObs = 5%	LEOPARD	Observed data (t2)	-3.13154764613958	-11.375529433771
maskObs = 5%	LEOPARD	Observed data (t2)	-2.31710498122865	-6.46655683077816
maskObs = 5%	LEOPARD	Observed data (t2)	-2.47477440813765	-9.64132590895017
maskObs = 5%	LEOPARD	Observed data (t2)	-1.72169309232616	-6.54471075605722
maskObs = 5%	LEOPARD	Observed data (t2)	-0.850602246044723	-8.53440084751312
maskObs = 5%	LEOPARD	Observed data (t2)	-3.36994883213874	-10.4964526459389
maskObs = 5%	LEOPARD	Observed data (t2)	-1.32567164711219	-6.90345180647534
maskObs = 5%	LEOPARD	Observed data (t2)	-3.04849729375687	-9.32856927751904
maskObs = 5%	LEOPARD	Observed data (t2)	-1.76817001574517	-10.6135338561747
maskObs = 5%	LEOPARD	Observed data (t2)	-2.68820319798472	-10.0681873189779
maskObs = 5%	LEOPARD	Observed data (t2)	-1.74973470237079	-11.2229789431683
maskObs = 5%	LEOPARD	Observed data (t2)	-1.34759461440255	-6.27428466355746
maskObs = 5%	LEOPARD	Observed data (t2)	-3.61485127643064	-9.07471546771365
maskObs = 5%	LEOPARD	Observed data (t2)	-3.25219458227971	-8.23984642028427
maskObs = 5%	LEOPARD	Observed data (t2)	-3.1624252823423	-10.6622777128768
maskObs = 5%	LEOPARD	Observed data (t2)	-3.77065027752754	-8.95798512542774
maskObs = 5%	LEOPARD	Observed data (t2)	-3.31651421144286	-8.4965839762591
maskObs = 5%	LEOPARD	Observed data (t2)	-1.69868145562997	-10.6223687970555
maskObs = 5%	LEOPARD	Observed data (t2)	-2.60624353192357	-6.54249954124827
maskObs = 5%	LEOPARD	Observed data (t2)	-2.53697130018726	-10.820504646089
maskObs = 5%	LEOPARD	Observed data (t2)	-1.6290632056638	-8.06693120491147
maskObs = 5%	LEOPARD	Observed data (t2)	-1.23672647320957	-7.82536083622177
maskObs = 5%	LEOPARD	Observed data (t2)	-2.86658973468769	-8.66561015997644
maskObs = 5%	LEOPARD	Observed data (t2)	-3.64188374862615	-9.14152491190743
maskObs = 5%	LEOPARD	Observed data (t2)	-2.4957821512724	-11.5458756579788
maskObs = 5%	LEOPARD	Observed data (t2)	-2.03128905612014	-8.41932586939429
maskObs = 5%	LEOPARD	Observed data (t2)	-2.54269246295325	-7.40432402268142
maskObs = 5%	LEOPARD	Observed data (t2)	-1.7391600207722	-9.86992317976423
maskObs = 5%	LEOPARD	Observed data (t2)	-1.48071929495408	-7.63343928870773
maskObs = 5%	LEOPARD	Observed data (t2)	-3.32176792103902	-8.62522248293625
maskObs = 5%	LEOPARD	Observed data (t2)	-2.78139570729241	-11.1827844679978
maskObs = 5%	LEOPARD	Observed data (t2)	-2.48690991060637	-7.77116013372685
maskObs = 5%	LEOPARD	Observed data (t2)	-2.62171513395446	-6.83156083352252
maskObs = 5%	LEOPARD	Observed data (t2)	-3.40261007012047	-10.0795157752354
maskObs = 5%	LEOPARD	Observed data (t2)	-1.19536407028573	-6.69298204572228
maskObs = 5%	LEOPARD	Observed data (t2)	-3.23635529930254	-9.89700949488755
maskObs = 5%	LEOPARD	Observed data (t2)	-2.57212892187164	-6.6825536892824
maskObs = 5%	LEOPARD	Observed data (t2)	-1.13848868043513	-7.80522565310299
maskObs = 5%	LEOPARD	Observed data (t2)	-1.11277115337533	-8.06572765486646
maskObs = 5%	LEOPARD	Observed data (t2)	-1.43209116745875	-6.42047484400939
maskObs = 5%	LEOPARD	Observed data (t2)	-3.45870441986361	-8.48006167843693
maskObs = 5%	LEOPARD	Observed data (t2)	-2.04527255405722	-8.51879994127293
maskObs = 5%	LEOPARD	Observed data (t2)	-1.58998549522078	-8.44573745233881
maskObs = 5%	LEOPARD	Observed data (t2)	-1.89380865991344	-10.9136252978617
maskObs = 5%	LEOPARD	Observed data (t2)	-3.66496778898503	-9.49234964762453
maskObs = 5%	LEOPARD	Observed data (t2)	-1.84052521512533	-10.886371095443
maskObs = 5%	LEOPARD	Observed data (t2)	-3.73279049590445	-9.34739293034868
maskObs = 5%	LEOPARD	Observed data (t2)	-1.96064230954314	-7.9771501190554
maskObs = 5%	LEOPARD	Observed data (t2)	-2.47865183106521	-11.4757031427551
maskObs = 5%	LEOPARD	Observed data (t2)	-2.58386703159785	-11.7904145773521
maskObs = 5%	LEOPARD	Observed data (t2)	-1.34261176073156	-9.73499639339024
maskObs = 5%	LEOPARD	Observed data (t2)	-1.08411490998547	-8.10059626914111
maskObs = 5%	LEOPARD	Observed data (t2)	-2.72093924726965	-11.1923231657782
maskObs = 5%	LEOPARD	Observed data (t2)	-3.01433583494573	-7.40591448989817
maskObs = 5%	LEOPARD	Observed data (t2)	-1.09769674493108	-8.94671957459222
maskObs = 5%	LEOPARD	Observed data (t2)	-3.72410323173524	-9.12833258613597
maskObs = 5%	LEOPARD	Observed data (t2)	-1.61029360931476	-6.12150794729645
maskObs = 5%	LEOPARD	Observed data (t2)	-1.81368279662641	-10.0498635302767
maskObs = 5%	LEOPARD	Observed data (t2)	-3.43024826707217	-9.52303336949042
maskObs = 5%	LEOPARD	Observed data (t2)	-3.01885985189726	-10.846752597681
maskObs = 5%	LEOPARD	Observed data (t2)	-1.17543957272941	-6.61688934921922
maskObs = 5%	LEOPARD	Observed data (t2)	-1.41686604832288	-6.93976957986512
maskObs = 5%	LEOPARD	Observed data (t2)	-1.57797043694186	-10.1442476882265
maskObs = 5%	LEOPARD	Observed data (t2)	-1.57710560503829	-6.55273930417702
maskObs = 5%	LEOPARD	Observed data (t2)	-1.87683197061661	-6.02894707880598
maskObs = 5%	LEOPARD	Observed data (t2)	-2.358815918159	-10.5388493645083
maskObs = 5%	LEOPARD	Observed data (t2)	-1.69527883757378	-6.9098851740034
maskObs = 5%	LEOPARD	Observed data (t2)	-3.52205148125015	-9.87281171612042
maskObs = 5%	LEOPARD	Observed data (t2)	-3.0306206785392	-8.17598037535732
maskObs = 5%	LEOPARD	Observed data (t2)	-3.61978213865002	-9.56085106979835
maskObs = 5%	LEOPARD	Observed data (t2)	-3.56755831963545	-9.68677227525493
maskObs = 5%	LEOPARD	Observed data (t2)	-1.61583863618388	-6.99810437144443
maskObs = 5%	LEOPARD	Observed data (t2)	-3.54829911821288	-9.40162915372179
maskObs = 5%	LEOPARD	Observed data (t2)	-3.44030343009495	-9.22135606990568
maskObs = 5%	LEOPARD	Observed data (t2)	-1.70766181239885	-6.22734787171614
maskObs = 5%	LEOPARD	Observed data (t2)	-0.967852402986303	-7.29762261741378
maskObs = 5%	LEOPARD	Observed data (t2)	-1.12097973945617	-8.80043771421484
maskObs = 5%	LEOPARD	Observed data (t2)	-2.62210405209087	-8.57910666471522
maskObs = 5%	LEOPARD	Observed data (t2)	-2.63351877984601	-11.7600102976997
maskObs = 5%	LEOPARD	Observed data (t2)	-3.68886974661738	-10.5006894819417
maskObs = 5%	LEOPARD	Observed data (t2)	-1.20255716675268	-6.93672735594935
maskObs = 5%	LEOPARD	Observed data (t2)	-1.93584209718257	-9.16201089265054
maskObs = 5%	LEOPARD	Observed data (t2)	-1.31700998566181	-7.99539886249107
maskObs = 5%	LEOPARD	Observed data (t2)	-1.02761694997776	-6.68531962719245
maskObs = 5%	LEOPARD	Observed data (t2)	-1.28570695275572	-6.68133807722772
maskObs = 5%	LEOPARD	Observed data (t2)	-2.19359287460786	-8.25788485385686
maskObs = 5%	LEOPARD	Observed data (t2)	-1.63569164411687	-9.77756695302233
maskObs = 5%	LEOPARD	Observed data (t2)	-3.01584127446795	-9.85719207357051
maskObs = 5%	LEOPARD	Imputed data (t2)	-2.83879190554819	-10.7529247076302
maskObs = 5%	LEOPARD	Imputed data (t2)	-2.50753115156068	-8.48006882877823
maskObs = 5%	LEOPARD	Imputed data (t2)	-2.75759861772605	-7.04693143731255
maskObs = 5%	LEOPARD	Imputed data (t2)	-3.31277043095826	-9.54469375493108
maskObs = 5%	LEOPARD	Imputed data (t2)	-2.86214823001683	-7.36279037041774
maskObs = 5%	LEOPARD	Imputed data (t2)	-2.84387179956915	-9.401580251427
maskObs = 5%	LEOPARD	Imputed data (t2)	-2.88741078119119	-7.08913820191032
maskObs = 5%	LEOPARD	Imputed data (t2)	-2.37543017654245	-8.21169659842114
maskObs = 5%	LEOPARD	Imputed data (t2)	-2.55756148807631	-7.00261481237713
maskObs = 5%	LEOPARD	Imputed data (t2)	-2.59070014743999	-8.35969600688482
maskObs = 5%	LEOPARD	Imputed data (t2)	-2.85215459837548	-10.1670479979317
maskObs = 5%	LEOPARD	Imputed data (t2)	-3.59999658721346	-8.64236690491968
maskObs = 5%	LEOPARD	Imputed data (t2)	-2.45154762431911	-9.59156089452456
maskObs = 5%	LEOPARD	Imputed data (t2)	-1.83705788106863	-10.2736223635351
maskObs = 5%	LEOPARD	Imputed data (t2)	-3.12288337391601	-7.55741822282757
maskObs = 5%	LEOPARD	Imputed data (t2)	-2.90194602921028	-10.3899180536394
maskObs = 5%	LEOPARD	Imputed data (t2)	-2.41455088979414	-7.57542500754741
maskObs = 5%	LEOPARD	Imputed data (t2)	-2.79551061403612	-9.16978502254194
maskObs = 5%	LEOPARD	Imputed data (t2)	-3.5652059975335	-8.1995286945877
maskObs = 5%	LEOPARD	Imputed data (t2)	-2.39317772738016	-8.28352560448011
maskObs = 5%	LEOPARD	Imputed data (t2)	-2.67246337563166	-8.45267103512459
maskObs = 5%	LEOPARD	Imputed data (t2)	-2.81412808122726	-7.07663406886696
maskObs = 5%	LEOPARD	Imputed data (t2)	-2.46484472487116	-8.75657622292601
maskObs = 5%	LEOPARD	Imputed data (t2)	-2.25976068134218	-6.22417292555015
maskObs = 5%	LEOPARD	Imputed data (t2)	-2.81758917770964	-11.7969450921029
maskObs = 5%	LEOPARD	Imputed data (t2)	-3.65611368012224	-8.36375160524426
maskObs = 5%	LEOPARD	Imputed data (t2)	-3.18621892672584	-9.03695989661627
maskObs = 5%	LEOPARD	Imputed data (t2)	-2.37681548428998	-10.1478088756139
maskObs = 5%	LEOPARD	Imputed data (t2)	-2.43716748175866	-7.37523489807345
maskObs = 5%	LEOPARD	Imputed data (t2)	-3.19357620806725	-8.79699794016679
maskObs = 5%	LEOPARD	Imputed data (t2)	-2.24034160931595	-7.20738502139504
maskObs = 5%	LEOPARD	Imputed data (t2)	-2.67222486750029	-7.01686189147846
maskObs = 5%	LEOPARD	Imputed data (t2)	-2.68372179319808	-8.39637780533345
maskObs = 5%	LEOPARD	Imputed data (t2)	-2.98912796515924	-8.40066085506792
maskObs = 5%	LEOPARD	Imputed data (t2)	-2.63795939546097	-6.99185906965072
maskObs = 5%	LEOPARD	Imputed data (t2)	-3.3418806253683	-8.64235315708432
maskObs = 5%	LEOPARD	Imputed data (t2)	-2.81398005759821	-8.87071989491329
maskObs = 5%	LEOPARD	Imputed data (t2)	-2.46387791405798	-8.52603016820423
maskObs = 5%	LEOPARD	Imputed data (t2)	-3.38766769132603	-7.88574138135037
maskObs = 5%	LEOPARD	Imputed data (t2)	-1.96610033666718	-10.2548051267537
maskObs = 5%	LEOPARD	Imputed data (t2)	-2.99126192630757	-7.33373149784917
maskObs = 5%	LEOPARD	Imputed data (t2)	-2.13772203991067	-7.52235346274187
maskObs = 5%	LEOPARD	Imputed data (t2)	-2.66463092568869	-10.3000080936499
maskObs = 5%	LEOPARD	Imputed data (t2)	-2.18377749991708	-6.34085439816345
maskObs = 5%	LEOPARD	Imputed data (t2)	-3.55495460566179	-8.17056745950499
maskObs = 5%	LEOPARD	Imputed data (t2)	-3.24025834956123	-11.1641688281584
maskObs = 5%	LEOPARD	Imputed data (t2)	-2.01578939179824	-9.9853791196918
maskObs = 5%	LEOPARD	Imputed data (t2)	-2.51285746660512	-10.3756737814881
maskObs = 5%	LEOPARD	Imputed data (t2)	-3.06453106782308	-10.0583774044357
maskObs = 5%	LEOPARD	Imputed data (t2)	-2.53091491873088	-9.17006207259636
maskObs = 5%	LEOPARD	Imputed data (t2)	-3.09095128562887	-11.3507216278359
maskObs = 5%	LEOPARD	Imputed data (t2)	-1.99823186414164	-7.86396242827506
maskObs = 5%	LEOPARD	Imputed data (t2)	-2.6731213748521	-7.18108623102202
maskObs = 5%	LEOPARD	Imputed data (t2)	-2.71735257582594	-7.33379149644764
maskObs = 5%	LEOPARD	Imputed data (t2)	-3.22853895054843	-9.24214063309294
maskObs = 5%	LEOPARD	Imputed data (t2)	-2.90401287962365	-11.4879825356331
maskObs = 5%	LEOPARD	Imputed data (t2)	-2.02338739175304	-11.5297596440221
maskObs = 5%	LEOPARD	Imputed data (t2)	-2.94524461666523	-7.31085487275052
maskObs = 5%	LEOPARD	Imputed data (t2)	-2.77587294369103	-9.16221423165876
maskObs = 5%	LEOPARD	Imputed data (t2)	-3.46586851686638	-8.32421696022967
maskObs = 5%	LEOPARD	Imputed data (t2)	-2.40308030068386	-11.59812604643
maskObs = 5%	LEOPARD	Imputed data (t2)	-3.52968895421143	-9.63963441294001
maskObs = 5%	LEOPARD	Imputed data (t2)	-2.73886185713486	-8.68186580845615
maskObs = 5%	LEOPARD	Imputed data (t2)	-2.69624553559999	-9.97276911337835
maskObs = 5%	LEOPARD	Imputed data (t2)	-2.23744550604075	-7.70904946200551
maskObs = 5%	LEOPARD	Imputed data (t2)	-3.12275753080151	-10.1873204198795
maskObs = 5%	LEOPARD	Imputed data (t2)	-2.89083201357857	-7.43907352904483
maskObs = 5%	LEOPARD	Imputed data (t2)	-2.85359983425618	-7.17933177053063
maskObs = 5%	LEOPARD	Imputed data (t2)	-2.6312667697847	-8.8150329458141
maskObs = 5%	LEOPARD	Imputed data (t2)	-2.76159731514593	-6.9924172026417
maskObs = 5%	LEOPARD	Imputed data (t2)	-2.70575084867873	-8.59929003995884
maskObs = 5%	LEOPARD	Imputed data (t2)	-3.46275817763382	-9.33327131047973
maskObs = 5%	LEOPARD	Imputed data (t2)	-3.45329663462297	-9.16565715060477
maskObs = 5%	LEOPARD	Imputed data (t2)	-3.4641242352874	-8.57556185653047
maskObs = 5%	LEOPARD	Imputed data (t2)	-2.70345565696209	-9.79928021940392
maskObs = 5%	LEOPARD	Imputed data (t2)	-1.58758353785012	-10.1086016669735
maskObs = 5%	LEOPARD	Imputed data (t2)	-3.2951036078236	-8.85508208029587
maskObs = 5%	LEOPARD	Imputed data (t2)	-2.87715122347417	-11.2700070721522
maskObs = 5%	LEOPARD	Imputed data (t2)	-2.11948675619753	-6.30832323930487
maskObs = 5%	LEOPARD	Imputed data (t2)	-2.88896767198752	-10.149677810701
maskObs = 5%	LEOPARD	Imputed data (t2)	-2.88506776051095	-11.5504719621183
maskObs = 5%	LEOPARD	Imputed data (t2)	-3.16111291536165	-11.123984618375
maskObs = 5%	LEOPARD	Imputed data (t2)	-2.35538242436768	-6.80144234319212
maskObs = 5%	LEOPARD	Imputed data (t2)	-1.6032079138221	-9.87781007330795
maskObs = 5%	LEOPARD	Imputed data (t2)	-3.14769931292669	-7.75576161960064
maskObs = 5%	LEOPARD	Imputed data (t2)	-2.26374192118589	-8.69761002954109
maskObs = 5%	LEOPARD	Imputed data (t2)	-2.81730947721243	-6.78958200274902
maskObs = 5%	LEOPARD	Imputed data (t2)	-2.25712738929784	-9.28895833738225
maskObs = 5%	LEOPARD	Imputed data (t2)	-3.12710522098032	-7.39262670430352
maskObs = 5%	LEOPARD	Imputed data (t2)	-3.33551502430754	-7.98163033097015
maskObs = 5%	LEOPARD	Imputed data (t2)	-3.35387704817004	-8.91464166276006
maskObs = 5%	LEOPARD	Imputed data (t2)	-2.54603770773356	-6.96182756067302
maskObs = 5%	LEOPARD	Imputed data (t2)	-2.55218886370736	-6.73721484416426
maskObs = 5%	LEOPARD	Imputed data (t2)	-2.83977861274821	-9.86237185963808
maskObs = 5%	LEOPARD	Imputed data (t2)	-3.20380435574755	-9.57605274441567
maskObs = 5%	LEOPARD	Imputed data (t2)	-3.07217764086179	-7.91475200342762
maskObs = 5%	LEOPARD	Imputed data (t2)	-2.15750928807606	-8.45082131027863
maskObs = 5%	LEOPARD	Imputed data (t2)	-2.25441916130806	-6.84549860841717
maskObs = 5%	LEOPARD	Imputed data (t2)	-2.5423428571554	-8.25485278633316
maskObs = 5%	LEOPARD	Imputed data (t2)	-3.47529131454833	-9.41177143077606
maskObs = 5%	LEOPARD	Imputed data (t2)	-1.60399446421326	-10.5051299308755
maskObs = 5%	LEOPARD	Imputed data (t2)	-2.93577433371345	-8.31252871740694
maskObs = 5%	LEOPARD	Imputed data (t2)	-2.64745110001373	-8.63828411364624
maskObs = 5%	LEOPARD	Imputed data (t2)	-2.53829551740111	-7.37228385682515
maskObs = 5%	LEOPARD	Imputed data (t2)	-3.63396464782219	-9.12591172506415
maskObs = 5%	LEOPARD	Imputed data (t2)	-3.12101939805264	-8.92525638121182
maskObs = 5%	LEOPARD	Imputed data (t2)	-3.15760281407498	-7.53717951745429
maskObs = 5%	LEOPARD	Imputed data (t2)	-3.09171963749905	-11.2715033275298
maskObs = 5%	LEOPARD	Imputed data (t2)	-2.74853858510758	-9.92880382153145
maskObs = 5%	LEOPARD	Imputed data (t2)	-2.57976175662122	-9.4966289650341
maskObs = 5%	LEOPARD	Imputed data (t2)	-3.43040124606525	-9.12433433826154
maskObs = 5%	LEOPARD	Imputed data (t2)	-1.99319736155219	-11.4760764303894
maskObs = 5%	LEOPARD	Imputed data (t2)	-2.1883366856034	-8.42900480107778
maskObs = 5%	LEOPARD	Imputed data (t2)	-1.68629707174603	-10.3894686181224
maskObs = 5%	LEOPARD	Imputed data (t2)	-2.37745544438112	-8.16407772041077
maskObs = 5%	LEOPARD	Imputed data (t2)	-2.34151683036474	-6.29295192761163
maskObs = 5%	LEOPARD	Imputed data (t2)	-1.59960897561745	-9.98108989351824
maskObs = 5%	LEOPARD	Imputed data (t2)	-3.66746648705981	-8.84566078605448
maskObs = 5%	LEOPARD	Imputed data (t2)	-3.36520424496706	-8.87675287126902
maskObs = 5%	LEOPARD	Imputed data (t2)	-3.22939940934877	-8.11576789951937
maskObs = 5%	LEOPARD	Imputed data (t2)	-2.30999423163803	-6.27210305020359
maskObs = 5%	LEOPARD	Imputed data (t2)	-3.44177069834606	-8.56288355235051
maskObs = 5%	LEOPARD	Imputed data (t2)	-2.65601810629902	-6.58167196132729
maskObs = 5%	LEOPARD	Imputed data (t2)	-2.84796242390616	-7.77568125766617
maskObs = 5%	LEOPARD	Imputed data (t2)	-1.27896662956285	-9.01438372170799
maskObs = 5%	LEOPARD	Imputed data (t2)	-2.9179574445366	-7.9891938948687
maskObs = 5%	LEOPARD	Imputed data (t2)	-2.41025715530695	-7.92643855235147
maskObs = 5%	LEOPARD	Imputed data (t2)	-3.17976862542011	-9.74574062357104
maskObs = 5%	LEOPARD	Imputed data (t2)	-2.76132180762801	-7.82819895587716
maskObs = 5%	LEOPARD	Imputed data (t2)	-3.1832663880799	-9.00233582700607
maskObs = 5%	LEOPARD	Imputed data (t2)	-2.53938595006782	-7.04351674533435
maskObs = 5%	LEOPARD	Imputed data (t2)	-2.81838574252612	-8.5385665709961
maskObs = 5%	LEOPARD	Imputed data (t2)	-2.82502118835831	-8.80105739213174
maskObs = 5%	LEOPARD	Imputed data (t2)	-2.84850385851786	-10.2468511047991
maskObs = 5%	LEOPARD	Imputed data (t2)	-3.28415992981504	-11.134263028853
maskObs = 5%	LEOPARD	Imputed data (t2)	-2.5397177874362	-7.24514577364356
maskObs = 5%	LEOPARD	Imputed data (t2)	-2.4699840932276	-7.79638068101035
maskObs = 5%	LEOPARD	Imputed data (t2)	-2.83159889226976	-7.9912001236968
maskObs = 5%	LEOPARD	Imputed data (t2)	-2.98656539199005	-8.18978168993748
maskObs = 5%	LEOPARD	Imputed data (t2)	-3.09001384678409	-8.92852444383736
maskObs = 5%	LEOPARD	Imputed data (t2)	-3.5851847953969	-8.42189136441095
maskObs = 5%	LEOPARD	Imputed data (t2)	-3.04187024135666	-7.23676107835143
maskObs = 5%	LEOPARD	Imputed data (t2)	-2.40276532027634	-8.70870793645316
maskObs = 5%	LEOPARD	Imputed data (t2)	-2.55156991360632	-10.3598379001202
maskObs = 5%	LEOPARD	Imputed data (t2)	-2.15240854782002	-6.3712168747517
maskObs = 5%	LEOPARD	Imputed data (t2)	-3.7110015270685	-9.34904195840408
maskObs = 5%	LEOPARD	Imputed data (t2)	-2.79512277822942	-9.33385684148771
maskObs = 5%	LEOPARD	Imputed data (t2)	-2.48199999691353	-9.1854910206631
maskObs = 5%	LEOPARD	Imputed data (t2)	-3.36082478343488	-9.84363030615747
maskObs = 5%	LEOPARD	Imputed data (t2)	-2.75689954125829	-7.40625325961643
maskObs = 5%	LEOPARD	Imputed data (t2)	-3.09526838324341	-10.4320181305909
maskObs = 5%	LEOPARD	Imputed data (t2)	-3.03422115733623	-9.35148015765799
maskObs = 5%	LEOPARD	Imputed data (t2)	-3.39181296298465	-7.96922610903805
maskObs = 5%	LEOPARD	Imputed data (t2)	-2.86840026236758	-11.3549886214438
maskObs = 5%	LEOPARD	Imputed data (t2)	-2.33363971682029	-11.5828891188374
maskObs = 5%	LEOPARD	Imputed data (t2)	-3.1069889510445	-7.79132313020515
maskObs = 5%	LEOPARD	Imputed data (t2)	-3.17017686103686	-10.2708112842491
maskObs = 5%	LEOPARD	Imputed data (t2)	-3.18695844647412	-9.22142982387104
maskObs = 5%	LEOPARD	Imputed data (t2)	-2.6155089969757	-7.98160508725729
maskObs = 5%	LEOPARD	Imputed data (t2)	-1.53270817216537	-6.91424725599816
maskObs = 5%	LEOPARD	Imputed data (t2)	-3.14802223258392	-11.0252861475472
maskObs = 5%	LEOPARD	Imputed data (t2)	-3.16513687485542	-7.64603151988676
maskObs = 5%	LEOPARD	Imputed data (t2)	-3.17436793275055	-11.0100502318353
maskObs = 5%	LEOPARD	Imputed data (t2)	-3.41138016319142	-7.90549271368595
maskObs = 5%	LEOPARD	Imputed data (t2)	-3.20274340650016	-7.52029913195372
maskObs = 5%	LEOPARD	Imputed data (t2)	-2.65114979784752	-7.17840932068588
maskObs = 5%	LEOPARD	Imputed data (t2)	-2.6161612373206	-7.27928746674344
maskObs = 5%	LEOPARD	Imputed data (t2)	-2.61905159169977	-8.84556772765198
maskObs = 5%	LEOPARD	Imputed data (t2)	-3.0499811370469	-8.05686566862932
maskObs = 5%	LEOPARD	Imputed data (t2)	-3.16535556605491	-11.1691268823342
maskObs = 5%	LEOPARD	Imputed data (t2)	-2.43895625063312	-9.4882636058019
maskObs = 5%	LEOPARD	Imputed data (t2)	-3.48718067383517	-8.17940206046444
maskObs = 5%	LEOPARD	Imputed data (t2)	-2.94213081522441	-7.48842078102479
maskObs = 5%	LEOPARD	Imputed data (t2)	-1.92478164451331	-9.4088974862587
maskObs = 5%	LEOPARD	Imputed data (t2)	-2.9860631659874	-10.0933040826712
maskObs = 5%	LEOPARD	Imputed data (t2)	-2.81441513938482	-9.61115140480792
maskObs = 5%	LEOPARD	Imputed data (t2)	-1.68843768064328	-10.2829278247807
maskObs = 5%	LEOPARD	Imputed data (t2)	-3.15038445895204	-7.51129818234198
maskObs = 5%	LEOPARD	Imputed data (t2)	-1.89583583081016	-7.12360799404287
maskObs = 5%	LEOPARD	Imputed data (t2)	-3.47933895902064	-7.99819241799656
maskObs = 5%	LEOPARD	Imputed data (t2)	-2.81957064432522	-9.28746035460643
maskObs = 5%	LEOPARD	Imputed data (t2)	-2.81495474215917	-10.3010821972484
maskObs = 5%	LEOPARD	Imputed data (t2)	-3.22664776942048	-10.7371907450017
maskObs = 5%	LEOPARD	Imputed data (t2)	-3.21692643928997	-10.7649645987707
maskObs = 5%	LEOPARD	Imputed data (t2)	-3.00018058250374	-7.50898081134852
maskObs = 5%	LEOPARD	Imputed data (t2)	-3.36420815625448	-8.00675466849854
maskObs = 5%	LEOPARD	Imputed data (t2)	-2.19183844056703	-9.74605163855144
maskObs = 5%	LEOPARD	Imputed data (t2)	-3.01104657362748	-9.38140522743409
maskObs = 5%	LEOPARD	Imputed data (t2)	-2.43388390432568	-6.94043153191125
maskObs = 5%	LEOPARD	Imputed data (t2)	-3.0966459315123	-7.43064983874966
maskObs = 5%	LEOPARD	Imputed data (t2)	-3.04684174875519	-7.50842743089297
maskObs = 5%	LEOPARD	Imputed data (t2)	-2.27983205002012	-8.53722632352385
maskObs = 5%	LEOPARD	Imputed data (t2)	-2.65348659282102	-9.16903015827102
maskObs = 5%	LEOPARD	Imputed data (t2)	-2.90229601265135	-9.40068524980312
maskObs = 5%	LEOPARD	Imputed data (t2)	-2.45331132139624	-8.64802619392606
maskObs = 5%	LEOPARD	Imputed data (t2)	-2.85117428297008	-7.12633251883082
maskObs = 5%	LEOPARD	Imputed data (t2)	-2.41131886323263	-10.3604656387687
maskObs = 5%	LEOPARD	Imputed data (t2)	-3.53467176489679	-8.53617341906927
maskObs = 5%	LEOPARD	Imputed data (t2)	-2.89076193283564	-8.74104791196604
maskObs = 5%	LEOPARD	Imputed data (t2)	-2.87033298862062	-9.84168716768729
maskObs = 5%	LEOPARD	Imputed data (t2)	-3.14712726644009	-11.091458526865
maskObs = 5%	LEOPARD	Imputed data (t2)	-3.22615819705563	-10.6935966298331
maskObs = 5%	LEOPARD	Imputed data (t2)	-2.61688051053334	-10.6279421819071
maskObs = 5%	LEOPARD	Imputed data (t2)	-2.30075957356	-11.7545700378617
maskObs = 5%	LEOPARD	Imputed data (t2)	-3.32265697660847	-8.83162518312887
maskObs = 5%	LEOPARD	Imputed data (t2)	-3.04437373838418	-8.37346431831919
maskObs = 5%	LEOPARD	Imputed data (t2)	-2.88845749024905	-10.0335790049846
maskObs = 5%	LEOPARD	Imputed data (t2)	-3.49887923952462	-8.41874743341409
maskObs = 5%	LEOPARD	Imputed data (t2)	-3.2494300167543	-9.3808041829454
maskObs = 5%	LEOPARD	Imputed data (t2)	-2.18655933323722	-10.9518407470198
maskObs = 5%	LEOPARD	Imputed data (t2)	-2.94906545660099	-8.61106275026874
maskObs = 5%	LEOPARD	Imputed data (t2)	-1.65490295396044	-10.5953209658641
maskObs = 10%	LEOPARD	Observed data (t1)	2.75801279116065	9.70424918992113
maskObs = 10%	LEOPARD	Observed data (t1)	1.82840250519167	9.06026154615345
maskObs = 10%	LEOPARD	Observed data (t1)	2.77069752144563	7.18793489811833
maskObs = 10%	LEOPARD	Observed data (t1)	1.90605663097836	9.0798473222055
maskObs = 10%	LEOPARD	Observed data (t1)	1.6068363675374	7.60759025292365
maskObs = 10%	LEOPARD	Observed data (t1)	1.98802777377895	9.96525755135439
maskObs = 10%	LEOPARD	Observed data (t1)	3.35590378326767	6.9410014609571
maskObs = 10%	LEOPARD	Observed data (t1)	1.42009153111624	8.8629518429697
maskObs = 10%	LEOPARD	Observed data (t1)	0.99279118433471	7.70646720636292
maskObs = 10%	LEOPARD	Observed data (t1)	-0.467302302929264	9.37347396141448
maskObs = 10%	LEOPARD	Observed data (t1)	1.03430020887441	10.2336845717272
maskObs = 10%	LEOPARD	Observed data (t1)	4.00894788477971	7.91931160939906
maskObs = 10%	LEOPARD	Observed data (t1)	2.68496456237406	7.46801457861076
maskObs = 10%	LEOPARD	Observed data (t1)	2.7150427923867	9.55767883799558
maskObs = 10%	LEOPARD	Observed data (t1)	3.59579643312665	7.43846306075912
maskObs = 10%	LEOPARD	Observed data (t1)	2.68307873268773	9.48152271017696
maskObs = 10%	LEOPARD	Observed data (t1)	3.79614237393323	7.80151280494077
maskObs = 10%	LEOPARD	Observed data (t1)	1.29342672341279	9.97222137603325
maskObs = 10%	LEOPARD	Observed data (t1)	2.43234841144168	7.3854871238037
maskObs = 10%	LEOPARD	Observed data (t1)	1.33610220570618	8.35823397409241
maskObs = 10%	LEOPARD	Observed data (t1)	1.24861152608361	8.70300276135838
maskObs = 10%	LEOPARD	Observed data (t1)	3.27740724424144	6.98859255598862
maskObs = 10%	LEOPARD	Observed data (t1)	-0.358478932538428	9.42154621898875
maskObs = 10%	LEOPARD	Observed data (t1)	4.4167673791392	7.43917727633129
maskObs = 10%	LEOPARD	Observed data (t1)	1.45405147775856	10.7025499258245
maskObs = 10%	LEOPARD	Observed data (t1)	3.33773563221116	8.11400105090631
maskObs = 10%	LEOPARD	Observed data (t1)	1.66519052614243	10.1098101602868
maskObs = 10%	LEOPARD	Observed data (t1)	3.11984666154384	9.80513061251168
maskObs = 10%	LEOPARD	Observed data (t1)	2.25592107226262	7.49714720100278
maskObs = 10%	LEOPARD	Observed data (t1)	1.24462357921543	9.42879242549094
maskObs = 10%	LEOPARD	Observed data (t1)	0.72994417330834	7.83054407592412
maskObs = 10%	LEOPARD	Observed data (t1)	1.98728198646319	7.61762991077323
maskObs = 10%	LEOPARD	Observed data (t1)	0.256687556789702	10.4587840289899
maskObs = 10%	LEOPARD	Observed data (t1)	4.44969926634738	8.2861999085983
maskObs = 10%	LEOPARD	Observed data (t1)	1.03707289782125	7.58261134602125
maskObs = 10%	LEOPARD	Observed data (t1)	4.68327915746587	8.44515584754659
maskObs = 10%	LEOPARD	Observed data (t1)	-0.155002529253591	9.68027034652304
maskObs = 10%	LEOPARD	Observed data (t1)	2.30413717411364	8.94689183323175
maskObs = 10%	LEOPARD	Observed data (t1)	0.602487174945553	8.02145712880985
maskObs = 10%	LEOPARD	Observed data (t1)	1.17990448246422	9.81547786637688
maskObs = 10%	LEOPARD	Observed data (t1)	4.45298837928602	7.68998704040304
maskObs = 10%	LEOPARD	Observed data (t1)	0.761605763803093	8.13777800424669
maskObs = 10%	LEOPARD	Observed data (t1)	0.594265391454093	9.78979985905745
maskObs = 10%	LEOPARD	Observed data (t1)	3.89033961239218	7.00681187469701
maskObs = 10%	LEOPARD	Observed data (t1)	2.57211818930625	7.39329793543228
maskObs = 10%	LEOPARD	Observed data (t1)	1.74014945178553	10.7602972796371
maskObs = 10%	LEOPARD	Observed data (t1)	2.34775769959932	9.56221419265298
maskObs = 10%	LEOPARD	Observed data (t1)	2.24790502209025	7.86306112163654
maskObs = 10%	LEOPARD	Observed data (t1)	1.77206668234497	8.80565570744282
maskObs = 10%	LEOPARD	Observed data (t1)	2.11417680953763	9.3083777862663
maskObs = 10%	LEOPARD	Observed data (t1)	2.10060601018984	10.1906238050878
maskObs = 10%	LEOPARD	Observed data (t1)	1.54118526922738	8.23747585367516
maskObs = 10%	LEOPARD	Observed data (t1)	2.34726476838144	7.41505991328585
maskObs = 10%	LEOPARD	Observed data (t1)	2.52756365431576	7.81873946454368
maskObs = 10%	LEOPARD	Observed data (t1)	3.58563172505421	7.59551745910154
maskObs = 10%	LEOPARD	Observed data (t1)	1.29620954103589	10.7494538283241
maskObs = 10%	LEOPARD	Observed data (t1)	2.08981170671332	10.8322938473777
maskObs = 10%	LEOPARD	Observed data (t1)	4.5009923626606	7.42447942754498
maskObs = 10%	LEOPARD	Observed data (t1)	3.89388991751552	8.80104945984216
maskObs = 10%	LEOPARD	Observed data (t1)	3.84393475370403	7.2947062639722
maskObs = 10%	LEOPARD	Observed data (t1)	1.46501500814601	10.6987341789661
maskObs = 10%	LEOPARD	Observed data (t1)	3.37126673149873	8.26971756698151
maskObs = 10%	LEOPARD	Observed data (t1)	0.29571422667391	8.48952106831963
maskObs = 10%	LEOPARD	Observed data (t1)	3.16716369750411	8.6102425381322
maskObs = 10%	LEOPARD	Observed data (t1)	4.8270930371621	8.01863184324302
maskObs = 10%	LEOPARD	Observed data (t1)	3.15505294530569	8.90824880613059
maskObs = 10%	LEOPARD	Observed data (t1)	1.70582822846852	7.85613894795222
maskObs = 10%	LEOPARD	Observed data (t1)	0.387611675547993	10.5850723419759
maskObs = 10%	LEOPARD	Observed data (t1)	-0.524929230799559	9.20890822681711
maskObs = 10%	LEOPARD	Observed data (t1)	4.34520846710404	7.63078900269659
maskObs = 10%	LEOPARD	Observed data (t1)	1.41246653525016	9.3268813341029
maskObs = 10%	LEOPARD	Observed data (t1)	3.40497519415495	7.69174048120344
maskObs = 10%	LEOPARD	Observed data (t1)	2.8529512890435	7.5319231155259
maskObs = 10%	LEOPARD	Observed data (t1)	1.39448767360499	8.76684070592703
maskObs = 10%	LEOPARD	Observed data (t1)	0.868036186909832	9.60371021251842
maskObs = 10%	LEOPARD	Observed data (t1)	1.6800596139844	10.4997901673673
maskObs = 10%	LEOPARD	Observed data (t1)	0.211564521939258	9.63138969864462
maskObs = 10%	LEOPARD	Observed data (t1)	0.829195431965801	10.1362884794493
maskObs = 10%	LEOPARD	Observed data (t1)	4.03055097729326	7.3484519984288
maskObs = 10%	LEOPARD	Observed data (t1)	4.42242018137044	9.09145502242606
maskObs = 10%	LEOPARD	Observed data (t1)	1.24068585332738	10.2496597599027
maskObs = 10%	LEOPARD	Observed data (t1)	2.14908247584855	9.99048406817275
maskObs = 10%	LEOPARD	Observed data (t1)	1.14805436898076	7.82277546439404
maskObs = 10%	LEOPARD	Observed data (t1)	0.749043870576462	9.04307556666067
maskObs = 10%	LEOPARD	Observed data (t1)	3.50012960357849	8.32629445486045
maskObs = 10%	LEOPARD	Observed data (t1)	0.866752537716874	9.46565076125269
maskObs = 10%	LEOPARD	Observed data (t1)	2.57348620747428	7.3062579211354
maskObs = 10%	LEOPARD	Observed data (t1)	2.3545586371935	8.43377264807416
maskObs = 10%	LEOPARD	Observed data (t1)	1.83069122605788	8.31612196197711
maskObs = 10%	LEOPARD	Observed data (t1)	4.04356244973474	7.32471895772846
maskObs = 10%	LEOPARD	Observed data (t1)	4.08792777493183	8.34083971591325
[truncated: 14,537 more rows]
