# Supplementary material for: LEOPARD: missing view completion for multi-timepoint omics data via representation disentanglement and temporal knowledge transfer
Source: Nat Commun. 2025 Apr 6;16:3278. doi: 10.1038/s41467-025-58314-3 (PMC11972361; doi:10.1038/s41467-025-58314-3)
Supplement: Supplementary file 7 — Source data [file 41467_2025_58314_MOESM7_ESM.zip › Source Data/SupplementaryFig9.csv]

Method	Imputation	Variable	Estimate	P
PMM	Imputation 1	Thr	-0.0113516377717763	0.00480868947311236
PMM	Imputation 1	C16:2	-0.00817623130102272	0.0415175214210954
PMM	Imputation 1	Met	-0.00798415333014739	0.0478649703429938
PMM	Imputation 1	Pro	-0.00755380722048736	0.0612580553215916
PMM	Imputation 1	SM (OH) C16:1	0.00721973883751557	0.0681556421079719
PMM	Imputation 1	C5	-0.0063524189616118	0.109677619176223
PMM	Imputation 1	C18	0.00646550833431574	0.109734810746307
PMM	Imputation 1	C18:1	0.00625336784133379	0.121913107684523
PMM	Imputation 1	Ser	-0.00621933270675453	0.123971202158563
PMM	Imputation 1	C2	0.00530443162775439	0.189188977679455
PMM	Imputation 1	C18:2	0.00519268356969689	0.196949424038811
PMM	Imputation 1	Arg	-0.00481634476167203	0.232964843498946
PMM	Imputation 1	H1	-0.00472345989798731	0.240754931168681
PMM	Imputation 1	SM (OH) C22:1	-0.00457513198420264	0.255846099656899
PMM	Imputation 1	C16	0.00453160662316553	0.260172925394254
PMM	Imputation 1	SM (OH) C14:1	0.00414155866714795	0.294241729697187
PMM	Imputation 1	SM C20:2	0.00414319783743177	0.30110314016141
PMM	Imputation 1	SM (OH) C22:2	-0.00404502819326351	0.306854556905904
PMM	Imputation 1	SM C18:0	0.00393373627737954	0.330324185652055
PMM	Imputation 1	C3	-0.00364806728101265	0.363981907830673
PMM	Imputation 1	SM C16:1	0.00334259889432762	0.407760839156695
PMM	Imputation 1	SM C24:1	-0.00308160456604099	0.440697412923482
PMM	Imputation 1	C4	-0.00309585643611834	0.443430694735736
PMM	Imputation 1	SM C18:1	0.00208031392210642	0.607364083870786
PMM	Imputation 1	Val	-0.00201354272595355	0.614674310613291
PMM	Imputation 1	Orn	0.00181456155150209	0.653539403079563
PMM	Imputation 1	C14:1-OH	0.00151202855674522	0.708715189888864
PMM	Imputation 1	C0	0.00140372265536448	0.728640819397401
PMM	Imputation 1	Gly	-0.00137968025718108	0.73196441419584
PMM	Imputation 1	C14:2	-0.00108465087883898	0.788784812016834
PMM	Imputation 1	Tyr	-0.00086236614938789	0.831395595287998
PMM	Imputation 1	SM (OH) C24:1	0.0008063734741785	0.841650511075878
PMM	Imputation 1	C14:1	0.00076326058264099	0.850381678130647
PMM	Imputation 1	SM C16:0	-0.0007239087807334	0.857929095898751
PMM	Imputation 1	C12	0.00063851935503903	0.874729172329072
PMM	Imputation 1	C10	0.00010575351077335	0.979084298442536
PMM	Imputation 2	Met	-0.0129506091311175	0.00129246688281835
PMM	Imputation 2	SM (OH) C16:1	0.0123606986803809	0.00182102548363728
PMM	Imputation 2	C5	-0.0102711551605108	0.0102621189631958
PMM	Imputation 2	SM (OH) C24:1	0.00949271991686441	0.0180992582368623
PMM	Imputation 2	C18:1	0.00933012062118158	0.0204972919919817
PMM	Imputation 2	SM C20:2	0.00872956187425982	0.0300892323439802
PMM	Imputation 2	C18	0.00815797640849416	0.0434565653623994
PMM	Imputation 2	SM (OH) C14:1	0.00743966048054974	0.0586080454124815
PMM	Imputation 2	C2	0.0071244571699399	0.0772670680567214
PMM	Imputation 2	Thr	-0.00693381225968985	0.0860528974156454
PMM	Imputation 2	SM C18:0	0.0068532996822858	0.0883162805434738
PMM	Imputation 2	Val	-0.00665136845945648	0.0969782328372406
PMM	Imputation 2	C16:2	0.00616329804310284	0.127567393661431
PMM	Imputation 2	Tyr	-0.00570393759927947	0.157334856067669
PMM	Imputation 2	SM C24:1	0.00543409326328299	0.176921498478869
PMM	Imputation 2	Gly	-0.00542695014430919	0.177817801116949
PMM	Imputation 2	Ser	-0.00533954069867351	0.186228078440506
PMM	Imputation 2	C16	0.0049907641676119	0.21746095022622
PMM	Imputation 2	SM C16:1	0.00491412424304285	0.223172764268925
PMM	Imputation 2	C18:2	0.00466531581058051	0.247093279475013
PMM	Imputation 2	C14:2	0.00437640683150139	0.278776628881134
PMM	Imputation 2	SM C16:0	0.00406660748264051	0.315047542572503
PMM	Imputation 2	SM C18:1	0.00392007775173096	0.332793353316556
PMM	Imputation 2	C4	-0.00294864459506017	0.466353365079752
PMM	Imputation 2	SM (OH) C22:1	0.00293185960696779	0.466441089748265
PMM	Imputation 2	SM (OH) C22:2	0.00284516919399002	0.470696851923497
PMM	Imputation 2	C3	0.00288217851301341	0.472992520726338
PMM	Imputation 2	C14:1	0.00267678428724584	0.508457992449489
PMM	Imputation 2	Pro	-0.00201447278398382	0.617501739877563
PMM	Imputation 2	C10	-0.00174133489883988	0.667062874808498
PMM	Imputation 2	H1	-0.00124951874345602	0.75741650027853
PMM	Imputation 2	Arg	-0.00123616402683304	0.760204783253221
PMM	Imputation 2	C0	-0.00034627200651566	0.931541140449974
PMM	Imputation 2	C14:1-OH	-0.00032087348298986	0.936538014889085
PMM	Imputation 2	Orn	-0.0003060140377081	0.939776831738826
PMM	Imputation 2	C12	0.00010394120446305	0.979521886000239
PMM	Imputation 3	SM (OH) C16:1	0.0138995473071284	0.00048378261101323
PMM	Imputation 3	SM (OH) C14:1	0.00904296643021156	0.0225702780185401
PMM	Imputation 3	H1	0.0079193457092794	0.0480443484749131
PMM	Imputation 3	C14:1-OH	-0.00738130813578887	0.0678381467673425
PMM	Imputation 3	C2	0.00732246370299221	0.0699889789927768
PMM	Imputation 3	C18:1	0.00728991245611921	0.0713323326305661
PMM	Imputation 3	C18:2	0.00651407974882667	0.106427413741331
PMM	Imputation 3	Met	-0.00623684910231547	0.121981974159226
PMM	Imputation 3	SM C18:0	0.00607863354510448	0.13016791042259
PMM	Imputation 3	Thr	-0.00592514010482819	0.142897522348896
PMM	Imputation 3	C12	0.00578676213922164	0.149771232351786
PMM	Imputation 3	C5	-0.00572816662812463	0.154162420137791
PMM	Imputation 3	C10	0.00571545322582144	0.156837990079878
PMM	Imputation 3	C14:1	0.00567307393590478	0.158429083994646
PMM	Imputation 3	C14:2	0.00528267530729556	0.189906042384979
PMM	Imputation 3	C18	0.00504014209095434	0.211905270052874
PMM	Imputation 3	Orn	0.0045796543438681	0.256830244321036
PMM	Imputation 3	C3	-0.00446063949023694	0.268005737001087
PMM	Imputation 3	C16	0.00419748917138185	0.294914364418173
PMM	Imputation 3	Val	-0.0040655309370044	0.306351535593619
PMM	Imputation 3	SM C18:1	0.0036097606649144	0.372594127041502
PMM	Imputation 3	Arg	-0.00357704814826759	0.376837308379514
PMM	Imputation 3	Gly	-0.00310846561713753	0.438707130418743
PMM	Imputation 3	C4	-0.00284592952378271	0.482142356273251
PMM	Imputation 3	SM (OH) C24:1	0.00283322811504228	0.484099084382674
PMM	Imputation 3	Ser	-0.00244716122158886	0.54538665368143
PMM	Imputation 3	Pro	-0.00209137806198518	0.603252136903667
PMM	Imputation 3	C0	-0.00207251038347169	0.60837624774485
PMM	Imputation 3	SM C20:2	0.00132464217150263	0.737983584900644
PMM	Imputation 3	SM C16:1	0.00126919868073748	0.752114410386525
PMM	Imputation 3	SM C16:0	0.00122739069572182	0.761364104523179
PMM	Imputation 3	C16:2	-0.00088483202878901	0.827049559597051
PMM	Imputation 3	Tyr	-0.00074648538856616	0.853730672211947
PMM	Imputation 3	SM (OH) C22:1	0.00051428448789422	0.898905599980317
PMM	Imputation 3	SM C24:1	0.00044304051336875	0.912287917503134
PMM	Imputation 3	SM (OH) C22:2	0.00028761580395132	0.942445311573486
PMM	Imputation 4	Thr	-0.0166645670727466	3.11168324117279e-05
PMM	Imputation 4	SM (OH) C16:1	0.013394760410978	0.00074916079746434
PMM	Imputation 4	Val	-0.0100567834113214	0.0117427377638141
PMM	Imputation 4	Ser	-0.00986359292901318	0.0145217784714076
PMM	Imputation 4	C18	0.00968390863869758	0.016232736054994
PMM	Imputation 4	Met	-0.00939649790815951	0.0191105221587959
PMM	Imputation 4	Tyr	-0.00776587464023617	0.0543162874245992
PMM	Imputation 4	SM (OH) C14:1	0.00761071890183336	0.057003623320082
PMM	Imputation 4	C18:1	0.00760945329539143	0.0597391571658387
PMM	Imputation 4	C2	0.00710808017591489	0.0785773019708065
PMM	Imputation 4	Arg	-0.00641805062633182	0.112506653791774
PMM	Imputation 4	C16	0.00636511620712681	0.114225086393455
PMM	Imputation 4	C18:2	0.00544303844428238	0.176791449334342
PMM	Imputation 4	SM (OH) C22:1	-0.00500323668567512	0.216285572143043
PMM	Imputation 4	Gly	-0.00430665411350482	0.281408159402684
PMM	Imputation 4	C3	0.00403919218566128	0.310991285834831
PMM	Imputation 4	C5	-0.00395551839868025	0.324174041628001
PMM	Imputation 4	C4	-0.00391305858615299	0.333252721108364
PMM	Imputation 4	SM C20:2	0.0031735592061658	0.421161051079805
PMM	Imputation 4	SM C18:0	0.00280289877895887	0.488651029563637
PMM	Imputation 4	SM (OH) C22:2	-0.00261528334070707	0.511647678884412
PMM	Imputation 4	C0	-0.00255812209598456	0.526564718913743
PMM	Imputation 4	SM C16:1	0.00208555474125869	0.601520245965529
PMM	Imputation 4	SM C24:1	-0.00193066540194287	0.628766485774316
PMM	Imputation 4	C14:2	-0.0016488569118868	0.683384233234156
PMM	Imputation 4	C14:1	0.00155816467361911	0.700047497157253
PMM	Imputation 4	C12	-0.00134867816919393	0.738816660676341
PMM	Imputation 4	SM C16:0	-0.00114922027521845	0.776079355171017
PMM	Imputation 4	C16:2	0.00108702960540526	0.788339359712855
PMM	Imputation 4	C14:1-OH	-0.00090689242362141	0.822827759108592
PMM	Imputation 4	SM C18:1	0.00075025926623995	0.852430710170087
PMM	Imputation 4	C10	-0.00051834059072544	0.898044235528263
PMM	Imputation 4	Pro	0.00024861749723377	0.950886761778271
PMM	Imputation 4	H1	-0.00019328653906667	0.961876482015921
PMM	Imputation 4	Orn	-4.40539604722422e-05	0.991317806035531
PMM	Imputation 4	SM (OH) C24:1	-3.33666211654515e-05	0.993421471281638
PMM	Imputation 5	SM (OH) C16:1	0.016245166648903	3.31037268599433e-05
PMM	Imputation 5	SM C18:0	0.0143433862377715	0.00035876399951958
PMM	Imputation 5	C14:1-OH	0.0107494900203046	0.00769198384489377
PMM	Imputation 5	Orn	0.0103408764587583	0.00990469016104264
PMM	Imputation 5	SM (OH) C24:1	0.00716747187698578	0.0760372689477603
PMM	Imputation 5	SM (OH) C14:1	0.00685701496930654	0.0841647141883785
PMM	Imputation 5	Val	0.00675331409409362	0.0941750002962421
PMM	Imputation 5	Pro	0.00614805347462785	0.128492630521176
PMM	Imputation 5	Tyr	0.00580377290203674	0.151056669954942
PMM	Imputation 5	C18	0.00532351541999989	0.187870380005444
PMM	Imputation 5	C2	0.00504773037566453	0.211860809895069
PMM	Imputation 5	C18:1	0.00495816561297607	0.22036743664947
PMM	Imputation 5	SM C18:1	0.00472529041080899	0.238835003146259
PMM	Imputation 5	Arg	0.00464078569880046	0.250528800936745
PMM	Imputation 5	SM C20:2	0.00432707356017141	0.272355304049629
PMM	Imputation 5	Gly	-0.00419845698157642	0.290371765856395
PMM	Imputation 5	C10	-0.00419865434221592	0.299427655569106
PMM	Imputation 5	H1	0.00395070455408533	0.328006922084718
PMM	Imputation 5	SM (OH) C22:2	-0.00363934000805829	0.353031990483764
PMM	Imputation 5	C16:2	-0.0035098276380191	0.385988020514826
PMM	Imputation 5	C16	0.00338637516921557	0.40214345340168
PMM	Imputation 5	C3	0.00320738303027397	0.426969233212058
PMM	Imputation 5	SM C16:0	0.00296323800084192	0.464170869532076
PMM	Imputation 5	C5	0.00280924617732987	0.487242311065438
PMM	Imputation 5	C0	-0.00239396604023913	0.554195803148995
PMM	Imputation 5	SM C24:1	0.0023120442852875	0.563395961671111
PMM	Imputation 5	C4	0.00209886190341735	0.603877582857568
PMM	Imputation 5	Met	-0.00187216709901202	0.642633514650423
PMM	Imputation 5	C18:2	-0.00139928073928974	0.729475003368636
PMM	Imputation 5	C14:1	0.00123539470497463	0.760312781913972
PMM	Imputation 5	SM (OH) C22:1	0.00121048476738833	0.764798767749964
PMM	Imputation 5	SM C16:1	-0.00114014289984571	0.77509323771056
PMM	Imputation 5	Ser	-0.00083627840032566	0.835843763909588
PMM	Imputation 5	Thr	0.00052195209982884	0.8974068872106
PMM	Imputation 5	C12	-0.0004860467315279	0.904483268988022
PMM	Imputation 5	C14:2	0.00010064257350054	0.980167330377997
LM	Imputation 1	SM (OH) C16:1	0.0130674504100244	0.00106257205371956
LM	Imputation 1	SM (OH) C14:1	0.0081057793871827	0.043235085929679
LM	Imputation 1	SM C18:1	0.00710605418999181	0.07851413768945
LM	Imputation 1	SM C18:0	0.00683128370860602	0.0902228701079123
LM	Imputation 1	H1	-0.00673933848355975	0.0905657586211992
LM	Imputation 1	SM C16:1	0.00635182422050646	0.113993496802524
LM	Imputation 1	Thr	-0.00582150060970006	0.150099643835353
LM	Imputation 1	Ser	-0.00560829078735289	0.165559123781805
LM	Imputation 1	Pro	0.00532514373163197	0.187198258595031
LM	Imputation 1	Met	-0.00517994318019827	0.199662753507131
LM	Imputation 1	C10	-0.00459286668788665	0.254546497059359
LM	Imputation 1	Orn	-0.00438943149053093	0.277979072819175
LM	Imputation 1	C12	-0.00433530337030314	0.28046561252097
LM	Imputation 1	SM C16:0	0.00417800170208785	0.301105661470581
LM	Imputation 1	SM (OH) C22:1	-0.00405485768580407	0.316383996734036
LM	Imputation 1	C14:2	-0.0034672632092417	0.387351011546243
LM	Imputation 1	SM C20:2	0.00328101469047392	0.401593227168735
LM	Imputation 1	C2	0.00336826177391164	0.403876176807855
LM	Imputation 1	Gly	-0.00285035350671287	0.478950631317092
LM	Imputation 1	Tyr	-0.00261430732987511	0.517430596478542
LM	Imputation 1	SM (OH) C24:1	0.00253219919149121	0.531768720524079
LM	Imputation 1	C5	-0.00250617423247521	0.534065127642735
LM	Imputation 1	Arg	-0.00246841891749331	0.54202697935257
LM	Imputation 1	C18:2	-0.00227750463799724	0.572737995019204
LM	Imputation 1	C18	0.0021221056074462	0.598185593122071
LM	Imputation 1	C14:1-OH	-0.00210746187278616	0.602793184495386
LM	Imputation 1	C16:2	0.00202649640401994	0.615133422061543
LM	Imputation 1	C4	-0.00172937045375756	0.669285961411942
LM	Imputation 1	C16	-0.00162789825338341	0.680859504667641
LM	Imputation 1	C3	0.00157399476204821	0.696739301966446
LM	Imputation 1	C0	-0.00151738855267385	0.707917885184236
LM	Imputation 1	SM C24:1	0.00128125992564604	0.749664449293564
LM	Imputation 1	C14:1	-0.00097783291125879	0.806861166981286
LM	Imputation 1	C18:1	0.00054498240843587	0.892778673130875
LM	Imputation 1	Val	0.00024835457319167	0.950274420030804
LM	Imputation 1	SM (OH) C22:2	-2.59433103853274e-07	0.999947804481851
LM	Imputation 2	SM (OH) C16:1	0.0113452654178888	0.00448016442822973
LM	Imputation 2	SM (OH) C14:1	0.00894490671254987	0.0237888480412251
LM	Imputation 2	Ser	-0.00660428037522352	0.102406654045524
LM	Imputation 2	Thr	-0.006519608862682	0.106913553988618
LM	Imputation 2	C18	0.0047219191741052	0.243263359732246
LM	Imputation 2	SM C18:0	0.00361763115856642	0.366803261672929
LM	Imputation 2	C2	0.00360106112651143	0.372316065606076
LM	Imputation 2	Val	-0.00335961187882936	0.395763808006157
LM	Imputation 2	C18:1	0.00332213149680959	0.408066090159445
LM	Imputation 2	C14:1	-0.00321889830644628	0.425551875693391
LM	Imputation 2	Pro	0.00315791053033473	0.43520572538552
LM	Imputation 2	Orn	-0.00292090012615737	0.470608024288055
LM	Imputation 2	C5	0.00278189064162281	0.491162014117397
LM	Imputation 2	SM C20:2	0.00240054645877428	0.550438633528591
LM	Imputation 2	C16:2	0.00238311963966112	0.556198273900588
LM	Imputation 2	SM C16:1	-0.0022384148901689	0.578336106080621
LM	Imputation 2	C3	0.00204514110271411	0.611609990336912
LM	Imputation 2	C18:2	0.00175331129463014	0.664860949063819
LM	Imputation 2	SM C16:0	0.0017381043026695	0.66775241500494
LM	Imputation 2	SM (OH) C22:1	-0.00161827558194663	0.689473433104201
LM	Imputation 2	Tyr	-0.00156339553266401	0.699192426210026
LM	Imputation 2	C12	-0.00153298680695233	0.703524891288354
LM	Imputation 2	C16	0.00138090165501133	0.733090901214804
LM	Imputation 2	Arg	-0.00130789119509219	0.746208666113691
LM	Imputation 2	C10	0.00093860439234003	0.816557303623542
LM	Imputation 2	C4	0.00090639722773882	0.822910401572892
LM	Imputation 2	H1	0.00082303188345477	0.838724943510615
LM	Imputation 2	C14:1-OH	0.00067504773478442	0.867615954504077
LM	Imputation 2	SM C24:1	0.00065951228333103	0.869522942428377
LM	Imputation 2	SM (OH) C22:2	-0.00064080818014863	0.872562323206866
LM	Imputation 2	Gly	0.00058553308086857	0.884803712338351
LM	Imputation 2	C14:2	-0.00022512190016499	0.955549073531663
LM	Imputation 2	SM (OH) C24:1	0.00017444941435718	0.965645606489
LM	Imputation 2	C0	0.00014485862356462	0.971437930316333
LM	Imputation 2	Met	-6.05818202497039e-05	0.98804386055763
LM	Imputation 2	SM C18:1	-2.0966490067448e-05	0.995866748114732
LM	Imputation 3	Thr	-0.0101181771231967	0.0117458434570871
LM	Imputation 3	SM (OH) C16:1	0.00999677074682125	0.0122233200133481
LM	Imputation 3	C18:2	0.00994241020831815	0.0136747621470475
LM	Imputation 3	C18:1	0.0097437923140467	0.0157518600282261
LM	Imputation 3	SM (OH) C14:1	0.00810113208188172	0.0415965371315899
LM	Imputation 3	C2	0.00793848346075989	0.0494762769047808
LM	Imputation 3	SM C16:1	0.00788661861119907	0.0499396900783761
LM	Imputation 3	Ser	-0.00758438248872855	0.0594427843813336
LM	Imputation 3	Met	-0.00740107685867291	0.0671093964464269
LM	Imputation 3	Gly	-0.0069624692450917	0.0754022449475122
LM	Imputation 3	C18	0.00669479292413484	0.097797092886636
LM	Imputation 3	SM (OH) C22:2	0.00635080488494312	0.111631721708028
LM	Imputation 3	C14:1-OH	0.00605232261896174	0.134269384286382
LM	Imputation 3	SM C24:1	0.00583828511988896	0.144579171598741
LM	Imputation 3	SM C20:2	0.00573784837072344	0.150313555645078
LM	Imputation 3	C12	-0.00482840529835262	0.231674637634721
LM	Imputation 3	C4	-0.0047455603161546	0.240433823745865
LM	Imputation 3	C16:2	0.00451478579468099	0.260326700886526
LM	Imputation 3	Val	-0.00419488450463307	0.295577636000724
LM	Imputation 3	C10	-0.00410867008078551	0.309551541061455
LM	Imputation 3	C16	0.00377934713212124	0.34675852559903
LM	Imputation 3	C5	-0.0034653983545232	0.386728997998464
LM	Imputation 3	SM C16:0	0.00327817624366281	0.417212960394304
LM	Imputation 3	C0	0.00322674570511553	0.425441387564759
LM	Imputation 3	Pro	0.0030392665994131	0.45182390082607
LM	Imputation 3	SM C18:1	0.00293793713113834	0.468099500528513
LM	Imputation 3	Tyr	-0.002008858287179	0.619707851755784
LM	Imputation 3	C14:2	-0.001844954482386	0.648512406664663
LM	Imputation 3	SM C18:0	0.00174466625784791	0.66430212357429
LM	Imputation 3	C14:1	-0.00154706601261905	0.701589294264383
LM	Imputation 3	Orn	0.00141664158089727	0.725890614636541
LM	Imputation 3	SM (OH) C24:1	0.001275671486347	0.752177685379206
LM	Imputation 3	C3	-0.00123266680412484	0.760341612252433
LM	Imputation 3	H1	-0.00092405749166401	0.818341345228009
LM	Imputation 3	SM (OH) C22:1	-0.00078980709224777	0.845162661138839
LM	Imputation 3	Arg	-5.79315512232353e-05	0.988507760082606
LM	Imputation 4	SM (OH) C16:1	0.0100714539368792	0.0111250039337515
LM	Imputation 4	SM (OH) C14:1	0.00956915922544305	0.0161401663483491
LM	Imputation 4	C12	-0.00836724824854313	0.0382153153773984
LM	Imputation 4	C14:2	-0.00779100212325992	0.0538233881107183
LM	Imputation 4	Tyr	0.00734829980149012	0.0688004575079493
LM	Imputation 4	Arg	0.00714255479169132	0.0769592574940044
LM	Imputation 4	Met	0.00645290556739084	0.108218169365024
LM	Imputation 4	C10	-0.00642961139499317	0.11174940845859
LM	Imputation 4	Pro	0.00637007454263835	0.114564487821076
LM	Imputation 4	C14:1	-0.00631072993174731	0.118365780634771
LM	Imputation 4	C3	0.00603981228225601	0.133235593215494
LM	Imputation 4	C4	0.00575013188230135	0.15452024276816
LM	Imputation 4	Gly	-0.00559198139242513	0.162756681505228
LM	Imputation 4	C18	0.004267361762519	0.29107029160025
LM	Imputation 4	C0	0.00369433906046269	0.357992973826845
LM	Imputation 4	Thr	-0.00348474944254736	0.388397356364917
LM	Imputation 4	Val	0.00328636190619505	0.408449008712047
LM	Imputation 4	SM C24:1	-0.00310290882999723	0.439668849543733
LM	Imputation 4	SM C18:0	0.00284109186815597	0.482909732406254
LM	Imputation 4	C16	-0.00250139877688422	0.535399411540986
LM	Imputation 4	SM C18:1	-0.00218833212918428	0.586194082125552
LM	Imputation 4	SM C16:1	-0.00207651123783454	0.604640749456097
LM	Imputation 4	C18:1	0.00203900333488659	0.614630029338472
LM	Imputation 4	C5	0.00181432989256573	0.651145437269161
LM	Imputation 4	Orn	0.00156693168970505	0.698749749403241
LM	Imputation 4	SM C20:2	0.00151840561486503	0.703491224439585
LM	Imputation 4	Ser	0.00118728020267529	0.769152907183085
LM	Imputation 4	SM (OH) C24:1	0.00118612451285172	0.769582219629441
LM	Imputation 4	SM (OH) C22:1	-0.00111296465584081	0.783368763515422
LM	Imputation 4	SM C16:0	-0.00091708895486353	0.820787485925777
LM	Imputation 4	H1	-0.00082266054574252	0.838548386301259
LM	Imputation 4	C14:1-OH	0.00046429822524446	0.90859537122076
LM	Imputation 4	SM (OH) C22:2	0.00033123885571954	0.93361814262319
LM	Imputation 4	C16:2	-0.000304690510169	0.940024332424124
LM	Imputation 4	C2	-3.06771170468357e-05	0.993955220862652
LM	Imputation 4	C18:2	-3.02942886103143e-05	0.994030802260517
LM	Imputation 5	SM (OH) C16:1	0.0126546521445128	0.0013142147337493
LM	Imputation 5	SM (OH) C14:1	0.00991866559133629	0.01165053227454
LM	Imputation 5	C3	0.00791674935083014	0.0491697639475151
LM	Imputation 5	C18	0.00733454952867202	0.0693197467227108
LM	Imputation 5	Val	0.0071331533190057	0.0719931589521748
LM	Imputation 5	Pro	0.00724522360802783	0.0722754032639098
LM	Imputation 5	H1	0.00641021860134999	0.111594732187027
LM	Imputation 5	C16	0.00587041524684538	0.142831187167059
LM	Imputation 5	Thr	-0.00563112449635909	0.163949193220543
LM	Imputation 5	C18:1	0.00559812696313006	0.165767095340296
LM	Imputation 5	C2	0.00454184160896476	0.260041562862034
LM	Imputation 5	C5	0.00433763455882012	0.275595554159725
LM	Imputation 5	SM C18:0	0.00437122462038285	0.279989060453716
LM	Imputation 5	Orn	0.00426443800219409	0.291964829639593
LM	Imputation 5	SM (OH) C24:1	0.00423044536644052	0.295287127219748
LM	Imputation 5	Gly	0.00398017927956557	0.322556377060321
LM	Imputation 5	C18:2	0.00389167958913924	0.33399775080035
LM	Imputation 5	C0	0.00381302452994359	0.342341219209666
LM	Imputation 5	Met	-0.00374443696358723	0.354971658587969
LM	Imputation 5	C10	0.00354798878365403	0.380829874046161
LM	Imputation 5	C4	0.00354446696307538	0.381264758524482
LM	Imputation 5	Tyr	0.00304952177538043	0.449563378588943
LM	Imputation 5	Ser	-0.00305608483669687	0.450309435338678
LM	Imputation 5	C14:1-OH	-0.0027043823474232	0.50415393585023
LM	Imputation 5	SM C16:1	0.00267183161958896	0.504809388799661
LM	Imputation 5	C14:2	0.00247523418980051	0.540969500098293
LM	Imputation 5	SM C16:0	0.00245461294137486	0.544421605961457
LM	Imputation 5	Arg	0.00160171803904857	0.692478578384756
LM	Imputation 5	C16:2	-0.00158668442585597	0.693531034181148
LM	Imputation 5	SM (OH) C22:1	0.00128952720299293	0.750163557161155
LM	Imputation 5	SM (OH) C22:2	0.00126361413750504	0.751688859267008
LM	Imputation 5	SM C24:1	-0.00114946531509286	0.775274178999827
LM	Imputation 5	SM C20:2	0.00078188137319076	0.845270775282003
LM	Imputation 5	C14:1	0.00073677627707056	0.855559192927463
LM	Imputation 5	C12	0.00068480500435937	0.865714687630839
LM	Imputation 5	SM C18:1	-0.00011909817419571	0.976484185405253
