# Supplementary material for: LEOPARD: missing view completion for multi-timepoint omics data via representation disentanglement and temporal knowledge transfer
Source: Nat Commun. 2025 Apr 6;16:3278. doi: 10.1038/s41467-025-58314-3 (PMC11972361; doi:10.1038/s41467-025-58314-3)
Supplement: Supplementary file 7 — Source data [file 41467_2025_58314_MOESM7_ESM.zip › Source Data/SupplementaryFig2b.csv]

Imputation	Method	Source	UMAP1	UMAP2
Imputation 1	PMM	Observed data (t1)	3.57992030349593	0.0627716906648357
Imputation 1	PMM	Observed data (t1)	2.50879319659887	3.21263580319581
Imputation 1	PMM	Observed data (t1)	1.28192093897091	2.51238172576604
Imputation 1	PMM	Observed data (t1)	2.92392683920862	-0.441940354024694
Imputation 1	PMM	Observed data (t1)	1.8061109497402	0.695813598856052
Imputation 1	PMM	Observed data (t1)	0.568517021881825	-2.75317813519333
Imputation 1	PMM	Observed data (t1)	3.23344665122459	2.44917619398781
Imputation 1	PMM	Observed data (t1)	1.91469324540078	-1.15710154642083
Imputation 1	PMM	Observed data (t1)	2.99885218106201	2.40400118609083
Imputation 1	PMM	Observed data (t1)	2.19117066263244	0.714325140979583
Imputation 1	PMM	Observed data (t1)	0.434836019082204	-1.63376735577037
Imputation 1	PMM	Observed data (t1)	1.93298458340407	0.187958180175787
Imputation 1	PMM	Observed data (t1)	1.12500765728958	-1.51489739532502
Imputation 1	PMM	Observed data (t1)	1.18914634227829	-0.932398558368946
Imputation 1	PMM	Observed data (t1)	0.539186751771728	-1.74445798374993
Imputation 1	PMM	Observed data (t1)	2.92488892881947	1.56869963737447
Imputation 1	PMM	Observed data (t1)	2.77414441907514	2.86048062580361
Imputation 1	PMM	Observed data (t1)	3.42607658481648	1.11996888882417
Imputation 1	PMM	Observed data (t1)	2.41750395693288	0.262182369895683
Imputation 1	PMM	Observed data (t1)	1.08446930750832	2.29102859597859
Imputation 1	PMM	Observed data (t1)	2.68240195658091	2.26610685241021
Imputation 1	PMM	Observed data (t1)	1.12274560783047	-2.20058205262683
Imputation 1	PMM	Observed data (t1)	1.02521544571944	-0.660073067739207
Imputation 1	PMM	Observed data (t1)	3.06031899860177	-1.71219873704893
Imputation 1	PMM	Observed data (t1)	0.481094223715928	-2.47814094057402
Imputation 1	PMM	Observed data (t1)	2.21394920546309	0.256741459893504
Imputation 1	PMM	Observed data (t1)	2.24500437893805	1.8933584299888
Imputation 1	PMM	Observed data (t1)	1.70990588014878	-0.0346342547312803
Imputation 1	PMM	Observed data (t1)	1.56399457651736	2.43702986168067
Imputation 1	PMM	Observed data (t1)	1.34279336902468	-0.104100559130753
Imputation 1	PMM	Observed data (t1)	3.36116858560734	0.832533305003551
Imputation 1	PMM	Observed data (t1)	1.67034182699687	1.74546814821343
Imputation 1	PMM	Observed data (t1)	2.61349433617361	-0.970884366936682
Imputation 1	PMM	Observed data (t1)	1.86833831195483	-2.25390665277853
Imputation 1	PMM	Observed data (t1)	0.740136331923385	-2.24291829656492
Imputation 1	PMM	Observed data (t1)	-0.084228637285359	0.963850714069195
Imputation 1	PMM	Observed data (t1)	0.577412288164035	-2.09523068931338
Imputation 1	PMM	Observed data (t1)	2.56737514908631	2.6020020975322
Imputation 1	PMM	Observed data (t1)	3.42020751828348	-0.338449119557385
Imputation 1	PMM	Observed data (t1)	-0.113872291650178	-2.54000015537959
Imputation 1	PMM	Observed data (t1)	-0.367319867809748	-0.822358316217421
Imputation 1	PMM	Observed data (t1)	2.32889095810546	0.471165349913494
Imputation 1	PMM	Observed data (t1)	0.264585668830646	-0.610247245204769
Imputation 1	PMM	Observed data (t1)	2.24667210013141	0.745881143641453
Imputation 1	PMM	Observed data (t1)	1.51776215593411	-1.08920049032871
Imputation 1	PMM	Observed data (t1)	0.781173966261549	-2.69301638037783
Imputation 1	PMM	Observed data (t1)	3.3729039856529	-0.0654571082141472
Imputation 1	PMM	Observed data (t1)	3.01519732346575	1.54455195727138
Imputation 1	PMM	Observed data (t1)	2.34693078373911	1.04974362276393
Imputation 1	PMM	Observed data (t1)	1.18762522915725	1.10702588651898
Imputation 1	PMM	Observed data (t1)	0.806770351862414	1.78875408079905
Imputation 1	PMM	Observed data (t1)	2.8597282196159	2.09284055782054
Imputation 1	PMM	Observed data (t1)	0.0707178176591871	-1.78247696723681
Imputation 1	PMM	Observed data (t1)	3.30585362260405	0.534138132749565
Imputation 1	PMM	Observed data (t1)	-3.64763847612239	0.742314533651923
Imputation 1	PMM	Observed data (t1)	1.64786457200353	1.17710824874947
Imputation 1	PMM	Observed data (t1)	2.42280756868552	3.15345952761594
Imputation 1	PMM	Observed data (t1)	1.73549738073279	0.652480891727536
Imputation 1	PMM	Observed data (t1)	2.2598079418426	0.560444563522594
Imputation 1	PMM	Observed data (t1)	2.03540602706845	2.82576412265506
Imputation 1	PMM	Observed data (t1)	1.42364590440691	1.01660653171277
Imputation 1	PMM	Observed data (t1)	0.990325404250288	-0.773834802417634
Imputation 1	PMM	Observed data (t1)	-1.29878576151777	-3.43555070161963
Imputation 1	PMM	Observed data (t1)	1.45525786354436	3.23713313236082
Imputation 1	PMM	Observed data (t1)	2.4044883206503	3.28669622525708
Imputation 1	PMM	Observed data (t1)	2.49736495259596	2.07696581615778
Imputation 1	PMM	Observed data (t1)	3.13576680260649	-1.87705106708955
Imputation 1	PMM	Observed data (t1)	3.2149264096405	1.30875817991381
Imputation 1	PMM	Observed data (t1)	1.33117589443748	-0.624779521434242
Imputation 1	PMM	Observed data (t1)	1.96235538275458	3.10444969982716
Imputation 1	PMM	Observed data (t1)	0.991200567010562	-1.00965618630491
Imputation 1	PMM	Observed data (t1)	0.835928882766461	-1.606963030844
Imputation 1	PMM	Observed data (t1)	2.57226394438688	1.55427395180172
Imputation 1	PMM	Observed data (t1)	1.53998263426232	-2.46284892827727
Imputation 1	PMM	Observed data (t1)	2.53974534747874	2.33532455397773
Imputation 1	PMM	Observed data (t1)	1.69467995653222	0.171797506881816
Imputation 1	PMM	Observed data (t1)	2.31028890794464	-0.758462112281063
Imputation 1	PMM	Observed data (t1)	-0.626812722098803	-1.37177539257834
Imputation 1	PMM	Observed data (t1)	1.85307130731577	2.00705115902003
Imputation 1	PMM	Observed data (t1)	0.0648026202733634	1.76363858530797
Imputation 1	PMM	Observed data (t1)	1.55372898025344	-1.57089699373076
Imputation 1	PMM	Observed data (t1)	1.87497969849105	1.49820163701784
Imputation 1	PMM	Observed data (t1)	2.14121400456023	2.51345842477321
Imputation 1	PMM	Observed data (t1)	1.41617851670154	0.703089161985151
Imputation 1	PMM	Observed data (t1)	0.899432761297557	-1.86615091229526
Imputation 1	PMM	Observed data (t1)	2.44292291896941	2.96013112620082
Imputation 1	PMM	Observed data (t1)	2.56933012081105	0.256215901426067
Imputation 1	PMM	Observed data (t1)	0.890572799728968	2.30655895348951
Imputation 1	PMM	Observed data (t1)	0.821361257461155	0.873945707185978
Imputation 1	PMM	Observed data (t1)	-1.30684701686494	-3.46673727006235
Imputation 1	PMM	Observed data (t1)	2.64609188900934	1.29198884145707
Imputation 1	PMM	Observed data (t1)	-4.01709896098933	1.74763288031448
Imputation 1	PMM	Observed data (t1)	2.50628062193638	0.538022684760484
Imputation 1	PMM	Observed data (t1)	0.822815447398231	-2.26027311428201
Imputation 1	PMM	Observed data (t1)	2.20089464076095	-1.25512073685226
Imputation 1	PMM	Observed data (t1)	1.37711781537197	-1.69443520009206
Imputation 1	PMM	Observed data (t1)	2.15306056287809	1.28355359528166
Imputation 1	PMM	Observed data (t1)	2.71349886161077	0.0307312930869999
Imputation 1	PMM	Observed data (t1)	2.43842510662149	1.59298795942769
Imputation 1	PMM	Observed data (t1)	2.06845221696683	0.70253776646274
Imputation 1	PMM	Observed data (t1)	2.05490566223867	2.4589845545498
Imputation 1	PMM	Observed data (t1)	2.41930478674013	1.9563152193475
Imputation 1	PMM	Observed data (t1)	2.6556479895182	-1.18118301012374
Imputation 1	PMM	Observed data (t1)	3.16685192629005	1.01543339837887
Imputation 1	PMM	Observed data (t1)	0.542739398787439	0.78211369025315
Imputation 1	PMM	Observed data (t1)	2.40606947321718	2.52397976909765
Imputation 1	PMM	Observed data (t1)	1.57227217708956	-1.79181281875393
Imputation 1	PMM	Observed data (t1)	3.44068128635803	0.68110174322103
Imputation 1	PMM	Observed data (t1)	2.33259801883628	-2.25608389375186
Imputation 1	PMM	Observed data (t1)	0.340328324099304	-1.86119470892184
Imputation 1	PMM	Observed data (t1)	2.07753310583819	-1.60150502518385
Imputation 1	PMM	Observed data (t1)	0.450646880458849	-0.803122321936919
Imputation 1	PMM	Observed data (t1)	2.45551350769173	3.21180958953643
Imputation 1	PMM	Observed data (t1)	2.68908639169605	-1.51015242896167
Imputation 1	PMM	Observed data (t1)	-2.42884445626503	-2.11405885623397
Imputation 1	PMM	Observed data (t1)	-3.97120907252723	-0.462336028777604
Imputation 1	PMM	Observed data (t1)	2.55783124664711	0.0622582838598545
Imputation 1	PMM	Observed data (t1)	-0.701580322275797	-0.395762264739739
Imputation 1	PMM	Observed data (t1)	2.23185173129268	2.0336931650185
Imputation 1	PMM	Observed data (t1)	-2.97261064487634	-0.503740776012646
Imputation 1	PMM	Observed data (t1)	2.08701278142955	2.20655810265174
Imputation 1	PMM	Observed data (t1)	2.50347739093602	2.71589146815794
Imputation 1	PMM	Observed data (t1)	2.58823615938562	-0.443773087831249
Imputation 1	PMM	Observed data (t1)	1.86170165416306	0.431625956841853
Imputation 1	PMM	Observed data (t1)	1.59066054952792	-2.11647253199453
Imputation 1	PMM	Observed data (t1)	1.51770142246331	-0.544686708559632
Imputation 1	PMM	Observed data (t1)	1.24682983938262	-1.22386870357788
Imputation 1	PMM	Observed data (t1)	0.827634189241089	-1.47520753362472
Imputation 1	PMM	Observed data (t1)	2.76341734409419	-0.639803522680759
Imputation 1	PMM	Observed data (t1)	1.23632152036076	0.567360309494098
Imputation 1	PMM	Observed data (t1)	2.83955630888648	0.946767243407954
Imputation 1	PMM	Observed data (t1)	1.82644885389011	1.12712558646234
Imputation 1	PMM	Observed data (t1)	2.46144484010059	1.63250238408987
Imputation 1	PMM	Observed data (t1)	1.45385565980606	0.0391062803123985
Imputation 1	PMM	Observed data (t1)	2.2195949451217	-2.28695113623463
Imputation 1	PMM	Observed data (t1)	1.62301410798336	-1.87557278929065
Imputation 1	PMM	Observed data (t1)	1.88402928995918	0.073520573426281
Imputation 1	PMM	Observed data (t1)	-1.23820917408323	-3.5386646220453
Imputation 1	PMM	Observed data (t1)	1.98033321892689	-1.86928039305038
Imputation 1	PMM	Observed data (t1)	2.33078438129831	2.89950490605422
Imputation 1	PMM	Observed data (t1)	1.61284579532228	-0.706403191518677
Imputation 1	PMM	Observed data (t1)	1.175280728863	-0.52375759166712
Imputation 1	PMM	Observed data (t1)	1.11846429247604	1.19209149095462
Imputation 1	PMM	Observed data (t1)	1.41801499783197	2.67571369076048
Imputation 1	PMM	Observed data (t1)	2.86983172993949	1.67615970197989
Imputation 1	PMM	Observed data (t1)	1.40041450184568	2.34080055306657
Imputation 1	PMM	Observed data (t1)	3.31902348931582	1.96260896048814
Imputation 1	PMM	Observed data (t1)	2.18907689549943	-1.29338308697458
Imputation 1	PMM	Observed data (t1)	3.19269069934859	-1.69051859964705
Imputation 1	PMM	Observed data (t1)	2.38427635129843	1.96173402591496
Imputation 1	PMM	Observed data (t1)	1.61491460665128	1.71414321836864
Imputation 1	PMM	Observed data (t1)	2.96627204228258	-1.11252571227264
Imputation 1	PMM	Observed data (t1)	1.48068386818959	2.48788859534853
Imputation 1	PMM	Observed data (t1)	2.75642572338569	2.07001079687478
Imputation 1	PMM	Observed data (t1)	2.36199538408929	1.40619266087834
Imputation 1	PMM	Observed data (t1)	-0.408095312179071	-1.34756258435912
Imputation 1	PMM	Observed data (t1)	0.366790686541489	-2.96905214142968
Imputation 1	PMM	Observed data (t1)	2.83038751303921	3.05539493638373
Imputation 1	PMM	Observed data (t1)	0.217894984621593	-2.44806745925613
Imputation 1	PMM	Observed data (t1)	-0.037089216790813	0.320526561611128
Imputation 1	PMM	Observed data (t1)	1.46717131024677	-2.57043194182792
Imputation 1	PMM	Observed data (t1)	2.19568828177002	0.123853330898521
Imputation 1	PMM	Observed data (t1)	2.66312024329168	-1.57595294801973
Imputation 1	PMM	Observed data (t1)	1.65482195651959	-0.606711757908501
Imputation 1	PMM	Observed data (t1)	3.18959588063739	1.48807708183873
Imputation 1	PMM	Observed data (t1)	1.46308743677421	-1.84732866050485
Imputation 1	PMM	Observed data (t1)	2.89532791574094	-1.5006667188258
Imputation 1	PMM	Observed data (t1)	0.440692591074	-0.849345226404987
Imputation 1	PMM	Observed data (t1)	3.23565039509737	0.706787926467856
Imputation 1	PMM	Observed data (t1)	2.71973940478399	0.942534069683303
Imputation 1	PMM	Observed data (t1)	0.113423344089752	-2.15600485218658
Imputation 1	PMM	Observed data (t1)	3.00122159296217	1.68861759224186
Imputation 1	PMM	Observed data (t1)	2.23574023383362	1.40371722351146
Imputation 1	PMM	Observed data (t1)	1.48846186940614	0.330119965665311
Imputation 1	PMM	Observed data (t1)	0.775858756760001	-1.70911008624533
Imputation 1	PMM	Observed data (t1)	3.05286829885059	0.388116030174547
Imputation 1	PMM	Observed data (t1)	3.19049786145668	0.290520013333324
Imputation 1	PMM	Observed data (t1)	2.82716174830104	0.914449683771775
Imputation 1	PMM	Observed data (t1)	2.04275557196416	-1.23246038761322
Imputation 1	PMM	Observed data (t1)	0.991328785028003	-1.47908367798032
Imputation 1	PMM	Observed data (t1)	3.05897892017047	-0.676273211907516
Imputation 1	PMM	Observed data (t1)	1.97012676578092	-0.84285329903243
Imputation 1	PMM	Observed data (t1)	3.18488442724382	0.356041205051312
Imputation 1	PMM	Observed data (t1)	2.41941338218331	-2.10735628427246
Imputation 1	PMM	Observed data (t1)	1.92925962522243	1.76910920272977
Imputation 1	PMM	Observed data (t1)	2.17497115829969	2.44582858766909
Imputation 1	PMM	Observed data (t1)	3.45094299205703	0.230170804731479
Imputation 1	PMM	Observed data (t1)	2.32965205688781	0.230985941871507
Imputation 1	PMM	Observed data (t1)	1.73104867695725	-2.14093906704792
Imputation 1	PMM	Observed data (t1)	2.70547726283506	2.98408785058772
Imputation 1	PMM	Observed data (t1)	0.813922359226423	-1.51753964425777
Imputation 1	PMM	Observed data (t1)	3.1946449306425	-0.292631749098259
Imputation 1	PMM	Observed data (t1)	-0.244913117344047	-1.3253797583161
Imputation 1	PMM	Observed data (t1)	0.352001403864792	-1.79225472666509
Imputation 1	PMM	Observed data (t1)	2.75939294522646	-1.70722878955075
Imputation 1	PMM	Observed data (t1)	1.73825698115715	3.0748725264903
Imputation 1	PMM	Observed data (t1)	1.67493244845562	0.901994175963218
Imputation 1	PMM	Observed data (t1)	0.968001478007352	-1.01661387192298
Imputation 1	PMM	Observed data (t1)	2.85691284787613	2.96368662697381
Imputation 1	PMM	Observed data (t1)	1.73538820517535	0.571134713028516
Imputation 1	PMM	Observed data (t1)	2.1682295098906	2.97627064309003
Imputation 1	PMM	Observed data (t1)	1.77289331894302	-0.208493488076292
Imputation 1	PMM	Observed data (t1)	2.88550507881692	0.585265634091077
Imputation 1	PMM	Observed data (t1)	3.46785378855791	-0.70432797449521
Imputation 1	PMM	Observed data (t1)	1.57380958458104	0.902773830809311
Imputation 1	PMM	Observed data (t1)	2.08045473029443	2.94997007648848
Imputation 1	PMM	Observed data (t1)	1.96133984804463	2.07335664968997
Imputation 1	PMM	Observed data (t1)	1.10830844873422	-2.09824048262435
Imputation 1	PMM	Observed data (t1)	2.02069586501701	0.398379154133783
Imputation 1	PMM	Observed data (t1)	1.58677131397885	2.83027738029532
Imputation 1	PMM	Observed data (t1)	0.724507530029053	0.540231277966364
Imputation 1	PMM	Observed data (t1)	2.45898504282493	3.32205799450322
Imputation 1	PMM	Observed data (t1)	2.40115829231813	-2.10273841403836
Imputation 1	PMM	Observed data (t1)	2.99972438526964	-0.543502534862684
Imputation 1	PMM	Observed data (t1)	1.44114366512622	0.426383332482435
Imputation 1	PMM	Observed data (t1)	1.07529440749147	-2.8353369357675
Imputation 1	PMM	Observed data (t1)	2.69376485050554	-1.07612386502526
Imputation 1	PMM	Observed data (t1)	2.103952083168	-0.318035934432519
Imputation 1	PMM	Observed data (t1)	0.669965976003805	-0.0140000248456124
Imputation 1	PMM	Observed data (t1)	2.7876152192426	2.22384142703888
Imputation 1	PMM	Observed data (t1)	1.61219485002306	2.03700752592404
Imputation 1	PMM	Observed data (t1)	1.98134743666635	2.5620364939166
Imputation 1	PMM	Observed data (t1)	2.14358253730816	-2.31844832807681
Imputation 1	PMM	Observed data (t1)	1.85707534147452	-1.53253959462503
Imputation 1	PMM	Observed data (t1)	1.85729775758885	0.58195644953169
Imputation 1	PMM	Observed data (t1)	2.65876247332118	2.09241235295019
Imputation 1	PMM	Observed data (t1)	0.565823287080391	-1.82166682609462
Imputation 1	PMM	Observed data (t1)	2.46258577462227	-0.702498846881906
Imputation 1	PMM	Observed data (t1)	2.07828245268819	0.0217169598436884
Imputation 1	PMM	Observed data (t1)	1.02127510424647	1.85299510202637
Imputation 1	PMM	Observed data (t1)	3.17311945999918	2.12797177724965
Imputation 1	PMM	Observed data (t1)	2.17200432205194	-2.36946071281438
Imputation 1	PMM	Observed data (t1)	3.51856619863191	-0.889942868671304
Imputation 1	PMM	Observed data (t1)	2.16037417537445	-2.34937520030592
Imputation 1	PMM	Observed data (t1)	3.16182933959226	-0.319308893370126
Imputation 1	PMM	Observed data (t1)	2.78982377642438	2.76975375347341
Imputation 1	PMM	Observed data (t1)	0.760290618334683	1.48614951002353
Imputation 1	PMM	Observed data (t1)	2.1717084716169	-0.624630459645308
Imputation 1	PMM	Observed data (t1)	1.71946468753197	-0.279481204363156
Imputation 1	PMM	Observed data (t1)	0.355691818165614	-0.728963291738807
Imputation 1	PMM	Observed data (t1)	3.35763018315806	0.351268062637534
Imputation 1	PMM	Observed data (t1)	2.46708194009556	0.651246941051176
Imputation 1	PMM	Observed data (t1)	2.78199884998472	1.68062260768266
Imputation 1	PMM	Observed data (t1)	2.58202245114919	-0.126654272369287
Imputation 1	PMM	Observed data (t1)	2.46944806715505	0.654146782153187
Imputation 1	PMM	Observed data (t1)	3.39509402423213	1.36212469017276
Imputation 1	PMM	Observed data (t1)	2.59484494181214	-0.56139921890496
Imputation 1	PMM	Observed data (t1)	1.15816783061021	-0.817848024344472
Imputation 1	PMM	Observed data (t1)	1.71577650869303	0.277113134863867
Imputation 1	PMM	Observed data (t1)	1.86836784022742	1.02779494474311
Imputation 1	PMM	Observed data (t1)	-0.322725126163765	-2.04565717432604
Imputation 1	PMM	Observed data (t1)	3.85928784420016	-0.2528155586022
Imputation 1	PMM	Observed data (t1)	0.5667410267623	1.67336663160197
Imputation 1	PMM	Observed data (t1)	1.73049436477531	-2.48063608288201
Imputation 1	PMM	Observed data (t1)	1.56892957907652	-2.36202145501802
Imputation 1	PMM	Observed data (t1)	2.11592192317715	-1.22563060726823
Imputation 1	PMM	Observed data (t1)	3.4191532197275	-1.06979232589595
Imputation 1	PMM	Observed data (t1)	2.00276764318563	-0.971445632100415
Imputation 1	PMM	Observed data (t1)	1.87568263486123	2.2133920252207
Imputation 1	PMM	Observed data (t1)	2.35389717175337	3.15891342679557
Imputation 1	PMM	Observed data (t1)	1.11359237273865	-1.51150443975449
Imputation 1	PMM	Observed data (t1)	1.39469120130197	0.0460717980807627
Imputation 1	PMM	Observed data (t1)	3.26993204035639	2.1598761511847
Imputation 1	PMM	Observed data (t1)	1.27425406493158	1.48076331511498
Imputation 1	PMM	Observed data (t1)	1.73502722269107	1.51911366675399
Imputation 1	PMM	Observed data (t1)	-3.5402874310449	-0.469365312924506
Imputation 1	PMM	Observed data (t1)	2.08475435826614	-1.58887451007761
Imputation 1	PMM	Observed data (t1)	0.383985046807798	-0.700363695228384
Imputation 1	PMM	Observed data (t1)	0.793837425383264	-0.57944294762493
Imputation 1	PMM	Observed data (t1)	2.91278760083319	1.36299825803789
Imputation 1	PMM	Observed data (t1)	0.954624393332486	-0.850853777265036
Imputation 1	PMM	Observed data (t1)	2.46178593165449	2.82726967326538
Imputation 1	PMM	Observed data (t1)	1.90397690330878	1.73782791629392
Imputation 1	PMM	Observed data (t1)	3.1306167215913	1.15530422754344
Imputation 1	PMM	Observed data (t1)	2.08972914589666	2.64015699175418
Imputation 1	PMM	Observed data (t1)	2.05546288220372	-1.21811100068319
Imputation 1	PMM	Observed data (t1)	-0.239189544703332	-0.852017970712864
Imputation 1	PMM	Observed data (t1)	0.913517261938539	1.26722419946964
Imputation 1	PMM	Observed data (t1)	1.80996516741024	0.869506043054582
Imputation 1	PMM	Observed data (t1)	2.72326156617781	3.08912908314443
Imputation 1	PMM	Observed data (t1)	1.89628360311371	1.61016857738692
Imputation 1	PMM	Observed data (t1)	0.471705954295023	-0.372290019553962
Imputation 1	PMM	Observed data (t1)	3.45753558047348	0.0906809638246641
Imputation 1	PMM	Observed data (t1)	1.30186592036018	-2.34531809504428
Imputation 1	PMM	Observed data (t1)	2.39258820977058	2.93982245039611
Imputation 1	PMM	Observed data (t1)	1.31737462670339	-1.79913363335378
Imputation 1	PMM	Observed data (t1)	1.71252325822365	1.62879977572048
Imputation 1	PMM	Observed data (t1)	2.13361879820916	2.40594977709661
Imputation 1	PMM	Observed data (t1)	2.20160460501673	2.97803383185659
Imputation 1	PMM	Observed data (t1)	2.49601659101513	-0.966159375403148
Imputation 1	PMM	Observed data (t1)	2.96057274939009	1.33867765484049
Imputation 1	PMM	Observed data (t1)	3.23500913892183	-0.670467342422057
Imputation 1	PMM	Observed data (t1)	2.6805917801607	3.20065260140292
Imputation 1	PMM	Observed data (t1)	1.8325009617858	-1.34706502990382
Imputation 1	PMM	Observed data (t1)	2.7704066698007	-0.0072401139205063
Imputation 1	PMM	Observed data (t1)	2.61245189588054	0.977805735586874
Imputation 1	PMM	Observed data (t1)	1.11667803341881	-2.42449565970107
Imputation 1	PMM	Observed data (t1)	0.288911138813486	-2.6019674372019
Imputation 1	PMM	Observed data (t1)	2.86338493132741	1.18968585251479
Imputation 1	PMM	Observed data (t1)	3.22435025677093	-1.03687228151764
Imputation 1	PMM	Observed data (t1)	0.714988104345188	-1.79899582148754
Imputation 1	PMM	Observed data (t1)	2.23959061961315	0.106932887497984
Imputation 1	PMM	Observed data (t1)	0.922782671385984	0.888503064271119
Imputation 1	PMM	Observed data (t1)	2.49816346155521	0.790955237783052
Imputation 1	PMM	Observed data (t1)	2.42619484943493	2.50394837002779
Imputation 1	PMM	Observed data (t1)	1.08477560756323	-1.58510401336643
Imputation 1	PMM	Observed data (t1)	1.80073620895836	0.438193670180683
Imputation 1	PMM	Observed data (t1)	1.10263914857243	1.49602919853272
Imputation 1	PMM	Observed data (t1)	2.74060331190475	1.73923457320384
Imputation 1	PMM	Observed data (t1)	1.31994091629558	-1.96503909859265
Imputation 1	PMM	Observed data (t1)	1.58651010806976	0.00500182791414151
Imputation 1	PMM	Observed data (t1)	0.715553589464511	-1.71236824414577
Imputation 1	PMM	Observed data (t1)	1.27835386497442	0.313913757819456
Imputation 1	PMM	Observed data (t1)	0.762663947334084	-0.715827960511182
Imputation 1	PMM	Observed data (t1)	0.912982673255867	-0.948108999952469
Imputation 1	PMM	Observed data (t1)	2.08243564475602	-0.428922428424039
Imputation 1	PMM	Observed data (t1)	2.2753788790407	-0.801465121324136
Imputation 1	PMM	Observed data (t1)	3.62249631424719	0.118342022117735
Imputation 1	PMM	Observed data (t1)	3.13607319338806	0.383267831407918
Imputation 1	PMM	Observed data (t1)	0.882885270244041	1.03401591461719
Imputation 1	PMM	Observed data (t1)	1.35007040783638	-1.70870954972016
Imputation 1	PMM	Observed data (t1)	3.60192757600864	-0.276893508529205
Imputation 1	PMM	Observed data (t1)	1.79498999370225	-0.677873241928755
Imputation 1	PMM	Observed data (t1)	0.94636103566659	-0.955703534760864
Imputation 1	PMM	Observed data (t1)	1.30012515121431	-2.16994144999516
Imputation 1	PMM	Observed data (t1)	1.28589126844072	2.81018517611878
Imputation 1	PMM	Observed data (t1)	2.59920514008477	1.32180384690272
Imputation 1	PMM	Observed data (t1)	3.1827664351173	-0.946666366796526
Imputation 1	PMM	Observed data (t1)	2.41259464819096	0.482623711484848
Imputation 1	PMM	Observed data (t1)	0.630159865846301	-1.2095504701742
Imputation 1	PMM	Observed data (t1)	3.08292004397897	2.06012613787879
Imputation 1	PMM	Observed data (t1)	1.26104852739708	-1.87025073685243
Imputation 1	PMM	Observed data (t1)	1.30759741133546	-1.45161290254828
Imputation 1	PMM	Observed data (t1)	1.95452376042761	0.596575815275804
Imputation 1	PMM	Observed data (t1)	2.11909880752777	3.35662874399496
Imputation 1	PMM	Observed data (t1)	3.1773826333452	2.09000048468408
Imputation 1	PMM	Observed data (t1)	2.69875244680868	-1.00030350632717
Imputation 1	PMM	Observed data (t1)	1.04849167634949	1.7684080643239
Imputation 1	PMM	Observed data (t1)	1.6008499907145	2.895450646197
Imputation 1	PMM	Observed data (t1)	3.05677575248776	1.7012444730887
Imputation 1	PMM	Observed data (t1)	0.561231535268553	-0.661631183745752
Imputation 1	PMM	Observed data (t1)	1.1174373342785	1.40613194660512
Imputation 1	PMM	Observed data (t1)	2.92698346270695	-0.286919859224369
Imputation 1	PMM	Observed data (t1)	-3.33132660398729	-0.310630822498636
Imputation 1	PMM	Observed data (t1)	1.88601991709291	1.60259398401322
Imputation 1	PMM	Observed data (t1)	3.29427623953252	0.496931966410256
Imputation 1	PMM	Observed data (t1)	2.11814397856838	-0.0456926145097902
Imputation 1	PMM	Observed data (t1)	3.05178883636841	-1.61726049359172
Imputation 1	PMM	Observed data (t1)	3.56122809202923	0.0315130391886189
Imputation 1	PMM	Observed data (t1)	-3.16765168852873	-1.27074131209987
Imputation 1	PMM	Observed data (t1)	2.12710194919227	2.8791453822569
Imputation 1	PMM	Observed data (t1)	1.62809210834446	2.48530443325017
Imputation 1	PMM	Observed data (t1)	0.539808687435804	0.364827425174104
Imputation 1	PMM	Observed data (t1)	2.50132433104088	-0.0330181859853505
Imputation 1	PMM	Observed data (t1)	3.34704297648697	0.396454451402267
Imputation 1	PMM	Observed data (t1)	2.04802387378562	-1.62926300800749
Imputation 1	PMM	Observed data (t1)	3.13240962196544	0.683485331418836
Imputation 1	PMM	Observed data (t1)	-3.83580215744518	-0.0763180166477793
Imputation 1	PMM	Observed data (t1)	-0.112120298823304	0.552123170528336
Imputation 1	PMM	Observed data (t1)	0.928101837133227	1.97865402090155
Imputation 1	PMM	Observed data (t1)	1.55021818382701	-2.5623736301021
Imputation 1	PMM	Observed data (t1)	2.36719374235498	-2.46765596723656
Imputation 1	PMM	Observed data (t1)	3.66340176199256	-0.109197375837364
Imputation 1	PMM	Observed data (t1)	3.56145739964655	-0.12194058322495
Imputation 1	PMM	Observed data (t1)	0.426019933529156	-0.968315914644641
Imputation 1	PMM	Observed data (t1)	3.60278758004779	-0.0527805403070697
Imputation 1	PMM	Observed data (t1)	3.52443318619962	0.740145545008036
Imputation 1	PMM	Observed data (t1)	1.17324097420166	-1.21092281988186
Imputation 1	PMM	Observed data (t1)	1.25373809334166	0.79629498536824
Imputation 1	PMM	Observed data (t1)	2.70478592631092	2.4996938624895
Imputation 1	PMM	Observed data (t1)	1.15910782022053	-2.72576016078738
Imputation 1	PMM	Observed data (t1)	1.79416105002588	0.128736199355983
Imputation 1	PMM	Observed data (t1)	0.452669941264466	0.610518074734931
Imputation 1	PMM	Observed data (t1)	1.27891864630196	0.249621598690801
Imputation 1	PMM	Observed data (t1)	2.09473284107107	-0.517754416185602
Imputation 1	PMM	Observed data (t1)	1.48797055358549	-1.57229586858756
Imputation 1	PMM	Observed data (t1)	2.60529737241651	3.16634898667809
Imputation 1	PMM	Observed data (t1)	1.74120857352914	-1.43211380439981
Imputation 1	PMM	Observed data (t1)	1.61957216837415	-1.68772075899077
Imputation 1	PMM	Observed data (t1)	1.64036277132855	2.06002808625166
Imputation 1	PMM	Observed data (t1)	1.5699874190647	-1.97065085569481
Imputation 1	PMM	Observed data (t1)	3.37958908606764	-0.575005148194502
Imputation 1	PMM	Observed data (t1)	1.97812146184941	2.40786251374614
Imputation 1	PMM	Observed data (t1)	0.624033505568971	-0.0658636938138435
Imputation 1	PMM	Observed data (t1)	1.13399240651063	-1.85729150616232
Imputation 1	PMM	Observed data (t1)	1.73597402762285	-1.78325403248598
Imputation 1	PMM	Observed data (t1)	1.59189863882651	3.03059740213695
Imputation 1	PMM	Observed data (t1)	1.30510514783895	0.394948026432314
Imputation 1	PMM	Observed data (t1)	2.61949162501993	-1.55522735271973
Imputation 1	PMM	Observed data (t1)	2.00632006954405	-0.176405007622946
Imputation 1	PMM	Observed data (t1)	1.40935441027816	-0.170799212227634
Imputation 1	PMM	Observed data (t1)	1.09826319388847	2.352462509505
Imputation 1	PMM	Observed data (t1)	1.6490676436989	1.34052501787117
Imputation 1	PMM	Observed data (t1)	2.03028890726532	-0.185793295086102
Imputation 1	PMM	Observed data (t1)	2.64454115682859	0.90755975128667
Imputation 1	PMM	Observed data (t1)	2.01263072334736	-0.415623355518139
Imputation 1	PMM	Observed data (t1)	1.04672095584335	-2.45990124990869
Imputation 1	PMM	Observed data (t1)	1.5265749522907	0.365984964971679
Imputation 1	PMM	Observed data (t1)	1.4267692055633	-0.14174649653097
Imputation 1	PMM	Observed data (t1)	1.14526523618736	1.44805737862842
Imputation 1	PMM	Observed data (t1)	0.456008955105014	-1.43984256780431
Imputation 1	PMM	Observed data (t1)	2.83383855006118	-1.21979635551832
Imputation 1	PMM	Observed data (t1)	3.33127660306786	0.111809590323581
Imputation 1	PMM	Observed data (t1)	3.3727466906344	0.555189897357737
Imputation 1	PMM	Observed data (t1)	2.03623981456269	-2.41322528832914
Imputation 1	PMM	Observed data (t1)	1.30177577973641	2.49033610472533
Imputation 1	PMM	Observed data (t1)	1.27745150964138	2.60588247746207
Imputation 1	PMM	Observed data (t1)	2.10644978100457	-2.32340640918896
Imputation 1	PMM	Observed data (t1)	1.99880264255053	-1.99656257010845
Imputation 1	PMM	Observed data (t1)	1.25347620880376	1.80221003811706
Imputation 1	PMM	Observed data (t1)	0.038381294914916	0.554546796267102
Imputation 1	PMM	Observed data (t1)	1.60846885106336	-0.35737310710187
Imputation 1	PMM	Observed data (t1)	2.83190455744845	0.534909592890054
Imputation 1	PMM	Observed data (t1)	3.07006255208739	-0.130100289396014
Imputation 1	PMM	Observed data (t1)	-1.36283404904584	-3.56292721722379
Imputation 1	PMM	Observed data (t1)	1.58237293227832	0.322470796609185
Imputation 1	PMM	Observed data (t1)	0.780683981999225	-0.0145800112229715
Imputation 1	PMM	Observed data (t2)	-1.76659848993106	0.319600726423434
Imputation 1	PMM	Observed data (t2)	-2.74042939338876	3.00028788147748
Imputation 1	PMM	Observed data (t2)	-1.75725395762444	-0.103156606928072
Imputation 1	PMM	Observed data (t2)	-1.51851382779065	-0.0149843909578627
Imputation 1	PMM	Observed data (t2)	-1.60164586230046	-0.247206761174881
Imputation 1	PMM	Observed data (t2)	-1.14619336966874	-3.49825674996113
Imputation 1	PMM	Observed data (t2)	-3.68102073416495	1.0187839079618
Imputation 1	PMM	Observed data (t2)	-2.18624738838765	-0.23314952301969
Imputation 1	PMM	Observed data (t2)	-0.85998823052988	1.68519776099409
Imputation 1	PMM	Observed data (t2)	-3.27150398640703	1.36374162044485
Imputation 1	PMM	Observed data (t2)	-0.421411829078679	-2.26315427713665
Imputation 1	PMM	Observed data (t2)	-0.699206330332397	-1.24630393106465
Imputation 1	PMM	Observed data (t2)	-2.15956046891234	2.81669924024928
Imputation 1	PMM	Observed data (t2)	-0.82126319295161	-1.51650501815782
Imputation 1	PMM	Observed data (t2)	-0.146359164674085	-0.00170595327672375
Imputation 1	PMM	Observed data (t2)	-2.20332958834075	-0.254893331613108
Imputation 1	PMM	Observed data (t2)	-0.851859268006914	2.34393366045714
Imputation 1	PMM	Observed data (t2)	-2.76855275044071	-2.20149145178212
Imputation 1	PMM	Observed data (t2)	-1.48692700288487	-1.20280778330627
Imputation 1	PMM	Observed data (t2)	-0.529976017272563	-2.31936904118076
Imputation 1	PMM	Observed data (t2)	-1.02723140105483	-0.0144323846347372
Imputation 1	PMM	Observed data (t2)	-1.86683866417626	1.07717059065251
Imputation 1	PMM	Observed data (t2)	-0.392580835543542	-2.5710660911769
Imputation 1	PMM	Observed data (t2)	-1.9262356220577	0.924870715639733
Imputation 1	PMM	Observed data (t2)	-0.863814795691314	0.685034690887345
Imputation 1	PMM	Observed data (t2)	-0.790604724959248	0.0134980935570463
Imputation 1	PMM	Observed data (t2)	-1.42177426394179	-0.956226165308695
Imputation 1	PMM	Observed data (t2)	-0.212433629956174	-2.18360846671889
Imputation 1	PMM	Observed data (t2)	-0.451728250235962	-1.07531519706415
Imputation 1	PMM	Observed data (t2)	-1.11121104545557	-2.13438596710778
Imputation 1	PMM	Observed data (t2)	-2.97156827761585	1.09732186503948
Imputation 1	PMM	Observed data (t2)	-1.68877689320461	1.9111826705164
Imputation 1	PMM	Observed data (t2)	-0.215658767936787	-0.91227407066833
Imputation 1	PMM	Observed data (t2)	-1.96526335853377	-0.649370605875348
Imputation 1	PMM	Observed data (t2)	-1.36974140990628	2.22029578113363
Imputation 1	PMM	Observed data (t2)	-1.03470966300114	-3.52838475106248
Imputation 1	PMM	Observed data (t2)	-0.980838467592857	1.22855881350182
Imputation 1	PMM	Observed data (t2)	-2.7301436463968	1.3074945979477
Imputation 1	PMM	Observed data (t2)	-2.20510768363676	-2.37420815551511
Imputation 1	PMM	Observed data (t2)	-1.72142587477219	2.37820986298216
Imputation 1	PMM	Observed data (t2)	-1.302948118234	2.23327565112394
Imputation 1	PMM	Observed data (t2)	-2.94414850446396	1.61471092076224
Imputation 1	PMM	Observed data (t2)	-0.704693010917792	-1.27266391581586
Imputation 1	PMM	Observed data (t2)	-3.45467892551315	-0.606709587261082
Imputation 1	PMM	Observed data (t2)	-0.399642148780382	1.04533459007225
Imputation 1	PMM	Observed data (t2)	-1.29456538815063	2.094812015397
Imputation 1	PMM	Observed data (t2)	-2.34587709703637	-1.99418839181025
Imputation 1	PMM	Observed data (t2)	-0.867137091285221	1.84049425681106
Imputation 1	PMM	Observed data (t2)	-1.90379964706755	-2.70941159641161
Imputation 1	PMM	Observed data (t2)	-2.75969759375657	-0.265719675563571
Imputation 1	PMM	Observed data (t2)	-1.592558496287	2.38193231086949
Imputation 1	PMM	Observed data (t2)	-2.27406017106984	0.956766145211262
Imputation 1	PMM	Observed data (t2)	-1.57344856359362	2.35522637756098
Imputation 1	PMM	Observed data (t2)	0.895269966143872	-0.808402830335397
Imputation 1	PMM	Observed data (t2)	-0.614404395688647	-2.86006193865458
Imputation 1	PMM	Observed data (t2)	-1.11766052820274	-0.516382916985201
Imputation 1	PMM	Observed data (t2)	-1.88373442640107	1.97873631189717
Imputation 1	PMM	Observed data (t2)	-0.93697129608533	-2.2233605704956
Imputation 1	PMM	Observed data (t2)	-2.98453579775739	2.12244137971144
Imputation 1	PMM	Observed data (t2)	-3.00137912927744	2.33387258632544
Imputation 1	PMM	Observed data (t2)	-2.40871582882812	2.64390136181221
Imputation 1	PMM	Observed data (t2)	-1.34509624408629	-1.20158825042674
Imputation 1	PMM	Observed data (t2)	-0.704669028832274	0.463226499404565
Imputation 1	PMM	Observed data (t2)	-0.415063343530314	-1.67067286246162
Imputation 1	PMM	Observed data (t2)	-2.70511592418693	2.79628505820811
Imputation 1	PMM	Observed data (t2)	-1.40294823430323	2.36533853441863
Imputation 1	PMM	Observed data (t2)	2.17198784499564	-0.743221801222991
Imputation 1	PMM	Observed data (t2)	-0.376731557806644	-2.41012741466317
Imputation 1	PMM	Observed data (t2)	-1.20417395624065	-0.239507018889961
Imputation 1	PMM	Observed data (t2)	-1.73018683579817	3.06072135067191
Imputation 1	PMM	Observed data (t2)	-0.428495081276231	-3.17553945125735
Imputation 1	PMM	Observed data (t2)	-2.71712522357787	1.87188326141989
Imputation 1	PMM	Observed data (t2)	-1.69680204196322	0.0984687618495417
Imputation 1	PMM	Observed data (t2)	-3.37371004512102	0.709117637057349
Imputation 1	PMM	Observed data (t2)	-1.24570543469508	2.02936989464249
Imputation 1	PMM	Observed data (t2)	-3.14786268032242	-0.515424854108318
Imputation 1	PMM	Observed data (t2)	-3.7408495445839	0.12318006274913
Imputation 1	PMM	Observed data (t2)	-1.01098381462897	-2.71062237837801
Imputation 1	PMM	Observed data (t2)	-0.713519935294448	-1.47720001021085
Imputation 1	PMM	Observed data (t2)	-2.58594096641534	2.98935424684988
Imputation 1	PMM	Observed data (t2)	-0.545006790532272	0.225791295282272
Imputation 1	PMM	Observed data (t2)	2.13349431309384	-0.00206536732437566
Imputation 1	PMM	Observed data (t2)	-1.39391139946549	0.190868213390599
Imputation 1	PMM	Observed data (t2)	-1.2888717009431	2.84927756601442
Imputation 1	PMM	Observed data (t2)	-1.89712094799823	2.2261081115726
Imputation 1	PMM	Observed data (t2)	-1.32689644700615	-0.798691610607942
Imputation 1	PMM	Observed data (t2)	-1.42187635202425	-1.87513144743688
Imputation 1	PMM	Observed data (t2)	-2.51484143378053	1.65578095392307
Imputation 1	PMM	Observed data (t2)	-2.65434573580977	0.146782981046443
Imputation 1	PMM	Observed data (t2)	-2.98827194332881	-1.44704697040158
Imputation 1	PMM	Observed data (t2)	-1.01303940380326	-1.35201073120189
Imputation 1	PMM	Observed data (t2)	-1.28876783602134	-1.3223600732192
Imputation 1	PMM	Observed data (t2)	-0.991308994511361	0.652392641134082
Imputation 1	PMM	Observed data (t2)	-0.851315244261955	-2.25355048474587
Imputation 1	PMM	Observed data (t2)	-0.99160456425768	-1.02778975639293
Imputation 1	PMM	Observed data (t2)	-0.846850036013619	0.521611217854181
Imputation 1	PMM	Observed data (t2)	-0.606542377495864	-1.46007969631949
Imputation 1	PMM	Observed data (t2)	-1.1762523992723	1.96422016511084
Imputation 1	PMM	Observed data (t2)	-1.22818541067874	2.06728455485356
Imputation 1	PMM	Observed data (t2)	-0.727328083309583	-1.07238856795525
Imputation 1	PMM	Observed data (t2)	-1.95914298635836	2.90566875180568
Imputation 1	PMM	Observed data (t2)	-0.903518973323596	2.11606604945426
Imputation 1	PMM	Observed data (t2)	3.49049405266325	-1.69525172785727
Imputation 1	PMM	Observed data (t2)	-2.41252746835346	-1.91685379044742
Imputation 1	PMM	Observed data (t2)	-2.15310467105616	0.0872225189377458
Imputation 1	PMM	Observed data (t2)	-1.20268999301672	-0.247282562203466
Imputation 1	PMM	Observed data (t2)	-2.28874529468933	-1.3416295621374
Imputation 1	PMM	Observed data (t2)	-3.76033793266811	1.25666235315051
Imputation 1	PMM	Observed data (t2)	-1.13941567804354	-2.13287481666137
Imputation 1	PMM	Observed data (t2)	-0.826250837643742	-2.12954175258342
Imputation 1	PMM	Observed data (t2)	-3.14321300987033	-0.714989529551989
Imputation 1	PMM	Observed data (t2)	-0.552866330445561	-2.08544008857947
Imputation 1	PMM	Observed data (t2)	-3.67475741682026	1.51557145264302
Imputation 1	PMM	Observed data (t2)	-1.28854685419098	0.702988559872508
Imputation 1	PMM	Observed data (t2)	-1.56339329843263	-1.94742539528129
Imputation 1	PMM	Observed data (t2)	-3.8897020458832	-0.309467159243357
Imputation 1	PMM	Observed data (t2)	-2.33335348455241	0.497541092173517
Imputation 1	PMM	Observed data (t2)	-0.898610882642077	-1.09935687927847
Imputation 1	PMM	Observed data (t2)	-1.22383865863716	0.25889162305626
Imputation 1	PMM	Observed data (t2)	-1.49096285464855	0.109379220585863
Imputation 1	PMM	Observed data (t2)	-0.944902256313888	0.144912702643053
Imputation 1	PMM	Observed data (t2)	-0.493276019133457	-0.601896652138637
Imputation 1	PMM	Observed data (t2)	-1.6781095272336	0.421127093464409
Imputation 1	PMM	Observed data (t2)	-1.09581016384917	0.297574213636998
Imputation 1	PMM	Observed data (t2)	-2.75787059601992	1.25667345009622
Imputation 1	PMM	Observed data (t2)	-0.848270114847725	-2.76548419324611
Imputation 1	PMM	Observed data (t2)	-0.268252862451796	0.584419209248807
Imputation 1	PMM	Observed data (t2)	0.207859355673296	-0.865484671298519
Imputation 1	PMM	Observed data (t2)	-3.16111213291328	1.75562719155588
Imputation 1	PMM	Observed data (t2)	2.91905459577775	-1.9889286266288
Imputation 1	PMM	Observed data (t2)	-2.2052859189851	-2.61699725913473
Imputation 1	PMM	Observed data (t2)	-0.830621025161245	-0.802531600598635
Imputation 1	PMM	Observed data (t2)	-1.20449351334089	0.790674440628197
Imputation 1	PMM	Observed data (t2)	-2.14058812213932	-0.808684099403352
Imputation 1	PMM	Observed data (t2)	-1.99568900789815	-2.04728491856338
Imputation 1	PMM	Observed data (t2)	-2.25793155247712	2.60195308826392
Imputation 1	PMM	Observed data (t2)	-1.61906030412424	-0.00751653004416147
Imputation 1	PMM	Observed data (t2)	-3.88471613463498	1.0532788663317
Imputation 1	PMM	Observed data (t2)	-1.16491348384798	-0.64019033780118
Imputation 1	PMM	Observed data (t2)	-1.24009160863204	0.422787563938369
Imputation 1	PMM	Observed data (t2)	-3.86420103766046	0.966058020108598
Imputation 1	PMM	Observed data (t2)	-2.63989081175602	1.34977517340091
Imputation 1	PMM	Observed data (t2)	-2.66391508345223	2.97536745208775
Imputation 1	PMM	Observed data (t2)	-2.57029499762082	3.0553198581951
Imputation 1	PMM	Observed data (t2)	-0.714295729395086	-1.65639962843704
Imputation 1	PMM	Observed data (t2)	-2.23664764478172	2.27243144674122
Imputation 1	PMM	Observed data (t2)	-2.52994435309353	-0.0578256621072744
Imputation 1	PMM	Observed data (t2)	-0.714064266215195	-0.516477188745828
Imputation 1	PMM	Observed data (t2)	-1.24419282898673	-3.54789639268655
Imputation 1	PMM	Observed data (t2)	-1.10221655287142	-1.62901919923311
Imputation 1	PMM	Observed data (t2)	-1.52773079590732	2.15609340048923
Imputation 1	PMM	Observed data (t2)	-3.0466007711786	0.0422020060077061
Imputation 1	PMM	Observed data (t2)	-1.07911277065824	1.28246107803868
Imputation 1	PMM	Observed data (t2)	-2.11500229457502	0.645277851810486
Imputation 1	PMM	Observed data (t2)	-0.710726770396279	0.782243700867054
Imputation 1	PMM	Observed data (t2)	-2.31778291606642	2.62910365782558
Imputation 1	PMM	Observed data (t2)	-0.935365895195248	0.427642398615952
Imputation 1	PMM	Observed data (t2)	-1.80557428863077	1.77823263911183
Imputation 1	PMM	Observed data (t2)	-2.41144466645009	1.48224049324331
Imputation 1	PMM	Observed data (t2)	-0.303046754611288	1.87281433164088
Imputation 1	PMM	Observed data (t2)	-0.149920978188994	-0.00404079611497807
Imputation 1	PMM	Observed data (t2)	-0.738527754469676	-0.880353658006121
Imputation 1	PMM	Observed data (t2)	-3.36763720264206	-0.396837352597709
Imputation 1	PMM	Observed data (t2)	-2.14286027177885	-0.0392348586302528
Imputation 1	PMM	Observed data (t2)	-2.47106498659437	-2.05516616867056
Imputation 1	PMM	Observed data (t2)	-0.865910812348301	-3.32655232013199
Imputation 1	PMM	Observed data (t2)	-1.61009828700757	-2.29159560173331
Imputation 1	PMM	Observed data (t2)	-3.41856589322225	-1.16585314866987
Imputation 1	PMM	Observed data (t2)	-1.52009949770544	-1.45851575182846
Imputation 1	PMM	Observed data (t2)	-1.82489905791861	-1.52387828901151
Imputation 1	PMM	Observed data (t2)	-1.70254669818079	2.39766944906891
Imputation 1	PMM	Observed data (t2)	-2.87066794221802	1.1224984045797
Imputation 1	PMM	Observed data (t2)	0.523965376156811	-0.28858343534422
Imputation 1	PMM	Observed data (t2)	-3.53101923777839	-0.477384549005492
Imputation 1	PMM	Observed data (t2)	3.60741536890595	-0.946756644764861
Imputation 1	PMM	Observed data (t2)	-2.9312932675594	-0.585505343678717
Imputation 1	PMM	Observed data (t2)	-1.78366277409329	0.402249801508554
Imputation 1	PMM	Observed data (t2)	-3.23894956604842	0.895315313400687
Imputation 1	PMM	Observed data (t2)	-2.46099056186145	0.905293842239584
Imputation 1	PMM	Observed data (t2)	-1.31612073185727	1.31785052481885
Imputation 1	PMM	Observed data (t2)	-1.7593487123352	1.56523570623307
Imputation 1	PMM	Observed data (t2)	-1.49254363339303	-2.24842744536135
Imputation 1	PMM	Observed data (t2)	-1.30698523074687	1.76584215981324
Imputation 1	PMM	Observed data (t2)	-1.32268929794104	0.259618136213122
Imputation 1	PMM	Observed data (t2)	-0.223174689930643	-1.90915112591552
Imputation 1	PMM	Observed data (t2)	-0.732841005221738	-1.98652919787603
Imputation 1	PMM	Observed data (t2)	-0.70572544793645	0.206424209509615
Imputation 1	PMM	Observed data (t2)	-1.2575526022065	-0.414186543833833
Imputation 1	PMM	Observed data (t2)	-2.43129596450281	-0.266241740300059
Imputation 1	PMM	Observed data (t2)	-1.72527233671106	-0.858404593367056
Imputation 1	PMM	Observed data (t2)	-1.25614585777677	-2.29132979899084
Imputation 1	PMM	Observed data (t2)	-0.0279351373676952	2.1146079218406
Imputation 1	PMM	Observed data (t2)	-0.466575004038234	-3.22420517404036
Imputation 1	PMM	Observed data (t2)	-2.62372723411312	1.78085071778549
Imputation 1	PMM	Observed data (t2)	-2.04081516496827	-0.714994537256715
Imputation 1	PMM	Observed data (t2)	-1.21682254389962	1.79961947575162
Imputation 1	PMM	Observed data (t2)	-2.26301017772746	2.05174597151228
Imputation 1	PMM	Observed data (t2)	0.0816598371982627	-2.14683772713751
Imputation 1	PMM	Observed data (t2)	-2.09627578804419	3.14017580995396
Imputation 1	PMM	Observed data (t2)	-2.07769764598169	-2.07737975939547
Imputation 1	PMM	Observed data (t2)	-1.78962658913019	2.0208510089497
Imputation 1	PMM	Observed data (t2)	-2.24879510285485	1.8544676709514
Imputation 1	PMM	Observed data (t2)	-2.85824089124665	1.48872319370247
Imputation 1	PMM	Observed data (t2)	-0.0319616769838314	0.334498820547662
Imputation 1	PMM	Observed data (t2)	-2.03330531087263	1.09845073109832
Imputation 1	PMM	Observed data (t2)	-0.157243014382332	-0.178657188371798
Imputation 1	PMM	Observed data (t2)	-0.558249444955733	-3.14517398299034
Imputation 1	PMM	Observed data (t2)	-2.10639642890976	1.41497388640112
Imputation 1	PMM	Observed data (t2)	-2.72012488644769	-0.832188372847455
Imputation 1	PMM	Observed data (t2)	-1.15531690930789	-3.49786154276434
Imputation 1	PMM	Observed data (t2)	-2.13642444365453	-0.320876226116359
Imputation 1	PMM	Observed data (t2)	-3.32015897029793	1.58941916641571
Imputation 1	PMM	Observed data (t2)	-1.98848812512089	-2.82845043813485
Imputation 1	PMM	Observed data (t2)	-2.65387001452296	1.71239375941474
Imputation 1	PMM	Observed data (t2)	-1.36491109852816	-3.50039362949689
Imputation 1	PMM	Observed data (t2)	-2.56968701046802	-1.05788362177322
Imputation 1	PMM	Observed data (t2)	-2.24807755178701	1.97225468503549
Imputation 1	PMM	Observed data (t2)	-2.12920182477574	-0.745230229617806
Imputation 1	PMM	Observed data (t2)	-0.800781423683982	-0.0214199575043187
Imputation 1	PMM	Observed data (t2)	-3.09962001438917	1.26717411440602
Imputation 1	PMM	Observed data (t2)	-1.543345228533	0.794817057165802
Imputation 1	PMM	Observed data (t2)	-2.88887709712059	2.48127373101095
Imputation 1	PMM	Observed data (t2)	-3.07958660137572	-0.083101767196963
Imputation 1	PMM	Observed data (t2)	-0.294660463959519	-2.62064480567232
Imputation 1	PMM	Observed data (t2)	-2.99148863639736	1.43874442639834
Imputation 1	PMM	Observed data (t2)	-1.83075050111616	0.939221695537121
Imputation 1	PMM	Observed data (t2)	-1.17134487521397	0.750033708910807
Imputation 1	PMM	Observed data (t2)	-3.8574355644506	1.14004689912618
Imputation 1	PMM	Observed data (t2)	-0.659545268610243	-1.69545059566855
Imputation 1	PMM	Observed data (t2)	-2.61705454302456	3.11046713387995
Imputation 1	PMM	Observed data (t2)	-0.981856646124059	-1.54720614606698
Imputation 1	PMM	Observed data (t2)	-0.639171892130293	-1.12696123182314
Imputation 1	PMM	Observed data (t2)	-0.685886501125771	-0.794886908896234
Imputation 1	PMM	Observed data (t2)	-2.60024759668234	0.212905070655111
Imputation 1	PMM	Observed data (t2)	-3.21761288887994	-2.51379056060289
Imputation 1	PMM	Observed data (t2)	-1.18428364106572	-3.21085287341762
Imputation 1	PMM	Observed data (t2)	-2.06948978488965	2.83957027446777
Imputation 1	PMM	Observed data (t2)	-1.79817931966932	-1.40147470997033
Imputation 1	PMM	Observed data (t2)	-2.56657401969612	-0.659289795602488
Imputation 1	PMM	Observed data (t2)	-0.36086850099225	-2.14718336025016
Imputation 1	PMM	Observed data (t2)	-1.95003248533778	0.539762034213166
Imputation 1	PMM	Observed data (t2)	-3.77105699387145	0.314288005940835
Imputation 1	PMM	Observed data (t2)	-2.58580399683389	-1.23401989748699
Imputation 1	PMM	Observed data (t2)	-3.75728507344959	-0.00991253009535278
Imputation 1	PMM	Observed data (t2)	-1.94676704487838	-1.07414104126125
Imputation 1	PMM	Observed data (t2)	-1.23456920272825	-2.4965057396994
Imputation 1	PMM	Observed data (t2)	-3.42102048839613	-0.150426261715837
Imputation 1	PMM	Observed data (t2)	-0.307294450788708	-3.07383516367787
Imputation 1	PMM	Observed data (t2)	-2.26389795584382	0.961473928150904
Imputation 1	PMM	Observed data (t2)	-3.44330670827367	1.88999861841695
Imputation 1	PMM	Observed data (t2)	-0.870308875059496	-2.82961051840274
Imputation 1	PMM	Observed data (t2)	-1.28713029783889	-2.49435005837621
Imputation 1	PMM	Observed data (t2)	-2.19776612020761	0.406419281443549
Imputation 1	PMM	Observed data (t2)	-0.925699813574599	0.0926521741260286
Imputation 1	PMM	Observed data (t2)	-1.56561370994483	1.38987283565851
Imputation 1	PMM	Observed data (t2)	-2.60935488441218	-0.951477713418498
Imputation 1	PMM	Observed data (t2)	-2.98163575180852	-1.29019790561222
Imputation 1	PMM	Observed data (t2)	-2.17497205456397	-0.0227328311165304
Imputation 1	PMM	Observed data (t2)	-1.79143726084269	1.61271007776656
Imputation 1	PMM	Observed data (t2)	-0.371523965202706	-1.67886111620792
Imputation 1	PMM	Observed data (t2)	-0.684922305301543	0.416605250566512
Imputation 1	PMM	Observed data (t2)	-3.680752477124	1.44885260666097
Imputation 1	PMM	Observed data (t2)	-3.40699093552297	1.90532334118483
Imputation 1	PMM	Observed data (t2)	-1.15220650422828	1.07660046682282
Imputation 1	PMM	Observed data (t2)	-0.735091244984319	-1.35717505684424
Imputation 1	PMM	Observed data (t2)	-0.714103328241297	-0.0457865676088436
Imputation 1	PMM	Observed data (t2)	-1.88982595559548	-0.00939354786496096
Imputation 1	PMM	Observed data (t2)	-2.7537787937082	2.81472059869025
Imputation 1	PMM	Observed data (t2)	-1.72652705678179	2.01160667542316
Imputation 1	PMM	Observed data (t2)	-1.86555944464619	1.40839132849579
Imputation 1	PMM	Observed data (t2)	-2.20966683264339	-1.01344603630449
Imputation 1	PMM	Observed data (t2)	-1.02505951270662	0.494895099204741
Imputation 1	PMM	Observed data (t2)	-0.70263828040413	-1.46724743358155
Imputation 1	PMM	Observed data (t2)	-1.27661584289708	-2.5995499978499
Imputation 1	PMM	Observed data (t2)	-2.0793253887189	0.0539677019756445
Imputation 1	PMM	Observed data (t2)	-1.53400170212444	0.414390744450107
Imputation 1	PMM	Observed data (t2)	-0.780293657972873	-1.82995981660189
Imputation 1	PMM	Observed data (t2)	-1.42964431881575	-1.86431581507872
Imputation 1	PMM	Observed data (t2)	-1.88173539344826	-2.19378647225645
Imputation 1	PMM	Observed data (t2)	-3.68964943571189	0.375709361917701
Imputation 1	PMM	Observed data (t2)	-0.94451850163223	1.98891032982174
Imputation 1	PMM	Observed data (t2)	-0.822712179304283	-1.47874882893363
Imputation 1	PMM	Observed data (t2)	-3.25454610426756	-0.89700123695996
Imputation 1	PMM	Observed data (t2)	-0.969526956269255	0.455979748345356
Imputation 1	PMM	Observed data (t2)	-3.27480600423709	1.21139840682436
Imputation 1	PMM	Observed data (t2)	0.432690145786099	-1.95682732249192
Imputation 1	PMM	Observed data (t2)	-2.59822836542355	1.70859413944672
Imputation 1	PMM	Observed data (t2)	-0.599993242552372	1.39706301885942
Imputation 1	PMM	Observed data (t2)	-2.1594932802732	1.72691789968985
Imputation 1	PMM	Observed data (t2)	-1.60839569042893	1.89082864761144
Imputation 1	PMM	Observed data (t2)	-0.212387563134452	-2.63710663974122
Imputation 1	PMM	Observed data (t2)	-1.81632928624813	-2.62740845443689
Imputation 1	PMM	Observed data (t2)	-1.8735641327433	-1.10127199439482
Imputation 1	PMM	Observed data (t2)	-1.7965573397755	-0.318887360186632
Imputation 1	PMM	Observed data (t2)	-3.06312260175869	-0.340007415927657
Imputation 1	PMM	Observed data (t2)	-2.15338096309521	2.17173470511937
Imputation 1	PMM	Observed data (t2)	-1.15399666298645	-1.56701907442777
Imputation 1	PMM	Observed data (t2)	-0.241399917260788	1.84697783939864
Imputation 1	PMM	Observed data (t2)	-3.51724153643645	1.12245622875028
Imputation 1	PMM	Observed data (t2)	-1.22416546717178	-0.21948462733325
Imputation 1	PMM	Observed data (t2)	-3.05955488514909	0.238863960851566
Imputation 1	PMM	Observed data (t2)	-2.55557490293168	1.0269947547129
Imputation 1	PMM	Observed data (t2)	-3.61717949023378	1.53175061193824
Imputation 1	PMM	Observed data (t2)	2.83678199202261	2.16376251558046
Imputation 1	PMM	Observed data (t2)	0.0233101733056326	-2.24818700490935
Imputation 1	PMM	Observed data (t2)	-2.18406742519137	2.31740053383752
Imputation 1	PMM	Observed data (t2)	-2.7332198166605	-0.466184635205831
Imputation 1	PMM	Observed data (t2)	-0.6573846640875	0.837236443854633
Imputation 1	PMM	Observed data (t2)	-1.05902355179984	-2.40045205172403
Imputation 1	PMM	Observed data (t2)	-1.31922688666083	0.265345187673143
Imputation 1	PMM	Observed data (t2)	-3.68848034855528	0.368076108784252
Imputation 1	PMM	Observed data (t2)	-0.297149540971102	-2.41995278393901
Imputation 1	PMM	Observed data (t2)	-3.56519315767857	0.969119425365524
Imputation 1	PMM	Observed data (t2)	-0.594051571629209	-3.18714999911247
Imputation 1	PMM	Observed data (t2)	-2.03571613869033	2.43358575099158
Imputation 1	PMM	Observed data (t2)	-0.697058206996761	0.79442643938126
Imputation 1	PMM	Observed data (t2)	-2.26119093861748	0.983102701820753
Imputation 1	PMM	Observed data (t2)	-2.91022022960408	1.61853939736235
Imputation 1	PMM	Observed data (t2)	-1.43662154506672	-1.41209827779211
Imputation 1	PMM	Observed data (t2)	-0.887174143617413	-2.23516172406214
Imputation 1	PMM	Observed data (t2)	2.87519511792744	-2.14909322774793
Imputation 1	PMM	Observed data (t2)	-3.1736146910159	-1.60266916873971
Imputation 1	PMM	Observed data (t2)	-4.03351661149718	0.442136146731313
Imputation 1	PMM	Observed data (t2)	-0.810306957805911	1.8791022490913
Imputation 1	PMM	Observed data (t2)	-3.12490993515097	1.26988508158208
Imputation 1	PMM	Observed data (t2)	-0.35124734549223	-1.88611580216431
Imputation 1	PMM	Observed data (t2)	-2.23649184524035	-1.27696785106317
Imputation 1	PMM	Observed data (t2)	-1.01106390167123	-2.64548518344569
Imputation 1	PMM	Observed data (t2)	-1.16780072161779	-1.51166440799514
Imputation 1	PMM	Observed data (t2)	0.058379015310398	-1.61243979695446
Imputation 1	PMM	Observed data (t2)	-1.67267804970421	-0.177278353561761
Imputation 1	PMM	Observed data (t2)	-0.882606887855278	-0.303921465658109
Imputation 1	PMM	Observed data (t2)	-0.835094076860351	-2.04747567997207
Imputation 1	PMM	Observed data (t2)	-3.07822798832298	2.09285471872461
Imputation 1	PMM	Observed data (t2)	-3.04685362898579	0.902418759115914
Imputation 1	PMM	Observed data (t2)	-2.91211242740528	1.29342552196393
Imputation 1	PMM	Observed data (t2)	-1.20312496593702	-1.04840952020994
Imputation 1	PMM	Observed data (t2)	-2.03384630811554	2.64928243407274
Imputation 1	PMM	Observed data (t2)	-2.67705835275814	-0.849462014692658
Imputation 1	PMM	Observed data (t2)	-3.15277666520041	0.536077913206577
Imputation 1	PMM	Observed data (t2)	-1.11895599338816	2.36550629055387
Imputation 1	PMM	Observed data (t2)	-1.85271125814829	-0.481591826939214
Imputation 1	PMM	Observed data (t2)	-2.44289302414949	-1.01562309394511
Imputation 1	PMM	Observed data (t2)	-2.64470565037724	-1.25295523675067
Imputation 1	PMM	Observed data (t2)	-0.360695534097005	-1.48826387365816
Imputation 1	PMM	Observed data (t2)	-2.18714309729874	-0.383485342350933
Imputation 1	PMM	Observed data (t2)	-2.88211381101611	-1.16451223793061
Imputation 1	PMM	Observed data (t2)	1.15276245636259	-0.907173598482135
Imputation 1	PMM	Observed data (t2)	-1.11668598737301	1.55380053823668
Imputation 1	PMM	Observed data (t2)	-1.17005781011411	-1.12388637075145
Imputation 1	PMM	Observed data (t2)	-1.86790293079848	2.24307587850339
Imputation 1	PMM	Observed data (t2)	-1.56640908456792	3.09161828699357
Imputation 1	PMM	Observed data (t2)	0.151089852412162	-1.82339409312362
Imputation 1	PMM	Observed data (t2)	-2.04518827416302	-2.09412270164705
Imputation 1	PMM	Observed data (t2)	-1.41521339771868	-2.27636915517831
Imputation 1	PMM	Observed data (t2)	-2.23721546993466	-1.63057470511621
Imputation 1	PMM	Observed data (t2)	-2.09560492535951	3.09892630752919
Imputation 1	PMM	Observed data (t2)	-3.63754062154357	-0.522937576308403
Imputation 1	PMM	Observed data (t2)	-0.786110351374982	-3.1814631772722
Imputation 1	PMM	Observed data (t2)	-0.630501332995669	-1.79683929391692
Imputation 1	PMM	Observed data (t2)	-1.48831773171948	-1.58078026469509
Imputation 1	PMM	Observed data (t2)	-1.37529640103705	-2.54350686910301
Imputation 1	PMM	Observed data (t2)	-2.21728540803129	-1.94047960913794
Imputation 1	PMM	Observed data (t2)	-1.08428536015114	-3.27200501960133
Imputation 1	PMM	Observed data (t2)	-0.80837416560482	0.213167667927744
Imputation 1	PMM	Observed data (t2)	3.02898160160698	-1.89032961867879
Imputation 1	PMM	Observed data (t2)	-2.72502774081589	-0.760096544214786
Imputation 1	PMM	Observed data (t2)	-0.930933420277734	-0.992991123202481
Imputation 1	PMM	Observed data (t2)	-3.38808333075539	-2.11225343366513
Imputation 1	PMM	Observed data (t2)	-2.50823516635001	1.20541176634884
Imputation 1	PMM	Observed data (t2)	-1.86515197005322	-0.497211715905813
Imputation 1	PMM	Observed data (t2)	-2.85380600216018	-1.37421377115335
Imputation 1	PMM	Observed data (t2)	-3.6552992014035	1.70571096131756
Imputation 1	PMM	Observed data (t2)	-3.41590473531679	-0.891313831369123
Imputation 1	PMM	Observed data (t2)	-3.91905596447139	-0.0439974404923744
Imputation 1	PMM	Observed data (t2)	-1.00229526104221	1.66211461173129
Imputation 1	PMM	Observed data (t2)	-2.08034027401308	1.55383062203817
Imputation 1	PMM	Observed data (t2)	-0.936391240978205	-1.92598751298147
Imputation 1	PMM	Observed data (t2)	0.490854640872818	-0.0165189556933126
Imputation 1	PMM	Observed data (t2)	-2.29677229986601	2.33387385906413
Imputation 1	PMM	Observed data (t2)	-2.46668096325856	-1.13772871901947
Imputation 1	PMM	Observed data (t2)	-2.63367784160451	-0.328017370536163
Imputation 1	PMM	Observed data (t2)	-1.34988673007114	0.225689467431261
Imputation 1	PMM	Observed data (t2)	-1.39090649286555	-2.31671054548638
Imputation 1	PMM	Observed data (t2)	-2.10917014859383	-0.337109351491371
Imputation 1	PMM	Observed data (t2)	-1.01500869710746	-1.83010490651492
Imputation 1	PMM	Observed data (t2)	-1.87246859031534	-0.392545995527151
Imputation 1	PMM	Observed data (t2)	-3.30289652442281	0.753265329395733
Imputation 1	PMM	Observed data (t2)	-0.580626225835056	-1.35690294666325
Imputation 1	PMM	Observed data (t2)	-0.432847106449341	-2.19350000580636
Imputation 1	PMM	Observed data (t2)	-2.31993030402071	-0.937925021270608
Imputation 1	PMM	Observed data (t2)	-4.01736555569258	1.35698766045484
Imputation 1	PMM	Observed data (t2)	-1.80131059146464	1.94658193087473
Imputation 1	PMM	Observed data (t2)	-3.26729069051065	0.463235927140389
Imputation 1	PMM	Observed data (t2)	-1.40515776415054	1.01065871096244
Imputation 1	PMM	Observed data (t2)	-4.03747668891129	-0.258192911425354
Imputation 1	PMM	Observed data (t2)	-1.12765458341325	-0.0686334758267875
Imputation 1	PMM	Observed data (t2)	-3.53214213728954	1.44915688628055
Imputation 1	PMM	Observed data (t2)	-0.936120544138238	-1.41246611040569
Imputation 1	PMM	Observed data (t2)	-0.833385395982054	0.547624333618574
Imputation 1	PMM	Observed data (t2)	-0.631888879473212	0.400544570765574
Imputation 1	PMM	Observed data (t2)	-0.805197693322646	-0.639572645466429
Imputation 1	PMM	Observed data (t2)	-1.16474663933674	-1.70250986410739
Imputation 1	PMM	Observed data (t2)	-1.40497336370344	0.536784202209946
Imputation 1	PMM	Observed data (t2)	-1.15013939731191	-2.0526841589638
Imputation 1	PMM	Observed data (t2)	-2.77275928510284	3.14821633169847
Imputation 1	PMM	Observed data (t2)	-1.57163337793585	1.8047904855372
Imputation 1	PMM	Observed data (t2)	-1.62579874760578	-1.62479047822362
Imputation 1	PMM	Observed data (t2)	-2.62092550342162	-0.636679260380553
Imputation 1	PMM	Observed data (t2)	-0.394344870081759	0.056801733365498
Imputation 1	PMM	Observed data (t2)	-2.2503593995436	-0.215333625201578
Imputation 1	PMM	Observed data (t2)	-1.88510534279441	-0.430244674342405
Imputation 1	PMM	Observed data (t2)	-3.45196912536507	-0.856477092386189
Imputation 1	PMM	Observed data (t2)	-3.61592619312047	1.09430225582258
Imputation 1	PMM	Observed data (t2)	-1.42362600971072	-0.325549366809087
Imputation 1	PMM	Observed data (t2)	-1.84573904616645	-1.65751619113365
Imputation 1	PMM	Observed data (t2)	-2.5371740944901	2.8386291028087
Imputation 1	PMM	Imputed data (t2)	0.868700364266358	0.541486324939644
Imputation 1	PMM	Imputed data (t2)	-0.68572184785466	1.24375223172332
Imputation 1	PMM	Imputed data (t2)	-0.715564492226935	1.15178638140631
Imputation 1	PMM	Imputed data (t2)	1.18082043197296	0.162440684115222
Imputation 1	PMM	Imputed data (t2)	-1.72175258221746	1.86992973737795
Imputation 1	PMM	Imputed data (t2)	0.286152036797715	-1.83399106634071
Imputation 1	PMM	Imputed data (t2)	-1.23642523567778	-0.327860286143796
Imputation 1	PMM	Imputed data (t2)	-1.01717995518702	-1.2074744490292
Imputation 1	PMM	Imputed data (t2)	1.83380457400561	-0.0474914034653706
Imputation 1	PMM	Imputed data (t2)	-0.626630681515726	-1.20489622736062
Imputation 1	PMM	Imputed data (t2)	0.267942983195793	1.73784168874913
Imputation 1	PMM	Imputed data (t2)	-0.525186968680713	-0.194409966628763
Imputation 1	PMM	Imputed data (t2)	-0.445568385576433	-0.60297084292879
Imputation 1	PMM	Imputed data (t2)	-1.67885306711686	-1.66100648399591
Imputation 1	PMM	Imputed data (t2)	0.714661760155477	-1.83470890965348
Imputation 1	PMM	Imputed data (t2)	-2.37536187077679	-1.45395420775382
Imputation 1	PMM	Imputed data (t2)	-0.0468794879275721	0.765929688511348
Imputation 1	PMM	Imputed data (t2)	-1.20805695233214	-0.443275177105914
Imputation 1	PMM	Imputed data (t2)	-0.858546924006065	0.0316509814030107
Imputation 1	PMM	Imputed data (t2)	-0.612909936971908	0.314708785688674
Imputation 1	PMM	Imputed data (t2)	-1.25972367020458	-2.22019675153967
Imputation 1	PMM	Imputed data (t2)	-0.124983538286252	-0.467169323842019
Imputation 1	PMM	Imputed data (t2)	-0.733045195079214	0.136427670817061
Imputation 1	PMM	Imputed data (t2)	0.312593539214626	0.0347409710797733
Imputation 1	PMM	Imputed data (t2)	-0.00643082254087727	-0.0985264869010128
Imputation 1	PMM	Imputed data (t2)	-0.669720841742817	0.215705429954132
Imputation 1	PMM	Imputed data (t2)	0.789989093312834	0.0726140803670736
Imputation 1	PMM	Imputed data (t2)	-0.951197081606243	0.253653041503619
Imputation 1	PMM	Imputed data (t2)	-1.0528944173829	-1.0457066218253
Imputation 1	PMM	Imputed data (t2)	2.58653040228336	0.838879531364998
Imputation 1	PMM	Imputed data (t2)	0.0689185536837866	-0.14038052527947
Imputation 1	PMM	Imputed data (t2)	0.0636843019508436	1.18246845237646
Imputation 1	PMM	Imputed data (t2)	-0.291096200016402	0.0754439851190549
Imputation 1	PMM	Imputed data (t2)	-1.01650794438544	2.11188721907886
Imputation 1	PMM	Imputed data (t2)	-0.875452735133291	0.771335604307575
Imputation 1	PMM	Imputed data (t2)	-0.279763450892202	0.114909352131858
Imputation 1	PMM	Imputed data (t2)	-3.59540828515506	-0.522546151809877
Imputation 1	PMM	Imputed data (t2)	-1.37425543298921	-0.104852990153324
Imputation 1	PMM	Imputed data (t2)	0.314475593585605	-2.0068518564863
Imputation 1	PMM	Imputed data (t2)	0.281450367543923	1.76835353848592
Imputation 1	PMM	Imputed data (t2)	-0.972744771988069	0.414668775460528
Imputation 1	PMM	Imputed data (t2)	-0.886648612445444	-0.300169459412176
Imputation 1	PMM	Imputed data (t2)	-1.46654692426772	-1.55420940479487
Imputation 1	PMM	Imputed data (t2)	-0.973340334340677	-0.584803300372598
Imputation 1	PMM	Imputed data (t2)	-0.475743850200915	0.122067245431705
Imputation 1	PMM	Imputed data (t2)	-0.286013876536928	0.866822978553394
Imputation 1	PMM	Imputed data (t2)	-0.986120476939076	-0.550131981436774
Imputation 1	PMM	Imputed data (t2)	0.323507410012947	0.538984978819966
Imputation 1	PMM	Imputed data (t2)	-1.56299116704032	-0.464049692130836
Imputation 1	PMM	Imputed data (t2)	-1.34202588995054	-0.825708987243549
Imputation 1	PMM	Imputed data (t2)	-0.783648709302985	0.196400565649997
Imputation 1	PMM	Imputed data (t2)	0.825093548332273	-1.49684170353883
Imputation 1	PMM	Imputed data (t2)	-1.00432040733284	1.59328657061425
Imputation 1	PMM	Imputed data (t2)	1.06100901205107	-0.74117006727199
Imputation 1	PMM	Imputed data (t2)	-1.45809676858156	-1.46189257417891
Imputation 1	PMM	Imputed data (t2)	0.181797611041711	-0.0609604734540238
Imputation 1	PMM	Imputed data (t2)	0.472472403593256	1.4583462245492
Imputation 1	PMM	Imputed data (t2)	1.91518606047134	0.344509915945322
Imputation 1	PMM	Imputed data (t2)	-1.90105365856416	2.41971782234339
Imputation 1	PMM	Imputed data (t2)	1.00900509273054	-0.173193626822153
Imputation 1	PMM	Imputed data (t2)	-0.307763798937267	-0.734120484700339
Imputation 1	PMM	Imputed data (t2)	0.946646804120303	-1.22175921785763
Imputation 1	PMM	Imputed data (t2)	-0.421755598229147	-0.278110004435893
Imputation 1	PMM	Imputed data (t2)	0.741474112263968	-0.947958805199242
Imputation 1	PMM	Imputed data (t2)	-1.22060859201455	0.587630901039279
Imputation 1	PMM	Imputed data (t2)	-0.506587400556594	2.03575635733664
Imputation 1	PMM	Imputed data (t2)	-1.75719610234236	-0.860005124355341
Imputation 1	PMM	Imputed data (t2)	0.218131166189152	-1.53939566090215
Imputation 1	PMM	Imputed data (t2)	2.1447732663955	0.162628576559965
Imputation 1	PMM	Imputed data (t2)	0.806831941923213	-1.33501572454075
Imputation 1	PMM	Imputed data (t2)	-0.869533095726048	-1.33929973547496
Imputation 1	PMM	Imputed data (t2)	-1.23402906623967	-0.966341845316686
Imputation 1	PMM	Imputed data (t2)	-1.94100498039791	-0.556995789979925
Imputation 1	PMM	Imputed data (t2)	-0.400662018601888	2.51369322333334
Imputation 1	PMM	Imputed data (t2)	-1.26110064867598	-0.10718648453461
Imputation 1	PMM	Imputed data (t2)	-1.56382656037411	-0.897522624070524
Imputation 1	PMM	Imputed data (t2)	-0.246967054308456	-1.63583113535628
Imputation 1	PMM	Imputed data (t2)	-0.795449141428832	-1.65607365972943
Imputation 1	PMM	Imputed data (t2)	-1.12141852931121	-1.99405505979621
Imputation 1	PMM	Imputed data (t2)	-0.63173031699252	0.961726703994194
Imputation 1	PMM	Imputed data (t2)	-1.38405764695756	-1.636503099492
Imputation 1	PMM	Imputed data (t2)	2.789422948315	0.589062606842631
Imputation 1	PMM	Imputed data (t2)	-0.748231036926471	-0.509637599547508
Imputation 1	PMM	Imputed data (t2)	-0.329413149475038	0.827246123219412
Imputation 1	PMM	Imputed data (t2)	-2.52143663248896	-0.414168686156095
Imputation 1	PMM	Imputed data (t2)	-1.54895811886971	-0.244686809255208
Imputation 1	PMM	Imputed data (t2)	-0.708941217024378	-1.02341108633583
Imputation 1	PMM	Imputed data (t2)	1.70339250093651	-1.56241318042529
Imputation 1	PMM	Imputed data (t2)	-0.55094670621123	-2.03306828864992
Imputation 1	PMM	Imputed data (t2)	3.60811943162473	-0.115387712909723
Imputation 1	PMM	Imputed data (t2)	-1.21682162303822	0.543287868780492
Imputation 1	PMM	Imputed data (t2)	-2.89007355933946	-0.712043027408773
Imputation 1	PMM	Imputed data (t2)	-1.0565194855545	-1.26127268219938
Imputation 1	PMM	Imputed data (t2)	-0.808074439389844	-0.52381700052969
Imputation 1	PMM	Imputed data (t2)	1.47546923041192	0.650801766379971
Imputation 1	PMM	Imputed data (t2)	-0.16444710106506	0.154333671036109
Imputation 1	PMM	Imputed data (t2)	-1.39466591495397	-0.483245486009045
Imputation 1	PMM	Imputed data (t2)	-0.394095030406848	-0.897454684924111
Imputation 1	PMM	Imputed data (t2)	3.74961628924739	-0.236706647236213
Imputation 1	PMM	Imputed data (t2)	1.9208533638244	0.46174045116662
Imputation 1	PMM	Imputed data (t2)	0.514814308882296	0.880213123589282
Imputation 1	PMM	Imputed data (t2)	-1.67379962383306	1.31663273665767
Imputation 1	PMM	Imputed data (t2)	-2.94926947789421	0.0773430199951536
Imputation 1	PMM	Imputed data (t2)	0.977309599845611	-1.77962568474358
Imputation 1	PMM	Imputed data (t2)	-2.57674627465303	-0.708685510597446
Imputation 1	PMM	Imputed data (t2)	-1.09296492151428	-0.4059484769913
Imputation 1	PMM	Imputed data (t2)	-2.10149790023196	1.40120606911902
Imputation 1	PMM	Imputed data (t2)	-0.823285288364636	0.25174965687192
Imputation 1	PMM	Imputed data (t2)	-0.991096618473198	-1.69388896475599
Imputation 1	PMM	Imputed data (t2)	1.07519768234983	-0.670746949951904
Imputation 1	PMM	Imputed data (t2)	-1.06386379911833	-1.50369230808607
Imputation 1	PMM	Imputed data (t2)	-0.728981221373334	0.58125721142469
Imputation 1	PMM	Imputed data (t2)	1.29073321945507	0.73880692714391
Imputation 1	PMM	Imputed data (t2)	-1.26564494478974	-1.13302899495646
Imputation 1	PMM	Imputed data (t2)	-1.84057520776501	0.0682313872760945
Imputation 1	PMM	Imputed data (t2)	2.90741303143782	-2.07776309978781
Imputation 1	PMM	Imputed data (t2)	3.81811056191337	-0.251507086444575
Imputation 1	PMM	Imputed data (t2)	-0.410620848844467	1.41565250716612
Imputation 1	PMM	Imputed data (t2)	1.32245376050591	-1.5225220128891
Imputation 1	PMM	Imputed data (t2)	-0.70656834848922	-0.388739060820617
Imputation 1	PMM	Imputed data (t2)	-0.960179494735649	-0.328973791566787
Imputation 1	PMM	Imputed data (t2)	1.00736327805227	1.08777264304353
Imputation 1	PMM	Imputed data (t2)	0.604361424426316	0.525851313863767
Imputation 1	PMM	Imputed data (t2)	0.587404571747363	0.884079057725366
Imputation 1	PMM	Imputed data (t2)	-2.3859117285162	0.830655967651187
Imputation 1	PMM	Imputed data (t2)	-1.0870269204198	-1.40965649043812
Imputation 1	PMM	Imputed data (t2)	-0.746692223822774	-0.373752348996831
Imputation 1	PMM	Imputed data (t2)	0.627805441355301	-0.949811314717145
Imputation 1	PMM	Imputed data (t2)	-2.7548392953876	0.0651080337592992
Imputation 1	PMM	Imputed data (t2)	-1.49790302730322	-1.36209964224133
Imputation 1	PMM	Imputed data (t2)	1.8349787671151	-0.365509605953743
Imputation 1	PMM	Imputed data (t2)	-0.453459379858818	-0.751138755149676
Imputation 1	PMM	Imputed data (t2)	-1.06591307689054	-0.940284229655741
Imputation 1	PMM	Imputed data (t2)	2.44441647009253	1.25671968860758
Imputation 1	PMM	Imputed data (t2)	-1.60489348406059	-1.19172142832863
Imputation 1	PMM	Imputed data (t2)	-1.12776019561296	0.650832977455622
Imputation 1	PMM	Imputed data (t2)	-1.19034183730646	-0.388501438566597
Imputation 1	PMM	Imputed data (t2)	2.54932526111801	-0.134070584725233
Imputation 1	PMM	Imputed data (t2)	-1.0401300058284	-1.03555178239697
Imputation 1	PMM	Imputed data (t2)	-1.03735486522903	0.0577027227029185
Imputation 1	PMM	Imputed data (t2)	0.826533245215062	-0.0596986612664759
Imputation 1	PMM	Imputed data (t2)	-0.276463340441109	-0.942420882636632
Imputation 1	PMM	Imputed data (t2)	-2.93038503308703	0.442868229984024
Imputation 1	PMM	Imputed data (t2)	-2.15290296087155	2.10740348329982
Imputation 1	PMM	Imputed data (t2)	-0.207679619969518	2.03696025751227
Imputation 1	PMM	Imputed data (t2)	-1.2929176301712	-0.988736211805692
Imputation 1	PMM	Imputed data (t2)	0.689372586180112	0.307258924335162
Imputation 1	PMM	Imputed data (t2)	-1.38189457865178	-0.445320008642723
Imputation 1	PMM	Imputed data (t2)	-0.81998401292457	-2.15944646396322
Imputation 1	PMM	Imputed data (t2)	-0.826302629324763	2.13821703667666
Imputation 1	PMM	Imputed data (t2)	2.65636987172113	-0.0208435407998676
Imputation 1	PMM	Imputed data (t2)	-0.421374885182991	0.980259617355992
Imputation 1	PMM	Imputed data (t2)	0.625266159737062	-2.04021168458605
Imputation 1	PMM	Imputed data (t2)	-0.697382794392707	-1.76220100190982
Imputation 1	PMM	Imputed data (t2)	-2.03705919571338	1.59800785845121
Imputation 1	PMM	Imputed data (t2)	-2.15903141683784	0.119625638529447
Imputation 1	PMM	Imputed data (t2)	0.0478920664481185	-1.16335220147642
Imputation 1	PMM	Imputed data (t2)	1.01889080783174	0.977181179562384
Imputation 1	PMM	Imputed data (t2)	1.80971678707124	0.827030559157763
Imputation 1	PMM	Imputed data (t2)	-1.42851538067404	-0.600499540455644
Imputation 1	PMM	Imputed data (t2)	-0.900476824547803	-0.903520622789637
Imputation 1	PMM	Imputed data (t2)	-0.686024858880691	-1.30686637348866
Imputation 1	PMM	Imputed data (t2)	-0.52780400310331	-0.849813822843246
Imputation 1	PMM	Imputed data (t2)	-1.47134494299384	-1.67039886841745
Imputation 1	PMM	Imputed data (t2)	-2.68939173671265	-1.98746657590936
Imputation 1	PMM	Imputed data (t2)	1.95390840186657	-1.7839217782518
Imputation 1	PMM	Imputed data (t2)	-2.66636584681639	1.18858555200988
Imputation 1	PMM	Imputed data (t2)	-0.487638837031901	2.13814541445824
Imputation 1	PMM	Imputed data (t2)	-0.837824441940052	0.528902522868393
Imputation 1	PMM	Imputed data (t2)	-2.19058744986274	-0.439931874575563
Imputation 1	PMM	Imputed data (t2)	-1.02699383340778	1.87324533507179
Imputation 1	PMM	Imputed data (t2)	-0.859343109618627	2.04266930431399
Imputation 1	PMM	Imputed data (t2)	-0.180403080877039	-0.0931908767603524
Imputation 1	PMM	Imputed data (t2)	-2.24080880982068	0.117928701870765
Imputation 1	PMM	Imputed data (t2)	-1.06285459707366	0.111954575808758
Imputation 1	PMM	Imputed data (t2)	-0.350239901432835	-2.24041727208889
Imputation 1	PMM	Imputed data (t2)	-2.54760111626143	2.65344109907386
Imputation 1	PMM	Imputed data (t2)	-2.83168283476495	0.785566491180436
Imputation 1	PMM	Imputed data (t2)	-1.30392468497978	-1.50823160923546
Imputation 1	PMM	Imputed data (t2)	-1.65169765618246	1.3306750839695
Imputation 1	PMM	Imputed data (t2)	1.28811867350443	1.28847172012993
Imputation 1	PMM	Imputed data (t2)	2.63261606648732	-1.14133944846515
Imputation 1	PMM	Imputed data (t2)	-1.37217900480155	-0.979090572041674
Imputation 1	PMM	Imputed data (t2)	-1.40127528573499	-1.48063890656634
Imputation 1	PMM	Imputed data (t2)	0.0754451067830707	-1.04035936643281
Imputation 1	PMM	Imputed data (t2)	-1.37914617026666	-1.08752891326956
Imputation 1	PMM	Imputed data (t2)	-0.476748991432677	-0.640550114296938
Imputation 1	PMM	Imputed data (t2)	0.829348609274	-0.974927421179399
Imputation 1	PMM	Imputed data (t2)	-1.26397401575189	0.672346216241977
Imputation 1	PMM	Imputed data (t2)	-1.15543141689542	-1.55684751675441
Imputation 1	PMM	Imputed data (t2)	-1.66680982471366	-1.23409202274459
Imputation 1	PMM	Imputed data (t2)	0.9782660063422	0.577099975363341
Imputation 1	PMM	Imputed data (t2)	-1.47419625033113	-1.96012726718315
Imputation 1	PMM	Imputed data (t2)	-0.820843799774829	0.359041440952678
Imputation 1	PMM	Imputed data (t2)	-0.119295331273333	-0.0976479614885307
Imputation 1	PMM	Imputed data (t2)	-0.225177146981566	-1.24672726906705
Imputation 1	PMM	Imputed data (t2)	-1.08157012258187	-1.10132660073486
Imputation 1	PMM	Imputed data (t2)	1.78800472692976	0.45901734714344
Imputation 1	PMM	Imputed data (t2)	3.38374759683324	1.15670672649834
Imputation 1	PMM	Imputed data (t2)	1.98590375051342	-2.47337618959708
Imputation 1	PMM	Imputed data (t2)	-1.61971798506283	0.152416465557879
Imputation 1	PMM	Imputed data (t2)	-1.60629991317742	0.201518874267382
Imputation 1	PMM	Imputed data (t2)	-1.37550048361288	-1.44847610302497
Imputation 1	PMM	Imputed data (t2)	-0.113458981027431	0.709008045431193
Imputation 1	PMM	Imputed data (t2)	-4.20627940021314	-0.472551310878074
Imputation 1	PMM	Imputed data (t2)	-1.65136933936137	-1.48752363334221
Imputation 1	PMM	Imputed data (t2)	0.222149003489992	-1.45429858274834
Imputation 1	PMM	Imputed data (t2)	1.16874640095953	0.655219453337964
Imputation 1	PMM	Imputed data (t2)	0.341176519449243	0.346665383565019
Imputation 1	PMM	Imputed data (t2)	0.317095633819511	-2.02129397881537
Imputation 1	PMM	Imputed data (t2)	-0.850302234175133	-1.15087875645207
Imputation 1	PMM	Imputed data (t2)	0.865514068687616	0.302286237523333
Imputation 1	PMM	Imputed data (t2)	2.61619470804853	-0.0591021982960362
Imputation 1	PMM	Imputed data (t2)	-0.685254096204476	0.70608986544084
Imputation 1	PMM	Imputed data (t2)	0.279700931424592	-0.3577191684836
Imputation 1	PMM	Imputed data (t2)	1.85353743242025	0.678212913022229
Imputation 1	PMM	Imputed data (t2)	-0.0134004001284762	0.526060233069043
Imputation 1	PMM	Imputed data (t2)	-0.940806324775588	2.16969430200161
Imputation 1	PMM	Imputed data (t2)	-0.614050928228686	-0.117189084733915
Imputation 1	PMM	Imputed data (t2)	-1.09627374722125	-0.400501608626458
Imputation 1	PMM	Imputed data (t2)	-0.64221433794095	-0.78506973890527
Imputation 1	PMM	Imputed data (t2)	-2.80660872608909	1.35468276535015
Imputation 1	PMM	Imputed data (t2)	-1.46175060597753	0.0600325436088615
Imputation 1	PMM	Imputed data (t2)	0.699316611684527	-2.14414896491638
Imputation 1	PMM	Imputed data (t2)	2.55530736028701	2.98782598363373
Imputation 1	PMM	Imputed data (t2)	-2.19154194335828	-0.111440868025757
Imputation 1	PMM	Imputed data (t2)	-0.904462996022474	-1.53802153256482
Imputation 1	PMM	Imputed data (t2)	-1.65531123947548	-0.187708338906168
Imputation 1	PMM	Imputed data (t2)	-3.87879654221568	1.1484765302379
Imputation 1	PMM	Imputed data (t2)	-0.947396397020129	0.327986257696502
Imputation 1	PMM	Imputed data (t2)	-0.106423507796836	0.565845151409577
Imputation 1	PMM	Imputed data (t2)	-1.22274414998139	-0.815238849846028
Imputation 1	PMM	Imputed data (t2)	-1.42706129492064	-0.601584622918744
Imputation 1	PMM	Imputed data (t2)	-0.892524495221591	0.528156579678498
Imputation 1	PMM	Imputed data (t2)	1.94105133850714	0.471659278533464
Imputation 1	PMM	Imputed data (t2)	-1.32281395821816	-2.20866719284936
Imputation 1	PMM	Imputed data (t2)	0.226890878730353	1.61073328400069
Imputation 1	PMM	Imputed data (t2)	-1.7521254185927	-0.206122555338131
Imputation 1	PMM	Imputed data (t2)	1.77800301688375	-0.649224490036049
Imputation 1	PMM	Imputed data (t2)	0.707423468937027	0.0067065546299201
Imputation 1	PMM	Imputed data (t2)	-1.80763852873958	0.464386372906502
Imputation 1	PMM	Imputed data (t2)	-2.41580968753632	0.01864528227653
Imputation 1	PMM	Imputed data (t2)	-2.3158642009569	0.187895264580997
Imputation 1	PMM	Imputed data (t2)	-0.031001265989461	-1.49079567408278
Imputation 1	PMM	Imputed data (t2)	-0.394811862072667	0.48747757642744
Imputation 1	PMM	Imputed data (t2)	-1.06647409436343	-0.647121882807382
Imputation 1	PMM	Imputed data (t2)	-0.415619584933939	0.45781008440803
Imputation 1	PMM	Imputed data (t2)	-0.506442635681375	-1.91345445692533
Imputation 1	PMM	Imputed data (t2)	-2.6385449495397	0.00127937427304229
Imputation 1	PMM	Imputed data (t2)	-0.839133853982782	1.44495481141018
Imputation 1	PMM	Imputed data (t2)	1.4270434904392	1.1273808932899
Imputation 1	PMM	Imputed data (t2)	-1.72015983131311	-0.247491515297876
Imputation 1	PMM	Imputed data (t2)	0.108806734593686	0.105213785651625
Imputation 1	PMM	Imputed data (t2)	2.34230251112186	0.316035136287163
Imputation 1	PMM	Imputed data (t2)	-1.73232119606336	0.156844669203514
Imputation 1	PMM	Imputed data (t2)	0.464111482345825	0.390536223544017
Imputation 1	PMM	Imputed data (t2)	-1.42076160224417	-1.37950938523701
Imputation 1	PMM	Imputed data (t2)	-1.4038718704926	0.854184713072875
Imputation 1	PMM	Imputed data (t2)	0.758864134133349	2.61252804121706
Imputation 1	PMM	Imputed data (t2)	-1.16306843374198	-0.679310243284014
Imputation 1	PMM	Imputed data (t2)	-0.691035303903018	1.80377123306873
Imputation 1	PMM	Imputed data (t2)	2.18340428538226	0.917911023253738
Imputation 1	PMM	Imputed data (t2)	-1.86385328728346	2.5858936477608
Imputation 1	PMM	Imputed data (t2)	1.20973664451907	-1.32604657647999
Imputation 1	PMM	Imputed data (t2)	-0.765758307532878	1.35346588020651
Imputation 1	PMM	Imputed data (t2)	-1.57096541805869	0.554353589451864
Imputation 1	PMM	Imputed data (t2)	0.953270092666879	0.0711264818941735
Imputation 1	PMM	Imputed data (t2)	-1.27268665998369	2.08640540453262
Imputation 1	PMM	Imputed data (t2)	0.977255107086677	-1.41305609782136
Imputation 1	PMM	Imputed data (t2)	-0.489441355642584	0.1228787289407
Imputation 1	PMM	Imputed data (t2)	0.012729432439238	-1.19218811942231
Imputation 1	PMM	Imputed data (t2)	1.98965041534588	-0.168444274262554
Imputation 1	PMM	Imputed data (t2)	0.909811902451639	-0.591766044164859
Imputation 1	PMM	Imputed data (t2)	2.07572749386313	0.38334640204393
Imputation 1	PMM	Imputed data (t2)	0.907861256233152	-1.84794904574664
Imputation 1	PMM	Imputed data (t2)	-1.82002302303259	0.719872410854407
Imputation 1	PMM	Imputed data (t2)	-0.968716670327807	-2.31517435776219
Imputation 1	PMM	Imputed data (t2)	2.88067479660761	-0.9376732719947
Imputation 1	PMM	Imputed data (t2)	-2.72597000238826	-0.451590312419638
Imputation 1	PMM	Imputed data (t2)	-0.676781299495441	0.770467259797508
Imputation 1	PMM	Imputed data (t2)	0.00383430653644752	-1.6357799666595
Imputation 1	PMM	Imputed data (t2)	-0.890211671694033	1.26079006759442
Imputation 1	PMM	Imputed data (t2)	-1.34639239355004	-1.16688692750451
Imputation 1	PMM	Imputed data (t2)	-0.101281528548982	-1.43154180654687
Imputation 1	PMM	Imputed data (t2)	-0.959658091218889	0.726716966616349
Imputation 1	PMM	Imputed data (t2)	-1.27137163869833	-1.12662063943332
Imputation 1	PMM	Imputed data (t2)	-0.0786201478649094	-1.35268770402467
Imputation 1	PMM	Imputed data (t2)	1.14935114483041	-0.49122146378218
Imputation 1	PMM	Imputed data (t2)	-0.967599335492484	0.594978615490275
Imputation 1	PMM	Imputed data (t2)	-1.06866357871744	-1.10686369543008
Imputation 1	PMM	Imputed data (t2)	0.717554637945547	-2.90162789998443
Imputation 1	PMM	Imputed data (t2)	-1.18438491900248	-0.632038634389725
Imputation 1	PMM	Imputed data (t2)	-1.5595394967384	-1.02379214462004
Imputation 1	PMM	Imputed data (t2)	-0.596201220070538	-0.530931470756872
Imputation 1	PMM	Imputed data (t2)	-1.89615911927266	0.549328331644971
Imputation 1	PMM	Imputed data (t2)	-1.20202561289326	2.00788792794135
Imputation 1	PMM	Imputed data (t2)	1.8720165628871	0.963013557683117
Imputation 1	PMM	Imputed data (t2)	-1.36034276510027	0.303125518859459
Imputation 1	PMM	Imputed data (t2)	-1.14037828075978	-0.559898035913986
Imputation 1	PMM	Imputed data (t2)	-1.54506312040215	0.676442751342299
Imputation 1	PMM	Imputed data (t2)	-0.879623538745444	-1.76952329263273
Imputation 1	PMM	Imputed data (t2)	-0.899022695713085	0.474913889251233
Imputation 1	PMM	Imputed data (t2)	-0.0316976838237222	1.45921827082008
Imputation 1	PMM	Imputed data (t2)	0.479203163778743	0.976257106905413
Imputation 1	PMM	Imputed data (t2)	-0.445241942459598	-0.118825325509161
Imputation 1	PMM	Imputed data (t2)	-0.133255515076594	0.167802629181403
Imputation 1	PMM	Imputed data (t2)	-1.42548669125297	-0.601954338301658
Imputation 1	PMM	Imputed data (t2)	3.42716826761114	-1.99057953911625
Imputation 1	PMM	Imputed data (t2)	-1.23666848996371	-0.923994573631646
Imputation 1	PMM	Imputed data (t2)	-1.48246107673821	-1.71588220577742
Imputation 1	PMM	Imputed data (t2)	-0.985896764463088	-1.12976506174204
Imputation 1	PMM	Imputed data (t2)	-0.870270039684262	-0.955741618616818
Imputation 1	PMM	Imputed data (t2)	-1.15241386382329	0.561366129130331
Imputation 1	PMM	Imputed data (t2)	-0.714363562933389	0.569657936034061
Imputation 1	PMM	Imputed data (t2)	1.18848056203166	-0.86827608059874
Imputation 1	PMM	Imputed data (t2)	-2.14131492775689	-0.156072601113807
Imputation 1	PMM	Imputed data (t2)	-0.88177755971752	0.982759455000599
Imputation 1	PMM	Imputed data (t2)	0.414723560109631	1.45078715277838
Imputation 1	PMM	Imputed data (t2)	-2.43644424737735	0.50424571875241
Imputation 1	PMM	Imputed data (t2)	1.80760784539315	0.63081404821099
Imputation 1	PMM	Imputed data (t2)	-1.35918465130094	-0.5461312657601
Imputation 1	PMM	Imputed data (t2)	-1.5477324531323	-0.753551156554534
Imputation 1	PMM	Imputed data (t2)	1.50356916204076	-1.28496199566689
Imputation 1	PMM	Imputed data (t2)	-0.387684756646399	-1.32465691225411
Imputation 1	PMM	Imputed data (t2)	0.493615879917049	-0.298017614509829
Imputation 1	PMM	Imputed data (t2)	0.687953049787141	1.12216514574724
Imputation 1	PMM	Imputed data (t2)	0.800686392466668	0.72929000193087
Imputation 1	PMM	Imputed data (t2)	-1.03803055544279	-0.305854295713568
Imputation 1	PMM	Imputed data (t2)	-0.880587261940066	0.308850484188756
Imputation 1	PMM	Imputed data (t2)	-0.88387129399929	0.266687538063055
Imputation 1	PMM	Imputed data (t2)	-0.66982506875994	-1.30398927776042
Imputation 1	PMM	Imputed data (t2)	-0.853407900192795	-0.526713534542194
Imputation 1	PMM	Imputed data (t2)	-0.993496984586192	-1.45212325925505
Imputation 1	PMM	Imputed data (t2)	-2.56258524183588	1.51578814769742
Imputation 1	PMM	Imputed data (t2)	-1.46306490974424	-0.108156661343709
Imputation 1	PMM	Imputed data (t2)	-0.782751800243575	-0.353712242800336
Imputation 1	PMM	Imputed data (t2)	-0.776353562201723	0.102754292349742
Imputation 1	PMM	Imputed data (t2)	0.528964051033211	0.543306273798478
Imputation 1	PMM	Imputed data (t2)	-2.51935302659961	0.0617608442218727
Imputation 1	PMM	Imputed data (t2)	0.193151451033968	-0.687724115290894
Imputation 1	PMM	Imputed data (t2)	-0.719598623024986	0.425135518488507
Imputation 1	PMM	Imputed data (t2)	0.10952287706063	-0.460181929141852
Imputation 1	PMM	Imputed data (t2)	-2.30541541016497	-0.795798080016843
Imputation 1	PMM	Imputed data (t2)	0.0948656527924238	0.873314486320523
Imputation 1	PMM	Imputed data (t2)	0.395936536260771	0.98399476294547
Imputation 1	PMM	Imputed data (t2)	2.90526522980693	-1.2351628726497
Imputation 1	PMM	Imputed data (t2)	-1.90178083359698	-0.666711275975661
Imputation 1	PMM	Imputed data (t2)	-0.767918549845546	-0.385216453164894
Imputation 1	PMM	Imputed data (t2)	0.852761674977025	0.75835473385275
Imputation 1	PMM	Imputed data (t2)	-1.82399523361825	-0.174279947636077
Imputation 1	PMM	Imputed data (t2)	-0.249993581399777	1.25168487124455
Imputation 1	PMM	Imputed data (t2)	-0.0441205102750547	1.48111759453854
Imputation 1	PMM	Imputed data (t2)	-1.16801459286538	0.0866826893534488
Imputation 1	PMM	Imputed data (t2)	1.36954679260753	-2.53303269266376
Imputation 1	PMM	Imputed data (t2)	0.625949812582054	0.321585863402712
Imputation 1	PMM	Imputed data (t2)	-1.19730027276514	-0.575529097915217
Imputation 1	PMM	Imputed data (t2)	-0.930247218600268	-0.227264824161719
Imputation 1	PMM	Imputed data (t2)	2.42292821869384	-0.0826355202292303
Imputation 1	PMM	Imputed data (t2)	-1.52419445204491	0.914803676615421
Imputation 1	PMM	Imputed data (t2)	1.06296352808313	0.760307128828631
Imputation 1	PMM	Imputed data (t2)	-0.981264406891964	-0.599776452772747
Imputation 1	PMM	Imputed data (t2)	-1.49105934596759	-1.58159336838715
Imputation 1	PMM	Imputed data (t2)	-0.882985809631605	0.980621558337227
Imputation 1	PMM	Imputed data (t2)	-2.16223044181815	-0.615865442820119
Imputation 1	PMM	Imputed data (t2)	0.371682450635596	-0.2315338007086
Imputation 1	PMM	Imputed data (t2)	-0.123501625502309	-0.597415023380153
Imputation 1	PMM	Imputed data (t2)	0.919985293035605	0.467224658721579
Imputation 1	PMM	Imputed data (t2)	1.25088959715926	1.08449427407806
Imputation 1	PMM	Imputed data (t2)	0.989683405361252	0.689075643586625
Imputation 1	PMM	Imputed data (t2)	-0.941254694543629	-0.269866458434465
Imputation 1	PMM	Imputed data (t2)	-0.180407311114542	-0.143482503102694
Imputation 1	PMM	Imputed data (t2)	-0.466690103603413	-0.556608833267602
Imputation 1	PMM	Imputed data (t2)	-0.744038630434158	-0.151339917486852
Imputation 1	PMM	Imputed data (t2)	-0.673484914339533	-1.91132382423372
Imputation 1	PMM	Imputed data (t2)	-2.30489047110792	-0.538987985977381
Imputation 1	PMM	Imputed data (t2)	-0.666246410734869	0.577481451209722
Imputation 1	PMM	Imputed data (t2)	-1.35613061883687	0.0149575845708427
Imputation 1	PMM	Imputed data (t2)	-1.53206860298588	-1.39529450973169
Imputation 1	PMM	Imputed data (t2)	0.0737919354573682	-0.321597267954757
Imputation 1	PMM	Imputed data (t2)	-0.00620485207751462	-0.106395487606842
Imputation 1	PMM	Imputed data (t2)	-1.48244922600389	-1.42930297529418
Imputation 1	PMM	Imputed data (t2)	2.92361327021764	0.878719286074118
Imputation 1	PMM	Imputed data (t2)	-3.52658647474585	0.36920270381218
Imputation 1	PMM	Imputed data (t2)	-0.764890876064271	-1.34665693509343
Imputation 1	PMM	Imputed data (t2)	0.817573640666166	0.478679653033139
Imputation 1	PMM	Imputed data (t2)	-1.4998871529826	-1.51066058949813
Imputation 1	PMM	Imputed data (t2)	-0.59624082227943	-1.19858197245823
Imputation 1	PMM	Imputed data (t2)	3.4615291820729	0.66832829209323
Imputation 1	PMM	Imputed data (t2)	-1.52625737538824	0.655526371226
Imputation 1	PMM	Imputed data (t2)	-1.59856372184575	-2.30726938234434
Imputation 1	PMM	Imputed data (t2)	-2.05098247091177	-0.78279403811562
Imputation 1	PMM	Imputed data (t2)	1.26538922595751	0.677098160435043
Imputation 1	PMM	Imputed data (t2)	-1.30814459102893	-0.74870978090575
Imputation 1	PMM	Imputed data (t2)	-1.14998547348739	0.654207277557896
Imputation 1	PMM	Imputed data (t2)	-0.371184004074141	-0.801659599142479
Imputation 1	PMM	Imputed data (t2)	0.785528818384009	-0.045894264707304
Imputation 1	PMM	Imputed data (t2)	-1.41189584578344	-1.32899160270039
Imputation 1	PMM	Imputed data (t2)	-0.239891280193111	-0.280187216423989
Imputation 1	PMM	Imputed data (t2)	-1.31100036454792	-0.346576618500067
Imputation 1	PMM	Imputed data (t2)	0.976898156440363	-1.34627196743906
Imputation 1	PMM	Imputed data (t2)	-0.624246365733689	0.75088744063684
Imputation 1	PMM	Imputed data (t2)	-1.64027520668349	0.790801907159478
Imputation 1	PMM	Imputed data (t2)	-2.54876015807202	-0.720787108942691
Imputation 1	PMM	Imputed data (t2)	-0.572147927699786	-0.24112558531882
Imputation 1	PMM	Imputed data (t2)	1.81473764835368	-2.29672521797068
Imputation 1	PMM	Imputed data (t2)	-2.71211859643873	1.76713255786594
Imputation 1	PMM	Imputed data (t2)	-0.0706312042712659	0.493082492170307
Imputation 1	PMM	Imputed data (t2)	-0.463478982584446	-1.90077291078803
Imputation 1	PMM	Imputed data (t2)	-1.35601295849425	-1.20904222471618
Imputation 1	PMM	Imputed data (t2)	-0.689278016478133	0.91175664592139
Imputation 1	PMM	Imputed data (t2)	-0.755555508220446	-0.966244167743294
Imputation 1	PMM	Imputed data (t2)	-0.240090713692247	-1.14183788384094
Imputation 1	PMM	Imputed data (t2)	-1.10137136888055	-0.763109952599585
Imputation 1	PMM	Imputed data (t2)	-0.895217159798954	0.217649629190614
Imputation 1	PMM	Imputed data (t2)	1.75232495709358	-1.12511913056504
Imputation 1	PMM	Imputed data (t2)	-2.27091120109862	-0.752018842279522
Imputation 1	PMM	Imputed data (t2)	-1.56687348950144	-0.260820271005255
Imputation 2	PMM	Observed data (t1)	3.57992030349593	0.0627716906648357
Imputation 2	PMM	Observed data (t1)	2.50879319659887	3.21263580319581
Imputation 2	PMM	Observed data (t1)	1.3398975514878	2.31488693054473
Imputation 2	PMM	Observed data (t1)	2.92392683920862	-0.441940354024694
Imputation 2	PMM	Observed data (t1)	1.8061109497402	0.695813598856052
Imputation 2	PMM	Observed data (t1)	0.568517021881825	-2.75317813519333
Imputation 2	PMM	Observed data (t1)	3.23344665122459	2.44917619398781
Imputation 2	PMM	Observed data (t1)	1.91469324540078	-1.15710154642083
Imputation 2	PMM	Observed data (t1)	2.99885218106201	2.40400118609083
Imputation 2	PMM	Observed data (t1)	2.19117066263244	0.714325140979583
Imputation 2	PMM	Observed data (t1)	0.434836019082204	-1.63376735577037
Imputation 2	PMM	Observed data (t1)	1.93298458340407	0.187958180175787
Imputation 2	PMM	Observed data (t1)	1.12500765728958	-1.51489739532502
Imputation 2	PMM	Observed data (t1)	1.18914634227829	-0.932398558368946
Imputation 2	PMM	Observed data (t1)	0.539186751771728	-1.74445798374993
Imputation 2	PMM	Observed data (t1)	2.92488892881947	1.56869963737447
Imputation 2	PMM	Observed data (t1)	2.77414441907514	2.86048062580361
Imputation 2	PMM	Observed data (t1)	3.42607658481648	1.11996888882417
Imputation 2	PMM	Observed data (t1)	2.41750395693288	0.262182369895683
Imputation 2	PMM	Observed data (t1)	1.08446930750832	2.29102859597859
Imputation 2	PMM	Observed data (t1)	2.68240195658091	2.26610685241021
Imputation 2	PMM	Observed data (t1)	1.12274560783047	-2.20058205262683
Imputation 2	PMM	Observed data (t1)	1.02521544571944	-0.660073067739207
Imputation 2	PMM	Observed data (t1)	3.06031899860177	-1.71219873704893
Imputation 2	PMM	Observed data (t1)	0.481094223715928	-2.47814094057402
Imputation 2	PMM	Observed data (t1)	2.227848160923	0.202297349577283
Imputation 2	PMM	Observed data (t1)	2.24500437893805	1.8933584299888
Imputation 2	PMM	Observed data (t1)	1.70990588014878	-0.0346342547312803
Imputation 2	PMM	Observed data (t1)	1.56399457651736	2.43702986168067
Imputation 2	PMM	Observed data (t1)	1.34279336902468	-0.104100559130753
Imputation 2	PMM	Observed data (t1)	3.36116858560734	0.832533305003551
Imputation 2	PMM	Observed data (t1)	1.67034182699687	1.74546814821343
Imputation 2	PMM	Observed data (t1)	2.61349433617361	-0.970884366936682
Imputation 2	PMM	Observed data (t1)	1.86833831195483	-2.25390665277853
Imputation 2	PMM	Observed data (t1)	0.740136331923385	-2.24291829656492
Imputation 2	PMM	Observed data (t1)	-0.0952502095029666	0.955513706207935
Imputation 2	PMM	Observed data (t1)	0.577412288164035	-2.09523068931338
Imputation 2	PMM	Observed data (t1)	2.56737514908631	2.6020020975322
Imputation 2	PMM	Observed data (t1)	3.42020751828348	-0.338449119557385
Imputation 2	PMM	Observed data (t1)	-0.113872291650178	-2.54000015537959
Imputation 2	PMM	Observed data (t1)	-0.367319867809748	-0.822358316217421
Imputation 2	PMM	Observed data (t1)	2.32889095810546	0.471165349913494
Imputation 2	PMM	Observed data (t1)	0.264585668830646	-0.610247245204769
Imputation 2	PMM	Observed data (t1)	2.24667210013141	0.745881143641453
Imputation 2	PMM	Observed data (t1)	1.51776215593411	-1.08920049032871
Imputation 2	PMM	Observed data (t1)	0.781173966261549	-2.69301638037783
Imputation 2	PMM	Observed data (t1)	3.3729039856529	-0.0654571082141472
Imputation 2	PMM	Observed data (t1)	3.01519732346575	1.54455195727138
Imputation 2	PMM	Observed data (t1)	2.26955215742925	0.62558284883741
Imputation 2	PMM	Observed data (t1)	1.18762522915725	1.10702588651898
Imputation 2	PMM	Observed data (t1)	0.806770351862414	1.78875408079905
Imputation 2	PMM	Observed data (t1)	2.8597282196159	2.09284055782054
Imputation 2	PMM	Observed data (t1)	0.0707178176591871	-1.78247696723681
Imputation 2	PMM	Observed data (t1)	3.30585362260405	0.534138132749565
Imputation 2	PMM	Observed data (t1)	-3.64763847612239	0.742314533651923
Imputation 2	PMM	Observed data (t1)	1.73800321431949	1.1016976067011
Imputation 2	PMM	Observed data (t1)	2.42280756868552	3.15345952761594
Imputation 2	PMM	Observed data (t1)	1.73549738073279	0.652480891727536
Imputation 2	PMM	Observed data (t1)	2.2598079418426	0.560444563522594
Imputation 2	PMM	Observed data (t1)	2.03540602706845	2.82576412265506
Imputation 2	PMM	Observed data (t1)	1.42364590440691	1.01660653171277
Imputation 2	PMM	Observed data (t1)	0.990325404250288	-0.773834802417634
Imputation 2	PMM	Observed data (t1)	-1.29878576151777	-3.43555070161963
Imputation 2	PMM	Observed data (t1)	1.45525786354436	3.23713313236082
Imputation 2	PMM	Observed data (t1)	2.4044883206503	3.28669622525708
Imputation 2	PMM	Observed data (t1)	2.49736495259596	2.07696581615778
Imputation 2	PMM	Observed data (t1)	3.13576680260649	-1.87705106708955
Imputation 2	PMM	Observed data (t1)	3.2149264096405	1.30875817991381
Imputation 2	PMM	Observed data (t1)	1.33117589443748	-0.624779521434242
Imputation 2	PMM	Observed data (t1)	1.96235538275458	3.10444969982716
Imputation 2	PMM	Observed data (t1)	0.991200567010562	-1.00965618630491
Imputation 2	PMM	Observed data (t1)	0.835928882766461	-1.606963030844
Imputation 2	PMM	Observed data (t1)	2.57226394438688	1.55427395180172
Imputation 2	PMM	Observed data (t1)	1.53998263426232	-2.46284892827727
Imputation 2	PMM	Observed data (t1)	2.53974534747874	2.33532455397773
Imputation 2	PMM	Observed data (t1)	1.69467995653222	0.171797506881816
Imputation 2	PMM	Observed data (t1)	2.31028890794464	-0.758462112281063
Imputation 2	PMM	Observed data (t1)	-0.0830779885006968	-0.847611489356586
Imputation 2	PMM	Observed data (t1)	1.85307130731577	2.00705115902003
Imputation 2	PMM	Observed data (t1)	0.0291085681222934	1.85672884153723
Imputation 2	PMM	Observed data (t1)	1.55372898025344	-1.57089699373076
Imputation 2	PMM	Observed data (t1)	1.87497969849105	1.49820163701784
Imputation 2	PMM	Observed data (t1)	-3.81176238041264	2.74894853232736
Imputation 2	PMM	Observed data (t1)	1.41617851670154	0.703089161985151
Imputation 2	PMM	Observed data (t1)	1.22731814571559	-1.75553762902884
Imputation 2	PMM	Observed data (t1)	2.44292291896941	2.96013112620082
Imputation 2	PMM	Observed data (t1)	3.02793612208833	-0.0779955437299552
Imputation 2	PMM	Observed data (t1)	0.890572799728968	2.30655895348951
Imputation 2	PMM	Observed data (t1)	0.821361257461155	0.873945707185978
Imputation 2	PMM	Observed data (t1)	-1.30684701686494	-3.46673727006235
Imputation 2	PMM	Observed data (t1)	2.64609188900934	1.29198884145707
Imputation 2	PMM	Observed data (t1)	-4.01709896098933	1.74763288031448
Imputation 2	PMM	Observed data (t1)	2.50628062193638	0.538022684760484
Imputation 2	PMM	Observed data (t1)	0.822815447398231	-2.26027311428201
Imputation 2	PMM	Observed data (t1)	2.39056388654092	-1.32201386256307
Imputation 2	PMM	Observed data (t1)	1.37711781537197	-1.69443520009206
Imputation 2	PMM	Observed data (t1)	1.91970695748164	1.30987795676946
Imputation 2	PMM	Observed data (t1)	2.71349886161077	0.0307312930869999
Imputation 2	PMM	Observed data (t1)	2.418384426439	1.57892508525851
Imputation 2	PMM	Observed data (t1)	2.06845221696683	0.70253776646274
Imputation 2	PMM	Observed data (t1)	2.05490566223867	2.4589845545498
Imputation 2	PMM	Observed data (t1)	2.41930478674013	1.9563152193475
Imputation 2	PMM	Observed data (t1)	2.26002931734039	-1.3824163844375
Imputation 2	PMM	Observed data (t1)	3.16685192629005	1.01543339837887
Imputation 2	PMM	Observed data (t1)	0.542739398787439	0.78211369025315
Imputation 2	PMM	Observed data (t1)	2.40606947321718	2.52397976909765
Imputation 2	PMM	Observed data (t1)	1.57227217708956	-1.79181281875393
Imputation 2	PMM	Observed data (t1)	3.44068128635803	0.68110174322103
Imputation 2	PMM	Observed data (t1)	2.33259801883628	-2.25608389375186
Imputation 2	PMM	Observed data (t1)	0.340328324099304	-1.86119470892184
Imputation 2	PMM	Observed data (t1)	2.07753310583819	-1.60150502518385
Imputation 2	PMM	Observed data (t1)	0.450646880458849	-0.803122321936919
Imputation 2	PMM	Observed data (t1)	2.48837122279084	3.10288082503785
Imputation 2	PMM	Observed data (t1)	2.68908639169605	-1.51015242896167
Imputation 2	PMM	Observed data (t1)	-2.51216770023973	-1.72813948835238
Imputation 2	PMM	Observed data (t1)	-3.97120907252723	-0.462336028777604
Imputation 2	PMM	Observed data (t1)	3.35681727806108	-0.291071605681465
Imputation 2	PMM	Observed data (t1)	-0.701580322275797	-0.395762264739739
Imputation 2	PMM	Observed data (t1)	2.23185173129268	2.0336931650185
Imputation 2	PMM	Observed data (t1)	-2.97261064487634	-0.503740776012646
Imputation 2	PMM	Observed data (t1)	1.90808249644705	2.12406013963323
Imputation 2	PMM	Observed data (t1)	2.50347739093602	2.71589146815794
Imputation 2	PMM	Observed data (t1)	2.58823615938562	-0.443773087831249
Imputation 2	PMM	Observed data (t1)	1.86170165416306	0.431625956841853
Imputation 2	PMM	Observed data (t1)	1.59066054952792	-2.11647253199453
Imputation 2	PMM	Observed data (t1)	1.51770142246331	-0.544686708559632
Imputation 2	PMM	Observed data (t1)	1.24682983938262	-1.22386870357788
Imputation 2	PMM	Observed data (t1)	0.827634189241089	-1.47520753362472
Imputation 2	PMM	Observed data (t1)	2.76341734409419	-0.639803522680759
Imputation 2	PMM	Observed data (t1)	1.23632152036076	0.567360309494098
Imputation 2	PMM	Observed data (t1)	3.00451530602506	0.941839350875025
Imputation 2	PMM	Observed data (t1)	1.82644885389011	1.12712558646234
Imputation 2	PMM	Observed data (t1)	2.46144484010059	1.63250238408987
Imputation 2	PMM	Observed data (t1)	1.45385565980606	0.0391062803123985
Imputation 2	PMM	Observed data (t1)	2.2195949451217	-2.28695113623463
Imputation 2	PMM	Observed data (t1)	1.62301410798336	-1.87557278929065
Imputation 2	PMM	Observed data (t1)	1.88402928995918	0.073520573426281
Imputation 2	PMM	Observed data (t1)	-1.23820917408323	-3.5386646220453
Imputation 2	PMM	Observed data (t1)	1.98033321892689	-1.86928039305038
Imputation 2	PMM	Observed data (t1)	2.33078438129831	2.89950490605422
Imputation 2	PMM	Observed data (t1)	1.61284579532228	-0.706403191518677
Imputation 2	PMM	Observed data (t1)	1.175280728863	-0.52375759166712
Imputation 2	PMM	Observed data (t1)	1.11846429247604	1.19209149095462
Imputation 2	PMM	Observed data (t1)	1.41801499783197	2.67571369076048
Imputation 2	PMM	Observed data (t1)	2.86983172993949	1.67615970197989
Imputation 2	PMM	Observed data (t1)	1.40041450184568	2.34080055306657
Imputation 2	PMM	Observed data (t1)	3.31902348931582	1.96260896048814
Imputation 2	PMM	Observed data (t1)	2.0428872025324	-1.30982013234686
Imputation 2	PMM	Observed data (t1)	3.19269069934859	-1.69051859964705
Imputation 2	PMM	Observed data (t1)	2.38427635129843	1.96173402591496
Imputation 2	PMM	Observed data (t1)	1.61491460665128	1.71414321836864
Imputation 2	PMM	Observed data (t1)	2.96627204228258	-1.11252571227264
Imputation 2	PMM	Observed data (t1)	1.48068386818959	2.48788859534853
Imputation 2	PMM	Observed data (t1)	2.75642572338569	2.07001079687478
Imputation 2	PMM	Observed data (t1)	2.36199538408929	1.40619266087834
Imputation 2	PMM	Observed data (t1)	-0.408095312179071	-1.34756258435912
Imputation 2	PMM	Observed data (t1)	0.366790686541489	-2.96905214142968
Imputation 2	PMM	Observed data (t1)	2.83038751303921	3.05539493638373
Imputation 2	PMM	Observed data (t1)	0.238135643045004	-2.39253052802616
Imputation 2	PMM	Observed data (t1)	-0.037089216790813	0.320526561611128
Imputation 2	PMM	Observed data (t1)	1.46717131024677	-2.57043194182792
Imputation 2	PMM	Observed data (t1)	2.19568828177002	0.123853330898521
Imputation 2	PMM	Observed data (t1)	2.66312024329168	-1.57595294801973
Imputation 2	PMM	Observed data (t1)	1.65482195651959	-0.606711757908501
Imputation 2	PMM	Observed data (t1)	3.18959588063739	1.48807708183873
Imputation 2	PMM	Observed data (t1)	1.46308743677421	-1.84732866050485
Imputation 2	PMM	Observed data (t1)	2.89532791574094	-1.5006667188258
Imputation 2	PMM	Observed data (t1)	0.440692591074	-0.849345226404987
Imputation 2	PMM	Observed data (t1)	3.17874320598497	0.855750711401394
Imputation 2	PMM	Observed data (t1)	2.71973940478399	0.942534069683303
Imputation 2	PMM	Observed data (t1)	0.113423344089752	-2.15600485218658
Imputation 2	PMM	Observed data (t1)	3.00122159296217	1.68861759224186
Imputation 2	PMM	Observed data (t1)	2.23574023383362	1.40371722351146
Imputation 2	PMM	Observed data (t1)	1.48846186940614	0.330119965665311
Imputation 2	PMM	Observed data (t1)	0.775858756760001	-1.70911008624533
Imputation 2	PMM	Observed data (t1)	3.05286829885059	0.388116030174547
Imputation 2	PMM	Observed data (t1)	3.19049786145668	0.290520013333324
Imputation 2	PMM	Observed data (t1)	2.82716174830104	0.914449683771775
Imputation 2	PMM	Observed data (t1)	2.04275557196416	-1.23246038761322
Imputation 2	PMM	Observed data (t1)	0.991328785028003	-1.47908367798032
Imputation 2	PMM	Observed data (t1)	3.05897892017047	-0.676273211907516
Imputation 2	PMM	Observed data (t1)	1.97012676578092	-0.84285329903243
Imputation 2	PMM	Observed data (t1)	3.18488442724382	0.356041205051312
Imputation 2	PMM	Observed data (t1)	2.41941338218331	-2.10735628427246
Imputation 2	PMM	Observed data (t1)	1.92925962522243	1.76910920272977
Imputation 2	PMM	Observed data (t1)	2.17497115829969	2.44582858766909
Imputation 2	PMM	Observed data (t1)	3.45094299205703	0.230170804731479
Imputation 2	PMM	Observed data (t1)	2.32965205688781	0.230985941871507
Imputation 2	PMM	Observed data (t1)	1.73104867695725	-2.14093906704792
Imputation 2	PMM	Observed data (t1)	2.70547726283506	2.98408785058772
Imputation 2	PMM	Observed data (t1)	0.72679231184494	-1.36799128359417
Imputation 2	PMM	Observed data (t1)	3.1946449306425	-0.292631749098259
Imputation 2	PMM	Observed data (t1)	-0.244913117344047	-1.3253797583161
Imputation 2	PMM	Observed data (t1)	0.352001403864792	-1.79225472666509
Imputation 2	PMM	Observed data (t1)	2.75939294522646	-1.70722878955075
Imputation 2	PMM	Observed data (t1)	1.73825698115715	3.0748725264903
Imputation 2	PMM	Observed data (t1)	1.67493244845562	0.901994175963218
Imputation 2	PMM	Observed data (t1)	0.968001478007352	-1.01661387192298
Imputation 2	PMM	Observed data (t1)	2.85691284787613	2.96368662697381
Imputation 2	PMM	Observed data (t1)	1.73538820517535	0.571134713028516
Imputation 2	PMM	Observed data (t1)	2.1682295098906	2.97627064309003
Imputation 2	PMM	Observed data (t1)	1.77289331894302	-0.208493488076292
Imputation 2	PMM	Observed data (t1)	2.50524337670866	0.329406566852194
Imputation 2	PMM	Observed data (t1)	3.46785378855791	-0.70432797449521
Imputation 2	PMM	Observed data (t1)	1.57380958458104	0.902773830809311
Imputation 2	PMM	Observed data (t1)	2.08045473029443	2.94997007648848
Imputation 2	PMM	Observed data (t1)	1.96133984804463	2.07335664968997
Imputation 2	PMM	Observed data (t1)	1.10830844873422	-2.09824048262435
Imputation 2	PMM	Observed data (t1)	2.02069586501701	0.398379154133783
Imputation 2	PMM	Observed data (t1)	1.58677131397885	2.83027738029532
Imputation 2	PMM	Observed data (t1)	0.724507530029053	0.540231277966364
Imputation 2	PMM	Observed data (t1)	2.45898504282493	3.32205799450322
Imputation 2	PMM	Observed data (t1)	2.40115829231813	-2.10273841403836
Imputation 2	PMM	Observed data (t1)	2.99972438526964	-0.543502534862684
Imputation 2	PMM	Observed data (t1)	1.44114366512622	0.426383332482435
Imputation 2	PMM	Observed data (t1)	1.07529440749147	-2.8353369357675
Imputation 2	PMM	Observed data (t1)	2.69376485050554	-1.07612386502526
Imputation 2	PMM	Observed data (t1)	2.103952083168	-0.318035934432519
Imputation 2	PMM	Observed data (t1)	0.669965976003805	-0.0140000248456124
Imputation 2	PMM	Observed data (t1)	2.7876152192426	2.22384142703888
Imputation 2	PMM	Observed data (t1)	1.896776315356	1.95261316363492
Imputation 2	PMM	Observed data (t1)	1.98134743666635	2.5620364939166
Imputation 2	PMM	Observed data (t1)	2.14358253730816	-2.31844832807681
Imputation 2	PMM	Observed data (t1)	1.85707534147452	-1.53253959462503
Imputation 2	PMM	Observed data (t1)	1.85729775758885	0.58195644953169
Imputation 2	PMM	Observed data (t1)	2.65876247332118	2.09241235295019
Imputation 2	PMM	Observed data (t1)	0.565823287080391	-1.82166682609462
Imputation 2	PMM	Observed data (t1)	2.46258577462227	-0.702498846881906
Imputation 2	PMM	Observed data (t1)	2.07828245268819	0.0217169598436884
Imputation 2	PMM	Observed data (t1)	1.02127510424647	1.85299510202637
Imputation 2	PMM	Observed data (t1)	3.17311945999918	2.12797177724965
Imputation 2	PMM	Observed data (t1)	2.17200432205194	-2.36946071281438
Imputation 2	PMM	Observed data (t1)	3.51856619863191	-0.889942868671304
Imputation 2	PMM	Observed data (t1)	2.16037417537445	-2.34937520030592
Imputation 2	PMM	Observed data (t1)	3.16182933959226	-0.319308893370126
Imputation 2	PMM	Observed data (t1)	2.78982377642438	2.76975375347341
Imputation 2	PMM	Observed data (t1)	0.760290618334683	1.48614951002353
Imputation 2	PMM	Observed data (t1)	2.1717084716169	-0.624630459645308
Imputation 2	PMM	Observed data (t1)	1.71946468753197	-0.279481204363156
Imputation 2	PMM	Observed data (t1)	0.355691818165614	-0.728963291738807
Imputation 2	PMM	Observed data (t1)	3.35763018315806	0.351268062637534
Imputation 2	PMM	Observed data (t1)	2.46708194009556	0.651246941051176
Imputation 2	PMM	Observed data (t1)	2.78199884998472	1.68062260768266
Imputation 2	PMM	Observed data (t1)	2.58202245114919	-0.126654272369287
Imputation 2	PMM	Observed data (t1)	2.46944806715505	0.654146782153187
Imputation 2	PMM	Observed data (t1)	3.39509402423213	1.36212469017276
Imputation 2	PMM	Observed data (t1)	2.59484494181214	-0.56139921890496
Imputation 2	PMM	Observed data (t1)	1.15816783061021	-0.817848024344472
Imputation 2	PMM	Observed data (t1)	1.71577650869303	0.277113134863867
Imputation 2	PMM	Observed data (t1)	1.86836784022742	1.02779494474311
Imputation 2	PMM	Observed data (t1)	-0.322725126163765	-2.04565717432604
Imputation 2	PMM	Observed data (t1)	3.85928784420016	-0.2528155586022
Imputation 2	PMM	Observed data (t1)	0.655963579798705	1.41312522127388
Imputation 2	PMM	Observed data (t1)	1.73049436477531	-2.48063608288201
Imputation 2	PMM	Observed data (t1)	1.56892957907652	-2.36202145501802
Imputation 2	PMM	Observed data (t1)	2.11592192317715	-1.22563060726823
Imputation 2	PMM	Observed data (t1)	3.4191532197275	-1.06979232589595
Imputation 2	PMM	Observed data (t1)	2.00276764318563	-0.971445632100415
Imputation 2	PMM	Observed data (t1)	1.87568263486123	2.2133920252207
Imputation 2	PMM	Observed data (t1)	2.35389717175337	3.15891342679557
Imputation 2	PMM	Observed data (t1)	1.08176535692514	-1.41013272712646
Imputation 2	PMM	Observed data (t1)	1.35487629371775	-0.278300483153845
Imputation 2	PMM	Observed data (t1)	3.26993204035639	2.1598761511847
Imputation 2	PMM	Observed data (t1)	1.27425406493158	1.48076331511498
Imputation 2	PMM	Observed data (t1)	1.62672267872612	1.70702178952627
Imputation 2	PMM	Observed data (t1)	-3.5402874310449	-0.469365312924506
Imputation 2	PMM	Observed data (t1)	2.08475435826614	-1.58887451007761
Imputation 2	PMM	Observed data (t1)	0.383985046807798	-0.700363695228384
Imputation 2	PMM	Observed data (t1)	0.793837425383264	-0.57944294762493
Imputation 2	PMM	Observed data (t1)	2.91278760083319	1.36299825803789
Imputation 2	PMM	Observed data (t1)	0.954624393332486	-0.850853777265036
Imputation 2	PMM	Observed data (t1)	2.46178593165449	2.82726967326538
Imputation 2	PMM	Observed data (t1)	1.90397690330878	1.73782791629392
Imputation 2	PMM	Observed data (t1)	3.1306167215913	1.15530422754344
Imputation 2	PMM	Observed data (t1)	2.08972914589666	2.64015699175418
Imputation 2	PMM	Observed data (t1)	2.05546288220372	-1.21811100068319
Imputation 2	PMM	Observed data (t1)	-0.239189544703332	-0.852017970712864
Imputation 2	PMM	Observed data (t1)	0.913517261938539	1.26722419946964
Imputation 2	PMM	Observed data (t1)	1.92178773219672	0.866790022955896
Imputation 2	PMM	Observed data (t1)	2.72326156617781	3.08912908314443
Imputation 2	PMM	Observed data (t1)	1.89628360311371	1.61016857738692
Imputation 2	PMM	Observed data (t1)	0.471705954295023	-0.372290019553962
Imputation 2	PMM	Observed data (t1)	3.45753558047348	0.0906809638246641
Imputation 2	PMM	Observed data (t1)	1.30186592036018	-2.34531809504428
Imputation 2	PMM	Observed data (t1)	2.39258820977058	2.93982245039611
Imputation 2	PMM	Observed data (t1)	1.14895120190096	-1.77402505916706
Imputation 2	PMM	Observed data (t1)	1.95673904135847	1.6645138905813
Imputation 2	PMM	Observed data (t1)	2.13361879820916	2.40594977709661
Imputation 2	PMM	Observed data (t1)	2.20160460501673	2.97803383185659
Imputation 2	PMM	Observed data (t1)	2.37374161403416	-1.0002670257888
Imputation 2	PMM	Observed data (t1)	3.41220862581016	1.13887690560212
Imputation 2	PMM	Observed data (t1)	3.309034593758	-0.513351152700948
Imputation 2	PMM	Observed data (t1)	2.6805917801607	3.20065260140292
Imputation 2	PMM	Observed data (t1)	1.8325009617858	-1.34706502990382
Imputation 2	PMM	Observed data (t1)	2.7704066698007	-0.0072401139205063
Imputation 2	PMM	Observed data (t1)	2.61245189588054	0.977805735586874
Imputation 2	PMM	Observed data (t1)	1.11667803341881	-2.42449565970107
Imputation 2	PMM	Observed data (t1)	0.288911138813486	-2.6019674372019
Imputation 2	PMM	Observed data (t1)	2.86338493132741	1.18968585251479
Imputation 2	PMM	Observed data (t1)	3.22435025677093	-1.03687228151764
Imputation 2	PMM	Observed data (t1)	0.714988104345188	-1.79899582148754
Imputation 2	PMM	Observed data (t1)	2.23959061961315	0.106932887497984
Imputation 2	PMM	Observed data (t1)	0.922782671385984	0.888503064271119
Imputation 2	PMM	Observed data (t1)	2.49816346155521	0.790955237783052
Imputation 2	PMM	Observed data (t1)	2.42619484943493	2.50394837002779
Imputation 2	PMM	Observed data (t1)	1.08477560756323	-1.58510401336643
Imputation 2	PMM	Observed data (t1)	1.80073620895836	0.438193670180683
Imputation 2	PMM	Observed data (t1)	1.10263914857243	1.49602919853272
Imputation 2	PMM	Observed data (t1)	2.74060331190475	1.73923457320384
Imputation 2	PMM	Observed data (t1)	1.45983905300319	-1.75297926232262
Imputation 2	PMM	Observed data (t1)	1.58651010806976	0.00500182791414151
Imputation 2	PMM	Observed data (t1)	0.715553589464511	-1.71236824414577
Imputation 2	PMM	Observed data (t1)	1.27835386497442	0.313913757819456
Imputation 2	PMM	Observed data (t1)	0.762663947334084	-0.715827960511182
Imputation 2	PMM	Observed data (t1)	0.912982673255867	-0.948108999952469
Imputation 2	PMM	Observed data (t1)	2.08243564475602	-0.428922428424039
Imputation 2	PMM	Observed data (t1)	2.2753788790407	-0.801465121324136
Imputation 2	PMM	Observed data (t1)	3.62249631424719	0.118342022117735
Imputation 2	PMM	Observed data (t1)	3.13607319338806	0.383267831407918
Imputation 2	PMM	Observed data (t1)	0.664192283243806	1.17412298823997
Imputation 2	PMM	Observed data (t1)	1.35007040783638	-1.70870954972016
Imputation 2	PMM	Observed data (t1)	3.50239959774167	-0.116721644718924
Imputation 2	PMM	Observed data (t1)	1.79498999370225	-0.677873241928755
Imputation 2	PMM	Observed data (t1)	0.94636103566659	-0.955703534760864
Imputation 2	PMM	Observed data (t1)	1.30012515121431	-2.16994144999516
Imputation 2	PMM	Observed data (t1)	1.28589126844072	2.81018517611878
Imputation 2	PMM	Observed data (t1)	2.59920514008477	1.32180384690272
Imputation 2	PMM	Observed data (t1)	3.1827664351173	-0.946666366796526
Imputation 2	PMM	Observed data (t1)	2.41259464819096	0.482623711484848
Imputation 2	PMM	Observed data (t1)	0.667349876986222	-1.29013955300018
Imputation 2	PMM	Observed data (t1)	3.08292004397897	2.06012613787879
Imputation 2	PMM	Observed data (t1)	1.26104852739708	-1.87025073685243
Imputation 2	PMM	Observed data (t1)	1.30759741133546	-1.45161290254828
Imputation 2	PMM	Observed data (t1)	1.95452376042761	0.596575815275804
Imputation 2	PMM	Observed data (t1)	2.11909880752777	3.35662874399496
Imputation 2	PMM	Observed data (t1)	3.1773826333452	2.09000048468408
Imputation 2	PMM	Observed data (t1)	2.69875244680868	-1.00030350632717
Imputation 2	PMM	Observed data (t1)	1.04849167634949	1.7684080643239
Imputation 2	PMM	Observed data (t1)	1.6008499907145	2.895450646197
Imputation 2	PMM	Observed data (t1)	3.05677575248776	1.7012444730887
Imputation 2	PMM	Observed data (t1)	0.561231535268553	-0.661631183745752
Imputation 2	PMM	Observed data (t1)	1.1174373342785	1.40613194660512
Imputation 2	PMM	Observed data (t1)	3.10455748476423	0.0511073609706627
Imputation 2	PMM	Observed data (t1)	-3.33132660398729	-0.310630822498636
Imputation 2	PMM	Observed data (t1)	1.88601991709291	1.60259398401322
Imputation 2	PMM	Observed data (t1)	3.29427623953252	0.496931966410256
Imputation 2	PMM	Observed data (t1)	2.11814397856838	-0.0456926145097902
Imputation 2	PMM	Observed data (t1)	3.05178883636841	-1.61726049359172
Imputation 2	PMM	Observed data (t1)	3.56122809202923	0.0315130391886189
Imputation 2	PMM	Observed data (t1)	-3.18443666516998	-1.26704398459285
Imputation 2	PMM	Observed data (t1)	2.16308593685843	2.90413413773757
Imputation 2	PMM	Observed data (t1)	1.62809210834446	2.48530443325017
Imputation 2	PMM	Observed data (t1)	0.539808687435804	0.364827425174104
Imputation 2	PMM	Observed data (t1)	2.22433587767428	-0.3562205560108
Imputation 2	PMM	Observed data (t1)	3.34704297648697	0.396454451402267
Imputation 2	PMM	Observed data (t1)	2.04802387378562	-1.62926300800749
Imputation 2	PMM	Observed data (t1)	3.13240962196544	0.683485331418836
Imputation 2	PMM	Observed data (t1)	-3.83580215744518	-0.0763180166477793
Imputation 2	PMM	Observed data (t1)	-0.112120298823304	0.552123170528336
Imputation 2	PMM	Observed data (t1)	0.192711858395983	0.943787042082434
Imputation 2	PMM	Observed data (t1)	1.55021818382701	-2.5623736301021
Imputation 2	PMM	Observed data (t1)	2.36719374235498	-2.46765596723656
Imputation 2	PMM	Observed data (t1)	3.48622420729623	-0.0592226513317502
Imputation 2	PMM	Observed data (t1)	3.56590704874518	0.052554222179198
Imputation 2	PMM	Observed data (t1)	0.426019933529156	-0.968315914644641
Imputation 2	PMM	Observed data (t1)	3.60278758004779	-0.0527805403070697
Imputation 2	PMM	Observed data (t1)	3.52443318619962	0.740145545008036
Imputation 2	PMM	Observed data (t1)	1.17324097420166	-1.21092281988186
Imputation 2	PMM	Observed data (t1)	1.25373809334166	0.79629498536824
Imputation 2	PMM	Observed data (t1)	2.70478592631092	2.4996938624895
Imputation 2	PMM	Observed data (t1)	1.15910782022053	-2.72576016078738
Imputation 2	PMM	Observed data (t1)	1.79416105002588	0.128736199355983
Imputation 2	PMM	Observed data (t1)	0.452669941264466	0.610518074734931
Imputation 2	PMM	Observed data (t1)	1.27891864630196	0.249621598690801
Imputation 2	PMM	Observed data (t1)	2.09473284107107	-0.517754416185602
Imputation 2	PMM	Observed data (t1)	1.48797055358549	-1.57229586858756
Imputation 2	PMM	Observed data (t1)	2.60529737241651	3.16634898667809
Imputation 2	PMM	Observed data (t1)	1.74120857352914	-1.43211380439981
Imputation 2	PMM	Observed data (t1)	1.61957216837415	-1.68772075899077
Imputation 2	PMM	Observed data (t1)	1.64036277132855	2.06002808625166
Imputation 2	PMM	Observed data (t1)	1.62363811934769	-1.94454656417572
Imputation 2	PMM	Observed data (t1)	3.37958908606764	-0.575005148194502
Imputation 2	PMM	Observed data (t1)	1.97812146184941	2.40786251374614
Imputation 2	PMM	Observed data (t1)	0.715509425543687	0.102204675191595
Imputation 2	PMM	Observed data (t1)	1.13399240651063	-1.85729150616232
Imputation 2	PMM	Observed data (t1)	1.73597402762285	-1.78325403248598
Imputation 2	PMM	Observed data (t1)	1.59189863882651	3.03059740213695
Imputation 2	PMM	Observed data (t1)	1.30510514783895	0.394948026432314
Imputation 2	PMM	Observed data (t1)	2.61949162501993	-1.55522735271973
Imputation 2	PMM	Observed data (t1)	2.48418542792842	-0.34239161352435
Imputation 2	PMM	Observed data (t1)	1.40935441027816	-0.170799212227634
Imputation 2	PMM	Observed data (t1)	1.09826319388847	2.352462509505
Imputation 2	PMM	Observed data (t1)	1.6490676436989	1.34052501787117
Imputation 2	PMM	Observed data (t1)	2.03028890726532	-0.185793295086102
Imputation 2	PMM	Observed data (t1)	2.64454115682859	0.90755975128667
Imputation 2	PMM	Observed data (t1)	2.01263072334736	-0.415623355518139
Imputation 2	PMM	Observed data (t1)	1.04672095584335	-2.45990124990869
Imputation 2	PMM	Observed data (t1)	1.5265749522907	0.365984964971679
Imputation 2	PMM	Observed data (t1)	1.4267692055633	-0.14174649653097
Imputation 2	PMM	Observed data (t1)	1.14526523618736	1.44805737862842
Imputation 2	PMM	Observed data (t1)	0.456008955105014	-1.43984256780431
Imputation 2	PMM	Observed data (t1)	2.83383855006118	-1.21979635551832
Imputation 2	PMM	Observed data (t1)	3.33127660306786	0.111809590323581
Imputation 2	PMM	Observed data (t1)	3.3727466906344	0.555189897357737
Imputation 2	PMM	Observed data (t1)	2.03623981456269	-2.41322528832914
Imputation 2	PMM	Observed data (t1)	1.30177577973641	2.49033610472533
Imputation 2	PMM	Observed data (t1)	1.27745150964138	2.60588247746207
Imputation 2	PMM	Observed data (t1)	2.10644978100457	-2.32340640918896
Imputation 2	PMM	Observed data (t1)	1.99880264255053	-1.99656257010845
Imputation 2	PMM	Observed data (t1)	1.25347620880376	1.80221003811706
Imputation 2	PMM	Observed data (t1)	0.038381294914916	0.554546796267102
Imputation 2	PMM	Observed data (t1)	1.60846885106336	-0.35737310710187
Imputation 2	PMM	Observed data (t1)	2.83190455744845	0.534909592890054
Imputation 2	PMM	Observed data (t1)	3.07006255208739	-0.130100289396014
Imputation 2	PMM	Observed data (t1)	-1.36283404904584	-3.56292721722379
Imputation 2	PMM	Observed data (t1)	1.58237293227832	0.322470796609185
Imputation 2	PMM	Observed data (t1)	0.780683981999225	-0.0145800112229715
Imputation 2	PMM	Observed data (t2)	-1.76659848993106	0.319600726423434
Imputation 2	PMM	Observed data (t2)	-2.74042939338876	3.00028788147748
Imputation 2	PMM	Observed data (t2)	-1.67050421839511	0.0676231279057082
Imputation 2	PMM	Observed data (t2)	-1.31689221687668	0.589793807229734
Imputation 2	PMM	Observed data (t2)	-1.60164586230046	-0.247206761174881
Imputation 2	PMM	Observed data (t2)	-1.14619336966874	-3.49825674996113
Imputation 2	PMM	Observed data (t2)	-3.68102073416495	1.0187839079618
Imputation 2	PMM	Observed data (t2)	-2.18624738838765	-0.23314952301969
Imputation 2	PMM	Observed data (t2)	-0.85998823052988	1.68519776099409
Imputation 2	PMM	Observed data (t2)	-3.27150398640703	1.36374162044485
Imputation 2	PMM	Observed data (t2)	-0.356410661516011	-2.03280546985928
Imputation 2	PMM	Observed data (t2)	-0.699206330332397	-1.24630393106465
Imputation 2	PMM	Observed data (t2)	-2.15956046891234	2.81669924024928
Imputation 2	PMM	Observed data (t2)	-0.82126319295161	-1.51650501815782
Imputation 2	PMM	Observed data (t2)	-0.146359164674085	-0.00170595327672375
Imputation 2	PMM	Observed data (t2)	-2.20332958834075	-0.254893331613108
Imputation 2	PMM	Observed data (t2)	-0.851859268006914	2.34393366045714
Imputation 2	PMM	Observed data (t2)	-2.76855275044071	-2.20149145178212
Imputation 2	PMM	Observed data (t2)	-1.48692700288487	-1.20280778330627
Imputation 2	PMM	Observed data (t2)	-0.675855916776069	-2.47406450110481
Imputation 2	PMM	Observed data (t2)	-1.02723140105483	-0.0144323846347372
Imputation 2	PMM	Observed data (t2)	-2.27791199897106	0.6798228591948
Imputation 2	PMM	Observed data (t2)	-0.392580835543542	-2.5710660911769
Imputation 2	PMM	Observed data (t2)	-1.9262356220577	0.924870715639733
Imputation 2	PMM	Observed data (t2)	-0.863814795691314	0.685034690887345
Imputation 2	PMM	Observed data (t2)	-0.790604724959248	0.0134980935570463
Imputation 2	PMM	Observed data (t2)	-1.42177426394179	-0.956226165308695
Imputation 2	PMM	Observed data (t2)	-0.127512357604035	-1.57612372135058
Imputation 2	PMM	Observed data (t2)	-0.451728250235962	-1.07531519706415
Imputation 2	PMM	Observed data (t2)	-1.21003926535615	-2.10625736322049
Imputation 2	PMM	Observed data (t2)	-2.97156827761585	1.09732186503948
Imputation 2	PMM	Observed data (t2)	-1.68877689320461	1.9111826705164
Imputation 2	PMM	Observed data (t2)	-0.215658767936787	-0.91227407066833
Imputation 2	PMM	Observed data (t2)	-2.10388141616674	-0.620381725472804
Imputation 2	PMM	Observed data (t2)	-1.36974140990628	2.22029578113363
Imputation 2	PMM	Observed data (t2)	-1.03470966300114	-3.52838475106248
Imputation 2	PMM	Observed data (t2)	-0.980838467592857	1.22855881350182
Imputation 2	PMM	Observed data (t2)	-2.7301436463968	1.3074945979477
Imputation 2	PMM	Observed data (t2)	-2.20510768363676	-2.37420815551511
Imputation 2	PMM	Observed data (t2)	-1.72142587477219	2.37820986298216
Imputation 2	PMM	Observed data (t2)	-1.302948118234	2.23327565112394
Imputation 2	PMM	Observed data (t2)	-3.09765075446204	1.80137766741388
Imputation 2	PMM	Observed data (t2)	-0.718568259064797	-1.13778886211036
Imputation 2	PMM	Observed data (t2)	-3.45467892551315	-0.606709587261082
Imputation 2	PMM	Observed data (t2)	-0.399642148780382	1.04533459007225
Imputation 2	PMM	Observed data (t2)	-1.29456538815063	2.094812015397
Imputation 2	PMM	Observed data (t2)	-2.34587709703637	-1.99418839181025
Imputation 2	PMM	Observed data (t2)	-0.867137091285221	1.84049425681106
Imputation 2	PMM	Observed data (t2)	-1.90379964706755	-2.70941159641161
Imputation 2	PMM	Observed data (t2)	-2.75969759375657	-0.265719675563571
Imputation 2	PMM	Observed data (t2)	-1.592558496287	2.38193231086949
Imputation 2	PMM	Observed data (t2)	-2.27406017106984	0.956766145211262
Imputation 2	PMM	Observed data (t2)	-1.57344856359362	2.35522637756098
Imputation 2	PMM	Observed data (t2)	0.895269966143872	-0.808402830335397
Imputation 2	PMM	Observed data (t2)	-0.614404395688647	-2.86006193865458
Imputation 2	PMM	Observed data (t2)	-1.08103143649472	-0.832159594076566
Imputation 2	PMM	Observed data (t2)	-1.88373442640107	1.97873631189717
Imputation 2	PMM	Observed data (t2)	-0.93697129608533	-2.2233605704956
Imputation 2	PMM	Observed data (t2)	-2.98453579775739	2.12244137971144
Imputation 2	PMM	Observed data (t2)	-3.00137912927744	2.33387258632544
Imputation 2	PMM	Observed data (t2)	-2.40871582882812	2.64390136181221
Imputation 2	PMM	Observed data (t2)	-1.34509624408629	-1.20158825042674
Imputation 2	PMM	Observed data (t2)	-0.704669028832274	0.463226499404565
Imputation 2	PMM	Observed data (t2)	-0.415063343530314	-1.67067286246162
Imputation 2	PMM	Observed data (t2)	-2.70511592418693	2.79628505820811
Imputation 2	PMM	Observed data (t2)	-1.40294823430323	2.36533853441863
Imputation 2	PMM	Observed data (t2)	-2.06835355104021	-0.938596986306468
Imputation 2	PMM	Observed data (t2)	-0.490737588153452	-2.45046531320452
Imputation 2	PMM	Observed data (t2)	-1.20417395624065	-0.239507018889961
Imputation 2	PMM	Observed data (t2)	-1.73018683579817	3.06072135067191
Imputation 2	PMM	Observed data (t2)	-0.428495081276231	-3.17553945125735
Imputation 2	PMM	Observed data (t2)	-2.71712522357787	1.87188326141989
Imputation 2	PMM	Observed data (t2)	-1.75322125489601	-0.128398013638984
Imputation 2	PMM	Observed data (t2)	-3.37371004512102	0.709117637057349
Imputation 2	PMM	Observed data (t2)	-1.18598639423127	2.06954841069853
Imputation 2	PMM	Observed data (t2)	-3.14786268032242	-0.515424854108318
Imputation 2	PMM	Observed data (t2)	-3.7408495445839	0.12318006274913
Imputation 2	PMM	Observed data (t2)	-1.01098381462897	-2.71062237837801
Imputation 2	PMM	Observed data (t2)	-0.713519935294448	-1.47720001021085
Imputation 2	PMM	Observed data (t2)	-2.58594096641534	2.98935424684988
Imputation 2	PMM	Observed data (t2)	-0.545006790532272	0.225791295282272
Imputation 2	PMM	Observed data (t2)	2.13349431309384	-0.00206536732437566
Imputation 2	PMM	Observed data (t2)	-1.39391139946549	0.190868213390599
Imputation 2	PMM	Observed data (t2)	-1.2888717009431	2.84927756601442
Imputation 2	PMM	Observed data (t2)	-1.89712094799823	2.2261081115726
Imputation 2	PMM	Observed data (t2)	-1.32689644700615	-0.798691610607942
Imputation 2	PMM	Observed data (t2)	-1.42187635202425	-1.87513144743688
Imputation 2	PMM	Observed data (t2)	-2.51484143378053	1.65578095392307
Imputation 2	PMM	Observed data (t2)	-2.65434573580977	0.146782981046443
Imputation 2	PMM	Observed data (t2)	-2.98827194332881	-1.44704697040158
Imputation 2	PMM	Observed data (t2)	-1.01303940380326	-1.35201073120189
Imputation 2	PMM	Observed data (t2)	-1.28876783602134	-1.3223600732192
Imputation 2	PMM	Observed data (t2)	-0.814227127233892	0.477226832899189
Imputation 2	PMM	Observed data (t2)	-0.851315244261955	-2.25355048474587
Imputation 2	PMM	Observed data (t2)	-0.99160456425768	-1.02778975639293
Imputation 2	PMM	Observed data (t2)	-0.846850036013619	0.521611217854181
Imputation 2	PMM	Observed data (t2)	-0.691603577756135	-1.37600480867141
Imputation 2	PMM	Observed data (t2)	-1.1762523992723	1.96422016511084
Imputation 2	PMM	Observed data (t2)	-1.22818541067874	2.06728455485356
Imputation 2	PMM	Observed data (t2)	-0.727328083309583	-1.07238856795525
Imputation 2	PMM	Observed data (t2)	-1.95914298635836	2.90566875180568
Imputation 2	PMM	Observed data (t2)	-0.903518973323596	2.11606604945426
Imputation 2	PMM	Observed data (t2)	3.49049405266325	-1.69525172785727
Imputation 2	PMM	Observed data (t2)	-2.41252746835346	-1.91685379044742
Imputation 2	PMM	Observed data (t2)	-2.15310467105616	0.0872225189377458
Imputation 2	PMM	Observed data (t2)	-1.20268999301672	-0.247282562203466
Imputation 2	PMM	Observed data (t2)	-2.28874529468933	-1.3416295621374
Imputation 2	PMM	Observed data (t2)	-3.76033793266811	1.25666235315051
Imputation 2	PMM	Observed data (t2)	-1.13941567804354	-2.13287481666137
Imputation 2	PMM	Observed data (t2)	-0.826250837643742	-2.12954175258342
Imputation 2	PMM	Observed data (t2)	-3.14321300987033	-0.714989529551989
Imputation 2	PMM	Observed data (t2)	-0.552866330445561	-2.08544008857947
Imputation 2	PMM	Observed data (t2)	-3.67475741682026	1.51557145264302
Imputation 2	PMM	Observed data (t2)	-1.28854685419098	0.702988559872508
Imputation 2	PMM	Observed data (t2)	-1.56339329843263	-1.94742539528129
Imputation 2	PMM	Observed data (t2)	-3.8897020458832	-0.309467159243357
Imputation 2	PMM	Observed data (t2)	-2.52934748050727	0.460925605483169
Imputation 2	PMM	Observed data (t2)	-0.898610882642077	-1.09935687927847
Imputation 2	PMM	Observed data (t2)	-1.22383865863716	0.25889162305626
Imputation 2	PMM	Observed data (t2)	-1.49096285464855	0.109379220585863
Imputation 2	PMM	Observed data (t2)	-0.944902256313888	0.144912702643053
Imputation 2	PMM	Observed data (t2)	-0.493276019133457	-0.601896652138637
Imputation 2	PMM	Observed data (t2)	-1.6781095272336	0.421127093464409
Imputation 2	PMM	Observed data (t2)	-1.09581016384917	0.297574213636998
Imputation 2	PMM	Observed data (t2)	-2.75787059601992	1.25667345009622
Imputation 2	PMM	Observed data (t2)	-0.848270114847725	-2.76548419324611
Imputation 2	PMM	Observed data (t2)	-0.268252862451796	0.584419209248807
Imputation 2	PMM	Observed data (t2)	0.207859355673296	-0.865484671298519
Imputation 2	PMM	Observed data (t2)	-3.16111213291328	1.75562719155588
Imputation 2	PMM	Observed data (t2)	2.91905459577775	-1.9889286266288
Imputation 2	PMM	Observed data (t2)	-2.2052859189851	-2.61699725913473
Imputation 2	PMM	Observed data (t2)	-0.830621025161245	-0.802531600598635
Imputation 2	PMM	Observed data (t2)	-1.20449351334089	0.790674440628197
Imputation 2	PMM	Observed data (t2)	-2.14058812213932	-0.808684099403352
Imputation 2	PMM	Observed data (t2)	-1.99568900789815	-2.04728491856338
Imputation 2	PMM	Observed data (t2)	-2.25793155247712	2.60195308826392
Imputation 2	PMM	Observed data (t2)	-1.61906030412424	-0.00751653004416147
Imputation 2	PMM	Observed data (t2)	-3.88471613463498	1.0532788663317
Imputation 2	PMM	Observed data (t2)	-1.16491348384798	-0.64019033780118
Imputation 2	PMM	Observed data (t2)	-1.24009160863204	0.422787563938369
Imputation 2	PMM	Observed data (t2)	-3.86420103766046	0.966058020108598
Imputation 2	PMM	Observed data (t2)	-2.63989081175602	1.34977517340091
Imputation 2	PMM	Observed data (t2)	-2.66391508345223	2.97536745208775
Imputation 2	PMM	Observed data (t2)	-2.57029499762082	3.0553198581951
Imputation 2	PMM	Observed data (t2)	-0.714295729395086	-1.65639962843704
Imputation 2	PMM	Observed data (t2)	-2.23664764478172	2.27243144674122
Imputation 2	PMM	Observed data (t2)	-2.52994435309353	-0.0578256621072744
Imputation 2	PMM	Observed data (t2)	-0.714064266215195	-0.516477188745828
Imputation 2	PMM	Observed data (t2)	-1.24419282898673	-3.54789639268655
Imputation 2	PMM	Observed data (t2)	-1.10221655287142	-1.62901919923311
Imputation 2	PMM	Observed data (t2)	-1.52773079590732	2.15609340048923
Imputation 2	PMM	Observed data (t2)	-2.95709030983472	-0.12326595771497
Imputation 2	PMM	Observed data (t2)	-1.07911277065824	1.28246107803868
Imputation 2	PMM	Observed data (t2)	-2.11500229457502	0.645277851810486
Imputation 2	PMM	Observed data (t2)	-0.710726770396279	0.782243700867054
Imputation 2	PMM	Observed data (t2)	-2.31778291606642	2.62910365782558
Imputation 2	PMM	Observed data (t2)	-0.935365895195248	0.427642398615952
Imputation 2	PMM	Observed data (t2)	-1.80557428863077	1.77823263911183
Imputation 2	PMM	Observed data (t2)	-2.41144466645009	1.48224049324331
Imputation 2	PMM	Observed data (t2)	-0.303046754611288	1.87281433164088
Imputation 2	PMM	Observed data (t2)	0.0151933479660273	-0.0904858676227704
Imputation 2	PMM	Observed data (t2)	-0.738527754469676	-0.880353658006121
Imputation 2	PMM	Observed data (t2)	-3.36763720264206	-0.396837352597709
Imputation 2	PMM	Observed data (t2)	-2.14286027177885	-0.0392348586302528
Imputation 2	PMM	Observed data (t2)	-2.47106498659437	-2.05516616867056
Imputation 2	PMM	Observed data (t2)	-0.865910812348301	-3.32655232013199
Imputation 2	PMM	Observed data (t2)	-1.61009828700757	-2.29159560173331
Imputation 2	PMM	Observed data (t2)	-3.41856589322225	-1.16585314866987
Imputation 2	PMM	Observed data (t2)	-1.52009949770544	-1.45851575182846
Imputation 2	PMM	Observed data (t2)	-1.80833710681647	-1.35437926080158
Imputation 2	PMM	Observed data (t2)	-1.70254669818079	2.39766944906891
Imputation 2	PMM	Observed data (t2)	-2.87066794221802	1.1224984045797
Imputation 2	PMM	Observed data (t2)	0.523965376156811	-0.28858343534422
Imputation 2	PMM	Observed data (t2)	-3.11164306969081	0.404975514723319
Imputation 2	PMM	Observed data (t2)	0.824235941365003	-0.365279096088627
Imputation 2	PMM	Observed data (t2)	-2.9312932675594	-0.585505343678717
Imputation 2	PMM	Observed data (t2)	-1.78366277409329	0.402249801508554
Imputation 2	PMM	Observed data (t2)	-3.23894956604842	0.895315313400687
Imputation 2	PMM	Observed data (t2)	-2.46099056186145	0.905293842239584
Imputation 2	PMM	Observed data (t2)	-1.31612073185727	1.31785052481885
Imputation 2	PMM	Observed data (t2)	-1.60718465589479	1.58774750554908
Imputation 2	PMM	Observed data (t2)	-1.49254363339303	-2.24842744536135
Imputation 2	PMM	Observed data (t2)	-1.30698523074687	1.76584215981324
Imputation 2	PMM	Observed data (t2)	-1.32268929794104	0.259618136213122
Imputation 2	PMM	Observed data (t2)	-0.223174689930643	-1.90915112591552
Imputation 2	PMM	Observed data (t2)	-0.732841005221738	-1.98652919787603
Imputation 2	PMM	Observed data (t2)	-0.70572544793645	0.206424209509615
Imputation 2	PMM	Observed data (t2)	-1.2575526022065	-0.414186543833833
Imputation 2	PMM	Observed data (t2)	-2.43129596450281	-0.266241740300059
Imputation 2	PMM	Observed data (t2)	-1.72527233671106	-0.858404593367056
Imputation 2	PMM	Observed data (t2)	-1.25614585777677	-2.29132979899084
Imputation 2	PMM	Observed data (t2)	-0.813940214501297	1.17155948762016
Imputation 2	PMM	Observed data (t2)	-0.466575004038234	-3.22420517404036
Imputation 2	PMM	Observed data (t2)	-2.62372723411312	1.78085071778549
Imputation 2	PMM	Observed data (t2)	-2.04081516496827	-0.714994537256715
Imputation 2	PMM	Observed data (t2)	-1.2258682246362	2.07885051755773
Imputation 2	PMM	Observed data (t2)	-2.26301017772746	2.05174597151228
Imputation 2	PMM	Observed data (t2)	0.0816598371982627	-2.14683772713751
Imputation 2	PMM	Observed data (t2)	-2.09627578804419	3.14017580995396
Imputation 2	PMM	Observed data (t2)	-2.07769764598169	-2.07737975939547
Imputation 2	PMM	Observed data (t2)	-1.78962658913019	2.0208510089497
Imputation 2	PMM	Observed data (t2)	-2.24879510285485	1.8544676709514
Imputation 2	PMM	Observed data (t2)	-2.46609657294955	1.53820448712848
Imputation 2	PMM	Observed data (t2)	-0.0319616769838314	0.334498820547662
Imputation 2	PMM	Observed data (t2)	-2.03330531087263	1.09845073109832
Imputation 2	PMM	Observed data (t2)	-0.157243014382332	-0.178657188371798
Imputation 2	PMM	Observed data (t2)	-0.558249444955733	-3.14517398299034
Imputation 2	PMM	Observed data (t2)	-2.10639642890976	1.41497388640112
Imputation 2	PMM	Observed data (t2)	-2.72012488644769	-0.832188372847455
Imputation 2	PMM	Observed data (t2)	-1.15531690930789	-3.49786154276434
Imputation 2	PMM	Observed data (t2)	-2.13642444365453	-0.320876226116359
Imputation 2	PMM	Observed data (t2)	-3.32015897029793	1.58941916641571
Imputation 2	PMM	Observed data (t2)	-1.98848812512089	-2.82845043813485
Imputation 2	PMM	Observed data (t2)	-2.65387001452296	1.71239375941474
Imputation 2	PMM	Observed data (t2)	-1.36491109852816	-3.50039362949689
Imputation 2	PMM	Observed data (t2)	-2.56968701046802	-1.05788362177322
Imputation 2	PMM	Observed data (t2)	-2.24807755178701	1.97225468503549
Imputation 2	PMM	Observed data (t2)	-2.12920182477574	-0.745230229617806
Imputation 2	PMM	Observed data (t2)	-0.800781423683982	-0.0214199575043187
Imputation 2	PMM	Observed data (t2)	-3.09962001438917	1.26717411440602
Imputation 2	PMM	Observed data (t2)	-1.543345228533	0.794817057165802
Imputation 2	PMM	Observed data (t2)	-2.88887709712059	2.48127373101095
Imputation 2	PMM	Observed data (t2)	-3.07958660137572	-0.083101767196963
Imputation 2	PMM	Observed data (t2)	-0.294660463959519	-2.62064480567232
Imputation 2	PMM	Observed data (t2)	-2.99148863639736	1.43874442639834
Imputation 2	PMM	Observed data (t2)	-1.83075050111616	0.939221695537121
Imputation 2	PMM	Observed data (t2)	-1.17134487521397	0.750033708910807
Imputation 2	PMM	Observed data (t2)	-3.8574355644506	1.14004689912618
Imputation 2	PMM	Observed data (t2)	-0.659545268610243	-1.69545059566855
Imputation 2	PMM	Observed data (t2)	-2.61705454302456	3.11046713387995
Imputation 2	PMM	Observed data (t2)	-0.981856646124059	-1.54720614606698
Imputation 2	PMM	Observed data (t2)	-0.639171892130293	-1.12696123182314
Imputation 2	PMM	Observed data (t2)	-0.685886501125771	-0.794886908896234
Imputation 2	PMM	Observed data (t2)	-2.60024759668234	0.212905070655111
Imputation 2	PMM	Observed data (t2)	-3.21761288887994	-2.51379056060289
Imputation 2	PMM	Observed data (t2)	-1.18428364106572	-3.21085287341762
Imputation 2	PMM	Observed data (t2)	-2.06948978488965	2.83957027446777
Imputation 2	PMM	Observed data (t2)	-1.79817931966932	-1.40147470997033
Imputation 2	PMM	Observed data (t2)	-2.56657401969612	-0.659289795602488
Imputation 2	PMM	Observed data (t2)	-0.36086850099225	-2.14718336025016
Imputation 2	PMM	Observed data (t2)	-1.95003248533778	0.539762034213166
Imputation 2	PMM	Observed data (t2)	-3.77105699387145	0.314288005940835
Imputation 2	PMM	Observed data (t2)	-2.58580399683389	-1.23401989748699
Imputation 2	PMM	Observed data (t2)	-3.75728507344959	-0.00991253009535278
Imputation 2	PMM	Observed data (t2)	-1.94676704487838	-1.07414104126125
Imputation 2	PMM	Observed data (t2)	-1.23456920272825	-2.4965057396994
Imputation 2	PMM	Observed data (t2)	-3.25364947251354	0.270406136337639
Imputation 2	PMM	Observed data (t2)	-0.307294450788708	-3.07383516367787
Imputation 2	PMM	Observed data (t2)	-2.26389795584382	0.961473928150904
Imputation 2	PMM	Observed data (t2)	-3.44330670827367	1.88999861841695
Imputation 2	PMM	Observed data (t2)	-0.870308875059496	-2.82961051840274
Imputation 2	PMM	Observed data (t2)	-1.28713029783889	-2.49435005837621
Imputation 2	PMM	Observed data (t2)	-2.09752608379776	0.52816270262726
Imputation 2	PMM	Observed data (t2)	-0.925699813574599	0.0926521741260286
Imputation 2	PMM	Observed data (t2)	-1.698084849366	1.46065819633845
Imputation 2	PMM	Observed data (t2)	-2.60935488441218	-0.951477713418498
Imputation 2	PMM	Observed data (t2)	-2.98163575180852	-1.29019790561222
Imputation 2	PMM	Observed data (t2)	-2.17497205456397	-0.0227328311165304
Imputation 2	PMM	Observed data (t2)	-1.96251517548217	1.48395642545353
Imputation 2	PMM	Observed data (t2)	-0.371523965202706	-1.67886111620792
Imputation 2	PMM	Observed data (t2)	-0.684922305301543	0.416605250566512
Imputation 2	PMM	Observed data (t2)	-3.680752477124	1.44885260666097
Imputation 2	PMM	Observed data (t2)	-3.40699093552297	1.90532334118483
Imputation 2	PMM	Observed data (t2)	-1.15220650422828	1.07660046682282
Imputation 2	PMM	Observed data (t2)	-0.735091244984319	-1.35717505684424
Imputation 2	PMM	Observed data (t2)	-0.714103328241297	-0.0457865676088436
Imputation 2	PMM	Observed data (t2)	-1.88982595559548	-0.00939354786496096
Imputation 2	PMM	Observed data (t2)	-2.7537787937082	2.81472059869025
Imputation 2	PMM	Observed data (t2)	-1.72652705678179	2.01160667542316
Imputation 2	PMM	Observed data (t2)	-1.86555944464619	1.40839132849579
Imputation 2	PMM	Observed data (t2)	-2.20966683264339	-1.01344603630449
Imputation 2	PMM	Observed data (t2)	-1.02505951270662	0.494895099204741
Imputation 2	PMM	Observed data (t2)	-0.70263828040413	-1.46724743358155
Imputation 2	PMM	Observed data (t2)	-1.27661584289708	-2.5995499978499
Imputation 2	PMM	Observed data (t2)	-2.0793253887189	0.0539677019756445
Imputation 2	PMM	Observed data (t2)	-1.53400170212444	0.414390744450107
Imputation 2	PMM	Observed data (t2)	-0.780293657972873	-1.82995981660189
Imputation 2	PMM	Observed data (t2)	-1.42964431881575	-1.86431581507872
Imputation 2	PMM	Observed data (t2)	-1.88173539344826	-2.19378647225645
Imputation 2	PMM	Observed data (t2)	-3.59976451456677	0.212314577315297
Imputation 2	PMM	Observed data (t2)	-0.94451850163223	1.98891032982174
Imputation 2	PMM	Observed data (t2)	-0.92589594154071	-1.14659461799255
Imputation 2	PMM	Observed data (t2)	-3.25454610426756	-0.89700123695996
Imputation 2	PMM	Observed data (t2)	-0.969526956269255	0.455979748345356
Imputation 2	PMM	Observed data (t2)	-3.27480600423709	1.21139840682436
Imputation 2	PMM	Observed data (t2)	0.432690145786099	-1.95682732249192
Imputation 2	PMM	Observed data (t2)	-2.59822836542355	1.70859413944672
Imputation 2	PMM	Observed data (t2)	-0.599993242552372	1.39706301885942
Imputation 2	PMM	Observed data (t2)	-2.13744280569244	1.58833144887936
Imputation 2	PMM	Observed data (t2)	-1.60839569042893	1.89082864761144
Imputation 2	PMM	Observed data (t2)	-0.212387563134452	-2.63710663974122
Imputation 2	PMM	Observed data (t2)	-1.81632928624813	-2.62740845443689
Imputation 2	PMM	Observed data (t2)	-1.8735641327433	-1.10127199439482
Imputation 2	PMM	Observed data (t2)	-1.7965573397755	-0.318887360186632
Imputation 2	PMM	Observed data (t2)	-3.06312260175869	-0.340007415927657
Imputation 2	PMM	Observed data (t2)	-2.15338096309521	2.17173470511937
Imputation 2	PMM	Observed data (t2)	-1.15399666298645	-1.56701907442777
Imputation 2	PMM	Observed data (t2)	-0.241399917260788	1.84697783939864
Imputation 2	PMM	Observed data (t2)	-3.51724153643645	1.12245622875028
Imputation 2	PMM	Observed data (t2)	-1.22416546717178	-0.21948462733325
Imputation 2	PMM	Observed data (t2)	-3.05955488514909	0.238863960851566
Imputation 2	PMM	Observed data (t2)	-2.78552067471333	1.00346324169976
Imputation 2	PMM	Observed data (t2)	-3.61717949023378	1.53175061193824
Imputation 2	PMM	Observed data (t2)	2.83678199202261	2.16376251558046
Imputation 2	PMM	Observed data (t2)	0.0233101733056326	-2.24818700490935
Imputation 2	PMM	Observed data (t2)	-2.18406742519137	2.31740053383752
Imputation 2	PMM	Observed data (t2)	-2.7332198166605	-0.466184635205831
Imputation 2	PMM	Observed data (t2)	-0.6573846640875	0.837236443854633
Imputation 2	PMM	Observed data (t2)	-1.05902355179984	-2.40045205172403
Imputation 2	PMM	Observed data (t2)	-1.31922688666083	0.265345187673143
Imputation 2	PMM	Observed data (t2)	-3.68848034855528	0.368076108784252
Imputation 2	PMM	Observed data (t2)	-0.297149540971102	-2.41995278393901
Imputation 2	PMM	Observed data (t2)	-3.56519315767857	0.969119425365524
Imputation 2	PMM	Observed data (t2)	-0.594051571629209	-3.18714999911247
Imputation 2	PMM	Observed data (t2)	-2.03571613869033	2.43358575099158
Imputation 2	PMM	Observed data (t2)	-0.518042245038337	0.777088551867397
Imputation 2	PMM	Observed data (t2)	-2.39308875394796	0.951650853037158
Imputation 2	PMM	Observed data (t2)	-2.80990642436654	1.61932921337027
Imputation 2	PMM	Observed data (t2)	-1.43662154506672	-1.41209827779211
Imputation 2	PMM	Observed data (t2)	-0.878932808995801	-2.14162183333026
Imputation 2	PMM	Observed data (t2)	2.87519511792744	-2.14909322774793
Imputation 2	PMM	Observed data (t2)	-3.1736146910159	-1.60266916873971
Imputation 2	PMM	Observed data (t2)	-4.19371962857123	0.402129897837409
Imputation 2	PMM	Observed data (t2)	-0.810306957805911	1.8791022490913
Imputation 2	PMM	Observed data (t2)	-3.12490993515097	1.26988508158208
Imputation 2	PMM	Observed data (t2)	-0.35124734549223	-1.88611580216431
Imputation 2	PMM	Observed data (t2)	-2.23649184524035	-1.27696785106317
Imputation 2	PMM	Observed data (t2)	-0.91388715059283	-2.99776117603446
Imputation 2	PMM	Observed data (t2)	-1.15586742348857	-1.48292870914759
Imputation 2	PMM	Observed data (t2)	0.058379015310398	-1.61243979695446
Imputation 2	PMM	Observed data (t2)	-1.67267804970421	-0.177278353561761
[truncated: 10,511 more rows]
