# Supplementary material for: LEOPARD: missing view completion for multi-timepoint omics data via representation disentanglement and temporal knowledge transfer
Source: Nat Commun. 2025 Apr 6;16:3278. doi: 10.1038/s41467-025-58314-3 (PMC11972361; doi:10.1038/s41467-025-58314-3)
Supplement: Supplementary file 7 — Source data [file 41467_2025_58314_MOESM7_ESM.zip › Source Data/Fig7_prcData.csv]

Dataset	DataSource	x	y	Type	AUPRC_label
KORA metabolomics	cGAN	0.505102040816326	0.158020750199521	Precision-Recall Curve	cGAN (AUPRC=0.177)
KORA metabolomics	cGAN	0.506	0.15799098978545	Precision-Recall Curve	cGAN (AUPRC=0.177)
KORA metabolomics	cGAN	0.507	0.157957984689336	Precision-Recall Curve	cGAN (AUPRC=0.177)
KORA metabolomics	cGAN	0.50765306122449	0.157936507936508	Precision-Recall Curve	cGAN (AUPRC=0.177)
KORA metabolomics	cGAN	0.508	0.157925123240218	Precision-Recall Curve	cGAN (AUPRC=0.177)
KORA metabolomics	cGAN	0.509	0.157892404502349	Precision-Recall Curve	cGAN (AUPRC=0.177)
KORA metabolomics	cGAN	0.51	0.157859827548088	Precision-Recall Curve	cGAN (AUPRC=0.177)
KORA metabolomics	cGAN	0.510204081632653	0.15785319652723	Precision-Recall Curve	cGAN (AUPRC=0.177)
KORA metabolomics	cGAN	0.511	0.157827391457819	Precision-Recall Curve	cGAN (AUPRC=0.177)
KORA metabolomics	cGAN	0.512	0.157795095319861	Precision-Recall Curve	cGAN (AUPRC=0.177)
KORA metabolomics	cGAN	0.512755102040816	0.157770800627943	Precision-Recall Curve	cGAN (AUPRC=0.177)
KORA metabolomics	cGAN	0.513	0.157762938230384	Precision-Recall Curve	cGAN (AUPRC=0.177)
KORA metabolomics	cGAN	0.514	0.157730919293323	Precision-Recall Curve	cGAN (AUPRC=0.177)
KORA metabolomics	cGAN	0.515	0.157699037620297	Precision-Recall Curve	cGAN (AUPRC=0.177)
KORA metabolomics	cGAN	0.51530612244898	0.157689305230289	Precision-Recall Curve	cGAN (AUPRC=0.177)
KORA metabolomics	cGAN	0.516	0.157667292330525	Precision-Recall Curve	cGAN (AUPRC=0.177)
KORA metabolomics	cGAN	0.517	0.157635682550745	Precision-Recall Curve	cGAN (AUPRC=0.177)
KORA metabolomics	cGAN	0.517857142857143	0.157608695652174	Precision-Recall Curve	cGAN (AUPRC=0.177)
KORA metabolomics	cGAN	0.517857142857143	0.156756756756757	Precision-Recall Curve	cGAN (AUPRC=0.177)
KORA metabolomics	cGAN	0.517857142857143	0.155913978494624	Precision-Recall Curve	cGAN (AUPRC=0.177)
KORA metabolomics	cGAN	0.517857142857143	0.155080213903743	Precision-Recall Curve	cGAN (AUPRC=0.177)
KORA metabolomics	cGAN	0.517857142857143	0.154255319148936	Precision-Recall Curve	cGAN (AUPRC=0.177)
KORA metabolomics	cGAN	0.517857142857143	0.153439153439153	Precision-Recall Curve	cGAN (AUPRC=0.177)
KORA metabolomics	cGAN	0.517857142857143	0.152631578947368	Precision-Recall Curve	cGAN (AUPRC=0.177)
KORA metabolomics	cGAN	0.517857142857143	0.151832460732984	Precision-Recall Curve	cGAN (AUPRC=0.177)
KORA metabolomics	cGAN	0.517857142857143	0.151041666666667	Precision-Recall Curve	cGAN (AUPRC=0.177)
KORA metabolomics	cGAN	0.517857142857143	0.150259067357513	Precision-Recall Curve	cGAN (AUPRC=0.177)
KORA metabolomics	cGAN	0.517857142857143	0.149484536082474	Precision-Recall Curve	cGAN (AUPRC=0.177)
KORA metabolomics	cGAN	0.517857142857143	0.148717948717949	Precision-Recall Curve	cGAN (AUPRC=0.177)
KORA metabolomics	cGAN	0.517857142857143	0.147959183673469	Precision-Recall Curve	cGAN (AUPRC=0.177)
KORA metabolomics	cGAN	0.518	0.147987919353522	Precision-Recall Curve	cGAN (AUPRC=0.177)
KORA metabolomics	cGAN	0.519	0.148188937836515	Precision-Recall Curve	cGAN (AUPRC=0.177)
KORA metabolomics	cGAN	0.52	0.148389726865063	Precision-Recall Curve	cGAN (AUPRC=0.177)
KORA metabolomics	cGAN	0.521	0.148590286831812	Precision-Recall Curve	cGAN (AUPRC=0.177)
KORA metabolomics	cGAN	0.522	0.148790618128512	Precision-Recall Curve	cGAN (AUPRC=0.177)
KORA metabolomics	cGAN	0.523	0.14899072114602	Precision-Recall Curve	cGAN (AUPRC=0.177)
KORA metabolomics	cGAN	0.524	0.149190596274302	Precision-Recall Curve	cGAN (AUPRC=0.177)
KORA metabolomics	cGAN	0.525	0.149390243902439	Precision-Recall Curve	cGAN (AUPRC=0.177)
KORA metabolomics	cGAN	0.526	0.149589664418624	Precision-Recall Curve	cGAN (AUPRC=0.177)
KORA metabolomics	cGAN	0.526785714285714	0.149746192893401	Precision-Recall Curve	cGAN (AUPRC=0.177)
KORA metabolomics	cGAN	0.527	0.149788858210167	Precision-Recall Curve	cGAN (AUPRC=0.177)
KORA metabolomics	cGAN	0.528	0.149987825663501	Precision-Recall Curve	cGAN (AUPRC=0.177)
KORA metabolomics	cGAN	0.529	0.150186567164179	Precision-Recall Curve	cGAN (AUPRC=0.177)
KORA metabolomics	cGAN	0.53	0.150385083096879	Precision-Recall Curve	cGAN (AUPRC=0.177)
KORA metabolomics	cGAN	0.531	0.150583373845406	Precision-Recall Curve	cGAN (AUPRC=0.177)
KORA metabolomics	cGAN	0.532	0.150781439792696	Precision-Recall Curve	cGAN (AUPRC=0.177)
KORA metabolomics	cGAN	0.533	0.150979281320816	Precision-Recall Curve	cGAN (AUPRC=0.177)
KORA metabolomics	cGAN	0.534	0.151176898810968	Precision-Recall Curve	cGAN (AUPRC=0.177)
KORA metabolomics	cGAN	0.535	0.151374292643492	Precision-Recall Curve	cGAN (AUPRC=0.177)
KORA metabolomics	cGAN	0.535714285714286	0.151515151515152	Precision-Recall Curve	cGAN (AUPRC=0.177)
KORA metabolomics	cGAN	0.536	0.151571463197867	Precision-Recall Curve	cGAN (AUPRC=0.177)
KORA metabolomics	cGAN	0.537	0.151768410852713	Precision-Recall Curve	cGAN (AUPRC=0.177)
KORA metabolomics	cGAN	0.538	0.151965135985796	Precision-Recall Curve	cGAN (AUPRC=0.177)
KORA metabolomics	cGAN	0.539	0.152161638974028	Precision-Recall Curve	cGAN (AUPRC=0.177)
KORA metabolomics	cGAN	0.54	0.15235792019347	Precision-Recall Curve	cGAN (AUPRC=0.177)
KORA metabolomics	cGAN	0.541	0.152553980019336	Precision-Recall Curve	cGAN (AUPRC=0.177)
KORA metabolomics	cGAN	0.542	0.152749818825992	Precision-Recall Curve	cGAN (AUPRC=0.177)
KORA metabolomics	cGAN	0.543	0.152945436986963	Precision-Recall Curve	cGAN (AUPRC=0.177)
KORA metabolomics	cGAN	0.544	0.15314083487493	Precision-Recall Curve	cGAN (AUPRC=0.177)
KORA metabolomics	cGAN	0.544642857142857	0.153266331658291	Precision-Recall Curve	cGAN (AUPRC=0.177)
KORA metabolomics	cGAN	0.545	0.153336012861736	Precision-Recall Curve	cGAN (AUPRC=0.177)
KORA metabolomics	cGAN	0.546	0.15353097131839	Precision-Recall Curve	cGAN (AUPRC=0.177)
KORA metabolomics	cGAN	0.547	0.153725710615063	Precision-Recall Curve	cGAN (AUPRC=0.177)
KORA metabolomics	cGAN	0.548	0.153920231121098	Precision-Recall Curve	cGAN (AUPRC=0.177)
KORA metabolomics	cGAN	0.549	0.154114533205005	Precision-Recall Curve	cGAN (AUPRC=0.177)
KORA metabolomics	cGAN	0.55	0.154308617234469	Precision-Recall Curve	cGAN (AUPRC=0.177)
KORA metabolomics	cGAN	0.551	0.15450248357635	Precision-Recall Curve	cGAN (AUPRC=0.177)
KORA metabolomics	cGAN	0.552	0.154696132596685	Precision-Recall Curve	cGAN (AUPRC=0.177)
KORA metabolomics	cGAN	0.553	0.154889564660691	Precision-Recall Curve	cGAN (AUPRC=0.177)
KORA metabolomics	cGAN	0.553571428571429	0.155	Precision-Recall Curve	cGAN (AUPRC=0.177)
KORA metabolomics	cGAN	0.554	0.155082780132768	Precision-Recall Curve	cGAN (AUPRC=0.177)
KORA metabolomics	cGAN	0.555	0.155275779376499	Precision-Recall Curve	cGAN (AUPRC=0.177)
KORA metabolomics	cGAN	0.556	0.155468562754654	Precision-Recall Curve	cGAN (AUPRC=0.177)
KORA metabolomics	cGAN	0.557	0.155661130629192	Precision-Recall Curve	cGAN (AUPRC=0.177)
KORA metabolomics	cGAN	0.558	0.155853483361264	Precision-Recall Curve	cGAN (AUPRC=0.177)
KORA metabolomics	cGAN	0.559	0.156045621311214	Precision-Recall Curve	cGAN (AUPRC=0.177)
KORA metabolomics	cGAN	0.56	0.156237544838581	Precision-Recall Curve	cGAN (AUPRC=0.177)
KORA metabolomics	cGAN	0.561	0.156429254302103	Precision-Recall Curve	cGAN (AUPRC=0.177)
KORA metabolomics	cGAN	0.562	0.156620750059718	Precision-Recall Curve	cGAN (AUPRC=0.177)
KORA metabolomics	cGAN	0.5625	0.156716417910448	Precision-Recall Curve	cGAN (AUPRC=0.177)
KORA metabolomics	cGAN	0.563	0.156812032468566	Precision-Recall Curve	cGAN (AUPRC=0.177)
KORA metabolomics	cGAN	0.564	0.157003101884992	Precision-Recall Curve	cGAN (AUPRC=0.177)
KORA metabolomics	cGAN	0.565	0.157193958664547	Precision-Recall Curve	cGAN (AUPRC=0.177)
KORA metabolomics	cGAN	0.566	0.157384603161993	Precision-Recall Curve	cGAN (AUPRC=0.177)
KORA metabolomics	cGAN	0.567	0.157575035731301	Precision-Recall Curve	cGAN (AUPRC=0.177)
KORA metabolomics	cGAN	0.568	0.157765256725657	Precision-Recall Curve	cGAN (AUPRC=0.177)
KORA metabolomics	cGAN	0.569	0.157955266497462	Precision-Recall Curve	cGAN (AUPRC=0.177)
KORA metabolomics	cGAN	0.57	0.158145065398335	Precision-Recall Curve	cGAN (AUPRC=0.177)
KORA metabolomics	cGAN	0.571	0.158334653779116	Precision-Recall Curve	cGAN (AUPRC=0.177)
KORA metabolomics	cGAN	0.571428571428571	0.158415841584158	Precision-Recall Curve	cGAN (AUPRC=0.177)
KORA metabolomics	cGAN	0.572	0.158524031989865	Precision-Recall Curve	cGAN (AUPRC=0.177)
KORA metabolomics	cGAN	0.573	0.158713200379867	Precision-Recall Curve	cGAN (AUPRC=0.177)
KORA metabolomics	cGAN	0.574	0.158902159297635	Precision-Recall Curve	cGAN (AUPRC=0.177)
KORA metabolomics	cGAN	0.575	0.159090909090909	Precision-Recall Curve	cGAN (AUPRC=0.177)
KORA metabolomics	cGAN	0.576	0.15927945010666	Precision-Recall Curve	cGAN (AUPRC=0.177)
KORA metabolomics	cGAN	0.577	0.159467782691093	Precision-Recall Curve	cGAN (AUPRC=0.177)
KORA metabolomics	cGAN	0.578	0.159655907189646	Precision-Recall Curve	cGAN (AUPRC=0.177)
KORA metabolomics	cGAN	0.579	0.159843823946995	Precision-Recall Curve	cGAN (AUPRC=0.177)
KORA metabolomics	cGAN	0.58	0.160031533307056	Precision-Recall Curve	cGAN (AUPRC=0.177)
KORA metabolomics	cGAN	0.580357142857143	0.160098522167488	Precision-Recall Curve	cGAN (AUPRC=0.177)
KORA metabolomics	cGAN	0.581	0.160219035612985	Precision-Recall Curve	cGAN (AUPRC=0.177)
KORA metabolomics	cGAN	0.582	0.160406331207182	Precision-Recall Curve	cGAN (AUPRC=0.177)
KORA metabolomics	cGAN	0.583	0.160593420431292	Precision-Recall Curve	cGAN (AUPRC=0.177)
KORA metabolomics	cGAN	0.584	0.160780303626209	Precision-Recall Curve	cGAN (AUPRC=0.177)
KORA metabolomics	cGAN	0.585	0.160966981132075	Precision-Recall Curve	cGAN (AUPRC=0.177)
KORA metabolomics	cGAN	0.586	0.161153453288285	Precision-Recall Curve	cGAN (AUPRC=0.177)
KORA metabolomics	cGAN	0.587	0.161339720433485	Precision-Recall Curve	cGAN (AUPRC=0.177)
KORA metabolomics	cGAN	0.588	0.16152578290558	Precision-Recall Curve	cGAN (AUPRC=0.177)
KORA metabolomics	cGAN	0.589	0.161711641041732	Precision-Recall Curve	cGAN (AUPRC=0.177)
KORA metabolomics	cGAN	0.589285714285714	0.161764705882353	Precision-Recall Curve	cGAN (AUPRC=0.177)
KORA metabolomics	cGAN	0.59	0.161802154750245	Precision-Recall Curve	cGAN (AUPRC=0.177)
KORA metabolomics	cGAN	0.591	0.161854460093897	Precision-Recall Curve	cGAN (AUPRC=0.177)
KORA metabolomics	cGAN	0.592	0.161906622387185	Precision-Recall Curve	cGAN (AUPRC=0.177)
KORA metabolomics	cGAN	0.592857142857143	0.161951219512195	Precision-Recall Curve	cGAN (AUPRC=0.177)
KORA metabolomics	cGAN	0.593	0.161958642216153	Precision-Recall Curve	cGAN (AUPRC=0.177)
KORA metabolomics	cGAN	0.594	0.162010520163647	Precision-Recall Curve	cGAN (AUPRC=0.177)
KORA metabolomics	cGAN	0.595	0.162062256809339	Precision-Recall Curve	cGAN (AUPRC=0.177)
KORA metabolomics	cGAN	0.596	0.162113852729746	Precision-Recall Curve	cGAN (AUPRC=0.177)
KORA metabolomics	cGAN	0.596428571428572	0.162135922330097	Precision-Recall Curve	cGAN (AUPRC=0.177)
KORA metabolomics	cGAN	0.597	0.162165308498254	Precision-Recall Curve	cGAN (AUPRC=0.177)
KORA metabolomics	cGAN	0.598	0.162216624685139	Precision-Recall Curve	cGAN (AUPRC=0.177)
KORA metabolomics	cGAN	0.599	0.162267801857585	Precision-Recall Curve	cGAN (AUPRC=0.177)
KORA metabolomics	cGAN	0.6	0.16231884057971	Precision-Recall Curve	cGAN (AUPRC=0.177)
KORA metabolomics	cGAN	0.6	0.16231884057971	Precision-Recall Curve	cGAN (AUPRC=0.177)
KORA metabolomics	cGAN	0.601	0.162369741412582	Precision-Recall Curve	cGAN (AUPRC=0.177)
KORA metabolomics	cGAN	0.602	0.162420504914242	Precision-Recall Curve	cGAN (AUPRC=0.177)
KORA metabolomics	cGAN	0.603	0.162471131639723	Precision-Recall Curve	cGAN (AUPRC=0.177)
KORA metabolomics	cGAN	0.603571428571429	0.1625	Precision-Recall Curve	cGAN (AUPRC=0.177)
KORA metabolomics	cGAN	0.604	0.162521622141072	Precision-Recall Curve	cGAN (AUPRC=0.177)
KORA metabolomics	cGAN	0.605	0.16257197696737	Precision-Recall Curve	cGAN (AUPRC=0.177)
KORA metabolomics	cGAN	0.606	0.16262219666475	Precision-Recall Curve	cGAN (AUPRC=0.177)
KORA metabolomics	cGAN	0.607	0.162672281776417	Precision-Recall Curve	cGAN (AUPRC=0.177)
KORA metabolomics	cGAN	0.607142857142857	0.162679425837321	Precision-Recall Curve	cGAN (AUPRC=0.177)
KORA metabolomics	cGAN	0.607142857142857	0.161904761904762	Precision-Recall Curve	cGAN (AUPRC=0.177)
KORA metabolomics	cGAN	0.607142857142857	0.161137440758294	Precision-Recall Curve	cGAN (AUPRC=0.177)
KORA metabolomics	cGAN	0.607142857142857	0.160377358490566	Precision-Recall Curve	cGAN (AUPRC=0.177)
KORA metabolomics	cGAN	0.607142857142857	0.15962441314554	Precision-Recall Curve	cGAN (AUPRC=0.177)
KORA metabolomics	cGAN	0.607142857142857	0.158878504672897	Precision-Recall Curve	cGAN (AUPRC=0.177)
KORA metabolomics	cGAN	0.607142857142857	0.158139534883721	Precision-Recall Curve	cGAN (AUPRC=0.177)
KORA metabolomics	cGAN	0.607142857142857	0.157407407407407	Precision-Recall Curve	cGAN (AUPRC=0.177)
KORA metabolomics	cGAN	0.607142857142857	0.15668202764977	Precision-Recall Curve	cGAN (AUPRC=0.177)
KORA metabolomics	cGAN	0.607142857142857	0.155963302752294	Precision-Recall Curve	cGAN (AUPRC=0.177)
KORA metabolomics	cGAN	0.607142857142857	0.155251141552511	Precision-Recall Curve	cGAN (AUPRC=0.177)
KORA metabolomics	cGAN	0.607142857142857	0.154545454545455	Precision-Recall Curve	cGAN (AUPRC=0.177)
KORA metabolomics	cGAN	0.607142857142857	0.153846153846154	Precision-Recall Curve	cGAN (AUPRC=0.177)
KORA metabolomics	cGAN	0.607142857142857	0.153153153153153	Precision-Recall Curve	cGAN (AUPRC=0.177)
KORA metabolomics	cGAN	0.607142857142857	0.152466367713004	Precision-Recall Curve	cGAN (AUPRC=0.177)
KORA metabolomics	cGAN	0.607142857142857	0.151785714285714	Precision-Recall Curve	cGAN (AUPRC=0.177)
KORA metabolomics	cGAN	0.607142857142857	0.151111111111111	Precision-Recall Curve	cGAN (AUPRC=0.177)
KORA metabolomics	cGAN	0.608	0.151195424349	Precision-Recall Curve	cGAN (AUPRC=0.177)
KORA metabolomics	cGAN	0.609	0.151293608262058	Precision-Recall Curve	cGAN (AUPRC=0.177)
KORA metabolomics	cGAN	0.61	0.151391597234533	Precision-Recall Curve	cGAN (AUPRC=0.177)
KORA metabolomics	cGAN	0.611	0.151489391846421	Precision-Recall Curve	cGAN (AUPRC=0.177)
KORA metabolomics	cGAN	0.611607142857143	0.151548672566372	Precision-Recall Curve	cGAN (AUPRC=0.177)
KORA metabolomics	cGAN	0.612	0.151586992675418	Precision-Recall Curve	cGAN (AUPRC=0.177)
KORA metabolomics	cGAN	0.613	0.151684400296935	Precision-Recall Curve	cGAN (AUPRC=0.177)
KORA metabolomics	cGAN	0.614	0.151781615284105	Precision-Recall Curve	cGAN (AUPRC=0.177)
KORA metabolomics	cGAN	0.615	0.151878638207797	Precision-Recall Curve	cGAN (AUPRC=0.177)
KORA metabolomics	cGAN	0.616	0.151975469636626	Precision-Recall Curve	cGAN (AUPRC=0.177)
KORA metabolomics	cGAN	0.616071428571429	0.151982378854626	Precision-Recall Curve	cGAN (AUPRC=0.177)
KORA metabolomics	cGAN	0.617	0.152072110136967	Precision-Recall Curve	cGAN (AUPRC=0.177)
KORA metabolomics	cGAN	0.618	0.152168560272961	Precision-Recall Curve	cGAN (AUPRC=0.177)
KORA metabolomics	cGAN	0.619	0.152264820606529	Precision-Recall Curve	cGAN (AUPRC=0.177)
KORA metabolomics	cGAN	0.62	0.152360891697385	Precision-Recall Curve	cGAN (AUPRC=0.177)
KORA metabolomics	cGAN	0.620535714285714	0.152412280701754	Precision-Recall Curve	cGAN (AUPRC=0.177)
KORA metabolomics	cGAN	0.621	0.152456774103041	Precision-Recall Curve	cGAN (AUPRC=0.177)
KORA metabolomics	cGAN	0.622	0.152552468378823	Precision-Recall Curve	cGAN (AUPRC=0.177)
KORA metabolomics	cGAN	0.623	0.152647975077882	Precision-Recall Curve	cGAN (AUPRC=0.177)
KORA metabolomics	cGAN	0.624	0.152743294751198	Precision-Recall Curve	cGAN (AUPRC=0.177)
KORA metabolomics	cGAN	0.625	0.152838427947598	Precision-Recall Curve	cGAN (AUPRC=0.177)
KORA metabolomics	cGAN	0.625	0.152173913043478	Precision-Recall Curve	cGAN (AUPRC=0.177)
KORA metabolomics	cGAN	0.625	0.151515151515152	Precision-Recall Curve	cGAN (AUPRC=0.177)
KORA metabolomics	cGAN	0.625	0.150862068965517	Precision-Recall Curve	cGAN (AUPRC=0.177)
KORA metabolomics	cGAN	0.625	0.150214592274678	Precision-Recall Curve	cGAN (AUPRC=0.177)
KORA metabolomics	cGAN	0.625	0.14957264957265	Precision-Recall Curve	cGAN (AUPRC=0.177)
KORA metabolomics	cGAN	0.625	0.148936170212766	Precision-Recall Curve	cGAN (AUPRC=0.177)
KORA metabolomics	cGAN	0.625	0.148305084745763	Precision-Recall Curve	cGAN (AUPRC=0.177)
KORA metabolomics	cGAN	0.625	0.147679324894515	Precision-Recall Curve	cGAN (AUPRC=0.177)
KORA metabolomics	cGAN	0.625	0.147058823529412	Precision-Recall Curve	cGAN (AUPRC=0.177)
KORA metabolomics	cGAN	0.625	0.146443514644351	Precision-Recall Curve	cGAN (AUPRC=0.177)
KORA metabolomics	cGAN	0.626	0.146574792614397	Precision-Recall Curve	cGAN (AUPRC=0.177)
KORA metabolomics	cGAN	0.627	0.14670588628539	Precision-Recall Curve	cGAN (AUPRC=0.177)
KORA metabolomics	cGAN	0.628	0.14683679604516	Precision-Recall Curve	cGAN (AUPRC=0.177)
KORA metabolomics	cGAN	0.629	0.14696752228045	Precision-Recall Curve	cGAN (AUPRC=0.177)
KORA metabolomics	cGAN	0.63	0.147098065376918	Precision-Recall Curve	cGAN (AUPRC=0.177)
KORA metabolomics	cGAN	0.630952380952381	0.147222222222222	Precision-Recall Curve	cGAN (AUPRC=0.177)
KORA metabolomics	cGAN	0.631	0.147228425719143	Precision-Recall Curve	cGAN (AUPRC=0.177)
KORA metabolomics	cGAN	0.632	0.147358603690627	Precision-Recall Curve	cGAN (AUPRC=0.177)
KORA metabolomics	cGAN	0.633	0.147488599673801	Precision-Recall Curve	cGAN (AUPRC=0.177)
KORA metabolomics	cGAN	0.634	0.147618414050027	Precision-Recall Curve	cGAN (AUPRC=0.177)
KORA metabolomics	cGAN	0.635	0.147748047199601	Precision-Recall Curve	cGAN (AUPRC=0.177)
KORA metabolomics	cGAN	0.636	0.14787749950176	Precision-Recall Curve	cGAN (AUPRC=0.177)
KORA metabolomics	cGAN	0.636904761904762	0.147994467496542	Precision-Recall Curve	cGAN (AUPRC=0.177)
KORA metabolomics	cGAN	0.637	0.148006771334683	Precision-Recall Curve	cGAN (AUPRC=0.177)
KORA metabolomics	cGAN	0.638	0.148135863075494	Precision-Recall Curve	cGAN (AUPRC=0.177)
KORA metabolomics	cGAN	0.639	0.148264775100269	Precision-Recall Curve	cGAN (AUPRC=0.177)
KORA metabolomics	cGAN	0.64	0.148393507784034	Precision-Recall Curve	cGAN (AUPRC=0.177)
KORA metabolomics	cGAN	0.641	0.148522061500778	Precision-Recall Curve	cGAN (AUPRC=0.177)
KORA metabolomics	cGAN	0.642	0.148650436623445	Precision-Recall Curve	cGAN (AUPRC=0.177)
KORA metabolomics	cGAN	0.642857142857143	0.148760330578512	Precision-Recall Curve	cGAN (AUPRC=0.177)
KORA metabolomics	cGAN	0.643	0.148778633523948	Precision-Recall Curve	cGAN (AUPRC=0.177)
KORA metabolomics	cGAN	0.644	0.148906652573165	Precision-Recall Curve	cGAN (AUPRC=0.177)
KORA metabolomics	cGAN	0.645	0.149034494140947	Precision-Recall Curve	cGAN (AUPRC=0.177)
KORA metabolomics	cGAN	0.646	0.149162158596121	Precision-Recall Curve	cGAN (AUPRC=0.177)
KORA metabolomics	cGAN	0.647	0.14928964630649	Precision-Recall Curve	cGAN (AUPRC=0.177)
KORA metabolomics	cGAN	0.648	0.149416957638843	Precision-Recall Curve	cGAN (AUPRC=0.177)
KORA metabolomics	cGAN	0.648809523809524	0.149519890260631	Precision-Recall Curve	cGAN (AUPRC=0.177)
KORA metabolomics	cGAN	0.649	0.149544092958952	Precision-Recall Curve	cGAN (AUPRC=0.177)
KORA metabolomics	cGAN	0.65	0.149671052631579	Precision-Recall Curve	cGAN (AUPRC=0.177)
KORA metabolomics	cGAN	0.651	0.149797837020479	Precision-Recall Curve	cGAN (AUPRC=0.177)
KORA metabolomics	cGAN	0.652	0.149924446488404	Precision-Recall Curve	cGAN (AUPRC=0.177)
KORA metabolomics	cGAN	0.653	0.150050881397105	Precision-Recall Curve	cGAN (AUPRC=0.177)
KORA metabolomics	cGAN	0.654	0.150177142107335	Precision-Recall Curve	cGAN (AUPRC=0.177)
KORA metabolomics	cGAN	0.654761904761905	0.150273224043716	Precision-Recall Curve	cGAN (AUPRC=0.177)
KORA metabolomics	cGAN	0.655	0.150303228978856	Precision-Recall Curve	cGAN (AUPRC=0.177)
KORA metabolomics	cGAN	0.656	0.150429142370438	Precision-Recall Curve	cGAN (AUPRC=0.177)
KORA metabolomics	cGAN	0.657	0.150554882639866	Precision-Recall Curve	cGAN (AUPRC=0.177)
KORA metabolomics	cGAN	0.658	0.150680450143941	Precision-Recall Curve	cGAN (AUPRC=0.177)
KORA metabolomics	cGAN	0.659	0.150805845238484	Precision-Recall Curve	cGAN (AUPRC=0.177)
KORA metabolomics	cGAN	0.66	0.15093106827834	Precision-Recall Curve	cGAN (AUPRC=0.177)
KORA metabolomics	cGAN	0.660714285714286	0.151020408163265	Precision-Recall Curve	cGAN (AUPRC=0.177)
KORA metabolomics	cGAN	0.660714285714286	0.150406504065041	Precision-Recall Curve	cGAN (AUPRC=0.177)
KORA metabolomics	cGAN	0.660714285714286	0.149797570850202	Precision-Recall Curve	cGAN (AUPRC=0.177)
KORA metabolomics	cGAN	0.660714285714286	0.149193548387097	Precision-Recall Curve	cGAN (AUPRC=0.177)
KORA metabolomics	cGAN	0.660714285714286	0.14859437751004	Precision-Recall Curve	cGAN (AUPRC=0.177)
KORA metabolomics	cGAN	0.660714285714286	0.148	Precision-Recall Curve	cGAN (AUPRC=0.177)
KORA metabolomics	cGAN	0.660714285714286	0.147410358565737	Precision-Recall Curve	cGAN (AUPRC=0.177)
KORA metabolomics	cGAN	0.660714285714286	0.146825396825397	Precision-Recall Curve	cGAN (AUPRC=0.177)
KORA metabolomics	cGAN	0.660714285714286	0.146245059288538	Precision-Recall Curve	cGAN (AUPRC=0.177)
KORA metabolomics	cGAN	0.661	0.146299048281532	Precision-Recall Curve	cGAN (AUPRC=0.177)
KORA metabolomics	cGAN	0.662	0.146487955996712	Precision-Recall Curve	cGAN (AUPRC=0.177)
KORA metabolomics	cGAN	0.663	0.14667678012705	Precision-Recall Curve	cGAN (AUPRC=0.177)
KORA metabolomics	cGAN	0.664	0.146865520728008	Precision-Recall Curve	cGAN (AUPRC=0.177)
KORA metabolomics	cGAN	0.665	0.147054177854999	Precision-Recall Curve	cGAN (AUPRC=0.177)
KORA metabolomics	cGAN	0.666	0.147242751563388	Precision-Recall Curve	cGAN (AUPRC=0.177)
KORA metabolomics	cGAN	0.667	0.147431241908491	Precision-Recall Curve	cGAN (AUPRC=0.177)
KORA metabolomics	cGAN	0.668	0.147619648945574	Precision-Recall Curve	cGAN (AUPRC=0.177)
KORA metabolomics	cGAN	0.669	0.147807972729855	Precision-Recall Curve	cGAN (AUPRC=0.177)
KORA metabolomics	cGAN	0.67	0.147996213316504	Precision-Recall Curve	cGAN (AUPRC=0.177)
KORA metabolomics	cGAN	0.671	0.14818437076064	Precision-Recall Curve	cGAN (AUPRC=0.177)
KORA metabolomics	cGAN	0.672	0.148372445117335	Precision-Recall Curve	cGAN (AUPRC=0.177)
KORA metabolomics	cGAN	0.673	0.148560436441613	Precision-Recall Curve	cGAN (AUPRC=0.177)
KORA metabolomics	cGAN	0.674	0.148748344788448	Precision-Recall Curve	cGAN (AUPRC=0.177)
KORA metabolomics	cGAN	0.675	0.148936170212766	Precision-Recall Curve	cGAN (AUPRC=0.177)
KORA metabolomics	cGAN	0.676	0.149123912769444	Precision-Recall Curve	cGAN (AUPRC=0.177)
KORA metabolomics	cGAN	0.677	0.149311572513312	Precision-Recall Curve	cGAN (AUPRC=0.177)
KORA metabolomics	cGAN	0.678	0.149499149499149	Precision-Recall Curve	cGAN (AUPRC=0.177)
KORA metabolomics	cGAN	0.678571428571429	0.149606299212598	Precision-Recall Curve	cGAN (AUPRC=0.177)
KORA metabolomics	cGAN	0.679	0.149587713224649	Precision-Recall Curve	cGAN (AUPRC=0.177)
KORA metabolomics	cGAN	0.68	0.149544454916745	Precision-Recall Curve	cGAN (AUPRC=0.177)
KORA metabolomics	cGAN	0.680803571428571	0.149509803921569	Precision-Recall Curve	cGAN (AUPRC=0.177)
KORA metabolomics	cGAN	0.681	0.149501348554224	Precision-Recall Curve	cGAN (AUPRC=0.177)
KORA metabolomics	cGAN	0.682	0.149458393337925	Precision-Recall Curve	cGAN (AUPRC=0.177)
KORA metabolomics	cGAN	0.683	0.14941558847428	Precision-Recall Curve	cGAN (AUPRC=0.177)
KORA metabolomics	cGAN	0.683035714285714	0.1494140625	Precision-Recall Curve	cGAN (AUPRC=0.177)
KORA metabolomics	cGAN	0.684	0.149372933175267	Precision-Recall Curve	cGAN (AUPRC=0.177)
KORA metabolomics	cGAN	0.685	0.149330426658362	Precision-Recall Curve	cGAN (AUPRC=0.177)
KORA metabolomics	cGAN	0.685267857142857	0.14931906614786	Precision-Recall Curve	cGAN (AUPRC=0.177)
KORA metabolomics	cGAN	0.686	0.14928806814649	Precision-Recall Curve	cGAN (AUPRC=0.177)
KORA metabolomics	cGAN	0.687	0.149245856867978	Precision-Recall Curve	cGAN (AUPRC=0.177)
KORA metabolomics	cGAN	0.6875	0.14922480620155	Precision-Recall Curve	cGAN (AUPRC=0.177)
KORA metabolomics	cGAN	0.688	0.149203792056509	Precision-Recall Curve	cGAN (AUPRC=0.177)
KORA metabolomics	cGAN	0.689	0.149161872951073	Precision-Recall Curve	cGAN (AUPRC=0.177)
KORA metabolomics	cGAN	0.689732142857143	0.149131274131274	Precision-Recall Curve	cGAN (AUPRC=0.177)
KORA metabolomics	cGAN	0.69	0.149120098795925	Precision-Recall Curve	cGAN (AUPRC=0.177)
KORA metabolomics	cGAN	0.691	0.149078468840535	Precision-Recall Curve	cGAN (AUPRC=0.177)
KORA metabolomics	cGAN	0.691964285714286	0.149038461538462	Precision-Recall Curve	cGAN (AUPRC=0.177)
KORA metabolomics	cGAN	0.692	0.149036982339548	Precision-Recall Curve	cGAN (AUPRC=0.177)
KORA metabolomics	cGAN	0.693	0.148995638552737	Precision-Recall Curve	cGAN (AUPRC=0.177)
KORA metabolomics	cGAN	0.694	0.148954436744956	Precision-Recall Curve	cGAN (AUPRC=0.177)
KORA metabolomics	cGAN	0.694196428571429	0.148946360153257	Precision-Recall Curve	cGAN (AUPRC=0.177)
KORA metabolomics	cGAN	0.695	0.148913376186103	Precision-Recall Curve	cGAN (AUPRC=0.177)
KORA metabolomics	cGAN	0.696	0.148872456151073	Precision-Recall Curve	cGAN (AUPRC=0.177)
KORA metabolomics	cGAN	0.696428571428571	0.148854961832061	Precision-Recall Curve	cGAN (AUPRC=0.177)
KORA metabolomics	cGAN	0.696428571428571	0.14828897338403	Precision-Recall Curve	cGAN (AUPRC=0.177)
KORA metabolomics	cGAN	0.696428571428571	0.147727272727273	Precision-Recall Curve	cGAN (AUPRC=0.177)
KORA metabolomics	cGAN	0.696428571428571	0.147169811320755	Precision-Recall Curve	cGAN (AUPRC=0.177)
KORA metabolomics	cGAN	0.696428571428571	0.146616541353383	Precision-Recall Curve	cGAN (AUPRC=0.177)
KORA metabolomics	cGAN	0.696428571428571	0.146067415730337	Precision-Recall Curve	cGAN (AUPRC=0.177)
KORA metabolomics	cGAN	0.697	0.146160989784608	Precision-Recall Curve	cGAN (AUPRC=0.177)
KORA metabolomics	cGAN	0.698	0.146324663462258	Precision-Recall Curve	cGAN (AUPRC=0.177)
KORA metabolomics	cGAN	0.699	0.146488234237471	Precision-Recall Curve	cGAN (AUPRC=0.177)
KORA metabolomics	cGAN	0.7	0.146651702207258	Precision-Recall Curve	cGAN (AUPRC=0.177)
KORA metabolomics	cGAN	0.701	0.14681506746851	Precision-Recall Curve	cGAN (AUPRC=0.177)
KORA metabolomics	cGAN	0.702	0.146978330117995	Precision-Recall Curve	cGAN (AUPRC=0.177)
KORA metabolomics	cGAN	0.703	0.147141490252362	Precision-Recall Curve	cGAN (AUPRC=0.177)
KORA metabolomics	cGAN	0.704	0.147304547968136	Precision-Recall Curve	cGAN (AUPRC=0.177)
KORA metabolomics	cGAN	0.705	0.147467503361721	Precision-Recall Curve	cGAN (AUPRC=0.177)
KORA metabolomics	cGAN	0.706	0.147630356529402	Precision-Recall Curve	cGAN (AUPRC=0.177)
KORA metabolomics	cGAN	0.707	0.147793107567342	Precision-Recall Curve	cGAN (AUPRC=0.177)
KORA metabolomics	cGAN	0.708	0.147955756571582	Precision-Recall Curve	cGAN (AUPRC=0.177)
KORA metabolomics	cGAN	0.708333333333333	0.148009950248756	Precision-Recall Curve	cGAN (AUPRC=0.177)
KORA metabolomics	cGAN	0.709	0.148118303638046	Precision-Recall Curve	cGAN (AUPRC=0.177)
KORA metabolomics	cGAN	0.71	0.148280748862534	Precision-Recall Curve	cGAN (AUPRC=0.177)
KORA metabolomics	cGAN	0.711	0.14844309234073	Precision-Recall Curve	cGAN (AUPRC=0.177)
KORA metabolomics	cGAN	0.712	0.148605334168195	Precision-Recall Curve	cGAN (AUPRC=0.177)
KORA metabolomics	cGAN	0.713	0.148767474440371	Precision-Recall Curve	cGAN (AUPRC=0.177)
KORA metabolomics	cGAN	0.714	0.148929513252581	Precision-Recall Curve	cGAN (AUPRC=0.177)
KORA metabolomics	cGAN	0.715	0.14909145070003	Precision-Recall Curve	cGAN (AUPRC=0.177)
KORA metabolomics	cGAN	0.716	0.149253286877801	Precision-Recall Curve	cGAN (AUPRC=0.177)
KORA metabolomics	cGAN	0.717	0.149415021880861	Precision-Recall Curve	cGAN (AUPRC=0.177)
KORA metabolomics	cGAN	0.718	0.149576655804056	Precision-Recall Curve	cGAN (AUPRC=0.177)
KORA metabolomics	cGAN	0.719	0.149738188742116	Precision-Recall Curve	cGAN (AUPRC=0.177)
KORA metabolomics	cGAN	0.72	0.14989962078965	Precision-Recall Curve	cGAN (AUPRC=0.177)
KORA metabolomics	cGAN	0.720238095238095	0.149938042131351	Precision-Recall Curve	cGAN (AUPRC=0.177)
KORA metabolomics	cGAN	0.721	0.15006095204115	Precision-Recall Curve	cGAN (AUPRC=0.177)
KORA metabolomics	cGAN	0.722	0.150222182590991	Precision-Recall Curve	cGAN (AUPRC=0.177)
KORA metabolomics	cGAN	0.723	0.150383312533428	Precision-Recall Curve	cGAN (AUPRC=0.177)
KORA metabolomics	cGAN	0.724	0.150544341962602	Precision-Recall Curve	cGAN (AUPRC=0.177)
KORA metabolomics	cGAN	0.725	0.150705270972532	Precision-Recall Curve	cGAN (AUPRC=0.177)
KORA metabolomics	cGAN	0.726	0.150866099657122	Precision-Recall Curve	cGAN (AUPRC=0.177)
KORA metabolomics	cGAN	0.727	0.151026828110161	Precision-Recall Curve	cGAN (AUPRC=0.177)
KORA metabolomics	cGAN	0.728	0.151187456425319	Precision-Recall Curve	cGAN (AUPRC=0.177)
KORA metabolomics	cGAN	0.729	0.151347984696147	Precision-Recall Curve	cGAN (AUPRC=0.177)
KORA metabolomics	cGAN	0.73	0.151508413016085	Precision-Recall Curve	cGAN (AUPRC=0.177)
KORA metabolomics	cGAN	0.731	0.151668741478452	Precision-Recall Curve	cGAN (AUPRC=0.177)
KORA metabolomics	cGAN	0.732	0.151828970176452	Precision-Recall Curve	cGAN (AUPRC=0.177)
KORA metabolomics	cGAN	0.732142857142857	0.151851851851852	Precision-Recall Curve	cGAN (AUPRC=0.177)
KORA metabolomics	cGAN	0.733	0.151948590381426	Precision-Recall Curve	cGAN (AUPRC=0.177)
KORA metabolomics	cGAN	0.734	0.152061321731925	Precision-Recall Curve	cGAN (AUPRC=0.177)
KORA metabolomics	cGAN	0.735	0.152173913043478	Precision-Recall Curve	cGAN (AUPRC=0.177)
KORA metabolomics	cGAN	0.736	0.152286364576867	Precision-Recall Curve	cGAN (AUPRC=0.177)
KORA metabolomics	cGAN	0.737	0.152398676592225	Precision-Recall Curve	cGAN (AUPRC=0.177)
KORA metabolomics	cGAN	0.738	0.152510849349039	Precision-Recall Curve	cGAN (AUPRC=0.177)
KORA metabolomics	cGAN	0.738095238095238	0.152521525215252	Precision-Recall Curve	cGAN (AUPRC=0.177)
KORA metabolomics	cGAN	0.739	0.152622883106154	Precision-Recall Curve	cGAN (AUPRC=0.177)
KORA metabolomics	cGAN	0.74	0.152734778121775	Precision-Recall Curve	cGAN (AUPRC=0.177)
KORA metabolomics	cGAN	0.741	0.152846534653465	Precision-Recall Curve	cGAN (AUPRC=0.177)
KORA metabolomics	cGAN	0.742	0.152958152958153	Precision-Recall Curve	cGAN (AUPRC=0.177)
KORA metabolomics	cGAN	0.743	0.15306963329213	Precision-Recall Curve	cGAN (AUPRC=0.177)
KORA metabolomics	cGAN	0.744	0.153180975911056	Precision-Recall Curve	cGAN (AUPRC=0.177)
KORA metabolomics	cGAN	0.744047619047619	0.153186274509804	Precision-Recall Curve	cGAN (AUPRC=0.177)
KORA metabolomics	cGAN	0.745	0.153292181069959	Precision-Recall Curve	cGAN (AUPRC=0.177)
KORA metabolomics	cGAN	0.746	0.153403249023237	Precision-Recall Curve	cGAN (AUPRC=0.177)
KORA metabolomics	cGAN	0.747	0.153514180024661	Precision-Recall Curve	cGAN (AUPRC=0.177)
KORA metabolomics	cGAN	0.748	0.153624974327377	Precision-Recall Curve	cGAN (AUPRC=0.177)
KORA metabolomics	cGAN	0.749	0.153735632183908	Precision-Recall Curve	cGAN (AUPRC=0.177)
KORA metabolomics	cGAN	0.75	0.153846153846154	Precision-Recall Curve	cGAN (AUPRC=0.177)
KORA metabolomics	cGAN	0.751	0.153893442622951	Precision-Recall Curve	cGAN (AUPRC=0.177)
KORA metabolomics	cGAN	0.752	0.153940634595701	Precision-Recall Curve	cGAN (AUPRC=0.177)
KORA metabolomics	cGAN	0.753	0.15398773006135	Precision-Recall Curve	cGAN (AUPRC=0.177)
KORA metabolomics	cGAN	0.753571428571429	0.154014598540146	Precision-Recall Curve	cGAN (AUPRC=0.177)
KORA metabolomics	cGAN	0.754	0.154034729315628	Precision-Recall Curve	cGAN (AUPRC=0.177)
KORA metabolomics	cGAN	0.755	0.154081632653061	Precision-Recall Curve	cGAN (AUPRC=0.177)
KORA metabolomics	cGAN	0.756	0.154128440366972	Precision-Recall Curve	cGAN (AUPRC=0.177)
KORA metabolomics	cGAN	0.757	0.154175152749491	Precision-Recall Curve	cGAN (AUPRC=0.177)
KORA metabolomics	cGAN	0.757142857142857	0.154181818181818	Precision-Recall Curve	cGAN (AUPRC=0.177)
KORA metabolomics	cGAN	0.758	0.154221770091556	Precision-Recall Curve	cGAN (AUPRC=0.177)
KORA metabolomics	cGAN	0.759	0.154268292682927	Precision-Recall Curve	cGAN (AUPRC=0.177)
KORA metabolomics	cGAN	0.76	0.154314720812183	Precision-Recall Curve	cGAN (AUPRC=0.177)
KORA metabolomics	cGAN	0.760714285714286	0.154347826086957	Precision-Recall Curve	cGAN (AUPRC=0.177)
KORA metabolomics	cGAN	0.761	0.154361054766734	Precision-Recall Curve	cGAN (AUPRC=0.177)
KORA metabolomics	cGAN	0.762	0.154407294832827	Precision-Recall Curve	cGAN (AUPRC=0.177)
KORA metabolomics	cGAN	0.763	0.154453441295547	Precision-Recall Curve	cGAN (AUPRC=0.177)
KORA metabolomics	cGAN	0.764	0.154499494438827	Precision-Recall Curve	cGAN (AUPRC=0.177)
KORA metabolomics	cGAN	0.764285714285714	0.154512635379061	Precision-Recall Curve	cGAN (AUPRC=0.177)
KORA metabolomics	cGAN	0.765	0.154545454545455	Precision-Recall Curve	cGAN (AUPRC=0.177)
KORA metabolomics	cGAN	0.766	0.154591321897074	Precision-Recall Curve	cGAN (AUPRC=0.177)
KORA metabolomics	cGAN	0.767	0.154637096774194	Precision-Recall Curve	cGAN (AUPRC=0.177)
KORA metabolomics	cGAN	0.767857142857143	0.154676258992806	Precision-Recall Curve	cGAN (AUPRC=0.177)
KORA metabolomics	cGAN	0.767857142857143	0.154121863799283	Precision-Recall Curve	cGAN (AUPRC=0.177)
KORA metabolomics	cGAN	0.767857142857143	0.153571428571429	Precision-Recall Curve	cGAN (AUPRC=0.177)
KORA metabolomics	cGAN	0.767857142857143	0.153024911032028	Precision-Recall Curve	cGAN (AUPRC=0.177)
KORA metabolomics	cGAN	0.767857142857143	0.152482269503546	Precision-Recall Curve	cGAN (AUPRC=0.177)
KORA metabolomics	cGAN	0.767857142857143	0.151943462897526	Precision-Recall Curve	cGAN (AUPRC=0.177)
KORA metabolomics	cGAN	0.767857142857143	0.151408450704225	Precision-Recall Curve	cGAN (AUPRC=0.177)
KORA metabolomics	cGAN	0.767857142857143	0.150877192982456	Precision-Recall Curve	cGAN (AUPRC=0.177)
KORA metabolomics	cGAN	0.767857142857143	0.15034965034965	Precision-Recall Curve	cGAN (AUPRC=0.177)
KORA metabolomics	cGAN	0.767857142857143	0.149825783972125	Precision-Recall Curve	cGAN (AUPRC=0.177)
KORA metabolomics	cGAN	0.767857142857143	0.149305555555556	Precision-Recall Curve	cGAN (AUPRC=0.177)
KORA metabolomics	cGAN	0.767857142857143	0.14878892733564	Precision-Recall Curve	cGAN (AUPRC=0.177)
KORA metabolomics	cGAN	0.767857142857143	0.148275862068966	Precision-Recall Curve	cGAN (AUPRC=0.177)
KORA metabolomics	cGAN	0.767857142857143	0.147766323024055	Precision-Recall Curve	cGAN (AUPRC=0.177)
KORA metabolomics	cGAN	0.767857142857143	0.147260273972603	Precision-Recall Curve	cGAN (AUPRC=0.177)
KORA metabolomics	cGAN	0.767857142857143	0.146757679180887	Precision-Recall Curve	cGAN (AUPRC=0.177)
KORA metabolomics	cGAN	0.767857142857143	0.146258503401361	Precision-Recall Curve	cGAN (AUPRC=0.177)
KORA metabolomics	cGAN	0.767857142857143	0.145762711864407	Precision-Recall Curve	cGAN (AUPRC=0.177)
KORA metabolomics	cGAN	0.767857142857143	0.14527027027027	Precision-Recall Curve	cGAN (AUPRC=0.177)
KORA metabolomics	cGAN	0.767857142857143	0.144781144781145	Precision-Recall Curve	cGAN (AUPRC=0.177)
KORA metabolomics	cGAN	0.767857142857143	0.144295302013423	Precision-Recall Curve	cGAN (AUPRC=0.177)
KORA metabolomics	cGAN	0.767857142857143	0.1438127090301	Precision-Recall Curve	cGAN (AUPRC=0.177)
KORA metabolomics	cGAN	0.767857142857143	0.143333333333333	Precision-Recall Curve	cGAN (AUPRC=0.177)
KORA metabolomics	cGAN	0.767857142857143	0.142857142857143	Precision-Recall Curve	cGAN (AUPRC=0.177)
KORA metabolomics	cGAN	0.767857142857143	0.142384105960265	Precision-Recall Curve	cGAN (AUPRC=0.177)
KORA metabolomics	cGAN	0.767857142857143	0.141914191419142	Precision-Recall Curve	cGAN (AUPRC=0.177)
KORA metabolomics	cGAN	0.767857142857143	0.141447368421053	Precision-Recall Curve	cGAN (AUPRC=0.177)
KORA metabolomics	cGAN	0.767857142857143	0.140983606557377	Precision-Recall Curve	cGAN (AUPRC=0.177)
KORA metabolomics	cGAN	0.767857142857143	0.140522875816993	Precision-Recall Curve	cGAN (AUPRC=0.177)
KORA metabolomics	cGAN	0.767857142857143	0.140065146579805	Precision-Recall Curve	cGAN (AUPRC=0.177)
KORA metabolomics	cGAN	0.767857142857143	0.13961038961039	Precision-Recall Curve	cGAN (AUPRC=0.177)
KORA metabolomics	cGAN	0.767857142857143	0.13915857605178	Precision-Recall Curve	cGAN (AUPRC=0.177)
KORA metabolomics	cGAN	0.767857142857143	0.138709677419355	Precision-Recall Curve	cGAN (AUPRC=0.177)
KORA metabolomics	cGAN	0.767857142857143	0.138263665594855	Precision-Recall Curve	cGAN (AUPRC=0.177)
KORA metabolomics	cGAN	0.767857142857143	0.137820512820513	Precision-Recall Curve	cGAN (AUPRC=0.177)
KORA metabolomics	cGAN	0.767857142857143	0.137380191693291	Precision-Recall Curve	cGAN (AUPRC=0.177)
KORA metabolomics	cGAN	0.768	0.137398727221612	Precision-Recall Curve	cGAN (AUPRC=0.177)
KORA metabolomics	cGAN	0.769	0.137528422881378	Precision-Recall Curve	cGAN (AUPRC=0.177)
KORA metabolomics	cGAN	0.77	0.137658025794918	Precision-Recall Curve	cGAN (AUPRC=0.177)
KORA metabolomics	cGAN	0.771	0.137787536061681	Precision-Recall Curve	cGAN (AUPRC=0.177)
KORA metabolomics	cGAN	0.772	0.137916953780976	Precision-Recall Curve	cGAN (AUPRC=0.177)
KORA metabolomics	cGAN	0.773	0.138046279051968	Precision-Recall Curve	cGAN (AUPRC=0.177)
KORA metabolomics	cGAN	0.774	0.138175511973681	Precision-Recall Curve	cGAN (AUPRC=0.177)
KORA metabolomics	cGAN	0.775	0.138304652644997	Precision-Recall Curve	cGAN (AUPRC=0.177)
KORA metabolomics	cGAN	0.776	0.138433701164658	Precision-Recall Curve	cGAN (AUPRC=0.177)
KORA metabolomics	cGAN	0.776785714285714	0.138535031847134	Precision-Recall Curve	cGAN (AUPRC=0.177)
KORA metabolomics	cGAN	0.777	0.138562657631264	Precision-Recall Curve	cGAN (AUPRC=0.177)
KORA metabolomics	cGAN	0.778	0.138691522143276	Precision-Recall Curve	cGAN (AUPRC=0.177)
KORA metabolomics	cGAN	0.779	0.138820294799012	Precision-Recall Curve	cGAN (AUPRC=0.177)
KORA metabolomics	cGAN	0.78	0.138948975696654	Precision-Recall Curve	cGAN (AUPRC=0.177)
KORA metabolomics	cGAN	0.781	0.139077564934239	Precision-Recall Curve	cGAN (AUPRC=0.177)
KORA metabolomics	cGAN	0.782	0.139206062609669	Precision-Recall Curve	cGAN (AUPRC=0.177)
KORA metabolomics	cGAN	0.783	0.139334468820703	Precision-Recall Curve	cGAN (AUPRC=0.177)
KORA metabolomics	cGAN	0.784	0.139462783664964	Precision-Recall Curve	cGAN (AUPRC=0.177)
KORA metabolomics	cGAN	0.785	0.139591007239934	Precision-Recall Curve	cGAN (AUPRC=0.177)
KORA metabolomics	cGAN	0.785714285714286	0.13968253968254	Precision-Recall Curve	cGAN (AUPRC=0.177)
KORA metabolomics	cGAN	0.785714285714286	0.139240506329114	Precision-Recall Curve	cGAN (AUPRC=0.177)
KORA metabolomics	cGAN	0	0	Precision-Recall Curve	cGAN (AUPRC=0.177)
KORA metabolomics	cGAN	0.001	0.0183246073298429	Precision-Recall Curve	cGAN (AUPRC=0.177)
KORA metabolomics	cGAN	0.002	0.0359897172236504	Precision-Recall Curve	cGAN (AUPRC=0.177)
KORA metabolomics	cGAN	0.003	0.053030303030303	Precision-Recall Curve	cGAN (AUPRC=0.177)
KORA metabolomics	cGAN	0.004	0.0694789081885856	Precision-Recall Curve	cGAN (AUPRC=0.177)
KORA metabolomics	cGAN	0.005	0.0853658536585366	Precision-Recall Curve	cGAN (AUPRC=0.177)
KORA metabolomics	cGAN	0.006	0.100719424460432	Precision-Recall Curve	cGAN (AUPRC=0.177)
KORA metabolomics	cGAN	0.007	0.115566037735849	Precision-Recall Curve	cGAN (AUPRC=0.177)
KORA metabolomics	cGAN	0.008	0.129930394431555	Precision-Recall Curve	cGAN (AUPRC=0.177)
KORA metabolomics	cGAN	0.009	0.143835616438356	Precision-Recall Curve	cGAN (AUPRC=0.177)
KORA metabolomics	cGAN	0.01	0.157303370786517	Precision-Recall Curve	cGAN (AUPRC=0.177)
KORA metabolomics	cGAN	0.011	0.170353982300885	Precision-Recall Curve	cGAN (AUPRC=0.177)
KORA metabolomics	cGAN	0.012	0.183006535947712	Precision-Recall Curve	cGAN (AUPRC=0.177)
KORA metabolomics	cGAN	0.013	0.195278969957082	Precision-Recall Curve	cGAN (AUPRC=0.177)
KORA metabolomics	cGAN	0.014	0.207188160676533	Precision-Recall Curve	cGAN (AUPRC=0.177)
KORA metabolomics	cGAN	0.015	0.21875	Precision-Recall Curve	cGAN (AUPRC=0.177)
KORA metabolomics	cGAN	0.016	0.229979466119097	Precision-Recall Curve	cGAN (AUPRC=0.177)
KORA metabolomics	cGAN	0.017	0.240890688259109	Precision-Recall Curve	cGAN (AUPRC=0.177)
KORA metabolomics	cGAN	0.0178571428571429	0.25	Precision-Recall Curve	cGAN (AUPRC=0.177)
KORA metabolomics	cGAN	0.018	0.251497005988024	Precision-Recall Curve	cGAN (AUPRC=0.177)
KORA metabolomics	cGAN	0.019	0.261811023622047	Precision-Recall Curve	cGAN (AUPRC=0.177)
KORA metabolomics	cGAN	0.02	0.271844660194175	Precision-Recall Curve	cGAN (AUPRC=0.177)
KORA metabolomics	cGAN	0.021	0.281609195402299	Precision-Recall Curve	cGAN (AUPRC=0.177)
KORA metabolomics	cGAN	0.022	0.291115311909263	Precision-Recall Curve	cGAN (AUPRC=0.177)
KORA metabolomics	cGAN	0.023	0.300373134328358	Precision-Recall Curve	cGAN (AUPRC=0.177)
KORA metabolomics	cGAN	0.024	0.30939226519337	Precision-Recall Curve	cGAN (AUPRC=0.177)
KORA metabolomics	cGAN	0.025	0.318181818181818	Precision-Recall Curve	cGAN (AUPRC=0.177)
KORA metabolomics	cGAN	0.026	0.326750448833034	Precision-Recall Curve	cGAN (AUPRC=0.177)
KORA metabolomics	cGAN	0.027	0.335106382978724	Precision-Recall Curve	cGAN (AUPRC=0.177)
KORA metabolomics	cGAN	0.028	0.343257443082312	Precision-Recall Curve	cGAN (AUPRC=0.177)
KORA metabolomics	cGAN	0.029	0.35121107266436	Precision-Recall Curve	cGAN (AUPRC=0.177)
KORA metabolomics	cGAN	0.03	0.358974358974359	Precision-Recall Curve	cGAN (AUPRC=0.177)
KORA metabolomics	cGAN	0.031	0.366554054054054	Precision-Recall Curve	cGAN (AUPRC=0.177)
KORA metabolomics	cGAN	0.032	0.373956594323873	Precision-Recall Curve	cGAN (AUPRC=0.177)
KORA metabolomics	cGAN	0.033	0.381188118811881	Precision-Recall Curve	cGAN (AUPRC=0.177)
KORA metabolomics	cGAN	0.034	0.388254486133769	Precision-Recall Curve	cGAN (AUPRC=0.177)
KORA metabolomics	cGAN	0.035	0.395161290322581	Precision-Recall Curve	cGAN (AUPRC=0.177)
KORA metabolomics	cGAN	0.0357142857142857	0.4	Precision-Recall Curve	cGAN (AUPRC=0.177)
KORA metabolomics	cGAN	0.036	0.400635930047695	Precision-Recall Curve	cGAN (AUPRC=0.177)
KORA metabolomics	cGAN	0.037	0.402799377916019	Precision-Recall Curve	cGAN (AUPRC=0.177)
KORA metabolomics	cGAN	0.038	0.404870624048706	Precision-Recall Curve	cGAN (AUPRC=0.177)
KORA metabolomics	cGAN	0.039	0.406855439642325	Precision-Recall Curve	cGAN (AUPRC=0.177)
KORA metabolomics	cGAN	0.04	0.408759124087591	Precision-Recall Curve	cGAN (AUPRC=0.177)
KORA metabolomics	cGAN	0.041	0.410586552217454	Precision-Recall Curve	cGAN (AUPRC=0.177)
KORA metabolomics	cGAN	0.042	0.41234221598878	Precision-Recall Curve	cGAN (AUPRC=0.177)
KORA metabolomics	cGAN	0.043	0.414030261348006	Precision-Recall Curve	cGAN (AUPRC=0.177)
KORA metabolomics	cGAN	0.044	0.415654520917679	Precision-Recall Curve	cGAN (AUPRC=0.177)
KORA metabolomics	cGAN	0.0446428571428571	0.416666666666667	Precision-Recall Curve	cGAN (AUPRC=0.177)
KORA metabolomics	cGAN	0.045	0.417218543046358	Precision-Recall Curve	cGAN (AUPRC=0.177)
KORA metabolomics	cGAN	0.046	0.418725617685306	Precision-Recall Curve	cGAN (AUPRC=0.177)
KORA metabolomics	cGAN	0.047	0.420178799489144	Precision-Recall Curve	cGAN (AUPRC=0.177)
KORA metabolomics	cGAN	0.048	0.421580928481807	Precision-Recall Curve	cGAN (AUPRC=0.177)
KORA metabolomics	cGAN	0.049	0.422934648581998	Precision-Recall Curve	cGAN (AUPRC=0.177)
KORA metabolomics	cGAN	0.05	0.424242424242424	Precision-Recall Curve	cGAN (AUPRC=0.177)
KORA metabolomics	cGAN	0.051	0.425506555423123	Precision-Recall Curve	cGAN (AUPRC=0.177)
KORA metabolomics	cGAN	0.052	0.42672919109027	Precision-Recall Curve	cGAN (AUPRC=0.177)
KORA metabolomics	cGAN	0.053	0.427912341407151	Precision-Recall Curve	cGAN (AUPRC=0.177)
KORA metabolomics	cGAN	0.0535714285714286	0.428571428571429	Precision-Recall Curve	cGAN (AUPRC=0.177)
KORA metabolomics	cGAN	0.0535714285714286	0.375	Precision-Recall Curve	cGAN (AUPRC=0.177)
KORA metabolomics	cGAN	0.0535714285714286	0.333333333333333	Precision-Recall Curve	cGAN (AUPRC=0.177)
KORA metabolomics	cGAN	0.0535714285714286	0.3	Precision-Recall Curve	cGAN (AUPRC=0.177)
KORA metabolomics	cGAN	0.0535714285714286	0.272727272727273	Precision-Recall Curve	cGAN (AUPRC=0.177)
KORA metabolomics	cGAN	0.0535714285714286	0.25	Precision-Recall Curve	cGAN (AUPRC=0.177)
KORA metabolomics	cGAN	0.0535714285714286	0.230769230769231	Precision-Recall Curve	cGAN (AUPRC=0.177)
KORA metabolomics	cGAN	0.054	0.232186732186732	Precision-Recall Curve	cGAN (AUPRC=0.177)
KORA metabolomics	cGAN	0.055	0.235474006116208	Precision-Recall Curve	cGAN (AUPRC=0.177)
KORA metabolomics	cGAN	0.056	0.238733252131547	Precision-Recall Curve	cGAN (AUPRC=0.177)
KORA metabolomics	cGAN	0.057	0.241964827167981	Precision-Recall Curve	cGAN (AUPRC=0.177)
KORA metabolomics	cGAN	0.058	0.245169082125604	Precision-Recall Curve	cGAN (AUPRC=0.177)
KORA metabolomics	cGAN	0.059	0.248346361996392	Precision-Recall Curve	cGAN (AUPRC=0.177)
KORA metabolomics	cGAN	0.06	0.251497005988024	Precision-Recall Curve	cGAN (AUPRC=0.177)
KORA metabolomics	cGAN	0.061	0.254621347644603	Precision-Recall Curve	cGAN (AUPRC=0.177)
KORA metabolomics	cGAN	0.062	0.257719714964371	Precision-Recall Curve	cGAN (AUPRC=0.177)
KORA metabolomics	cGAN	0.063	0.260792430514488	Precision-Recall Curve	cGAN (AUPRC=0.177)
KORA metabolomics	cGAN	0.064	0.263839811542992	Precision-Recall Curve	cGAN (AUPRC=0.177)
KORA metabolomics	cGAN	0.065	0.266862170087977	Precision-Recall Curve	cGAN (AUPRC=0.177)
KORA metabolomics	cGAN	0.066	0.269859813084112	Precision-Recall Curve	cGAN (AUPRC=0.177)
KORA metabolomics	cGAN	0.067	0.27283304246655	Precision-Recall Curve	cGAN (AUPRC=0.177)
KORA metabolomics	cGAN	0.068	0.275782155272306	Precision-Recall Curve	cGAN (AUPRC=0.177)
KORA metabolomics	cGAN	0.069	0.278707443739181	Precision-Recall Curve	cGAN (AUPRC=0.177)
KORA metabolomics	cGAN	0.07	0.281609195402299	Precision-Recall Curve	cGAN (AUPRC=0.177)
KORA metabolomics	cGAN	0.071	0.284487693188323	Precision-Recall Curve	cGAN (AUPRC=0.177)
KORA metabolomics	cGAN	0.0714285714285714	0.285714285714286	Precision-Recall Curve	cGAN (AUPRC=0.177)
KORA metabolomics	cGAN	0.072	0.287343215507412	Precision-Recall Curve	cGAN (AUPRC=0.177)
KORA metabolomics	cGAN	0.073	0.290176036342987	Precision-Recall Curve	cGAN (AUPRC=0.177)
KORA metabolomics	cGAN	0.074	0.292986425339367	Precision-Recall Curve	cGAN (AUPRC=0.177)
KORA metabolomics	cGAN	0.075	0.295774647887324	Precision-Recall Curve	cGAN (AUPRC=0.177)
KORA metabolomics	cGAN	0.076	0.298540965207632	Precision-Recall Curve	cGAN (AUPRC=0.177)
KORA metabolomics	cGAN	0.077	0.301285634432644	Precision-Recall Curve	cGAN (AUPRC=0.177)
KORA metabolomics	cGAN	0.078	0.304008908685969	Precision-Recall Curve	cGAN (AUPRC=0.177)
KORA metabolomics	cGAN	0.079	0.306711037160288	Precision-Recall Curve	cGAN (AUPRC=0.177)
KORA metabolomics	cGAN	0.08	0.30939226519337	Precision-Recall Curve	cGAN (AUPRC=0.177)
KORA metabolomics	cGAN	0.081	0.312052834342323	Precision-Recall Curve	cGAN (AUPRC=0.177)
KORA metabolomics	cGAN	0.082	0.31469298245614	Precision-Recall Curve	cGAN (AUPRC=0.177)
KORA metabolomics	cGAN	0.083	0.317312943746587	Precision-Recall Curve	cGAN (AUPRC=0.177)
KORA metabolomics	cGAN	0.084	0.319912948857454	Precision-Recall Curve	cGAN (AUPRC=0.177)
KORA metabolomics	cGAN	0.085	0.322493224932249	Precision-Recall Curve	cGAN (AUPRC=0.177)
KORA metabolomics	cGAN	0.086	0.325053995680346	Precision-Recall Curve	cGAN (AUPRC=0.177)
KORA metabolomics	cGAN	0.087	0.327595481441635	Precision-Recall Curve	cGAN (AUPRC=0.177)
KORA metabolomics	cGAN	0.088	0.330117899249732	Precision-Recall Curve	cGAN (AUPRC=0.177)
KORA metabolomics	cGAN	0.089	0.332621462893753	Precision-Recall Curve	cGAN (AUPRC=0.177)
KORA metabolomics	cGAN	0.0892857142857143	0.333333333333333	Precision-Recall Curve	cGAN (AUPRC=0.177)
KORA metabolomics	cGAN	0.0892857142857143	0.3125	Precision-Recall Curve	cGAN (AUPRC=0.177)
KORA metabolomics	cGAN	0.09	0.314214463840399	Precision-Recall Curve	cGAN (AUPRC=0.177)
KORA metabolomics	cGAN	0.091	0.316600397614314	Precision-Recall Curve	cGAN (AUPRC=0.177)
KORA metabolomics	cGAN	0.092	0.318969787023279	Precision-Recall Curve	cGAN (AUPRC=0.177)
KORA metabolomics	cGAN	0.093	0.321322803553801	Precision-Recall Curve	cGAN (AUPRC=0.177)
KORA metabolomics	cGAN	0.094	0.323659616330546	Precision-Recall Curve	cGAN (AUPRC=0.177)
KORA metabolomics	cGAN	0.095	0.325980392156863	Precision-Recall Curve	cGAN (AUPRC=0.177)
KORA metabolomics	cGAN	0.096	0.32828529555447	Precision-Recall Curve	cGAN (AUPRC=0.177)
KORA metabolomics	cGAN	0.097	0.330574488802337	Precision-Recall Curve	cGAN (AUPRC=0.177)
KORA metabolomics	cGAN	0.098	0.33284813197477	Precision-Recall Curve	cGAN (AUPRC=0.177)
KORA metabolomics	cGAN	0.099	0.335106382978723	Precision-Recall Curve	cGAN (AUPRC=0.177)
KORA metabolomics	cGAN	0.1	0.337349397590361	Precision-Recall Curve	cGAN (AUPRC=0.177)
KORA metabolomics	cGAN	0.101	0.339577329490874	Precision-Recall Curve	cGAN (AUPRC=0.177)
KORA metabolomics	cGAN	0.102	0.34179033030158	Precision-Recall Curve	cGAN (AUPRC=0.177)
KORA metabolomics	cGAN	0.103	0.343988549618321	Precision-Recall Curve	cGAN (AUPRC=0.177)
KORA metabolomics	cGAN	0.104	0.346172135045174	Precision-Recall Curve	cGAN (AUPRC=0.177)
KORA metabolomics	cGAN	0.105	0.348341232227488	Precision-Recall Curve	cGAN (AUPRC=0.177)
KORA metabolomics	cGAN	0.106	0.35049598488427	Precision-Recall Curve	cGAN (AUPRC=0.177)
KORA metabolomics	cGAN	0.107	0.352636534839925	Precision-Recall Curve	cGAN (AUPRC=0.177)
KORA metabolomics	cGAN	0.107142857142857	0.352941176470588	Precision-Recall Curve	cGAN (AUPRC=0.177)
KORA metabolomics	cGAN	0.107142857142857	0.333333333333333	Precision-Recall Curve	cGAN (AUPRC=0.177)
KORA metabolomics	cGAN	0.108	0.335106382978723	Precision-Recall Curve	cGAN (AUPRC=0.177)
KORA metabolomics	cGAN	0.109	0.33716305788776	Precision-Recall Curve	cGAN (AUPRC=0.177)
KORA metabolomics	cGAN	0.11	0.33920704845815	Precision-Recall Curve	cGAN (AUPRC=0.177)
KORA metabolomics	cGAN	0.111	0.341238471673254	Precision-Recall Curve	cGAN (AUPRC=0.177)
KORA metabolomics	cGAN	0.112	0.343257443082312	Precision-Recall Curve	cGAN (AUPRC=0.177)
KORA metabolomics	cGAN	0.113	0.345264076822348	Precision-Recall Curve	cGAN (AUPRC=0.177)
KORA metabolomics	cGAN	0.114	0.347258485639687	Precision-Recall Curve	cGAN (AUPRC=0.177)
KORA metabolomics	cGAN	0.115	0.349240780911063	Precision-Recall Curve	cGAN (AUPRC=0.177)
KORA metabolomics	cGAN	0.116	0.35121107266436	Precision-Recall Curve	cGAN (AUPRC=0.177)
KORA metabolomics	cGAN	0.117	0.353169469598965	Precision-Recall Curve	cGAN (AUPRC=0.177)
KORA metabolomics	cGAN	0.118	0.355116079105761	Precision-Recall Curve	cGAN (AUPRC=0.177)
KORA metabolomics	cGAN	0.119	0.357051007286755	Precision-Recall Curve	cGAN (AUPRC=0.177)
KORA metabolomics	cGAN	0.12	0.358974358974359	Precision-Recall Curve	cGAN (AUPRC=0.177)
KORA metabolomics	cGAN	0.121	0.36088623775032	Precision-Recall Curve	cGAN (AUPRC=0.177)
KORA metabolomics	cGAN	0.122	0.362786745964316	Precision-Recall Curve	cGAN (AUPRC=0.177)
KORA metabolomics	cGAN	0.123	0.364675984752224	Precision-Recall Curve	cGAN (AUPRC=0.177)
KORA metabolomics	cGAN	0.124	0.366554054054054	Precision-Recall Curve	cGAN (AUPRC=0.177)
KORA metabolomics	cGAN	0.125	0.368421052631579	Precision-Recall Curve	cGAN (AUPRC=0.177)
KORA metabolomics	cGAN	0.125	0.35	Precision-Recall Curve	cGAN (AUPRC=0.177)
KORA metabolomics	cGAN	0.125	0.333333333333333	Precision-Recall Curve	cGAN (AUPRC=0.177)
KORA metabolomics	cGAN	0.125	0.318181818181818	Precision-Recall Curve	cGAN (AUPRC=0.177)
KORA metabolomics	cGAN	0.125	0.304347826086957	Precision-Recall Curve	cGAN (AUPRC=0.177)
KORA metabolomics	cGAN	0.125	0.291666666666667	Precision-Recall Curve	cGAN (AUPRC=0.177)
KORA metabolomics	cGAN	0.125	0.28	Precision-Recall Curve	cGAN (AUPRC=0.177)
KORA metabolomics	cGAN	0.125	0.269230769230769	Precision-Recall Curve	cGAN (AUPRC=0.177)
KORA metabolomics	cGAN	0.125	0.259259259259259	Precision-Recall Curve	cGAN (AUPRC=0.177)
KORA metabolomics	cGAN	0.125	0.25	Precision-Recall Curve	cGAN (AUPRC=0.177)
KORA metabolomics	cGAN	0.125	0.241379310344828	Precision-Recall Curve	cGAN (AUPRC=0.177)
KORA metabolomics	cGAN	0.125	0.233333333333333	Precision-Recall Curve	cGAN (AUPRC=0.177)
KORA metabolomics	cGAN	0.125	0.225806451612903	Precision-Recall Curve	cGAN (AUPRC=0.177)
KORA metabolomics	cGAN	0.125	0.21875	Precision-Recall Curve	cGAN (AUPRC=0.177)
KORA metabolomics	cGAN	0.125	0.212121212121212	Precision-Recall Curve	cGAN (AUPRC=0.177)
KORA metabolomics	cGAN	0.125	0.205882352941176	Precision-Recall Curve	cGAN (AUPRC=0.177)
KORA metabolomics	cGAN	0.126	0.207188160676533	Precision-Recall Curve	cGAN (AUPRC=0.177)
KORA metabolomics	cGAN	0.127	0.208489681050657	Precision-Recall Curve	cGAN (AUPRC=0.177)
KORA metabolomics	cGAN	0.128	0.209786935143994	Precision-Recall Curve	cGAN (AUPRC=0.177)
KORA metabolomics	cGAN	0.129	0.211079943899018	Precision-Recall Curve	cGAN (AUPRC=0.177)
KORA metabolomics	cGAN	0.13	0.212368728121354	Precision-Recall Curve	cGAN (AUPRC=0.177)
KORA metabolomics	cGAN	0.131	0.213653308480895	Precision-Recall Curve	cGAN (AUPRC=0.177)
KORA metabolomics	cGAN	0.132	0.21493370551291	Precision-Recall Curve	cGAN (AUPRC=0.177)
KORA metabolomics	cGAN	0.133	0.216209939619136	Precision-Recall Curve	cGAN (AUPRC=0.177)
KORA metabolomics	cGAN	0.134	0.217482031068862	Precision-Recall Curve	cGAN (AUPRC=0.177)
KORA metabolomics	cGAN	0.135	0.21875	Precision-Recall Curve	cGAN (AUPRC=0.177)
KORA metabolomics	cGAN	0.136	0.220013866420153	Precision-Recall Curve	cGAN (AUPRC=0.177)
KORA metabolomics	cGAN	0.137	0.22127365020766	Precision-Recall Curve	cGAN (AUPRC=0.177)
KORA metabolomics	cGAN	0.138	0.222529371112647	Precision-Recall Curve	cGAN (AUPRC=0.177)
KORA metabolomics	cGAN	0.139	0.22378104875805	Precision-Recall Curve	cGAN (AUPRC=0.177)
KORA metabolomics	cGAN	0.14	0.225028702640643	Precision-Recall Curve	cGAN (AUPRC=0.177)
KORA metabolomics	cGAN	0.141	0.22627235213205	Precision-Recall Curve	cGAN (AUPRC=0.177)
KORA metabolomics	cGAN	0.142	0.227512016479744	Precision-Recall Curve	cGAN (AUPRC=0.177)
KORA metabolomics	cGAN	0.142857142857143	0.228571428571429	Precision-Recall Curve	cGAN (AUPRC=0.177)
KORA metabolomics	cGAN	0.143	0.228747714808044	Precision-Recall Curve	cGAN (AUPRC=0.177)
KORA metabolomics	cGAN	0.144	0.229979466119097	Precision-Recall Curve	cGAN (AUPRC=0.177)
KORA metabolomics	cGAN	0.145	0.23120728929385	Precision-Recall Curve	cGAN (AUPRC=0.177)
KORA metabolomics	cGAN	0.146	0.232431203093018	Precision-Recall Curve	cGAN (AUPRC=0.177)
KORA metabolomics	cGAN	0.147	0.233651226158038	Precision-Recall Curve	cGAN (AUPRC=0.177)
KORA metabolomics	cGAN	0.148	0.234867377012015	Precision-Recall Curve	cGAN (AUPRC=0.177)
KORA metabolomics	cGAN	0.149	0.236079674060661	Precision-Recall Curve	cGAN (AUPRC=0.177)
KORA metabolomics	cGAN	0.15	0.23728813559322	Precision-Recall Curve	cGAN (AUPRC=0.177)
KORA metabolomics	cGAN	0.151	0.238492779783394	Precision-Recall Curve	cGAN (AUPRC=0.177)
KORA metabolomics	cGAN	0.152	0.239693624690246	Precision-Recall Curve	cGAN (AUPRC=0.177)
KORA metabolomics	cGAN	0.153	0.240890688259109	Precision-Recall Curve	cGAN (AUPRC=0.177)
KORA metabolomics	cGAN	0.154	0.242083988322479	Precision-Recall Curve	cGAN (AUPRC=0.177)
KORA metabolomics	cGAN	0.155	0.243273542600897	Precision-Recall Curve	cGAN (AUPRC=0.177)
KORA metabolomics	cGAN	0.156	0.244459368703828	Precision-Recall Curve	cGAN (AUPRC=0.177)
KORA metabolomics	cGAN	0.157	0.245641484130532	Precision-Recall Curve	cGAN (AUPRC=0.177)
KORA metabolomics	cGAN	0.158	0.246819906270922	Precision-Recall Curve	cGAN (AUPRC=0.177)
KORA metabolomics	cGAN	0.159	0.247994652406417	Precision-Recall Curve	cGAN (AUPRC=0.177)
KORA metabolomics	cGAN	0.16	0.24916573971079	Precision-Recall Curve	cGAN (AUPRC=0.177)
KORA metabolomics	cGAN	0.160714285714286	0.25	Precision-Recall Curve	cGAN (AUPRC=0.177)
KORA metabolomics	cGAN	0.160714285714286	0.243243243243243	Precision-Recall Curve	cGAN (AUPRC=0.177)
KORA metabolomics	cGAN	0.160714285714286	0.236842105263158	Precision-Recall Curve	cGAN (AUPRC=0.177)
KORA metabolomics	cGAN	0.160714285714286	0.230769230769231	Precision-Recall Curve	cGAN (AUPRC=0.177)
KORA metabolomics	cGAN	0.160714285714286	0.225	Precision-Recall Curve	cGAN (AUPRC=0.177)
KORA metabolomics	cGAN	0.161	0.224860335195531	Precision-Recall Curve	cGAN (AUPRC=0.177)
KORA metabolomics	cGAN	0.162	0.224376731301939	Precision-Recall Curve	cGAN (AUPRC=0.177)
KORA metabolomics	cGAN	0.163	0.223901098901099	Precision-Recall Curve	cGAN (AUPRC=0.177)
KORA metabolomics	cGAN	0.163690476190476	0.223577235772358	Precision-Recall Curve	cGAN (AUPRC=0.177)
KORA metabolomics	cGAN	0.164	0.223433242506812	Precision-Recall Curve	cGAN (AUPRC=0.177)
KORA metabolomics	cGAN	0.165	0.222972972972973	Precision-Recall Curve	cGAN (AUPRC=0.177)
KORA metabolomics	cGAN	0.166	0.222520107238606	Precision-Recall Curve	cGAN (AUPRC=0.177)
KORA metabolomics	cGAN	0.166666666666667	0.222222222222222	Precision-Recall Curve	cGAN (AUPRC=0.177)
KORA metabolomics	cGAN	0.167	0.222074468085106	Precision-Recall Curve	cGAN (AUPRC=0.177)
KORA metabolomics	cGAN	0.168	0.221635883905013	Precision-Recall Curve	cGAN (AUPRC=0.177)
KORA metabolomics	cGAN	0.169	0.221204188481675	Precision-Recall Curve	cGAN (AUPRC=0.177)
KORA metabolomics	cGAN	0.169642857142857	0.220930232558139	Precision-Recall Curve	cGAN (AUPRC=0.177)
KORA metabolomics	cGAN	0.17	0.220779220779221	Precision-Recall Curve	cGAN (AUPRC=0.177)
KORA metabolomics	cGAN	0.171	0.220360824742268	Precision-Recall Curve	cGAN (AUPRC=0.177)
KORA metabolomics	cGAN	0.172	0.219948849104859	Precision-Recall Curve	cGAN (AUPRC=0.177)
KORA metabolomics	cGAN	0.172619047619048	0.21969696969697	Precision-Recall Curve	cGAN (AUPRC=0.177)
KORA metabolomics	cGAN	0.173	0.219543147208122	Precision-Recall Curve	cGAN (AUPRC=0.177)
KORA metabolomics	cGAN	0.174	0.219143576826196	Precision-Recall Curve	cGAN (AUPRC=0.177)
KORA metabolomics	cGAN	0.175	0.21875	Precision-Recall Curve	cGAN (AUPRC=0.177)
KORA metabolomics	cGAN	0.175595238095238	0.218518518518518	Precision-Recall Curve	cGAN (AUPRC=0.177)
KORA metabolomics	cGAN	0.176	0.218362282878412	Precision-Recall Curve	cGAN (AUPRC=0.177)
KORA metabolomics	cGAN	0.177	0.217980295566502	Precision-Recall Curve	cGAN (AUPRC=0.177)
KORA metabolomics	cGAN	0.178	0.21760391198044	Precision-Recall Curve	cGAN (AUPRC=0.177)
KORA metabolomics	cGAN	0.178571428571429	0.217391304347826	Precision-Recall Curve	cGAN (AUPRC=0.177)
KORA metabolomics	cGAN	0.178571428571429	0.212765957446809	Precision-Recall Curve	cGAN (AUPRC=0.177)
KORA metabolomics	cGAN	0.178571428571429	0.208333333333333	Precision-Recall Curve	cGAN (AUPRC=0.177)
KORA metabolomics	cGAN	0.178571428571429	0.204081632653061	Precision-Recall Curve	cGAN (AUPRC=0.177)
KORA metabolomics	cGAN	0.178571428571429	0.2	Precision-Recall Curve	cGAN (AUPRC=0.177)
KORA metabolomics	cGAN	0.178571428571429	0.196078431372549	Precision-Recall Curve	cGAN (AUPRC=0.177)
KORA metabolomics	cGAN	0.178571428571429	0.192307692307692	Precision-Recall Curve	cGAN (AUPRC=0.177)
KORA metabolomics	cGAN	0.179	0.192502688585036	Precision-Recall Curve	cGAN (AUPRC=0.177)
KORA metabolomics	cGAN	0.18	0.192955589586524	Precision-Recall Curve	cGAN (AUPRC=0.177)
KORA metabolomics	cGAN	0.181	0.193405586933293	Precision-Recall Curve	cGAN (AUPRC=0.177)
KORA metabolomics	cGAN	0.182	0.193852708460134	Precision-Recall Curve	cGAN (AUPRC=0.177)
KORA metabolomics	cGAN	0.183	0.194296981647202	Precision-Recall Curve	cGAN (AUPRC=0.177)
KORA metabolomics	cGAN	0.184	0.194738433625643	Precision-Recall Curve	cGAN (AUPRC=0.177)
KORA metabolomics	cGAN	0.18452380952381	0.19496855345912	Precision-Recall Curve	cGAN (AUPRC=0.177)
KORA metabolomics	cGAN	0.185	0.19517709118312	Precision-Recall Curve	cGAN (AUPRC=0.177)
KORA metabolomics	cGAN	0.186	0.195612980769231	Precision-Recall Curve	cGAN (AUPRC=0.177)
KORA metabolomics	cGAN	0.187	0.196046128500824	Precision-Recall Curve	cGAN (AUPRC=0.177)
KORA metabolomics	cGAN	0.188	0.196476560167214	Precision-Recall Curve	cGAN (AUPRC=0.177)
KORA metabolomics	cGAN	0.189	0.196904301235303	Precision-Recall Curve	cGAN (AUPRC=0.177)
KORA metabolomics	cGAN	0.19	0.197329376854599	Precision-Recall Curve	cGAN (AUPRC=0.177)
KORA metabolomics	cGAN	0.19047619047619	0.197530864197531	Precision-Recall Curve	cGAN (AUPRC=0.177)
KORA metabolomics	cGAN	0.191	0.197751811862151	Precision-Recall Curve	cGAN (AUPRC=0.177)
KORA metabolomics	cGAN	0.192	0.198171630787378	Precision-Recall Curve	cGAN (AUPRC=0.177)
KORA metabolomics	cGAN	0.193	0.198588857856828	Precision-Recall Curve	cGAN (AUPRC=0.177)
KORA metabolomics	cGAN	0.194	0.199003516998828	Precision-Recall Curve	cGAN (AUPRC=0.177)
KORA metabolomics	cGAN	0.195	0.199415631848064	Precision-Recall Curve	cGAN (AUPRC=0.177)
KORA metabolomics	cGAN	0.196	0.199825225750073	Precision-Recall Curve	cGAN (AUPRC=0.177)
KORA metabolomics	cGAN	0.196428571428571	0.2	Precision-Recall Curve	cGAN (AUPRC=0.177)
KORA metabolomics	cGAN	0.196428571428571	0.196428571428571	Precision-Recall Curve	cGAN (AUPRC=0.177)
KORA metabolomics	cGAN	0.197	0.196775114155251	Precision-Recall Curve	cGAN (AUPRC=0.177)
KORA metabolomics	cGAN	0.198	0.197379663913415	Precision-Recall Curve	cGAN (AUPRC=0.177)
KORA metabolomics	cGAN	0.199	0.197981807845367	Precision-Recall Curve	cGAN (AUPRC=0.177)
KORA metabolomics	cGAN	0.2	0.198581560283688	Precision-Recall Curve	cGAN (AUPRC=0.177)
KORA metabolomics	cGAN	0.201	0.199178935447339	Precision-Recall Curve	cGAN (AUPRC=0.177)
KORA metabolomics	cGAN	0.202	0.19977394744278	Precision-Recall Curve	cGAN (AUPRC=0.177)
KORA metabolomics	cGAN	0.203	0.200366610265087	Precision-Recall Curve	cGAN (AUPRC=0.177)
KORA metabolomics	cGAN	0.204	0.200956937799043	Precision-Recall Curve	cGAN (AUPRC=0.177)
KORA metabolomics	cGAN	0.205	0.201544943820225	Precision-Recall Curve	cGAN (AUPRC=0.177)
KORA metabolomics	cGAN	0.205357142857143	0.201754385964912	Precision-Recall Curve	cGAN (AUPRC=0.177)
KORA metabolomics	cGAN	0.206	0.202130641996075	Precision-Recall Curve	cGAN (AUPRC=0.177)
KORA metabolomics	cGAN	0.207	0.202714045886961	Precision-Recall Curve	cGAN (AUPRC=0.177)
KORA metabolomics	cGAN	0.208	0.203295168947221	Precision-Recall Curve	cGAN (AUPRC=0.177)
KORA metabolomics	cGAN	0.209	0.203874024526198	Precision-Recall Curve	cGAN (AUPRC=0.177)
KORA metabolomics	cGAN	0.21	0.204450625869263	Precision-Recall Curve	cGAN (AUPRC=0.177)
KORA metabolomics	cGAN	0.211	0.205024986118823	Precision-Recall Curve	cGAN (AUPRC=0.177)
KORA metabolomics	cGAN	0.212	0.205597118315323	Precision-Recall Curve	cGAN (AUPRC=0.177)
KORA metabolomics	cGAN	0.213	0.20616703539823	Precision-Recall Curve	cGAN (AUPRC=0.177)
KORA metabolomics	cGAN	0.214	0.206734750207011	Precision-Recall Curve	cGAN (AUPRC=0.177)
KORA metabolomics	cGAN	0.214285714285714	0.206896551724138	Precision-Recall Curve	cGAN (AUPRC=0.177)
KORA metabolomics	cGAN	0.214285714285714	0.203389830508475	Precision-Recall Curve	cGAN (AUPRC=0.177)
KORA metabolomics	cGAN	0.214285714285714	0.2	Precision-Recall Curve	cGAN (AUPRC=0.177)
KORA metabolomics	cGAN	0.215	0.200266134397871	Precision-Recall Curve	cGAN (AUPRC=0.177)
KORA metabolomics	cGAN	0.216	0.200636942675159	Precision-Recall Curve	cGAN (AUPRC=0.177)
KORA metabolomics	cGAN	0.217	0.20100569008866	Precision-Recall Curve	cGAN (AUPRC=0.177)
KORA metabolomics	cGAN	0.218	0.201372393771444	Precision-Recall Curve	cGAN (AUPRC=0.177)
KORA metabolomics	cGAN	0.219	0.201737070667193	Precision-Recall Curve	cGAN (AUPRC=0.177)
KORA metabolomics	cGAN	0.22	0.202099737532808	Precision-Recall Curve	cGAN (AUPRC=0.177)
KORA metabolomics	cGAN	0.220238095238095	0.202185792349727	Precision-Recall Curve	cGAN (AUPRC=0.177)
KORA metabolomics	cGAN	0.221	0.202460410940976	Precision-Recall Curve	cGAN (AUPRC=0.177)
KORA metabolomics	cGAN	0.222	0.202819107282694	Precision-Recall Curve	cGAN (AUPRC=0.177)
KORA metabolomics	cGAN	0.223	0.203175842769751	Precision-Recall Curve	cGAN (AUPRC=0.177)
KORA metabolomics	cGAN	0.224	0.203530633437176	Precision-Recall Curve	cGAN (AUPRC=0.177)
KORA metabolomics	cGAN	0.225	0.203883495145631	Precision-Recall Curve	cGAN (AUPRC=0.177)
KORA metabolomics	cGAN	0.226	0.204234443583785	Precision-Recall Curve	cGAN (AUPRC=0.177)
KORA metabolomics	cGAN	0.226190476190476	0.204301075268817	Precision-Recall Curve	cGAN (AUPRC=0.177)
KORA metabolomics	cGAN	0.227	0.204583494270632	Precision-Recall Curve	cGAN (AUPRC=0.177)
KORA metabolomics	cGAN	0.228	0.204930662557781	Precision-Recall Curve	cGAN (AUPRC=0.177)
KORA metabolomics	cGAN	0.229	0.205275963631707	Precision-Recall Curve	cGAN (AUPRC=0.177)
KORA metabolomics	cGAN	0.23	0.205619412515964	Precision-Recall Curve	cGAN (AUPRC=0.177)
KORA metabolomics	cGAN	0.231	0.205961024073366	Precision-Recall Curve	cGAN (AUPRC=0.177)
KORA metabolomics	cGAN	0.232	0.20630081300813	Precision-Recall Curve	cGAN (AUPRC=0.177)
KORA metabolomics	cGAN	0.232142857142857	0.206349206349206	Precision-Recall Curve	cGAN (AUPRC=0.177)
KORA metabolomics	cGAN	0.232142857142857	0.203125	Precision-Recall Curve	cGAN (AUPRC=0.177)
KORA metabolomics	cGAN	0.233	0.203417311050137	Precision-Recall Curve	cGAN (AUPRC=0.177)
KORA metabolomics	cGAN	0.234	0.203756686154994	Precision-Recall Curve	cGAN (AUPRC=0.177)
KORA metabolomics	cGAN	0.235	0.20409429280397	Precision-Recall Curve	cGAN (AUPRC=0.177)
KORA metabolomics	cGAN	0.236	0.204430144784061	Precision-Recall Curve	cGAN (AUPRC=0.177)
KORA metabolomics	cGAN	0.237	0.204764255739324	Precision-Recall Curve	cGAN (AUPRC=0.177)
KORA metabolomics	cGAN	0.238	0.205096639172719	Precision-Recall Curve	cGAN (AUPRC=0.177)
KORA metabolomics	cGAN	0.238095238095238	0.205128205128205	Precision-Recall Curve	cGAN (AUPRC=0.177)
KORA metabolomics	cGAN	0.239	0.205427308447937	Precision-Recall Curve	cGAN (AUPRC=0.177)
KORA metabolomics	cGAN	0.24	0.205756276791182	Precision-Recall Curve	cGAN (AUPRC=0.177)
KORA metabolomics	cGAN	0.241	0.206083557292939	Precision-Recall Curve	cGAN (AUPRC=0.177)
KORA metabolomics	cGAN	0.242	0.206409162909711	Precision-Recall Curve	cGAN (AUPRC=0.177)
KORA metabolomics	cGAN	0.243	0.206733106465727	Precision-Recall Curve	cGAN (AUPRC=0.177)
KORA metabolomics	cGAN	0.244	0.207055400654625	Precision-Recall Curve	cGAN (AUPRC=0.177)
KORA metabolomics	cGAN	0.244047619047619	0.207070707070707	Precision-Recall Curve	cGAN (AUPRC=0.177)
KORA metabolomics	cGAN	0.245	0.207376058041112	Precision-Recall Curve	cGAN (AUPRC=0.177)
KORA metabolomics	cGAN	0.246	0.207695091062598	Precision-Recall Curve	cGAN (AUPRC=0.177)
KORA metabolomics	cGAN	0.247	0.208012512030799	Precision-Recall Curve	cGAN (AUPRC=0.177)
KORA metabolomics	cGAN	0.248	0.208328333133325	Precision-Recall Curve	cGAN (AUPRC=0.177)
KORA metabolomics	cGAN	0.249	0.208642566435241	Precision-Recall Curve	cGAN (AUPRC=0.177)
KORA metabolomics	cGAN	0.25	0.208955223880597	Precision-Recall Curve	cGAN (AUPRC=0.177)
KORA metabolomics	cGAN	0.25	0.205882352941176	Precision-Recall Curve	cGAN (AUPRC=0.177)
KORA metabolomics	cGAN	0.25	0.202898550724638	Precision-Recall Curve	cGAN (AUPRC=0.177)
KORA metabolomics	cGAN	0.25	0.2	Precision-Recall Curve	cGAN (AUPRC=0.177)
KORA metabolomics	cGAN	0.25	0.197183098591549	Precision-Recall Curve	cGAN (AUPRC=0.177)
KORA metabolomics	cGAN	0.251	0.197660029249634	Precision-Recall Curve	cGAN (AUPRC=0.177)
KORA metabolomics	cGAN	0.252	0.198135459957318	Precision-Recall Curve	cGAN (AUPRC=0.177)
KORA metabolomics	cGAN	0.253	0.198609397779522	Precision-Recall Curve	cGAN (AUPRC=0.177)
KORA metabolomics	cGAN	0.254	0.199081849736872	Precision-Recall Curve	cGAN (AUPRC=0.177)
KORA metabolomics	cGAN	0.255	0.199552822806037	Precision-Recall Curve	cGAN (AUPRC=0.177)
KORA metabolomics	cGAN	0.256	0.20002232392008	Precision-Recall Curve	cGAN (AUPRC=0.177)
KORA metabolomics	cGAN	0.257	0.200490359968795	Precision-Recall Curve	cGAN (AUPRC=0.177)
KORA metabolomics	cGAN	0.258	0.200956937799043	Precision-Recall Curve	cGAN (AUPRC=0.177)
KORA metabolomics	cGAN	0.258928571428571	0.201388888888889	Precision-Recall Curve	cGAN (AUPRC=0.177)
KORA metabolomics	cGAN	0.259	0.201422064215087	Precision-Recall Curve	cGAN (AUPRC=0.177)
KORA metabolomics	cGAN	0.26	0.201885745978924	Precision-Recall Curve	cGAN (AUPRC=0.177)
KORA metabolomics	cGAN	0.261	0.20234798981061	Precision-Recall Curve	cGAN (AUPRC=0.177)
KORA metabolomics	cGAN	0.262	0.202808802388588	Precision-Recall Curve	cGAN (AUPRC=0.177)
KORA metabolomics	cGAN	0.263	0.203268190350006	Precision-Recall Curve	cGAN (AUPRC=0.177)
KORA metabolomics	cGAN	0.264	0.203726160291037	Precision-Recall Curve	cGAN (AUPRC=0.177)
KORA metabolomics	cGAN	0.265	0.204182718767199	Precision-Recall Curve	cGAN (AUPRC=0.177)
KORA metabolomics	cGAN	0.266	0.204637872293659	Precision-Recall Curve	cGAN (AUPRC=0.177)
KORA metabolomics	cGAN	0.267	0.20509162734555	Precision-Recall Curve	cGAN (AUPRC=0.177)
KORA metabolomics	cGAN	0.267857142857143	0.205479452054795	Precision-Recall Curve	cGAN (AUPRC=0.177)
KORA metabolomics	cGAN	0.267857142857143	0.202702702702703	Precision-Recall Curve	cGAN (AUPRC=0.177)
KORA metabolomics	cGAN	0.267857142857143	0.2	Precision-Recall Curve	cGAN (AUPRC=0.177)
KORA metabolomics	cGAN	0.267857142857143	0.197368421052632	Precision-Recall Curve	cGAN (AUPRC=0.177)
KORA metabolomics	cGAN	0.267857142857143	0.194805194805195	Precision-Recall Curve	cGAN (AUPRC=0.177)
KORA metabolomics	cGAN	0.267857142857143	0.192307692307692	Precision-Recall Curve	cGAN (AUPRC=0.177)
KORA metabolomics	cGAN	0.267857142857143	0.189873417721519	Precision-Recall Curve	cGAN (AUPRC=0.177)
KORA metabolomics	cGAN	0.267857142857143	0.1875	Precision-Recall Curve	cGAN (AUPRC=0.177)
KORA metabolomics	cGAN	0.267857142857143	0.185185185185185	Precision-Recall Curve	cGAN (AUPRC=0.177)
KORA metabolomics	cGAN	0.267857142857143	0.182926829268293	Precision-Recall Curve	cGAN (AUPRC=0.177)
KORA metabolomics	cGAN	0.267857142857143	0.180722891566265	Precision-Recall Curve	cGAN (AUPRC=0.177)
KORA metabolomics	cGAN	0.267857142857143	0.178571428571429	Precision-Recall Curve	cGAN (AUPRC=0.177)
KORA metabolomics	cGAN	0.267857142857143	0.176470588235294	Precision-Recall Curve	cGAN (AUPRC=0.177)
KORA metabolomics	cGAN	0.267857142857143	0.174418604651163	Precision-Recall Curve	cGAN (AUPRC=0.177)
KORA metabolomics	cGAN	0.267857142857143	0.172413793103448	Precision-Recall Curve	cGAN (AUPRC=0.177)
KORA metabolomics	cGAN	0.267857142857143	0.170454545454545	Precision-Recall Curve	cGAN (AUPRC=0.177)
KORA metabolomics	cGAN	0.267857142857143	0.168539325842697	Precision-Recall Curve	cGAN (AUPRC=0.177)
KORA metabolomics	cGAN	0.267857142857143	0.166666666666667	Precision-Recall Curve	cGAN (AUPRC=0.177)
KORA metabolomics	cGAN	0.267857142857143	0.164835164835165	Precision-Recall Curve	cGAN (AUPRC=0.177)
KORA metabolomics	cGAN	0.267857142857143	0.16304347826087	Precision-Recall Curve	cGAN (AUPRC=0.177)
KORA metabolomics	cGAN	0.267857142857143	0.161290322580645	Precision-Recall Curve	cGAN (AUPRC=0.177)
KORA metabolomics	cGAN	0.267857142857143	0.159574468085106	Precision-Recall Curve	cGAN (AUPRC=0.177)
KORA metabolomics	cGAN	0.267857142857143	0.157894736842105	Precision-Recall Curve	cGAN (AUPRC=0.177)
KORA metabolomics	cGAN	0.267857142857143	0.15625	Precision-Recall Curve	cGAN (AUPRC=0.177)
KORA metabolomics	cGAN	0.267857142857143	0.154639175257732	Precision-Recall Curve	cGAN (AUPRC=0.177)
KORA metabolomics	cGAN	0.267857142857143	0.153061224489796	Precision-Recall Curve	cGAN (AUPRC=0.177)
KORA metabolomics	cGAN	0.267857142857143	0.151515151515152	Precision-Recall Curve	cGAN (AUPRC=0.177)
KORA metabolomics	cGAN	0.268	0.151534733441034	Precision-Recall Curve	cGAN (AUPRC=0.177)
KORA metabolomics	cGAN	0.269	0.151671365283931	Precision-Recall Curve	cGAN (AUPRC=0.177)
KORA metabolomics	cGAN	0.27	0.151807228915663	Precision-Recall Curve	cGAN (AUPRC=0.177)
KORA metabolomics	cGAN	0.271	0.151942330796956	Precision-Recall Curve	cGAN (AUPRC=0.177)
KORA metabolomics	cGAN	0.271428571428571	0.152	Precision-Recall Curve	cGAN (AUPRC=0.177)
KORA metabolomics	cGAN	0.272	0.152076677316294	Precision-Recall Curve	cGAN (AUPRC=0.177)
KORA metabolomics	cGAN	0.273	0.15221027479092	Precision-Recall Curve	cGAN (AUPRC=0.177)
KORA metabolomics	cGAN	0.274	0.152343129467832	Precision-Recall Curve	cGAN (AUPRC=0.177)
KORA metabolomics	cGAN	0.275	0.152475247524752	Precision-Recall Curve	cGAN (AUPRC=0.177)
KORA metabolomics	cGAN	0.275	0.152475247524752	Precision-Recall Curve	cGAN (AUPRC=0.177)
KORA metabolomics	cGAN	0.276	0.15260663507109	Precision-Recall Curve	cGAN (AUPRC=0.177)
KORA metabolomics	cGAN	0.277	0.152737298148878	Precision-Recall Curve	cGAN (AUPRC=0.177)
KORA metabolomics	cGAN	0.278	0.1528672427337	Precision-Recall Curve	cGAN (AUPRC=0.177)
KORA metabolomics	cGAN	0.278571428571429	0.152941176470588	Precision-Recall Curve	cGAN (AUPRC=0.177)
KORA metabolomics	cGAN	0.279	0.152996474735605	Precision-Recall Curve	cGAN (AUPRC=0.177)
KORA metabolomics	cGAN	0.28	0.153125	Precision-Recall Curve	cGAN (AUPRC=0.177)
KORA metabolomics	cGAN	0.281	0.153252824308531	Precision-Recall Curve	cGAN (AUPRC=0.177)
KORA metabolomics	cGAN	0.282	0.153379953379953	Precision-Recall Curve	cGAN (AUPRC=0.177)
KORA metabolomics	cGAN	0.282142857142857	0.153398058252427	Precision-Recall Curve	cGAN (AUPRC=0.177)
KORA metabolomics	cGAN	0.283	0.15350639287098	Precision-Recall Curve	cGAN (AUPRC=0.177)
KORA metabolomics	cGAN	0.284	0.153632148377125	Precision-Recall Curve	cGAN (AUPRC=0.177)
KORA metabolomics	cGAN	0.285	0.153757225433526	Precision-Recall Curve	cGAN (AUPRC=0.177)
KORA metabolomics	cGAN	0.285714285714286	0.153846153846154	Precision-Recall Curve	cGAN (AUPRC=0.177)
KORA metabolomics	cGAN	0.285714285714286	0.152380952380952	Precision-Recall Curve	cGAN (AUPRC=0.177)
KORA metabolomics	cGAN	0.286	0.152440417269474	Precision-Recall Curve	cGAN (AUPRC=0.177)
KORA metabolomics	cGAN	0.287	0.152647975077882	Precision-Recall Curve	cGAN (AUPRC=0.177)
KORA metabolomics	cGAN	0.288	0.152854651603609	Precision-Recall Curve	cGAN (AUPRC=0.177)
KORA metabolomics	cGAN	0.289	0.153060452447605	Precision-Recall Curve	cGAN (AUPRC=0.177)
KORA metabolomics	cGAN	0.29	0.153265383163458	Precision-Recall Curve	cGAN (AUPRC=0.177)
KORA metabolomics	cGAN	0.290178571428571	0.153301886792453	Precision-Recall Curve	cGAN (AUPRC=0.177)
KORA metabolomics	cGAN	0.291	0.153469449257892	Precision-Recall Curve	cGAN (AUPRC=0.177)
KORA metabolomics	cGAN	0.292	0.153672656191264	Precision-Recall Curve	cGAN (AUPRC=0.177)
KORA metabolomics	cGAN	0.293	0.153875009378048	Precision-Recall Curve	cGAN (AUPRC=0.177)
KORA metabolomics	cGAN	0.294	0.154076514187318	Precision-Recall Curve	cGAN (AUPRC=0.177)
KORA metabolomics	cGAN	0.294642857142857	0.154205607476636	Precision-Recall Curve	cGAN (AUPRC=0.177)
KORA metabolomics	cGAN	0.295	0.15427717594322	Precision-Recall Curve	cGAN (AUPRC=0.177)
KORA metabolomics	cGAN	0.296	0.154476999925445	Precision-Recall Curve	cGAN (AUPRC=0.177)
KORA metabolomics	cGAN	0.297	0.15467599136969	Precision-Recall Curve	cGAN (AUPRC=0.177)
KORA metabolomics	cGAN	0.298	0.154874155468112	Precision-Recall Curve	cGAN (AUPRC=0.177)
KORA metabolomics	cGAN	0.299	0.155071497369786	Precision-Recall Curve	cGAN (AUPRC=0.177)
KORA metabolomics	cGAN	0.299107142857143	0.155092592592593	Precision-Recall Curve	cGAN (AUPRC=0.177)
KORA metabolomics	cGAN	0.3	0.155268022181146	Precision-Recall Curve	cGAN (AUPRC=0.177)
KORA metabolomics	cGAN	0.301	0.155463734966428	Precision-Recall Curve	cGAN (AUPRC=0.177)
KORA metabolomics	cGAN	0.302	0.155658640748104	Precision-Recall Curve	cGAN (AUPRC=0.177)
KORA metabolomics	cGAN	0.303	0.155852744507311	Precision-Recall Curve	cGAN (AUPRC=0.177)
KORA metabolomics	cGAN	0.303571428571429	0.155963302752294	Precision-Recall Curve	cGAN (AUPRC=0.177)
KORA metabolomics	cGAN	0.303571428571429	0.154545454545455	Precision-Recall Curve	cGAN (AUPRC=0.177)
KORA metabolomics	cGAN	0.303571428571429	0.153153153153153	Precision-Recall Curve	cGAN (AUPRC=0.177)
KORA metabolomics	cGAN	0.303571428571429	0.151785714285714	Precision-Recall Curve	cGAN (AUPRC=0.177)
KORA metabolomics	cGAN	0.303571428571429	0.150442477876106	Precision-Recall Curve	cGAN (AUPRC=0.177)
KORA metabolomics	cGAN	0.303571428571429	0.149122807017544	Precision-Recall Curve	cGAN (AUPRC=0.177)
KORA metabolomics	cGAN	0.303571428571429	0.147826086956522	Precision-Recall Curve	cGAN (AUPRC=0.177)
KORA metabolomics	cGAN	0.303571428571429	0.146551724137931	Precision-Recall Curve	cGAN (AUPRC=0.177)
KORA metabolomics	cGAN	0.303571428571429	0.145299145299145	Precision-Recall Curve	cGAN (AUPRC=0.177)
KORA metabolomics	cGAN	0.303571428571429	0.144067796610169	Precision-Recall Curve	cGAN (AUPRC=0.177)
KORA metabolomics	cGAN	0.304	0.144212523719165	Precision-Recall Curve	cGAN (AUPRC=0.177)
KORA metabolomics	cGAN	0.305	0.144549763033175	Precision-Recall Curve	cGAN (AUPRC=0.177)
KORA metabolomics	cGAN	0.306	0.144886363636364	Precision-Recall Curve	cGAN (AUPRC=0.177)
KORA metabolomics	cGAN	0.307	0.145222327341533	Precision-Recall Curve	cGAN (AUPRC=0.177)
KORA metabolomics	cGAN	0.308	0.145557655954631	Precision-Recall Curve	cGAN (AUPRC=0.177)
KORA metabolomics	cGAN	0.309	0.145892351274788	Precision-Recall Curve	cGAN (AUPRC=0.177)
KORA metabolomics	cGAN	0.31	0.14622641509434	Precision-Recall Curve	cGAN (AUPRC=0.177)
KORA metabolomics	cGAN	0.311	0.146559849198869	Precision-Recall Curve	cGAN (AUPRC=0.177)
KORA metabolomics	cGAN	0.312	0.146892655367232	Precision-Recall Curve	cGAN (AUPRC=0.177)
KORA metabolomics	cGAN	0.3125	0.147058823529412	Precision-Recall Curve	cGAN (AUPRC=0.177)
KORA metabolomics	cGAN	0.313	0.14722483537159	Precision-Recall Curve	cGAN (AUPRC=0.177)
KORA metabolomics	cGAN	0.314	0.147556390977444	Precision-Recall Curve	cGAN (AUPRC=0.177)
KORA metabolomics	cGAN	0.315	0.147887323943662	Precision-Recall Curve	cGAN (AUPRC=0.177)
KORA metabolomics	cGAN	0.316	0.148217636022514	Precision-Recall Curve	cGAN (AUPRC=0.177)
KORA metabolomics	cGAN	0.317	0.1485473289597	Precision-Recall Curve	cGAN (AUPRC=0.177)
KORA metabolomics	cGAN	0.318	0.148876404494382	Precision-Recall Curve	cGAN (AUPRC=0.177)
KORA metabolomics	cGAN	0.319	0.149204864359214	Precision-Recall Curve	cGAN (AUPRC=0.177)
KORA metabolomics	cGAN	0.32	0.149532710280374	Precision-Recall Curve	cGAN (AUPRC=0.177)
KORA metabolomics	cGAN	0.321	0.149859943977591	Precision-Recall Curve	cGAN (AUPRC=0.177)
KORA metabolomics	cGAN	0.321428571428571	0.15	Precision-Recall Curve	cGAN (AUPRC=0.177)
KORA metabolomics	cGAN	0.322	0.150186567164179	Precision-Recall Curve	cGAN (AUPRC=0.177)
KORA metabolomics	cGAN	0.323	0.150512581547064	Precision-Recall Curve	cGAN (AUPRC=0.177)
KORA metabolomics	cGAN	0.324	0.150837988826816	Precision-Recall Curve	cGAN (AUPRC=0.177)
KORA metabolomics	cGAN	0.325	0.151162790697674	Precision-Recall Curve	cGAN (AUPRC=0.177)
KORA metabolomics	cGAN	0.326	0.151486988847584	Precision-Recall Curve	cGAN (AUPRC=0.177)
KORA metabolomics	cGAN	0.327	0.151810584958217	Precision-Recall Curve	cGAN (AUPRC=0.177)
KORA metabolomics	cGAN	0.328	0.152133580705009	Precision-Recall Curve	cGAN (AUPRC=0.177)
KORA metabolomics	cGAN	0.329	0.152455977757183	Precision-Recall Curve	cGAN (AUPRC=0.177)
KORA metabolomics	cGAN	0.33	0.152777777777778	Precision-Recall Curve	cGAN (AUPRC=0.177)
KORA metabolomics	cGAN	0.330357142857143	0.152892561983471	Precision-Recall Curve	cGAN (AUPRC=0.177)
KORA metabolomics	cGAN	0.331	0.153098982423682	Precision-Recall Curve	cGAN (AUPRC=0.177)
KORA metabolomics	cGAN	0.332	0.153419593345656	Precision-Recall Curve	cGAN (AUPRC=0.177)
KORA metabolomics	cGAN	0.333	0.153739612188366	Precision-Recall Curve	cGAN (AUPRC=0.177)
KORA metabolomics	cGAN	0.334	0.154059040590406	Precision-Recall Curve	cGAN (AUPRC=0.177)
KORA metabolomics	cGAN	0.335	0.154377880184332	Precision-Recall Curve	cGAN (AUPRC=0.177)
KORA metabolomics	cGAN	0.336	0.154696132596685	Precision-Recall Curve	cGAN (AUPRC=0.177)
KORA metabolomics	cGAN	0.337	0.155013799448022	Precision-Recall Curve	cGAN (AUPRC=0.177)
KORA metabolomics	cGAN	0.338	0.155330882352941	Precision-Recall Curve	cGAN (AUPRC=0.177)
KORA metabolomics	cGAN	0.339	0.15564738292011	Precision-Recall Curve	cGAN (AUPRC=0.177)
KORA metabolomics	cGAN	0.339285714285714	0.155737704918033	Precision-Recall Curve	cGAN (AUPRC=0.177)
KORA metabolomics	cGAN	0.339285714285714	0.154471544715447	Precision-Recall Curve	cGAN (AUPRC=0.177)
KORA metabolomics	cGAN	0.339285714285714	0.153225806451613	Precision-Recall Curve	cGAN (AUPRC=0.177)
KORA metabolomics	cGAN	0.339285714285714	0.152	Precision-Recall Curve	cGAN (AUPRC=0.177)
KORA metabolomics	cGAN	0.339285714285714	0.150793650793651	Precision-Recall Curve	cGAN (AUPRC=0.177)
KORA metabolomics	cGAN	0.339285714285714	0.149606299212598	Precision-Recall Curve	cGAN (AUPRC=0.177)
KORA metabolomics	cGAN	0.339285714285714	0.1484375	Precision-Recall Curve	cGAN (AUPRC=0.177)
KORA metabolomics	cGAN	0.339285714285714	0.147286821705426	Precision-Recall Curve	cGAN (AUPRC=0.177)
KORA metabolomics	cGAN	0.34	0.147459727385378	Precision-Recall Curve	cGAN (AUPRC=0.177)
KORA metabolomics	cGAN	0.341	0.147701256110389	Precision-Recall Curve	cGAN (AUPRC=0.177)
KORA metabolomics	cGAN	0.342	0.147942157953281	Precision-Recall Curve	cGAN (AUPRC=0.177)
KORA metabolomics	cGAN	0.343	0.148182435351478	Precision-Recall Curve	cGAN (AUPRC=0.177)
KORA metabolomics	cGAN	0.344	0.148422090729783	Precision-Recall Curve	cGAN (AUPRC=0.177)
KORA metabolomics	cGAN	0.345	0.148661126500462	Precision-Recall Curve	cGAN (AUPRC=0.177)
KORA metabolomics	cGAN	0.345238095238095	0.148717948717949	Precision-Recall Curve	cGAN (AUPRC=0.177)
KORA metabolomics	cGAN	0.346	0.148899545063322	Precision-Recall Curve	cGAN (AUPRC=0.177)
KORA metabolomics	cGAN	0.347	0.149137348805796	Precision-Recall Curve	cGAN (AUPRC=0.177)
KORA metabolomics	cGAN	0.348	0.149374540103017	Precision-Recall Curve	cGAN (AUPRC=0.177)
KORA metabolomics	cGAN	0.349	0.149611121317901	Precision-Recall Curve	cGAN (AUPRC=0.177)
KORA metabolomics	cGAN	0.35	0.149847094801223	Precision-Recall Curve	cGAN (AUPRC=0.177)
KORA metabolomics	cGAN	0.351	0.150082462891699	Precision-Recall Curve	cGAN (AUPRC=0.177)
KORA metabolomics	cGAN	0.351190476190476	0.150127226463104	Precision-Recall Curve	cGAN (AUPRC=0.177)
KORA metabolomics	cGAN	0.352	0.150317227916057	Precision-Recall Curve	cGAN (AUPRC=0.177)
KORA metabolomics	cGAN	0.353	0.150551392189118	Precision-Recall Curve	cGAN (AUPRC=0.177)
KORA metabolomics	cGAN	0.354	0.150784958013874	Precision-Recall Curve	cGAN (AUPRC=0.177)
KORA metabolomics	cGAN	0.355	0.151017927681556	Precision-Recall Curve	cGAN (AUPRC=0.177)
KORA metabolomics	cGAN	0.356	0.151250303471716	Precision-Recall Curve	cGAN (AUPRC=0.177)
KORA metabolomics	cGAN	0.357	0.1514820876523	Precision-Recall Curve	cGAN (AUPRC=0.177)
KORA metabolomics	cGAN	0.357142857142857	0.151515151515152	Precision-Recall Curve	cGAN (AUPRC=0.177)
KORA metabolomics	cGAN	0.358	0.151713282479719	Precision-Recall Curve	cGAN (AUPRC=0.177)
KORA metabolomics	cGAN	0.359	0.151943890198924	Precision-Recall Curve	cGAN (AUPRC=0.177)
KORA metabolomics	cGAN	0.36	0.152173913043478	Precision-Recall Curve	cGAN (AUPRC=0.177)
KORA metabolomics	cGAN	0.361	0.152403353235631	Precision-Recall Curve	cGAN (AUPRC=0.177)
KORA metabolomics	cGAN	0.362	0.152632212986387	Precision-Recall Curve	cGAN (AUPRC=0.177)
KORA metabolomics	cGAN	0.363	0.152860494495578	Precision-Recall Curve	cGAN (AUPRC=0.177)
KORA metabolomics	cGAN	0.363095238095238	0.152882205513784	Precision-Recall Curve	cGAN (AUPRC=0.177)
KORA metabolomics	cGAN	0.364	0.153088199951935	Precision-Recall Curve	cGAN (AUPRC=0.177)
KORA metabolomics	cGAN	0.365	0.153315331533153	Precision-Recall Curve	cGAN (AUPRC=0.177)
KORA metabolomics	cGAN	0.366	0.153541891405969	Precision-Recall Curve	cGAN (AUPRC=0.177)
KORA metabolomics	cGAN	0.367	0.153767881726223	Precision-Recall Curve	cGAN (AUPRC=0.177)
KORA metabolomics	cGAN	0.368	0.153993304638929	Precision-Recall Curve	cGAN (AUPRC=0.177)
KORA metabolomics	cGAN	0.369	0.154218162278345	Precision-Recall Curve	cGAN (AUPRC=0.177)
KORA metabolomics	cGAN	0.369047619047619	0.154228855721393	Precision-Recall Curve	cGAN (AUPRC=0.177)
KORA metabolomics	cGAN	0.37	0.154442456768038	Precision-Recall Curve	cGAN (AUPRC=0.177)
KORA metabolomics	cGAN	0.371	0.154666190220952	Precision-Recall Curve	cGAN (AUPRC=0.177)
KORA metabolomics	cGAN	0.372	0.154889364739472	Precision-Recall Curve	cGAN (AUPRC=0.177)
KORA metabolomics	cGAN	0.373	0.155111982415493	Precision-Recall Curve	cGAN (AUPRC=0.177)
KORA metabolomics	cGAN	0.374	0.155334045330485	Precision-Recall Curve	cGAN (AUPRC=0.177)
KORA metabolomics	cGAN	0.375	0.155555555555556	Precision-Recall Curve	cGAN (AUPRC=0.177)
KORA metabolomics	cGAN	0.375	0.154411764705882	Precision-Recall Curve	cGAN (AUPRC=0.177)
KORA metabolomics	cGAN	0.375	0.153284671532847	Precision-Recall Curve	cGAN (AUPRC=0.177)
KORA metabolomics	cGAN	0.375	0.152173913043478	Precision-Recall Curve	cGAN (AUPRC=0.177)
KORA metabolomics	cGAN	0.375	0.151079136690647	Precision-Recall Curve	cGAN (AUPRC=0.177)
KORA metabolomics	cGAN	0.376	0.151360055207315	Precision-Recall Curve	cGAN (AUPRC=0.177)
KORA metabolomics	cGAN	0.377	0.151640521749124	Precision-Recall Curve	cGAN (AUPRC=0.177)
KORA metabolomics	cGAN	0.378	0.151920537405983	Precision-Recall Curve	cGAN (AUPRC=0.177)
KORA metabolomics	cGAN	0.379	0.152200103264299	Precision-Recall Curve	cGAN (AUPRC=0.177)
KORA metabolomics	cGAN	0.38	0.152479220406993	Precision-Recall Curve	cGAN (AUPRC=0.177)
KORA metabolomics	cGAN	0.381	0.152757889913512	Precision-Recall Curve	cGAN (AUPRC=0.177)
KORA metabolomics	cGAN	0.382	0.153036112859841	Precision-Recall Curve	cGAN (AUPRC=0.177)
KORA metabolomics	cGAN	0.383	0.153313890318522	Precision-Recall Curve	cGAN (AUPRC=0.177)
KORA metabolomics	cGAN	0.383928571428571	0.153571428571429	Precision-Recall Curve	cGAN (AUPRC=0.177)
KORA metabolomics	cGAN	0.384	0.153591223358665	Precision-Recall Curve	cGAN (AUPRC=0.177)
KORA metabolomics	cGAN	0.385	0.153868113045961	Precision-Recall Curve	cGAN (AUPRC=0.177)
KORA metabolomics	cGAN	0.386	0.154144560442695	Precision-Recall Curve	cGAN (AUPRC=0.177)
KORA metabolomics	cGAN	0.387	0.154420566607764	Precision-Recall Curve	cGAN (AUPRC=0.177)
KORA metabolomics	cGAN	0.388	0.154696132596685	Precision-Recall Curve	cGAN (AUPRC=0.177)
KORA metabolomics	cGAN	0.389	0.154971259461613	Precision-Recall Curve	cGAN (AUPRC=0.177)
KORA metabolomics	cGAN	0.39	0.155245948251351	Precision-Recall Curve	cGAN (AUPRC=0.177)
KORA metabolomics	cGAN	0.391	0.155520200011364	Precision-Recall Curve	cGAN (AUPRC=0.177)
KORA metabolomics	cGAN	0.392	0.155794015783796	Precision-Recall Curve	cGAN (AUPRC=0.177)
KORA metabolomics	cGAN	0.392857142857143	0.156028368794326	Precision-Recall Curve	cGAN (AUPRC=0.177)
KORA metabolomics	cGAN	0.393	0.156067396607477	Precision-Recall Curve	cGAN (AUPRC=0.177)
KORA metabolomics	cGAN	0.394	0.156340343517941	Precision-Recall Curve	cGAN (AUPRC=0.177)
KORA metabolomics	cGAN	0.395	0.156612857547437	Precision-Recall Curve	cGAN (AUPRC=0.177)
KORA metabolomics	cGAN	0.396	0.156884939724942	Precision-Recall Curve	cGAN (AUPRC=0.177)
KORA metabolomics	cGAN	0.397	0.157156591076175	Precision-Recall Curve	cGAN (AUPRC=0.177)
KORA metabolomics	cGAN	0.398	0.157427812623608	Precision-Recall Curve	cGAN (AUPRC=0.177)
KORA metabolomics	cGAN	0.399	0.157698605386483	Precision-Recall Curve	cGAN (AUPRC=0.177)
KORA metabolomics	cGAN	0.4	0.157968970380818	Precision-Recall Curve	cGAN (AUPRC=0.177)
KORA metabolomics	cGAN	0.401	0.158238908619426	Precision-Recall Curve	cGAN (AUPRC=0.177)
KORA metabolomics	cGAN	0.401785714285714	0.158450704225352	Precision-Recall Curve	cGAN (AUPRC=0.177)
KORA metabolomics	cGAN	0.402	0.158508421111925	Precision-Recall Curve	cGAN (AUPRC=0.177)
KORA metabolomics	cGAN	0.403	0.158777508864749	Precision-Recall Curve	cGAN (AUPRC=0.177)
KORA metabolomics	cGAN	0.404	0.159046172881165	Precision-Recall Curve	cGAN (AUPRC=0.177)
KORA metabolomics	cGAN	0.405	0.159314414161281	Precision-Recall Curve	cGAN (AUPRC=0.177)
KORA metabolomics	cGAN	0.406	0.159582233702061	Precision-Recall Curve	cGAN (AUPRC=0.177)
KORA metabolomics	cGAN	0.407	0.159849632497335	Precision-Recall Curve	cGAN (AUPRC=0.177)
KORA metabolomics	cGAN	0.408	0.160116611537815	Precision-Recall Curve	cGAN (AUPRC=0.177)
KORA metabolomics	cGAN	0.409	0.160383171811103	Precision-Recall Curve	cGAN (AUPRC=0.177)
KORA metabolomics	cGAN	0.41	0.160649314301707	Precision-Recall Curve	cGAN (AUPRC=0.177)
KORA metabolomics	cGAN	0.410714285714286	0.160839160839161	Precision-Recall Curve	cGAN (AUPRC=0.177)
KORA metabolomics	cGAN	0.410714285714286	0.159722222222222	Precision-Recall Curve	cGAN (AUPRC=0.177)
KORA metabolomics	cGAN	0.410714285714286	0.158620689655172	Precision-Recall Curve	cGAN (AUPRC=0.177)
KORA metabolomics	cGAN	0.410714285714286	0.157534246575342	Precision-Recall Curve	cGAN (AUPRC=0.177)
KORA metabolomics	cGAN	0.410714285714286	0.156462585034014	Precision-Recall Curve	cGAN (AUPRC=0.177)
KORA metabolomics	cGAN	0.410714285714286	0.155405405405405	Precision-Recall Curve	cGAN (AUPRC=0.177)
KORA metabolomics	cGAN	0.411	0.155479896238651	Precision-Recall Curve	cGAN (AUPRC=0.177)
KORA metabolomics	cGAN	0.412	0.1557403607301	Precision-Recall Curve	cGAN (AUPRC=0.177)
KORA metabolomics	cGAN	0.413	0.156000431685733	Precision-Recall Curve	cGAN (AUPRC=0.177)
KORA metabolomics	cGAN	0.414	0.156260109996765	Precision-Recall Curve	cGAN (AUPRC=0.177)
KORA metabolomics	cGAN	0.415	0.156519396551724	Precision-Recall Curve	cGAN (AUPRC=0.177)
KORA metabolomics	cGAN	0.416	0.15677829223646	Precision-Recall Curve	cGAN (AUPRC=0.177)
KORA metabolomics	cGAN	0.417	0.157036797934151	Precision-Recall Curve	cGAN (AUPRC=0.177)
KORA metabolomics	cGAN	0.418	0.15729491452532	Precision-Recall Curve	cGAN (AUPRC=0.177)
KORA metabolomics	cGAN	0.419	0.157552642887838	Precision-Recall Curve	cGAN (AUPRC=0.177)
KORA metabolomics	cGAN	0.419642857142857	0.157718120805369	Precision-Recall Curve	cGAN (AUPRC=0.177)
KORA metabolomics	cGAN	0.42	0.15780998389694	Precision-Recall Curve	cGAN (AUPRC=0.177)
KORA metabolomics	cGAN	0.421	0.158066938425231	Precision-Recall Curve	cGAN (AUPRC=0.177)
KORA metabolomics	cGAN	0.422	0.158323507342695	Precision-Recall Curve	cGAN (AUPRC=0.177)
KORA metabolomics	cGAN	0.423	0.15857969151671	Precision-Recall Curve	cGAN (AUPRC=0.177)
KORA metabolomics	cGAN	0.424	0.158835491812052	Precision-Recall Curve	cGAN (AUPRC=0.177)
KORA metabolomics	cGAN	0.425	0.159090909090909	Precision-Recall Curve	cGAN (AUPRC=0.177)
KORA metabolomics	cGAN	0.426	0.159345944212889	Precision-Recall Curve	cGAN (AUPRC=0.177)
KORA metabolomics	cGAN	0.427	0.159600598035028	Precision-Recall Curve	cGAN (AUPRC=0.177)
KORA metabolomics	cGAN	0.428	0.159854871411802	Precision-Recall Curve	cGAN (AUPRC=0.177)
KORA metabolomics	cGAN	0.428571428571429	0.16	Precision-Recall Curve	cGAN (AUPRC=0.177)
KORA metabolomics	cGAN	0.429	0.159980821479942	Precision-Recall Curve	cGAN (AUPRC=0.177)
KORA metabolomics	cGAN	0.43	0.159936238044633	Precision-Recall Curve	cGAN (AUPRC=0.177)
KORA metabolomics	cGAN	0.431	0.159891886162489	Precision-Recall Curve	cGAN (AUPRC=0.177)
KORA metabolomics	cGAN	0.431122448979592	0.159886471144749	Precision-Recall Curve	cGAN (AUPRC=0.177)
KORA metabolomics	cGAN	0.432	0.159847764034253	Precision-Recall Curve	cGAN (AUPRC=0.177)
KORA metabolomics	cGAN	0.433	0.159803869879264	Precision-Recall Curve	cGAN (AUPRC=0.177)
KORA metabolomics	cGAN	0.433673469387755	0.159774436090226	Precision-Recall Curve	cGAN (AUPRC=0.177)
KORA metabolomics	cGAN	0.434	0.159760201935212	Precision-Recall Curve	cGAN (AUPRC=0.177)
KORA metabolomics	cGAN	0.435	0.159716758457907	Precision-Recall Curve	cGAN (AUPRC=0.177)
KORA metabolomics	cGAN	0.436	0.159673537721042	Precision-Recall Curve	cGAN (AUPRC=0.177)
KORA metabolomics	cGAN	0.436224489795918	0.159663865546218	Precision-Recall Curve	cGAN (AUPRC=0.177)
KORA metabolomics	cGAN	0.437	0.159630538015968	Precision-Recall Curve	cGAN (AUPRC=0.177)
KORA metabolomics	cGAN	0.438	0.159587757651468	Precision-Recall Curve	cGAN (AUPRC=0.177)
KORA metabolomics	cGAN	0.438775510204082	0.159554730983302	Precision-Recall Curve	cGAN (AUPRC=0.177)
KORA metabolomics	cGAN	0.439	0.159545194953533	Precision-Recall Curve	cGAN (AUPRC=0.177)
KORA metabolomics	cGAN	0.44	0.159502848265148	Precision-Recall Curve	cGAN (AUPRC=0.177)
KORA metabolomics	cGAN	0.441	0.159460715946072	Precision-Recall Curve	cGAN (AUPRC=0.177)
KORA metabolomics	cGAN	0.441326530612245	0.159447004608295	Precision-Recall Curve	cGAN (AUPRC=0.177)
KORA metabolomics	cGAN	0.442	0.15941879637263	Precision-Recall Curve	cGAN (AUPRC=0.177)
KORA metabolomics	cGAN	0.443	0.159377087937503	Precision-Recall Curve	cGAN (AUPRC=0.177)
KORA metabolomics	cGAN	0.443877551020408	0.159340659340659	Precision-Recall Curve	cGAN (AUPRC=0.177)
KORA metabolomics	cGAN	0.444	0.159335589049523	Precision-Recall Curve	cGAN (AUPRC=0.177)
KORA metabolomics	cGAN	0.445	0.15929429813347	Precision-Recall Curve	cGAN (AUPRC=0.177)
KORA metabolomics	cGAN	0.446	0.159253213629871	Precision-Recall Curve	cGAN (AUPRC=0.177)
KORA metabolomics	cGAN	0.446428571428571	0.159235668789809	Precision-Recall Curve	cGAN (AUPRC=0.177)
KORA metabolomics	cGAN	0.446428571428571	0.158227848101266	Precision-Recall Curve	cGAN (AUPRC=0.177)
KORA metabolomics	cGAN	0.446428571428571	0.157232704402516	Precision-Recall Curve	cGAN (AUPRC=0.177)
KORA metabolomics	cGAN	0.446428571428571	0.15625	Precision-Recall Curve	cGAN (AUPRC=0.177)
KORA metabolomics	cGAN	0.446428571428571	0.15527950310559	Precision-Recall Curve	cGAN (AUPRC=0.177)
KORA metabolomics	cGAN	0.446428571428571	0.154320987654321	Precision-Recall Curve	cGAN (AUPRC=0.177)
KORA metabolomics	cGAN	0.447	0.154457498272287	Precision-Recall Curve	cGAN (AUPRC=0.177)
KORA metabolomics	cGAN	0.448	0.154696132596685	Precision-Recall Curve	cGAN (AUPRC=0.177)
KORA metabolomics	cGAN	0.449	0.154934437543133	Precision-Recall Curve	cGAN (AUPRC=0.177)
KORA metabolomics	cGAN	0.45	0.155172413793103	Precision-Recall Curve	cGAN (AUPRC=0.177)
KORA metabolomics	cGAN	0.451	0.155410062026189	Precision-Recall Curve	cGAN (AUPRC=0.177)
KORA metabolomics	cGAN	0.452	0.15564738292011	Precision-Recall Curve	cGAN (AUPRC=0.177)
KORA metabolomics	cGAN	0.453	0.155884377150723	Precision-Recall Curve	cGAN (AUPRC=0.177)
KORA metabolomics	cGAN	0.454	0.156121045392022	Precision-Recall Curve	cGAN (AUPRC=0.177)
KORA metabolomics	cGAN	0.455	0.156357388316151	Precision-Recall Curve	cGAN (AUPRC=0.177)
KORA metabolomics	cGAN	0.455357142857143	0.156441717791411	Precision-Recall Curve	cGAN (AUPRC=0.177)
KORA metabolomics	cGAN	0.456	0.156593406593407	Precision-Recall Curve	cGAN (AUPRC=0.177)
KORA metabolomics	cGAN	0.457	0.156829100892244	Precision-Recall Curve	cGAN (AUPRC=0.177)
KORA metabolomics	cGAN	0.458	0.157064471879287	Precision-Recall Curve	cGAN (AUPRC=0.177)
KORA metabolomics	cGAN	0.459	0.157299520219328	Precision-Recall Curve	cGAN (AUPRC=0.177)
KORA metabolomics	cGAN	0.46	0.157534246575342	Precision-Recall Curve	cGAN (AUPRC=0.177)
KORA metabolomics	cGAN	0.461	0.157768651608487	Precision-Recall Curve	cGAN (AUPRC=0.177)
KORA metabolomics	cGAN	0.462	0.158002735978112	Precision-Recall Curve	cGAN (AUPRC=0.177)
KORA metabolomics	cGAN	0.463	0.158236500341764	Precision-Recall Curve	cGAN (AUPRC=0.177)
KORA metabolomics	cGAN	0.464	0.158469945355191	Precision-Recall Curve	cGAN (AUPRC=0.177)
KORA metabolomics	cGAN	0.464285714285714	0.158536585365854	Precision-Recall Curve	cGAN (AUPRC=0.177)
KORA metabolomics	cGAN	0.465	0.158509861212564	Precision-Recall Curve	cGAN (AUPRC=0.177)
KORA metabolomics	cGAN	0.466	0.15847260007773	Precision-Recall Curve	cGAN (AUPRC=0.177)
KORA metabolomics	cGAN	0.466836734693878	0.158441558441558	Precision-Recall Curve	cGAN (AUPRC=0.177)
KORA metabolomics	cGAN	0.467	0.158435515921097	Precision-Recall Curve	cGAN (AUPRC=0.177)
KORA metabolomics	cGAN	0.468	0.158398607484769	Precision-Recall Curve	cGAN (AUPRC=0.177)
KORA metabolomics	cGAN	0.469	0.158361873522744	Precision-Recall Curve	cGAN (AUPRC=0.177)
KORA metabolomics	cGAN	0.469387755102041	0.158347676419966	Precision-Recall Curve	cGAN (AUPRC=0.177)
KORA metabolomics	cGAN	0.47	0.15832531280077	Precision-Recall Curve	cGAN (AUPRC=0.177)
KORA metabolomics	cGAN	0.471	0.158288924096212	Precision-Recall Curve	cGAN (AUPRC=0.177)
KORA metabolomics	cGAN	0.471938775510204	0.158254918733961	Precision-Recall Curve	cGAN (AUPRC=0.177)
KORA metabolomics	cGAN	0.472	0.158252706197912	Precision-Recall Curve	cGAN (AUPRC=0.177)
KORA metabolomics	cGAN	0.473	0.158216657906054	Precision-Recall Curve	cGAN (AUPRC=0.177)
KORA metabolomics	cGAN	0.474	0.158180778032037	Precision-Recall Curve	cGAN (AUPRC=0.177)
KORA metabolomics	cGAN	0.474489795918367	0.158163265306122	Precision-Recall Curve	cGAN (AUPRC=0.177)
KORA metabolomics	cGAN	0.475	0.158145065398335	Precision-Recall Curve	cGAN (AUPRC=0.177)
KORA metabolomics	cGAN	0.476	0.158109518838379	Precision-Recall Curve	cGAN (AUPRC=0.177)
KORA metabolomics	cGAN	0.477	0.158074137196421	Precision-Recall Curve	cGAN (AUPRC=0.177)
KORA metabolomics	cGAN	0.477040816326531	0.158072696534235	Precision-Recall Curve	cGAN (AUPRC=0.177)
KORA metabolomics	cGAN	0.478	0.158038919327414	Precision-Recall Curve	cGAN (AUPRC=0.177)
KORA metabolomics	cGAN	0.479	0.158003864096885	Precision-Recall Curve	cGAN (AUPRC=0.177)
KORA metabolomics	cGAN	0.479591836734694	0.157983193277311	Precision-Recall Curve	cGAN (AUPRC=0.177)
KORA metabolomics	cGAN	0.48	0.157968970380818	Precision-Recall Curve	cGAN (AUPRC=0.177)
KORA metabolomics	cGAN	0.481	0.157934237065528	Precision-Recall Curve	cGAN (AUPRC=0.177)
KORA metabolomics	cGAN	0.482	0.157899663047548	Precision-Recall Curve	cGAN (AUPRC=0.177)
KORA metabolomics	cGAN	0.482142857142857	0.157894736842105	Precision-Recall Curve	cGAN (AUPRC=0.177)
KORA metabolomics	cGAN	0.483	0.157909485778338	Precision-Recall Curve	cGAN (AUPRC=0.177)
KORA metabolomics	cGAN	0.484	0.157926630308115	Precision-Recall Curve	cGAN (AUPRC=0.177)
KORA metabolomics	cGAN	0.485	0.157943707839032	Precision-Recall Curve	cGAN (AUPRC=0.177)
KORA metabolomics	cGAN	0.485119047619048	0.157945736434109	Precision-Recall Curve	cGAN (AUPRC=0.177)
KORA metabolomics	cGAN	0.486	0.157960718763059	Precision-Recall Curve	cGAN (AUPRC=0.177)
KORA metabolomics	cGAN	0.487	0.157977663469113	Precision-Recall Curve	cGAN (AUPRC=0.177)
KORA metabolomics	cGAN	0.488	0.157994542343092	Precision-Recall Curve	cGAN (AUPRC=0.177)
KORA metabolomics	cGAN	0.488095238095238	0.157996146435453	Precision-Recall Curve	cGAN (AUPRC=0.177)
KORA metabolomics	cGAN	0.489	0.158011355767899	Precision-Recall Curve	cGAN (AUPRC=0.177)
KORA metabolomics	cGAN	0.49	0.158028104123474	Precision-Recall Curve	cGAN (AUPRC=0.177)
KORA metabolomics	cGAN	0.491	0.158044787786821	Precision-Recall Curve	cGAN (AUPRC=0.177)
KORA metabolomics	cGAN	0.491071428571429	0.158045977011494	Precision-Recall Curve	cGAN (AUPRC=0.177)
KORA metabolomics	cGAN	0.492	0.158061407132039	Precision-Recall Curve	cGAN (AUPRC=0.177)
KORA metabolomics	cGAN	0.493	0.158077962530347	Precision-Recall Curve	cGAN (AUPRC=0.177)
KORA metabolomics	cGAN	0.494	0.158094454350112	Precision-Recall Curve	cGAN (AUPRC=0.177)
KORA metabolomics	cGAN	0.494047619047619	0.158095238095238	Precision-Recall Curve	cGAN (AUPRC=0.177)
KORA metabolomics	cGAN	0.495	0.158110882956879	Precision-Recall Curve	cGAN (AUPRC=0.177)
KORA metabolomics	cGAN	0.496	0.158127248713394	Precision-Recall Curve	cGAN (AUPRC=0.177)
KORA metabolomics	cGAN	0.497	0.158143551979635	Precision-Recall Curve	cGAN (AUPRC=0.177)
KORA metabolomics	cGAN	0.49702380952381	0.158143939393939	Precision-Recall Curve	cGAN (AUPRC=0.177)
KORA metabolomics	cGAN	0.498	0.158159793112835	Precision-Recall Curve	cGAN (AUPRC=0.177)
KORA metabolomics	cGAN	0.499	0.158175972467509	Precision-Recall Curve	cGAN (AUPRC=0.177)
KORA metabolomics	cGAN	0.5	0.15819209039548	Precision-Recall Curve	cGAN (AUPRC=0.177)
KORA metabolomics	cGAN	0.501	0.158158203301164	Precision-Recall Curve	cGAN (AUPRC=0.177)
KORA metabolomics	cGAN	0.502	0.158124465643702	Precision-Recall Curve	cGAN (AUPRC=0.177)
KORA metabolomics	cGAN	0.502551020408163	0.158105939004815	Precision-Recall Curve	cGAN (AUPRC=0.177)
KORA metabolomics	cGAN	0.503	0.158090876436782	Precision-Recall Curve	cGAN (AUPRC=0.177)
KORA metabolomics	cGAN	0.504	0.158057434702746	Precision-Recall Curve	cGAN (AUPRC=0.177)
KORA metabolomics	cGAN	0.505	0.158024139472508	Precision-Recall Curve	cGAN (AUPRC=0.177)
KORA metabolomics	cGAN	1	0.134615384615385	Precision-Recall Curve	cGAN (AUPRC=0.177)
KORA metabolomics	cGAN	0.833	0.137222601369637	Precision-Recall Curve	cGAN (AUPRC=0.177)
KORA metabolomics	cGAN	0.833333333333333	0.137254901960784	Precision-Recall Curve	cGAN (AUPRC=0.177)
KORA metabolomics	cGAN	0.834	0.137319471233006	Precision-Recall Curve	cGAN (AUPRC=0.177)
KORA metabolomics	cGAN	0.835	0.137416245444928	Precision-Recall Curve	cGAN (AUPRC=0.177)
KORA metabolomics	cGAN	0.836	0.137512924147006	Precision-Recall Curve	cGAN (AUPRC=0.177)
KORA metabolomics	cGAN	0.837	0.137609507480565	Precision-Recall Curve	cGAN (AUPRC=0.177)
KORA metabolomics	cGAN	0.838	0.137705995586647	Precision-Recall Curve	cGAN (AUPRC=0.177)
KORA metabolomics	cGAN	0.839	0.137802388606021	Precision-Recall Curve	cGAN (AUPRC=0.177)
KORA metabolomics	cGAN	0.839285714285714	0.13782991202346	Precision-Recall Curve	cGAN (AUPRC=0.177)
KORA metabolomics	cGAN	0.84	0.137882518466409	Precision-Recall Curve	cGAN (AUPRC=0.177)
KORA metabolomics	cGAN	0.841	0.137956084643686	Precision-Recall Curve	cGAN (AUPRC=0.177)
KORA metabolomics	cGAN	0.842	0.13802955434299	Precision-Recall Curve	cGAN (AUPRC=0.177)
KORA metabolomics	cGAN	0.843	0.138102927753984	Precision-Recall Curve	cGAN (AUPRC=0.177)
KORA metabolomics	cGAN	0.84375	0.138157894736842	Precision-Recall Curve	cGAN (AUPRC=0.177)
KORA metabolomics	cGAN	0.844	0.138176205065837	Precision-Recall Curve	cGAN (AUPRC=0.177)
KORA metabolomics	cGAN	0.845	0.13824938646722	Precision-Recall Curve	cGAN (AUPRC=0.177)
KORA metabolomics	cGAN	0.846	0.138322472146311	Precision-Recall Curve	cGAN (AUPRC=0.177)
KORA metabolomics	cGAN	0.847	0.138395462290796	Precision-Recall Curve	cGAN (AUPRC=0.177)
KORA metabolomics	cGAN	0.848	0.138468357087872	Precision-Recall Curve	cGAN (AUPRC=0.177)
KORA metabolomics	cGAN	0.848214285714286	0.138483965014577	Precision-Recall Curve	cGAN (AUPRC=0.177)
KORA metabolomics	cGAN	0.849	0.138541156724246	Precision-Recall Curve	cGAN (AUPRC=0.177)
KORA metabolomics	cGAN	0.85	0.138613861386139	Precision-Recall Curve	cGAN (AUPRC=0.177)
KORA metabolomics	cGAN	0.851	0.138686471259283	Precision-Recall Curve	cGAN (AUPRC=0.177)
KORA metabolomics	cGAN	0.852	0.138758986528931	Precision-Recall Curve	cGAN (AUPRC=0.177)
KORA metabolomics	cGAN	0.852678571428571	0.138808139534884	Precision-Recall Curve	cGAN (AUPRC=0.177)
KORA metabolomics	cGAN	0.853	0.138831407379851	Precision-Recall Curve	cGAN (AUPRC=0.177)
KORA metabolomics	cGAN	0.854	0.138903733996329	Precision-Recall Curve	cGAN (AUPRC=0.177)
KORA metabolomics	cGAN	0.855	0.138975966562173	Precision-Recall Curve	cGAN (AUPRC=0.177)
KORA metabolomics	cGAN	0.856	0.139048105260715	Precision-Recall Curve	cGAN (AUPRC=0.177)
KORA metabolomics	cGAN	0.857	0.139120150274808	Precision-Recall Curve	cGAN (AUPRC=0.177)
KORA metabolomics	cGAN	0.857142857142857	0.139130434782609	Precision-Recall Curve	cGAN (AUPRC=0.177)
KORA metabolomics	cGAN	0.858	0.139153402377146	Precision-Recall Curve	cGAN (AUPRC=0.177)
KORA metabolomics	cGAN	0.859	0.139180149526653	Precision-Recall Curve	cGAN (AUPRC=0.177)
KORA metabolomics	cGAN	0.86	0.139206844721933	Precision-Recall Curve	cGAN (AUPRC=0.177)
KORA metabolomics	cGAN	0.860119047619048	0.139210019267823	Precision-Recall Curve	cGAN (AUPRC=0.177)
KORA metabolomics	cGAN	0.861	0.139233488114214	Precision-Recall Curve	cGAN (AUPRC=0.177)
KORA metabolomics	cGAN	0.862	0.139260079854139	Precision-Recall Curve	cGAN (AUPRC=0.177)
KORA metabolomics	cGAN	0.863	0.139286620091766	Precision-Recall Curve	cGAN (AUPRC=0.177)
KORA metabolomics	cGAN	0.863095238095238	0.139289145052834	Precision-Recall Curve	cGAN (AUPRC=0.177)
KORA metabolomics	cGAN	0.864	0.139313108976574	Precision-Recall Curve	cGAN (AUPRC=0.177)
KORA metabolomics	cGAN	0.865	0.139339546657462	Precision-Recall Curve	cGAN (AUPRC=0.177)
KORA metabolomics	cGAN	0.866	0.139365933282755	Precision-Recall Curve	cGAN (AUPRC=0.177)
KORA metabolomics	cGAN	0.866071428571428	0.139367816091954	Precision-Recall Curve	cGAN (AUPRC=0.177)
KORA metabolomics	cGAN	0.867	0.139392269000207	Precision-Recall Curve	cGAN (AUPRC=0.177)
KORA metabolomics	cGAN	0.868	0.139418553957	Precision-Recall Curve	cGAN (AUPRC=0.177)
KORA metabolomics	cGAN	0.869	0.13944478829975	Precision-Recall Curve	cGAN (AUPRC=0.177)
KORA metabolomics	cGAN	0.869047619047619	0.139446036294174	Precision-Recall Curve	cGAN (AUPRC=0.177)
KORA metabolomics	cGAN	0.87	0.13947097217451	Precision-Recall Curve	cGAN (AUPRC=0.177)
KORA metabolomics	cGAN	0.871	0.139497105726771	Precision-Recall Curve	cGAN (AUPRC=0.177)
KORA metabolomics	cGAN	0.872	0.139523189101465	Precision-Recall Curve	cGAN (AUPRC=0.177)
KORA metabolomics	cGAN	0.872023809523809	0.13952380952381	Precision-Recall Curve	cGAN (AUPRC=0.177)
KORA metabolomics	cGAN	0.785714285714286	0.138801261829653	Precision-Recall Curve	cGAN (AUPRC=0.177)
KORA metabolomics	cGAN	0.785714285714286	0.138364779874214	Precision-Recall Curve	cGAN (AUPRC=0.177)
KORA metabolomics	cGAN	0.785714285714286	0.137931034482759	Precision-Recall Curve	cGAN (AUPRC=0.177)
KORA metabolomics	cGAN	0.785714285714286	0.1375	Precision-Recall Curve	cGAN (AUPRC=0.177)
KORA metabolomics	cGAN	0.785714285714286	0.137071651090343	Precision-Recall Curve	cGAN (AUPRC=0.177)
KORA metabolomics	cGAN	0.785714285714286	0.136645962732919	Precision-Recall Curve	cGAN (AUPRC=0.177)
KORA metabolomics	cGAN	0.785714285714286	0.136222910216718	Precision-Recall Curve	cGAN (AUPRC=0.177)
KORA metabolomics	cGAN	0.785714285714286	0.135802469135802	Precision-Recall Curve	cGAN (AUPRC=0.177)
KORA metabolomics	cGAN	0.785714285714286	0.135384615384615	Precision-Recall Curve	cGAN (AUPRC=0.177)
KORA metabolomics	cGAN	0.785714285714286	0.134969325153374	Precision-Recall Curve	cGAN (AUPRC=0.177)
KORA metabolomics	cGAN	0.785714285714286	0.134556574923547	Precision-Recall Curve	cGAN (AUPRC=0.177)
KORA metabolomics	cGAN	0.786	0.134559416958106	Precision-Recall Curve	cGAN (AUPRC=0.177)
KORA metabolomics	cGAN	0.787	0.134569348771313	Precision-Recall Curve	cGAN (AUPRC=0.177)
KORA metabolomics	cGAN	0.788	0.134579256837534	Precision-Recall Curve	cGAN (AUPRC=0.177)
KORA metabolomics	cGAN	0.788265306122449	0.134581881533101	Precision-Recall Curve	cGAN (AUPRC=0.177)
KORA metabolomics	cGAN	0.789	0.134589141241836	Precision-Recall Curve	cGAN (AUPRC=0.177)
KORA metabolomics	cGAN	0.79	0.134599002068882	Precision-Recall Curve	cGAN (AUPRC=0.177)
KORA metabolomics	cGAN	0.790816326530612	0.134607034303083	Precision-Recall Curve	cGAN (AUPRC=0.177)
KORA metabolomics	cGAN	0.791	0.134608839402927	Precision-Recall Curve	cGAN (AUPRC=0.177)
KORA metabolomics	cGAN	0.792	0.134618653327829	Precision-Recall Curve	cGAN (AUPRC=0.177)
KORA metabolomics	cGAN	0.793	0.134628443927047	Precision-Recall Curve	cGAN (AUPRC=0.177)
KORA metabolomics	cGAN	0.793367346938776	0.134632034632035	Precision-Recall Curve	cGAN (AUPRC=0.177)
KORA metabolomics	cGAN	0.794	0.134638211283641	Precision-Recall Curve	cGAN (AUPRC=0.177)
KORA metabolomics	cGAN	0.795	0.134647955480281	Precision-Recall Curve	cGAN (AUPRC=0.177)
KORA metabolomics	cGAN	0.795918367346939	0.134656883901597	Precision-Recall Curve	cGAN (AUPRC=0.177)
KORA metabolomics	cGAN	0.796	0.134657676599241	Precision-Recall Curve	cGAN (AUPRC=0.177)
KORA metabolomics	cGAN	0.797	0.13466737472241	Precision-Recall Curve	cGAN (AUPRC=0.177)
KORA metabolomics	cGAN	0.798	0.134677049931287	Precision-Recall Curve	cGAN (AUPRC=0.177)
KORA metabolomics	cGAN	0.798469387755102	0.134681583476764	Precision-Recall Curve	cGAN (AUPRC=0.177)
KORA metabolomics	cGAN	0.799	0.134686702306989	Precision-Recall Curve	cGAN (AUPRC=0.177)
KORA metabolomics	cGAN	0.8	0.134696331930247	Precision-Recall Curve	cGAN (AUPRC=0.177)
KORA metabolomics	cGAN	0.801	0.134705938881415	Precision-Recall Curve	cGAN (AUPRC=0.177)
KORA metabolomics	cGAN	0.801020408163266	0.134706134706135	Precision-Recall Curve	cGAN (AUPRC=0.177)
KORA metabolomics	cGAN	0.802	0.134715523240468	Precision-Recall Curve	cGAN (AUPRC=0.177)
KORA metabolomics	cGAN	0.803	0.134725085087004	Precision-Recall Curve	cGAN (AUPRC=0.177)
KORA metabolomics	cGAN	0.803571428571429	0.134730538922156	Precision-Recall Curve	cGAN (AUPRC=0.177)
KORA metabolomics	cGAN	0.804	0.134763660744217	Precision-Recall Curve	cGAN (AUPRC=0.177)
KORA metabolomics	cGAN	0.805	0.134840871021776	Precision-Recall Curve	cGAN (AUPRC=0.177)
KORA metabolomics	cGAN	0.806	0.134917977904252	Precision-Recall Curve	cGAN (AUPRC=0.177)
KORA metabolomics	cGAN	0.807	0.134994981599197	Precision-Recall Curve	cGAN (AUPRC=0.177)
KORA metabolomics	cGAN	0.808	0.135071882313608	Precision-Recall Curve	cGAN (AUPRC=0.177)
KORA metabolomics	cGAN	0.808035714285714	0.135074626865672	Precision-Recall Curve	cGAN (AUPRC=0.177)
KORA metabolomics	cGAN	0.809	0.135148680253926	Precision-Recall Curve	cGAN (AUPRC=0.177)
KORA metabolomics	cGAN	0.81	0.135225375626043	Precision-Recall Curve	cGAN (AUPRC=0.177)
KORA metabolomics	cGAN	0.811	0.135301968635302	Precision-Recall Curve	cGAN (AUPRC=0.177)
KORA metabolomics	cGAN	0.812	0.135378459486496	Precision-Recall Curve	cGAN (AUPRC=0.177)
KORA metabolomics	cGAN	0.8125	0.135416666666667	Precision-Recall Curve	cGAN (AUPRC=0.177)
KORA metabolomics	cGAN	0.813	0.135454848383872	Precision-Recall Curve	cGAN (AUPRC=0.177)
KORA metabolomics	cGAN	0.814	0.135531135531136	Precision-Recall Curve	cGAN (AUPRC=0.177)
KORA metabolomics	cGAN	0.815	0.135607321131448	Precision-Recall Curve	cGAN (AUPRC=0.177)
KORA metabolomics	cGAN	0.816	0.135683405387429	Precision-Recall Curve	cGAN (AUPRC=0.177)
KORA metabolomics	cGAN	0.816964285714286	0.135756676557863	Precision-Recall Curve	cGAN (AUPRC=0.177)
KORA metabolomics	cGAN	0.817	0.135759388501163	Precision-Recall Curve	cGAN (AUPRC=0.177)
KORA metabolomics	cGAN	0.818	0.135835270674195	Precision-Recall Curve	cGAN (AUPRC=0.177)
KORA metabolomics	cGAN	0.819	0.135911052107534	Precision-Recall Curve	cGAN (AUPRC=0.177)
KORA metabolomics	cGAN	0.82	0.135986733001658	Precision-Recall Curve	cGAN (AUPRC=0.177)
KORA metabolomics	cGAN	0.821	0.136062313556513	Precision-Recall Curve	cGAN (AUPRC=0.177)
KORA metabolomics	cGAN	0.821428571428571	0.136094674556213	Precision-Recall Curve	cGAN (AUPRC=0.177)
KORA metabolomics	cGAN	0.822	0.136150679097061	Precision-Recall Curve	cGAN (AUPRC=0.177)
KORA metabolomics	cGAN	0.823	0.136248610552704	Precision-Recall Curve	cGAN (AUPRC=0.177)
KORA metabolomics	cGAN	0.824	0.136346444780635	Precision-Recall Curve	cGAN (AUPRC=0.177)
KORA metabolomics	cGAN	0.825	0.136444181925576	Precision-Recall Curve	cGAN (AUPRC=0.177)
KORA metabolomics	cGAN	0.826	0.136541822131961	Precision-Recall Curve	cGAN (AUPRC=0.177)
KORA metabolomics	cGAN	0.827	0.136639365543937	Precision-Recall Curve	cGAN (AUPRC=0.177)
KORA metabolomics	cGAN	0.827380952380952	0.136676499508358	Precision-Recall Curve	cGAN (AUPRC=0.177)
KORA metabolomics	cGAN	0.828	0.136736812305369	Precision-Recall Curve	cGAN (AUPRC=0.177)
KORA metabolomics	cGAN	0.829	0.136834162559834	Precision-Recall Curve	cGAN (AUPRC=0.177)
KORA metabolomics	cGAN	0.83	0.136931416450625	Precision-Recall Curve	cGAN (AUPRC=0.177)
KORA metabolomics	cGAN	0.831	0.137028574120751	Precision-Recall Curve	cGAN (AUPRC=0.177)
KORA metabolomics	cGAN	0.832	0.13712563571294	Precision-Recall Curve	cGAN (AUPRC=0.177)
KORA metabolomics	cGAN	0.910714285714286	0.1328125	Precision-Recall Curve	cGAN (AUPRC=0.177)
KORA metabolomics	cGAN	0.910714285714286	0.132467532467532	Precision-Recall Curve	cGAN (AUPRC=0.177)
KORA metabolomics	cGAN	0.910714285714286	0.132124352331606	Precision-Recall Curve	cGAN (AUPRC=0.177)
KORA metabolomics	cGAN	0.910714285714286	0.131782945736434	Precision-Recall Curve	cGAN (AUPRC=0.177)
KORA metabolomics	cGAN	0.911	0.131807941133916	Precision-Recall Curve	cGAN (AUPRC=0.177)
KORA metabolomics	cGAN	0.912	0.131895376224123	Precision-Recall Curve	cGAN (AUPRC=0.177)
KORA metabolomics	cGAN	0.913	0.131982735476943	Precision-Recall Curve	cGAN (AUPRC=0.177)
KORA metabolomics	cGAN	0.914	0.132070018991	Precision-Recall Curve	cGAN (AUPRC=0.177)
KORA metabolomics	cGAN	0.915	0.132157226864748	Precision-Recall Curve	cGAN (AUPRC=0.177)
KORA metabolomics	cGAN	0.916	0.132244359196469	Precision-Recall Curve	cGAN (AUPRC=0.177)
KORA metabolomics	cGAN	0.916666666666667	0.132302405498282	Precision-Recall Curve	cGAN (AUPRC=0.177)
KORA metabolomics	cGAN	0.917	0.132331416084276	Precision-Recall Curve	cGAN (AUPRC=0.177)
KORA metabolomics	cGAN	0.918	0.132418397626113	Precision-Recall Curve	cGAN (AUPRC=0.177)
KORA metabolomics	cGAN	0.919	0.132505303919751	Precision-Recall Curve	cGAN (AUPRC=0.177)
KORA metabolomics	cGAN	0.92	0.132592135062796	Precision-Recall Curve	cGAN (AUPRC=0.177)
KORA metabolomics	cGAN	0.921	0.132678891152683	Precision-Recall Curve	cGAN (AUPRC=0.177)
KORA metabolomics	cGAN	0.922	0.132765572286678	Precision-Recall Curve	cGAN (AUPRC=0.177)
KORA metabolomics	cGAN	0.922619047619048	0.132819194515853	Precision-Recall Curve	cGAN (AUPRC=0.177)
KORA metabolomics	cGAN	0.923	0.132852178561882	Precision-Recall Curve	cGAN (AUPRC=0.177)
KORA metabolomics	cGAN	0.924	0.132938710075225	Precision-Recall Curve	cGAN (AUPRC=0.177)
KORA metabolomics	cGAN	0.925	0.133025166923472	Precision-Recall Curve	cGAN (AUPRC=0.177)
KORA metabolomics	cGAN	0.926	0.13311154920322	Precision-Recall Curve	cGAN (AUPRC=0.177)
KORA metabolomics	cGAN	0.927	0.1331978570109	Precision-Recall Curve	cGAN (AUPRC=0.177)
KORA metabolomics	cGAN	0.928	0.133284090442776	Precision-Recall Curve	cGAN (AUPRC=0.177)
KORA metabolomics	cGAN	0.928571428571429	0.133333333333333	Precision-Recall Curve	cGAN (AUPRC=0.177)
KORA metabolomics	cGAN	0.928571428571429	0.132992327365729	Precision-Recall Curve	cGAN (AUPRC=0.177)
KORA metabolomics	cGAN	0.928571428571429	0.13265306122449	Precision-Recall Curve	cGAN (AUPRC=0.177)
KORA metabolomics	cGAN	0.929	0.132698036975064	Precision-Recall Curve	cGAN (AUPRC=0.177)
KORA metabolomics	cGAN	0.93	0.132802937576499	Precision-Recall Curve	cGAN (AUPRC=0.177)
KORA metabolomics	cGAN	0.931	0.132907778276298	Precision-Recall Curve	cGAN (AUPRC=0.177)
KORA metabolomics	cGAN	0.932	0.133012559125754	Precision-Recall Curve	cGAN (AUPRC=0.177)
KORA metabolomics	cGAN	0.933	0.133117280176104	Precision-Recall Curve	cGAN (AUPRC=0.177)
KORA metabolomics	cGAN	0.934	0.133221941478523	Precision-Recall Curve	cGAN (AUPRC=0.177)
KORA metabolomics	cGAN	0.935	0.133326543084131	Precision-Recall Curve	cGAN (AUPRC=0.177)
KORA metabolomics	cGAN	0.936	0.133431085043988	Precision-Recall Curve	cGAN (AUPRC=0.177)
KORA metabolomics	cGAN	0.937	0.133535567409096	Precision-Recall Curve	cGAN (AUPRC=0.177)
KORA metabolomics	cGAN	0.9375	0.133587786259542	Precision-Recall Curve	cGAN (AUPRC=0.177)
KORA metabolomics	cGAN	0.938	0.1336399902304	Precision-Recall Curve	cGAN (AUPRC=0.177)
KORA metabolomics	cGAN	0.939	0.133744353558784	Precision-Recall Curve	cGAN (AUPRC=0.177)
KORA metabolomics	cGAN	0.94	0.133848657445077	Precision-Recall Curve	cGAN (AUPRC=0.177)
KORA metabolomics	cGAN	0.941	0.13395290194005	Precision-Recall Curve	cGAN (AUPRC=0.177)
KORA metabolomics	cGAN	0.942	0.134057087094413	Precision-Recall Curve	cGAN (AUPRC=0.177)
KORA metabolomics	cGAN	0.943	0.134161212958823	Precision-Recall Curve	cGAN (AUPRC=0.177)
KORA metabolomics	cGAN	0.944	0.134265279583875	Precision-Recall Curve	cGAN (AUPRC=0.177)
KORA metabolomics	cGAN	0.945	0.13436928702011	Precision-Recall Curve	cGAN (AUPRC=0.177)
KORA metabolomics	cGAN	0.946	0.134473235318008	Precision-Recall Curve	cGAN (AUPRC=0.177)
KORA metabolomics	cGAN	0.946428571428571	0.134517766497462	Precision-Recall Curve	cGAN (AUPRC=0.177)
KORA metabolomics	cGAN	0.947	0.134577124527995	Precision-Recall Curve	cGAN (AUPRC=0.177)
KORA metabolomics	cGAN	0.948	0.134680954700438	Precision-Recall Curve	cGAN (AUPRC=0.177)
KORA metabolomics	cGAN	0.949	0.134784725885647	Precision-Recall Curve	cGAN (AUPRC=0.177)
KORA metabolomics	cGAN	0.95	0.134888438133874	Precision-Recall Curve	cGAN (AUPRC=0.177)
KORA metabolomics	cGAN	0.873	0.139549222442968	Precision-Recall Curve	cGAN (AUPRC=0.177)
KORA metabolomics	cGAN	0.874	0.139575205895102	Precision-Recall Curve	cGAN (AUPRC=0.177)
KORA metabolomics	cGAN	0.875	0.13960113960114	Precision-Recall Curve	cGAN (AUPRC=0.177)
KORA metabolomics	cGAN	0.875	0.139204545454545	Precision-Recall Curve	cGAN (AUPRC=0.177)
KORA metabolomics	cGAN	0.875	0.138810198300283	Precision-Recall Curve	cGAN (AUPRC=0.177)
KORA metabolomics	cGAN	0.875	0.138418079096045	Precision-Recall Curve	cGAN (AUPRC=0.177)
KORA metabolomics	cGAN	0.875	0.138028169014085	Precision-Recall Curve	cGAN (AUPRC=0.177)
KORA metabolomics	cGAN	0.875	0.137640449438202	Precision-Recall Curve	cGAN (AUPRC=0.177)
KORA metabolomics	cGAN	0.875	0.137254901960784	Precision-Recall Curve	cGAN (AUPRC=0.177)
KORA metabolomics	cGAN	0.876	0.137368668652972	Precision-Recall Curve	cGAN (AUPRC=0.177)
KORA metabolomics	cGAN	0.877	0.137482364006898	Precision-Recall Curve	cGAN (AUPRC=0.177)
KORA metabolomics	cGAN	0.878	0.137595988089641	Precision-Recall Curve	cGAN (AUPRC=0.177)
KORA metabolomics	cGAN	0.879	0.137709540968197	Precision-Recall Curve	cGAN (AUPRC=0.177)
KORA metabolomics	cGAN	0.88	0.137823022709475	Precision-Recall Curve	cGAN (AUPRC=0.177)
KORA metabolomics	cGAN	0.881	0.137936433380304	Precision-Recall Curve	cGAN (AUPRC=0.177)
KORA metabolomics	cGAN	0.882	0.138049773047425	Precision-Recall Curve	cGAN (AUPRC=0.177)
KORA metabolomics	cGAN	0.883	0.1381630417775	Precision-Recall Curve	cGAN (AUPRC=0.177)
KORA metabolomics	cGAN	0.883928571428571	0.138268156424581	Precision-Recall Curve	cGAN (AUPRC=0.177)
KORA metabolomics	cGAN	0.884	0.138276239637103	Precision-Recall Curve	cGAN (AUPRC=0.177)
KORA metabolomics	cGAN	0.885	0.138389366692729	Precision-Recall Curve	cGAN (AUPRC=0.177)
KORA metabolomics	cGAN	0.886	0.138502423010786	Precision-Recall Curve	cGAN (AUPRC=0.177)
KORA metabolomics	cGAN	0.887	0.138615408657603	Precision-Recall Curve	cGAN (AUPRC=0.177)
KORA metabolomics	cGAN	0.888	0.138728323699422	Precision-Recall Curve	cGAN (AUPRC=0.177)
KORA metabolomics	cGAN	0.889	0.138841168202405	Precision-Recall Curve	cGAN (AUPRC=0.177)
KORA metabolomics	cGAN	0.89	0.138953942232631	Precision-Recall Curve	cGAN (AUPRC=0.177)
KORA metabolomics	cGAN	0.891	0.139066645856095	Precision-Recall Curve	cGAN (AUPRC=0.177)
KORA metabolomics	cGAN	0.892	0.139179279138711	Precision-Recall Curve	cGAN (AUPRC=0.177)
KORA metabolomics	cGAN	0.892857142857143	0.139275766016713	Precision-Recall Curve	cGAN (AUPRC=0.177)
KORA metabolomics	cGAN	0.892857142857143	0.138888888888889	Precision-Recall Curve	cGAN (AUPRC=0.177)
KORA metabolomics	cGAN	0.892857142857143	0.138504155124654	Precision-Recall Curve	cGAN (AUPRC=0.177)
KORA metabolomics	cGAN	0.892857142857143	0.138121546961326	Precision-Recall Curve	cGAN (AUPRC=0.177)
KORA metabolomics	cGAN	0.892857142857143	0.137741046831956	Precision-Recall Curve	cGAN (AUPRC=0.177)
KORA metabolomics	cGAN	0.892857142857143	0.137362637362637	Precision-Recall Curve	cGAN (AUPRC=0.177)
KORA metabolomics	cGAN	0.892857142857143	0.136986301369863	Precision-Recall Curve	cGAN (AUPRC=0.177)
KORA metabolomics	cGAN	0.892857142857143	0.136612021857924	Precision-Recall Curve	cGAN (AUPRC=0.177)
KORA metabolomics	cGAN	0.892857142857143	0.136239782016349	Precision-Recall Curve	cGAN (AUPRC=0.177)
KORA metabolomics	cGAN	0.892857142857143	0.135869565217391	Precision-Recall Curve	cGAN (AUPRC=0.177)
KORA metabolomics	cGAN	0.892857142857143	0.13550135501355	Precision-Recall Curve	cGAN (AUPRC=0.177)
KORA metabolomics	cGAN	0.892857142857143	0.135135135135135	Precision-Recall Curve	cGAN (AUPRC=0.177)
KORA metabolomics	cGAN	0.892857142857143	0.134770889487871	Precision-Recall Curve	cGAN (AUPRC=0.177)
KORA metabolomics	cGAN	0.892857142857143	0.134408602150538	Precision-Recall Curve	cGAN (AUPRC=0.177)
KORA metabolomics	cGAN	0.892857142857143	0.134048257372654	Precision-Recall Curve	cGAN (AUPRC=0.177)
KORA metabolomics	cGAN	0.892857142857143	0.133689839572193	Precision-Recall Curve	cGAN (AUPRC=0.177)
KORA metabolomics	cGAN	0.892857142857143	0.133333333333333	Precision-Recall Curve	cGAN (AUPRC=0.177)
KORA metabolomics	cGAN	0.892857142857143	0.132978723404255	Precision-Recall Curve	cGAN (AUPRC=0.177)
KORA metabolomics	cGAN	0.892857142857143	0.13262599469496	Precision-Recall Curve	cGAN (AUPRC=0.177)
KORA metabolomics	cGAN	0.892857142857143	0.132275132275132	Precision-Recall Curve	cGAN (AUPRC=0.177)
KORA metabolomics	cGAN	0.892857142857143	0.131926121372032	Precision-Recall Curve	cGAN (AUPRC=0.177)
KORA metabolomics	cGAN	0.892857142857143	0.131578947368421	Precision-Recall Curve	cGAN (AUPRC=0.177)
KORA metabolomics	cGAN	0.893	0.131588918827888	Precision-Recall Curve	cGAN (AUPRC=0.177)
KORA metabolomics	cGAN	0.894	0.131658672052512	Precision-Recall Curve	cGAN (AUPRC=0.177)
KORA metabolomics	cGAN	0.895	0.1317283431455	Precision-Recall Curve	cGAN (AUPRC=0.177)
KORA metabolomics	cGAN	0.896	0.131797932251828	Precision-Recall Curve	cGAN (AUPRC=0.177)
KORA metabolomics	cGAN	0.897	0.131867439516129	Precision-Recall Curve	cGAN (AUPRC=0.177)
KORA metabolomics	cGAN	0.897321428571429	0.131889763779528	Precision-Recall Curve	cGAN (AUPRC=0.177)
KORA metabolomics	cGAN	0.898	0.131936865082697	Precision-Recall Curve	cGAN (AUPRC=0.177)
KORA metabolomics	cGAN	0.899	0.132006209095486	Precision-Recall Curve	cGAN (AUPRC=0.177)
KORA metabolomics	cGAN	0.9	0.132075471698113	Precision-Recall Curve	cGAN (AUPRC=0.177)
KORA metabolomics	cGAN	0.901	0.132144653033859	Precision-Recall Curve	cGAN (AUPRC=0.177)
KORA metabolomics	cGAN	0.901785714285714	0.132198952879581	Precision-Recall Curve	cGAN (AUPRC=0.177)
KORA metabolomics	cGAN	0.902	0.132213753245665	Precision-Recall Curve	cGAN (AUPRC=0.177)
KORA metabolomics	cGAN	0.903	0.132282772476143	Precision-Recall Curve	cGAN (AUPRC=0.177)
KORA metabolomics	cGAN	0.904	0.132351710867565	Precision-Recall Curve	cGAN (AUPRC=0.177)
KORA metabolomics	cGAN	0.905	0.132420568561873	Precision-Recall Curve	cGAN (AUPRC=0.177)
KORA metabolomics	cGAN	0.906	0.132489345700677	Precision-Recall Curve	cGAN (AUPRC=0.177)
KORA metabolomics	cGAN	0.90625	0.132506527415144	Precision-Recall Curve	cGAN (AUPRC=0.177)
KORA metabolomics	cGAN	0.907	0.132558042425255	Precision-Recall Curve	cGAN (AUPRC=0.177)
KORA metabolomics	cGAN	0.908	0.132626658876555	Precision-Recall Curve	cGAN (AUPRC=0.177)
KORA metabolomics	cGAN	0.909	0.132695195195195	Precision-Recall Curve	cGAN (AUPRC=0.177)
KORA metabolomics	cGAN	0.91	0.132763651521467	Precision-Recall Curve	cGAN (AUPRC=0.177)
KORA metabolomics	cGAN	0.975	0.136773547094188	Precision-Recall Curve	cGAN (AUPRC=0.177)
KORA metabolomics	cGAN	0.976	0.136875425732259	Precision-Recall Curve	cGAN (AUPRC=0.177)
KORA metabolomics	cGAN	0.977	0.13697724723602	Precision-Recall Curve	cGAN (AUPRC=0.177)
KORA metabolomics	cGAN	0.978	0.137079011653518	Precision-Recall Curve	cGAN (AUPRC=0.177)
KORA metabolomics	cGAN	0.979	0.137180719032749	Precision-Recall Curve	cGAN (AUPRC=0.177)
KORA metabolomics	cGAN	0.98	0.137282369421653	Precision-Recall Curve	cGAN (AUPRC=0.177)
KORA metabolomics	cGAN	0.981	0.137383962868118	Precision-Recall Curve	cGAN (AUPRC=0.177)
KORA metabolomics	cGAN	0.982	0.137485499419977	Precision-Recall Curve	cGAN (AUPRC=0.177)
KORA metabolomics	cGAN	0.982142857142857	0.1375	Precision-Recall Curve	cGAN (AUPRC=0.177)
KORA metabolomics	cGAN	0.982142857142857	0.13715710723192	Precision-Recall Curve	cGAN (AUPRC=0.177)
KORA metabolomics	cGAN	0.982142857142857	0.13681592039801	Precision-Recall Curve	cGAN (AUPRC=0.177)
KORA metabolomics	cGAN	0.951	0.134992091495316	Precision-Recall Curve	cGAN (AUPRC=0.177)
KORA metabolomics	cGAN	0.952	0.13509568602011	Precision-Recall Curve	cGAN (AUPRC=0.177)
KORA metabolomics	cGAN	0.953	0.13519922175834	Precision-Recall Curve	cGAN (AUPRC=0.177)
KORA metabolomics	cGAN	0.954	0.135302698760029	Precision-Recall Curve	cGAN (AUPRC=0.177)
KORA metabolomics	cGAN	0.955	0.135406117075147	Precision-Recall Curve	cGAN (AUPRC=0.177)
KORA metabolomics	cGAN	0.955357142857143	0.135443037974684	Precision-Recall Curve	cGAN (AUPRC=0.177)
KORA metabolomics	cGAN	0.956	0.135509476753604	Precision-Recall Curve	cGAN (AUPRC=0.177)
KORA metabolomics	cGAN	0.957	0.135612777845257	Precision-Recall Curve	cGAN (AUPRC=0.177)
KORA metabolomics	cGAN	0.958	0.135716020399903	Precision-Recall Curve	cGAN (AUPRC=0.177)
KORA metabolomics	cGAN	0.959	0.135819204467284	Precision-Recall Curve	cGAN (AUPRC=0.177)
KORA metabolomics	cGAN	0.96	0.135922330097087	Precision-Recall Curve	cGAN (AUPRC=0.177)
KORA metabolomics	cGAN	0.961	0.136025397338941	Precision-Recall Curve	cGAN (AUPRC=0.177)
KORA metabolomics	cGAN	0.962	0.136128406242419	Precision-Recall Curve	cGAN (AUPRC=0.177)
KORA metabolomics	cGAN	0.963	0.136231356857039	Precision-Recall Curve	cGAN (AUPRC=0.177)
KORA metabolomics	cGAN	0.964	0.136334249232261	Precision-Recall Curve	cGAN (AUPRC=0.177)
KORA metabolomics	cGAN	0.964285714285714	0.136363636363636	Precision-Recall Curve	cGAN (AUPRC=0.177)
KORA metabolomics	cGAN	0.964285714285714	0.136020151133501	Precision-Recall Curve	cGAN (AUPRC=0.177)
KORA metabolomics	cGAN	0.964285714285714	0.135678391959799	Precision-Recall Curve	cGAN (AUPRC=0.177)
KORA metabolomics	cGAN	0.965	0.135751607717042	Precision-Recall Curve	cGAN (AUPRC=0.177)
KORA metabolomics	cGAN	0.966	0.135854060352795	Precision-Recall Curve	cGAN (AUPRC=0.177)
KORA metabolomics	cGAN	0.967	0.135956455370772	Precision-Recall Curve	cGAN (AUPRC=0.177)
KORA metabolomics	cGAN	0.968	0.136058792819565	Precision-Recall Curve	cGAN (AUPRC=0.177)
KORA metabolomics	cGAN	0.969	0.136161072747712	Precision-Recall Curve	cGAN (AUPRC=0.177)
KORA metabolomics	cGAN	0.97	0.136263295203693	Precision-Recall Curve	cGAN (AUPRC=0.177)
KORA metabolomics	cGAN	0.971	0.136365460235936	Precision-Recall Curve	cGAN (AUPRC=0.177)
KORA metabolomics	cGAN	0.972	0.136467567892816	Precision-Recall Curve	cGAN (AUPRC=0.177)
KORA metabolomics	cGAN	0.973	0.13656961822265	Precision-Recall Curve	cGAN (AUPRC=0.177)
KORA metabolomics	cGAN	0.973214285714286	0.136591478696742	Precision-Recall Curve	cGAN (AUPRC=0.177)
KORA metabolomics	cGAN	0.974	0.136671611273704	Precision-Recall Curve	cGAN (AUPRC=0.177)
KORA metabolomics	cGAN	0.999	0.134498874848537	Precision-Recall Curve	cGAN (AUPRC=0.177)
KORA metabolomics	cGAN	0.982142857142857	0.135467980295567	Precision-Recall Curve	cGAN (AUPRC=0.177)
KORA metabolomics	cGAN	0.982142857142857	0.135135135135135	Precision-Recall Curve	cGAN (AUPRC=0.177)
KORA metabolomics	cGAN	0.982142857142857	0.134803921568627	Precision-Recall Curve	cGAN (AUPRC=0.177)
KORA metabolomics	cGAN	0.982142857142857	0.134474327628362	Precision-Recall Curve	cGAN (AUPRC=0.177)
KORA metabolomics	cGAN	0.982142857142857	0.134146341463415	Precision-Recall Curve	cGAN (AUPRC=0.177)
KORA metabolomics	cGAN	0.982142857142857	0.1338199513382	Precision-Recall Curve	cGAN (AUPRC=0.177)
KORA metabolomics	cGAN	0.982142857142857	0.133495145631068	Precision-Recall Curve	cGAN (AUPRC=0.177)
KORA metabolomics	cGAN	0.982142857142857	0.13317191283293	Precision-Recall Curve	cGAN (AUPRC=0.177)
KORA metabolomics	cGAN	0.982142857142857	0.132850241545894	Precision-Recall Curve	cGAN (AUPRC=0.177)
KORA metabolomics	cGAN	0.982142857142857	0.132530120481928	Precision-Recall Curve	cGAN (AUPRC=0.177)
KORA metabolomics	cGAN	0.982142857142857	0.136476426799007	Precision-Recall Curve	cGAN (AUPRC=0.177)
KORA metabolomics	cGAN	0.982142857142857	0.136138613861386	Precision-Recall Curve	cGAN (AUPRC=0.177)
KORA metabolomics	cGAN	0.982142857142857	0.135802469135802	Precision-Recall Curve	cGAN (AUPRC=0.177)
KORA metabolomics	cGAN	0.986	0.132981388000462	Precision-Recall Curve	cGAN (AUPRC=0.177)
KORA metabolomics	cGAN	0.987	0.133098306652026	Precision-Recall Curve	cGAN (AUPRC=0.177)
KORA metabolomics	cGAN	0.988	0.133215193774559	Precision-Recall Curve	cGAN (AUPRC=0.177)
KORA metabolomics	cGAN	0.989	0.133332049380814	Precision-Recall Curve	cGAN (AUPRC=0.177)
KORA metabolomics	cGAN	0.99	0.133448873483536	Precision-Recall Curve	cGAN (AUPRC=0.177)
KORA metabolomics	cGAN	0.991	0.133565666095462	Precision-Recall Curve	cGAN (AUPRC=0.177)
KORA metabolomics	cGAN	0.992	0.133682427229324	Precision-Recall Curve	cGAN (AUPRC=0.177)
KORA metabolomics	cGAN	0.993	0.133799156897846	Precision-Recall Curve	cGAN (AUPRC=0.177)
KORA metabolomics	cGAN	0.994	0.133915855113746	Precision-Recall Curve	cGAN (AUPRC=0.177)
KORA metabolomics	cGAN	0.995	0.134032521889733	Precision-Recall Curve	cGAN (AUPRC=0.177)
KORA metabolomics	cGAN	0.983	0.132630442743972	Precision-Recall Curve	cGAN (AUPRC=0.177)
KORA metabolomics	cGAN	0.984	0.132747456059204	Precision-Recall Curve	cGAN (AUPRC=0.177)
KORA metabolomics	cGAN	0.985	0.132864437807111	Precision-Recall Curve	cGAN (AUPRC=0.177)
KORA metabolomics	cGAN	0.998	0.134382333705228	Precision-Recall Curve	cGAN (AUPRC=0.177)
KORA metabolomics	cGAN	0.996	0.134149157238513	Precision-Recall Curve	cGAN (AUPRC=0.177)
KORA metabolomics	cGAN	0.997	0.134265761172781	Precision-Recall Curve	cGAN (AUPRC=0.177)
KORA metabolomics	LM	0	0	Precision-Recall Curve	LM (AUPRC=0.166)
KORA metabolomics	LM	0.001	0.00398406374501992	Precision-Recall Curve	LM (AUPRC=0.166)
KORA metabolomics	LM	0.002	0.00793650793650794	Precision-Recall Curve	LM (AUPRC=0.166)
KORA metabolomics	LM	0.003	0.0118577075098814	Precision-Recall Curve	LM (AUPRC=0.166)
KORA metabolomics	LM	0.004	0.015748031496063	Precision-Recall Curve	LM (AUPRC=0.166)
KORA metabolomics	LM	0.005	0.0196078431372549	Precision-Recall Curve	LM (AUPRC=0.166)
KORA metabolomics	LM	0.006	0.0234375	Precision-Recall Curve	LM (AUPRC=0.166)
KORA metabolomics	LM	0.007	0.0272373540856031	Precision-Recall Curve	LM (AUPRC=0.166)
KORA metabolomics	LM	0.008	0.0310077519379845	Precision-Recall Curve	LM (AUPRC=0.166)
KORA metabolomics	LM	0.009	0.0347490347490348	Precision-Recall Curve	LM (AUPRC=0.166)
KORA metabolomics	LM	0.01	0.0384615384615385	Precision-Recall Curve	LM (AUPRC=0.166)
KORA metabolomics	LM	0.011	0.0421455938697318	Precision-Recall Curve	LM (AUPRC=0.166)
KORA metabolomics	LM	0.012	0.0458015267175573	Precision-Recall Curve	LM (AUPRC=0.166)
KORA metabolomics	LM	0.013	0.0494296577946768	Precision-Recall Curve	LM (AUPRC=0.166)
KORA metabolomics	LM	0.014	0.0530303030303031	Precision-Recall Curve	LM (AUPRC=0.166)
KORA metabolomics	LM	0.015	0.0566037735849057	Precision-Recall Curve	LM (AUPRC=0.166)
KORA metabolomics	LM	0.016	0.0601503759398496	Precision-Recall Curve	LM (AUPRC=0.166)
KORA metabolomics	LM	0.017	0.0636704119850188	Precision-Recall Curve	LM (AUPRC=0.166)
KORA metabolomics	LM	0.0178571428571429	0.0666666666666667	Precision-Recall Curve	LM (AUPRC=0.166)
KORA metabolomics	LM	0.018	0.0671641791044776	Precision-Recall Curve	LM (AUPRC=0.166)
KORA metabolomics	LM	0.019	0.0706319702602231	Precision-Recall Curve	LM (AUPRC=0.166)
KORA metabolomics	LM	0.02	0.0740740740740741	Precision-Recall Curve	LM (AUPRC=0.166)
KORA metabolomics	LM	0.021	0.0774907749077491	Precision-Recall Curve	LM (AUPRC=0.166)
KORA metabolomics	LM	0.022	0.0808823529411765	Precision-Recall Curve	LM (AUPRC=0.166)
KORA metabolomics	LM	0.023	0.0842490842490843	Precision-Recall Curve	LM (AUPRC=0.166)
KORA metabolomics	LM	0.024	0.0875912408759124	Precision-Recall Curve	LM (AUPRC=0.166)
KORA metabolomics	LM	0.025	0.0909090909090909	Precision-Recall Curve	LM (AUPRC=0.166)
KORA metabolomics	LM	0.026	0.0942028985507247	Precision-Recall Curve	LM (AUPRC=0.166)
KORA metabolomics	LM	0.027	0.0974729241877257	Precision-Recall Curve	LM (AUPRC=0.166)
KORA metabolomics	LM	0.028	0.100719424460432	Precision-Recall Curve	LM (AUPRC=0.166)
KORA metabolomics	LM	0.029	0.103942652329749	Precision-Recall Curve	LM (AUPRC=0.166)
KORA metabolomics	LM	0.03	0.107142857142857	Precision-Recall Curve	LM (AUPRC=0.166)
KORA metabolomics	LM	0.031	0.110320284697509	Precision-Recall Curve	LM (AUPRC=0.166)
KORA metabolomics	LM	0.032	0.113475177304965	Precision-Recall Curve	LM (AUPRC=0.166)
KORA metabolomics	LM	0.033	0.11660777385159	Precision-Recall Curve	LM (AUPRC=0.166)
KORA metabolomics	LM	0.034	0.119718309859155	Precision-Recall Curve	LM (AUPRC=0.166)
KORA metabolomics	LM	0.035	0.12280701754386	Precision-Recall Curve	LM (AUPRC=0.166)
KORA metabolomics	LM	0.0357142857142857	0.125	Precision-Recall Curve	LM (AUPRC=0.166)
KORA metabolomics	LM	0.0357142857142857	0.117647058823529	Precision-Recall Curve	LM (AUPRC=0.166)
KORA metabolomics	LM	0.0357142857142857	0.111111111111111	Precision-Recall Curve	LM (AUPRC=0.166)
KORA metabolomics	LM	0.0357142857142857	0.105263157894737	Precision-Recall Curve	LM (AUPRC=0.166)
KORA metabolomics	LM	0.0357142857142857	0.1	Precision-Recall Curve	LM (AUPRC=0.166)
KORA metabolomics	LM	0.0357142857142857	0.0952380952380952	Precision-Recall Curve	LM (AUPRC=0.166)
KORA metabolomics	LM	0.036	0.0959269128283213	Precision-Recall Curve	LM (AUPRC=0.166)
KORA metabolomics	LM	0.037	0.09832953682612	Precision-Recall Curve	LM (AUPRC=0.166)
KORA metabolomics	LM	0.038	0.100719424460432	Precision-Recall Curve	LM (AUPRC=0.166)
KORA metabolomics	LM	0.039	0.10309667673716	Precision-Recall Curve	LM (AUPRC=0.166)
KORA metabolomics	LM	0.04	0.105461393596987	Precision-Recall Curve	LM (AUPRC=0.166)
KORA metabolomics	LM	0.041	0.107813673929376	Precision-Recall Curve	LM (AUPRC=0.166)
KORA metabolomics	LM	0.042	0.110153615586362	Precision-Recall Curve	LM (AUPRC=0.166)
KORA metabolomics	LM	0.043	0.112481315396114	Precision-Recall Curve	LM (AUPRC=0.166)
KORA metabolomics	LM	0.044	0.114796869176295	Precision-Recall Curve	LM (AUPRC=0.166)
KORA metabolomics	LM	0.045	0.117100371747212	Precision-Recall Curve	LM (AUPRC=0.166)
KORA metabolomics	LM	0.046	0.119391916944753	Precision-Recall Curve	LM (AUPRC=0.166)
KORA metabolomics	LM	0.047	0.121671597633136	Precision-Recall Curve	LM (AUPRC=0.166)
KORA metabolomics	LM	0.048	0.123939505717447	Precision-Recall Curve	LM (AUPRC=0.166)
KORA metabolomics	LM	0.049	0.126195732155997	Precision-Recall Curve	LM (AUPRC=0.166)
KORA metabolomics	LM	0.05	0.128440366972477	Precision-Recall Curve	LM (AUPRC=0.166)
KORA metabolomics	LM	0.051	0.130673499267936	Precision-Recall Curve	LM (AUPRC=0.166)
KORA metabolomics	LM	0.052	0.132895217232567	Precision-Recall Curve	LM (AUPRC=0.166)
KORA metabolomics	LM	0.053	0.13510560815732	Precision-Recall Curve	LM (AUPRC=0.166)
KORA metabolomics	LM	0.0535714285714286	0.136363636363636	Precision-Recall Curve	LM (AUPRC=0.166)
KORA metabolomics	LM	0.054	0.137304758445332	Precision-Recall Curve	LM (AUPRC=0.166)
KORA metabolomics	LM	0.055	0.139492753623188	Precision-Recall Curve	LM (AUPRC=0.166)
KORA metabolomics	LM	0.056	0.141669678352006	Precision-Recall Curve	LM (AUPRC=0.166)
KORA metabolomics	LM	0.057	0.143835616438356	Precision-Recall Curve	LM (AUPRC=0.166)
KORA metabolomics	LM	0.058	0.14599065084502	Precision-Recall Curve	LM (AUPRC=0.166)
KORA metabolomics	LM	0.059	0.148134863701578	Precision-Recall Curve	LM (AUPRC=0.166)
KORA metabolomics	LM	0.06	0.150268336314848	Precision-Recall Curve	LM (AUPRC=0.166)
KORA metabolomics	LM	0.061	0.152391149179158	Precision-Recall Curve	LM (AUPRC=0.166)
KORA metabolomics	LM	0.062	0.154503381986472	Precision-Recall Curve	LM (AUPRC=0.166)
KORA metabolomics	LM	0.063	0.156605113636364	Precision-Recall Curve	LM (AUPRC=0.166)
KORA metabolomics	LM	0.064	0.158696422245838	Precision-Recall Curve	LM (AUPRC=0.166)
KORA metabolomics	LM	0.065	0.160777385159011	Precision-Recall Curve	LM (AUPRC=0.166)
KORA metabolomics	LM	0.066	0.162848078956644	Precision-Recall Curve	LM (AUPRC=0.166)
KORA metabolomics	LM	0.067	0.164908579465541	Precision-Recall Curve	LM (AUPRC=0.166)
KORA metabolomics	LM	0.068	0.166958961767801	Precision-Recall Curve	LM (AUPRC=0.166)
KORA metabolomics	LM	0.069	0.168999300209937	Precision-Recall Curve	LM (AUPRC=0.166)
KORA metabolomics	LM	0.07	0.171029668411867	Precision-Recall Curve	LM (AUPRC=0.166)
KORA metabolomics	LM	0.071	0.173050139275766	Precision-Recall Curve	LM (AUPRC=0.166)
KORA metabolomics	LM	0.0714285714285714	0.173913043478261	Precision-Recall Curve	LM (AUPRC=0.166)
KORA metabolomics	LM	0.072	0.17506078499479	Precision-Recall Curve	LM (AUPRC=0.166)
KORA metabolomics	LM	0.073	0.177061677061677	Precision-Recall Curve	LM (AUPRC=0.166)
KORA metabolomics	LM	0.074	0.179052886277221	Precision-Recall Curve	LM (AUPRC=0.166)
KORA metabolomics	LM	0.075	0.181034482758621	Precision-Recall Curve	LM (AUPRC=0.166)
KORA metabolomics	LM	0.076	0.183006535947712	Precision-Recall Curve	LM (AUPRC=0.166)
KORA metabolomics	LM	0.077	0.18496911461908	Precision-Recall Curve	LM (AUPRC=0.166)
KORA metabolomics	LM	0.078	0.186922286888052	Precision-Recall Curve	LM (AUPRC=0.166)
KORA metabolomics	LM	0.079	0.188866120218579	Precision-Recall Curve	LM (AUPRC=0.166)
KORA metabolomics	LM	0.08	0.190800681431005	Precision-Recall Curve	LM (AUPRC=0.166)
KORA metabolomics	LM	0.081	0.192726036709721	Precision-Recall Curve	LM (AUPRC=0.166)
KORA metabolomics	LM	0.082	0.194642251610716	Precision-Recall Curve	LM (AUPRC=0.166)
KORA metabolomics	LM	0.083	0.196549391069012	Precision-Recall Curve	LM (AUPRC=0.166)
KORA metabolomics	LM	0.084	0.198447519406007	Precision-Recall Curve	LM (AUPRC=0.166)
KORA metabolomics	LM	0.085	0.2003367003367	Precision-Recall Curve	LM (AUPRC=0.166)
KORA metabolomics	LM	0.086	0.202216996976822	Precision-Recall Curve	LM (AUPRC=0.166)
KORA metabolomics	LM	0.087	0.204088471849866	Precision-Recall Curve	LM (AUPRC=0.166)
KORA metabolomics	LM	0.088	0.205951186894015	Precision-Recall Curve	LM (AUPRC=0.166)
KORA metabolomics	LM	0.089	0.207805203468979	Precision-Recall Curve	LM (AUPRC=0.166)
KORA metabolomics	LM	0.0892857142857143	0.208333333333333	Precision-Recall Curve	LM (AUPRC=0.166)
KORA metabolomics	LM	0.0892857142857143	0.2	Precision-Recall Curve	LM (AUPRC=0.166)
KORA metabolomics	LM	0.09	0.201277955271566	Precision-Recall Curve	LM (AUPRC=0.166)
KORA metabolomics	LM	0.091	0.203060248645202	Precision-Recall Curve	LM (AUPRC=0.166)
KORA metabolomics	LM	0.092	0.204834605597964	Precision-Recall Curve	LM (AUPRC=0.166)
KORA metabolomics	LM	0.093	0.206601079022533	Precision-Recall Curve	LM (AUPRC=0.166)
KORA metabolomics	LM	0.094	0.208359721342622	Precision-Recall Curve	LM (AUPRC=0.166)
KORA metabolomics	LM	0.095	0.210110584518167	Precision-Recall Curve	LM (AUPRC=0.166)
KORA metabolomics	LM	0.096	0.211853720050441	Precision-Recall Curve	LM (AUPRC=0.166)
KORA metabolomics	LM	0.097	0.213589178987103	Precision-Recall Curve	LM (AUPRC=0.166)
KORA metabolomics	LM	0.098	0.215317011927181	Precision-Recall Curve	LM (AUPRC=0.166)
KORA metabolomics	LM	0.099	0.217037269025994	Precision-Recall Curve	LM (AUPRC=0.166)
KORA metabolomics	LM	0.1	0.21875	Precision-Recall Curve	LM (AUPRC=0.166)
KORA metabolomics	LM	0.101	0.220455254131587	Precision-Recall Curve	LM (AUPRC=0.166)
KORA metabolomics	LM	0.102	0.222153080273802	Precision-Recall Curve	LM (AUPRC=0.166)
KORA metabolomics	LM	0.103	0.223843526855014	Precision-Recall Curve	LM (AUPRC=0.166)
KORA metabolomics	LM	0.104	0.225526641883519	Precision-Recall Curve	LM (AUPRC=0.166)
KORA metabolomics	LM	0.105	0.227202472952087	Precision-Recall Curve	LM (AUPRC=0.166)
KORA metabolomics	LM	0.106	0.228871067242443	Precision-Recall Curve	LM (AUPRC=0.166)
KORA metabolomics	LM	0.107	0.230532471529701	Precision-Recall Curve	LM (AUPRC=0.166)
KORA metabolomics	LM	0.107142857142857	0.230769230769231	Precision-Recall Curve	LM (AUPRC=0.166)
KORA metabolomics	LM	0.107142857142857	0.222222222222222	Precision-Recall Curve	LM (AUPRC=0.166)
KORA metabolomics	LM	0.108	0.22360248447205	Precision-Recall Curve	LM (AUPRC=0.166)
KORA metabolomics	LM	0.109	0.225206611570248	Precision-Recall Curve	LM (AUPRC=0.166)
KORA metabolomics	LM	0.11	0.22680412371134	Precision-Recall Curve	LM (AUPRC=0.166)
KORA metabolomics	LM	0.111	0.228395061728395	Precision-Recall Curve	LM (AUPRC=0.166)
KORA metabolomics	LM	0.112	0.229979466119097	Precision-Recall Curve	LM (AUPRC=0.166)
KORA metabolomics	LM	0.113	0.23155737704918	Precision-Recall Curve	LM (AUPRC=0.166)
KORA metabolomics	LM	0.114	0.233128834355828	Precision-Recall Curve	LM (AUPRC=0.166)
KORA metabolomics	LM	0.115	0.23469387755102	Precision-Recall Curve	LM (AUPRC=0.166)
KORA metabolomics	LM	0.116	0.236252545824847	Precision-Recall Curve	LM (AUPRC=0.166)
KORA metabolomics	LM	0.117	0.237804878048781	Precision-Recall Curve	LM (AUPRC=0.166)
KORA metabolomics	LM	0.118	0.239350912778905	Precision-Recall Curve	LM (AUPRC=0.166)
KORA metabolomics	LM	0.119	0.240890688259109	Precision-Recall Curve	LM (AUPRC=0.166)
KORA metabolomics	LM	0.12	0.242424242424242	Precision-Recall Curve	LM (AUPRC=0.166)
KORA metabolomics	LM	0.121	0.243951612903226	Precision-Recall Curve	LM (AUPRC=0.166)
KORA metabolomics	LM	0.122	0.245472837022133	Precision-Recall Curve	LM (AUPRC=0.166)
KORA metabolomics	LM	0.123	0.246987951807229	Precision-Recall Curve	LM (AUPRC=0.166)
KORA metabolomics	LM	0.124	0.248496993987976	Precision-Recall Curve	LM (AUPRC=0.166)
KORA metabolomics	LM	0.125	0.25	Precision-Recall Curve	LM (AUPRC=0.166)
KORA metabolomics	LM	0.126	0.251497005988024	Precision-Recall Curve	LM (AUPRC=0.166)
KORA metabolomics	LM	0.127	0.252988047808765	Precision-Recall Curve	LM (AUPRC=0.166)
KORA metabolomics	LM	0.128	0.254473161033797	Precision-Recall Curve	LM (AUPRC=0.166)
KORA metabolomics	LM	0.129	0.255952380952381	Precision-Recall Curve	LM (AUPRC=0.166)
KORA metabolomics	LM	0.13	0.257425742574257	Precision-Recall Curve	LM (AUPRC=0.166)
KORA metabolomics	LM	0.131	0.258893280632411	Precision-Recall Curve	LM (AUPRC=0.166)
KORA metabolomics	LM	0.132	0.260355029585799	Precision-Recall Curve	LM (AUPRC=0.166)
KORA metabolomics	LM	0.133	0.261811023622047	Precision-Recall Curve	LM (AUPRC=0.166)
KORA metabolomics	LM	0.134	0.263261296660118	Precision-Recall Curve	LM (AUPRC=0.166)
KORA metabolomics	LM	0.135	0.264705882352941	Precision-Recall Curve	LM (AUPRC=0.166)
KORA metabolomics	LM	0.136	0.26614481409002	Precision-Recall Curve	LM (AUPRC=0.166)
KORA metabolomics	LM	0.137	0.267578125	Precision-Recall Curve	LM (AUPRC=0.166)
KORA metabolomics	LM	0.138	0.269005847953216	Precision-Recall Curve	LM (AUPRC=0.166)
KORA metabolomics	LM	0.139	0.270428015564202	Precision-Recall Curve	LM (AUPRC=0.166)
KORA metabolomics	LM	0.14	0.271844660194175	Precision-Recall Curve	LM (AUPRC=0.166)
KORA metabolomics	LM	0.141	0.273255813953488	Precision-Recall Curve	LM (AUPRC=0.166)
KORA metabolomics	LM	0.142	0.274661508704062	Precision-Recall Curve	LM (AUPRC=0.166)
KORA metabolomics	LM	0.142857142857143	0.275862068965517	Precision-Recall Curve	LM (AUPRC=0.166)
KORA metabolomics	LM	0.142857142857143	0.266666666666667	Precision-Recall Curve	LM (AUPRC=0.166)
KORA metabolomics	LM	0.142857142857143	0.258064516129032	Precision-Recall Curve	LM (AUPRC=0.166)
KORA metabolomics	LM	0.142857142857143	0.25	Precision-Recall Curve	LM (AUPRC=0.166)
KORA metabolomics	LM	0.142857142857143	0.242424242424242	Precision-Recall Curve	LM (AUPRC=0.166)
KORA metabolomics	LM	0.142857142857143	0.235294117647059	Precision-Recall Curve	LM (AUPRC=0.166)
KORA metabolomics	LM	0.142857142857143	0.228571428571429	Precision-Recall Curve	LM (AUPRC=0.166)
KORA metabolomics	LM	0.142857142857143	0.222222222222222	Precision-Recall Curve	LM (AUPRC=0.166)
KORA metabolomics	LM	0.142857142857143	0.216216216216216	Precision-Recall Curve	LM (AUPRC=0.166)
KORA metabolomics	LM	0.142857142857143	0.210526315789474	Precision-Recall Curve	LM (AUPRC=0.166)
KORA metabolomics	LM	0.142857142857143	0.205128205128205	Precision-Recall Curve	LM (AUPRC=0.166)
KORA metabolomics	LM	0.143	0.205207052070521	Precision-Recall Curve	LM (AUPRC=0.166)
KORA metabolomics	LM	0.144	0.205756276791182	Precision-Recall Curve	LM (AUPRC=0.166)
KORA metabolomics	LM	0.145	0.20630081300813	Precision-Recall Curve	LM (AUPRC=0.166)
KORA metabolomics	LM	0.146	0.206840720501923	Precision-Recall Curve	LM (AUPRC=0.166)
KORA metabolomics	LM	0.147	0.207376058041112	Precision-Recall Curve	LM (AUPRC=0.166)
KORA metabolomics	LM	0.148	0.207906883403572	Precision-Recall Curve	LM (AUPRC=0.166)
KORA metabolomics	LM	0.148809523809524	0.208333333333333	Precision-Recall Curve	LM (AUPRC=0.166)
KORA metabolomics	LM	0.149	0.208433253397282	Precision-Recall Curve	LM (AUPRC=0.166)
KORA metabolomics	LM	0.15	0.208955223880597	Precision-Recall Curve	LM (AUPRC=0.166)
KORA metabolomics	LM	0.151	0.209472849782006	Precision-Recall Curve	LM (AUPRC=0.166)
KORA metabolomics	LM	0.152	0.2099861851194	Precision-Recall Curve	LM (AUPRC=0.166)
KORA metabolomics	LM	0.153	0.210495283018868	Precision-Recall Curve	LM (AUPRC=0.166)
KORA metabolomics	LM	0.154	0.21100019573302	Precision-Recall Curve	LM (AUPRC=0.166)
KORA metabolomics	LM	0.154761904761905	0.211382113821138	Precision-Recall Curve	LM (AUPRC=0.166)
KORA metabolomics	LM	0.155	0.211500974658869	Precision-Recall Curve	LM (AUPRC=0.166)
KORA metabolomics	LM	0.156	0.211997670355271	Precision-Recall Curve	LM (AUPRC=0.166)
KORA metabolomics	LM	0.157	0.212490332559938	Precision-Recall Curve	LM (AUPRC=0.166)
KORA metabolomics	LM	0.158	0.212979010206047	Precision-Recall Curve	LM (AUPRC=0.166)
KORA metabolomics	LM	0.159	0.213463751438435	Precision-Recall Curve	LM (AUPRC=0.166)
KORA metabolomics	LM	0.16	0.213944603629417	Precision-Recall Curve	LM (AUPRC=0.166)
KORA metabolomics	LM	0.160714285714286	0.214285714285714	Precision-Recall Curve	LM (AUPRC=0.166)
KORA metabolomics	LM	0.160714285714286	0.209302325581395	Precision-Recall Curve	LM (AUPRC=0.166)
KORA metabolomics	LM	0.160714285714286	0.204545454545455	Precision-Recall Curve	LM (AUPRC=0.166)
KORA metabolomics	LM	0.160714285714286	0.2	Precision-Recall Curve	LM (AUPRC=0.166)
KORA metabolomics	LM	0.160714285714286	0.195652173913043	Precision-Recall Curve	LM (AUPRC=0.166)
KORA metabolomics	LM	0.160714285714286	0.191489361702128	Precision-Recall Curve	LM (AUPRC=0.166)
KORA metabolomics	LM	0.160714285714286	0.1875	Precision-Recall Curve	LM (AUPRC=0.166)
KORA metabolomics	LM	0.160714285714286	0.183673469387755	Precision-Recall Curve	LM (AUPRC=0.166)
KORA metabolomics	LM	0.160714285714286	0.18	Precision-Recall Curve	LM (AUPRC=0.166)
KORA metabolomics	LM	0.160714285714286	0.176470588235294	Precision-Recall Curve	LM (AUPRC=0.166)
KORA metabolomics	LM	0.160714285714286	0.173076923076923	Precision-Recall Curve	LM (AUPRC=0.166)
KORA metabolomics	LM	0.160714285714286	0.169811320754717	Precision-Recall Curve	LM (AUPRC=0.166)
KORA metabolomics	LM	0.160714285714286	0.166666666666667	Precision-Recall Curve	LM (AUPRC=0.166)
KORA metabolomics	LM	0.161	0.166765315182007	Precision-Recall Curve	LM (AUPRC=0.166)
KORA metabolomics	LM	0.162	0.16710875331565	Precision-Recall Curve	LM (AUPRC=0.166)
KORA metabolomics	LM	0.163	0.167449368946287	Precision-Recall Curve	LM (AUPRC=0.166)
KORA metabolomics	LM	0.164	0.167787196726103	Precision-Recall Curve	LM (AUPRC=0.166)
KORA metabolomics	LM	0.165	0.168122270742358	Precision-Recall Curve	LM (AUPRC=0.166)
KORA metabolomics	LM	0.165178571428571	0.168181818181818	Precision-Recall Curve	LM (AUPRC=0.166)
KORA metabolomics	LM	0.166	0.168454624528849	Precision-Recall Curve	LM (AUPRC=0.166)
KORA metabolomics	LM	0.167	0.168784291077101	Precision-Recall Curve	LM (AUPRC=0.166)
KORA metabolomics	LM	0.168	0.169111302847282	Precision-Recall Curve	LM (AUPRC=0.166)
KORA metabolomics	LM	0.169	0.16943569177886	Precision-Recall Curve	LM (AUPRC=0.166)
KORA metabolomics	LM	0.169642857142857	0.169642857142857	Precision-Recall Curve	LM (AUPRC=0.166)
KORA metabolomics	LM	0.17	0.169757489300999	Precision-Recall Curve	LM (AUPRC=0.166)
KORA metabolomics	LM	0.171	0.170076726342711	Precision-Recall Curve	LM (AUPRC=0.166)
KORA metabolomics	LM	0.172	0.170393433342768	Precision-Recall Curve	LM (AUPRC=0.166)
KORA metabolomics	LM	0.173	0.170707640259374	Precision-Recall Curve	LM (AUPRC=0.166)
KORA metabolomics	LM	0.174	0.171019376579612	Precision-Recall Curve	LM (AUPRC=0.166)
KORA metabolomics	LM	0.174107142857143	0.171052631578947	Precision-Recall Curve	LM (AUPRC=0.166)
KORA metabolomics	LM	0.175	0.171328671328671	Precision-Recall Curve	LM (AUPRC=0.166)
KORA metabolomics	LM	0.176	0.171635553078852	Precision-Recall Curve	LM (AUPRC=0.166)
KORA metabolomics	LM	0.177	0.171940049958368	Precision-Recall Curve	LM (AUPRC=0.166)
KORA metabolomics	LM	0.178	0.172242189659939	Precision-Recall Curve	LM (AUPRC=0.166)
KORA metabolomics	LM	0.178571428571429	0.172413793103448	Precision-Recall Curve	LM (AUPRC=0.166)
KORA metabolomics	LM	0.179	0.172613307618129	Precision-Recall Curve	LM (AUPRC=0.166)
KORA metabolomics	LM	0.18	0.173076923076923	Precision-Recall Curve	LM (AUPRC=0.166)
KORA metabolomics	LM	0.181	0.173537871524449	Precision-Recall Curve	LM (AUPRC=0.166)
KORA metabolomics	LM	0.182	0.173996175908222	Precision-Recall Curve	LM (AUPRC=0.166)
KORA metabolomics	LM	0.183	0.174451858913251	Precision-Recall Curve	LM (AUPRC=0.166)
KORA metabolomics	LM	0.184	0.174904942965779	Precision-Recall Curve	LM (AUPRC=0.166)
KORA metabolomics	LM	0.18452380952381	0.175141242937853	Precision-Recall Curve	LM (AUPRC=0.166)
KORA metabolomics	LM	0.185	0.175355450236967	Precision-Recall Curve	LM (AUPRC=0.166)
KORA metabolomics	LM	0.186	0.175803402646503	Precision-Recall Curve	LM (AUPRC=0.166)
KORA metabolomics	LM	0.187	0.176248821866164	Precision-Recall Curve	LM (AUPRC=0.166)
KORA metabolomics	LM	0.188	0.176691729323308	Precision-Recall Curve	LM (AUPRC=0.166)
KORA metabolomics	LM	0.189	0.177132146204311	Precision-Recall Curve	LM (AUPRC=0.166)
KORA metabolomics	LM	0.19	0.177570093457944	Precision-Recall Curve	LM (AUPRC=0.166)
KORA metabolomics	LM	0.19047619047619	0.177777777777778	Precision-Recall Curve	LM (AUPRC=0.166)
KORA metabolomics	LM	0.191	0.178005591798695	Precision-Recall Curve	LM (AUPRC=0.166)
KORA metabolomics	LM	0.192	0.178438661710037	Precision-Recall Curve	LM (AUPRC=0.166)
KORA metabolomics	LM	0.193	0.178869323447637	Precision-Recall Curve	LM (AUPRC=0.166)
KORA metabolomics	LM	0.194	0.179297597042514	Precision-Recall Curve	LM (AUPRC=0.166)
KORA metabolomics	LM	0.195	0.179723502304147	Precision-Recall Curve	LM (AUPRC=0.166)
KORA metabolomics	LM	0.196	0.180147058823529	Precision-Recall Curve	LM (AUPRC=0.166)
KORA metabolomics	LM	0.196428571428571	0.180327868852459	Precision-Recall Curve	LM (AUPRC=0.166)
KORA metabolomics	LM	0.196428571428571	0.17741935483871	Precision-Recall Curve	LM (AUPRC=0.166)
KORA metabolomics	LM	0.196428571428571	0.174603174603175	Precision-Recall Curve	LM (AUPRC=0.166)
KORA metabolomics	LM	0.196428571428571	0.171875	Precision-Recall Curve	LM (AUPRC=0.166)
KORA metabolomics	LM	0.197	0.172288855572214	Precision-Recall Curve	LM (AUPRC=0.166)
KORA metabolomics	LM	0.198	0.173012108351017	Precision-Recall Curve	LM (AUPRC=0.166)
KORA metabolomics	LM	0.199	0.173734098278873	Precision-Recall Curve	LM (AUPRC=0.166)
KORA metabolomics	LM	0.2	0.174454828660436	Precision-Recall Curve	LM (AUPRC=0.166)
KORA metabolomics	LM	0.201	0.175174302788845	Precision-Recall Curve	LM (AUPRC=0.166)
KORA metabolomics	LM	0.202	0.175892523945764	Precision-Recall Curve	LM (AUPRC=0.166)
KORA metabolomics	LM	0.203	0.176609495401442	Precision-Recall Curve	LM (AUPRC=0.166)
KORA metabolomics	LM	0.204	0.177325220414752	Precision-Recall Curve	LM (AUPRC=0.166)
KORA metabolomics	LM	0.205	0.178039702233251	Precision-Recall Curve	LM (AUPRC=0.166)
KORA metabolomics	LM	0.206	0.178752944093219	Precision-Recall Curve	LM (AUPRC=0.166)
KORA metabolomics	LM	0.207	0.179464949219718	Precision-Recall Curve	LM (AUPRC=0.166)
KORA metabolomics	LM	0.208	0.18017572082663	Precision-Recall Curve	LM (AUPRC=0.166)
KORA metabolomics	LM	0.209	0.180885262116716	Precision-Recall Curve	LM (AUPRC=0.166)
KORA metabolomics	LM	0.21	0.181593576281655	Precision-Recall Curve	LM (AUPRC=0.166)
KORA metabolomics	LM	0.211	0.182300666502098	Precision-Recall Curve	LM (AUPRC=0.166)
KORA metabolomics	LM	0.212	0.183006535947712	Precision-Recall Curve	LM (AUPRC=0.166)
KORA metabolomics	LM	0.213	0.18371118777723	Precision-Recall Curve	LM (AUPRC=0.166)
KORA metabolomics	LM	0.214	0.184414625138496	Precision-Recall Curve	LM (AUPRC=0.166)
KORA metabolomics	LM	0.214285714285714	0.184615384615385	Precision-Recall Curve	LM (AUPRC=0.166)
KORA metabolomics	LM	0.214285714285714	0.181818181818182	Precision-Recall Curve	LM (AUPRC=0.166)
KORA metabolomics	LM	0.214285714285714	0.17910447761194	Precision-Recall Curve	LM (AUPRC=0.166)
KORA metabolomics	LM	0.214285714285714	0.176470588235294	Precision-Recall Curve	LM (AUPRC=0.166)
KORA metabolomics	LM	0.215	0.176746917204932	Precision-Recall Curve	LM (AUPRC=0.166)
KORA metabolomics	LM	0.216	0.177132146204311	Precision-Recall Curve	LM (AUPRC=0.166)
KORA metabolomics	LM	0.217	0.177515484398738	Precision-Recall Curve	LM (AUPRC=0.166)
KORA metabolomics	LM	0.218	0.177896945674983	Precision-Recall Curve	LM (AUPRC=0.166)
KORA metabolomics	LM	0.219	0.178276543784161	Precision-Recall Curve	LM (AUPRC=0.166)
KORA metabolomics	LM	0.22	0.178654292343388	Precision-Recall Curve	LM (AUPRC=0.166)
KORA metabolomics	LM	0.220238095238095	0.178743961352657	Precision-Recall Curve	LM (AUPRC=0.166)
KORA metabolomics	LM	0.221	0.179030204837403	Precision-Recall Curve	LM (AUPRC=0.166)
KORA metabolomics	LM	0.222	0.17940429462018	Precision-Recall Curve	LM (AUPRC=0.166)
KORA metabolomics	LM	0.223	0.179776574916504	Precision-Recall Curve	LM (AUPRC=0.166)
KORA metabolomics	LM	0.224	0.180147058823529	Precision-Recall Curve	LM (AUPRC=0.166)
KORA metabolomics	LM	0.225	0.180515759312321	Precision-Recall Curve	LM (AUPRC=0.166)
KORA metabolomics	LM	0.226	0.180882689229362	Precision-Recall Curve	LM (AUPRC=0.166)
KORA metabolomics	LM	0.226190476190476	0.180952380952381	Precision-Recall Curve	LM (AUPRC=0.166)
KORA metabolomics	LM	0.227	0.18124786129805	Precision-Recall Curve	LM (AUPRC=0.166)
KORA metabolomics	LM	0.228	0.181611288120164	Precision-Recall Curve	LM (AUPRC=0.166)
KORA metabolomics	LM	0.229	0.181972982177319	Precision-Recall Curve	LM (AUPRC=0.166)
KORA metabolomics	LM	0.23	0.18233295583239	Precision-Recall Curve	LM (AUPRC=0.166)
KORA metabolomics	LM	0.231	0.182691221330923	Precision-Recall Curve	LM (AUPRC=0.166)
KORA metabolomics	LM	0.232	0.183047790802525	Precision-Recall Curve	LM (AUPRC=0.166)
KORA metabolomics	LM	0.232142857142857	0.183098591549296	Precision-Recall Curve	LM (AUPRC=0.166)
KORA metabolomics	LM	0.232142857142857	0.180555555555556	Precision-Recall Curve	LM (AUPRC=0.166)
KORA metabolomics	LM	0.232142857142857	0.178082191780822	Precision-Recall Curve	LM (AUPRC=0.166)
KORA metabolomics	LM	0.232142857142857	0.175675675675676	Precision-Recall Curve	LM (AUPRC=0.166)
KORA metabolomics	LM	0.233	0.176210025929127	Precision-Recall Curve	LM (AUPRC=0.166)
KORA metabolomics	LM	0.234	0.176832559645903	Precision-Recall Curve	LM (AUPRC=0.166)
KORA metabolomics	LM	0.235	0.177454153182309	Precision-Recall Curve	LM (AUPRC=0.166)
KORA metabolomics	LM	0.236	0.178074808666595	Precision-Recall Curve	LM (AUPRC=0.166)
KORA metabolomics	LM	0.237	0.178694528220595	Precision-Recall Curve	LM (AUPRC=0.166)
KORA metabolomics	LM	0.238	0.179313313959746	Precision-Recall Curve	LM (AUPRC=0.166)
KORA metabolomics	LM	0.239	0.179931167993117	Precision-Recall Curve	LM (AUPRC=0.166)
KORA metabolomics	LM	0.24	0.180548092423428	Precision-Recall Curve	LM (AUPRC=0.166)
KORA metabolomics	LM	0.241	0.181164089347079	Precision-Recall Curve	LM (AUPRC=0.166)
KORA metabolomics	LM	0.242	0.181779160854169	Precision-Recall Curve	LM (AUPRC=0.166)
KORA metabolomics	LM	0.243	0.182393309028522	Precision-Recall Curve	LM (AUPRC=0.166)
KORA metabolomics	LM	0.244	0.183006535947712	Precision-Recall Curve	LM (AUPRC=0.166)
KORA metabolomics	LM	0.245	0.183618843683084	Precision-Recall Curve	LM (AUPRC=0.166)
KORA metabolomics	LM	0.246	0.184230234299775	Precision-Recall Curve	LM (AUPRC=0.166)
KORA metabolomics	LM	0.247	0.184840709856746	Precision-Recall Curve	LM (AUPRC=0.166)
KORA metabolomics	LM	0.248	0.185450272406794	Precision-Recall Curve	LM (AUPRC=0.166)
KORA metabolomics	LM	0.249	0.186058923996584	Precision-Recall Curve	LM (AUPRC=0.166)
KORA metabolomics	LM	0.25	0.186666666666667	Precision-Recall Curve	LM (AUPRC=0.166)
KORA metabolomics	LM	0.25	0.184210526315789	Precision-Recall Curve	LM (AUPRC=0.166)
KORA metabolomics	LM	0.25	0.181818181818182	Precision-Recall Curve	LM (AUPRC=0.166)
KORA metabolomics	LM	0.25	0.179487179487179	Precision-Recall Curve	LM (AUPRC=0.166)
KORA metabolomics	LM	0.25	0.177215189873418	Precision-Recall Curve	LM (AUPRC=0.166)
KORA metabolomics	LM	0.25	0.175	Precision-Recall Curve	LM (AUPRC=0.166)
KORA metabolomics	LM	0.25	0.172839506172839	Precision-Recall Curve	LM (AUPRC=0.166)
KORA metabolomics	LM	0.251	0.173410975128306	Precision-Recall Curve	LM (AUPRC=0.166)
KORA metabolomics	LM	0.252	0.173981654995562	Precision-Recall Curve	LM (AUPRC=0.166)
KORA metabolomics	LM	0.253	0.174551547407845	Precision-Recall Curve	LM (AUPRC=0.166)
KORA metabolomics	LM	0.254	0.175120653993893	Precision-Recall Curve	LM (AUPRC=0.166)
KORA metabolomics	LM	0.255	0.175688976377953	Precision-Recall Curve	LM (AUPRC=0.166)
KORA metabolomics	LM	0.256	0.176256516179797	Precision-Recall Curve	LM (AUPRC=0.166)
KORA metabolomics	LM	0.257	0.176823275014743	Precision-Recall Curve	LM (AUPRC=0.166)
KORA metabolomics	LM	0.258	0.177389254493665	Precision-Recall Curve	LM (AUPRC=0.166)
KORA metabolomics	LM	0.259	0.177954456223007	Precision-Recall Curve	LM (AUPRC=0.166)
KORA metabolomics	LM	0.26	0.178518881804806	Precision-Recall Curve	LM (AUPRC=0.166)
KORA metabolomics	LM	0.261	0.179082532836699	Precision-Recall Curve	LM (AUPRC=0.166)
KORA metabolomics	LM	0.262	0.17964541091194	Precision-Recall Curve	LM (AUPRC=0.166)
KORA metabolomics	LM	0.263	0.180207517619421	Precision-Recall Curve	LM (AUPRC=0.166)
KORA metabolomics	LM	0.264	0.180768854543676	Precision-Recall Curve	LM (AUPRC=0.166)
KORA metabolomics	LM	0.265	0.181329423264907	Precision-Recall Curve	LM (AUPRC=0.166)
KORA metabolomics	LM	0.266	0.181889225358992	Precision-Recall Curve	LM (AUPRC=0.166)
KORA metabolomics	LM	0.267	0.182448262397501	Precision-Recall Curve	LM (AUPRC=0.166)
KORA metabolomics	LM	0.267857142857143	0.182926829268293	Precision-Recall Curve	LM (AUPRC=0.166)
KORA metabolomics	LM	0.268	0.183006535947712	Precision-Recall Curve	LM (AUPRC=0.166)
KORA metabolomics	LM	0.269	0.183564047572626	Precision-Recall Curve	LM (AUPRC=0.166)
KORA metabolomics	LM	0.27	0.184120798830979	Precision-Recall Curve	LM (AUPRC=0.166)
KORA metabolomics	LM	0.271	0.184676791277259	Precision-Recall Curve	LM (AUPRC=0.166)
KORA metabolomics	LM	0.272	0.185232026461718	Precision-Recall Curve	LM (AUPRC=0.166)
KORA metabolomics	LM	0.273	0.185786505930391	Precision-Recall Curve	LM (AUPRC=0.166)
KORA metabolomics	LM	0.274	0.186340231225104	Precision-Recall Curve	LM (AUPRC=0.166)
KORA metabolomics	LM	0.275	0.186893203883495	Precision-Recall Curve	LM (AUPRC=0.166)
KORA metabolomics	LM	0.276	0.187445425439022	Precision-Recall Curve	LM (AUPRC=0.166)
KORA metabolomics	LM	0.277	0.187996897420981	Precision-Recall Curve	LM (AUPRC=0.166)
KORA metabolomics	LM	0.278	0.18854762135452	Precision-Recall Curve	LM (AUPRC=0.166)
KORA metabolomics	LM	0.279	0.189097598760651	Precision-Recall Curve	LM (AUPRC=0.166)
KORA metabolomics	LM	0.28	0.189646831156265	Precision-Recall Curve	LM (AUPRC=0.166)
KORA metabolomics	LM	0.281	0.190195320054148	Precision-Recall Curve	LM (AUPRC=0.166)
KORA metabolomics	LM	0.282	0.190743066962992	Precision-Recall Curve	LM (AUPRC=0.166)
KORA metabolomics	LM	0.283	0.191290073387408	Precision-Recall Curve	LM (AUPRC=0.166)
KORA metabolomics	LM	0.284	0.191836340827946	Precision-Recall Curve	LM (AUPRC=0.166)
KORA metabolomics	LM	0.285	0.192381870781099	Precision-Recall Curve	LM (AUPRC=0.166)
KORA metabolomics	LM	0.285714285714286	0.192771084337349	Precision-Recall Curve	LM (AUPRC=0.166)
KORA metabolomics	LM	0.285714285714286	0.19047619047619	Precision-Recall Curve	LM (AUPRC=0.166)
KORA metabolomics	LM	0.285714285714286	0.188235294117647	Precision-Recall Curve	LM (AUPRC=0.166)
KORA metabolomics	LM	0.285714285714286	0.186046511627907	Precision-Recall Curve	LM (AUPRC=0.166)
KORA metabolomics	LM	0.285714285714286	0.183908045977011	Precision-Recall Curve	LM (AUPRC=0.166)
KORA metabolomics	LM	0.285714285714286	0.181818181818182	Precision-Recall Curve	LM (AUPRC=0.166)
KORA metabolomics	LM	0.285714285714286	0.179775280898876	Precision-Recall Curve	LM (AUPRC=0.166)
KORA metabolomics	LM	0.285714285714286	0.177777777777778	Precision-Recall Curve	LM (AUPRC=0.166)
KORA metabolomics	LM	0.285714285714286	0.175824175824176	Precision-Recall Curve	LM (AUPRC=0.166)
KORA metabolomics	LM	0.285714285714286	0.173913043478261	Precision-Recall Curve	LM (AUPRC=0.166)
KORA metabolomics	LM	0.285714285714286	0.172043010752688	Precision-Recall Curve	LM (AUPRC=0.166)
KORA metabolomics	LM	0.285714285714286	0.170212765957447	Precision-Recall Curve	LM (AUPRC=0.166)
KORA metabolomics	LM	0.285714285714286	0.168421052631579	Precision-Recall Curve	LM (AUPRC=0.166)
KORA metabolomics	LM	0.286	0.168475974080619	Precision-Recall Curve	LM (AUPRC=0.166)
KORA metabolomics	LM	0.287	0.16866761816808	Precision-Recall Curve	LM (AUPRC=0.166)
KORA metabolomics	LM	0.288	0.168858363347014	Precision-Recall Curve	LM (AUPRC=0.166)
KORA metabolomics	LM	0.289	0.169048215927133	Precision-Recall Curve	LM (AUPRC=0.166)
KORA metabolomics	LM	0.29	0.169237182159233	Precision-Recall Curve	LM (AUPRC=0.166)
KORA metabolomics	LM	0.290178571428571	0.169270833333333	Precision-Recall Curve	LM (AUPRC=0.166)
KORA metabolomics	LM	0.291	0.169425268235881	Precision-Recall Curve	LM (AUPRC=0.166)
KORA metabolomics	LM	0.292	0.169612480292092	Precision-Recall Curve	LM (AUPRC=0.166)
KORA metabolomics	LM	0.293	0.169798824405994	Precision-Recall Curve	LM (AUPRC=0.166)
KORA metabolomics	LM	0.294	0.169984306599488	Precision-Recall Curve	LM (AUPRC=0.166)
KORA metabolomics	LM	0.294642857142857	0.170103092783505	Precision-Recall Curve	LM (AUPRC=0.166)
KORA metabolomics	LM	0.295	0.170168932838896	Precision-Recall Curve	LM (AUPRC=0.166)
KORA metabolomics	LM	0.296	0.1703527090356	Precision-Recall Curve	LM (AUPRC=0.166)
KORA metabolomics	LM	0.297	0.170535641046674	Precision-Recall Curve	LM (AUPRC=0.166)
KORA metabolomics	LM	0.298	0.170717734675505	Precision-Recall Curve	LM (AUPRC=0.166)
KORA metabolomics	LM	0.299	0.17089899567241	Precision-Recall Curve	LM (AUPRC=0.166)
KORA metabolomics	LM	0.299107142857143	0.170918367346939	Precision-Recall Curve	LM (AUPRC=0.166)
KORA metabolomics	LM	0.3	0.171079429735234	Precision-Recall Curve	LM (AUPRC=0.166)
KORA metabolomics	LM	0.301	0.171259042509957	Precision-Recall Curve	LM (AUPRC=0.166)
KORA metabolomics	LM	0.302	0.171437839591274	Precision-Recall Curve	LM (AUPRC=0.166)
KORA metabolomics	LM	0.303	0.171615826523181	Precision-Recall Curve	LM (AUPRC=0.166)
KORA metabolomics	LM	0.303571428571429	0.171717171717172	Precision-Recall Curve	LM (AUPRC=0.166)
KORA metabolomics	LM	0.303571428571429	0.17	Precision-Recall Curve	LM (AUPRC=0.166)
KORA metabolomics	LM	0.303571428571429	0.168316831683168	Precision-Recall Curve	LM (AUPRC=0.166)
KORA metabolomics	LM	0.304	0.168474388409469	Precision-Recall Curve	LM (AUPRC=0.166)
KORA metabolomics	LM	0.305	0.168841439304073	Precision-Recall Curve	LM (AUPRC=0.166)
KORA metabolomics	LM	0.306	0.169207678331622	Precision-Recall Curve	LM (AUPRC=0.166)
KORA metabolomics	LM	0.307	0.169573108182751	Precision-Recall Curve	LM (AUPRC=0.166)
KORA metabolomics	LM	0.308	0.169937731536218	Precision-Recall Curve	LM (AUPRC=0.166)
KORA metabolomics	LM	0.309	0.170301551058972	Precision-Recall Curve	LM (AUPRC=0.166)
KORA metabolomics	LM	0.31	0.170664569406213	Precision-Recall Curve	LM (AUPRC=0.166)
KORA metabolomics	LM	0.311	0.171026789221463	Precision-Recall Curve	LM (AUPRC=0.166)
KORA metabolomics	LM	0.312	0.171388213136624	Precision-Recall Curve	LM (AUPRC=0.166)
KORA metabolomics	LM	0.3125	0.17156862745098	Precision-Recall Curve	LM (AUPRC=0.166)
KORA metabolomics	LM	0.313	0.171748843772047	Precision-Recall Curve	LM (AUPRC=0.166)
KORA metabolomics	LM	0.314	0.172108683736591	Precision-Recall Curve	LM (AUPRC=0.166)
KORA metabolomics	LM	0.315	0.172467735627689	Precision-Recall Curve	LM (AUPRC=0.166)
KORA metabolomics	LM	0.316	0.172826002031409	Precision-Recall Curve	LM (AUPRC=0.166)
KORA metabolomics	LM	0.317	0.173183485522516	Precision-Recall Curve	LM (AUPRC=0.166)
KORA metabolomics	LM	0.318	0.173540188664536	Precision-Recall Curve	LM (AUPRC=0.166)
KORA metabolomics	LM	0.319	0.173896114009812	Precision-Recall Curve	LM (AUPRC=0.166)
KORA metabolomics	LM	0.32	0.174251264099572	Precision-Recall Curve	LM (AUPRC=0.166)
KORA metabolomics	LM	0.321	0.174605641463983	Precision-Recall Curve	LM (AUPRC=0.166)
KORA metabolomics	LM	0.321428571428571	0.174757281553398	Precision-Recall Curve	LM (AUPRC=0.166)
KORA metabolomics	LM	0.322	0.174959248622215	Precision-Recall Curve	LM (AUPRC=0.166)
KORA metabolomics	LM	0.323	0.1753120880825	Precision-Recall Curve	LM (AUPRC=0.166)
KORA metabolomics	LM	0.324	0.175664162342189	Precision-Recall Curve	LM (AUPRC=0.166)
KORA metabolomics	LM	0.325	0.176015473887814	Precision-Recall Curve	LM (AUPRC=0.166)
KORA metabolomics	LM	0.326	0.176366025195146	Precision-Recall Curve	LM (AUPRC=0.166)
KORA metabolomics	LM	0.327	0.176715818729252	Precision-Recall Curve	LM (AUPRC=0.166)
KORA metabolomics	LM	0.328	0.177064856944552	Precision-Recall Curve	LM (AUPRC=0.166)
KORA metabolomics	LM	0.329	0.177413142284878	Precision-Recall Curve	LM (AUPRC=0.166)
KORA metabolomics	LM	0.33	0.177760677183532	Precision-Recall Curve	LM (AUPRC=0.166)
KORA metabolomics	LM	0.330357142857143	0.177884615384615	Precision-Recall Curve	LM (AUPRC=0.166)
KORA metabolomics	LM	0.331	0.178107464063341	Precision-Recall Curve	LM (AUPRC=0.166)
KORA metabolomics	LM	0.332	0.178453505336712	Precision-Recall Curve	LM (AUPRC=0.166)
KORA metabolomics	LM	0.333	0.178798803405692	Precision-Recall Curve	LM (AUPRC=0.166)
KORA metabolomics	LM	0.334	0.179143360662018	Precision-Recall Curve	LM (AUPRC=0.166)
KORA metabolomics	LM	0.335	0.179487179487179	Precision-Recall Curve	LM (AUPRC=0.166)
KORA metabolomics	LM	0.336	0.179830262252466	Precision-Recall Curve	LM (AUPRC=0.166)
KORA metabolomics	LM	0.337	0.180172611319025	Precision-Recall Curve	LM (AUPRC=0.166)
KORA metabolomics	LM	0.338	0.180514229037919	Precision-Recall Curve	LM (AUPRC=0.166)
KORA metabolomics	LM	0.339	0.180855117750171	Precision-Recall Curve	LM (AUPRC=0.166)
KORA metabolomics	LM	0.339285714285714	0.180952380952381	Precision-Recall Curve	LM (AUPRC=0.166)
KORA metabolomics	LM	0.339285714285714	0.179245283018868	Precision-Recall Curve	LM (AUPRC=0.166)
KORA metabolomics	LM	0.339285714285714	0.177570093457944	Precision-Recall Curve	LM (AUPRC=0.166)
KORA metabolomics	LM	0.339285714285714	0.175925925925926	Precision-Recall Curve	LM (AUPRC=0.166)
KORA metabolomics	LM	0.339285714285714	0.174311926605505	Precision-Recall Curve	LM (AUPRC=0.166)
KORA metabolomics	LM	0.339285714285714	0.172727272727273	Precision-Recall Curve	LM (AUPRC=0.166)
KORA metabolomics	LM	0.34	0.173027989821883	Precision-Recall Curve	LM (AUPRC=0.166)
KORA metabolomics	LM	0.341	0.173448626653103	Precision-Recall Curve	LM (AUPRC=0.166)
KORA metabolomics	LM	0.342	0.173868835790544	Precision-Recall Curve	LM (AUPRC=0.166)
KORA metabolomics	LM	0.343	0.174288617886179	Precision-Recall Curve	LM (AUPRC=0.166)
KORA metabolomics	LM	0.344	0.174707973590655	Precision-Recall Curve	LM (AUPRC=0.166)
KORA metabolomics	LM	0.345	0.1751269035533	Precision-Recall Curve	LM (AUPRC=0.166)
KORA metabolomics	LM	0.346	0.175545408422121	Precision-Recall Curve	LM (AUPRC=0.166)
KORA metabolomics	LM	0.347	0.175963488843813	Precision-Recall Curve	LM (AUPRC=0.166)
KORA metabolomics	LM	0.348	0.176381145463761	Precision-Recall Curve	LM (AUPRC=0.166)
KORA metabolomics	LM	0.349	0.176798378926039	Precision-Recall Curve	LM (AUPRC=0.166)
KORA metabolomics	LM	0.35	0.177215189873418	Precision-Recall Curve	LM (AUPRC=0.166)
KORA metabolomics	LM	0.351	0.177631578947368	Precision-Recall Curve	LM (AUPRC=0.166)
KORA metabolomics	LM	0.352	0.178047546788063	Precision-Recall Curve	LM (AUPRC=0.166)
KORA metabolomics	LM	0.353	0.178463094034378	Precision-Recall Curve	LM (AUPRC=0.166)
KORA metabolomics	LM	0.354	0.178878221323901	Precision-Recall Curve	LM (AUPRC=0.166)
KORA metabolomics	LM	0.355	0.179292929292929	Precision-Recall Curve	LM (AUPRC=0.166)
KORA metabolomics	LM	0.356	0.179707218576477	Precision-Recall Curve	LM (AUPRC=0.166)
KORA metabolomics	LM	0.357	0.180121089808274	Precision-Recall Curve	LM (AUPRC=0.166)
KORA metabolomics	LM	0.357142857142857	0.18018018018018	Precision-Recall Curve	LM (AUPRC=0.166)
KORA metabolomics	LM	0.357142857142857	0.178571428571429	Precision-Recall Curve	LM (AUPRC=0.166)
KORA metabolomics	LM	0.358	0.178923318577752	Precision-Recall Curve	LM (AUPRC=0.166)
KORA metabolomics	LM	0.359	0.179333476057946	Precision-Recall Curve	LM (AUPRC=0.166)
KORA metabolomics	LM	0.36	0.179743223965763	Precision-Recall Curve	LM (AUPRC=0.166)
KORA metabolomics	LM	0.361	0.180152562914379	Precision-Recall Curve	LM (AUPRC=0.166)
KORA metabolomics	LM	0.362	0.180561493515747	Precision-Recall Curve	LM (AUPRC=0.166)
KORA metabolomics	LM	0.363	0.1809700163806	Precision-Recall Curve	LM (AUPRC=0.166)
KORA metabolomics	LM	0.364	0.181378132118451	Precision-Recall Curve	LM (AUPRC=0.166)
KORA metabolomics	LM	0.365	0.181785841337602	Precision-Recall Curve	LM (AUPRC=0.166)
KORA metabolomics	LM	0.366	0.182193144645143	Precision-Recall Curve	LM (AUPRC=0.166)
KORA metabolomics	LM	0.367	0.182600042646954	Precision-Recall Curve	LM (AUPRC=0.166)
KORA metabolomics	LM	0.368	0.183006535947712	Precision-Recall Curve	LM (AUPRC=0.166)
KORA metabolomics	LM	0.369	0.183412625150891	Precision-Recall Curve	LM (AUPRC=0.166)
KORA metabolomics	LM	0.37	0.183818310858765	Precision-Recall Curve	LM (AUPRC=0.166)
KORA metabolomics	LM	0.371	0.184223593672413	Precision-Recall Curve	LM (AUPRC=0.166)
KORA metabolomics	LM	0.372	0.184628474191719	Precision-Recall Curve	LM (AUPRC=0.166)
KORA metabolomics	LM	0.373	0.185032953015378	Precision-Recall Curve	LM (AUPRC=0.166)
KORA metabolomics	LM	0.374	0.185437030740898	Precision-Recall Curve	LM (AUPRC=0.166)
KORA metabolomics	LM	0.375	0.185840707964602	Precision-Recall Curve	LM (AUPRC=0.166)
KORA metabolomics	LM	0.376	0.18624398528163	Precision-Recall Curve	LM (AUPRC=0.166)
KORA metabolomics	LM	0.377	0.186646863285947	Precision-Recall Curve	LM (AUPRC=0.166)
KORA metabolomics	LM	0.378	0.187049342570338	Precision-Recall Curve	LM (AUPRC=0.166)
KORA metabolomics	LM	0.379	0.187451423726418	Precision-Recall Curve	LM (AUPRC=0.166)
KORA metabolomics	LM	0.38	0.187853107344633	Precision-Recall Curve	LM (AUPRC=0.166)
KORA metabolomics	LM	0.381	0.188254394014258	Precision-Recall Curve	LM (AUPRC=0.166)
KORA metabolomics	LM	0.382	0.188655284323409	Precision-Recall Curve	LM (AUPRC=0.166)
KORA metabolomics	LM	0.383	0.189055778859037	Precision-Recall Curve	LM (AUPRC=0.166)
KORA metabolomics	LM	0.384	0.189455878206935	Precision-Recall Curve	LM (AUPRC=0.166)
KORA metabolomics	LM	0.385	0.189855582951744	Precision-Recall Curve	LM (AUPRC=0.166)
KORA metabolomics	LM	0.386	0.190254893676947	Precision-Recall Curve	LM (AUPRC=0.166)
KORA metabolomics	LM	0.387	0.190653810964881	Precision-Recall Curve	LM (AUPRC=0.166)
KORA metabolomics	LM	0.388	0.191052335396736	Precision-Recall Curve	LM (AUPRC=0.166)
KORA metabolomics	LM	0.389	0.191450467552556	Precision-Recall Curve	LM (AUPRC=0.166)
KORA metabolomics	LM	0.39	0.191848208011244	Precision-Recall Curve	LM (AUPRC=0.166)
KORA metabolomics	LM	0.391	0.192245557350565	Precision-Recall Curve	LM (AUPRC=0.166)
KORA metabolomics	LM	0.392	0.19264251614715	Precision-Recall Curve	LM (AUPRC=0.166)
KORA metabolomics	LM	0.392857142857143	0.192982456140351	Precision-Recall Curve	LM (AUPRC=0.166)
KORA metabolomics	LM	0.392857142857143	0.191304347826087	Precision-Recall Curve	LM (AUPRC=0.166)
KORA metabolomics	LM	0.392857142857143	0.189655172413793	Precision-Recall Curve	LM (AUPRC=0.166)
KORA metabolomics	LM	0.392857142857143	0.188034188034188	Precision-Recall Curve	LM (AUPRC=0.166)
KORA metabolomics	LM	0.392857142857143	0.186440677966102	Precision-Recall Curve	LM (AUPRC=0.166)
KORA metabolomics	LM	0.392857142857143	0.184873949579832	Precision-Recall Curve	LM (AUPRC=0.166)
KORA metabolomics	LM	0.392857142857143	0.183333333333333	Precision-Recall Curve	LM (AUPRC=0.166)
KORA metabolomics	LM	0.392857142857143	0.181818181818182	Precision-Recall Curve	LM (AUPRC=0.166)
KORA metabolomics	LM	0.392857142857143	0.180327868852459	Precision-Recall Curve	LM (AUPRC=0.166)
KORA metabolomics	LM	0.392857142857143	0.178861788617886	Precision-Recall Curve	LM (AUPRC=0.166)
KORA metabolomics	LM	0.392857142857143	0.17741935483871	Precision-Recall Curve	LM (AUPRC=0.166)
KORA metabolomics	LM	0.393	0.177460972777706	Precision-Recall Curve	LM (AUPRC=0.166)
KORA metabolomics	LM	0.394	0.177751997937613	Precision-Recall Curve	LM (AUPRC=0.166)
KORA metabolomics	LM	0.395	0.178042498390212	Precision-Recall Curve	LM (AUPRC=0.166)
KORA metabolomics	LM	0.396	0.178332475553268	Precision-Recall Curve	LM (AUPRC=0.166)
KORA metabolomics	LM	0.397	0.17862193083944	Precision-Recall Curve	LM (AUPRC=0.166)
KORA metabolomics	LM	0.398	0.178910865656306	Precision-Recall Curve	LM (AUPRC=0.166)
KORA metabolomics	LM	0.399	0.17919928140639	Precision-Recall Curve	LM (AUPRC=0.166)
KORA metabolomics	LM	0.4	0.179487179487179	Precision-Recall Curve	LM (AUPRC=0.166)
KORA metabolomics	LM	0.401	0.179774561291149	Precision-Recall Curve	LM (AUPRC=0.166)
KORA metabolomics	LM	0.401785714285714	0.18	Precision-Recall Curve	LM (AUPRC=0.166)
KORA metabolomics	LM	0.402	0.180061428205784	Precision-Recall Curve	LM (AUPRC=0.166)
KORA metabolomics	LM	0.403	0.180347781613604	Precision-Recall Curve	LM (AUPRC=0.166)
KORA metabolomics	LM	0.404	0.180633622892182	Precision-Recall Curve	LM (AUPRC=0.166)
KORA metabolomics	LM	0.405	0.180918953414167	Precision-Recall Curve	LM (AUPRC=0.166)
KORA metabolomics	LM	0.406	0.181203774547309	Precision-Recall Curve	LM (AUPRC=0.166)
KORA metabolomics	LM	0.407	0.181488087654478	Precision-Recall Curve	LM (AUPRC=0.166)
KORA metabolomics	LM	0.408	0.181771894093686	Precision-Recall Curve	LM (AUPRC=0.166)
KORA metabolomics	LM	0.409	0.18205519521811	Precision-Recall Curve	LM (AUPRC=0.166)
KORA metabolomics	LM	0.41	0.182337992376112	Precision-Recall Curve	LM (AUPRC=0.166)
KORA metabolomics	LM	0.410714285714286	0.182539682539683	Precision-Recall Curve	LM (AUPRC=0.166)
KORA metabolomics	LM	0.410714285714286	0.181102362204724	Precision-Recall Curve	LM (AUPRC=0.166)
KORA metabolomics	LM	0.410714285714286	0.1796875	Precision-Recall Curve	LM (AUPRC=0.166)
KORA metabolomics	LM	0.410714285714286	0.178294573643411	Precision-Recall Curve	LM (AUPRC=0.166)
KORA metabolomics	LM	0.410714285714286	0.176923076923077	Precision-Recall Curve	LM (AUPRC=0.166)
KORA metabolomics	LM	0.410714285714286	0.175572519083969	Precision-Recall Curve	LM (AUPRC=0.166)
KORA metabolomics	LM	0.410714285714286	0.174242424242424	Precision-Recall Curve	LM (AUPRC=0.166)
KORA metabolomics	LM	0.410714285714286	0.172932330827068	Precision-Recall Curve	LM (AUPRC=0.166)
KORA metabolomics	LM	0.410714285714286	0.171641791044776	Precision-Recall Curve	LM (AUPRC=0.166)
KORA metabolomics	LM	0.410714285714286	0.17037037037037	Precision-Recall Curve	LM (AUPRC=0.166)
KORA metabolomics	LM	0.410714285714286	0.169117647058824	Precision-Recall Curve	LM (AUPRC=0.166)
KORA metabolomics	LM	0.410714285714286	0.167883211678832	Precision-Recall Curve	LM (AUPRC=0.166)
KORA metabolomics	LM	0.410714285714286	0.166666666666667	Precision-Recall Curve	LM (AUPRC=0.166)
KORA metabolomics	LM	0.410714285714286	0.165467625899281	Precision-Recall Curve	LM (AUPRC=0.166)
KORA metabolomics	LM	0.410714285714286	0.164285714285714	Precision-Recall Curve	LM (AUPRC=0.166)
KORA metabolomics	LM	0.411	0.164362431444241	Precision-Recall Curve	LM (AUPRC=0.166)
KORA metabolomics	LM	0.412	0.164630665601096	Precision-Recall Curve	LM (AUPRC=0.166)
KORA metabolomics	LM	0.413	0.164898471366644	Precision-Recall Curve	LM (AUPRC=0.166)
KORA metabolomics	LM	0.414	0.165165849766329	Precision-Recall Curve	LM (AUPRC=0.166)
KORA metabolomics	LM	0.415	0.165432801822323	Precision-Recall Curve	LM (AUPRC=0.166)
KORA metabolomics	LM	0.416	0.165699328553545	Precision-Recall Curve	LM (AUPRC=0.166)
KORA metabolomics	LM	0.417	0.165965430975665	Precision-Recall Curve	LM (AUPRC=0.166)
KORA metabolomics	LM	0.418	0.166231110101125	Precision-Recall Curve	LM (AUPRC=0.166)
KORA metabolomics	LM	0.419	0.166496366939146	Precision-Recall Curve	LM (AUPRC=0.166)
KORA metabolomics	LM	0.419642857142857	0.166666666666667	Precision-Recall Curve	LM (AUPRC=0.166)
KORA metabolomics	LM	0.42	0.166761202495746	Precision-Recall Curve	LM (AUPRC=0.166)
KORA metabolomics	LM	0.421	0.167025617773747	Precision-Recall Curve	LM (AUPRC=0.166)
KORA metabolomics	LM	0.422	0.167289613772794	Precision-Recall Curve	LM (AUPRC=0.166)
KORA metabolomics	LM	0.423	0.167553191489362	Precision-Recall Curve	LM (AUPRC=0.166)
KORA metabolomics	LM	0.424	0.16781635191677	Precision-Recall Curve	LM (AUPRC=0.166)
KORA metabolomics	LM	0.425	0.168079096045198	Precision-Recall Curve	LM (AUPRC=0.166)
KORA metabolomics	LM	0.426	0.168341424861691	Precision-Recall Curve	LM (AUPRC=0.166)
KORA metabolomics	LM	0.427	0.16860333935018	Precision-Recall Curve	LM (AUPRC=0.166)
KORA metabolomics	LM	0.428	0.168864840491489	Precision-Recall Curve	LM (AUPRC=0.166)
KORA metabolomics	LM	0.428571428571429	0.169014084507042	Precision-Recall Curve	LM (AUPRC=0.166)
KORA metabolomics	LM	0.428571428571429	0.167832167832168	Precision-Recall Curve	LM (AUPRC=0.166)
KORA metabolomics	LM	0.428571428571429	0.166666666666667	Precision-Recall Curve	LM (AUPRC=0.166)
KORA metabolomics	LM	0.429	0.166805532411265	Precision-Recall Curve	LM (AUPRC=0.166)
KORA metabolomics	LM	0.43	0.167129372570794	Precision-Recall Curve	LM (AUPRC=0.166)
KORA metabolomics	LM	0.431	0.167452961092302	Precision-Recall Curve	LM (AUPRC=0.166)
KORA metabolomics	LM	0.432	0.167776298268975	Precision-Recall Curve	LM (AUPRC=0.166)
KORA metabolomics	LM	0.433	0.168099384393544	Precision-Recall Curve	LM (AUPRC=0.166)
KORA metabolomics	LM	0.434	0.168422219758288	Precision-Recall Curve	LM (AUPRC=0.166)
KORA metabolomics	LM	0.435	0.168744804655029	Precision-Recall Curve	LM (AUPRC=0.166)
KORA metabolomics	LM	0.436	0.169067139375139	Precision-Recall Curve	LM (AUPRC=0.166)
KORA metabolomics	LM	0.437	0.169389224209535	Precision-Recall Curve	LM (AUPRC=0.166)
KORA metabolomics	LM	0.438	0.169711059448688	Precision-Recall Curve	LM (AUPRC=0.166)
KORA metabolomics	LM	0.439	0.170032645382615	Precision-Recall Curve	LM (AUPRC=0.166)
KORA metabolomics	LM	0.44	0.170353982300885	Precision-Recall Curve	LM (AUPRC=0.166)
KORA metabolomics	LM	0.441	0.170675070492619	Precision-Recall Curve	LM (AUPRC=0.166)
KORA metabolomics	LM	0.442	0.170995910246491	Precision-Recall Curve	LM (AUPRC=0.166)
KORA metabolomics	LM	0.443	0.171316501850726	Precision-Recall Curve	LM (AUPRC=0.166)
KORA metabolomics	LM	0.444	0.171636845593108	Precision-Recall Curve	LM (AUPRC=0.166)
KORA metabolomics	LM	0.445	0.171956941760972	Precision-Recall Curve	LM (AUPRC=0.166)
KORA metabolomics	LM	0.446	0.17227679064121	Precision-Recall Curve	LM (AUPRC=0.166)
KORA metabolomics	LM	0.446428571428571	0.172413793103448	Precision-Recall Curve	LM (AUPRC=0.166)
KORA metabolomics	LM	0.446428571428571	0.171232876712329	Precision-Recall Curve	LM (AUPRC=0.166)
KORA metabolomics	LM	0.446428571428571	0.170068027210884	Precision-Recall Curve	LM (AUPRC=0.166)
KORA metabolomics	LM	0.446428571428571	0.168918918918919	Precision-Recall Curve	LM (AUPRC=0.166)
KORA metabolomics	LM	0.446428571428571	0.167785234899329	Precision-Recall Curve	LM (AUPRC=0.166)
KORA metabolomics	LM	0.446428571428571	0.166666666666667	Precision-Recall Curve	LM (AUPRC=0.166)
KORA metabolomics	LM	0.446428571428571	0.165562913907285	Precision-Recall Curve	LM (AUPRC=0.166)
KORA metabolomics	LM	0.446428571428571	0.164473684210526	Precision-Recall Curve	LM (AUPRC=0.166)
KORA metabolomics	LM	0.446428571428571	0.163398692810458	Precision-Recall Curve	LM (AUPRC=0.166)
KORA metabolomics	LM	0.446428571428571	0.162337662337662	Precision-Recall Curve	LM (AUPRC=0.166)
KORA metabolomics	LM	0.446428571428571	0.161290322580645	Precision-Recall Curve	LM (AUPRC=0.166)
KORA metabolomics	LM	0.447	0.161463439805976	Precision-Recall Curve	LM (AUPRC=0.166)
KORA metabolomics	LM	0.448	0.16176622304756	Precision-Recall Curve	LM (AUPRC=0.166)
KORA metabolomics	LM	0.449	0.162068787706905	Precision-Recall Curve	LM (AUPRC=0.166)
KORA metabolomics	LM	0.45	0.162371134020619	Precision-Recall Curve	LM (AUPRC=0.166)
KORA metabolomics	LM	0.451	0.16267326222497	Precision-Recall Curve	LM (AUPRC=0.166)
KORA metabolomics	LM	0.452	0.162975172555887	Precision-Recall Curve	LM (AUPRC=0.166)
KORA metabolomics	LM	0.453	0.163276865248957	Precision-Recall Curve	LM (AUPRC=0.166)
KORA metabolomics	LM	0.454	0.163578340539428	Precision-Recall Curve	LM (AUPRC=0.166)
[truncated: 13,671 more rows]
