# Supplementary material for: LEOPARD: missing view completion for multi-timepoint omics data via representation disentanglement and temporal knowledge transfer
Source: Nat Commun. 2025 Apr 6;16:3278. doi: 10.1038/s41467-025-58314-3 (PMC11972361; doi:10.1038/s41467-025-58314-3)
Supplement: Supplementary file 7 — Source data [file 41467_2025_58314_MOESM7_ESM.zip › Source Data/Fig7_rocData.csv]

Dataset	DataSource	x	y	Type	AUROC_label
KORA metabolomics	cGAN	0	0	Receiver Operating Characteristic Cruve	cGAN (AUROC=0.555)
KORA metabolomics	cGAN	0.001	0	Receiver Operating Characteristic Cruve	cGAN (AUROC=0.555)
KORA metabolomics	cGAN	0.002	0	Receiver Operating Characteristic Cruve	cGAN (AUROC=0.555)
KORA metabolomics	cGAN	0.00277777777777777	0	Receiver Operating Characteristic Cruve	cGAN (AUROC=0.555)
KORA metabolomics	cGAN	0.003	0	Receiver Operating Characteristic Cruve	cGAN (AUROC=0.555)
KORA metabolomics	cGAN	0.004	0	Receiver Operating Characteristic Cruve	cGAN (AUROC=0.555)
KORA metabolomics	cGAN	0.005	0	Receiver Operating Characteristic Cruve	cGAN (AUROC=0.555)
KORA metabolomics	cGAN	0.00555555555555554	0	Receiver Operating Characteristic Cruve	cGAN (AUROC=0.555)
KORA metabolomics	cGAN	0.006	0	Receiver Operating Characteristic Cruve	cGAN (AUROC=0.555)
KORA metabolomics	cGAN	0.007	0	Receiver Operating Characteristic Cruve	cGAN (AUROC=0.555)
KORA metabolomics	cGAN	0.008	0	Receiver Operating Characteristic Cruve	cGAN (AUROC=0.555)
KORA metabolomics	cGAN	0.0083333333333333	0	Receiver Operating Characteristic Cruve	cGAN (AUROC=0.555)
KORA metabolomics	cGAN	0.0083333333333333	0.0178571428571429	Receiver Operating Characteristic Cruve	cGAN (AUROC=0.555)
KORA metabolomics	cGAN	0.0083333333333333	0.0357142857142857	Receiver Operating Characteristic Cruve	cGAN (AUROC=0.555)
KORA metabolomics	cGAN	0.009	0.0400000000000002	Receiver Operating Characteristic Cruve	cGAN (AUROC=0.555)
KORA metabolomics	cGAN	0.00972222222222219	0.0446428571428571	Receiver Operating Characteristic Cruve	cGAN (AUROC=0.555)
KORA metabolomics	cGAN	0.01	0.0464285714285717	Receiver Operating Characteristic Cruve	cGAN (AUROC=0.555)
KORA metabolomics	cGAN	0.011	0.0528571428571431	Receiver Operating Characteristic Cruve	cGAN (AUROC=0.555)
KORA metabolomics	cGAN	0.0111111111111111	0.0535714285714286	Receiver Operating Characteristic Cruve	cGAN (AUROC=0.555)
KORA metabolomics	cGAN	0.012	0.0535714285714286	Receiver Operating Characteristic Cruve	cGAN (AUROC=0.555)
KORA metabolomics	cGAN	0.013	0.0535714285714286	Receiver Operating Characteristic Cruve	cGAN (AUROC=0.555)
KORA metabolomics	cGAN	0.0138888888888888	0.0535714285714286	Receiver Operating Characteristic Cruve	cGAN (AUROC=0.555)
KORA metabolomics	cGAN	0.014	0.0535714285714286	Receiver Operating Characteristic Cruve	cGAN (AUROC=0.555)
KORA metabolomics	cGAN	0.015	0.0535714285714286	Receiver Operating Characteristic Cruve	cGAN (AUROC=0.555)
KORA metabolomics	cGAN	0.016	0.0535714285714286	Receiver Operating Characteristic Cruve	cGAN (AUROC=0.555)
KORA metabolomics	cGAN	0.0166666666666667	0.0535714285714286	Receiver Operating Characteristic Cruve	cGAN (AUROC=0.555)
KORA metabolomics	cGAN	0.017	0.0535714285714286	Receiver Operating Characteristic Cruve	cGAN (AUROC=0.555)
KORA metabolomics	cGAN	0.018	0.0535714285714286	Receiver Operating Characteristic Cruve	cGAN (AUROC=0.555)
KORA metabolomics	cGAN	0.019	0.0535714285714286	Receiver Operating Characteristic Cruve	cGAN (AUROC=0.555)
KORA metabolomics	cGAN	0.0194444444444445	0.0535714285714286	Receiver Operating Characteristic Cruve	cGAN (AUROC=0.555)
KORA metabolomics	cGAN	0.02	0.0535714285714286	Receiver Operating Characteristic Cruve	cGAN (AUROC=0.555)
KORA metabolomics	cGAN	0.021	0.0535714285714286	Receiver Operating Characteristic Cruve	cGAN (AUROC=0.555)
KORA metabolomics	cGAN	0.022	0.0535714285714286	Receiver Operating Characteristic Cruve	cGAN (AUROC=0.555)
KORA metabolomics	cGAN	0.0222222222222223	0.0535714285714286	Receiver Operating Characteristic Cruve	cGAN (AUROC=0.555)
KORA metabolomics	cGAN	0.023	0.0535714285714286	Receiver Operating Characteristic Cruve	cGAN (AUROC=0.555)
KORA metabolomics	cGAN	0.024	0.0535714285714286	Receiver Operating Characteristic Cruve	cGAN (AUROC=0.555)
KORA metabolomics	cGAN	0.025	0.0535714285714286	Receiver Operating Characteristic Cruve	cGAN (AUROC=0.555)
KORA metabolomics	cGAN	0.025	0.0535714285714286	Receiver Operating Characteristic Cruve	cGAN (AUROC=0.555)
KORA metabolomics	cGAN	0.026	0.0535714285714286	Receiver Operating Characteristic Cruve	cGAN (AUROC=0.555)
KORA metabolomics	cGAN	0.027	0.0535714285714286	Receiver Operating Characteristic Cruve	cGAN (AUROC=0.555)
KORA metabolomics	cGAN	0.0277777777777778	0.0535714285714286	Receiver Operating Characteristic Cruve	cGAN (AUROC=0.555)
KORA metabolomics	cGAN	0.0277777777777778	0.0714285714285714	Receiver Operating Characteristic Cruve	cGAN (AUROC=0.555)
KORA metabolomics	cGAN	0.0277777777777778	0.0892857142857143	Receiver Operating Characteristic Cruve	cGAN (AUROC=0.555)
KORA metabolomics	cGAN	0.028	0.0892857142857143	Receiver Operating Characteristic Cruve	cGAN (AUROC=0.555)
KORA metabolomics	cGAN	0.029	0.0892857142857143	Receiver Operating Characteristic Cruve	cGAN (AUROC=0.555)
KORA metabolomics	cGAN	0.03	0.0892857142857143	Receiver Operating Characteristic Cruve	cGAN (AUROC=0.555)
KORA metabolomics	cGAN	0.0305555555555556	0.0892857142857143	Receiver Operating Characteristic Cruve	cGAN (AUROC=0.555)
KORA metabolomics	cGAN	0.0305555555555556	0.107142857142857	Receiver Operating Characteristic Cruve	cGAN (AUROC=0.555)
KORA metabolomics	cGAN	0.031	0.107142857142857	Receiver Operating Characteristic Cruve	cGAN (AUROC=0.555)
KORA metabolomics	cGAN	0.032	0.107142857142857	Receiver Operating Characteristic Cruve	cGAN (AUROC=0.555)
KORA metabolomics	cGAN	0.033	0.107142857142857	Receiver Operating Characteristic Cruve	cGAN (AUROC=0.555)
KORA metabolomics	cGAN	0.0333333333333333	0.107142857142857	Receiver Operating Characteristic Cruve	cGAN (AUROC=0.555)
KORA metabolomics	cGAN	0.0333333333333333	0.125	Receiver Operating Characteristic Cruve	cGAN (AUROC=0.555)
KORA metabolomics	cGAN	0.034	0.125	Receiver Operating Characteristic Cruve	cGAN (AUROC=0.555)
KORA metabolomics	cGAN	0.035	0.125	Receiver Operating Characteristic Cruve	cGAN (AUROC=0.555)
KORA metabolomics	cGAN	0.036	0.125	Receiver Operating Characteristic Cruve	cGAN (AUROC=0.555)
KORA metabolomics	cGAN	0.0361111111111111	0.125	Receiver Operating Characteristic Cruve	cGAN (AUROC=0.555)
KORA metabolomics	cGAN	0.037	0.125	Receiver Operating Characteristic Cruve	cGAN (AUROC=0.555)
KORA metabolomics	cGAN	0.038	0.125	Receiver Operating Characteristic Cruve	cGAN (AUROC=0.555)
KORA metabolomics	cGAN	0.0388888888888889	0.125	Receiver Operating Characteristic Cruve	cGAN (AUROC=0.555)
KORA metabolomics	cGAN	0.039	0.125	Receiver Operating Characteristic Cruve	cGAN (AUROC=0.555)
KORA metabolomics	cGAN	0.04	0.125	Receiver Operating Characteristic Cruve	cGAN (AUROC=0.555)
KORA metabolomics	cGAN	0.041	0.125	Receiver Operating Characteristic Cruve	cGAN (AUROC=0.555)
KORA metabolomics	cGAN	0.0416666666666666	0.125	Receiver Operating Characteristic Cruve	cGAN (AUROC=0.555)
KORA metabolomics	cGAN	0.042	0.125	Receiver Operating Characteristic Cruve	cGAN (AUROC=0.555)
KORA metabolomics	cGAN	0.043	0.125	Receiver Operating Characteristic Cruve	cGAN (AUROC=0.555)
KORA metabolomics	cGAN	0.044	0.125	Receiver Operating Characteristic Cruve	cGAN (AUROC=0.555)
KORA metabolomics	cGAN	0.0444444444444444	0.125	Receiver Operating Characteristic Cruve	cGAN (AUROC=0.555)
KORA metabolomics	cGAN	0.045	0.125	Receiver Operating Characteristic Cruve	cGAN (AUROC=0.555)
KORA metabolomics	cGAN	0.046	0.125	Receiver Operating Characteristic Cruve	cGAN (AUROC=0.555)
KORA metabolomics	cGAN	0.047	0.125	Receiver Operating Characteristic Cruve	cGAN (AUROC=0.555)
KORA metabolomics	cGAN	0.0472222222222223	0.125	Receiver Operating Characteristic Cruve	cGAN (AUROC=0.555)
KORA metabolomics	cGAN	0.048	0.125	Receiver Operating Characteristic Cruve	cGAN (AUROC=0.555)
KORA metabolomics	cGAN	0.049	0.125	Receiver Operating Characteristic Cruve	cGAN (AUROC=0.555)
KORA metabolomics	cGAN	0.05	0.125	Receiver Operating Characteristic Cruve	cGAN (AUROC=0.555)
KORA metabolomics	cGAN	0.05	0.125	Receiver Operating Characteristic Cruve	cGAN (AUROC=0.555)
KORA metabolomics	cGAN	0.051	0.125	Receiver Operating Characteristic Cruve	cGAN (AUROC=0.555)
KORA metabolomics	cGAN	0.052	0.125	Receiver Operating Characteristic Cruve	cGAN (AUROC=0.555)
KORA metabolomics	cGAN	0.0527777777777778	0.125	Receiver Operating Characteristic Cruve	cGAN (AUROC=0.555)
KORA metabolomics	cGAN	0.053	0.125	Receiver Operating Characteristic Cruve	cGAN (AUROC=0.555)
KORA metabolomics	cGAN	0.054	0.125	Receiver Operating Characteristic Cruve	cGAN (AUROC=0.555)
KORA metabolomics	cGAN	0.055	0.125	Receiver Operating Characteristic Cruve	cGAN (AUROC=0.555)
KORA metabolomics	cGAN	0.0555555555555556	0.125	Receiver Operating Characteristic Cruve	cGAN (AUROC=0.555)
KORA metabolomics	cGAN	0.056	0.125	Receiver Operating Characteristic Cruve	cGAN (AUROC=0.555)
KORA metabolomics	cGAN	0.057	0.125	Receiver Operating Characteristic Cruve	cGAN (AUROC=0.555)
KORA metabolomics	cGAN	0.058	0.125	Receiver Operating Characteristic Cruve	cGAN (AUROC=0.555)
KORA metabolomics	cGAN	0.0583333333333333	0.125	Receiver Operating Characteristic Cruve	cGAN (AUROC=0.555)
KORA metabolomics	cGAN	0.059	0.125	Receiver Operating Characteristic Cruve	cGAN (AUROC=0.555)
KORA metabolomics	cGAN	0.06	0.125	Receiver Operating Characteristic Cruve	cGAN (AUROC=0.555)
KORA metabolomics	cGAN	0.061	0.125	Receiver Operating Characteristic Cruve	cGAN (AUROC=0.555)
KORA metabolomics	cGAN	0.0611111111111111	0.125	Receiver Operating Characteristic Cruve	cGAN (AUROC=0.555)
KORA metabolomics	cGAN	0.062	0.125	Receiver Operating Characteristic Cruve	cGAN (AUROC=0.555)
KORA metabolomics	cGAN	0.063	0.125	Receiver Operating Characteristic Cruve	cGAN (AUROC=0.555)
KORA metabolomics	cGAN	0.0638888888888889	0.125	Receiver Operating Characteristic Cruve	cGAN (AUROC=0.555)
KORA metabolomics	cGAN	0.064	0.125	Receiver Operating Characteristic Cruve	cGAN (AUROC=0.555)
KORA metabolomics	cGAN	0.065	0.125	Receiver Operating Characteristic Cruve	cGAN (AUROC=0.555)
KORA metabolomics	cGAN	0.066	0.125	Receiver Operating Characteristic Cruve	cGAN (AUROC=0.555)
KORA metabolomics	cGAN	0.0666666666666667	0.125	Receiver Operating Characteristic Cruve	cGAN (AUROC=0.555)
KORA metabolomics	cGAN	0.067	0.125	Receiver Operating Characteristic Cruve	cGAN (AUROC=0.555)
KORA metabolomics	cGAN	0.068	0.125	Receiver Operating Characteristic Cruve	cGAN (AUROC=0.555)
KORA metabolomics	cGAN	0.069	0.125	Receiver Operating Characteristic Cruve	cGAN (AUROC=0.555)
KORA metabolomics	cGAN	0.0694444444444444	0.125	Receiver Operating Characteristic Cruve	cGAN (AUROC=0.555)
KORA metabolomics	cGAN	0.07	0.125	Receiver Operating Characteristic Cruve	cGAN (AUROC=0.555)
KORA metabolomics	cGAN	0.071	0.125	Receiver Operating Characteristic Cruve	cGAN (AUROC=0.555)
KORA metabolomics	cGAN	0.072	0.125	Receiver Operating Characteristic Cruve	cGAN (AUROC=0.555)
KORA metabolomics	cGAN	0.0722222222222222	0.125	Receiver Operating Characteristic Cruve	cGAN (AUROC=0.555)
KORA metabolomics	cGAN	0.073	0.125	Receiver Operating Characteristic Cruve	cGAN (AUROC=0.555)
KORA metabolomics	cGAN	0.074	0.125	Receiver Operating Characteristic Cruve	cGAN (AUROC=0.555)
KORA metabolomics	cGAN	0.075	0.125	Receiver Operating Characteristic Cruve	cGAN (AUROC=0.555)
KORA metabolomics	cGAN	0.075	0.142857142857143	Receiver Operating Characteristic Cruve	cGAN (AUROC=0.555)
KORA metabolomics	cGAN	0.075	0.160714285714286	Receiver Operating Characteristic Cruve	cGAN (AUROC=0.555)
KORA metabolomics	cGAN	0.075	0.160714285714286	Receiver Operating Characteristic Cruve	cGAN (AUROC=0.555)
KORA metabolomics	cGAN	0.076	0.160714285714286	Receiver Operating Characteristic Cruve	cGAN (AUROC=0.555)
KORA metabolomics	cGAN	0.077	0.160714285714286	Receiver Operating Characteristic Cruve	cGAN (AUROC=0.555)
KORA metabolomics	cGAN	0.0777777777777777	0.160714285714286	Receiver Operating Characteristic Cruve	cGAN (AUROC=0.555)
KORA metabolomics	cGAN	0.078	0.160714285714286	Receiver Operating Characteristic Cruve	cGAN (AUROC=0.555)
KORA metabolomics	cGAN	0.079	0.160714285714286	Receiver Operating Characteristic Cruve	cGAN (AUROC=0.555)
KORA metabolomics	cGAN	0.08	0.160714285714286	Receiver Operating Characteristic Cruve	cGAN (AUROC=0.555)
KORA metabolomics	cGAN	0.0805555555555556	0.160714285714286	Receiver Operating Characteristic Cruve	cGAN (AUROC=0.555)
KORA metabolomics	cGAN	0.081	0.160714285714286	Receiver Operating Characteristic Cruve	cGAN (AUROC=0.555)
KORA metabolomics	cGAN	0.082	0.160714285714286	Receiver Operating Characteristic Cruve	cGAN (AUROC=0.555)
KORA metabolomics	cGAN	0.083	0.160714285714286	Receiver Operating Characteristic Cruve	cGAN (AUROC=0.555)
KORA metabolomics	cGAN	0.0833333333333334	0.160714285714286	Receiver Operating Characteristic Cruve	cGAN (AUROC=0.555)
KORA metabolomics	cGAN	0.084	0.160714285714286	Receiver Operating Characteristic Cruve	cGAN (AUROC=0.555)
KORA metabolomics	cGAN	0.085	0.160714285714286	Receiver Operating Characteristic Cruve	cGAN (AUROC=0.555)
KORA metabolomics	cGAN	0.086	0.160714285714286	Receiver Operating Characteristic Cruve	cGAN (AUROC=0.555)
KORA metabolomics	cGAN	0.0861111111111111	0.160714285714286	Receiver Operating Characteristic Cruve	cGAN (AUROC=0.555)
KORA metabolomics	cGAN	0.087	0.161857142857143	Receiver Operating Characteristic Cruve	cGAN (AUROC=0.555)
KORA metabolomics	cGAN	0.088	0.163142857142857	Receiver Operating Characteristic Cruve	cGAN (AUROC=0.555)
KORA metabolomics	cGAN	0.0884259259259259	0.163690476190476	Receiver Operating Characteristic Cruve	cGAN (AUROC=0.555)
KORA metabolomics	cGAN	0.089	0.164428571428571	Receiver Operating Characteristic Cruve	cGAN (AUROC=0.555)
KORA metabolomics	cGAN	0.09	0.165714285714286	Receiver Operating Characteristic Cruve	cGAN (AUROC=0.555)
KORA metabolomics	cGAN	0.0907407407407408	0.166666666666667	Receiver Operating Characteristic Cruve	cGAN (AUROC=0.555)
KORA metabolomics	cGAN	0.091	0.167	Receiver Operating Characteristic Cruve	cGAN (AUROC=0.555)
KORA metabolomics	cGAN	0.092	0.168285714285714	Receiver Operating Characteristic Cruve	cGAN (AUROC=0.555)
KORA metabolomics	cGAN	0.093	0.169571428571429	Receiver Operating Characteristic Cruve	cGAN (AUROC=0.555)
KORA metabolomics	cGAN	0.0930555555555556	0.169642857142857	Receiver Operating Characteristic Cruve	cGAN (AUROC=0.555)
KORA metabolomics	cGAN	0.094	0.170857142857143	Receiver Operating Characteristic Cruve	cGAN (AUROC=0.555)
KORA metabolomics	cGAN	0.095	0.172142857142857	Receiver Operating Characteristic Cruve	cGAN (AUROC=0.555)
KORA metabolomics	cGAN	0.0953703703703703	0.172619047619048	Receiver Operating Characteristic Cruve	cGAN (AUROC=0.555)
KORA metabolomics	cGAN	0.096	0.173428571428571	Receiver Operating Characteristic Cruve	cGAN (AUROC=0.555)
KORA metabolomics	cGAN	0.097	0.174714285714286	Receiver Operating Characteristic Cruve	cGAN (AUROC=0.555)
KORA metabolomics	cGAN	0.0976851851851852	0.175595238095238	Receiver Operating Characteristic Cruve	cGAN (AUROC=0.555)
KORA metabolomics	cGAN	0.098	0.176	Receiver Operating Characteristic Cruve	cGAN (AUROC=0.555)
KORA metabolomics	cGAN	0.099	0.177285714285714	Receiver Operating Characteristic Cruve	cGAN (AUROC=0.555)
KORA metabolomics	cGAN	0.1	0.178571428571429	Receiver Operating Characteristic Cruve	cGAN (AUROC=0.555)
KORA metabolomics	cGAN	0.1	0.178571428571429	Receiver Operating Characteristic Cruve	cGAN (AUROC=0.555)
KORA metabolomics	cGAN	0.101	0.178571428571429	Receiver Operating Characteristic Cruve	cGAN (AUROC=0.555)
KORA metabolomics	cGAN	0.102	0.178571428571429	Receiver Operating Characteristic Cruve	cGAN (AUROC=0.555)
KORA metabolomics	cGAN	0.102777777777778	0.178571428571429	Receiver Operating Characteristic Cruve	cGAN (AUROC=0.555)
KORA metabolomics	cGAN	0.103	0.178571428571429	Receiver Operating Characteristic Cruve	cGAN (AUROC=0.555)
KORA metabolomics	cGAN	0.104	0.178571428571429	Receiver Operating Characteristic Cruve	cGAN (AUROC=0.555)
KORA metabolomics	cGAN	0.105	0.178571428571429	Receiver Operating Characteristic Cruve	cGAN (AUROC=0.555)
KORA metabolomics	cGAN	0.105555555555556	0.178571428571429	Receiver Operating Characteristic Cruve	cGAN (AUROC=0.555)
KORA metabolomics	cGAN	0.106	0.178571428571429	Receiver Operating Characteristic Cruve	cGAN (AUROC=0.555)
KORA metabolomics	cGAN	0.107	0.178571428571429	Receiver Operating Characteristic Cruve	cGAN (AUROC=0.555)
KORA metabolomics	cGAN	0.108	0.178571428571429	Receiver Operating Characteristic Cruve	cGAN (AUROC=0.555)
KORA metabolomics	cGAN	0.108333333333333	0.178571428571429	Receiver Operating Characteristic Cruve	cGAN (AUROC=0.555)
KORA metabolomics	cGAN	0.109	0.178571428571429	Receiver Operating Characteristic Cruve	cGAN (AUROC=0.555)
KORA metabolomics	cGAN	0.11	0.178571428571429	Receiver Operating Characteristic Cruve	cGAN (AUROC=0.555)
KORA metabolomics	cGAN	0.111	0.178571428571429	Receiver Operating Characteristic Cruve	cGAN (AUROC=0.555)
KORA metabolomics	cGAN	0.111111111111111	0.178571428571429	Receiver Operating Characteristic Cruve	cGAN (AUROC=0.555)
KORA metabolomics	cGAN	0.112	0.178571428571429	Receiver Operating Characteristic Cruve	cGAN (AUROC=0.555)
KORA metabolomics	cGAN	0.113	0.178571428571429	Receiver Operating Characteristic Cruve	cGAN (AUROC=0.555)
KORA metabolomics	cGAN	0.113888888888889	0.178571428571429	Receiver Operating Characteristic Cruve	cGAN (AUROC=0.555)
KORA metabolomics	cGAN	0.114	0.178571428571429	Receiver Operating Characteristic Cruve	cGAN (AUROC=0.555)
KORA metabolomics	cGAN	0.115	0.178571428571429	Receiver Operating Characteristic Cruve	cGAN (AUROC=0.555)
KORA metabolomics	cGAN	0.116	0.178571428571429	Receiver Operating Characteristic Cruve	cGAN (AUROC=0.555)
KORA metabolomics	cGAN	0.116666666666667	0.178571428571429	Receiver Operating Characteristic Cruve	cGAN (AUROC=0.555)
KORA metabolomics	cGAN	0.117	0.179642857142857	Receiver Operating Characteristic Cruve	cGAN (AUROC=0.555)
KORA metabolomics	cGAN	0.118	0.182857142857143	Receiver Operating Characteristic Cruve	cGAN (AUROC=0.555)
KORA metabolomics	cGAN	0.118518518518519	0.18452380952381	Receiver Operating Characteristic Cruve	cGAN (AUROC=0.555)
KORA metabolomics	cGAN	0.119	0.186071428571428	Receiver Operating Characteristic Cruve	cGAN (AUROC=0.555)
KORA metabolomics	cGAN	0.12	0.189285714285714	Receiver Operating Characteristic Cruve	cGAN (AUROC=0.555)
KORA metabolomics	cGAN	0.12037037037037	0.19047619047619	Receiver Operating Characteristic Cruve	cGAN (AUROC=0.555)
KORA metabolomics	cGAN	0.121	0.1925	Receiver Operating Characteristic Cruve	cGAN (AUROC=0.555)
KORA metabolomics	cGAN	0.122	0.195714285714286	Receiver Operating Characteristic Cruve	cGAN (AUROC=0.555)
KORA metabolomics	cGAN	0.122222222222222	0.196428571428571	Receiver Operating Characteristic Cruve	cGAN (AUROC=0.555)
KORA metabolomics	cGAN	0.123	0.196428571428571	Receiver Operating Characteristic Cruve	cGAN (AUROC=0.555)
KORA metabolomics	cGAN	0.124	0.196428571428571	Receiver Operating Characteristic Cruve	cGAN (AUROC=0.555)
KORA metabolomics	cGAN	0.125	0.196428571428571	Receiver Operating Characteristic Cruve	cGAN (AUROC=0.555)
KORA metabolomics	cGAN	0.126	0.202857142857143	Receiver Operating Characteristic Cruve	cGAN (AUROC=0.555)
KORA metabolomics	cGAN	0.126388888888889	0.205357142857143	Receiver Operating Characteristic Cruve	cGAN (AUROC=0.555)
KORA metabolomics	cGAN	0.127	0.209285714285714	Receiver Operating Characteristic Cruve	cGAN (AUROC=0.555)
KORA metabolomics	cGAN	0.127777777777778	0.214285714285714	Receiver Operating Characteristic Cruve	cGAN (AUROC=0.555)
KORA metabolomics	cGAN	0.128	0.214285714285714	Receiver Operating Characteristic Cruve	cGAN (AUROC=0.555)
KORA metabolomics	cGAN	0.129	0.214285714285714	Receiver Operating Characteristic Cruve	cGAN (AUROC=0.555)
KORA metabolomics	cGAN	0.13	0.214285714285714	Receiver Operating Characteristic Cruve	cGAN (AUROC=0.555)
KORA metabolomics	cGAN	0.130555555555556	0.214285714285714	Receiver Operating Characteristic Cruve	cGAN (AUROC=0.555)
KORA metabolomics	cGAN	0.131	0.214285714285714	Receiver Operating Characteristic Cruve	cGAN (AUROC=0.555)
KORA metabolomics	cGAN	0.132	0.214285714285714	Receiver Operating Characteristic Cruve	cGAN (AUROC=0.555)
KORA metabolomics	cGAN	0.133	0.214285714285714	Receiver Operating Characteristic Cruve	cGAN (AUROC=0.555)
KORA metabolomics	cGAN	0.133333333333333	0.214285714285714	Receiver Operating Characteristic Cruve	cGAN (AUROC=0.555)
KORA metabolomics	cGAN	0.134	0.216428571428571	Receiver Operating Characteristic Cruve	cGAN (AUROC=0.555)
KORA metabolomics	cGAN	0.135	0.219642857142857	Receiver Operating Characteristic Cruve	cGAN (AUROC=0.555)
KORA metabolomics	cGAN	0.135185185185185	0.220238095238095	Receiver Operating Characteristic Cruve	cGAN (AUROC=0.555)
KORA metabolomics	cGAN	0.136	0.222857142857143	Receiver Operating Characteristic Cruve	cGAN (AUROC=0.555)
KORA metabolomics	cGAN	0.137	0.226071428571429	Receiver Operating Characteristic Cruve	cGAN (AUROC=0.555)
KORA metabolomics	cGAN	0.137037037037037	0.226190476190476	Receiver Operating Characteristic Cruve	cGAN (AUROC=0.555)
KORA metabolomics	cGAN	0.138	0.229285714285715	Receiver Operating Characteristic Cruve	cGAN (AUROC=0.555)
KORA metabolomics	cGAN	0.138888888888889	0.232142857142857	Receiver Operating Characteristic Cruve	cGAN (AUROC=0.555)
KORA metabolomics	cGAN	0.139	0.232142857142857	Receiver Operating Characteristic Cruve	cGAN (AUROC=0.555)
KORA metabolomics	cGAN	0.14	0.232142857142857	Receiver Operating Characteristic Cruve	cGAN (AUROC=0.555)
KORA metabolomics	cGAN	0.141	0.232142857142857	Receiver Operating Characteristic Cruve	cGAN (AUROC=0.555)
KORA metabolomics	cGAN	0.141666666666667	0.232142857142857	Receiver Operating Characteristic Cruve	cGAN (AUROC=0.555)
KORA metabolomics	cGAN	0.142	0.233214285714286	Receiver Operating Characteristic Cruve	cGAN (AUROC=0.555)
KORA metabolomics	cGAN	0.143	0.236428571428571	Receiver Operating Characteristic Cruve	cGAN (AUROC=0.555)
KORA metabolomics	cGAN	0.143518518518519	0.238095238095238	Receiver Operating Characteristic Cruve	cGAN (AUROC=0.555)
KORA metabolomics	cGAN	0.144	0.239642857142857	Receiver Operating Characteristic Cruve	cGAN (AUROC=0.555)
KORA metabolomics	cGAN	0.145	0.242857142857143	Receiver Operating Characteristic Cruve	cGAN (AUROC=0.555)
KORA metabolomics	cGAN	0.14537037037037	0.244047619047619	Receiver Operating Characteristic Cruve	cGAN (AUROC=0.555)
KORA metabolomics	cGAN	0.146	0.246071428571428	Receiver Operating Characteristic Cruve	cGAN (AUROC=0.555)
KORA metabolomics	cGAN	0.147	0.249285714285714	Receiver Operating Characteristic Cruve	cGAN (AUROC=0.555)
KORA metabolomics	cGAN	0.147222222222222	0.25	Receiver Operating Characteristic Cruve	cGAN (AUROC=0.555)
KORA metabolomics	cGAN	0.148	0.25	Receiver Operating Characteristic Cruve	cGAN (AUROC=0.555)
KORA metabolomics	cGAN	0.149	0.25	Receiver Operating Characteristic Cruve	cGAN (AUROC=0.555)
KORA metabolomics	cGAN	0.15	0.25	Receiver Operating Characteristic Cruve	cGAN (AUROC=0.555)
KORA metabolomics	cGAN	0.15	0.25	Receiver Operating Characteristic Cruve	cGAN (AUROC=0.555)
KORA metabolomics	cGAN	0.151	0.25	Receiver Operating Characteristic Cruve	cGAN (AUROC=0.555)
KORA metabolomics	cGAN	0.152	0.25	Receiver Operating Characteristic Cruve	cGAN (AUROC=0.555)
KORA metabolomics	cGAN	0.152777777777778	0.25	Receiver Operating Characteristic Cruve	cGAN (AUROC=0.555)
KORA metabolomics	cGAN	0.153	0.25	Receiver Operating Characteristic Cruve	cGAN (AUROC=0.555)
KORA metabolomics	cGAN	0.154	0.25	Receiver Operating Characteristic Cruve	cGAN (AUROC=0.555)
KORA metabolomics	cGAN	0.155	0.25	Receiver Operating Characteristic Cruve	cGAN (AUROC=0.555)
KORA metabolomics	cGAN	0.155555555555556	0.25	Receiver Operating Characteristic Cruve	cGAN (AUROC=0.555)
KORA metabolomics	cGAN	0.156	0.25	Receiver Operating Characteristic Cruve	cGAN (AUROC=0.555)
KORA metabolomics	cGAN	0.157	0.25	Receiver Operating Characteristic Cruve	cGAN (AUROC=0.555)
KORA metabolomics	cGAN	0.158	0.25	Receiver Operating Characteristic Cruve	cGAN (AUROC=0.555)
KORA metabolomics	cGAN	0.158333333333333	0.25	Receiver Operating Characteristic Cruve	cGAN (AUROC=0.555)
KORA metabolomics	cGAN	0.159	0.254285714285714	Receiver Operating Characteristic Cruve	cGAN (AUROC=0.555)
KORA metabolomics	cGAN	0.159722222222222	0.258928571428571	Receiver Operating Characteristic Cruve	cGAN (AUROC=0.555)
KORA metabolomics	cGAN	0.16	0.260714285714286	Receiver Operating Characteristic Cruve	cGAN (AUROC=0.555)
KORA metabolomics	cGAN	0.161	0.267142857142857	Receiver Operating Characteristic Cruve	cGAN (AUROC=0.555)
KORA metabolomics	cGAN	0.161111111111111	0.267857142857143	Receiver Operating Characteristic Cruve	cGAN (AUROC=0.555)
KORA metabolomics	cGAN	0.162	0.267857142857143	Receiver Operating Characteristic Cruve	cGAN (AUROC=0.555)
KORA metabolomics	cGAN	0.163	0.267857142857143	Receiver Operating Characteristic Cruve	cGAN (AUROC=0.555)
KORA metabolomics	cGAN	0.163888888888889	0.267857142857143	Receiver Operating Characteristic Cruve	cGAN (AUROC=0.555)
KORA metabolomics	cGAN	0.164	0.267857142857143	Receiver Operating Characteristic Cruve	cGAN (AUROC=0.555)
KORA metabolomics	cGAN	0.165	0.267857142857143	Receiver Operating Characteristic Cruve	cGAN (AUROC=0.555)
KORA metabolomics	cGAN	0.166	0.267857142857143	Receiver Operating Characteristic Cruve	cGAN (AUROC=0.555)
KORA metabolomics	cGAN	0.166666666666667	0.267857142857143	Receiver Operating Characteristic Cruve	cGAN (AUROC=0.555)
KORA metabolomics	cGAN	0.167	0.267857142857143	Receiver Operating Characteristic Cruve	cGAN (AUROC=0.555)
KORA metabolomics	cGAN	0.168	0.267857142857143	Receiver Operating Characteristic Cruve	cGAN (AUROC=0.555)
KORA metabolomics	cGAN	0.169	0.267857142857143	Receiver Operating Characteristic Cruve	cGAN (AUROC=0.555)
KORA metabolomics	cGAN	0.169444444444444	0.267857142857143	Receiver Operating Characteristic Cruve	cGAN (AUROC=0.555)
KORA metabolomics	cGAN	0.17	0.267857142857143	Receiver Operating Characteristic Cruve	cGAN (AUROC=0.555)
KORA metabolomics	cGAN	0.171	0.267857142857143	Receiver Operating Characteristic Cruve	cGAN (AUROC=0.555)
KORA metabolomics	cGAN	0.172	0.267857142857143	Receiver Operating Characteristic Cruve	cGAN (AUROC=0.555)
KORA metabolomics	cGAN	0.172222222222222	0.267857142857143	Receiver Operating Characteristic Cruve	cGAN (AUROC=0.555)
KORA metabolomics	cGAN	0.173	0.267857142857143	Receiver Operating Characteristic Cruve	cGAN (AUROC=0.555)
KORA metabolomics	cGAN	0.174	0.267857142857143	Receiver Operating Characteristic Cruve	cGAN (AUROC=0.555)
KORA metabolomics	cGAN	0.175	0.267857142857143	Receiver Operating Characteristic Cruve	cGAN (AUROC=0.555)
KORA metabolomics	cGAN	0.175	0.267857142857143	Receiver Operating Characteristic Cruve	cGAN (AUROC=0.555)
KORA metabolomics	cGAN	0.176	0.267857142857143	Receiver Operating Characteristic Cruve	cGAN (AUROC=0.555)
KORA metabolomics	cGAN	0.177	0.267857142857143	Receiver Operating Characteristic Cruve	cGAN (AUROC=0.555)
KORA metabolomics	cGAN	0.177777777777778	0.267857142857143	Receiver Operating Characteristic Cruve	cGAN (AUROC=0.555)
KORA metabolomics	cGAN	0.178	0.267857142857143	Receiver Operating Characteristic Cruve	cGAN (AUROC=0.555)
KORA metabolomics	cGAN	0.179	0.267857142857143	Receiver Operating Characteristic Cruve	cGAN (AUROC=0.555)
KORA metabolomics	cGAN	0.18	0.267857142857143	Receiver Operating Characteristic Cruve	cGAN (AUROC=0.555)
KORA metabolomics	cGAN	0.180555555555556	0.267857142857143	Receiver Operating Characteristic Cruve	cGAN (AUROC=0.555)
KORA metabolomics	cGAN	0.181	0.267857142857143	Receiver Operating Characteristic Cruve	cGAN (AUROC=0.555)
KORA metabolomics	cGAN	0.182	0.267857142857143	Receiver Operating Characteristic Cruve	cGAN (AUROC=0.555)
KORA metabolomics	cGAN	0.183	0.267857142857143	Receiver Operating Characteristic Cruve	cGAN (AUROC=0.555)
KORA metabolomics	cGAN	0.183333333333333	0.267857142857143	Receiver Operating Characteristic Cruve	cGAN (AUROC=0.555)
KORA metabolomics	cGAN	0.184	0.267857142857143	Receiver Operating Characteristic Cruve	cGAN (AUROC=0.555)
KORA metabolomics	cGAN	0.185	0.267857142857143	Receiver Operating Characteristic Cruve	cGAN (AUROC=0.555)
KORA metabolomics	cGAN	0.186	0.267857142857143	Receiver Operating Characteristic Cruve	cGAN (AUROC=0.555)
KORA metabolomics	cGAN	0.186111111111111	0.267857142857143	Receiver Operating Characteristic Cruve	cGAN (AUROC=0.555)
KORA metabolomics	cGAN	0.187	0.267857142857143	Receiver Operating Characteristic Cruve	cGAN (AUROC=0.555)
KORA metabolomics	cGAN	0.188	0.267857142857143	Receiver Operating Characteristic Cruve	cGAN (AUROC=0.555)
KORA metabolomics	cGAN	0.188888888888889	0.267857142857143	Receiver Operating Characteristic Cruve	cGAN (AUROC=0.555)
KORA metabolomics	cGAN	0.189	0.267857142857143	Receiver Operating Characteristic Cruve	cGAN (AUROC=0.555)
KORA metabolomics	cGAN	0.19	0.267857142857143	Receiver Operating Characteristic Cruve	cGAN (AUROC=0.555)
KORA metabolomics	cGAN	0.191	0.267857142857143	Receiver Operating Characteristic Cruve	cGAN (AUROC=0.555)
KORA metabolomics	cGAN	0.191666666666667	0.267857142857143	Receiver Operating Characteristic Cruve	cGAN (AUROC=0.555)
KORA metabolomics	cGAN	0.192	0.267857142857143	Receiver Operating Characteristic Cruve	cGAN (AUROC=0.555)
KORA metabolomics	cGAN	0.193	0.267857142857143	Receiver Operating Characteristic Cruve	cGAN (AUROC=0.555)
KORA metabolomics	cGAN	0.194	0.267857142857143	Receiver Operating Characteristic Cruve	cGAN (AUROC=0.555)
KORA metabolomics	cGAN	0.194444444444444	0.267857142857143	Receiver Operating Characteristic Cruve	cGAN (AUROC=0.555)
KORA metabolomics	cGAN	0.195	0.267857142857143	Receiver Operating Characteristic Cruve	cGAN (AUROC=0.555)
KORA metabolomics	cGAN	0.196	0.267857142857143	Receiver Operating Characteristic Cruve	cGAN (AUROC=0.555)
KORA metabolomics	cGAN	0.197	0.267857142857143	Receiver Operating Characteristic Cruve	cGAN (AUROC=0.555)
KORA metabolomics	cGAN	0.197222222222222	0.267857142857143	Receiver Operating Characteristic Cruve	cGAN (AUROC=0.555)
KORA metabolomics	cGAN	0.198	0.267857142857143	Receiver Operating Characteristic Cruve	cGAN (AUROC=0.555)
KORA metabolomics	cGAN	0.199	0.267857142857143	Receiver Operating Characteristic Cruve	cGAN (AUROC=0.555)
KORA metabolomics	cGAN	0.2	0.267857142857143	Receiver Operating Characteristic Cruve	cGAN (AUROC=0.555)
KORA metabolomics	cGAN	0.2	0.267857142857143	Receiver Operating Characteristic Cruve	cGAN (AUROC=0.555)
KORA metabolomics	cGAN	0.201	0.267857142857143	Receiver Operating Characteristic Cruve	cGAN (AUROC=0.555)
KORA metabolomics	cGAN	0.202	0.267857142857143	Receiver Operating Characteristic Cruve	cGAN (AUROC=0.555)
KORA metabolomics	cGAN	0.202777777777778	0.267857142857143	Receiver Operating Characteristic Cruve	cGAN (AUROC=0.555)
KORA metabolomics	cGAN	0.203	0.267857142857143	Receiver Operating Characteristic Cruve	cGAN (AUROC=0.555)
KORA metabolomics	cGAN	0.204	0.267857142857143	Receiver Operating Characteristic Cruve	cGAN (AUROC=0.555)
KORA metabolomics	cGAN	0.205	0.267857142857143	Receiver Operating Characteristic Cruve	cGAN (AUROC=0.555)
KORA metabolomics	cGAN	0.205555555555556	0.267857142857143	Receiver Operating Characteristic Cruve	cGAN (AUROC=0.555)
KORA metabolomics	cGAN	0.206	0.267857142857143	Receiver Operating Characteristic Cruve	cGAN (AUROC=0.555)
KORA metabolomics	cGAN	0.207	0.267857142857143	Receiver Operating Characteristic Cruve	cGAN (AUROC=0.555)
KORA metabolomics	cGAN	0.208	0.267857142857143	Receiver Operating Characteristic Cruve	cGAN (AUROC=0.555)
KORA metabolomics	cGAN	0.208333333333333	0.267857142857143	Receiver Operating Characteristic Cruve	cGAN (AUROC=0.555)
KORA metabolomics	cGAN	0.209	0.267857142857143	Receiver Operating Characteristic Cruve	cGAN (AUROC=0.555)
KORA metabolomics	cGAN	0.21	0.267857142857143	Receiver Operating Characteristic Cruve	cGAN (AUROC=0.555)
KORA metabolomics	cGAN	0.211	0.267857142857143	Receiver Operating Characteristic Cruve	cGAN (AUROC=0.555)
KORA metabolomics	cGAN	0.211111111111111	0.267857142857143	Receiver Operating Characteristic Cruve	cGAN (AUROC=0.555)
KORA metabolomics	cGAN	0.212	0.267857142857143	Receiver Operating Characteristic Cruve	cGAN (AUROC=0.555)
KORA metabolomics	cGAN	0.213	0.267857142857143	Receiver Operating Characteristic Cruve	cGAN (AUROC=0.555)
KORA metabolomics	cGAN	0.213888888888889	0.267857142857143	Receiver Operating Characteristic Cruve	cGAN (AUROC=0.555)
KORA metabolomics	cGAN	0.214	0.267857142857143	Receiver Operating Characteristic Cruve	cGAN (AUROC=0.555)
KORA metabolomics	cGAN	0.215	0.267857142857143	Receiver Operating Characteristic Cruve	cGAN (AUROC=0.555)
KORA metabolomics	cGAN	0.216	0.267857142857143	Receiver Operating Characteristic Cruve	cGAN (AUROC=0.555)
KORA metabolomics	cGAN	0.216666666666667	0.267857142857143	Receiver Operating Characteristic Cruve	cGAN (AUROC=0.555)
KORA metabolomics	cGAN	0.217	0.267857142857143	Receiver Operating Characteristic Cruve	cGAN (AUROC=0.555)
KORA metabolomics	cGAN	0.218	0.267857142857143	Receiver Operating Characteristic Cruve	cGAN (AUROC=0.555)
KORA metabolomics	cGAN	0.219	0.267857142857143	Receiver Operating Characteristic Cruve	cGAN (AUROC=0.555)
KORA metabolomics	cGAN	0.219444444444444	0.267857142857143	Receiver Operating Characteristic Cruve	cGAN (AUROC=0.555)
KORA metabolomics	cGAN	0.22	0.267857142857143	Receiver Operating Characteristic Cruve	cGAN (AUROC=0.555)
KORA metabolomics	cGAN	0.221	0.267857142857143	Receiver Operating Characteristic Cruve	cGAN (AUROC=0.555)
KORA metabolomics	cGAN	0.222	0.267857142857143	Receiver Operating Characteristic Cruve	cGAN (AUROC=0.555)
KORA metabolomics	cGAN	0.222222222222222	0.267857142857143	Receiver Operating Characteristic Cruve	cGAN (AUROC=0.555)
KORA metabolomics	cGAN	0.223	0.267857142857143	Receiver Operating Characteristic Cruve	cGAN (AUROC=0.555)
KORA metabolomics	cGAN	0.224	0.267857142857143	Receiver Operating Characteristic Cruve	cGAN (AUROC=0.555)
KORA metabolomics	cGAN	0.225	0.267857142857143	Receiver Operating Characteristic Cruve	cGAN (AUROC=0.555)
KORA metabolomics	cGAN	0.225	0.267857142857143	Receiver Operating Characteristic Cruve	cGAN (AUROC=0.555)
KORA metabolomics	cGAN	0.226	0.267857142857143	Receiver Operating Characteristic Cruve	cGAN (AUROC=0.555)
KORA metabolomics	cGAN	0.227	0.267857142857143	Receiver Operating Characteristic Cruve	cGAN (AUROC=0.555)
KORA metabolomics	cGAN	0.227777777777778	0.267857142857143	Receiver Operating Characteristic Cruve	cGAN (AUROC=0.555)
KORA metabolomics	cGAN	0.228	0.267857142857143	Receiver Operating Characteristic Cruve	cGAN (AUROC=0.555)
KORA metabolomics	cGAN	0.229	0.267857142857143	Receiver Operating Characteristic Cruve	cGAN (AUROC=0.555)
KORA metabolomics	cGAN	0.23	0.267857142857143	Receiver Operating Characteristic Cruve	cGAN (AUROC=0.555)
KORA metabolomics	cGAN	0.230555555555556	0.267857142857143	Receiver Operating Characteristic Cruve	cGAN (AUROC=0.555)
KORA metabolomics	cGAN	0.231	0.267857142857143	Receiver Operating Characteristic Cruve	cGAN (AUROC=0.555)
KORA metabolomics	cGAN	0.232	0.267857142857143	Receiver Operating Characteristic Cruve	cGAN (AUROC=0.555)
KORA metabolomics	cGAN	0.233	0.267857142857143	Receiver Operating Characteristic Cruve	cGAN (AUROC=0.555)
KORA metabolomics	cGAN	0.233333333333333	0.267857142857143	Receiver Operating Characteristic Cruve	cGAN (AUROC=0.555)
KORA metabolomics	cGAN	0.234	0.268928571428571	Receiver Operating Characteristic Cruve	cGAN (AUROC=0.555)
KORA metabolomics	cGAN	0.235	0.270535714285714	Receiver Operating Characteristic Cruve	cGAN (AUROC=0.555)
KORA metabolomics	cGAN	0.235555555555556	0.271428571428571	Receiver Operating Characteristic Cruve	cGAN (AUROC=0.555)
KORA metabolomics	cGAN	0.236	0.272142857142857	Receiver Operating Characteristic Cruve	cGAN (AUROC=0.555)
KORA metabolomics	cGAN	0.237	0.27375	Receiver Operating Characteristic Cruve	cGAN (AUROC=0.555)
KORA metabolomics	cGAN	0.237777777777778	0.275	Receiver Operating Characteristic Cruve	cGAN (AUROC=0.555)
KORA metabolomics	cGAN	0.238	0.275357142857143	Receiver Operating Characteristic Cruve	cGAN (AUROC=0.555)
KORA metabolomics	cGAN	0.239	0.276964285714286	Receiver Operating Characteristic Cruve	cGAN (AUROC=0.555)
KORA metabolomics	cGAN	0.24	0.278571428571429	Receiver Operating Characteristic Cruve	cGAN (AUROC=0.555)
KORA metabolomics	cGAN	0.241	0.280178571428571	Receiver Operating Characteristic Cruve	cGAN (AUROC=0.555)
KORA metabolomics	cGAN	0.242	0.281785714285714	Receiver Operating Characteristic Cruve	cGAN (AUROC=0.555)
KORA metabolomics	cGAN	0.242222222222222	0.282142857142857	Receiver Operating Characteristic Cruve	cGAN (AUROC=0.555)
KORA metabolomics	cGAN	0.243	0.283392857142857	Receiver Operating Characteristic Cruve	cGAN (AUROC=0.555)
KORA metabolomics	cGAN	0.244	0.285	Receiver Operating Characteristic Cruve	cGAN (AUROC=0.555)
KORA metabolomics	cGAN	0.244444444444444	0.285714285714286	Receiver Operating Characteristic Cruve	cGAN (AUROC=0.555)
KORA metabolomics	cGAN	0.245	0.285714285714286	Receiver Operating Characteristic Cruve	cGAN (AUROC=0.555)
KORA metabolomics	cGAN	0.246	0.285714285714286	Receiver Operating Characteristic Cruve	cGAN (AUROC=0.555)
KORA metabolomics	cGAN	0.247	0.285714285714286	Receiver Operating Characteristic Cruve	cGAN (AUROC=0.555)
KORA metabolomics	cGAN	0.247222222222222	0.285714285714286	Receiver Operating Characteristic Cruve	cGAN (AUROC=0.555)
KORA metabolomics	cGAN	0.248	0.287380952380952	Receiver Operating Characteristic Cruve	cGAN (AUROC=0.555)
KORA metabolomics	cGAN	0.249	0.28952380952381	Receiver Operating Characteristic Cruve	cGAN (AUROC=0.555)
KORA metabolomics	cGAN	0.249305555555556	0.290178571428571	Receiver Operating Characteristic Cruve	cGAN (AUROC=0.555)
KORA metabolomics	cGAN	0.25	0.291666666666667	Receiver Operating Characteristic Cruve	cGAN (AUROC=0.555)
KORA metabolomics	cGAN	0.251	0.293809523809524	Receiver Operating Characteristic Cruve	cGAN (AUROC=0.555)
KORA metabolomics	cGAN	0.251388888888889	0.294642857142857	Receiver Operating Characteristic Cruve	cGAN (AUROC=0.555)
KORA metabolomics	cGAN	0.252	0.295952380952381	Receiver Operating Characteristic Cruve	cGAN (AUROC=0.555)
KORA metabolomics	cGAN	0.253	0.298095238095238	Receiver Operating Characteristic Cruve	cGAN (AUROC=0.555)
KORA metabolomics	cGAN	0.253472222222222	0.299107142857143	Receiver Operating Characteristic Cruve	cGAN (AUROC=0.555)
KORA metabolomics	cGAN	0.254	0.300238095238095	Receiver Operating Characteristic Cruve	cGAN (AUROC=0.555)
KORA metabolomics	cGAN	0.255	0.302380952380952	Receiver Operating Characteristic Cruve	cGAN (AUROC=0.555)
KORA metabolomics	cGAN	0.255555555555556	0.303571428571429	Receiver Operating Characteristic Cruve	cGAN (AUROC=0.555)
KORA metabolomics	cGAN	0.256	0.303571428571429	Receiver Operating Characteristic Cruve	cGAN (AUROC=0.555)
KORA metabolomics	cGAN	0.257	0.303571428571429	Receiver Operating Characteristic Cruve	cGAN (AUROC=0.555)
KORA metabolomics	cGAN	0.258	0.303571428571429	Receiver Operating Characteristic Cruve	cGAN (AUROC=0.555)
KORA metabolomics	cGAN	0.258333333333333	0.303571428571429	Receiver Operating Characteristic Cruve	cGAN (AUROC=0.555)
KORA metabolomics	cGAN	0.259	0.303571428571429	Receiver Operating Characteristic Cruve	cGAN (AUROC=0.555)
KORA metabolomics	cGAN	0.26	0.303571428571429	Receiver Operating Characteristic Cruve	cGAN (AUROC=0.555)
KORA metabolomics	cGAN	0.261	0.303571428571429	Receiver Operating Characteristic Cruve	cGAN (AUROC=0.555)
KORA metabolomics	cGAN	0.261111111111111	0.303571428571429	Receiver Operating Characteristic Cruve	cGAN (AUROC=0.555)
KORA metabolomics	cGAN	0.262	0.303571428571429	Receiver Operating Characteristic Cruve	cGAN (AUROC=0.555)
KORA metabolomics	cGAN	0.263	0.303571428571429	Receiver Operating Characteristic Cruve	cGAN (AUROC=0.555)
KORA metabolomics	cGAN	0.263888888888889	0.303571428571429	Receiver Operating Characteristic Cruve	cGAN (AUROC=0.555)
KORA metabolomics	cGAN	0.264	0.303571428571429	Receiver Operating Characteristic Cruve	cGAN (AUROC=0.555)
KORA metabolomics	cGAN	0.265	0.303571428571429	Receiver Operating Characteristic Cruve	cGAN (AUROC=0.555)
KORA metabolomics	cGAN	0.266	0.303571428571429	Receiver Operating Characteristic Cruve	cGAN (AUROC=0.555)
KORA metabolomics	cGAN	0.266666666666667	0.303571428571429	Receiver Operating Characteristic Cruve	cGAN (AUROC=0.555)
KORA metabolomics	cGAN	0.267	0.303571428571429	Receiver Operating Characteristic Cruve	cGAN (AUROC=0.555)
KORA metabolomics	cGAN	0.268	0.303571428571429	Receiver Operating Characteristic Cruve	cGAN (AUROC=0.555)
KORA metabolomics	cGAN	0.269	0.303571428571429	Receiver Operating Characteristic Cruve	cGAN (AUROC=0.555)
KORA metabolomics	cGAN	0.269444444444444	0.303571428571429	Receiver Operating Characteristic Cruve	cGAN (AUROC=0.555)
KORA metabolomics	cGAN	0.27	0.303571428571429	Receiver Operating Characteristic Cruve	cGAN (AUROC=0.555)
KORA metabolomics	cGAN	0.271	0.303571428571429	Receiver Operating Characteristic Cruve	cGAN (AUROC=0.555)
KORA metabolomics	cGAN	0.272	0.303571428571429	Receiver Operating Characteristic Cruve	cGAN (AUROC=0.555)
KORA metabolomics	cGAN	0.272222222222222	0.303571428571429	Receiver Operating Characteristic Cruve	cGAN (AUROC=0.555)
KORA metabolomics	cGAN	0.273	0.303571428571429	Receiver Operating Characteristic Cruve	cGAN (AUROC=0.555)
KORA metabolomics	cGAN	0.274	0.303571428571429	Receiver Operating Characteristic Cruve	cGAN (AUROC=0.555)
KORA metabolomics	cGAN	0.275	0.303571428571429	Receiver Operating Characteristic Cruve	cGAN (AUROC=0.555)
KORA metabolomics	cGAN	0.276	0.303571428571429	Receiver Operating Characteristic Cruve	cGAN (AUROC=0.555)
KORA metabolomics	cGAN	0.277	0.303571428571429	Receiver Operating Characteristic Cruve	cGAN (AUROC=0.555)
KORA metabolomics	cGAN	0.277777777777778	0.303571428571429	Receiver Operating Characteristic Cruve	cGAN (AUROC=0.555)
KORA metabolomics	cGAN	0.278	0.303571428571429	Receiver Operating Characteristic Cruve	cGAN (AUROC=0.555)
KORA metabolomics	cGAN	0.279	0.303571428571429	Receiver Operating Characteristic Cruve	cGAN (AUROC=0.555)
KORA metabolomics	cGAN	0.28	0.303571428571429	Receiver Operating Characteristic Cruve	cGAN (AUROC=0.555)
KORA metabolomics	cGAN	0.280555555555556	0.303571428571429	Receiver Operating Characteristic Cruve	cGAN (AUROC=0.555)
KORA metabolomics	cGAN	0.281	0.306428571428572	Receiver Operating Characteristic Cruve	cGAN (AUROC=0.555)
KORA metabolomics	cGAN	0.281944444444444	0.3125	Receiver Operating Characteristic Cruve	cGAN (AUROC=0.555)
KORA metabolomics	cGAN	0.282	0.312857142857143	Receiver Operating Characteristic Cruve	cGAN (AUROC=0.555)
KORA metabolomics	cGAN	0.283	0.319285714285715	Receiver Operating Characteristic Cruve	cGAN (AUROC=0.555)
KORA metabolomics	cGAN	0.283333333333333	0.321428571428571	Receiver Operating Characteristic Cruve	cGAN (AUROC=0.555)
KORA metabolomics	cGAN	0.284	0.325714285714286	Receiver Operating Characteristic Cruve	cGAN (AUROC=0.555)
KORA metabolomics	cGAN	0.284722222222222	0.330357142857143	Receiver Operating Characteristic Cruve	cGAN (AUROC=0.555)
KORA metabolomics	cGAN	0.285	0.332142857142857	Receiver Operating Characteristic Cruve	cGAN (AUROC=0.555)
KORA metabolomics	cGAN	0.286	0.338571428571429	Receiver Operating Characteristic Cruve	cGAN (AUROC=0.555)
KORA metabolomics	cGAN	0.286111111111111	0.339285714285714	Receiver Operating Characteristic Cruve	cGAN (AUROC=0.555)
KORA metabolomics	cGAN	0.287	0.339285714285714	Receiver Operating Characteristic Cruve	cGAN (AUROC=0.555)
KORA metabolomics	cGAN	0.288	0.339285714285714	Receiver Operating Characteristic Cruve	cGAN (AUROC=0.555)
KORA metabolomics	cGAN	0.288888888888889	0.339285714285714	Receiver Operating Characteristic Cruve	cGAN (AUROC=0.555)
KORA metabolomics	cGAN	0.289	0.339285714285714	Receiver Operating Characteristic Cruve	cGAN (AUROC=0.555)
KORA metabolomics	cGAN	0.29	0.339285714285714	Receiver Operating Characteristic Cruve	cGAN (AUROC=0.555)
KORA metabolomics	cGAN	0.291	0.339285714285714	Receiver Operating Characteristic Cruve	cGAN (AUROC=0.555)
KORA metabolomics	cGAN	0.291666666666667	0.339285714285714	Receiver Operating Characteristic Cruve	cGAN (AUROC=0.555)
KORA metabolomics	cGAN	0.292	0.339285714285714	Receiver Operating Characteristic Cruve	cGAN (AUROC=0.555)
KORA metabolomics	cGAN	0.293	0.339285714285714	Receiver Operating Characteristic Cruve	cGAN (AUROC=0.555)
KORA metabolomics	cGAN	0.294	0.339285714285714	Receiver Operating Characteristic Cruve	cGAN (AUROC=0.555)
KORA metabolomics	cGAN	0.294444444444444	0.339285714285714	Receiver Operating Characteristic Cruve	cGAN (AUROC=0.555)
KORA metabolomics	cGAN	0.295	0.339285714285714	Receiver Operating Characteristic Cruve	cGAN (AUROC=0.555)
KORA metabolomics	cGAN	0.296	0.339285714285714	Receiver Operating Characteristic Cruve	cGAN (AUROC=0.555)
KORA metabolomics	cGAN	0.297	0.339285714285714	Receiver Operating Characteristic Cruve	cGAN (AUROC=0.555)
KORA metabolomics	cGAN	0.297222222222222	0.339285714285714	Receiver Operating Characteristic Cruve	cGAN (AUROC=0.555)
KORA metabolomics	cGAN	0.298	0.339285714285714	Receiver Operating Characteristic Cruve	cGAN (AUROC=0.555)
KORA metabolomics	cGAN	0.299	0.339285714285714	Receiver Operating Characteristic Cruve	cGAN (AUROC=0.555)
KORA metabolomics	cGAN	0.3	0.339285714285714	Receiver Operating Characteristic Cruve	cGAN (AUROC=0.555)
KORA metabolomics	cGAN	0.3	0.339285714285714	Receiver Operating Characteristic Cruve	cGAN (AUROC=0.555)
KORA metabolomics	cGAN	0.301	0.339285714285714	Receiver Operating Characteristic Cruve	cGAN (AUROC=0.555)
KORA metabolomics	cGAN	0.302	0.339285714285714	Receiver Operating Characteristic Cruve	cGAN (AUROC=0.555)
KORA metabolomics	cGAN	0.302777777777778	0.339285714285714	Receiver Operating Characteristic Cruve	cGAN (AUROC=0.555)
KORA metabolomics	cGAN	0.303	0.339285714285714	Receiver Operating Characteristic Cruve	cGAN (AUROC=0.555)
KORA metabolomics	cGAN	0.304	0.339285714285714	Receiver Operating Characteristic Cruve	cGAN (AUROC=0.555)
KORA metabolomics	cGAN	0.305	0.339285714285714	Receiver Operating Characteristic Cruve	cGAN (AUROC=0.555)
KORA metabolomics	cGAN	0.305555555555556	0.339285714285714	Receiver Operating Characteristic Cruve	cGAN (AUROC=0.555)
KORA metabolomics	cGAN	0.306	0.340714285714286	Receiver Operating Characteristic Cruve	cGAN (AUROC=0.555)
KORA metabolomics	cGAN	0.307	0.343928571428571	Receiver Operating Characteristic Cruve	cGAN (AUROC=0.555)
KORA metabolomics	cGAN	0.307407407407407	0.345238095238095	Receiver Operating Characteristic Cruve	cGAN (AUROC=0.555)
KORA metabolomics	cGAN	0.308	0.347142857142857	Receiver Operating Characteristic Cruve	cGAN (AUROC=0.555)
KORA metabolomics	cGAN	0.309	0.350357142857143	Receiver Operating Characteristic Cruve	cGAN (AUROC=0.555)
KORA metabolomics	cGAN	0.309259259259259	0.351190476190476	Receiver Operating Characteristic Cruve	cGAN (AUROC=0.555)
KORA metabolomics	cGAN	0.31	0.353571428571429	Receiver Operating Characteristic Cruve	cGAN (AUROC=0.555)
KORA metabolomics	cGAN	0.311	0.356785714285714	Receiver Operating Characteristic Cruve	cGAN (AUROC=0.555)
KORA metabolomics	cGAN	0.311111111111111	0.357142857142857	Receiver Operating Characteristic Cruve	cGAN (AUROC=0.555)
KORA metabolomics	cGAN	0.312	0.36	Receiver Operating Characteristic Cruve	cGAN (AUROC=0.555)
KORA metabolomics	cGAN	0.312962962962963	0.363095238095238	Receiver Operating Characteristic Cruve	cGAN (AUROC=0.555)
KORA metabolomics	cGAN	0.313	0.363214285714286	Receiver Operating Characteristic Cruve	cGAN (AUROC=0.555)
KORA metabolomics	cGAN	0.314	0.366428571428571	Receiver Operating Characteristic Cruve	cGAN (AUROC=0.555)
KORA metabolomics	cGAN	0.314814814814815	0.369047619047619	Receiver Operating Characteristic Cruve	cGAN (AUROC=0.555)
KORA metabolomics	cGAN	0.315	0.369642857142857	Receiver Operating Characteristic Cruve	cGAN (AUROC=0.555)
KORA metabolomics	cGAN	0.316	0.372857142857143	Receiver Operating Characteristic Cruve	cGAN (AUROC=0.555)
KORA metabolomics	cGAN	0.316666666666667	0.375	Receiver Operating Characteristic Cruve	cGAN (AUROC=0.555)
KORA metabolomics	cGAN	0.317	0.375	Receiver Operating Characteristic Cruve	cGAN (AUROC=0.555)
KORA metabolomics	cGAN	0.318	0.375	Receiver Operating Characteristic Cruve	cGAN (AUROC=0.555)
KORA metabolomics	cGAN	0.319	0.375	Receiver Operating Characteristic Cruve	cGAN (AUROC=0.555)
KORA metabolomics	cGAN	0.319444444444444	0.375	Receiver Operating Characteristic Cruve	cGAN (AUROC=0.555)
KORA metabolomics	cGAN	0.32	0.375	Receiver Operating Characteristic Cruve	cGAN (AUROC=0.555)
KORA metabolomics	cGAN	0.321	0.375	Receiver Operating Characteristic Cruve	cGAN (AUROC=0.555)
KORA metabolomics	cGAN	0.322	0.375	Receiver Operating Characteristic Cruve	cGAN (AUROC=0.555)
KORA metabolomics	cGAN	0.322222222222222	0.375	Receiver Operating Characteristic Cruve	cGAN (AUROC=0.555)
KORA metabolomics	cGAN	0.323	0.375	Receiver Operating Characteristic Cruve	cGAN (AUROC=0.555)
KORA metabolomics	cGAN	0.324	0.375	Receiver Operating Characteristic Cruve	cGAN (AUROC=0.555)
KORA metabolomics	cGAN	0.325	0.375	Receiver Operating Characteristic Cruve	cGAN (AUROC=0.555)
KORA metabolomics	cGAN	0.325	0.375	Receiver Operating Characteristic Cruve	cGAN (AUROC=0.555)
KORA metabolomics	cGAN	0.326	0.375	Receiver Operating Characteristic Cruve	cGAN (AUROC=0.555)
KORA metabolomics	cGAN	0.327	0.375	Receiver Operating Characteristic Cruve	cGAN (AUROC=0.555)
KORA metabolomics	cGAN	0.327777777777778	0.375	Receiver Operating Characteristic Cruve	cGAN (AUROC=0.555)
KORA metabolomics	cGAN	0.328	0.376428571428572	Receiver Operating Characteristic Cruve	cGAN (AUROC=0.555)
KORA metabolomics	cGAN	0.329	0.382857142857143	Receiver Operating Characteristic Cruve	cGAN (AUROC=0.555)
KORA metabolomics	cGAN	0.329166666666667	0.383928571428571	Receiver Operating Characteristic Cruve	cGAN (AUROC=0.555)
KORA metabolomics	cGAN	0.33	0.389285714285714	Receiver Operating Characteristic Cruve	cGAN (AUROC=0.555)
KORA metabolomics	cGAN	0.330555555555556	0.392857142857143	Receiver Operating Characteristic Cruve	cGAN (AUROC=0.555)
KORA metabolomics	cGAN	0.331	0.395714285714286	Receiver Operating Characteristic Cruve	cGAN (AUROC=0.555)
KORA metabolomics	cGAN	0.331944444444444	0.401785714285714	Receiver Operating Characteristic Cruve	cGAN (AUROC=0.555)
KORA metabolomics	cGAN	0.332	0.402142857142857	Receiver Operating Characteristic Cruve	cGAN (AUROC=0.555)
KORA metabolomics	cGAN	0.333	0.408571428571428	Receiver Operating Characteristic Cruve	cGAN (AUROC=0.555)
KORA metabolomics	cGAN	0.333333333333333	0.410714285714286	Receiver Operating Characteristic Cruve	cGAN (AUROC=0.555)
KORA metabolomics	cGAN	0.334	0.410714285714286	Receiver Operating Characteristic Cruve	cGAN (AUROC=0.555)
KORA metabolomics	cGAN	0.335	0.410714285714286	Receiver Operating Characteristic Cruve	cGAN (AUROC=0.555)
KORA metabolomics	cGAN	0.336	0.410714285714286	Receiver Operating Characteristic Cruve	cGAN (AUROC=0.555)
KORA metabolomics	cGAN	0.336111111111111	0.410714285714286	Receiver Operating Characteristic Cruve	cGAN (AUROC=0.555)
KORA metabolomics	cGAN	0.337	0.410714285714286	Receiver Operating Characteristic Cruve	cGAN (AUROC=0.555)
KORA metabolomics	cGAN	0.338	0.410714285714286	Receiver Operating Characteristic Cruve	cGAN (AUROC=0.555)
KORA metabolomics	cGAN	0.338888888888889	0.410714285714286	Receiver Operating Characteristic Cruve	cGAN (AUROC=0.555)
KORA metabolomics	cGAN	0.339	0.410714285714286	Receiver Operating Characteristic Cruve	cGAN (AUROC=0.555)
KORA metabolomics	cGAN	0.34	0.410714285714286	Receiver Operating Characteristic Cruve	cGAN (AUROC=0.555)
KORA metabolomics	cGAN	0.341	0.410714285714286	Receiver Operating Characteristic Cruve	cGAN (AUROC=0.555)
KORA metabolomics	cGAN	0.341666666666667	0.410714285714286	Receiver Operating Characteristic Cruve	cGAN (AUROC=0.555)
KORA metabolomics	cGAN	0.342	0.410714285714286	Receiver Operating Characteristic Cruve	cGAN (AUROC=0.555)
KORA metabolomics	cGAN	0.343	0.410714285714286	Receiver Operating Characteristic Cruve	cGAN (AUROC=0.555)
KORA metabolomics	cGAN	0.344	0.410714285714286	Receiver Operating Characteristic Cruve	cGAN (AUROC=0.555)
KORA metabolomics	cGAN	0.344444444444444	0.410714285714286	Receiver Operating Characteristic Cruve	cGAN (AUROC=0.555)
KORA metabolomics	cGAN	0.345	0.410714285714286	Receiver Operating Characteristic Cruve	cGAN (AUROC=0.555)
KORA metabolomics	cGAN	0.346	0.410714285714286	Receiver Operating Characteristic Cruve	cGAN (AUROC=0.555)
KORA metabolomics	cGAN	0.347	0.410714285714286	Receiver Operating Characteristic Cruve	cGAN (AUROC=0.555)
KORA metabolomics	cGAN	0.347222222222222	0.410714285714286	Receiver Operating Characteristic Cruve	cGAN (AUROC=0.555)
KORA metabolomics	cGAN	0.348	0.415714285714286	Receiver Operating Characteristic Cruve	cGAN (AUROC=0.555)
KORA metabolomics	cGAN	0.348611111111111	0.419642857142857	Receiver Operating Characteristic Cruve	cGAN (AUROC=0.555)
KORA metabolomics	cGAN	0.349	0.422142857142857	Receiver Operating Characteristic Cruve	cGAN (AUROC=0.555)
KORA metabolomics	cGAN	0.35	0.428571428571429	Receiver Operating Characteristic Cruve	cGAN (AUROC=0.555)
KORA metabolomics	cGAN	0.35	0.428571428571429	Receiver Operating Characteristic Cruve	cGAN (AUROC=0.555)
KORA metabolomics	cGAN	0.351	0.429642857142857	Receiver Operating Characteristic Cruve	cGAN (AUROC=0.555)
KORA metabolomics	cGAN	0.352	0.430714285714286	Receiver Operating Characteristic Cruve	cGAN (AUROC=0.555)
KORA metabolomics	cGAN	0.352380952380952	0.431122448979592	Receiver Operating Characteristic Cruve	cGAN (AUROC=0.555)
KORA metabolomics	cGAN	0.353	0.431785714285714	Receiver Operating Characteristic Cruve	cGAN (AUROC=0.555)
KORA metabolomics	cGAN	0.354	0.432857142857143	Receiver Operating Characteristic Cruve	cGAN (AUROC=0.555)
KORA metabolomics	cGAN	0.354761904761905	0.433673469387755	Receiver Operating Characteristic Cruve	cGAN (AUROC=0.555)
KORA metabolomics	cGAN	0.355	0.433928571428571	Receiver Operating Characteristic Cruve	cGAN (AUROC=0.555)
KORA metabolomics	cGAN	0.356	0.435	Receiver Operating Characteristic Cruve	cGAN (AUROC=0.555)
KORA metabolomics	cGAN	0.357	0.436071428571428	Receiver Operating Characteristic Cruve	cGAN (AUROC=0.555)
KORA metabolomics	cGAN	0.357142857142857	0.436224489795918	Receiver Operating Characteristic Cruve	cGAN (AUROC=0.555)
KORA metabolomics	cGAN	0.358	0.437142857142857	Receiver Operating Characteristic Cruve	cGAN (AUROC=0.555)
KORA metabolomics	cGAN	0.359	0.438214285714286	Receiver Operating Characteristic Cruve	cGAN (AUROC=0.555)
KORA metabolomics	cGAN	0.35952380952381	0.438775510204082	Receiver Operating Characteristic Cruve	cGAN (AUROC=0.555)
KORA metabolomics	cGAN	0.36	0.439285714285714	Receiver Operating Characteristic Cruve	cGAN (AUROC=0.555)
KORA metabolomics	cGAN	0.361	0.440357142857143	Receiver Operating Characteristic Cruve	cGAN (AUROC=0.555)
KORA metabolomics	cGAN	0.361904761904762	0.441326530612245	Receiver Operating Characteristic Cruve	cGAN (AUROC=0.555)
KORA metabolomics	cGAN	0.362	0.441428571428571	Receiver Operating Characteristic Cruve	cGAN (AUROC=0.555)
KORA metabolomics	cGAN	0.363	0.4425	Receiver Operating Characteristic Cruve	cGAN (AUROC=0.555)
KORA metabolomics	cGAN	0.364	0.443571428571428	Receiver Operating Characteristic Cruve	cGAN (AUROC=0.555)
KORA metabolomics	cGAN	0.364285714285714	0.443877551020408	Receiver Operating Characteristic Cruve	cGAN (AUROC=0.555)
KORA metabolomics	cGAN	0.365	0.444642857142857	Receiver Operating Characteristic Cruve	cGAN (AUROC=0.555)
KORA metabolomics	cGAN	0.366	0.445714285714286	Receiver Operating Characteristic Cruve	cGAN (AUROC=0.555)
KORA metabolomics	cGAN	0.366666666666667	0.446428571428571	Receiver Operating Characteristic Cruve	cGAN (AUROC=0.555)
KORA metabolomics	cGAN	0.367	0.446428571428571	Receiver Operating Characteristic Cruve	cGAN (AUROC=0.555)
KORA metabolomics	cGAN	0.368	0.446428571428571	Receiver Operating Characteristic Cruve	cGAN (AUROC=0.555)
KORA metabolomics	cGAN	0.369	0.446428571428571	Receiver Operating Characteristic Cruve	cGAN (AUROC=0.555)
KORA metabolomics	cGAN	0.369444444444444	0.446428571428571	Receiver Operating Characteristic Cruve	cGAN (AUROC=0.555)
KORA metabolomics	cGAN	0.37	0.446428571428571	Receiver Operating Characteristic Cruve	cGAN (AUROC=0.555)
KORA metabolomics	cGAN	0.371	0.446428571428571	Receiver Operating Characteristic Cruve	cGAN (AUROC=0.555)
KORA metabolomics	cGAN	0.372	0.446428571428571	Receiver Operating Characteristic Cruve	cGAN (AUROC=0.555)
KORA metabolomics	cGAN	0.372222222222222	0.446428571428571	Receiver Operating Characteristic Cruve	cGAN (AUROC=0.555)
KORA metabolomics	cGAN	0.373	0.446428571428571	Receiver Operating Characteristic Cruve	cGAN (AUROC=0.555)
KORA metabolomics	cGAN	0.374	0.446428571428571	Receiver Operating Characteristic Cruve	cGAN (AUROC=0.555)
KORA metabolomics	cGAN	0.375	0.446428571428571	Receiver Operating Characteristic Cruve	cGAN (AUROC=0.555)
KORA metabolomics	cGAN	0.376	0.446428571428571	Receiver Operating Characteristic Cruve	cGAN (AUROC=0.555)
KORA metabolomics	cGAN	0.377	0.446428571428571	Receiver Operating Characteristic Cruve	cGAN (AUROC=0.555)
KORA metabolomics	cGAN	0.377777777777778	0.446428571428571	Receiver Operating Characteristic Cruve	cGAN (AUROC=0.555)
KORA metabolomics	cGAN	0.378	0.446428571428571	Receiver Operating Characteristic Cruve	cGAN (AUROC=0.555)
KORA metabolomics	cGAN	0.379	0.446428571428571	Receiver Operating Characteristic Cruve	cGAN (AUROC=0.555)
KORA metabolomics	cGAN	0.38	0.446428571428571	Receiver Operating Characteristic Cruve	cGAN (AUROC=0.555)
KORA metabolomics	cGAN	0.380555555555556	0.446428571428571	Receiver Operating Characteristic Cruve	cGAN (AUROC=0.555)
KORA metabolomics	cGAN	0.381	0.449285714285715	Receiver Operating Characteristic Cruve	cGAN (AUROC=0.555)
KORA metabolomics	cGAN	0.381944444444444	0.455357142857143	Receiver Operating Characteristic Cruve	cGAN (AUROC=0.555)
KORA metabolomics	cGAN	0.382	0.455714285714286	Receiver Operating Characteristic Cruve	cGAN (AUROC=0.555)
KORA metabolomics	cGAN	0.383	0.462142857142857	Receiver Operating Characteristic Cruve	cGAN (AUROC=0.555)
KORA metabolomics	cGAN	0.383333333333333	0.464285714285714	Receiver Operating Characteristic Cruve	cGAN (AUROC=0.555)
KORA metabolomics	cGAN	0.384	0.465	Receiver Operating Characteristic Cruve	cGAN (AUROC=0.555)
KORA metabolomics	cGAN	0.385	0.466071428571429	Receiver Operating Characteristic Cruve	cGAN (AUROC=0.555)
KORA metabolomics	cGAN	0.385714285714286	0.466836734693878	Receiver Operating Characteristic Cruve	cGAN (AUROC=0.555)
KORA metabolomics	cGAN	0.386	0.467142857142857	Receiver Operating Characteristic Cruve	cGAN (AUROC=0.555)
KORA metabolomics	cGAN	0.387	0.468214285714286	Receiver Operating Characteristic Cruve	cGAN (AUROC=0.555)
KORA metabolomics	cGAN	0.388	0.469285714285714	Receiver Operating Characteristic Cruve	cGAN (AUROC=0.555)
KORA metabolomics	cGAN	0.388095238095238	0.469387755102041	Receiver Operating Characteristic Cruve	cGAN (AUROC=0.555)
KORA metabolomics	cGAN	0.389	0.470357142857143	Receiver Operating Characteristic Cruve	cGAN (AUROC=0.555)
KORA metabolomics	cGAN	0.39	0.471428571428571	Receiver Operating Characteristic Cruve	cGAN (AUROC=0.555)
KORA metabolomics	cGAN	0.390476190476191	0.471938775510204	Receiver Operating Characteristic Cruve	cGAN (AUROC=0.555)
KORA metabolomics	cGAN	0.391	0.4725	Receiver Operating Characteristic Cruve	cGAN (AUROC=0.555)
KORA metabolomics	cGAN	0.392	0.473571428571428	Receiver Operating Characteristic Cruve	cGAN (AUROC=0.555)
KORA metabolomics	cGAN	0.392857142857143	0.474489795918367	Receiver Operating Characteristic Cruve	cGAN (AUROC=0.555)
KORA metabolomics	cGAN	0.393	0.474642857142857	Receiver Operating Characteristic Cruve	cGAN (AUROC=0.555)
KORA metabolomics	cGAN	0.394	0.475714285714286	Receiver Operating Characteristic Cruve	cGAN (AUROC=0.555)
KORA metabolomics	cGAN	0.395	0.476785714285714	Receiver Operating Characteristic Cruve	cGAN (AUROC=0.555)
KORA metabolomics	cGAN	0.395238095238095	0.477040816326531	Receiver Operating Characteristic Cruve	cGAN (AUROC=0.555)
KORA metabolomics	cGAN	0.396	0.477857142857143	Receiver Operating Characteristic Cruve	cGAN (AUROC=0.555)
KORA metabolomics	cGAN	0.397	0.478928571428571	Receiver Operating Characteristic Cruve	cGAN (AUROC=0.555)
KORA metabolomics	cGAN	0.397619047619048	0.479591836734694	Receiver Operating Characteristic Cruve	cGAN (AUROC=0.555)
KORA metabolomics	cGAN	0.398	0.48	Receiver Operating Characteristic Cruve	cGAN (AUROC=0.555)
KORA metabolomics	cGAN	0.399	0.481071428571429	Receiver Operating Characteristic Cruve	cGAN (AUROC=0.555)
KORA metabolomics	cGAN	0.4	0.482142857142857	Receiver Operating Characteristic Cruve	cGAN (AUROC=0.555)
KORA metabolomics	cGAN	0.401	0.483428571428571	Receiver Operating Characteristic Cruve	cGAN (AUROC=0.555)
KORA metabolomics	cGAN	0.402	0.484714285714286	Receiver Operating Characteristic Cruve	cGAN (AUROC=0.555)
KORA metabolomics	cGAN	0.402314814814815	0.485119047619048	Receiver Operating Characteristic Cruve	cGAN (AUROC=0.555)
KORA metabolomics	cGAN	0.403	0.486	Receiver Operating Characteristic Cruve	cGAN (AUROC=0.555)
KORA metabolomics	cGAN	0.404	0.487285714285714	Receiver Operating Characteristic Cruve	cGAN (AUROC=0.555)
KORA metabolomics	cGAN	0.40462962962963	0.488095238095238	Receiver Operating Characteristic Cruve	cGAN (AUROC=0.555)
KORA metabolomics	cGAN	0.405	0.488571428571429	Receiver Operating Characteristic Cruve	cGAN (AUROC=0.555)
KORA metabolomics	cGAN	0.406	0.489857142857143	Receiver Operating Characteristic Cruve	cGAN (AUROC=0.555)
KORA metabolomics	cGAN	0.406944444444445	0.491071428571429	Receiver Operating Characteristic Cruve	cGAN (AUROC=0.555)
KORA metabolomics	cGAN	0.407	0.491142857142857	Receiver Operating Characteristic Cruve	cGAN (AUROC=0.555)
KORA metabolomics	cGAN	0.408	0.492428571428571	Receiver Operating Characteristic Cruve	cGAN (AUROC=0.555)
KORA metabolomics	cGAN	0.409	0.493714285714286	Receiver Operating Characteristic Cruve	cGAN (AUROC=0.555)
KORA metabolomics	cGAN	0.409259259259259	0.494047619047619	Receiver Operating Characteristic Cruve	cGAN (AUROC=0.555)
KORA metabolomics	cGAN	0.41	0.495	Receiver Operating Characteristic Cruve	cGAN (AUROC=0.555)
KORA metabolomics	cGAN	0.411	0.496285714285714	Receiver Operating Characteristic Cruve	cGAN (AUROC=0.555)
KORA metabolomics	cGAN	0.411574074074074	0.49702380952381	Receiver Operating Characteristic Cruve	cGAN (AUROC=0.555)
KORA metabolomics	cGAN	0.412	0.497571428571429	Receiver Operating Characteristic Cruve	cGAN (AUROC=0.555)
KORA metabolomics	cGAN	0.413	0.498857142857143	Receiver Operating Characteristic Cruve	cGAN (AUROC=0.555)
KORA metabolomics	cGAN	0.413888888888889	0.5	Receiver Operating Characteristic Cruve	cGAN (AUROC=0.555)
KORA metabolomics	cGAN	0.414	0.500119047619048	Receiver Operating Characteristic Cruve	cGAN (AUROC=0.555)
KORA metabolomics	cGAN	0.415	0.501190476190476	Receiver Operating Characteristic Cruve	cGAN (AUROC=0.555)
KORA metabolomics	cGAN	0.416	0.502261904761905	Receiver Operating Characteristic Cruve	cGAN (AUROC=0.555)
KORA metabolomics	cGAN	0.416269841269841	0.502551020408163	Receiver Operating Characteristic Cruve	cGAN (AUROC=0.555)
KORA metabolomics	cGAN	0.417	0.503333333333333	Receiver Operating Characteristic Cruve	cGAN (AUROC=0.555)
KORA metabolomics	cGAN	0.418	0.504404761904762	Receiver Operating Characteristic Cruve	cGAN (AUROC=0.555)
KORA metabolomics	cGAN	0.418650793650794	0.505102040816326	Receiver Operating Characteristic Cruve	cGAN (AUROC=0.555)
KORA metabolomics	cGAN	0.419	0.50547619047619	Receiver Operating Characteristic Cruve	cGAN (AUROC=0.555)
KORA metabolomics	cGAN	0.42	0.506547619047619	Receiver Operating Characteristic Cruve	cGAN (AUROC=0.555)
KORA metabolomics	cGAN	0.421	0.507619047619048	Receiver Operating Characteristic Cruve	cGAN (AUROC=0.555)
KORA metabolomics	cGAN	0.421031746031746	0.50765306122449	Receiver Operating Characteristic Cruve	cGAN (AUROC=0.555)
KORA metabolomics	cGAN	0.422	0.508690476190476	Receiver Operating Characteristic Cruve	cGAN (AUROC=0.555)
KORA metabolomics	cGAN	0.423	0.509761904761905	Receiver Operating Characteristic Cruve	cGAN (AUROC=0.555)
KORA metabolomics	cGAN	0.423412698412698	0.510204081632653	Receiver Operating Characteristic Cruve	cGAN (AUROC=0.555)
KORA metabolomics	cGAN	0.424	0.510833333333333	Receiver Operating Characteristic Cruve	cGAN (AUROC=0.555)
KORA metabolomics	cGAN	0.425	0.511904761904762	Receiver Operating Characteristic Cruve	cGAN (AUROC=0.555)
KORA metabolomics	cGAN	0.425793650793651	0.512755102040816	Receiver Operating Characteristic Cruve	cGAN (AUROC=0.555)
KORA metabolomics	cGAN	0.426	0.51297619047619	Receiver Operating Characteristic Cruve	cGAN (AUROC=0.555)
KORA metabolomics	cGAN	0.427	0.514047619047619	Receiver Operating Characteristic Cruve	cGAN (AUROC=0.555)
KORA metabolomics	cGAN	0.428	0.515119047619048	Receiver Operating Characteristic Cruve	cGAN (AUROC=0.555)
KORA metabolomics	cGAN	0.428174603174603	0.51530612244898	Receiver Operating Characteristic Cruve	cGAN (AUROC=0.555)
KORA metabolomics	cGAN	0.429	0.516190476190476	Receiver Operating Characteristic Cruve	cGAN (AUROC=0.555)
KORA metabolomics	cGAN	0.43	0.517261904761905	Receiver Operating Characteristic Cruve	cGAN (AUROC=0.555)
KORA metabolomics	cGAN	0.430555555555556	0.517857142857143	Receiver Operating Characteristic Cruve	cGAN (AUROC=0.555)
KORA metabolomics	cGAN	0.431	0.517857142857143	Receiver Operating Characteristic Cruve	cGAN (AUROC=0.555)
KORA metabolomics	cGAN	0.432	0.517857142857143	Receiver Operating Characteristic Cruve	cGAN (AUROC=0.555)
KORA metabolomics	cGAN	0.433	0.517857142857143	Receiver Operating Characteristic Cruve	cGAN (AUROC=0.555)
KORA metabolomics	cGAN	0.433333333333333	0.517857142857143	Receiver Operating Characteristic Cruve	cGAN (AUROC=0.555)
KORA metabolomics	cGAN	0.434	0.517857142857143	Receiver Operating Characteristic Cruve	cGAN (AUROC=0.555)
KORA metabolomics	cGAN	0.435	0.517857142857143	Receiver Operating Characteristic Cruve	cGAN (AUROC=0.555)
KORA metabolomics	cGAN	0.436	0.517857142857143	Receiver Operating Characteristic Cruve	cGAN (AUROC=0.555)
KORA metabolomics	cGAN	0.436111111111111	0.517857142857143	Receiver Operating Characteristic Cruve	cGAN (AUROC=0.555)
KORA metabolomics	cGAN	0.437	0.517857142857143	Receiver Operating Characteristic Cruve	cGAN (AUROC=0.555)
KORA metabolomics	cGAN	0.438	0.517857142857143	Receiver Operating Characteristic Cruve	cGAN (AUROC=0.555)
KORA metabolomics	cGAN	0.438888888888889	0.517857142857143	Receiver Operating Characteristic Cruve	cGAN (AUROC=0.555)
KORA metabolomics	cGAN	0.439	0.517857142857143	Receiver Operating Characteristic Cruve	cGAN (AUROC=0.555)
KORA metabolomics	cGAN	0.44	0.517857142857143	Receiver Operating Characteristic Cruve	cGAN (AUROC=0.555)
KORA metabolomics	cGAN	0.441	0.517857142857143	Receiver Operating Characteristic Cruve	cGAN (AUROC=0.555)
KORA metabolomics	cGAN	0.441666666666667	0.517857142857143	Receiver Operating Characteristic Cruve	cGAN (AUROC=0.555)
KORA metabolomics	cGAN	0.442	0.517857142857143	Receiver Operating Characteristic Cruve	cGAN (AUROC=0.555)
KORA metabolomics	cGAN	0.443	0.517857142857143	Receiver Operating Characteristic Cruve	cGAN (AUROC=0.555)
KORA metabolomics	cGAN	0.444	0.517857142857143	Receiver Operating Characteristic Cruve	cGAN (AUROC=0.555)
KORA metabolomics	cGAN	0.444444444444444	0.517857142857143	Receiver Operating Characteristic Cruve	cGAN (AUROC=0.555)
KORA metabolomics	cGAN	0.445	0.517857142857143	Receiver Operating Characteristic Cruve	cGAN (AUROC=0.555)
KORA metabolomics	cGAN	0.446	0.517857142857143	Receiver Operating Characteristic Cruve	cGAN (AUROC=0.555)
KORA metabolomics	cGAN	0.447	0.517857142857143	Receiver Operating Characteristic Cruve	cGAN (AUROC=0.555)
KORA metabolomics	cGAN	0.447222222222222	0.517857142857143	Receiver Operating Characteristic Cruve	cGAN (AUROC=0.555)
KORA metabolomics	cGAN	0.448	0.517857142857143	Receiver Operating Characteristic Cruve	cGAN (AUROC=0.555)
KORA metabolomics	cGAN	0.449	0.517857142857143	Receiver Operating Characteristic Cruve	cGAN (AUROC=0.555)
KORA metabolomics	cGAN	0.45	0.517857142857143	Receiver Operating Characteristic Cruve	cGAN (AUROC=0.555)
KORA metabolomics	cGAN	0.45	0.517857142857143	Receiver Operating Characteristic Cruve	cGAN (AUROC=0.555)
KORA metabolomics	cGAN	0.451	0.517857142857143	Receiver Operating Characteristic Cruve	cGAN (AUROC=0.555)
KORA metabolomics	cGAN	0.452	0.517857142857143	Receiver Operating Characteristic Cruve	cGAN (AUROC=0.555)
KORA metabolomics	cGAN	0.452777777777778	0.517857142857143	Receiver Operating Characteristic Cruve	cGAN (AUROC=0.555)
KORA metabolomics	cGAN	0.453	0.517857142857143	Receiver Operating Characteristic Cruve	cGAN (AUROC=0.555)
KORA metabolomics	cGAN	0.454	0.517857142857143	Receiver Operating Characteristic Cruve	cGAN (AUROC=0.555)
KORA metabolomics	cGAN	0.455	0.517857142857143	Receiver Operating Characteristic Cruve	cGAN (AUROC=0.555)
KORA metabolomics	cGAN	0.455555555555556	0.517857142857143	Receiver Operating Characteristic Cruve	cGAN (AUROC=0.555)
KORA metabolomics	cGAN	0.456	0.517857142857143	Receiver Operating Characteristic Cruve	cGAN (AUROC=0.555)
KORA metabolomics	cGAN	0.457	0.517857142857143	Receiver Operating Characteristic Cruve	cGAN (AUROC=0.555)
KORA metabolomics	cGAN	0.458	0.517857142857143	Receiver Operating Characteristic Cruve	cGAN (AUROC=0.555)
KORA metabolomics	cGAN	0.458333333333333	0.517857142857143	Receiver Operating Characteristic Cruve	cGAN (AUROC=0.555)
KORA metabolomics	cGAN	0.459	0.517857142857143	Receiver Operating Characteristic Cruve	cGAN (AUROC=0.555)
KORA metabolomics	cGAN	0.46	0.517857142857143	Receiver Operating Characteristic Cruve	cGAN (AUROC=0.555)
KORA metabolomics	cGAN	0.461	0.517857142857143	Receiver Operating Characteristic Cruve	cGAN (AUROC=0.555)
KORA metabolomics	cGAN	0.461111111111111	0.517857142857143	Receiver Operating Characteristic Cruve	cGAN (AUROC=0.555)
KORA metabolomics	cGAN	0.462	0.517857142857143	Receiver Operating Characteristic Cruve	cGAN (AUROC=0.555)
KORA metabolomics	cGAN	0.463	0.517857142857143	Receiver Operating Characteristic Cruve	cGAN (AUROC=0.555)
KORA metabolomics	cGAN	0.463888888888889	0.517857142857143	Receiver Operating Characteristic Cruve	cGAN (AUROC=0.555)
KORA metabolomics	cGAN	0.464	0.518571428571429	Receiver Operating Characteristic Cruve	cGAN (AUROC=0.555)
KORA metabolomics	cGAN	0.465	0.525	Receiver Operating Characteristic Cruve	cGAN (AUROC=0.555)
KORA metabolomics	cGAN	0.465277777777778	0.526785714285714	Receiver Operating Characteristic Cruve	cGAN (AUROC=0.555)
KORA metabolomics	cGAN	0.466	0.531428571428572	Receiver Operating Characteristic Cruve	cGAN (AUROC=0.555)
KORA metabolomics	cGAN	0.466666666666667	0.535714285714286	Receiver Operating Characteristic Cruve	cGAN (AUROC=0.555)
KORA metabolomics	cGAN	0.467	0.537857142857143	Receiver Operating Characteristic Cruve	cGAN (AUROC=0.555)
KORA metabolomics	cGAN	0.468	0.544285714285714	Receiver Operating Characteristic Cruve	cGAN (AUROC=0.555)
KORA metabolomics	cGAN	0.468055555555556	0.544642857142857	Receiver Operating Characteristic Cruve	cGAN (AUROC=0.555)
KORA metabolomics	cGAN	0.469	0.550714285714286	Receiver Operating Characteristic Cruve	cGAN (AUROC=0.555)
KORA metabolomics	cGAN	0.469444444444444	0.553571428571429	Receiver Operating Characteristic Cruve	cGAN (AUROC=0.555)
KORA metabolomics	cGAN	0.47	0.557142857142857	Receiver Operating Characteristic Cruve	cGAN (AUROC=0.555)
KORA metabolomics	cGAN	0.470833333333333	0.5625	Receiver Operating Characteristic Cruve	cGAN (AUROC=0.555)
KORA metabolomics	cGAN	0.471	0.563571428571429	Receiver Operating Characteristic Cruve	cGAN (AUROC=0.555)
KORA metabolomics	cGAN	0.472	0.57	Receiver Operating Characteristic Cruve	cGAN (AUROC=0.555)
KORA metabolomics	cGAN	0.472222222222222	0.571428571428571	Receiver Operating Characteristic Cruve	cGAN (AUROC=0.555)
KORA metabolomics	cGAN	0.473	0.576428571428572	Receiver Operating Characteristic Cruve	cGAN (AUROC=0.555)
KORA metabolomics	cGAN	0.473611111111111	0.580357142857143	Receiver Operating Characteristic Cruve	cGAN (AUROC=0.555)
KORA metabolomics	cGAN	0.474	0.582857142857143	Receiver Operating Characteristic Cruve	cGAN (AUROC=0.555)
KORA metabolomics	cGAN	0.475	0.589285714285714	Receiver Operating Characteristic Cruve	cGAN (AUROC=0.555)
KORA metabolomics	cGAN	0.475	0.589285714285714	Receiver Operating Characteristic Cruve	cGAN (AUROC=0.555)
KORA metabolomics	cGAN	0.476	0.590892857142857	Receiver Operating Characteristic Cruve	cGAN (AUROC=0.555)
KORA metabolomics	cGAN	0.477	0.5925	Receiver Operating Characteristic Cruve	cGAN (AUROC=0.555)
KORA metabolomics	cGAN	0.477222222222222	0.592857142857143	Receiver Operating Characteristic Cruve	cGAN (AUROC=0.555)
KORA metabolomics	cGAN	0.478	0.594107142857143	Receiver Operating Characteristic Cruve	cGAN (AUROC=0.555)
KORA metabolomics	cGAN	0.479	0.595714285714286	Receiver Operating Characteristic Cruve	cGAN (AUROC=0.555)
KORA metabolomics	cGAN	0.479444444444445	0.596428571428572	Receiver Operating Characteristic Cruve	cGAN (AUROC=0.555)
KORA metabolomics	cGAN	0.48	0.597321428571429	Receiver Operating Characteristic Cruve	cGAN (AUROC=0.555)
KORA metabolomics	cGAN	0.481	0.598928571428571	Receiver Operating Characteristic Cruve	cGAN (AUROC=0.555)
KORA metabolomics	cGAN	0.481666666666667	0.6	Receiver Operating Characteristic Cruve	cGAN (AUROC=0.555)
KORA metabolomics	cGAN	0.482	0.600535714285714	Receiver Operating Characteristic Cruve	cGAN (AUROC=0.555)
KORA metabolomics	cGAN	0.483	0.602142857142857	Receiver Operating Characteristic Cruve	cGAN (AUROC=0.555)
KORA metabolomics	cGAN	0.483888888888889	0.603571428571429	Receiver Operating Characteristic Cruve	cGAN (AUROC=0.555)
KORA metabolomics	cGAN	0.484	0.60375	Receiver Operating Characteristic Cruve	cGAN (AUROC=0.555)
KORA metabolomics	cGAN	0.485	0.605357142857143	Receiver Operating Characteristic Cruve	cGAN (AUROC=0.555)
KORA metabolomics	cGAN	0.486	0.606964285714286	Receiver Operating Characteristic Cruve	cGAN (AUROC=0.555)
KORA metabolomics	cGAN	0.486111111111111	0.607142857142857	Receiver Operating Characteristic Cruve	cGAN (AUROC=0.555)
KORA metabolomics	cGAN	0.487	0.607142857142857	Receiver Operating Characteristic Cruve	cGAN (AUROC=0.555)
KORA metabolomics	cGAN	0.488	0.607142857142857	Receiver Operating Characteristic Cruve	cGAN (AUROC=0.555)
KORA metabolomics	cGAN	0.488888888888889	0.607142857142857	Receiver Operating Characteristic Cruve	cGAN (AUROC=0.555)
KORA metabolomics	cGAN	0.489	0.607142857142857	Receiver Operating Characteristic Cruve	cGAN (AUROC=0.555)
KORA metabolomics	cGAN	0.49	0.607142857142857	Receiver Operating Characteristic Cruve	cGAN (AUROC=0.555)
KORA metabolomics	cGAN	0.491	0.607142857142857	Receiver Operating Characteristic Cruve	cGAN (AUROC=0.555)
KORA metabolomics	cGAN	0.491666666666667	0.607142857142857	Receiver Operating Characteristic Cruve	cGAN (AUROC=0.555)
KORA metabolomics	cGAN	0.492	0.607142857142857	Receiver Operating Characteristic Cruve	cGAN (AUROC=0.555)
KORA metabolomics	cGAN	0.493	0.607142857142857	Receiver Operating Characteristic Cruve	cGAN (AUROC=0.555)
KORA metabolomics	cGAN	0.494	0.607142857142857	Receiver Operating Characteristic Cruve	cGAN (AUROC=0.555)
KORA metabolomics	cGAN	0.494444444444444	0.607142857142857	Receiver Operating Characteristic Cruve	cGAN (AUROC=0.555)
KORA metabolomics	cGAN	0.495	0.607142857142857	Receiver Operating Characteristic Cruve	cGAN (AUROC=0.555)
KORA metabolomics	cGAN	0.496	0.607142857142857	Receiver Operating Characteristic Cruve	cGAN (AUROC=0.555)
KORA metabolomics	cGAN	0.497	0.607142857142857	Receiver Operating Characteristic Cruve	cGAN (AUROC=0.555)
KORA metabolomics	cGAN	0.497222222222222	0.607142857142857	Receiver Operating Characteristic Cruve	cGAN (AUROC=0.555)
KORA metabolomics	cGAN	0.498	0.607142857142857	Receiver Operating Characteristic Cruve	cGAN (AUROC=0.555)
KORA metabolomics	cGAN	0.499	0.607142857142857	Receiver Operating Characteristic Cruve	cGAN (AUROC=0.555)
KORA metabolomics	cGAN	0.5	0.607142857142857	Receiver Operating Characteristic Cruve	cGAN (AUROC=0.555)
KORA metabolomics	cGAN	0.501	0.607142857142857	Receiver Operating Characteristic Cruve	cGAN (AUROC=0.555)
KORA metabolomics	cGAN	0.502	0.607142857142857	Receiver Operating Characteristic Cruve	cGAN (AUROC=0.555)
KORA metabolomics	cGAN	0.502777777777778	0.607142857142857	Receiver Operating Characteristic Cruve	cGAN (AUROC=0.555)
KORA metabolomics	cGAN	0.503	0.607142857142857	Receiver Operating Characteristic Cruve	cGAN (AUROC=0.555)
KORA metabolomics	cGAN	0.504	0.607142857142857	Receiver Operating Characteristic Cruve	cGAN (AUROC=0.555)
KORA metabolomics	cGAN	0.505	0.607142857142857	Receiver Operating Characteristic Cruve	cGAN (AUROC=0.555)
KORA metabolomics	cGAN	0.505555555555556	0.607142857142857	Receiver Operating Characteristic Cruve	cGAN (AUROC=0.555)
KORA metabolomics	cGAN	0.506	0.607142857142857	Receiver Operating Characteristic Cruve	cGAN (AUROC=0.555)
KORA metabolomics	cGAN	0.507	0.607142857142857	Receiver Operating Characteristic Cruve	cGAN (AUROC=0.555)
KORA metabolomics	cGAN	0.508	0.607142857142857	Receiver Operating Characteristic Cruve	cGAN (AUROC=0.555)
KORA metabolomics	cGAN	0.508333333333333	0.607142857142857	Receiver Operating Characteristic Cruve	cGAN (AUROC=0.555)
KORA metabolomics	cGAN	0.509	0.607142857142857	Receiver Operating Characteristic Cruve	cGAN (AUROC=0.555)
KORA metabolomics	cGAN	0.51	0.607142857142857	Receiver Operating Characteristic Cruve	cGAN (AUROC=0.555)
KORA metabolomics	cGAN	0.511	0.607142857142857	Receiver Operating Characteristic Cruve	cGAN (AUROC=0.555)
KORA metabolomics	cGAN	0.511111111111111	0.607142857142857	Receiver Operating Characteristic Cruve	cGAN (AUROC=0.555)
KORA metabolomics	cGAN	0.512	0.607142857142857	Receiver Operating Characteristic Cruve	cGAN (AUROC=0.555)
KORA metabolomics	cGAN	0.513	0.607142857142857	Receiver Operating Characteristic Cruve	cGAN (AUROC=0.555)
KORA metabolomics	cGAN	0.513888888888889	0.607142857142857	Receiver Operating Characteristic Cruve	cGAN (AUROC=0.555)
KORA metabolomics	cGAN	0.514	0.607142857142857	Receiver Operating Characteristic Cruve	cGAN (AUROC=0.555)
KORA metabolomics	cGAN	0.515	0.607142857142857	Receiver Operating Characteristic Cruve	cGAN (AUROC=0.555)
KORA metabolomics	cGAN	0.516	0.607142857142857	Receiver Operating Characteristic Cruve	cGAN (AUROC=0.555)
KORA metabolomics	cGAN	0.516666666666667	0.607142857142857	Receiver Operating Characteristic Cruve	cGAN (AUROC=0.555)
KORA metabolomics	cGAN	0.517	0.607142857142857	Receiver Operating Characteristic Cruve	cGAN (AUROC=0.555)
KORA metabolomics	cGAN	0.518	0.607142857142857	Receiver Operating Characteristic Cruve	cGAN (AUROC=0.555)
KORA metabolomics	cGAN	0.519	0.607142857142857	Receiver Operating Characteristic Cruve	cGAN (AUROC=0.555)
KORA metabolomics	cGAN	0.519444444444444	0.607142857142857	Receiver Operating Characteristic Cruve	cGAN (AUROC=0.555)
KORA metabolomics	cGAN	0.52	0.607142857142857	Receiver Operating Characteristic Cruve	cGAN (AUROC=0.555)
KORA metabolomics	cGAN	0.521	0.607142857142857	Receiver Operating Characteristic Cruve	cGAN (AUROC=0.555)
KORA metabolomics	cGAN	0.522	0.607142857142857	Receiver Operating Characteristic Cruve	cGAN (AUROC=0.555)
KORA metabolomics	cGAN	0.522222222222222	0.607142857142857	Receiver Operating Characteristic Cruve	cGAN (AUROC=0.555)
KORA metabolomics	cGAN	0.523	0.607142857142857	Receiver Operating Characteristic Cruve	cGAN (AUROC=0.555)
KORA metabolomics	cGAN	0.524	0.607142857142857	Receiver Operating Characteristic Cruve	cGAN (AUROC=0.555)
KORA metabolomics	cGAN	0.525	0.607142857142857	Receiver Operating Characteristic Cruve	cGAN (AUROC=0.555)
KORA metabolomics	cGAN	0.526	0.607142857142857	Receiver Operating Characteristic Cruve	cGAN (AUROC=0.555)
KORA metabolomics	cGAN	0.527	0.607142857142857	Receiver Operating Characteristic Cruve	cGAN (AUROC=0.555)
KORA metabolomics	cGAN	0.527777777777778	0.607142857142857	Receiver Operating Characteristic Cruve	cGAN (AUROC=0.555)
KORA metabolomics	cGAN	0.528	0.607142857142857	Receiver Operating Characteristic Cruve	cGAN (AUROC=0.555)
KORA metabolomics	cGAN	0.529	0.607142857142857	Receiver Operating Characteristic Cruve	cGAN (AUROC=0.555)
KORA metabolomics	cGAN	0.53	0.607142857142857	Receiver Operating Characteristic Cruve	cGAN (AUROC=0.555)
KORA metabolomics	cGAN	0.530555555555556	0.607142857142857	Receiver Operating Characteristic Cruve	cGAN (AUROC=0.555)
KORA metabolomics	cGAN	0.531	0.608095238095238	Receiver Operating Characteristic Cruve	cGAN (AUROC=0.555)
KORA metabolomics	cGAN	0.532	0.610238095238095	Receiver Operating Characteristic Cruve	cGAN (AUROC=0.555)
KORA metabolomics	cGAN	0.532638888888889	0.611607142857143	Receiver Operating Characteristic Cruve	cGAN (AUROC=0.555)
KORA metabolomics	cGAN	0.533	0.612380952380952	Receiver Operating Characteristic Cruve	cGAN (AUROC=0.555)
KORA metabolomics	cGAN	0.534	0.61452380952381	Receiver Operating Characteristic Cruve	cGAN (AUROC=0.555)
KORA metabolomics	cGAN	0.534722222222222	0.616071428571429	Receiver Operating Characteristic Cruve	cGAN (AUROC=0.555)
KORA metabolomics	cGAN	0.535	0.616666666666667	Receiver Operating Characteristic Cruve	cGAN (AUROC=0.555)
KORA metabolomics	cGAN	0.536	0.618809523809524	Receiver Operating Characteristic Cruve	cGAN (AUROC=0.555)
KORA metabolomics	cGAN	0.536805555555556	0.620535714285714	Receiver Operating Characteristic Cruve	cGAN (AUROC=0.555)
KORA metabolomics	cGAN	0.537	0.620952380952381	Receiver Operating Characteristic Cruve	cGAN (AUROC=0.555)
KORA metabolomics	cGAN	0.538	0.623095238095238	Receiver Operating Characteristic Cruve	cGAN (AUROC=0.555)
KORA metabolomics	cGAN	0.538888888888889	0.625	Receiver Operating Characteristic Cruve	cGAN (AUROC=0.555)
KORA metabolomics	cGAN	0.539	0.625	Receiver Operating Characteristic Cruve	cGAN (AUROC=0.555)
KORA metabolomics	cGAN	0.54	0.625	Receiver Operating Characteristic Cruve	cGAN (AUROC=0.555)
KORA metabolomics	cGAN	0.541	0.625	Receiver Operating Characteristic Cruve	cGAN (AUROC=0.555)
KORA metabolomics	cGAN	0.541666666666667	0.625	Receiver Operating Characteristic Cruve	cGAN (AUROC=0.555)
KORA metabolomics	cGAN	0.542	0.625	Receiver Operating Characteristic Cruve	cGAN (AUROC=0.555)
KORA metabolomics	cGAN	0.543	0.625	Receiver Operating Characteristic Cruve	cGAN (AUROC=0.555)
KORA metabolomics	cGAN	0.544	0.625	Receiver Operating Characteristic Cruve	cGAN (AUROC=0.555)
KORA metabolomics	cGAN	0.544444444444445	0.625	Receiver Operating Characteristic Cruve	cGAN (AUROC=0.555)
KORA metabolomics	cGAN	0.545	0.625	Receiver Operating Characteristic Cruve	cGAN (AUROC=0.555)
KORA metabolomics	cGAN	0.546	0.625	Receiver Operating Characteristic Cruve	cGAN (AUROC=0.555)
KORA metabolomics	cGAN	0.547	0.625	Receiver Operating Characteristic Cruve	cGAN (AUROC=0.555)
KORA metabolomics	cGAN	0.547222222222222	0.625	Receiver Operating Characteristic Cruve	cGAN (AUROC=0.555)
KORA metabolomics	cGAN	0.548	0.625	Receiver Operating Characteristic Cruve	cGAN (AUROC=0.555)
KORA metabolomics	cGAN	0.549	0.625	Receiver Operating Characteristic Cruve	cGAN (AUROC=0.555)
KORA metabolomics	cGAN	0.55	0.625	Receiver Operating Characteristic Cruve	cGAN (AUROC=0.555)
KORA metabolomics	cGAN	0.551	0.625	Receiver Operating Characteristic Cruve	cGAN (AUROC=0.555)
KORA metabolomics	cGAN	0.552	0.625	Receiver Operating Characteristic Cruve	cGAN (AUROC=0.555)
KORA metabolomics	cGAN	0.552777777777778	0.625	Receiver Operating Characteristic Cruve	cGAN (AUROC=0.555)
KORA metabolomics	cGAN	0.553	0.625	Receiver Operating Characteristic Cruve	cGAN (AUROC=0.555)
KORA metabolomics	cGAN	0.554	0.625	Receiver Operating Characteristic Cruve	cGAN (AUROC=0.555)
KORA metabolomics	cGAN	0.555	0.625	Receiver Operating Characteristic Cruve	cGAN (AUROC=0.555)
KORA metabolomics	cGAN	0.555555555555556	0.625	Receiver Operating Characteristic Cruve	cGAN (AUROC=0.555)
KORA metabolomics	cGAN	0.556	0.625	Receiver Operating Characteristic Cruve	cGAN (AUROC=0.555)
KORA metabolomics	cGAN	0.557	0.625	Receiver Operating Characteristic Cruve	cGAN (AUROC=0.555)
KORA metabolomics	cGAN	0.558	0.625	Receiver Operating Characteristic Cruve	cGAN (AUROC=0.555)
KORA metabolomics	cGAN	0.558333333333333	0.625	Receiver Operating Characteristic Cruve	cGAN (AUROC=0.555)
KORA metabolomics	cGAN	0.559	0.625	Receiver Operating Characteristic Cruve	cGAN (AUROC=0.555)
KORA metabolomics	cGAN	0.56	0.625	Receiver Operating Characteristic Cruve	cGAN (AUROC=0.555)
KORA metabolomics	cGAN	0.561	0.625	Receiver Operating Characteristic Cruve	cGAN (AUROC=0.555)
KORA metabolomics	cGAN	0.561111111111111	0.625	Receiver Operating Characteristic Cruve	cGAN (AUROC=0.555)
KORA metabolomics	cGAN	0.562	0.625	Receiver Operating Characteristic Cruve	cGAN (AUROC=0.555)
KORA metabolomics	cGAN	0.563	0.625	Receiver Operating Characteristic Cruve	cGAN (AUROC=0.555)
KORA metabolomics	cGAN	0.563888888888889	0.625	Receiver Operating Characteristic Cruve	cGAN (AUROC=0.555)
KORA metabolomics	cGAN	0.564	0.625	Receiver Operating Characteristic Cruve	cGAN (AUROC=0.555)
KORA metabolomics	cGAN	0.565	0.625	Receiver Operating Characteristic Cruve	cGAN (AUROC=0.555)
KORA metabolomics	cGAN	0.566	0.625	Receiver Operating Characteristic Cruve	cGAN (AUROC=0.555)
KORA metabolomics	cGAN	0.566666666666667	0.625	Receiver Operating Characteristic Cruve	cGAN (AUROC=0.555)
KORA metabolomics	cGAN	0.567	0.626071428571429	Receiver Operating Characteristic Cruve	cGAN (AUROC=0.555)
KORA metabolomics	cGAN	0.568	0.629285714285715	Receiver Operating Characteristic Cruve	cGAN (AUROC=0.555)
KORA metabolomics	cGAN	0.568518518518518	0.630952380952381	Receiver Operating Characteristic Cruve	cGAN (AUROC=0.555)
KORA metabolomics	cGAN	0.569	0.632500000000001	Receiver Operating Characteristic Cruve	cGAN (AUROC=0.555)
KORA metabolomics	cGAN	0.57	0.635714285714286	Receiver Operating Characteristic Cruve	cGAN (AUROC=0.555)
KORA metabolomics	cGAN	0.57037037037037	0.636904761904762	Receiver Operating Characteristic Cruve	cGAN (AUROC=0.555)
KORA metabolomics	cGAN	0.571	0.638928571428572	Receiver Operating Characteristic Cruve	cGAN (AUROC=0.555)
KORA metabolomics	cGAN	0.572	0.642142857142858	Receiver Operating Characteristic Cruve	cGAN (AUROC=0.555)
KORA metabolomics	cGAN	0.572222222222222	0.642857142857143	Receiver Operating Characteristic Cruve	cGAN (AUROC=0.555)
KORA metabolomics	cGAN	0.573	0.645357142857143	Receiver Operating Characteristic Cruve	cGAN (AUROC=0.555)
KORA metabolomics	cGAN	0.574	0.648571428571429	Receiver Operating Characteristic Cruve	cGAN (AUROC=0.555)
KORA metabolomics	cGAN	0.574074074074074	0.648809523809524	Receiver Operating Characteristic Cruve	cGAN (AUROC=0.555)
KORA metabolomics	cGAN	0.575	0.651785714285715	Receiver Operating Characteristic Cruve	cGAN (AUROC=0.555)
KORA metabolomics	cGAN	0.575925925925926	0.654761904761905	Receiver Operating Characteristic Cruve	cGAN (AUROC=0.555)
KORA metabolomics	cGAN	0.576	0.655000000000001	Receiver Operating Characteristic Cruve	cGAN (AUROC=0.555)
KORA metabolomics	cGAN	0.577	0.658214285714287	Receiver Operating Characteristic Cruve	cGAN (AUROC=0.555)
KORA metabolomics	cGAN	0.577777777777778	0.660714285714286	Receiver Operating Characteristic Cruve	cGAN (AUROC=0.555)
KORA metabolomics	cGAN	0.578	0.660714285714286	Receiver Operating Characteristic Cruve	cGAN (AUROC=0.555)
KORA metabolomics	cGAN	0.579	0.660714285714286	Receiver Operating Characteristic Cruve	cGAN (AUROC=0.555)
KORA metabolomics	cGAN	0.58	0.660714285714286	Receiver Operating Characteristic Cruve	cGAN (AUROC=0.555)
KORA metabolomics	cGAN	0.580555555555555	0.660714285714286	Receiver Operating Characteristic Cruve	cGAN (AUROC=0.555)
KORA metabolomics	cGAN	0.581	0.660714285714286	Receiver Operating Characteristic Cruve	cGAN (AUROC=0.555)
KORA metabolomics	cGAN	0.582	0.660714285714286	Receiver Operating Characteristic Cruve	cGAN (AUROC=0.555)
KORA metabolomics	cGAN	0.583	0.660714285714286	Receiver Operating Characteristic Cruve	cGAN (AUROC=0.555)
KORA metabolomics	cGAN	0.583333333333333	0.660714285714286	Receiver Operating Characteristic Cruve	cGAN (AUROC=0.555)
KORA metabolomics	cGAN	0.584	0.660714285714286	Receiver Operating Characteristic Cruve	cGAN (AUROC=0.555)
KORA metabolomics	cGAN	0.585	0.660714285714286	Receiver Operating Characteristic Cruve	cGAN (AUROC=0.555)
KORA metabolomics	cGAN	0.586	0.660714285714286	Receiver Operating Characteristic Cruve	cGAN (AUROC=0.555)
KORA metabolomics	cGAN	0.586111111111111	0.660714285714286	Receiver Operating Characteristic Cruve	cGAN (AUROC=0.555)
KORA metabolomics	cGAN	0.587	0.660714285714286	Receiver Operating Characteristic Cruve	cGAN (AUROC=0.555)
KORA metabolomics	cGAN	0.588	0.660714285714286	Receiver Operating Characteristic Cruve	cGAN (AUROC=0.555)
KORA metabolomics	cGAN	0.588888888888889	0.660714285714286	Receiver Operating Characteristic Cruve	cGAN (AUROC=0.555)
KORA metabolomics	cGAN	0.589	0.660714285714286	Receiver Operating Characteristic Cruve	cGAN (AUROC=0.555)
KORA metabolomics	cGAN	0.59	0.660714285714286	Receiver Operating Characteristic Cruve	cGAN (AUROC=0.555)
KORA metabolomics	cGAN	0.591	0.660714285714286	Receiver Operating Characteristic Cruve	cGAN (AUROC=0.555)
KORA metabolomics	cGAN	0.591666666666667	0.660714285714286	Receiver Operating Characteristic Cruve	cGAN (AUROC=0.555)
KORA metabolomics	cGAN	0.592	0.660714285714286	Receiver Operating Characteristic Cruve	cGAN (AUROC=0.555)
KORA metabolomics	cGAN	0.593	0.660714285714286	Receiver Operating Characteristic Cruve	cGAN (AUROC=0.555)
KORA metabolomics	cGAN	0.594	0.660714285714286	Receiver Operating Characteristic Cruve	cGAN (AUROC=0.555)
KORA metabolomics	cGAN	0.594444444444444	0.660714285714286	Receiver Operating Characteristic Cruve	cGAN (AUROC=0.555)
KORA metabolomics	cGAN	0.595	0.660714285714286	Receiver Operating Characteristic Cruve	cGAN (AUROC=0.555)
KORA metabolomics	cGAN	0.596	0.660714285714286	Receiver Operating Characteristic Cruve	cGAN (AUROC=0.555)
KORA metabolomics	cGAN	0.597	0.660714285714286	Receiver Operating Characteristic Cruve	cGAN (AUROC=0.555)
KORA metabolomics	cGAN	0.597222222222222	0.660714285714286	Receiver Operating Characteristic Cruve	cGAN (AUROC=0.555)
KORA metabolomics	cGAN	0.598	0.660714285714286	Receiver Operating Characteristic Cruve	cGAN (AUROC=0.555)
KORA metabolomics	cGAN	0.599	0.660714285714286	Receiver Operating Characteristic Cruve	cGAN (AUROC=0.555)
KORA metabolomics	cGAN	0.6	0.660714285714286	Receiver Operating Characteristic Cruve	cGAN (AUROC=0.555)
KORA metabolomics	cGAN	0.6	0.678571428571429	Receiver Operating Characteristic Cruve	cGAN (AUROC=0.555)
KORA metabolomics	cGAN	0.601	0.679489795918367	Receiver Operating Characteristic Cruve	cGAN (AUROC=0.555)
KORA metabolomics	cGAN	0.602	0.680408163265306	Receiver Operating Characteristic Cruve	cGAN (AUROC=0.555)
KORA metabolomics	cGAN	0.602430555555556	0.680803571428571	Receiver Operating Characteristic Cruve	cGAN (AUROC=0.555)
KORA metabolomics	cGAN	0.603	0.681326530612245	Receiver Operating Characteristic Cruve	cGAN (AUROC=0.555)
KORA metabolomics	cGAN	0.604	0.682244897959184	Receiver Operating Characteristic Cruve	cGAN (AUROC=0.555)
KORA metabolomics	cGAN	0.604861111111111	0.683035714285714	Receiver Operating Characteristic Cruve	cGAN (AUROC=0.555)
KORA metabolomics	cGAN	0.605	0.683163265306122	Receiver Operating Characteristic Cruve	cGAN (AUROC=0.555)
KORA metabolomics	cGAN	0.606	0.684081632653061	Receiver Operating Characteristic Cruve	cGAN (AUROC=0.555)
KORA metabolomics	cGAN	0.607	0.685	Receiver Operating Characteristic Cruve	cGAN (AUROC=0.555)
KORA metabolomics	cGAN	0.607291666666667	0.685267857142857	Receiver Operating Characteristic Cruve	cGAN (AUROC=0.555)
KORA metabolomics	cGAN	0.608	0.685918367346939	Receiver Operating Characteristic Cruve	cGAN (AUROC=0.555)
KORA metabolomics	cGAN	0.609	0.686836734693877	Receiver Operating Characteristic Cruve	cGAN (AUROC=0.555)
KORA metabolomics	cGAN	0.609722222222222	0.6875	Receiver Operating Characteristic Cruve	cGAN (AUROC=0.555)
KORA metabolomics	cGAN	0.61	0.687755102040816	Receiver Operating Characteristic Cruve	cGAN (AUROC=0.555)
KORA metabolomics	cGAN	0.611	0.688673469387755	Receiver Operating Characteristic Cruve	cGAN (AUROC=0.555)
KORA metabolomics	cGAN	0.612	0.689591836734694	Receiver Operating Characteristic Cruve	cGAN (AUROC=0.555)
KORA metabolomics	cGAN	0.612152777777778	0.689732142857143	Receiver Operating Characteristic Cruve	cGAN (AUROC=0.555)
KORA metabolomics	cGAN	0.613	0.690510204081633	Receiver Operating Characteristic Cruve	cGAN (AUROC=0.555)
KORA metabolomics	cGAN	0.614	0.691428571428571	Receiver Operating Characteristic Cruve	cGAN (AUROC=0.555)
KORA metabolomics	cGAN	0.614583333333333	0.691964285714286	Receiver Operating Characteristic Cruve	cGAN (AUROC=0.555)
KORA metabolomics	cGAN	0.615	0.69234693877551	Receiver Operating Characteristic Cruve	cGAN (AUROC=0.555)
KORA metabolomics	cGAN	0.616	0.693265306122449	Receiver Operating Characteristic Cruve	cGAN (AUROC=0.555)
KORA metabolomics	cGAN	0.617	0.694183673469388	Receiver Operating Characteristic Cruve	cGAN (AUROC=0.555)
KORA metabolomics	cGAN	0.617013888888889	0.694196428571429	Receiver Operating Characteristic Cruve	cGAN (AUROC=0.555)
KORA metabolomics	cGAN	0.618	0.695102040816327	Receiver Operating Characteristic Cruve	cGAN (AUROC=0.555)
KORA metabolomics	cGAN	0.619	0.696020408163265	Receiver Operating Characteristic Cruve	cGAN (AUROC=0.555)
KORA metabolomics	cGAN	0.619444444444444	0.696428571428571	Receiver Operating Characteristic Cruve	cGAN (AUROC=0.555)
KORA metabolomics	cGAN	0.62	0.696428571428571	Receiver Operating Characteristic Cruve	cGAN (AUROC=0.555)
KORA metabolomics	cGAN	0.621	0.696428571428571	Receiver Operating Characteristic Cruve	cGAN (AUROC=0.555)
KORA metabolomics	cGAN	0.622	0.696428571428571	Receiver Operating Characteristic Cruve	cGAN (AUROC=0.555)
KORA metabolomics	cGAN	0.622222222222222	0.696428571428571	Receiver Operating Characteristic Cruve	cGAN (AUROC=0.555)
KORA metabolomics	cGAN	0.623	0.696428571428571	Receiver Operating Characteristic Cruve	cGAN (AUROC=0.555)
KORA metabolomics	cGAN	0.624	0.696428571428571	Receiver Operating Characteristic Cruve	cGAN (AUROC=0.555)
KORA metabolomics	cGAN	0.625	0.696428571428571	Receiver Operating Characteristic Cruve	cGAN (AUROC=0.555)
KORA metabolomics	cGAN	0.626	0.696428571428571	Receiver Operating Characteristic Cruve	cGAN (AUROC=0.555)
KORA metabolomics	cGAN	0.627	0.696428571428571	Receiver Operating Characteristic Cruve	cGAN (AUROC=0.555)
KORA metabolomics	cGAN	0.627777777777778	0.696428571428571	Receiver Operating Characteristic Cruve	cGAN (AUROC=0.555)
KORA metabolomics	cGAN	0.628	0.696428571428571	Receiver Operating Characteristic Cruve	cGAN (AUROC=0.555)
KORA metabolomics	cGAN	0.629	0.696428571428571	Receiver Operating Characteristic Cruve	cGAN (AUROC=0.555)
KORA metabolomics	cGAN	0.63	0.696428571428571	Receiver Operating Characteristic Cruve	cGAN (AUROC=0.555)
KORA metabolomics	cGAN	0.630555555555556	0.696428571428571	Receiver Operating Characteristic Cruve	cGAN (AUROC=0.555)
KORA metabolomics	cGAN	0.631	0.696428571428571	Receiver Operating Characteristic Cruve	cGAN (AUROC=0.555)
KORA metabolomics	cGAN	0.632	0.696428571428571	Receiver Operating Characteristic Cruve	cGAN (AUROC=0.555)
KORA metabolomics	cGAN	0.633	0.696428571428571	Receiver Operating Characteristic Cruve	cGAN (AUROC=0.555)
KORA metabolomics	cGAN	0.633333333333333	0.696428571428571	Receiver Operating Characteristic Cruve	cGAN (AUROC=0.555)
KORA metabolomics	cGAN	0.634	0.705	Receiver Operating Characteristic Cruve	cGAN (AUROC=0.555)
KORA metabolomics	cGAN	0.634259259259259	0.708333333333333	Receiver Operating Characteristic Cruve	cGAN (AUROC=0.555)
KORA metabolomics	cGAN	0.635	0.717857142857142	Receiver Operating Characteristic Cruve	cGAN (AUROC=0.555)
KORA metabolomics	cGAN	0.635185185185185	0.720238095238095	Receiver Operating Characteristic Cruve	cGAN (AUROC=0.555)
KORA metabolomics	cGAN	0.636	0.730714285714286	Receiver Operating Characteristic Cruve	cGAN (AUROC=0.555)
KORA metabolomics	cGAN	0.636111111111111	0.732142857142857	Receiver Operating Characteristic Cruve	cGAN (AUROC=0.555)
KORA metabolomics	cGAN	0.637	0.735	Receiver Operating Characteristic Cruve	cGAN (AUROC=0.555)
KORA metabolomics	cGAN	0.637962962962963	0.738095238095238	Receiver Operating Characteristic Cruve	cGAN (AUROC=0.555)
KORA metabolomics	cGAN	0.638	0.738214285714286	Receiver Operating Characteristic Cruve	cGAN (AUROC=0.555)
KORA metabolomics	cGAN	0.639	0.741428571428572	Receiver Operating Characteristic Cruve	cGAN (AUROC=0.555)
KORA metabolomics	cGAN	0.639814814814815	0.744047619047619	Receiver Operating Characteristic Cruve	cGAN (AUROC=0.555)
KORA metabolomics	cGAN	0.64	0.744642857142857	Receiver Operating Characteristic Cruve	cGAN (AUROC=0.555)
KORA metabolomics	cGAN	0.641	0.747857142857143	Receiver Operating Characteristic Cruve	cGAN (AUROC=0.555)
KORA metabolomics	cGAN	0.641666666666667	0.75	Receiver Operating Characteristic Cruve	cGAN (AUROC=0.555)
KORA metabolomics	cGAN	0.642	0.750535714285714	Receiver Operating Characteristic Cruve	cGAN (AUROC=0.555)
KORA metabolomics	cGAN	0.643	0.752142857142857	Receiver Operating Characteristic Cruve	cGAN (AUROC=0.555)
KORA metabolomics	cGAN	0.643888888888889	0.753571428571429	Receiver Operating Characteristic Cruve	cGAN (AUROC=0.555)
KORA metabolomics	cGAN	0.644	0.75375	Receiver Operating Characteristic Cruve	cGAN (AUROC=0.555)
KORA metabolomics	cGAN	0.645	0.755357142857143	Receiver Operating Characteristic Cruve	cGAN (AUROC=0.555)
KORA metabolomics	cGAN	0.646	0.756964285714286	Receiver Operating Characteristic Cruve	cGAN (AUROC=0.555)
KORA metabolomics	cGAN	0.646111111111111	0.757142857142857	Receiver Operating Characteristic Cruve	cGAN (AUROC=0.555)
KORA metabolomics	cGAN	0.647	0.758571428571429	Receiver Operating Characteristic Cruve	cGAN (AUROC=0.555)
KORA metabolomics	cGAN	0.648	0.760178571428571	Receiver Operating Characteristic Cruve	cGAN (AUROC=0.555)
KORA metabolomics	cGAN	0.648333333333333	0.760714285714286	Receiver Operating Characteristic Cruve	cGAN (AUROC=0.555)
KORA metabolomics	cGAN	0.649	0.761785714285714	Receiver Operating Characteristic Cruve	cGAN (AUROC=0.555)
KORA metabolomics	cGAN	0.65	0.763392857142857	Receiver Operating Characteristic Cruve	cGAN (AUROC=0.555)
KORA metabolomics	cGAN	0.650555555555556	0.764285714285714	Receiver Operating Characteristic Cruve	cGAN (AUROC=0.555)
KORA metabolomics	cGAN	0.651	0.765	Receiver Operating Characteristic Cruve	cGAN (AUROC=0.555)
KORA metabolomics	cGAN	0.652	0.766607142857143	Receiver Operating Characteristic Cruve	cGAN (AUROC=0.555)
KORA metabolomics	cGAN	0.652777777777778	0.767857142857143	Receiver Operating Characteristic Cruve	cGAN (AUROC=0.555)
KORA metabolomics	cGAN	0.653	0.767857142857143	Receiver Operating Characteristic Cruve	cGAN (AUROC=0.555)
KORA metabolomics	cGAN	0.654	0.767857142857143	Receiver Operating Characteristic Cruve	cGAN (AUROC=0.555)
KORA metabolomics	cGAN	0.655	0.767857142857143	Receiver Operating Characteristic Cruve	cGAN (AUROC=0.555)
KORA metabolomics	cGAN	0.655555555555556	0.767857142857143	Receiver Operating Characteristic Cruve	cGAN (AUROC=0.555)
KORA metabolomics	cGAN	0.656	0.767857142857143	Receiver Operating Characteristic Cruve	cGAN (AUROC=0.555)
KORA metabolomics	cGAN	0.657	0.767857142857143	Receiver Operating Characteristic Cruve	cGAN (AUROC=0.555)
KORA metabolomics	cGAN	0.658	0.767857142857143	Receiver Operating Characteristic Cruve	cGAN (AUROC=0.555)
KORA metabolomics	cGAN	0.658333333333333	0.767857142857143	Receiver Operating Characteristic Cruve	cGAN (AUROC=0.555)
KORA metabolomics	cGAN	0.659	0.767857142857143	Receiver Operating Characteristic Cruve	cGAN (AUROC=0.555)
KORA metabolomics	cGAN	0.66	0.767857142857143	Receiver Operating Characteristic Cruve	cGAN (AUROC=0.555)
KORA metabolomics	cGAN	0.661	0.767857142857143	Receiver Operating Characteristic Cruve	cGAN (AUROC=0.555)
KORA metabolomics	cGAN	0.661111111111111	0.767857142857143	Receiver Operating Characteristic Cruve	cGAN (AUROC=0.555)
KORA metabolomics	cGAN	0.662	0.767857142857143	Receiver Operating Characteristic Cruve	cGAN (AUROC=0.555)
KORA metabolomics	cGAN	0.663	0.767857142857143	Receiver Operating Characteristic Cruve	cGAN (AUROC=0.555)
KORA metabolomics	cGAN	0.663888888888889	0.767857142857143	Receiver Operating Characteristic Cruve	cGAN (AUROC=0.555)
KORA metabolomics	cGAN	0.664	0.767857142857143	Receiver Operating Characteristic Cruve	cGAN (AUROC=0.555)
KORA metabolomics	cGAN	0.665	0.767857142857143	Receiver Operating Characteristic Cruve	cGAN (AUROC=0.555)
KORA metabolomics	cGAN	0.666	0.767857142857143	Receiver Operating Characteristic Cruve	cGAN (AUROC=0.555)
KORA metabolomics	cGAN	0.666666666666667	0.767857142857143	Receiver Operating Characteristic Cruve	cGAN (AUROC=0.555)
KORA metabolomics	cGAN	0.667	0.767857142857143	Receiver Operating Characteristic Cruve	cGAN (AUROC=0.555)
KORA metabolomics	cGAN	0.668	0.767857142857143	Receiver Operating Characteristic Cruve	cGAN (AUROC=0.555)
KORA metabolomics	cGAN	0.669	0.767857142857143	Receiver Operating Characteristic Cruve	cGAN (AUROC=0.555)
KORA metabolomics	cGAN	0.669444444444445	0.767857142857143	Receiver Operating Characteristic Cruve	cGAN (AUROC=0.555)
KORA metabolomics	cGAN	0.67	0.767857142857143	Receiver Operating Characteristic Cruve	cGAN (AUROC=0.555)
KORA metabolomics	cGAN	0.671	0.767857142857143	Receiver Operating Characteristic Cruve	cGAN (AUROC=0.555)
KORA metabolomics	cGAN	0.672	0.767857142857143	Receiver Operating Characteristic Cruve	cGAN (AUROC=0.555)
KORA metabolomics	cGAN	0.672222222222222	0.767857142857143	Receiver Operating Characteristic Cruve	cGAN (AUROC=0.555)
KORA metabolomics	cGAN	0.673	0.767857142857143	Receiver Operating Characteristic Cruve	cGAN (AUROC=0.555)
KORA metabolomics	cGAN	0.674	0.767857142857143	Receiver Operating Characteristic Cruve	cGAN (AUROC=0.555)
KORA metabolomics	cGAN	0.675	0.767857142857143	Receiver Operating Characteristic Cruve	cGAN (AUROC=0.555)
KORA metabolomics	cGAN	0.676	0.767857142857143	Receiver Operating Characteristic Cruve	cGAN (AUROC=0.555)
KORA metabolomics	cGAN	0.677	0.767857142857143	Receiver Operating Characteristic Cruve	cGAN (AUROC=0.555)
KORA metabolomics	cGAN	0.677777777777778	0.767857142857143	Receiver Operating Characteristic Cruve	cGAN (AUROC=0.555)
KORA metabolomics	cGAN	0.678	0.767857142857143	Receiver Operating Characteristic Cruve	cGAN (AUROC=0.555)
KORA metabolomics	cGAN	0.679	0.767857142857143	Receiver Operating Characteristic Cruve	cGAN (AUROC=0.555)
KORA metabolomics	cGAN	0.68	0.767857142857143	Receiver Operating Characteristic Cruve	cGAN (AUROC=0.555)
KORA metabolomics	cGAN	0.680555555555556	0.767857142857143	Receiver Operating Characteristic Cruve	cGAN (AUROC=0.555)
KORA metabolomics	cGAN	0.681	0.767857142857143	Receiver Operating Characteristic Cruve	cGAN (AUROC=0.555)
KORA metabolomics	cGAN	0.682	0.767857142857143	Receiver Operating Characteristic Cruve	cGAN (AUROC=0.555)
KORA metabolomics	cGAN	0.683	0.767857142857143	Receiver Operating Characteristic Cruve	cGAN (AUROC=0.555)
KORA metabolomics	cGAN	0.683333333333333	0.767857142857143	Receiver Operating Characteristic Cruve	cGAN (AUROC=0.555)
KORA metabolomics	cGAN	0.684	0.767857142857143	Receiver Operating Characteristic Cruve	cGAN (AUROC=0.555)
KORA metabolomics	cGAN	0.685	0.767857142857143	Receiver Operating Characteristic Cruve	cGAN (AUROC=0.555)
KORA metabolomics	cGAN	0.686	0.767857142857143	Receiver Operating Characteristic Cruve	cGAN (AUROC=0.555)
KORA metabolomics	cGAN	0.686111111111111	0.767857142857143	Receiver Operating Characteristic Cruve	cGAN (AUROC=0.555)
KORA metabolomics	cGAN	0.687	0.767857142857143	Receiver Operating Characteristic Cruve	cGAN (AUROC=0.555)
KORA metabolomics	cGAN	0.688	0.767857142857143	Receiver Operating Characteristic Cruve	cGAN (AUROC=0.555)
KORA metabolomics	cGAN	0.688888888888889	0.767857142857143	Receiver Operating Characteristic Cruve	cGAN (AUROC=0.555)
KORA metabolomics	cGAN	0.689	0.767857142857143	Receiver Operating Characteristic Cruve	cGAN (AUROC=0.555)
KORA metabolomics	cGAN	0.69	0.767857142857143	Receiver Operating Characteristic Cruve	cGAN (AUROC=0.555)
KORA metabolomics	cGAN	0.691	0.767857142857143	Receiver Operating Characteristic Cruve	cGAN (AUROC=0.555)
KORA metabolomics	cGAN	0.691666666666667	0.767857142857143	Receiver Operating Characteristic Cruve	cGAN (AUROC=0.555)
KORA metabolomics	cGAN	0.692	0.767857142857143	Receiver Operating Characteristic Cruve	cGAN (AUROC=0.555)
KORA metabolomics	cGAN	0.693	0.767857142857143	Receiver Operating Characteristic Cruve	cGAN (AUROC=0.555)
KORA metabolomics	cGAN	0.694	0.767857142857143	Receiver Operating Characteristic Cruve	cGAN (AUROC=0.555)
KORA metabolomics	cGAN	0.694444444444444	0.767857142857143	Receiver Operating Characteristic Cruve	cGAN (AUROC=0.555)
KORA metabolomics	cGAN	0.695	0.767857142857143	Receiver Operating Characteristic Cruve	cGAN (AUROC=0.555)
KORA metabolomics	cGAN	0.696	0.767857142857143	Receiver Operating Characteristic Cruve	cGAN (AUROC=0.555)
KORA metabolomics	cGAN	0.697	0.767857142857143	Receiver Operating Characteristic Cruve	cGAN (AUROC=0.555)
KORA metabolomics	cGAN	0.697222222222222	0.767857142857143	Receiver Operating Characteristic Cruve	cGAN (AUROC=0.555)
KORA metabolomics	cGAN	0.698	0.767857142857143	Receiver Operating Characteristic Cruve	cGAN (AUROC=0.555)
KORA metabolomics	cGAN	0.699	0.767857142857143	Receiver Operating Characteristic Cruve	cGAN (AUROC=0.555)
KORA metabolomics	cGAN	0.7	0.767857142857143	Receiver Operating Characteristic Cruve	cGAN (AUROC=0.555)
KORA metabolomics	cGAN	0.7	0.767857142857143	Receiver Operating Characteristic Cruve	cGAN (AUROC=0.555)
KORA metabolomics	cGAN	0.701	0.767857142857143	Receiver Operating Characteristic Cruve	cGAN (AUROC=0.555)
KORA metabolomics	cGAN	0.702	0.767857142857143	Receiver Operating Characteristic Cruve	cGAN (AUROC=0.555)
KORA metabolomics	cGAN	0.702777777777778	0.767857142857143	Receiver Operating Characteristic Cruve	cGAN (AUROC=0.555)
KORA metabolomics	cGAN	0.703	0.767857142857143	Receiver Operating Characteristic Cruve	cGAN (AUROC=0.555)
KORA metabolomics	cGAN	0.704	0.767857142857143	Receiver Operating Characteristic Cruve	cGAN (AUROC=0.555)
KORA metabolomics	cGAN	0.705	0.767857142857143	Receiver Operating Characteristic Cruve	cGAN (AUROC=0.555)
KORA metabolomics	cGAN	0.705555555555555	0.767857142857143	Receiver Operating Characteristic Cruve	cGAN (AUROC=0.555)
KORA metabolomics	cGAN	0.706	0.767857142857143	Receiver Operating Characteristic Cruve	cGAN (AUROC=0.555)
KORA metabolomics	cGAN	0.707	0.767857142857143	Receiver Operating Characteristic Cruve	cGAN (AUROC=0.555)
KORA metabolomics	cGAN	0.708	0.767857142857143	Receiver Operating Characteristic Cruve	cGAN (AUROC=0.555)
KORA metabolomics	cGAN	0.708333333333333	0.767857142857143	Receiver Operating Characteristic Cruve	cGAN (AUROC=0.555)
KORA metabolomics	cGAN	0.709	0.767857142857143	Receiver Operating Characteristic Cruve	cGAN (AUROC=0.555)
KORA metabolomics	cGAN	0.71	0.767857142857143	Receiver Operating Characteristic Cruve	cGAN (AUROC=0.555)
KORA metabolomics	cGAN	0.711	0.767857142857143	Receiver Operating Characteristic Cruve	cGAN (AUROC=0.555)
KORA metabolomics	cGAN	0.711111111111111	0.767857142857143	Receiver Operating Characteristic Cruve	cGAN (AUROC=0.555)
KORA metabolomics	cGAN	0.712	0.767857142857143	Receiver Operating Characteristic Cruve	cGAN (AUROC=0.555)
KORA metabolomics	cGAN	0.713	0.767857142857143	Receiver Operating Characteristic Cruve	cGAN (AUROC=0.555)
KORA metabolomics	cGAN	0.713888888888889	0.767857142857143	Receiver Operating Characteristic Cruve	cGAN (AUROC=0.555)
KORA metabolomics	cGAN	0.714	0.767857142857143	Receiver Operating Characteristic Cruve	cGAN (AUROC=0.555)
KORA metabolomics	cGAN	0.715	0.767857142857143	Receiver Operating Characteristic Cruve	cGAN (AUROC=0.555)
KORA metabolomics	cGAN	0.716	0.767857142857143	Receiver Operating Characteristic Cruve	cGAN (AUROC=0.555)
KORA metabolomics	cGAN	0.716666666666667	0.767857142857143	Receiver Operating Characteristic Cruve	cGAN (AUROC=0.555)
KORA metabolomics	cGAN	0.717	0.767857142857143	Receiver Operating Characteristic Cruve	cGAN (AUROC=0.555)
KORA metabolomics	cGAN	0.718	0.767857142857143	Receiver Operating Characteristic Cruve	cGAN (AUROC=0.555)
KORA metabolomics	cGAN	0.719	0.767857142857143	Receiver Operating Characteristic Cruve	cGAN (AUROC=0.555)
KORA metabolomics	cGAN	0.719444444444444	0.767857142857143	Receiver Operating Characteristic Cruve	cGAN (AUROC=0.555)
KORA metabolomics	cGAN	0.72	0.767857142857143	Receiver Operating Characteristic Cruve	cGAN (AUROC=0.555)
KORA metabolomics	cGAN	0.721	0.767857142857143	Receiver Operating Characteristic Cruve	cGAN (AUROC=0.555)
KORA metabolomics	cGAN	0.722	0.767857142857143	Receiver Operating Characteristic Cruve	cGAN (AUROC=0.555)
KORA metabolomics	cGAN	0.722222222222222	0.767857142857143	Receiver Operating Characteristic Cruve	cGAN (AUROC=0.555)
KORA metabolomics	cGAN	0.723	0.767857142857143	Receiver Operating Characteristic Cruve	cGAN (AUROC=0.555)
KORA metabolomics	cGAN	0.724	0.767857142857143	Receiver Operating Characteristic Cruve	cGAN (AUROC=0.555)
KORA metabolomics	cGAN	0.725	0.767857142857143	Receiver Operating Characteristic Cruve	cGAN (AUROC=0.555)
KORA metabolomics	cGAN	0.726	0.767857142857143	Receiver Operating Characteristic Cruve	cGAN (AUROC=0.555)
KORA metabolomics	cGAN	0.727	0.767857142857143	Receiver Operating Characteristic Cruve	cGAN (AUROC=0.555)
KORA metabolomics	cGAN	0.727777777777778	0.767857142857143	Receiver Operating Characteristic Cruve	cGAN (AUROC=0.555)
KORA metabolomics	cGAN	0.728	0.767857142857143	Receiver Operating Characteristic Cruve	cGAN (AUROC=0.555)
KORA metabolomics	cGAN	0.729	0.767857142857143	Receiver Operating Characteristic Cruve	cGAN (AUROC=0.555)
KORA metabolomics	cGAN	0.73	0.767857142857143	Receiver Operating Characteristic Cruve	cGAN (AUROC=0.555)
KORA metabolomics	cGAN	0.730555555555556	0.767857142857143	Receiver Operating Characteristic Cruve	cGAN (AUROC=0.555)
KORA metabolomics	cGAN	0.731	0.767857142857143	Receiver Operating Characteristic Cruve	cGAN (AUROC=0.555)
KORA metabolomics	cGAN	0.732	0.767857142857143	Receiver Operating Characteristic Cruve	cGAN (AUROC=0.555)
KORA metabolomics	cGAN	0.733	0.767857142857143	Receiver Operating Characteristic Cruve	cGAN (AUROC=0.555)
KORA metabolomics	cGAN	0.733333333333333	0.767857142857143	Receiver Operating Characteristic Cruve	cGAN (AUROC=0.555)
KORA metabolomics	cGAN	0.734	0.767857142857143	Receiver Operating Characteristic Cruve	cGAN (AUROC=0.555)
KORA metabolomics	cGAN	0.735	0.767857142857143	Receiver Operating Characteristic Cruve	cGAN (AUROC=0.555)
KORA metabolomics	cGAN	0.736	0.767857142857143	Receiver Operating Characteristic Cruve	cGAN (AUROC=0.555)
KORA metabolomics	cGAN	0.736111111111111	0.767857142857143	Receiver Operating Characteristic Cruve	cGAN (AUROC=0.555)
KORA metabolomics	cGAN	0.737	0.767857142857143	Receiver Operating Characteristic Cruve	cGAN (AUROC=0.555)
KORA metabolomics	cGAN	0.738	0.767857142857143	Receiver Operating Characteristic Cruve	cGAN (AUROC=0.555)
KORA metabolomics	cGAN	0.738888888888889	0.767857142857143	Receiver Operating Characteristic Cruve	cGAN (AUROC=0.555)
KORA metabolomics	cGAN	0.739	0.767857142857143	Receiver Operating Characteristic Cruve	cGAN (AUROC=0.555)
KORA metabolomics	cGAN	0.74	0.767857142857143	Receiver Operating Characteristic Cruve	cGAN (AUROC=0.555)
KORA metabolomics	cGAN	0.741	0.767857142857143	Receiver Operating Characteristic Cruve	cGAN (AUROC=0.555)
KORA metabolomics	cGAN	0.741666666666667	0.767857142857143	Receiver Operating Characteristic Cruve	cGAN (AUROC=0.555)
KORA metabolomics	cGAN	0.742	0.767857142857143	Receiver Operating Characteristic Cruve	cGAN (AUROC=0.555)
KORA metabolomics	cGAN	0.743	0.767857142857143	Receiver Operating Characteristic Cruve	cGAN (AUROC=0.555)
KORA metabolomics	cGAN	0.744	0.767857142857143	Receiver Operating Characteristic Cruve	cGAN (AUROC=0.555)
KORA metabolomics	cGAN	0.744444444444444	0.767857142857143	Receiver Operating Characteristic Cruve	cGAN (AUROC=0.555)
KORA metabolomics	cGAN	0.745	0.767857142857143	Receiver Operating Characteristic Cruve	cGAN (AUROC=0.555)
KORA metabolomics	cGAN	0.746	0.767857142857143	Receiver Operating Characteristic Cruve	cGAN (AUROC=0.555)
KORA metabolomics	cGAN	0.747	0.767857142857143	Receiver Operating Characteristic Cruve	cGAN (AUROC=0.555)
KORA metabolomics	cGAN	0.747222222222222	0.767857142857143	Receiver Operating Characteristic Cruve	cGAN (AUROC=0.555)
KORA metabolomics	cGAN	0.748	0.767857142857143	Receiver Operating Characteristic Cruve	cGAN (AUROC=0.555)
KORA metabolomics	cGAN	0.749	0.767857142857143	Receiver Operating Characteristic Cruve	cGAN (AUROC=0.555)
KORA metabolomics	cGAN	0.75	0.767857142857143	Receiver Operating Characteristic Cruve	cGAN (AUROC=0.555)
KORA metabolomics	cGAN	0.751	0.774285714285714	Receiver Operating Characteristic Cruve	cGAN (AUROC=0.555)
KORA metabolomics	cGAN	0.751388888888889	0.776785714285714	Receiver Operating Characteristic Cruve	cGAN (AUROC=0.555)
KORA metabolomics	cGAN	0.752	0.780714285714286	Receiver Operating Characteristic Cruve	cGAN (AUROC=0.555)
KORA metabolomics	cGAN	0.752777777777778	0.785714285714286	Receiver Operating Characteristic Cruve	cGAN (AUROC=0.555)
KORA metabolomics	cGAN	0.753	0.785714285714286	Receiver Operating Characteristic Cruve	cGAN (AUROC=0.555)
KORA metabolomics	cGAN	0.754	0.785714285714286	Receiver Operating Characteristic Cruve	cGAN (AUROC=0.555)
KORA metabolomics	cGAN	0.755	0.785714285714286	Receiver Operating Characteristic Cruve	cGAN (AUROC=0.555)
KORA metabolomics	cGAN	0.755555555555556	0.785714285714286	Receiver Operating Characteristic Cruve	cGAN (AUROC=0.555)
KORA metabolomics	cGAN	0.756	0.785714285714286	Receiver Operating Characteristic Cruve	cGAN (AUROC=0.555)
KORA metabolomics	cGAN	0.757	0.785714285714286	Receiver Operating Characteristic Cruve	cGAN (AUROC=0.555)
KORA metabolomics	cGAN	0.758	0.785714285714286	Receiver Operating Characteristic Cruve	cGAN (AUROC=0.555)
KORA metabolomics	cGAN	0.758333333333333	0.785714285714286	Receiver Operating Characteristic Cruve	cGAN (AUROC=0.555)
KORA metabolomics	cGAN	0.759	0.785714285714286	Receiver Operating Characteristic Cruve	cGAN (AUROC=0.555)
KORA metabolomics	cGAN	0.76	0.785714285714286	Receiver Operating Characteristic Cruve	cGAN (AUROC=0.555)
KORA metabolomics	cGAN	0.761	0.785714285714286	Receiver Operating Characteristic Cruve	cGAN (AUROC=0.555)
KORA metabolomics	cGAN	0.761111111111111	0.785714285714286	Receiver Operating Characteristic Cruve	cGAN (AUROC=0.555)
KORA metabolomics	cGAN	0.762	0.785714285714286	Receiver Operating Characteristic Cruve	cGAN (AUROC=0.555)
KORA metabolomics	cGAN	0.763	0.785714285714286	Receiver Operating Characteristic Cruve	cGAN (AUROC=0.555)
KORA metabolomics	cGAN	0.763888888888889	0.785714285714286	Receiver Operating Characteristic Cruve	cGAN (AUROC=0.555)
KORA metabolomics	cGAN	0.764	0.785714285714286	Receiver Operating Characteristic Cruve	cGAN (AUROC=0.555)
KORA metabolomics	cGAN	0.765	0.785714285714286	Receiver Operating Characteristic Cruve	cGAN (AUROC=0.555)
KORA metabolomics	cGAN	0.766	0.785714285714286	Receiver Operating Characteristic Cruve	cGAN (AUROC=0.555)
KORA metabolomics	cGAN	0.766666666666667	0.785714285714286	Receiver Operating Characteristic Cruve	cGAN (AUROC=0.555)
KORA metabolomics	cGAN	0.767	0.785714285714286	Receiver Operating Characteristic Cruve	cGAN (AUROC=0.555)
KORA metabolomics	cGAN	0.768	0.785714285714286	Receiver Operating Characteristic Cruve	cGAN (AUROC=0.555)
KORA metabolomics	cGAN	0.769	0.785714285714286	Receiver Operating Characteristic Cruve	cGAN (AUROC=0.555)
KORA metabolomics	cGAN	0.769444444444444	0.785714285714286	Receiver Operating Characteristic Cruve	cGAN (AUROC=0.555)
KORA metabolomics	cGAN	0.77	0.785714285714286	Receiver Operating Characteristic Cruve	cGAN (AUROC=0.555)
KORA metabolomics	cGAN	0.771	0.785714285714286	Receiver Operating Characteristic Cruve	cGAN (AUROC=0.555)
KORA metabolomics	cGAN	0.772	0.785714285714286	Receiver Operating Characteristic Cruve	cGAN (AUROC=0.555)
KORA metabolomics	cGAN	0.772222222222222	0.785714285714286	Receiver Operating Characteristic Cruve	cGAN (AUROC=0.555)
KORA metabolomics	cGAN	0.773	0.785714285714286	Receiver Operating Characteristic Cruve	cGAN (AUROC=0.555)
KORA metabolomics	cGAN	0.774	0.785714285714286	Receiver Operating Characteristic Cruve	cGAN (AUROC=0.555)
KORA metabolomics	cGAN	0.775	0.785714285714286	Receiver Operating Characteristic Cruve	cGAN (AUROC=0.555)
KORA metabolomics	cGAN	0.776	0.785714285714286	Receiver Operating Characteristic Cruve	cGAN (AUROC=0.555)
KORA metabolomics	cGAN	0.777	0.785714285714286	Receiver Operating Characteristic Cruve	cGAN (AUROC=0.555)
KORA metabolomics	cGAN	0.777777777777778	0.785714285714286	Receiver Operating Characteristic Cruve	cGAN (AUROC=0.555)
KORA metabolomics	cGAN	0.778	0.785714285714286	Receiver Operating Characteristic Cruve	cGAN (AUROC=0.555)
KORA metabolomics	cGAN	0.779	0.785714285714286	Receiver Operating Characteristic Cruve	cGAN (AUROC=0.555)
KORA metabolomics	cGAN	0.78	0.785714285714286	Receiver Operating Characteristic Cruve	cGAN (AUROC=0.555)
KORA metabolomics	cGAN	0.780555555555556	0.785714285714286	Receiver Operating Characteristic Cruve	cGAN (AUROC=0.555)
KORA metabolomics	cGAN	0.781	0.785714285714286	Receiver Operating Characteristic Cruve	cGAN (AUROC=0.555)
KORA metabolomics	cGAN	0.782	0.785714285714286	Receiver Operating Characteristic Cruve	cGAN (AUROC=0.555)
KORA metabolomics	cGAN	0.783	0.785714285714286	Receiver Operating Characteristic Cruve	cGAN (AUROC=0.555)
KORA metabolomics	cGAN	0.783333333333333	0.785714285714286	Receiver Operating Characteristic Cruve	cGAN (AUROC=0.555)
KORA metabolomics	cGAN	0.784	0.785714285714286	Receiver Operating Characteristic Cruve	cGAN (AUROC=0.555)
KORA metabolomics	cGAN	0.785	0.785714285714286	Receiver Operating Characteristic Cruve	cGAN (AUROC=0.555)
KORA metabolomics	cGAN	0.786	0.785714285714286	Receiver Operating Characteristic Cruve	cGAN (AUROC=0.555)
KORA metabolomics	cGAN	0.786111111111111	0.785714285714286	Receiver Operating Characteristic Cruve	cGAN (AUROC=0.555)
KORA metabolomics	cGAN	0.787	0.786666666666667	Receiver Operating Characteristic Cruve	cGAN (AUROC=0.555)
KORA metabolomics	cGAN	0.788	0.787738095238095	Receiver Operating Characteristic Cruve	cGAN (AUROC=0.555)
KORA metabolomics	cGAN	0.788492063492063	0.788265306122449	Receiver Operating Characteristic Cruve	cGAN (AUROC=0.555)
KORA metabolomics	cGAN	0.789	0.788809523809524	Receiver Operating Characteristic Cruve	cGAN (AUROC=0.555)
KORA metabolomics	cGAN	0.79	0.789880952380953	Receiver Operating Characteristic Cruve	cGAN (AUROC=0.555)
KORA metabolomics	cGAN	0.790873015873016	0.790816326530612	Receiver Operating Characteristic Cruve	cGAN (AUROC=0.555)
KORA metabolomics	cGAN	0.791	0.790952380952381	Receiver Operating Characteristic Cruve	cGAN (AUROC=0.555)
KORA metabolomics	cGAN	0.792	0.79202380952381	Receiver Operating Characteristic Cruve	cGAN (AUROC=0.555)
KORA metabolomics	cGAN	0.793	0.793095238095239	Receiver Operating Characteristic Cruve	cGAN (AUROC=0.555)
KORA metabolomics	cGAN	0.793253968253968	0.793367346938776	Receiver Operating Characteristic Cruve	cGAN (AUROC=0.555)
KORA metabolomics	cGAN	0.794	0.794166666666667	Receiver Operating Characteristic Cruve	cGAN (AUROC=0.555)
KORA metabolomics	cGAN	0.795	0.795238095238096	Receiver Operating Characteristic Cruve	cGAN (AUROC=0.555)
KORA metabolomics	cGAN	0.79563492063492	0.795918367346939	Receiver Operating Characteristic Cruve	cGAN (AUROC=0.555)
KORA metabolomics	cGAN	0.796	0.796309523809524	Receiver Operating Characteristic Cruve	cGAN (AUROC=0.555)
KORA metabolomics	cGAN	0.797	0.797380952380953	Receiver Operating Characteristic Cruve	cGAN (AUROC=0.555)
KORA metabolomics	cGAN	0.798	0.798452380952382	Receiver Operating Characteristic Cruve	cGAN (AUROC=0.555)
KORA metabolomics	cGAN	0.798015873015873	0.798469387755102	Receiver Operating Characteristic Cruve	cGAN (AUROC=0.555)
KORA metabolomics	cGAN	0.799	0.79952380952381	Receiver Operating Characteristic Cruve	cGAN (AUROC=0.555)
KORA metabolomics	cGAN	0.8	0.800595238095239	Receiver Operating Characteristic Cruve	cGAN (AUROC=0.555)
KORA metabolomics	cGAN	0.800396825396825	0.801020408163266	Receiver Operating Characteristic Cruve	cGAN (AUROC=0.555)
KORA metabolomics	cGAN	0.801	0.801666666666667	Receiver Operating Characteristic Cruve	cGAN (AUROC=0.555)
KORA metabolomics	cGAN	0.802	0.802738095238096	Receiver Operating Characteristic Cruve	cGAN (AUROC=0.555)
KORA metabolomics	cGAN	0.802777777777778	0.803571428571429	Receiver Operating Characteristic Cruve	cGAN (AUROC=0.555)
KORA metabolomics	cGAN	0.803	0.804047619047619	Receiver Operating Characteristic Cruve	cGAN (AUROC=0.555)
KORA metabolomics	cGAN	0.804	0.806190476190476	Receiver Operating Characteristic Cruve	cGAN (AUROC=0.555)
KORA metabolomics	cGAN	0.804861111111111	0.808035714285714	Receiver Operating Characteristic Cruve	cGAN (AUROC=0.555)
KORA metabolomics	cGAN	0.805	0.808333333333333	Receiver Operating Characteristic Cruve	cGAN (AUROC=0.555)
KORA metabolomics	cGAN	0.806	0.81047619047619	Receiver Operating Characteristic Cruve	cGAN (AUROC=0.555)
KORA metabolomics	cGAN	0.806944444444444	0.8125	Receiver Operating Characteristic Cruve	cGAN (AUROC=0.555)
KORA metabolomics	cGAN	0.807	0.812619047619048	Receiver Operating Characteristic Cruve	cGAN (AUROC=0.555)
KORA metabolomics	cGAN	0.808	0.814761904761905	Receiver Operating Characteristic Cruve	cGAN (AUROC=0.555)
KORA metabolomics	cGAN	0.809	0.816904761904762	Receiver Operating Characteristic Cruve	cGAN (AUROC=0.555)
KORA metabolomics	cGAN	0.809027777777778	0.816964285714286	Receiver Operating Characteristic Cruve	cGAN (AUROC=0.555)
KORA metabolomics	cGAN	0.81	0.819047619047619	Receiver Operating Characteristic Cruve	cGAN (AUROC=0.555)
KORA metabolomics	cGAN	0.811	0.821190476190476	Receiver Operating Characteristic Cruve	cGAN (AUROC=0.555)
KORA metabolomics	cGAN	0.811111111111111	0.821428571428571	Receiver Operating Characteristic Cruve	cGAN (AUROC=0.555)
KORA metabolomics	cGAN	0.812	0.824285714285714	Receiver Operating Characteristic Cruve	cGAN (AUROC=0.555)
KORA metabolomics	cGAN	0.812962962962963	0.827380952380952	Receiver Operating Characteristic Cruve	cGAN (AUROC=0.555)
KORA metabolomics	cGAN	0.813	0.8275	Receiver Operating Characteristic Cruve	cGAN (AUROC=0.555)
KORA metabolomics	cGAN	0.814	0.830714285714286	Receiver Operating Characteristic Cruve	cGAN (AUROC=0.555)
KORA metabolomics	cGAN	0.814814814814815	0.833333333333333	Receiver Operating Characteristic Cruve	cGAN (AUROC=0.555)
KORA metabolomics	cGAN	0.815	0.833928571428571	Receiver Operating Characteristic Cruve	cGAN (AUROC=0.555)
KORA metabolomics	cGAN	0.816	0.837142857142857	Receiver Operating Characteristic Cruve	cGAN (AUROC=0.555)
KORA metabolomics	cGAN	0.816666666666667	0.839285714285714	Receiver Operating Characteristic Cruve	cGAN (AUROC=0.555)
KORA metabolomics	cGAN	0.817	0.84	Receiver Operating Characteristic Cruve	cGAN (AUROC=0.555)
KORA metabolomics	cGAN	0.818	0.842142857142857	Receiver Operating Characteristic Cruve	cGAN (AUROC=0.555)
KORA metabolomics	cGAN	0.81875	0.84375	Receiver Operating Characteristic Cruve	cGAN (AUROC=0.555)
KORA metabolomics	cGAN	0.819	0.844285714285714	Receiver Operating Characteristic Cruve	cGAN (AUROC=0.555)
KORA metabolomics	cGAN	0.82	0.846428571428572	Receiver Operating Characteristic Cruve	cGAN (AUROC=0.555)
KORA metabolomics	cGAN	0.820833333333333	0.848214285714286	Receiver Operating Characteristic Cruve	cGAN (AUROC=0.555)
KORA metabolomics	cGAN	0.821	0.848571428571429	Receiver Operating Characteristic Cruve	cGAN (AUROC=0.555)
KORA metabolomics	cGAN	0.822	0.850714285714286	Receiver Operating Characteristic Cruve	cGAN (AUROC=0.555)
KORA metabolomics	cGAN	0.822916666666667	0.852678571428571	Receiver Operating Characteristic Cruve	cGAN (AUROC=0.555)
KORA metabolomics	cGAN	0.823	0.852857142857143	Receiver Operating Characteristic Cruve	cGAN (AUROC=0.555)
KORA metabolomics	cGAN	0.824	0.855	Receiver Operating Characteristic Cruve	cGAN (AUROC=0.555)
KORA metabolomics	cGAN	0.825	0.857142857142857	Receiver Operating Characteristic Cruve	cGAN (AUROC=0.555)
KORA metabolomics	cGAN	0.825	0.857142857142857	Receiver Operating Characteristic Cruve	cGAN (AUROC=0.555)
KORA metabolomics	cGAN	0.826	0.858428571428572	Receiver Operating Characteristic Cruve	cGAN (AUROC=0.555)
KORA metabolomics	cGAN	0.827	0.859714285714286	Receiver Operating Characteristic Cruve	cGAN (AUROC=0.555)
KORA metabolomics	cGAN	0.827314814814815	0.860119047619048	Receiver Operating Characteristic Cruve	cGAN (AUROC=0.555)
KORA metabolomics	cGAN	0.828	0.861	Receiver Operating Characteristic Cruve	cGAN (AUROC=0.555)
KORA metabolomics	cGAN	0.829	0.862285714285715	Receiver Operating Characteristic Cruve	cGAN (AUROC=0.555)
KORA metabolomics	cGAN	0.829629629629629	0.863095238095238	Receiver Operating Characteristic Cruve	cGAN (AUROC=0.555)
KORA metabolomics	cGAN	0.83	0.863571428571429	Receiver Operating Characteristic Cruve	cGAN (AUROC=0.555)
KORA metabolomics	cGAN	0.831	0.864857142857143	Receiver Operating Characteristic Cruve	cGAN (AUROC=0.555)
KORA metabolomics	cGAN	0.831944444444444	0.866071428571428	Receiver Operating Characteristic Cruve	cGAN (AUROC=0.555)
KORA metabolomics	cGAN	0.832	0.866142857142857	Receiver Operating Characteristic Cruve	cGAN (AUROC=0.555)
KORA metabolomics	cGAN	0.833	0.867428571428572	Receiver Operating Characteristic Cruve	cGAN (AUROC=0.555)
KORA metabolomics	cGAN	0.834	0.868714285714286	Receiver Operating Characteristic Cruve	cGAN (AUROC=0.555)
KORA metabolomics	cGAN	0.834259259259259	0.869047619047619	Receiver Operating Characteristic Cruve	cGAN (AUROC=0.555)
KORA metabolomics	cGAN	0.835	0.87	Receiver Operating Characteristic Cruve	cGAN (AUROC=0.555)
KORA metabolomics	cGAN	0.836	0.871285714285714	Receiver Operating Characteristic Cruve	cGAN (AUROC=0.555)
KORA metabolomics	cGAN	0.836574074074074	0.872023809523809	Receiver Operating Characteristic Cruve	cGAN (AUROC=0.555)
KORA metabolomics	cGAN	0.837	0.872571428571429	Receiver Operating Characteristic Cruve	cGAN (AUROC=0.555)
KORA metabolomics	cGAN	0.838	0.873857142857143	Receiver Operating Characteristic Cruve	cGAN (AUROC=0.555)
KORA metabolomics	cGAN	0.838888888888889	0.875	Receiver Operating Characteristic Cruve	cGAN (AUROC=0.555)
KORA metabolomics	cGAN	0.839	0.875	Receiver Operating Characteristic Cruve	cGAN (AUROC=0.555)
KORA metabolomics	cGAN	0.84	0.875	Receiver Operating Characteristic Cruve	cGAN (AUROC=0.555)
KORA metabolomics	cGAN	0.841	0.875	Receiver Operating Characteristic Cruve	cGAN (AUROC=0.555)
KORA metabolomics	cGAN	0.841666666666667	0.875	Receiver Operating Characteristic Cruve	cGAN (AUROC=0.555)
KORA metabolomics	cGAN	0.842	0.875	Receiver Operating Characteristic Cruve	cGAN (AUROC=0.555)
KORA metabolomics	cGAN	0.843	0.875	Receiver Operating Characteristic Cruve	cGAN (AUROC=0.555)
KORA metabolomics	cGAN	0.844	0.875	Receiver Operating Characteristic Cruve	cGAN (AUROC=0.555)
KORA metabolomics	cGAN	0.844444444444444	0.875	Receiver Operating Characteristic Cruve	cGAN (AUROC=0.555)
KORA metabolomics	cGAN	0.845	0.875	Receiver Operating Characteristic Cruve	cGAN (AUROC=0.555)
KORA metabolomics	cGAN	0.846	0.875	Receiver Operating Characteristic Cruve	cGAN (AUROC=0.555)
KORA metabolomics	cGAN	0.847	0.875	Receiver Operating Characteristic Cruve	cGAN (AUROC=0.555)
KORA metabolomics	cGAN	0.847222222222222	0.875	Receiver Operating Characteristic Cruve	cGAN (AUROC=0.555)
KORA metabolomics	cGAN	0.848	0.875	Receiver Operating Characteristic Cruve	cGAN (AUROC=0.555)
KORA metabolomics	cGAN	0.849	0.875	Receiver Operating Characteristic Cruve	cGAN (AUROC=0.555)
KORA metabolomics	cGAN	0.85	0.875	Receiver Operating Characteristic Cruve	cGAN (AUROC=0.555)
KORA metabolomics	cGAN	0.851	0.875	Receiver Operating Characteristic Cruve	cGAN (AUROC=0.555)
KORA metabolomics	cGAN	0.852	0.875	Receiver Operating Characteristic Cruve	cGAN (AUROC=0.555)
KORA metabolomics	cGAN	0.852777777777778	0.875	Receiver Operating Characteristic Cruve	cGAN (AUROC=0.555)
KORA metabolomics	cGAN	0.853	0.875	Receiver Operating Characteristic Cruve	cGAN (AUROC=0.555)
KORA metabolomics	cGAN	0.854	0.875	Receiver Operating Characteristic Cruve	cGAN (AUROC=0.555)
KORA metabolomics	cGAN	0.855	0.875	Receiver Operating Characteristic Cruve	cGAN (AUROC=0.555)
KORA metabolomics	cGAN	0.855555555555556	0.875	Receiver Operating Characteristic Cruve	cGAN (AUROC=0.555)
KORA metabolomics	cGAN	0.856	0.877857142857142	Receiver Operating Characteristic Cruve	cGAN (AUROC=0.555)
KORA metabolomics	cGAN	0.856944444444445	0.883928571428571	Receiver Operating Characteristic Cruve	cGAN (AUROC=0.555)
KORA metabolomics	cGAN	0.857	0.884285714285714	Receiver Operating Characteristic Cruve	cGAN (AUROC=0.555)
KORA metabolomics	cGAN	0.858	0.890714285714285	Receiver Operating Characteristic Cruve	cGAN (AUROC=0.555)
KORA metabolomics	cGAN	0.858333333333333	0.892857142857143	Receiver Operating Characteristic Cruve	cGAN (AUROC=0.555)
KORA metabolomics	cGAN	0.859	0.892857142857143	Receiver Operating Characteristic Cruve	cGAN (AUROC=0.555)
KORA metabolomics	cGAN	0.86	0.892857142857143	Receiver Operating Characteristic Cruve	cGAN (AUROC=0.555)
KORA metabolomics	cGAN	0.861	0.892857142857143	Receiver Operating Characteristic Cruve	cGAN (AUROC=0.555)
KORA metabolomics	cGAN	0.861111111111111	0.892857142857143	Receiver Operating Characteristic Cruve	cGAN (AUROC=0.555)
KORA metabolomics	cGAN	0.862	0.892857142857143	Receiver Operating Characteristic Cruve	cGAN (AUROC=0.555)
KORA metabolomics	cGAN	0.863	0.892857142857143	Receiver Operating Characteristic Cruve	cGAN (AUROC=0.555)
KORA metabolomics	cGAN	0.863888888888889	0.892857142857143	Receiver Operating Characteristic Cruve	cGAN (AUROC=0.555)
KORA metabolomics	cGAN	0.864	0.892857142857143	Receiver Operating Characteristic Cruve	cGAN (AUROC=0.555)
KORA metabolomics	cGAN	0.865	0.892857142857143	Receiver Operating Characteristic Cruve	cGAN (AUROC=0.555)
KORA metabolomics	cGAN	0.866	0.892857142857143	Receiver Operating Characteristic Cruve	cGAN (AUROC=0.555)
KORA metabolomics	cGAN	0.866666666666667	0.892857142857143	Receiver Operating Characteristic Cruve	cGAN (AUROC=0.555)
KORA metabolomics	cGAN	0.867	0.892857142857143	Receiver Operating Characteristic Cruve	cGAN (AUROC=0.555)
KORA metabolomics	cGAN	0.868	0.892857142857143	Receiver Operating Characteristic Cruve	cGAN (AUROC=0.555)
KORA metabolomics	cGAN	0.869	0.892857142857143	Receiver Operating Characteristic Cruve	cGAN (AUROC=0.555)
KORA metabolomics	cGAN	0.869444444444444	0.892857142857143	Receiver Operating Characteristic Cruve	cGAN (AUROC=0.555)
KORA metabolomics	cGAN	0.87	0.892857142857143	Receiver Operating Characteristic Cruve	cGAN (AUROC=0.555)
KORA metabolomics	cGAN	0.871	0.892857142857143	Receiver Operating Characteristic Cruve	cGAN (AUROC=0.555)
KORA metabolomics	cGAN	0.872	0.892857142857143	Receiver Operating Characteristic Cruve	cGAN (AUROC=0.555)
KORA metabolomics	cGAN	0.872222222222222	0.892857142857143	Receiver Operating Characteristic Cruve	cGAN (AUROC=0.555)
KORA metabolomics	cGAN	0.873	0.892857142857143	Receiver Operating Characteristic Cruve	cGAN (AUROC=0.555)
KORA metabolomics	cGAN	0.874	0.892857142857143	Receiver Operating Characteristic Cruve	cGAN (AUROC=0.555)
KORA metabolomics	cGAN	0.875	0.892857142857143	Receiver Operating Characteristic Cruve	cGAN (AUROC=0.555)
KORA metabolomics	cGAN	0.876	0.892857142857143	Receiver Operating Characteristic Cruve	cGAN (AUROC=0.555)
KORA metabolomics	cGAN	0.877	0.892857142857143	Receiver Operating Characteristic Cruve	cGAN (AUROC=0.555)
KORA metabolomics	cGAN	0.877777777777778	0.892857142857143	Receiver Operating Characteristic Cruve	cGAN (AUROC=0.555)
KORA metabolomics	cGAN	0.878	0.892857142857143	Receiver Operating Characteristic Cruve	cGAN (AUROC=0.555)
KORA metabolomics	cGAN	0.879	0.892857142857143	Receiver Operating Characteristic Cruve	cGAN (AUROC=0.555)
KORA metabolomics	cGAN	0.88	0.892857142857143	Receiver Operating Characteristic Cruve	cGAN (AUROC=0.555)
KORA metabolomics	cGAN	0.880555555555556	0.892857142857143	Receiver Operating Characteristic Cruve	cGAN (AUROC=0.555)
KORA metabolomics	cGAN	0.881	0.892857142857143	Receiver Operating Characteristic Cruve	cGAN (AUROC=0.555)
KORA metabolomics	cGAN	0.882	0.892857142857143	Receiver Operating Characteristic Cruve	cGAN (AUROC=0.555)
KORA metabolomics	cGAN	0.883	0.892857142857143	Receiver Operating Characteristic Cruve	cGAN (AUROC=0.555)
KORA metabolomics	cGAN	0.883333333333333	0.892857142857143	Receiver Operating Characteristic Cruve	cGAN (AUROC=0.555)
KORA metabolomics	cGAN	0.884	0.892857142857143	Receiver Operating Characteristic Cruve	cGAN (AUROC=0.555)
KORA metabolomics	cGAN	0.885	0.892857142857143	Receiver Operating Characteristic Cruve	cGAN (AUROC=0.555)
KORA metabolomics	cGAN	0.886	0.892857142857143	Receiver Operating Characteristic Cruve	cGAN (AUROC=0.555)
KORA metabolomics	cGAN	0.886111111111111	0.892857142857143	Receiver Operating Characteristic Cruve	cGAN (AUROC=0.555)
KORA metabolomics	cGAN	0.887	0.892857142857143	Receiver Operating Characteristic Cruve	cGAN (AUROC=0.555)
KORA metabolomics	cGAN	0.888	0.892857142857143	Receiver Operating Characteristic Cruve	cGAN (AUROC=0.555)
KORA metabolomics	cGAN	0.888888888888889	0.892857142857143	Receiver Operating Characteristic Cruve	cGAN (AUROC=0.555)
KORA metabolomics	cGAN	0.889	0.892857142857143	Receiver Operating Characteristic Cruve	cGAN (AUROC=0.555)
KORA metabolomics	cGAN	0.89	0.892857142857143	Receiver Operating Characteristic Cruve	cGAN (AUROC=0.555)
KORA metabolomics	cGAN	0.891	0.892857142857143	Receiver Operating Characteristic Cruve	cGAN (AUROC=0.555)
KORA metabolomics	cGAN	0.891666666666667	0.892857142857143	Receiver Operating Characteristic Cruve	cGAN (AUROC=0.555)
KORA metabolomics	cGAN	0.892	0.892857142857143	Receiver Operating Characteristic Cruve	cGAN (AUROC=0.555)
KORA metabolomics	cGAN	0.893	0.892857142857143	Receiver Operating Characteristic Cruve	cGAN (AUROC=0.555)
KORA metabolomics	cGAN	0.894	0.892857142857143	Receiver Operating Characteristic Cruve	cGAN (AUROC=0.555)
KORA metabolomics	cGAN	0.894444444444444	0.892857142857143	Receiver Operating Characteristic Cruve	cGAN (AUROC=0.555)
KORA metabolomics	cGAN	0.895	0.892857142857143	Receiver Operating Characteristic Cruve	cGAN (AUROC=0.555)
KORA metabolomics	cGAN	0.896	0.892857142857143	Receiver Operating Characteristic Cruve	cGAN (AUROC=0.555)
KORA metabolomics	cGAN	0.897	0.892857142857143	Receiver Operating Characteristic Cruve	cGAN (AUROC=0.555)
KORA metabolomics	cGAN	0.897222222222222	0.892857142857143	Receiver Operating Characteristic Cruve	cGAN (AUROC=0.555)
KORA metabolomics	cGAN	0.898	0.892857142857143	Receiver Operating Characteristic Cruve	cGAN (AUROC=0.555)
KORA metabolomics	cGAN	0.899	0.892857142857143	Receiver Operating Characteristic Cruve	cGAN (AUROC=0.555)
KORA metabolomics	cGAN	0.9	0.892857142857143	Receiver Operating Characteristic Cruve	cGAN (AUROC=0.555)
KORA metabolomics	cGAN	0.901	0.892857142857143	Receiver Operating Characteristic Cruve	cGAN (AUROC=0.555)
KORA metabolomics	cGAN	0.902	0.892857142857143	Receiver Operating Characteristic Cruve	cGAN (AUROC=0.555)
KORA metabolomics	cGAN	0.902777777777778	0.892857142857143	Receiver Operating Characteristic Cruve	cGAN (AUROC=0.555)
KORA metabolomics	cGAN	0.903	0.892857142857143	Receiver Operating Characteristic Cruve	cGAN (AUROC=0.555)
KORA metabolomics	cGAN	0.904	0.892857142857143	Receiver Operating Characteristic Cruve	cGAN (AUROC=0.555)
KORA metabolomics	cGAN	0.905	0.892857142857143	Receiver Operating Characteristic Cruve	cGAN (AUROC=0.555)
KORA metabolomics	cGAN	0.905555555555556	0.892857142857143	Receiver Operating Characteristic Cruve	cGAN (AUROC=0.555)
KORA metabolomics	cGAN	0.906	0.892857142857143	Receiver Operating Characteristic Cruve	cGAN (AUROC=0.555)
KORA metabolomics	cGAN	0.907	0.892857142857143	Receiver Operating Characteristic Cruve	cGAN (AUROC=0.555)
KORA metabolomics	cGAN	0.908	0.892857142857143	Receiver Operating Characteristic Cruve	cGAN (AUROC=0.555)
KORA metabolomics	cGAN	0.908333333333333	0.892857142857143	Receiver Operating Characteristic Cruve	cGAN (AUROC=0.555)
KORA metabolomics	cGAN	0.909	0.892857142857143	Receiver Operating Characteristic Cruve	cGAN (AUROC=0.555)
KORA metabolomics	cGAN	0.91	0.892857142857143	Receiver Operating Characteristic Cruve	cGAN (AUROC=0.555)
KORA metabolomics	cGAN	0.911	0.892857142857143	Receiver Operating Characteristic Cruve	cGAN (AUROC=0.555)
KORA metabolomics	cGAN	0.911111111111111	0.892857142857143	Receiver Operating Characteristic Cruve	cGAN (AUROC=0.555)
KORA metabolomics	cGAN	0.912	0.892857142857143	Receiver Operating Characteristic Cruve	cGAN (AUROC=0.555)
KORA metabolomics	cGAN	0.913	0.892857142857143	Receiver Operating Characteristic Cruve	cGAN (AUROC=0.555)
KORA metabolomics	cGAN	0.913888888888889	0.892857142857143	Receiver Operating Characteristic Cruve	cGAN (AUROC=0.555)
KORA metabolomics	cGAN	0.914	0.892857142857143	Receiver Operating Characteristic Cruve	cGAN (AUROC=0.555)
KORA metabolomics	cGAN	0.915	0.892857142857143	Receiver Operating Characteristic Cruve	cGAN (AUROC=0.555)
KORA metabolomics	cGAN	0.916	0.892857142857143	Receiver Operating Characteristic Cruve	cGAN (AUROC=0.555)
KORA metabolomics	cGAN	0.916666666666667	0.892857142857143	Receiver Operating Characteristic Cruve	cGAN (AUROC=0.555)
KORA metabolomics	cGAN	0.917	0.893571428571429	Receiver Operating Characteristic Cruve	cGAN (AUROC=0.555)
KORA metabolomics	cGAN	0.918	0.895714285714286	Receiver Operating Characteristic Cruve	cGAN (AUROC=0.555)
KORA metabolomics	cGAN	0.91875	0.897321428571429	Receiver Operating Characteristic Cruve	cGAN (AUROC=0.555)
KORA metabolomics	cGAN	0.919	0.897857142857143	Receiver Operating Characteristic Cruve	cGAN (AUROC=0.555)
KORA metabolomics	cGAN	0.92	0.9	Receiver Operating Characteristic Cruve	cGAN (AUROC=0.555)
KORA metabolomics	cGAN	0.920833333333333	0.901785714285714	Receiver Operating Characteristic Cruve	cGAN (AUROC=0.555)
KORA metabolomics	cGAN	0.921	0.902142857142857	Receiver Operating Characteristic Cruve	cGAN (AUROC=0.555)
KORA metabolomics	cGAN	0.922	0.904285714285714	Receiver Operating Characteristic Cruve	cGAN (AUROC=0.555)
KORA metabolomics	cGAN	0.922916666666667	0.90625	Receiver Operating Characteristic Cruve	cGAN (AUROC=0.555)
KORA metabolomics	cGAN	0.923	0.906428571428572	Receiver Operating Characteristic Cruve	cGAN (AUROC=0.555)
KORA metabolomics	cGAN	0.924	0.908571428571429	Receiver Operating Characteristic Cruve	cGAN (AUROC=0.555)
KORA metabolomics	cGAN	0.925	0.910714285714286	Receiver Operating Characteristic Cruve	cGAN (AUROC=0.555)
KORA metabolomics	cGAN	0.926	0.910714285714286	Receiver Operating Characteristic Cruve	cGAN (AUROC=0.555)
KORA metabolomics	cGAN	0.927	0.910714285714286	Receiver Operating Characteristic Cruve	cGAN (AUROC=0.555)
KORA metabolomics	cGAN	0.927777777777778	0.910714285714286	Receiver Operating Characteristic Cruve	cGAN (AUROC=0.555)
KORA metabolomics	cGAN	0.928	0.910714285714286	Receiver Operating Characteristic Cruve	cGAN (AUROC=0.555)
KORA metabolomics	cGAN	0.929	0.910714285714286	Receiver Operating Characteristic Cruve	cGAN (AUROC=0.555)
KORA metabolomics	cGAN	0.93	0.910714285714286	Receiver Operating Characteristic Cruve	cGAN (AUROC=0.555)
KORA metabolomics	cGAN	0.930555555555556	0.910714285714286	Receiver Operating Characteristic Cruve	cGAN (AUROC=0.555)
KORA metabolomics	cGAN	0.931	0.910714285714286	Receiver Operating Characteristic Cruve	cGAN (AUROC=0.555)
KORA metabolomics	cGAN	0.932	0.910714285714286	Receiver Operating Characteristic Cruve	cGAN (AUROC=0.555)
KORA metabolomics	cGAN	0.933	0.910714285714286	Receiver Operating Characteristic Cruve	cGAN (AUROC=0.555)
KORA metabolomics	cGAN	0.933333333333333	0.910714285714286	Receiver Operating Characteristic Cruve	cGAN (AUROC=0.555)
KORA metabolomics	cGAN	0.934	0.912857142857143	Receiver Operating Characteristic Cruve	cGAN (AUROC=0.555)
KORA metabolomics	cGAN	0.935	0.916071428571429	Receiver Operating Characteristic Cruve	cGAN (AUROC=0.555)
KORA metabolomics	cGAN	0.935185185185185	0.916666666666667	Receiver Operating Characteristic Cruve	cGAN (AUROC=0.555)
KORA metabolomics	cGAN	0.936	0.919285714285714	Receiver Operating Characteristic Cruve	cGAN (AUROC=0.555)
KORA metabolomics	cGAN	0.937	0.9225	Receiver Operating Characteristic Cruve	cGAN (AUROC=0.555)
KORA metabolomics	cGAN	0.937037037037037	0.922619047619048	Receiver Operating Characteristic Cruve	cGAN (AUROC=0.555)
KORA metabolomics	cGAN	0.938	0.925714285714286	Receiver Operating Characteristic Cruve	cGAN (AUROC=0.555)
KORA metabolomics	cGAN	0.938888888888889	0.928571428571429	Receiver Operating Characteristic Cruve	cGAN (AUROC=0.555)
KORA metabolomics	cGAN	0.939	0.928571428571429	Receiver Operating Characteristic Cruve	cGAN (AUROC=0.555)
KORA metabolomics	cGAN	0.94	0.928571428571429	Receiver Operating Characteristic Cruve	cGAN (AUROC=0.555)
KORA metabolomics	cGAN	0.941	0.928571428571429	Receiver Operating Characteristic Cruve	cGAN (AUROC=0.555)
KORA metabolomics	cGAN	0.941666666666667	0.928571428571429	Receiver Operating Characteristic Cruve	cGAN (AUROC=0.555)
KORA metabolomics	cGAN	0.942	0.928571428571429	Receiver Operating Characteristic Cruve	cGAN (AUROC=0.555)
KORA metabolomics	cGAN	0.943	0.928571428571429	Receiver Operating Characteristic Cruve	cGAN (AUROC=0.555)
KORA metabolomics	cGAN	0.944	0.928571428571429	Receiver Operating Characteristic Cruve	cGAN (AUROC=0.555)
KORA metabolomics	cGAN	0.944444444444444	0.928571428571429	Receiver Operating Characteristic Cruve	cGAN (AUROC=0.555)
KORA metabolomics	cGAN	0.945	0.932142857142858	Receiver Operating Characteristic Cruve	cGAN (AUROC=0.555)
KORA metabolomics	cGAN	0.945833333333333	0.9375	Receiver Operating Characteristic Cruve	cGAN (AUROC=0.555)
KORA metabolomics	cGAN	0.946	0.938571428571429	Receiver Operating Characteristic Cruve	cGAN (AUROC=0.555)
KORA metabolomics	cGAN	0.947	0.945000000000001	Receiver Operating Characteristic Cruve	cGAN (AUROC=0.555)
KORA metabolomics	cGAN	0.947222222222222	0.946428571428571	Receiver Operating Characteristic Cruve	cGAN (AUROC=0.555)
KORA metabolomics	cGAN	0.948	0.951428571428572	Receiver Operating Characteristic Cruve	cGAN (AUROC=0.555)
KORA metabolomics	cGAN	0.948611111111111	0.955357142857143	Receiver Operating Characteristic Cruve	cGAN (AUROC=0.555)
KORA metabolomics	cGAN	0.949	0.957857142857144	Receiver Operating Characteristic Cruve	cGAN (AUROC=0.555)
KORA metabolomics	cGAN	0.95	0.964285714285714	Receiver Operating Characteristic Cruve	cGAN (AUROC=0.555)
KORA metabolomics	cGAN	0.95	0.964285714285714	Receiver Operating Characteristic Cruve	cGAN (AUROC=0.555)
KORA metabolomics	cGAN	0.951	0.964285714285714	Receiver Operating Characteristic Cruve	cGAN (AUROC=0.555)
KORA metabolomics	cGAN	0.952	0.964285714285714	Receiver Operating Characteristic Cruve	cGAN (AUROC=0.555)
KORA metabolomics	cGAN	0.952777777777778	0.964285714285714	Receiver Operating Characteristic Cruve	cGAN (AUROC=0.555)
KORA metabolomics	cGAN	0.953	0.964285714285714	Receiver Operating Characteristic Cruve	cGAN (AUROC=0.555)
KORA metabolomics	cGAN	0.954	0.964285714285714	Receiver Operating Characteristic Cruve	cGAN (AUROC=0.555)
KORA metabolomics	cGAN	0.955	0.964285714285714	Receiver Operating Characteristic Cruve	cGAN (AUROC=0.555)
KORA metabolomics	cGAN	0.955555555555556	0.964285714285714	Receiver Operating Characteristic Cruve	cGAN (AUROC=0.555)
KORA metabolomics	cGAN	0.956	0.967142857142857	Receiver Operating Characteristic Cruve	cGAN (AUROC=0.555)
KORA metabolomics	cGAN	0.956944444444444	0.973214285714286	Receiver Operating Characteristic Cruve	cGAN (AUROC=0.555)
KORA metabolomics	cGAN	0.957	0.973571428571429	Receiver Operating Characteristic Cruve	cGAN (AUROC=0.555)
KORA metabolomics	cGAN	0.958	0.98	Receiver Operating Characteristic Cruve	cGAN (AUROC=0.555)
KORA metabolomics	cGAN	0.958333333333333	0.982142857142857	Receiver Operating Characteristic Cruve	cGAN (AUROC=0.555)
KORA metabolomics	cGAN	0.959	0.982142857142857	Receiver Operating Characteristic Cruve	cGAN (AUROC=0.555)
KORA metabolomics	cGAN	0.96	0.982142857142857	Receiver Operating Characteristic Cruve	cGAN (AUROC=0.555)
KORA metabolomics	cGAN	0.961	0.982142857142857	Receiver Operating Characteristic Cruve	cGAN (AUROC=0.555)
KORA metabolomics	cGAN	0.961111111111111	0.982142857142857	Receiver Operating Characteristic Cruve	cGAN (AUROC=0.555)
KORA metabolomics	cGAN	0.962	0.982142857142857	Receiver Operating Characteristic Cruve	cGAN (AUROC=0.555)
KORA metabolomics	cGAN	0.963	0.982142857142857	Receiver Operating Characteristic Cruve	cGAN (AUROC=0.555)
KORA metabolomics	cGAN	0.963888888888889	0.982142857142857	Receiver Operating Characteristic Cruve	cGAN (AUROC=0.555)
KORA metabolomics	cGAN	0.964	0.982142857142857	Receiver Operating Characteristic Cruve	cGAN (AUROC=0.555)
KORA metabolomics	cGAN	0.965	0.982142857142857	Receiver Operating Characteristic Cruve	cGAN (AUROC=0.555)
KORA metabolomics	cGAN	0.966	0.982142857142857	Receiver Operating Characteristic Cruve	cGAN (AUROC=0.555)
KORA metabolomics	cGAN	0.966666666666667	0.982142857142857	Receiver Operating Characteristic Cruve	cGAN (AUROC=0.555)
KORA metabolomics	cGAN	0.967	0.982142857142857	Receiver Operating Characteristic Cruve	cGAN (AUROC=0.555)
KORA metabolomics	cGAN	0.968	0.982142857142857	Receiver Operating Characteristic Cruve	cGAN (AUROC=0.555)
KORA metabolomics	cGAN	0.969	0.982142857142857	Receiver Operating Characteristic Cruve	cGAN (AUROC=0.555)
KORA metabolomics	cGAN	0.969444444444444	0.982142857142857	Receiver Operating Characteristic Cruve	cGAN (AUROC=0.555)
KORA metabolomics	cGAN	0.97	0.982142857142857	Receiver Operating Characteristic Cruve	cGAN (AUROC=0.555)
KORA metabolomics	cGAN	0.971	0.982142857142857	Receiver Operating Characteristic Cruve	cGAN (AUROC=0.555)
KORA metabolomics	cGAN	0.972	0.982142857142857	Receiver Operating Characteristic Cruve	cGAN (AUROC=0.555)
KORA metabolomics	cGAN	0.972222222222222	0.982142857142857	Receiver Operating Characteristic Cruve	cGAN (AUROC=0.555)
KORA metabolomics	cGAN	0.973	0.982142857142857	Receiver Operating Characteristic Cruve	cGAN (AUROC=0.555)
KORA metabolomics	cGAN	0.974	0.982142857142857	Receiver Operating Characteristic Cruve	cGAN (AUROC=0.555)
KORA metabolomics	cGAN	0.975	0.982142857142857	Receiver Operating Characteristic Cruve	cGAN (AUROC=0.555)
KORA metabolomics	cGAN	0.976	0.982142857142857	Receiver Operating Characteristic Cruve	cGAN (AUROC=0.555)
KORA metabolomics	cGAN	0.977	0.982142857142857	Receiver Operating Characteristic Cruve	cGAN (AUROC=0.555)
KORA metabolomics	cGAN	0.977777777777778	0.982142857142857	Receiver Operating Characteristic Cruve	cGAN (AUROC=0.555)
KORA metabolomics	cGAN	0.978	0.982142857142857	Receiver Operating Characteristic Cruve	cGAN (AUROC=0.555)
KORA metabolomics	cGAN	0.979	0.982142857142857	Receiver Operating Characteristic Cruve	cGAN (AUROC=0.555)
KORA metabolomics	cGAN	0.98	0.982142857142857	Receiver Operating Characteristic Cruve	cGAN (AUROC=0.555)
KORA metabolomics	cGAN	0.980555555555556	0.982142857142857	Receiver Operating Characteristic Cruve	cGAN (AUROC=0.555)
KORA metabolomics	cGAN	0.981	0.982142857142857	Receiver Operating Characteristic Cruve	cGAN (AUROC=0.555)
KORA metabolomics	cGAN	0.982	0.982142857142857	Receiver Operating Characteristic Cruve	cGAN (AUROC=0.555)
KORA metabolomics	cGAN	0.983	0.982142857142857	Receiver Operating Characteristic Cruve	cGAN (AUROC=0.555)
KORA metabolomics	cGAN	0.983333333333333	0.982142857142857	Receiver Operating Characteristic Cruve	cGAN (AUROC=0.555)
KORA metabolomics	cGAN	0.984	0.982142857142857	Receiver Operating Characteristic Cruve	cGAN (AUROC=0.555)
KORA metabolomics	cGAN	0.985	0.982142857142857	Receiver Operating Characteristic Cruve	cGAN (AUROC=0.555)
KORA metabolomics	cGAN	0.986	0.982142857142857	Receiver Operating Characteristic Cruve	cGAN (AUROC=0.555)
KORA metabolomics	cGAN	0.986111111111111	0.982142857142857	Receiver Operating Characteristic Cruve	cGAN (AUROC=0.555)
KORA metabolomics	cGAN	0.987	0.982142857142857	Receiver Operating Characteristic Cruve	cGAN (AUROC=0.555)
KORA metabolomics	cGAN	0.988	0.982142857142857	Receiver Operating Characteristic Cruve	cGAN (AUROC=0.555)
KORA metabolomics	cGAN	0.988888888888889	0.982142857142857	Receiver Operating Characteristic Cruve	cGAN (AUROC=0.555)
KORA metabolomics	cGAN	0.989	0.982142857142857	Receiver Operating Characteristic Cruve	cGAN (AUROC=0.555)
KORA metabolomics	cGAN	0.99	0.982142857142857	Receiver Operating Characteristic Cruve	cGAN (AUROC=0.555)
KORA metabolomics	cGAN	0.991	0.982142857142857	Receiver Operating Characteristic Cruve	cGAN (AUROC=0.555)
KORA metabolomics	cGAN	0.991666666666667	0.982142857142857	Receiver Operating Characteristic Cruve	cGAN (AUROC=0.555)
KORA metabolomics	cGAN	0.992	0.982142857142857	Receiver Operating Characteristic Cruve	cGAN (AUROC=0.555)
KORA metabolomics	cGAN	0.993	0.982142857142857	Receiver Operating Characteristic Cruve	cGAN (AUROC=0.555)
KORA metabolomics	cGAN	0.994	0.982142857142857	Receiver Operating Characteristic Cruve	cGAN (AUROC=0.555)
KORA metabolomics	cGAN	0.994444444444444	0.982142857142857	Receiver Operating Characteristic Cruve	cGAN (AUROC=0.555)
KORA metabolomics	cGAN	0.995	0.982142857142857	Receiver Operating Characteristic Cruve	cGAN (AUROC=0.555)
KORA metabolomics	cGAN	0.996	0.982142857142857	Receiver Operating Characteristic Cruve	cGAN (AUROC=0.555)
KORA metabolomics	cGAN	0.997	0.982142857142857	Receiver Operating Characteristic Cruve	cGAN (AUROC=0.555)
KORA metabolomics	cGAN	0.997222222222222	0.982142857142857	Receiver Operating Characteristic Cruve	cGAN (AUROC=0.555)
KORA metabolomics	cGAN	0.998	0.982142857142857	Receiver Operating Characteristic Cruve	cGAN (AUROC=0.555)
KORA metabolomics	cGAN	0.999	0.982142857142857	Receiver Operating Characteristic Cruve	cGAN (AUROC=0.555)
KORA metabolomics	cGAN	1	0.982142857142857	Receiver Operating Characteristic Cruve	cGAN (AUROC=0.555)
KORA metabolomics	cGAN	1	1	Receiver Operating Characteristic Cruve	cGAN (AUROC=0.555)
KORA metabolomics	LM	0.00277777777777777	0	Receiver Operating Characteristic Cruve	LM (AUROC=0.590)
KORA metabolomics	LM	0.002	0	Receiver Operating Characteristic Cruve	LM (AUROC=0.590)
KORA metabolomics	LM	0.00555555555555554	0	Receiver Operating Characteristic Cruve	LM (AUROC=0.590)
KORA metabolomics	LM	0.003	0	Receiver Operating Characteristic Cruve	LM (AUROC=0.590)
KORA metabolomics	LM	0.004	0	Receiver Operating Characteristic Cruve	LM (AUROC=0.590)
KORA metabolomics	LM	0.005	0	Receiver Operating Characteristic Cruve	LM (AUROC=0.590)
KORA metabolomics	LM	0.0083333333333333	0	Receiver Operating Characteristic Cruve	LM (AUROC=0.590)
KORA metabolomics	LM	0.006	0	Receiver Operating Characteristic Cruve	LM (AUROC=0.590)
KORA metabolomics	LM	0.007	0	Receiver Operating Characteristic Cruve	LM (AUROC=0.590)
KORA metabolomics	LM	0.008	0	Receiver Operating Characteristic Cruve	LM (AUROC=0.590)
KORA metabolomics	LM	0.001	0	Receiver Operating Characteristic Cruve	LM (AUROC=0.590)
KORA metabolomics	LM	0.031	0	Receiver Operating Characteristic Cruve	LM (AUROC=0.590)
KORA metabolomics	LM	0.032	0	Receiver Operating Characteristic Cruve	LM (AUROC=0.590)
KORA metabolomics	LM	0.033	0	Receiver Operating Characteristic Cruve	LM (AUROC=0.590)
KORA metabolomics	LM	0.0333333333333333	0	Receiver Operating Characteristic Cruve	LM (AUROC=0.590)
KORA metabolomics	LM	0.034	0	Receiver Operating Characteristic Cruve	LM (AUROC=0.590)
KORA metabolomics	LM	0.035	0	Receiver Operating Characteristic Cruve	LM (AUROC=0.590)
KORA metabolomics	LM	0.036	0	Receiver Operating Characteristic Cruve	LM (AUROC=0.590)
KORA metabolomics	LM	0.0361111111111111	0	Receiver Operating Characteristic Cruve	LM (AUROC=0.590)
KORA metabolomics	LM	0.037	0	Receiver Operating Characteristic Cruve	LM (AUROC=0.590)
KORA metabolomics	LM	0.038	0	Receiver Operating Characteristic Cruve	LM (AUROC=0.590)
KORA metabolomics	LM	0.009	0	Receiver Operating Characteristic Cruve	LM (AUROC=0.590)
KORA metabolomics	LM	0.01	0	Receiver Operating Characteristic Cruve	LM (AUROC=0.590)
KORA metabolomics	LM	0.011	0	Receiver Operating Characteristic Cruve	LM (AUROC=0.590)
KORA metabolomics	LM	0.0111111111111111	0	Receiver Operating Characteristic Cruve	LM (AUROC=0.590)
KORA metabolomics	LM	0.012	0	Receiver Operating Characteristic Cruve	LM (AUROC=0.590)
KORA metabolomics	LM	0.013	0	Receiver Operating Characteristic Cruve	LM (AUROC=0.590)
KORA metabolomics	LM	0.0138888888888888	0	Receiver Operating Characteristic Cruve	LM (AUROC=0.590)
KORA metabolomics	LM	0.014	0	Receiver Operating Characteristic Cruve	LM (AUROC=0.590)
KORA metabolomics	LM	0.015	0	Receiver Operating Characteristic Cruve	LM (AUROC=0.590)
KORA metabolomics	LM	0.016	0	Receiver Operating Characteristic Cruve	LM (AUROC=0.590)
KORA metabolomics	LM	0.0166666666666667	0	Receiver Operating Characteristic Cruve	LM (AUROC=0.590)
KORA metabolomics	LM	0.017	0	Receiver Operating Characteristic Cruve	LM (AUROC=0.590)
KORA metabolomics	LM	0.018	0	Receiver Operating Characteristic Cruve	LM (AUROC=0.590)
KORA metabolomics	LM	0.019	0	Receiver Operating Characteristic Cruve	LM (AUROC=0.590)
KORA metabolomics	LM	0.0194444444444445	0	Receiver Operating Characteristic Cruve	LM (AUROC=0.590)
KORA metabolomics	LM	0.02	0	Receiver Operating Characteristic Cruve	LM (AUROC=0.590)
KORA metabolomics	LM	0.021	0	Receiver Operating Characteristic Cruve	LM (AUROC=0.590)
KORA metabolomics	LM	0.022	0	Receiver Operating Characteristic Cruve	LM (AUROC=0.590)
KORA metabolomics	LM	0.0222222222222223	0	Receiver Operating Characteristic Cruve	LM (AUROC=0.590)
KORA metabolomics	LM	0.023	0	Receiver Operating Characteristic Cruve	LM (AUROC=0.590)
KORA metabolomics	LM	0.024	0	Receiver Operating Characteristic Cruve	LM (AUROC=0.590)
KORA metabolomics	LM	0.025	0	Receiver Operating Characteristic Cruve	LM (AUROC=0.590)
KORA metabolomics	LM	0.025	0	Receiver Operating Characteristic Cruve	LM (AUROC=0.590)
KORA metabolomics	LM	0.026	0	Receiver Operating Characteristic Cruve	LM (AUROC=0.590)
KORA metabolomics	LM	0.027	0	Receiver Operating Characteristic Cruve	LM (AUROC=0.590)
KORA metabolomics	LM	0.0277777777777778	0	Receiver Operating Characteristic Cruve	LM (AUROC=0.590)
KORA metabolomics	LM	0.028	0	Receiver Operating Characteristic Cruve	LM (AUROC=0.590)
KORA metabolomics	LM	0.029	0	Receiver Operating Characteristic Cruve	LM (AUROC=0.590)
KORA metabolomics	LM	0.03	0	Receiver Operating Characteristic Cruve	LM (AUROC=0.590)
KORA metabolomics	LM	0.0305555555555556	0	Receiver Operating Characteristic Cruve	LM (AUROC=0.590)
KORA metabolomics	LM	0	0	Receiver Operating Characteristic Cruve	LM (AUROC=0.590)
KORA metabolomics	LM	0.255555555555556	0.357142857142857	Receiver Operating Characteristic Cruve	LM (AUROC=0.590)
KORA metabolomics	LM	0.255555555555556	0.375	Receiver Operating Characteristic Cruve	LM (AUROC=0.590)
KORA metabolomics	LM	0.255555555555556	0.392857142857143	Receiver Operating Characteristic Cruve	LM (AUROC=0.590)
KORA metabolomics	LM	0.256	0.392857142857143	Receiver Operating Characteristic Cruve	LM (AUROC=0.590)
KORA metabolomics	LM	0.257	0.392857142857143	Receiver Operating Characteristic Cruve	LM (AUROC=0.590)
KORA metabolomics	LM	0.258	0.392857142857143	Receiver Operating Characteristic Cruve	LM (AUROC=0.590)
KORA metabolomics	LM	0.258333333333333	0.392857142857143	Receiver Operating Characteristic Cruve	LM (AUROC=0.590)
KORA metabolomics	LM	0.259	0.392857142857143	Receiver Operating Characteristic Cruve	LM (AUROC=0.590)
KORA metabolomics	LM	0.26	0.392857142857143	Receiver Operating Characteristic Cruve	LM (AUROC=0.590)
KORA metabolomics	LM	0.261	0.392857142857143	Receiver Operating Characteristic Cruve	LM (AUROC=0.590)
KORA metabolomics	LM	0.261111111111111	0.392857142857143	Receiver Operating Characteristic Cruve	LM (AUROC=0.590)
KORA metabolomics	LM	0.262	0.392857142857143	Receiver Operating Characteristic Cruve	LM (AUROC=0.590)
KORA metabolomics	LM	0.263	0.392857142857143	Receiver Operating Characteristic Cruve	LM (AUROC=0.590)
KORA metabolomics	LM	0.263888888888889	0.392857142857143	Receiver Operating Characteristic Cruve	LM (AUROC=0.590)
KORA metabolomics	LM	0.264	0.392857142857143	Receiver Operating Characteristic Cruve	LM (AUROC=0.590)
KORA metabolomics	LM	0.265	0.392857142857143	Receiver Operating Characteristic Cruve	LM (AUROC=0.590)
KORA metabolomics	LM	0.266	0.392857142857143	Receiver Operating Characteristic Cruve	LM (AUROC=0.590)
KORA metabolomics	LM	0.266666666666667	0.392857142857143	Receiver Operating Characteristic Cruve	LM (AUROC=0.590)
KORA metabolomics	LM	0.267	0.392857142857143	Receiver Operating Characteristic Cruve	LM (AUROC=0.590)
KORA metabolomics	LM	0.268	0.392857142857143	Receiver Operating Characteristic Cruve	LM (AUROC=0.590)
KORA metabolomics	LM	0.269	0.392857142857143	Receiver Operating Characteristic Cruve	LM (AUROC=0.590)
KORA metabolomics	LM	0.269444444444444	0.392857142857143	Receiver Operating Characteristic Cruve	LM (AUROC=0.590)
KORA metabolomics	LM	0.27	0.392857142857143	Receiver Operating Characteristic Cruve	LM (AUROC=0.590)
KORA metabolomics	LM	0.271	0.392857142857143	Receiver Operating Characteristic Cruve	LM (AUROC=0.590)
KORA metabolomics	LM	0.272	0.392857142857143	Receiver Operating Characteristic Cruve	LM (AUROC=0.590)
KORA metabolomics	LM	0.272222222222222	0.392857142857143	Receiver Operating Characteristic Cruve	LM (AUROC=0.590)
KORA metabolomics	LM	0.273	0.392857142857143	Receiver Operating Characteristic Cruve	LM (AUROC=0.590)
KORA metabolomics	LM	0.274	0.392857142857143	Receiver Operating Characteristic Cruve	LM (AUROC=0.590)
KORA metabolomics	LM	0.275	0.392857142857143	Receiver Operating Characteristic Cruve	LM (AUROC=0.590)
KORA metabolomics	LM	0.276	0.392857142857143	Receiver Operating Characteristic Cruve	LM (AUROC=0.590)
KORA metabolomics	LM	0.277	0.392857142857143	Receiver Operating Characteristic Cruve	LM (AUROC=0.590)
KORA metabolomics	LM	0.277777777777778	0.392857142857143	Receiver Operating Characteristic Cruve	LM (AUROC=0.590)
KORA metabolomics	LM	0.278	0.392857142857143	Receiver Operating Characteristic Cruve	LM (AUROC=0.590)
KORA metabolomics	LM	0.279	0.392857142857143	Receiver Operating Characteristic Cruve	LM (AUROC=0.590)
KORA metabolomics	LM	0.28	0.392857142857143	Receiver Operating Characteristic Cruve	LM (AUROC=0.590)
KORA metabolomics	LM	0.280555555555556	0.392857142857143	Receiver Operating Characteristic Cruve	LM (AUROC=0.590)
KORA metabolomics	LM	0.281	0.392857142857143	Receiver Operating Characteristic Cruve	LM (AUROC=0.590)
KORA metabolomics	LM	0.282	0.392857142857143	Receiver Operating Characteristic Cruve	LM (AUROC=0.590)
KORA metabolomics	LM	0.283	0.392857142857143	Receiver Operating Characteristic Cruve	LM (AUROC=0.590)
KORA metabolomics	LM	0.283333333333333	0.392857142857143	Receiver Operating Characteristic Cruve	LM (AUROC=0.590)
KORA metabolomics	LM	0.284	0.397142857142857	Receiver Operating Characteristic Cruve	LM (AUROC=0.590)
KORA metabolomics	LM	0.284722222222222	0.401785714285714	Receiver Operating Characteristic Cruve	LM (AUROC=0.590)
KORA metabolomics	LM	0.285	0.403571428571429	Receiver Operating Characteristic Cruve	LM (AUROC=0.590)
KORA metabolomics	LM	0.286	0.41	Receiver Operating Characteristic Cruve	LM (AUROC=0.590)
KORA metabolomics	LM	0.286111111111111	0.410714285714286	Receiver Operating Characteristic Cruve	LM (AUROC=0.590)
KORA metabolomics	LM	0.287	0.410714285714286	Receiver Operating Characteristic Cruve	LM (AUROC=0.590)
KORA metabolomics	LM	0.288	0.410714285714286	Receiver Operating Characteristic Cruve	LM (AUROC=0.590)
KORA metabolomics	LM	0.288888888888889	0.410714285714286	Receiver Operating Characteristic Cruve	LM (AUROC=0.590)
KORA metabolomics	LM	0.289	0.410714285714286	Receiver Operating Characteristic Cruve	LM (AUROC=0.590)
KORA metabolomics	LM	0.29	0.410714285714286	Receiver Operating Characteristic Cruve	LM (AUROC=0.590)
KORA metabolomics	LM	0.291	0.410714285714286	Receiver Operating Characteristic Cruve	LM (AUROC=0.590)
KORA metabolomics	LM	0.0388888888888889	0	Receiver Operating Characteristic Cruve	LM (AUROC=0.590)
KORA metabolomics	LM	0.0388888888888889	0.0178571428571429	Receiver Operating Characteristic Cruve	LM (AUROC=0.590)
KORA metabolomics	LM	0.0388888888888889	0.0357142857142857	Receiver Operating Characteristic Cruve	LM (AUROC=0.590)
KORA metabolomics	LM	0.039	0.0357142857142857	Receiver Operating Characteristic Cruve	LM (AUROC=0.590)
KORA metabolomics	LM	0.04	0.0357142857142857	Receiver Operating Characteristic Cruve	LM (AUROC=0.590)
KORA metabolomics	LM	0.041	0.0357142857142857	Receiver Operating Characteristic Cruve	LM (AUROC=0.590)
KORA metabolomics	LM	0.0416666666666666	0.0357142857142857	Receiver Operating Characteristic Cruve	LM (AUROC=0.590)
KORA metabolomics	LM	0.042	0.0357142857142857	Receiver Operating Characteristic Cruve	LM (AUROC=0.590)
KORA metabolomics	LM	0.043	0.0357142857142857	Receiver Operating Characteristic Cruve	LM (AUROC=0.590)
KORA metabolomics	LM	0.044	0.0357142857142857	Receiver Operating Characteristic Cruve	LM (AUROC=0.590)
KORA metabolomics	LM	0.0444444444444444	0.0357142857142857	Receiver Operating Characteristic Cruve	LM (AUROC=0.590)
KORA metabolomics	LM	0.045	0.0357142857142857	Receiver Operating Characteristic Cruve	LM (AUROC=0.590)
KORA metabolomics	LM	0.046	0.0357142857142857	Receiver Operating Characteristic Cruve	LM (AUROC=0.590)
KORA metabolomics	LM	0.047	0.0357142857142857	Receiver Operating Characteristic Cruve	LM (AUROC=0.590)
KORA metabolomics	LM	0.0472222222222223	0.0357142857142857	Receiver Operating Characteristic Cruve	LM (AUROC=0.590)
KORA metabolomics	LM	0.048	0.0357142857142857	Receiver Operating Characteristic Cruve	LM (AUROC=0.590)
KORA metabolomics	LM	0.049	0.0357142857142857	Receiver Operating Characteristic Cruve	LM (AUROC=0.590)
KORA metabolomics	LM	0.05	0.0357142857142857	Receiver Operating Characteristic Cruve	LM (AUROC=0.590)
KORA metabolomics	LM	0.05	0.0357142857142857	Receiver Operating Characteristic Cruve	LM (AUROC=0.590)
KORA metabolomics	LM	0.051	0.0357142857142857	Receiver Operating Characteristic Cruve	LM (AUROC=0.590)
KORA metabolomics	LM	0.052	0.0357142857142857	Receiver Operating Characteristic Cruve	LM (AUROC=0.590)
KORA metabolomics	LM	0.0527777777777778	0.0357142857142857	Receiver Operating Characteristic Cruve	LM (AUROC=0.590)
KORA metabolomics	LM	0.0527777777777778	0.0535714285714286	Receiver Operating Characteristic Cruve	LM (AUROC=0.590)
KORA metabolomics	LM	0.0527777777777778	0.0714285714285714	Receiver Operating Characteristic Cruve	LM (AUROC=0.590)
KORA metabolomics	LM	0.0527777777777778	0.0892857142857143	Receiver Operating Characteristic Cruve	LM (AUROC=0.590)
KORA metabolomics	LM	0.053	0.0892857142857143	Receiver Operating Characteristic Cruve	LM (AUROC=0.590)
KORA metabolomics	LM	0.054	0.0892857142857143	Receiver Operating Characteristic Cruve	LM (AUROC=0.590)
KORA metabolomics	LM	0.055	0.0892857142857143	Receiver Operating Characteristic Cruve	LM (AUROC=0.590)
KORA metabolomics	LM	0.0555555555555556	0.0892857142857143	Receiver Operating Characteristic Cruve	LM (AUROC=0.590)
KORA metabolomics	LM	0.0555555555555556	0.107142857142857	Receiver Operating Characteristic Cruve	LM (AUROC=0.590)
KORA metabolomics	LM	0.056	0.107142857142857	Receiver Operating Characteristic Cruve	LM (AUROC=0.590)
KORA metabolomics	LM	0.057	0.107142857142857	Receiver Operating Characteristic Cruve	LM (AUROC=0.590)
KORA metabolomics	LM	0.058	0.107142857142857	Receiver Operating Characteristic Cruve	LM (AUROC=0.590)
KORA metabolomics	LM	0.0583333333333333	0.107142857142857	Receiver Operating Characteristic Cruve	LM (AUROC=0.590)
KORA metabolomics	LM	0.0583333333333333	0.125	Receiver Operating Characteristic Cruve	LM (AUROC=0.590)
KORA metabolomics	LM	0.0583333333333333	0.142857142857143	Receiver Operating Characteristic Cruve	LM (AUROC=0.590)
KORA metabolomics	LM	0.059	0.142857142857143	Receiver Operating Characteristic Cruve	LM (AUROC=0.590)
KORA metabolomics	LM	0.06	0.142857142857143	Receiver Operating Characteristic Cruve	LM (AUROC=0.590)
KORA metabolomics	LM	0.061	0.142857142857143	Receiver Operating Characteristic Cruve	LM (AUROC=0.590)
KORA metabolomics	LM	0.0611111111111111	0.142857142857143	Receiver Operating Characteristic Cruve	LM (AUROC=0.590)
KORA metabolomics	LM	0.062	0.142857142857143	Receiver Operating Characteristic Cruve	LM (AUROC=0.590)
KORA metabolomics	LM	0.063	0.142857142857143	Receiver Operating Characteristic Cruve	LM (AUROC=0.590)
KORA metabolomics	LM	0.0638888888888889	0.142857142857143	Receiver Operating Characteristic Cruve	LM (AUROC=0.590)
KORA metabolomics	LM	0.064	0.142857142857143	Receiver Operating Characteristic Cruve	LM (AUROC=0.590)
KORA metabolomics	LM	0.065	0.142857142857143	Receiver Operating Characteristic Cruve	LM (AUROC=0.590)
KORA metabolomics	LM	0.066	0.142857142857143	Receiver Operating Characteristic Cruve	LM (AUROC=0.590)
KORA metabolomics	LM	0.0666666666666667	0.142857142857143	Receiver Operating Characteristic Cruve	LM (AUROC=0.590)
KORA metabolomics	LM	0.067	0.142857142857143	Receiver Operating Characteristic Cruve	LM (AUROC=0.590)
KORA metabolomics	LM	0.068	0.142857142857143	Receiver Operating Characteristic Cruve	LM (AUROC=0.590)
KORA metabolomics	LM	0.069	0.142857142857143	Receiver Operating Characteristic Cruve	LM (AUROC=0.590)
KORA metabolomics	LM	0.0694444444444444	0.142857142857143	Receiver Operating Characteristic Cruve	LM (AUROC=0.590)
KORA metabolomics	LM	0.07	0.142857142857143	Receiver Operating Characteristic Cruve	LM (AUROC=0.590)
KORA metabolomics	LM	0.071	0.142857142857143	Receiver Operating Characteristic Cruve	LM (AUROC=0.590)
KORA metabolomics	LM	0.072	0.142857142857143	Receiver Operating Characteristic Cruve	LM (AUROC=0.590)
KORA metabolomics	LM	0.0722222222222222	0.142857142857143	Receiver Operating Characteristic Cruve	LM (AUROC=0.590)
KORA metabolomics	LM	0.073	0.142857142857143	Receiver Operating Characteristic Cruve	LM (AUROC=0.590)
KORA metabolomics	LM	0.074	0.142857142857143	Receiver Operating Characteristic Cruve	LM (AUROC=0.590)
KORA metabolomics	LM	0.075	0.142857142857143	Receiver Operating Characteristic Cruve	LM (AUROC=0.590)
KORA metabolomics	LM	0.075	0.142857142857143	Receiver Operating Characteristic Cruve	LM (AUROC=0.590)
KORA metabolomics	LM	0.076	0.142857142857143	Receiver Operating Characteristic Cruve	LM (AUROC=0.590)
KORA metabolomics	LM	0.077	0.142857142857143	Receiver Operating Characteristic Cruve	LM (AUROC=0.590)
KORA metabolomics	LM	0.0777777777777777	0.142857142857143	Receiver Operating Characteristic Cruve	LM (AUROC=0.590)
KORA metabolomics	LM	0.078	0.142857142857143	Receiver Operating Characteristic Cruve	LM (AUROC=0.590)
KORA metabolomics	LM	0.079	0.142857142857143	Receiver Operating Characteristic Cruve	LM (AUROC=0.590)
KORA metabolomics	LM	0.08	0.142857142857143	Receiver Operating Characteristic Cruve	LM (AUROC=0.590)
KORA metabolomics	LM	0.0805555555555556	0.142857142857143	Receiver Operating Characteristic Cruve	LM (AUROC=0.590)
KORA metabolomics	LM	0.081	0.142857142857143	Receiver Operating Characteristic Cruve	LM (AUROC=0.590)
KORA metabolomics	LM	0.082	0.142857142857143	Receiver Operating Characteristic Cruve	LM (AUROC=0.590)
KORA metabolomics	LM	0.083	0.142857142857143	Receiver Operating Characteristic Cruve	LM (AUROC=0.590)
KORA metabolomics	LM	0.0833333333333334	0.142857142857143	Receiver Operating Characteristic Cruve	LM (AUROC=0.590)
KORA metabolomics	LM	0.084	0.142857142857143	Receiver Operating Characteristic Cruve	LM (AUROC=0.590)
KORA metabolomics	LM	0.085	0.142857142857143	Receiver Operating Characteristic Cruve	LM (AUROC=0.590)
KORA metabolomics	LM	0.086	0.142857142857143	Receiver Operating Characteristic Cruve	LM (AUROC=0.590)
KORA metabolomics	LM	0.0861111111111111	0.142857142857143	Receiver Operating Characteristic Cruve	LM (AUROC=0.590)
KORA metabolomics	LM	0.087	0.145714285714286	Receiver Operating Characteristic Cruve	LM (AUROC=0.590)
KORA metabolomics	LM	0.087962962962963	0.148809523809524	Receiver Operating Characteristic Cruve	LM (AUROC=0.590)
KORA metabolomics	LM	0.088	0.148928571428571	Receiver Operating Characteristic Cruve	LM (AUROC=0.590)
KORA metabolomics	LM	0.089	0.152142857142857	Receiver Operating Characteristic Cruve	LM (AUROC=0.590)
KORA metabolomics	LM	0.0898148148148148	0.154761904761905	Receiver Operating Characteristic Cruve	LM (AUROC=0.590)
KORA metabolomics	LM	0.09	0.155357142857143	Receiver Operating Characteristic Cruve	LM (AUROC=0.590)
KORA metabolomics	LM	0.091	0.158571428571429	Receiver Operating Characteristic Cruve	LM (AUROC=0.590)
KORA metabolomics	LM	0.0916666666666667	0.160714285714286	Receiver Operating Characteristic Cruve	LM (AUROC=0.590)
KORA metabolomics	LM	0.092	0.160714285714286	Receiver Operating Characteristic Cruve	LM (AUROC=0.590)
KORA metabolomics	LM	0.093	0.160714285714286	Receiver Operating Characteristic Cruve	LM (AUROC=0.590)
KORA metabolomics	LM	0.094	0.160714285714286	Receiver Operating Characteristic Cruve	LM (AUROC=0.590)
KORA metabolomics	LM	0.0944444444444444	0.160714285714286	Receiver Operating Characteristic Cruve	LM (AUROC=0.590)
KORA metabolomics	LM	0.095	0.160714285714286	Receiver Operating Characteristic Cruve	LM (AUROC=0.590)
KORA metabolomics	LM	0.096	0.160714285714286	Receiver Operating Characteristic Cruve	LM (AUROC=0.590)
KORA metabolomics	LM	0.097	0.160714285714286	Receiver Operating Characteristic Cruve	LM (AUROC=0.590)
KORA metabolomics	LM	0.0972222222222222	0.160714285714286	Receiver Operating Characteristic Cruve	LM (AUROC=0.590)
KORA metabolomics	LM	0.098	0.160714285714286	Receiver Operating Characteristic Cruve	LM (AUROC=0.590)
KORA metabolomics	LM	0.099	0.160714285714286	Receiver Operating Characteristic Cruve	LM (AUROC=0.590)
KORA metabolomics	LM	0.1	0.160714285714286	Receiver Operating Characteristic Cruve	LM (AUROC=0.590)
KORA metabolomics	LM	0.1	0.160714285714286	Receiver Operating Characteristic Cruve	LM (AUROC=0.590)
KORA metabolomics	LM	0.101	0.160714285714286	Receiver Operating Characteristic Cruve	LM (AUROC=0.590)
KORA metabolomics	LM	0.102	0.160714285714286	Receiver Operating Characteristic Cruve	LM (AUROC=0.590)
KORA metabolomics	LM	0.102777777777778	0.160714285714286	Receiver Operating Characteristic Cruve	LM (AUROC=0.590)
KORA metabolomics	LM	0.103	0.160714285714286	Receiver Operating Characteristic Cruve	LM (AUROC=0.590)
KORA metabolomics	LM	0.104	0.160714285714286	Receiver Operating Characteristic Cruve	LM (AUROC=0.590)
KORA metabolomics	LM	0.105	0.160714285714286	Receiver Operating Characteristic Cruve	LM (AUROC=0.590)
KORA metabolomics	LM	0.105555555555556	0.160714285714286	Receiver Operating Characteristic Cruve	LM (AUROC=0.590)
KORA metabolomics	LM	0.106	0.160714285714286	Receiver Operating Characteristic Cruve	LM (AUROC=0.590)
KORA metabolomics	LM	0.107	0.160714285714286	Receiver Operating Characteristic Cruve	LM (AUROC=0.590)
KORA metabolomics	LM	0.108	0.160714285714286	Receiver Operating Characteristic Cruve	LM (AUROC=0.590)
KORA metabolomics	LM	0.108333333333333	0.160714285714286	Receiver Operating Characteristic Cruve	LM (AUROC=0.590)
KORA metabolomics	LM	0.109	0.160714285714286	Receiver Operating Characteristic Cruve	LM (AUROC=0.590)
KORA metabolomics	LM	0.11	0.160714285714286	Receiver Operating Characteristic Cruve	LM (AUROC=0.590)
KORA metabolomics	LM	0.111	0.160714285714286	Receiver Operating Characteristic Cruve	LM (AUROC=0.590)
KORA metabolomics	LM	0.111111111111111	0.160714285714286	Receiver Operating Characteristic Cruve	LM (AUROC=0.590)
KORA metabolomics	LM	0.112	0.160714285714286	Receiver Operating Characteristic Cruve	LM (AUROC=0.590)
KORA metabolomics	LM	0.113	0.160714285714286	Receiver Operating Characteristic Cruve	LM (AUROC=0.590)
KORA metabolomics	LM	0.113888888888889	0.160714285714286	Receiver Operating Characteristic Cruve	LM (AUROC=0.590)
KORA metabolomics	LM	0.114	0.160714285714286	Receiver Operating Characteristic Cruve	LM (AUROC=0.590)
KORA metabolomics	LM	0.115	0.160714285714286	Receiver Operating Characteristic Cruve	LM (AUROC=0.590)
KORA metabolomics	LM	0.116	0.160714285714286	Receiver Operating Characteristic Cruve	LM (AUROC=0.590)
KORA metabolomics	LM	0.116666666666667	0.160714285714286	Receiver Operating Characteristic Cruve	LM (AUROC=0.590)
KORA metabolomics	LM	0.117	0.160714285714286	Receiver Operating Characteristic Cruve	LM (AUROC=0.590)
KORA metabolomics	LM	0.118	0.160714285714286	Receiver Operating Characteristic Cruve	LM (AUROC=0.590)
KORA metabolomics	LM	0.119	0.160714285714286	Receiver Operating Characteristic Cruve	LM (AUROC=0.590)
KORA metabolomics	LM	0.119444444444444	0.160714285714286	Receiver Operating Characteristic Cruve	LM (AUROC=0.590)
KORA metabolomics	LM	0.12	0.160714285714286	Receiver Operating Characteristic Cruve	LM (AUROC=0.590)
KORA metabolomics	LM	0.121	0.160714285714286	Receiver Operating Characteristic Cruve	LM (AUROC=0.590)
KORA metabolomics	LM	0.122	0.160714285714286	Receiver Operating Characteristic Cruve	LM (AUROC=0.590)
KORA metabolomics	LM	0.122222222222222	0.160714285714286	Receiver Operating Characteristic Cruve	LM (AUROC=0.590)
KORA metabolomics	LM	0.123	0.160714285714286	Receiver Operating Characteristic Cruve	LM (AUROC=0.590)
KORA metabolomics	LM	0.124	0.160714285714286	Receiver Operating Characteristic Cruve	LM (AUROC=0.590)
KORA metabolomics	LM	0.125	0.160714285714286	Receiver Operating Characteristic Cruve	LM (AUROC=0.590)
KORA metabolomics	LM	0.126	0.162857142857143	Receiver Operating Characteristic Cruve	LM (AUROC=0.590)
KORA metabolomics	LM	0.127	0.165	Receiver Operating Characteristic Cruve	LM (AUROC=0.590)
KORA metabolomics	LM	0.127083333333333	0.165178571428571	Receiver Operating Characteristic Cruve	LM (AUROC=0.590)
KORA metabolomics	LM	0.128	0.167142857142857	Receiver Operating Characteristic Cruve	LM (AUROC=0.590)
KORA metabolomics	LM	0.129	0.169285714285714	Receiver Operating Characteristic Cruve	LM (AUROC=0.590)
KORA metabolomics	LM	0.129166666666667	0.169642857142857	Receiver Operating Characteristic Cruve	LM (AUROC=0.590)
KORA metabolomics	LM	0.13	0.171428571428571	Receiver Operating Characteristic Cruve	LM (AUROC=0.590)
KORA metabolomics	LM	0.131	0.173571428571429	Receiver Operating Characteristic Cruve	LM (AUROC=0.590)
KORA metabolomics	LM	0.13125	0.174107142857143	Receiver Operating Characteristic Cruve	LM (AUROC=0.590)
KORA metabolomics	LM	0.132	0.175714285714286	Receiver Operating Characteristic Cruve	LM (AUROC=0.590)
KORA metabolomics	LM	0.133	0.177857142857143	Receiver Operating Characteristic Cruve	LM (AUROC=0.590)
KORA metabolomics	LM	0.133333333333333	0.178571428571429	Receiver Operating Characteristic Cruve	LM (AUROC=0.590)
KORA metabolomics	LM	0.134	0.180714285714286	Receiver Operating Characteristic Cruve	LM (AUROC=0.590)
KORA metabolomics	LM	0.135	0.183928571428571	Receiver Operating Characteristic Cruve	LM (AUROC=0.590)
KORA metabolomics	LM	0.135185185185185	0.18452380952381	Receiver Operating Characteristic Cruve	LM (AUROC=0.590)
KORA metabolomics	LM	0.136	0.187142857142857	Receiver Operating Characteristic Cruve	LM (AUROC=0.590)
KORA metabolomics	LM	0.137	0.190357142857143	Receiver Operating Characteristic Cruve	LM (AUROC=0.590)
KORA metabolomics	LM	0.137037037037037	0.19047619047619	Receiver Operating Characteristic Cruve	LM (AUROC=0.590)
KORA metabolomics	LM	0.138	0.193571428571429	Receiver Operating Characteristic Cruve	LM (AUROC=0.590)
KORA metabolomics	LM	0.138888888888889	0.196428571428571	Receiver Operating Characteristic Cruve	LM (AUROC=0.590)
KORA metabolomics	LM	0.139	0.196428571428571	Receiver Operating Characteristic Cruve	LM (AUROC=0.590)
KORA metabolomics	LM	0.14	0.196428571428571	Receiver Operating Characteristic Cruve	LM (AUROC=0.590)
KORA metabolomics	LM	0.141	0.196428571428571	Receiver Operating Characteristic Cruve	LM (AUROC=0.590)
KORA metabolomics	LM	0.141666666666667	0.196428571428571	Receiver Operating Characteristic Cruve	LM (AUROC=0.590)
KORA metabolomics	LM	0.142	0.196428571428571	Receiver Operating Characteristic Cruve	LM (AUROC=0.590)
KORA metabolomics	LM	0.143	0.196428571428571	Receiver Operating Characteristic Cruve	LM (AUROC=0.590)
KORA metabolomics	LM	0.144	0.196428571428571	Receiver Operating Characteristic Cruve	LM (AUROC=0.590)
KORA metabolomics	LM	0.144444444444444	0.196428571428571	Receiver Operating Characteristic Cruve	LM (AUROC=0.590)
KORA metabolomics	LM	0.145	0.196428571428571	Receiver Operating Characteristic Cruve	LM (AUROC=0.590)
KORA metabolomics	LM	0.146	0.196428571428571	Receiver Operating Characteristic Cruve	LM (AUROC=0.590)
KORA metabolomics	LM	0.147	0.196428571428571	Receiver Operating Characteristic Cruve	LM (AUROC=0.590)
KORA metabolomics	LM	0.147222222222222	0.196428571428571	Receiver Operating Characteristic Cruve	LM (AUROC=0.590)
KORA metabolomics	LM	0.147222222222222	0.214285714285714	Receiver Operating Characteristic Cruve	LM (AUROC=0.590)
KORA metabolomics	LM	0.148	0.214285714285714	Receiver Operating Characteristic Cruve	LM (AUROC=0.590)
KORA metabolomics	LM	0.149	0.214285714285714	Receiver Operating Characteristic Cruve	LM (AUROC=0.590)
KORA metabolomics	LM	0.15	0.214285714285714	Receiver Operating Characteristic Cruve	LM (AUROC=0.590)
KORA metabolomics	LM	0.15	0.214285714285714	Receiver Operating Characteristic Cruve	LM (AUROC=0.590)
KORA metabolomics	LM	0.151	0.214285714285714	Receiver Operating Characteristic Cruve	LM (AUROC=0.590)
KORA metabolomics	LM	0.152	0.214285714285714	Receiver Operating Characteristic Cruve	LM (AUROC=0.590)
KORA metabolomics	LM	0.152777777777778	0.214285714285714	Receiver Operating Characteristic Cruve	LM (AUROC=0.590)
KORA metabolomics	LM	0.153	0.214285714285714	Receiver Operating Characteristic Cruve	LM (AUROC=0.590)
KORA metabolomics	LM	0.154	0.214285714285714	Receiver Operating Characteristic Cruve	LM (AUROC=0.590)
KORA metabolomics	LM	0.155	0.214285714285714	Receiver Operating Characteristic Cruve	LM (AUROC=0.590)
KORA metabolomics	LM	0.155555555555556	0.214285714285714	Receiver Operating Characteristic Cruve	LM (AUROC=0.590)
KORA metabolomics	LM	0.156	0.215714285714286	Receiver Operating Characteristic Cruve	LM (AUROC=0.590)
KORA metabolomics	LM	0.157	0.218928571428571	Receiver Operating Characteristic Cruve	LM (AUROC=0.590)
KORA metabolomics	LM	0.157407407407407	0.220238095238095	Receiver Operating Characteristic Cruve	LM (AUROC=0.590)
KORA metabolomics	LM	0.158	0.222142857142857	Receiver Operating Characteristic Cruve	LM (AUROC=0.590)
KORA metabolomics	LM	0.159	0.225357142857143	Receiver Operating Characteristic Cruve	LM (AUROC=0.590)
KORA metabolomics	LM	0.159259259259259	0.226190476190476	Receiver Operating Characteristic Cruve	LM (AUROC=0.590)
KORA metabolomics	LM	0.16	0.228571428571429	Receiver Operating Characteristic Cruve	LM (AUROC=0.590)
KORA metabolomics	LM	0.161	0.231785714285714	Receiver Operating Characteristic Cruve	LM (AUROC=0.590)
KORA metabolomics	LM	0.161111111111111	0.232142857142857	Receiver Operating Characteristic Cruve	LM (AUROC=0.590)
KORA metabolomics	LM	0.162	0.232142857142857	Receiver Operating Characteristic Cruve	LM (AUROC=0.590)
KORA metabolomics	LM	0.163	0.232142857142857	Receiver Operating Characteristic Cruve	LM (AUROC=0.590)
KORA metabolomics	LM	0.163888888888889	0.232142857142857	Receiver Operating Characteristic Cruve	LM (AUROC=0.590)
KORA metabolomics	LM	0.164	0.232142857142857	Receiver Operating Characteristic Cruve	LM (AUROC=0.590)
KORA metabolomics	LM	0.165	0.232142857142857	Receiver Operating Characteristic Cruve	LM (AUROC=0.590)
KORA metabolomics	LM	0.166	0.232142857142857	Receiver Operating Characteristic Cruve	LM (AUROC=0.590)
KORA metabolomics	LM	0.166666666666667	0.232142857142857	Receiver Operating Characteristic Cruve	LM (AUROC=0.590)
KORA metabolomics	LM	0.167	0.232142857142857	Receiver Operating Characteristic Cruve	LM (AUROC=0.590)
KORA metabolomics	LM	0.168	0.232142857142857	Receiver Operating Characteristic Cruve	LM (AUROC=0.590)
KORA metabolomics	LM	0.169	0.232142857142857	Receiver Operating Characteristic Cruve	LM (AUROC=0.590)
KORA metabolomics	LM	0.169444444444444	0.232142857142857	Receiver Operating Characteristic Cruve	LM (AUROC=0.590)
KORA metabolomics	LM	0.169444444444444	0.25	Receiver Operating Characteristic Cruve	LM (AUROC=0.590)
KORA metabolomics	LM	0.17	0.25	Receiver Operating Characteristic Cruve	LM (AUROC=0.590)
KORA metabolomics	LM	0.171	0.25	Receiver Operating Characteristic Cruve	LM (AUROC=0.590)
KORA metabolomics	LM	0.172	0.25	Receiver Operating Characteristic Cruve	LM (AUROC=0.590)
KORA metabolomics	LM	0.172222222222222	0.25	Receiver Operating Characteristic Cruve	LM (AUROC=0.590)
KORA metabolomics	LM	0.173	0.25	Receiver Operating Characteristic Cruve	LM (AUROC=0.590)
KORA metabolomics	LM	0.174	0.25	Receiver Operating Characteristic Cruve	LM (AUROC=0.590)
KORA metabolomics	LM	0.175	0.25	Receiver Operating Characteristic Cruve	LM (AUROC=0.590)
KORA metabolomics	LM	0.175	0.25	Receiver Operating Characteristic Cruve	LM (AUROC=0.590)
KORA metabolomics	LM	0.176	0.25	Receiver Operating Characteristic Cruve	LM (AUROC=0.590)
KORA metabolomics	LM	0.177	0.25	Receiver Operating Characteristic Cruve	LM (AUROC=0.590)
KORA metabolomics	LM	0.177777777777778	0.25	Receiver Operating Characteristic Cruve	LM (AUROC=0.590)
KORA metabolomics	LM	0.178	0.25	Receiver Operating Characteristic Cruve	LM (AUROC=0.590)
KORA metabolomics	LM	0.179	0.25	Receiver Operating Characteristic Cruve	LM (AUROC=0.590)
KORA metabolomics	LM	0.18	0.25	Receiver Operating Characteristic Cruve	LM (AUROC=0.590)
KORA metabolomics	LM	0.180555555555556	0.25	Receiver Operating Characteristic Cruve	LM (AUROC=0.590)
KORA metabolomics	LM	0.181	0.25	Receiver Operating Characteristic Cruve	LM (AUROC=0.590)
KORA metabolomics	LM	0.182	0.25	Receiver Operating Characteristic Cruve	LM (AUROC=0.590)
KORA metabolomics	LM	0.183	0.25	Receiver Operating Characteristic Cruve	LM (AUROC=0.590)
KORA metabolomics	LM	0.183333333333333	0.25	Receiver Operating Characteristic Cruve	LM (AUROC=0.590)
KORA metabolomics	LM	0.184	0.25	Receiver Operating Characteristic Cruve	LM (AUROC=0.590)
KORA metabolomics	LM	0.185	0.25	Receiver Operating Characteristic Cruve	LM (AUROC=0.590)
KORA metabolomics	LM	0.186	0.25	Receiver Operating Characteristic Cruve	LM (AUROC=0.590)
KORA metabolomics	LM	0.186111111111111	0.25	Receiver Operating Characteristic Cruve	LM (AUROC=0.590)
KORA metabolomics	LM	0.186111111111111	0.267857142857143	Receiver Operating Characteristic Cruve	LM (AUROC=0.590)
KORA metabolomics	LM	0.186111111111111	0.285714285714286	Receiver Operating Characteristic Cruve	LM (AUROC=0.590)
KORA metabolomics	LM	0.187	0.285714285714286	Receiver Operating Characteristic Cruve	LM (AUROC=0.590)
KORA metabolomics	LM	0.188	0.285714285714286	Receiver Operating Characteristic Cruve	LM (AUROC=0.590)
KORA metabolomics	LM	0.188888888888889	0.285714285714286	Receiver Operating Characteristic Cruve	LM (AUROC=0.590)
KORA metabolomics	LM	0.189	0.285714285714286	Receiver Operating Characteristic Cruve	LM (AUROC=0.590)
KORA metabolomics	LM	0.19	0.285714285714286	Receiver Operating Characteristic Cruve	LM (AUROC=0.590)
KORA metabolomics	LM	0.191	0.285714285714286	Receiver Operating Characteristic Cruve	LM (AUROC=0.590)
KORA metabolomics	LM	0.191666666666667	0.285714285714286	Receiver Operating Characteristic Cruve	LM (AUROC=0.590)
KORA metabolomics	LM	0.192	0.285714285714286	Receiver Operating Characteristic Cruve	LM (AUROC=0.590)
KORA metabolomics	LM	0.193	0.285714285714286	Receiver Operating Characteristic Cruve	LM (AUROC=0.590)
KORA metabolomics	LM	0.194	0.285714285714286	Receiver Operating Characteristic Cruve	LM (AUROC=0.590)
KORA metabolomics	LM	0.194444444444444	0.285714285714286	Receiver Operating Characteristic Cruve	LM (AUROC=0.590)
KORA metabolomics	LM	0.195	0.285714285714286	Receiver Operating Characteristic Cruve	LM (AUROC=0.590)
KORA metabolomics	LM	0.196	0.285714285714286	Receiver Operating Characteristic Cruve	LM (AUROC=0.590)
KORA metabolomics	LM	0.197	0.285714285714286	Receiver Operating Characteristic Cruve	LM (AUROC=0.590)
KORA metabolomics	LM	0.197222222222222	0.285714285714286	Receiver Operating Characteristic Cruve	LM (AUROC=0.590)
KORA metabolomics	LM	0.198	0.285714285714286	Receiver Operating Characteristic Cruve	LM (AUROC=0.590)
KORA metabolomics	LM	0.199	0.285714285714286	Receiver Operating Characteristic Cruve	LM (AUROC=0.590)
KORA metabolomics	LM	0.2	0.285714285714286	Receiver Operating Characteristic Cruve	LM (AUROC=0.590)
KORA metabolomics	LM	0.2	0.285714285714286	Receiver Operating Characteristic Cruve	LM (AUROC=0.590)
KORA metabolomics	LM	0.201	0.285714285714286	Receiver Operating Characteristic Cruve	LM (AUROC=0.590)
KORA metabolomics	LM	0.202	0.285714285714286	Receiver Operating Characteristic Cruve	LM (AUROC=0.590)
KORA metabolomics	LM	0.202777777777778	0.285714285714286	Receiver Operating Characteristic Cruve	LM (AUROC=0.590)
KORA metabolomics	LM	0.203	0.285714285714286	Receiver Operating Characteristic Cruve	LM (AUROC=0.590)
KORA metabolomics	LM	0.204	0.285714285714286	Receiver Operating Characteristic Cruve	LM (AUROC=0.590)
KORA metabolomics	LM	0.205	0.285714285714286	Receiver Operating Characteristic Cruve	LM (AUROC=0.590)
KORA metabolomics	LM	0.205555555555556	0.285714285714286	Receiver Operating Characteristic Cruve	LM (AUROC=0.590)
KORA metabolomics	LM	0.206	0.285714285714286	Receiver Operating Characteristic Cruve	LM (AUROC=0.590)
KORA metabolomics	LM	0.207	0.285714285714286	Receiver Operating Characteristic Cruve	LM (AUROC=0.590)
KORA metabolomics	LM	0.208	0.285714285714286	Receiver Operating Characteristic Cruve	LM (AUROC=0.590)
KORA metabolomics	LM	0.208333333333333	0.285714285714286	Receiver Operating Characteristic Cruve	LM (AUROC=0.590)
KORA metabolomics	LM	0.209	0.285714285714286	Receiver Operating Characteristic Cruve	LM (AUROC=0.590)
KORA metabolomics	LM	0.21	0.285714285714286	Receiver Operating Characteristic Cruve	LM (AUROC=0.590)
KORA metabolomics	LM	0.211	0.285714285714286	Receiver Operating Characteristic Cruve	LM (AUROC=0.590)
KORA metabolomics	LM	0.211111111111111	0.285714285714286	Receiver Operating Characteristic Cruve	LM (AUROC=0.590)
KORA metabolomics	LM	0.212	0.285714285714286	Receiver Operating Characteristic Cruve	LM (AUROC=0.590)
KORA metabolomics	LM	0.213	0.285714285714286	Receiver Operating Characteristic Cruve	LM (AUROC=0.590)
KORA metabolomics	LM	0.213888888888889	0.285714285714286	Receiver Operating Characteristic Cruve	LM (AUROC=0.590)
KORA metabolomics	LM	0.214	0.285714285714286	Receiver Operating Characteristic Cruve	LM (AUROC=0.590)
KORA metabolomics	LM	0.215	0.285714285714286	Receiver Operating Characteristic Cruve	LM (AUROC=0.590)
KORA metabolomics	LM	0.216	0.285714285714286	Receiver Operating Characteristic Cruve	LM (AUROC=0.590)
KORA metabolomics	LM	0.216666666666667	0.285714285714286	Receiver Operating Characteristic Cruve	LM (AUROC=0.590)
KORA metabolomics	LM	0.217	0.285714285714286	Receiver Operating Characteristic Cruve	LM (AUROC=0.590)
KORA metabolomics	LM	0.218	0.285714285714286	Receiver Operating Characteristic Cruve	LM (AUROC=0.590)
KORA metabolomics	LM	0.219	0.285714285714286	Receiver Operating Characteristic Cruve	LM (AUROC=0.590)
KORA metabolomics	LM	0.219444444444444	0.285714285714286	Receiver Operating Characteristic Cruve	LM (AUROC=0.590)
KORA metabolomics	LM	0.22	0.286904761904762	Receiver Operating Characteristic Cruve	LM (AUROC=0.590)
KORA metabolomics	LM	0.221	0.289047619047619	Receiver Operating Characteristic Cruve	LM (AUROC=0.590)
KORA metabolomics	LM	0.221527777777778	0.290178571428571	Receiver Operating Characteristic Cruve	LM (AUROC=0.590)
KORA metabolomics	LM	0.222	0.291190476190476	Receiver Operating Characteristic Cruve	LM (AUROC=0.590)
KORA metabolomics	LM	0.223	0.293333333333333	Receiver Operating Characteristic Cruve	LM (AUROC=0.590)
KORA metabolomics	LM	0.223611111111111	0.294642857142857	Receiver Operating Characteristic Cruve	LM (AUROC=0.590)
KORA metabolomics	LM	0.224	0.295476190476191	Receiver Operating Characteristic Cruve	LM (AUROC=0.590)
KORA metabolomics	LM	0.225	0.297619047619048	Receiver Operating Characteristic Cruve	LM (AUROC=0.590)
KORA metabolomics	LM	0.225694444444444	0.299107142857143	Receiver Operating Characteristic Cruve	LM (AUROC=0.590)
KORA metabolomics	LM	0.226	0.299761904761905	Receiver Operating Characteristic Cruve	LM (AUROC=0.590)
KORA metabolomics	LM	0.227	0.301904761904762	Receiver Operating Characteristic Cruve	LM (AUROC=0.590)
KORA metabolomics	LM	0.227777777777778	0.303571428571429	Receiver Operating Characteristic Cruve	LM (AUROC=0.590)
KORA metabolomics	LM	0.228	0.303571428571429	Receiver Operating Characteristic Cruve	LM (AUROC=0.590)
KORA metabolomics	LM	0.229	0.303571428571429	Receiver Operating Characteristic Cruve	LM (AUROC=0.590)
KORA metabolomics	LM	0.23	0.303571428571429	Receiver Operating Characteristic Cruve	LM (AUROC=0.590)
KORA metabolomics	LM	0.230555555555556	0.303571428571429	Receiver Operating Characteristic Cruve	LM (AUROC=0.590)
KORA metabolomics	LM	0.231	0.303571428571429	Receiver Operating Characteristic Cruve	LM (AUROC=0.590)
KORA metabolomics	LM	0.232	0.303571428571429	Receiver Operating Characteristic Cruve	LM (AUROC=0.590)
KORA metabolomics	LM	0.233	0.303571428571429	Receiver Operating Characteristic Cruve	LM (AUROC=0.590)
KORA metabolomics	LM	0.233333333333333	0.303571428571429	Receiver Operating Characteristic Cruve	LM (AUROC=0.590)
KORA metabolomics	LM	0.234	0.307857142857143	Receiver Operating Characteristic Cruve	LM (AUROC=0.590)
KORA metabolomics	LM	0.234722222222222	0.3125	Receiver Operating Characteristic Cruve	LM (AUROC=0.590)
KORA metabolomics	LM	0.235	0.314285714285714	Receiver Operating Characteristic Cruve	LM (AUROC=0.590)
KORA metabolomics	LM	0.236	0.320714285714285	Receiver Operating Characteristic Cruve	LM (AUROC=0.590)
KORA metabolomics	LM	0.236111111111111	0.321428571428571	Receiver Operating Characteristic Cruve	LM (AUROC=0.590)
KORA metabolomics	LM	0.237	0.327142857142857	Receiver Operating Characteristic Cruve	LM (AUROC=0.590)
KORA metabolomics	LM	0.2375	0.330357142857143	Receiver Operating Characteristic Cruve	LM (AUROC=0.590)
KORA metabolomics	LM	0.238	0.333571428571428	Receiver Operating Characteristic Cruve	LM (AUROC=0.590)
KORA metabolomics	LM	0.238888888888889	0.339285714285714	Receiver Operating Characteristic Cruve	LM (AUROC=0.590)
KORA metabolomics	LM	0.239	0.339285714285714	Receiver Operating Characteristic Cruve	LM (AUROC=0.590)
KORA metabolomics	LM	0.24	0.339285714285714	Receiver Operating Characteristic Cruve	LM (AUROC=0.590)
KORA metabolomics	LM	0.241	0.339285714285714	Receiver Operating Characteristic Cruve	LM (AUROC=0.590)
KORA metabolomics	LM	0.241666666666667	0.339285714285714	Receiver Operating Characteristic Cruve	LM (AUROC=0.590)
KORA metabolomics	LM	0.242	0.339285714285714	Receiver Operating Characteristic Cruve	LM (AUROC=0.590)
KORA metabolomics	LM	0.243	0.339285714285714	Receiver Operating Characteristic Cruve	LM (AUROC=0.590)
KORA metabolomics	LM	0.244	0.339285714285714	Receiver Operating Characteristic Cruve	LM (AUROC=0.590)
KORA metabolomics	LM	0.244444444444444	0.339285714285714	Receiver Operating Characteristic Cruve	LM (AUROC=0.590)
KORA metabolomics	LM	0.245	0.339285714285714	Receiver Operating Characteristic Cruve	LM (AUROC=0.590)
KORA metabolomics	LM	0.246	0.339285714285714	Receiver Operating Characteristic Cruve	LM (AUROC=0.590)
KORA metabolomics	LM	0.247	0.339285714285714	Receiver Operating Characteristic Cruve	LM (AUROC=0.590)
KORA metabolomics	LM	0.247222222222222	0.339285714285714	Receiver Operating Characteristic Cruve	LM (AUROC=0.590)
KORA metabolomics	LM	0.248	0.339285714285714	Receiver Operating Characteristic Cruve	LM (AUROC=0.590)
KORA metabolomics	LM	0.249	0.339285714285714	Receiver Operating Characteristic Cruve	LM (AUROC=0.590)
KORA metabolomics	LM	0.25	0.339285714285714	Receiver Operating Characteristic Cruve	LM (AUROC=0.590)
KORA metabolomics	LM	0.251	0.339285714285714	Receiver Operating Characteristic Cruve	LM (AUROC=0.590)
KORA metabolomics	LM	0.252	0.339285714285714	Receiver Operating Characteristic Cruve	LM (AUROC=0.590)
KORA metabolomics	LM	0.252777777777778	0.339285714285714	Receiver Operating Characteristic Cruve	LM (AUROC=0.590)
KORA metabolomics	LM	0.252777777777778	0.357142857142857	Receiver Operating Characteristic Cruve	LM (AUROC=0.590)
KORA metabolomics	LM	0.253	0.357142857142857	Receiver Operating Characteristic Cruve	LM (AUROC=0.590)
KORA metabolomics	LM	0.254	0.357142857142857	Receiver Operating Characteristic Cruve	LM (AUROC=0.590)
KORA metabolomics	LM	0.255	0.357142857142857	Receiver Operating Characteristic Cruve	LM (AUROC=0.590)
KORA metabolomics	LM	0.733333333333333	0.839285714285714	Receiver Operating Characteristic Cruve	LM (AUROC=0.590)
KORA metabolomics	LM	0.734	0.839285714285714	Receiver Operating Characteristic Cruve	LM (AUROC=0.590)
KORA metabolomics	LM	0.735	0.839285714285714	Receiver Operating Characteristic Cruve	LM (AUROC=0.590)
KORA metabolomics	LM	0.736	0.839285714285714	Receiver Operating Characteristic Cruve	LM (AUROC=0.590)
KORA metabolomics	LM	0.736111111111111	0.839285714285714	Receiver Operating Characteristic Cruve	LM (AUROC=0.590)
KORA metabolomics	LM	0.737	0.839285714285714	Receiver Operating Characteristic Cruve	LM (AUROC=0.590)
KORA metabolomics	LM	0.738	0.839285714285714	Receiver Operating Characteristic Cruve	LM (AUROC=0.590)
KORA metabolomics	LM	0.738888888888889	0.839285714285714	Receiver Operating Characteristic Cruve	LM (AUROC=0.590)
KORA metabolomics	LM	0.739	0.84	Receiver Operating Characteristic Cruve	LM (AUROC=0.590)
KORA metabolomics	LM	0.74	0.846428571428571	Receiver Operating Characteristic Cruve	LM (AUROC=0.590)
KORA metabolomics	LM	0.740277777777778	0.848214285714286	Receiver Operating Characteristic Cruve	LM (AUROC=0.590)
KORA metabolomics	LM	0.741	0.852857142857143	Receiver Operating Characteristic Cruve	LM (AUROC=0.590)
KORA metabolomics	LM	0.741666666666667	0.857142857142857	Receiver Operating Characteristic Cruve	LM (AUROC=0.590)
KORA metabolomics	LM	0.742	0.857142857142857	Receiver Operating Characteristic Cruve	LM (AUROC=0.590)
KORA metabolomics	LM	0.743	0.857142857142857	Receiver Operating Characteristic Cruve	LM (AUROC=0.590)
KORA metabolomics	LM	0.744	0.857142857142857	Receiver Operating Characteristic Cruve	LM (AUROC=0.590)
KORA metabolomics	LM	0.744444444444444	0.857142857142857	Receiver Operating Characteristic Cruve	LM (AUROC=0.590)
KORA metabolomics	LM	0.745	0.857142857142857	Receiver Operating Characteristic Cruve	LM (AUROC=0.590)
KORA metabolomics	LM	0.746	0.857142857142857	Receiver Operating Characteristic Cruve	LM (AUROC=0.590)
KORA metabolomics	LM	0.747	0.857142857142857	Receiver Operating Characteristic Cruve	LM (AUROC=0.590)
KORA metabolomics	LM	0.747222222222222	0.857142857142857	Receiver Operating Characteristic Cruve	LM (AUROC=0.590)
KORA metabolomics	LM	0.748	0.857142857142857	Receiver Operating Characteristic Cruve	LM (AUROC=0.590)
KORA metabolomics	LM	0.749	0.857142857142857	Receiver Operating Characteristic Cruve	LM (AUROC=0.590)
KORA metabolomics	LM	0.75	0.857142857142857	Receiver Operating Characteristic Cruve	LM (AUROC=0.590)
KORA metabolomics	LM	0.751	0.857142857142857	Receiver Operating Characteristic Cruve	LM (AUROC=0.590)
KORA metabolomics	LM	0.752	0.857142857142857	Receiver Operating Characteristic Cruve	LM (AUROC=0.590)
KORA metabolomics	LM	0.752777777777778	0.857142857142857	Receiver Operating Characteristic Cruve	LM (AUROC=0.590)
KORA metabolomics	LM	0.753	0.857142857142857	Receiver Operating Characteristic Cruve	LM (AUROC=0.590)
KORA metabolomics	LM	0.754	0.857142857142857	Receiver Operating Characteristic Cruve	LM (AUROC=0.590)
KORA metabolomics	LM	0.755	0.857142857142857	Receiver Operating Characteristic Cruve	LM (AUROC=0.590)
KORA metabolomics	LM	0.755555555555556	0.857142857142857	Receiver Operating Characteristic Cruve	LM (AUROC=0.590)
KORA metabolomics	LM	0.756	0.857142857142857	Receiver Operating Characteristic Cruve	LM (AUROC=0.590)
KORA metabolomics	LM	0.757	0.857142857142857	Receiver Operating Characteristic Cruve	LM (AUROC=0.590)
KORA metabolomics	LM	0.758	0.857142857142857	Receiver Operating Characteristic Cruve	LM (AUROC=0.590)
KORA metabolomics	LM	0.758333333333333	0.857142857142857	Receiver Operating Characteristic Cruve	LM (AUROC=0.590)
KORA metabolomics	LM	0.759	0.857142857142857	Receiver Operating Characteristic Cruve	LM (AUROC=0.590)
KORA metabolomics	LM	0.76	0.857142857142857	Receiver Operating Characteristic Cruve	LM (AUROC=0.590)
KORA metabolomics	LM	0.761	0.857142857142857	Receiver Operating Characteristic Cruve	LM (AUROC=0.590)
KORA metabolomics	LM	0.761111111111111	0.857142857142857	Receiver Operating Characteristic Cruve	LM (AUROC=0.590)
KORA metabolomics	LM	0.762	0.857142857142857	Receiver Operating Characteristic Cruve	LM (AUROC=0.590)
KORA metabolomics	LM	0.763	0.857142857142857	Receiver Operating Characteristic Cruve	LM (AUROC=0.590)
KORA metabolomics	LM	0.763888888888889	0.857142857142857	Receiver Operating Characteristic Cruve	LM (AUROC=0.590)
KORA metabolomics	LM	0.764	0.8575	Receiver Operating Characteristic Cruve	LM (AUROC=0.590)
KORA metabolomics	LM	0.765	0.860714285714286	Receiver Operating Characteristic Cruve	LM (AUROC=0.590)
KORA metabolomics	LM	0.765740740740741	0.863095238095238	Receiver Operating Characteristic Cruve	LM (AUROC=0.590)
KORA metabolomics	LM	0.766	0.863928571428571	Receiver Operating Characteristic Cruve	LM (AUROC=0.590)
KORA metabolomics	LM	0.767	0.867142857142857	Receiver Operating Characteristic Cruve	LM (AUROC=0.590)
KORA metabolomics	LM	0.767592592592593	0.869047619047619	Receiver Operating Characteristic Cruve	LM (AUROC=0.590)
KORA metabolomics	LM	0.768	0.870357142857143	Receiver Operating Characteristic Cruve	LM (AUROC=0.590)
KORA metabolomics	LM	0.769	0.873571428571429	Receiver Operating Characteristic Cruve	LM (AUROC=0.590)
KORA metabolomics	LM	0.769444444444444	0.875	Receiver Operating Characteristic Cruve	LM (AUROC=0.590)
KORA metabolomics	LM	0.77	0.875	Receiver Operating Characteristic Cruve	LM (AUROC=0.590)
KORA metabolomics	LM	0.771	0.875	Receiver Operating Characteristic Cruve	LM (AUROC=0.590)
KORA metabolomics	LM	0.772	0.875	Receiver Operating Characteristic Cruve	LM (AUROC=0.590)
KORA metabolomics	LM	0.772222222222222	0.875	Receiver Operating Characteristic Cruve	LM (AUROC=0.590)
KORA metabolomics	LM	0.773	0.875	Receiver Operating Characteristic Cruve	LM (AUROC=0.590)
KORA metabolomics	LM	0.774	0.875	Receiver Operating Characteristic Cruve	LM (AUROC=0.590)
KORA metabolomics	LM	0.775	0.875	Receiver Operating Characteristic Cruve	LM (AUROC=0.590)
KORA metabolomics	LM	0.776	0.875	Receiver Operating Characteristic Cruve	LM (AUROC=0.590)
KORA metabolomics	LM	0.777	0.875	Receiver Operating Characteristic Cruve	LM (AUROC=0.590)
KORA metabolomics	LM	0.777777777777778	0.875	Receiver Operating Characteristic Cruve	LM (AUROC=0.590)
KORA metabolomics	LM	0.778	0.875	Receiver Operating Characteristic Cruve	LM (AUROC=0.590)
KORA metabolomics	LM	0.779	0.875	Receiver Operating Characteristic Cruve	LM (AUROC=0.590)
KORA metabolomics	LM	0.78	0.875	Receiver Operating Characteristic Cruve	LM (AUROC=0.590)
KORA metabolomics	LM	0.780555555555556	0.875	Receiver Operating Characteristic Cruve	LM (AUROC=0.590)
KORA metabolomics	LM	0.781	0.875	Receiver Operating Characteristic Cruve	LM (AUROC=0.590)
KORA metabolomics	LM	0.782	0.875	Receiver Operating Characteristic Cruve	LM (AUROC=0.590)
KORA metabolomics	LM	0.783	0.875	Receiver Operating Characteristic Cruve	LM (AUROC=0.590)
KORA metabolomics	LM	0.783333333333333	0.875	Receiver Operating Characteristic Cruve	LM (AUROC=0.590)
KORA metabolomics	LM	0.784	0.875	Receiver Operating Characteristic Cruve	LM (AUROC=0.590)
KORA metabolomics	LM	0.785	0.875	Receiver Operating Characteristic Cruve	LM (AUROC=0.590)
KORA metabolomics	LM	0.786	0.875	Receiver Operating Characteristic Cruve	LM (AUROC=0.590)
KORA metabolomics	LM	0.786111111111111	0.875	Receiver Operating Characteristic Cruve	LM (AUROC=0.590)
KORA metabolomics	LM	0.787	0.875	Receiver Operating Characteristic Cruve	LM (AUROC=0.590)
KORA metabolomics	LM	0.788	0.875	Receiver Operating Characteristic Cruve	LM (AUROC=0.590)
KORA metabolomics	LM	0.788888888888889	0.875	Receiver Operating Characteristic Cruve	LM (AUROC=0.590)
KORA metabolomics	LM	0.789	0.875	Receiver Operating Characteristic Cruve	LM (AUROC=0.590)
KORA metabolomics	LM	0.79	0.875	Receiver Operating Characteristic Cruve	LM (AUROC=0.590)
KORA metabolomics	LM	0.791	0.875	Receiver Operating Characteristic Cruve	LM (AUROC=0.590)
KORA metabolomics	LM	0.791666666666667	0.875	Receiver Operating Characteristic Cruve	LM (AUROC=0.590)
KORA metabolomics	LM	0.792	0.877142857142857	Receiver Operating Characteristic Cruve	LM (AUROC=0.590)
KORA metabolomics	LM	0.793	0.883571428571428	Receiver Operating Characteristic Cruve	LM (AUROC=0.590)
KORA metabolomics	LM	0.793055555555556	0.883928571428571	Receiver Operating Characteristic Cruve	LM (AUROC=0.590)
KORA metabolomics	LM	0.794	0.89	Receiver Operating Characteristic Cruve	LM (AUROC=0.590)
KORA metabolomics	LM	0.794444444444445	0.892857142857143	Receiver Operating Characteristic Cruve	LM (AUROC=0.590)
KORA metabolomics	LM	0.795	0.892857142857143	Receiver Operating Characteristic Cruve	LM (AUROC=0.590)
KORA metabolomics	LM	0.796	0.892857142857143	Receiver Operating Characteristic Cruve	LM (AUROC=0.590)
KORA metabolomics	LM	0.797	0.892857142857143	Receiver Operating Characteristic Cruve	LM (AUROC=0.590)
KORA metabolomics	LM	0.797222222222222	0.892857142857143	Receiver Operating Characteristic Cruve	LM (AUROC=0.590)
KORA metabolomics	LM	0.798	0.892857142857143	Receiver Operating Characteristic Cruve	LM (AUROC=0.590)
KORA metabolomics	LM	0.799	0.892857142857143	Receiver Operating Characteristic Cruve	LM (AUROC=0.590)
KORA metabolomics	LM	0.8	0.892857142857143	Receiver Operating Characteristic Cruve	LM (AUROC=0.590)
KORA metabolomics	LM	0.801	0.892857142857143	Receiver Operating Characteristic Cruve	LM (AUROC=0.590)
KORA metabolomics	LM	0.802	0.892857142857143	Receiver Operating Characteristic Cruve	LM (AUROC=0.590)
KORA metabolomics	LM	0.802777777777778	0.892857142857143	Receiver Operating Characteristic Cruve	LM (AUROC=0.590)
KORA metabolomics	LM	0.803	0.892857142857143	Receiver Operating Characteristic Cruve	LM (AUROC=0.590)
KORA metabolomics	LM	0.804	0.892857142857143	Receiver Operating Characteristic Cruve	LM (AUROC=0.590)
KORA metabolomics	LM	0.805	0.892857142857143	Receiver Operating Characteristic Cruve	LM (AUROC=0.590)
KORA metabolomics	LM	0.805555555555556	0.892857142857143	Receiver Operating Characteristic Cruve	LM (AUROC=0.590)
KORA metabolomics	LM	0.806	0.892857142857143	Receiver Operating Characteristic Cruve	LM (AUROC=0.590)
KORA metabolomics	LM	0.807	0.892857142857143	Receiver Operating Characteristic Cruve	LM (AUROC=0.590)
KORA metabolomics	LM	0.808	0.892857142857143	Receiver Operating Characteristic Cruve	LM (AUROC=0.590)
KORA metabolomics	LM	0.808333333333333	0.892857142857143	Receiver Operating Characteristic Cruve	LM (AUROC=0.590)
KORA metabolomics	LM	0.809	0.892857142857143	Receiver Operating Characteristic Cruve	LM (AUROC=0.590)
KORA metabolomics	LM	0.81	0.892857142857143	Receiver Operating Characteristic Cruve	LM (AUROC=0.590)
KORA metabolomics	LM	0.811	0.892857142857143	Receiver Operating Characteristic Cruve	LM (AUROC=0.590)
KORA metabolomics	LM	0.811111111111111	0.892857142857143	Receiver Operating Characteristic Cruve	LM (AUROC=0.590)
KORA metabolomics	LM	0.812	0.892857142857143	Receiver Operating Characteristic Cruve	LM (AUROC=0.590)
KORA metabolomics	LM	0.813	0.892857142857143	Receiver Operating Characteristic Cruve	LM (AUROC=0.590)
KORA metabolomics	LM	0.813888888888889	0.892857142857143	Receiver Operating Characteristic Cruve	LM (AUROC=0.590)
KORA metabolomics	LM	0.814	0.892857142857143	Receiver Operating Characteristic Cruve	LM (AUROC=0.590)
KORA metabolomics	LM	0.815	0.892857142857143	Receiver Operating Characteristic Cruve	LM (AUROC=0.590)
KORA metabolomics	LM	0.816	0.892857142857143	Receiver Operating Characteristic Cruve	LM (AUROC=0.590)
KORA metabolomics	LM	0.816666666666667	0.892857142857143	Receiver Operating Characteristic Cruve	LM (AUROC=0.590)
KORA metabolomics	LM	0.817	0.892857142857143	Receiver Operating Characteristic Cruve	LM (AUROC=0.590)
KORA metabolomics	LM	0.818	0.892857142857143	Receiver Operating Characteristic Cruve	LM (AUROC=0.590)
KORA metabolomics	LM	0.819	0.892857142857143	Receiver Operating Characteristic Cruve	LM (AUROC=0.590)
KORA metabolomics	LM	0.819444444444444	0.892857142857143	Receiver Operating Characteristic Cruve	LM (AUROC=0.590)
KORA metabolomics	LM	0.82	0.892857142857143	Receiver Operating Characteristic Cruve	LM (AUROC=0.590)
KORA metabolomics	LM	0.821	0.892857142857143	Receiver Operating Characteristic Cruve	LM (AUROC=0.590)
KORA metabolomics	LM	0.822	0.892857142857143	Receiver Operating Characteristic Cruve	LM (AUROC=0.590)
KORA metabolomics	LM	0.822222222222222	0.892857142857143	Receiver Operating Characteristic Cruve	LM (AUROC=0.590)
KORA metabolomics	LM	0.823	0.892857142857143	Receiver Operating Characteristic Cruve	LM (AUROC=0.590)
KORA metabolomics	LM	0.824	0.892857142857143	Receiver Operating Characteristic Cruve	LM (AUROC=0.590)
KORA metabolomics	LM	0.825	0.892857142857143	Receiver Operating Characteristic Cruve	LM (AUROC=0.590)
KORA metabolomics	LM	0.825	0.892857142857143	Receiver Operating Characteristic Cruve	LM (AUROC=0.590)
KORA metabolomics	LM	0.826	0.892857142857143	Receiver Operating Characteristic Cruve	LM (AUROC=0.590)
KORA metabolomics	LM	0.827	0.892857142857143	Receiver Operating Characteristic Cruve	LM (AUROC=0.590)
KORA metabolomics	LM	0.827777777777778	0.892857142857143	Receiver Operating Characteristic Cruve	LM (AUROC=0.590)
KORA metabolomics	LM	0.828	0.892857142857143	Receiver Operating Characteristic Cruve	LM (AUROC=0.590)
KORA metabolomics	LM	0.829	0.892857142857143	Receiver Operating Characteristic Cruve	LM (AUROC=0.590)
KORA metabolomics	LM	0.83	0.892857142857143	Receiver Operating Characteristic Cruve	LM (AUROC=0.590)
KORA metabolomics	LM	0.830555555555555	0.892857142857143	Receiver Operating Characteristic Cruve	LM (AUROC=0.590)
KORA metabolomics	LM	0.831	0.892857142857143	Receiver Operating Characteristic Cruve	LM (AUROC=0.590)
KORA metabolomics	LM	0.832	0.892857142857143	Receiver Operating Characteristic Cruve	LM (AUROC=0.590)
KORA metabolomics	LM	0.833	0.892857142857143	Receiver Operating Characteristic Cruve	LM (AUROC=0.590)
KORA metabolomics	LM	0.833333333333333	0.892857142857143	Receiver Operating Characteristic Cruve	LM (AUROC=0.590)
KORA metabolomics	LM	0.834	0.897142857142857	Receiver Operating Characteristic Cruve	LM (AUROC=0.590)
KORA metabolomics	LM	0.834722222222222	0.901785714285714	Receiver Operating Characteristic Cruve	LM (AUROC=0.590)
KORA metabolomics	LM	0.835	0.903571428571428	Receiver Operating Characteristic Cruve	LM (AUROC=0.590)
KORA metabolomics	LM	0.836	0.91	Receiver Operating Characteristic Cruve	LM (AUROC=0.590)
KORA metabolomics	LM	0.836111111111111	0.910714285714286	Receiver Operating Characteristic Cruve	LM (AUROC=0.590)
KORA metabolomics	LM	0.837	0.910714285714286	Receiver Operating Characteristic Cruve	LM (AUROC=0.590)
KORA metabolomics	LM	0.838	0.910714285714286	Receiver Operating Characteristic Cruve	LM (AUROC=0.590)
KORA metabolomics	LM	0.838888888888889	0.910714285714286	Receiver Operating Characteristic Cruve	LM (AUROC=0.590)
KORA metabolomics	LM	0.839	0.910714285714286	Receiver Operating Characteristic Cruve	LM (AUROC=0.590)
KORA metabolomics	LM	0.84	0.910714285714286	Receiver Operating Characteristic Cruve	LM (AUROC=0.590)
KORA metabolomics	LM	0.841	0.910714285714286	Receiver Operating Characteristic Cruve	LM (AUROC=0.590)
KORA metabolomics	LM	0.841666666666667	0.910714285714286	Receiver Operating Characteristic Cruve	LM (AUROC=0.590)
KORA metabolomics	LM	0.842	0.910714285714286	Receiver Operating Characteristic Cruve	LM (AUROC=0.590)
KORA metabolomics	LM	0.843	0.910714285714286	Receiver Operating Characteristic Cruve	LM (AUROC=0.590)
KORA metabolomics	LM	0.844	0.910714285714286	Receiver Operating Characteristic Cruve	LM (AUROC=0.590)
KORA metabolomics	LM	0.844444444444444	0.910714285714286	Receiver Operating Characteristic Cruve	LM (AUROC=0.590)
KORA metabolomics	LM	0.845	0.910714285714286	Receiver Operating Characteristic Cruve	LM (AUROC=0.590)
KORA metabolomics	LM	0.846	0.910714285714286	Receiver Operating Characteristic Cruve	LM (AUROC=0.590)
KORA metabolomics	LM	0.847	0.910714285714286	Receiver Operating Characteristic Cruve	LM (AUROC=0.590)
KORA metabolomics	LM	0.847222222222222	0.910714285714286	Receiver Operating Characteristic Cruve	LM (AUROC=0.590)
KORA metabolomics	LM	0.848	0.910714285714286	Receiver Operating Characteristic Cruve	LM (AUROC=0.590)
KORA metabolomics	LM	0.849	0.910714285714286	Receiver Operating Characteristic Cruve	LM (AUROC=0.590)
KORA metabolomics	LM	0.85	0.910714285714286	Receiver Operating Characteristic Cruve	LM (AUROC=0.590)
KORA metabolomics	LM	0.851	0.910714285714286	Receiver Operating Characteristic Cruve	LM (AUROC=0.590)
KORA metabolomics	LM	0.852	0.910714285714286	Receiver Operating Characteristic Cruve	LM (AUROC=0.590)
KORA metabolomics	LM	0.852777777777778	0.910714285714286	Receiver Operating Characteristic Cruve	LM (AUROC=0.590)
KORA metabolomics	LM	0.853	0.910714285714286	Receiver Operating Characteristic Cruve	LM (AUROC=0.590)
KORA metabolomics	LM	0.854	0.910714285714286	Receiver Operating Characteristic Cruve	LM (AUROC=0.590)
KORA metabolomics	LM	0.855	0.910714285714286	Receiver Operating Characteristic Cruve	LM (AUROC=0.590)
KORA metabolomics	LM	0.855555555555556	0.910714285714286	Receiver Operating Characteristic Cruve	LM (AUROC=0.590)
KORA metabolomics	LM	0.856	0.910714285714286	Receiver Operating Characteristic Cruve	LM (AUROC=0.590)
KORA metabolomics	LM	0.857	0.910714285714286	Receiver Operating Characteristic Cruve	LM (AUROC=0.590)
KORA metabolomics	LM	0.858	0.910714285714286	Receiver Operating Characteristic Cruve	LM (AUROC=0.590)
KORA metabolomics	LM	0.858333333333333	0.910714285714286	Receiver Operating Characteristic Cruve	LM (AUROC=0.590)
KORA metabolomics	LM	0.859	0.910714285714286	Receiver Operating Characteristic Cruve	LM (AUROC=0.590)
KORA metabolomics	LM	0.86	0.910714285714286	Receiver Operating Characteristic Cruve	LM (AUROC=0.590)
KORA metabolomics	LM	0.861	0.910714285714286	Receiver Operating Characteristic Cruve	LM (AUROC=0.590)
KORA metabolomics	LM	0.861111111111111	0.910714285714286	Receiver Operating Characteristic Cruve	LM (AUROC=0.590)
KORA metabolomics	LM	0.862	0.910714285714286	Receiver Operating Characteristic Cruve	LM (AUROC=0.590)
KORA metabolomics	LM	0.863	0.910714285714286	Receiver Operating Characteristic Cruve	LM (AUROC=0.590)
KORA metabolomics	LM	0.863888888888889	0.910714285714286	Receiver Operating Characteristic Cruve	LM (AUROC=0.590)
KORA metabolomics	LM	0.864	0.910714285714286	Receiver Operating Characteristic Cruve	LM (AUROC=0.590)
KORA metabolomics	LM	0.865	0.910714285714286	Receiver Operating Characteristic Cruve	LM (AUROC=0.590)
KORA metabolomics	LM	0.866	0.910714285714286	Receiver Operating Characteristic Cruve	LM (AUROC=0.590)
KORA metabolomics	LM	0.866666666666667	0.910714285714286	Receiver Operating Characteristic Cruve	LM (AUROC=0.590)
KORA metabolomics	LM	0.867	0.910714285714286	Receiver Operating Characteristic Cruve	LM (AUROC=0.590)
KORA metabolomics	LM	0.868	0.910714285714286	Receiver Operating Characteristic Cruve	LM (AUROC=0.590)
KORA metabolomics	LM	0.869	0.910714285714286	Receiver Operating Characteristic Cruve	LM (AUROC=0.590)
KORA metabolomics	LM	0.869444444444444	0.910714285714286	Receiver Operating Characteristic Cruve	LM (AUROC=0.590)
[truncated: 13,605 more rows]
