# Supplementary material for: LEOPARD: missing view completion for multi-timepoint omics data via representation disentanglement and temporal knowledge transfer
Source: Nat Commun. 2025 Apr 6;16:3278. doi: 10.1038/s41467-025-58314-3 (PMC11972361; doi:10.1038/s41467-025-58314-3)
Supplement: Supplementary file 7 — Source data [file 41467_2025_58314_MOESM7_ESM.zip › Source Data/SupplementaryFig14a.csv]

DataSource	Embedding	Epoch	UMAP1	UMAP2
v1, t1 (observed)	contentA	Epoch 0	18.2818056587665	-2.93261671707523
v1, t1 (observed)	contentA	Epoch 0	18.0089584472988	-3.03204567423177
v1, t1 (observed)	contentA	Epoch 0	17.7771297834783	-2.86421470297264
v1, t1 (observed)	contentA	Epoch 0	18.539776307773	-2.64681365780369
v1, t1 (observed)	contentA	Epoch 0	18.1088112633716	-3.47193209299098
v1, t1 (observed)	contentA	Epoch 0	17.9095588609286	-2.98360874008293
v1, t1 (observed)	contentA	Epoch 0	17.8332692524718	-2.95628755045717
v1, t1 (observed)	contentA	Epoch 0	18.2063722056158	-3.13385000770781
v1, t1 (observed)	contentA	Epoch 0	18.2364850705345	-3.04190850452262
v1, t1 (observed)	contentA	Epoch 0	17.7063780382089	-2.84954396044824
v1, t1 (observed)	contentA	Epoch 0	17.9090526452012	-3.07543093635412
v1, t1 (observed)	contentA	Epoch 0	17.7879510956576	-2.94442461412052
v1, t1 (observed)	contentA	Epoch 0	18.2787006884189	-3.2854270033577
v1, t1 (observed)	contentA	Epoch 0	17.9569147857251	-2.95638115296129
v1, t1 (observed)	contentA	Epoch 0	17.8879855080145	-2.97552921735152
v1, t1 (observed)	contentA	Epoch 0	18.0726274893369	-3.01621326259758
v1, t1 (observed)	contentA	Epoch 0	17.9684973876271	-2.9759241221363
v1, t1 (observed)	contentA	Epoch 0	18.7605256558864	-2.59962750783571
v1, t1 (observed)	contentA	Epoch 0	18.0922382196634	-3.00541201056491
v1, t1 (observed)	contentA	Epoch 0	17.7638638946702	-2.88250268505728
v1, t1 (observed)	contentA	Epoch 0	18.1770483357702	-2.99203940847423
v1, t1 (observed)	contentA	Epoch 0	18.0467881224944	-3.33954136043366
v1, t1 (observed)	contentA	Epoch 0	18.0923261076468	-3.13617416798291
v1, t1 (observed)	contentA	Epoch 0	18.2207714326218	-3.29635817839389
v1, t1 (observed)	contentA	Epoch 0	18.3350496416748	-3.22938402467239
v1, t1 (observed)	contentA	Epoch 0	18.7583970124118	-2.61075409986809
v1, t1 (observed)	contentA	Epoch 0	18.4645748249149	-2.78289194614707
v1, t1 (observed)	contentA	Epoch 0	17.7599283215333	-2.85867562713022
v1, t1 (observed)	contentA	Epoch 0	18.0174024586098	-3.0733855366128
v1, t1 (observed)	contentA	Epoch 0	18.1914862220569	-3.28502497578937
v1, t1 (observed)	contentA	Epoch 0	18.3512645868199	-3.03947759409439
v1, t1 (observed)	contentA	Epoch 0	17.8844955569658	-3.04841416615818
v1, t1 (observed)	contentA	Epoch 0	18.4651521283154	-2.69743644524523
v1, t1 (observed)	contentA	Epoch 0	17.8148647369191	-2.85353666623837
v1, t1 (observed)	contentA	Epoch 0	18.2370519397408	-3.31979229069935
v1, t1 (observed)	contentA	Epoch 0	18.1755001674759	-3.11791765356147
v1, t1 (observed)	contentA	Epoch 0	18.5011113272985	-2.65844060063645
v1, t1 (observed)	contentA	Epoch 0	18.4928016521696	-2.61186808017826
v1, t1 (observed)	contentA	Epoch 0	17.7207326139398	-2.85423415946041
v1, t1 (observed)	contentA	Epoch 0	17.929720184404	-3.0589821715511
v1, t1 (observed)	contentA	Epoch 0	18.7018121298663	-2.69672742328976
v1, t1 (observed)	contentA	Epoch 0	17.7390483161635	-2.84362800935628
v1, t1 (observed)	contentA	Epoch 0	17.8737909218634	-2.88882549838642
v1, t1 (observed)	contentA	Epoch 0	18.2824959388715	-3.08471516214884
v1, t1 (observed)	contentA	Epoch 0	18.763589538737	-2.52554382996011
v1, t1 (observed)	contentA	Epoch 0	18.1322561865491	-3.66087511233983
v1, t1 (observed)	contentA	Epoch 0	17.7850570996796	-2.85478718925856
v1, t1 (observed)	contentA	Epoch 0	17.7453557903797	-2.85007117451707
v1, t1 (observed)	contentA	Epoch 0	17.8303589751502	-2.94198674610419
v1, t1 (observed)	contentA	Epoch 0	18.4578899711274	-2.70841897221258
v1, t1 (observed)	contentA	Epoch 0	17.7839403923885	-2.91367779729398
v1, t1 (observed)	contentA	Epoch 0	18.3808715223085	-3.12336887925006
v1, t1 (observed)	contentA	Epoch 0	17.878449363348	-2.91258347670355
v1, t1 (observed)	contentA	Epoch 0	18.1032366529217	-3.16488179879448
v1, t1 (observed)	contentA	Epoch 0	17.7542584616097	-2.87604644913297
v1, t1 (observed)	contentA	Epoch 0	17.739744991812	-2.84406880505838
v1, t1 (observed)	contentA	Epoch 0	18.8022843529324	-2.51638423490969
v1, t1 (observed)	contentA	Epoch 0	18.7705640121299	-2.5474175628583
v1, t1 (observed)	contentA	Epoch 0	18.3214623788833	-3.01202576775491
v1, t1 (observed)	contentA	Epoch 0	17.8872226311413	-3.06220166465593
v1, t1 (observed)	contentA	Epoch 0	17.7368975379947	-2.84360980645081
v1, t1 (observed)	contentA	Epoch 0	17.8896770954053	-3.0311266197515
v1, t1 (observed)	contentA	Epoch 0	18.8119296973708	-2.48746364701201
v1, t1 (observed)	contentA	Epoch 0	17.8304317618114	-2.92874929924699
v1, t1 (observed)	contentA	Epoch 0	18.2703069565303	-3.08536309608217
v1, t1 (observed)	contentA	Epoch 0	17.9236884421306	-3.00803407148691
v1, t1 (observed)	contentA	Epoch 0	17.774638668964	-2.84274526497151
v1, t1 (observed)	contentA	Epoch 0	18.0786005150814	-3.02885340628882
v1, t1 (observed)	contentA	Epoch 0	18.1765179548486	-3.31483951711878
v1, t1 (observed)	contentA	Epoch 0	18.4850815779375	-2.67866289286508
v1, t1 (observed)	contentA	Epoch 0	17.7618955056474	-2.88068081311568
v1, t1 (observed)	contentA	Epoch 0	18.2265291337902	-3.27422538093148
v1, t1 (observed)	contentA	Epoch 0	17.9766699658481	-2.97935238363424
v1, t1 (observed)	contentA	Epoch 0	17.7586549751545	-2.86565002335212
v1, t1 (observed)	contentA	Epoch 0	17.91003924161	-3.0013258979373
v1, t1 (observed)	contentA	Epoch 0	18.4539098181745	-2.72950179262475
v1, t1 (observed)	contentA	Epoch 0	17.8391831989799	-2.87773767572523
v1, t1 (observed)	contentA	Epoch 0	17.7372137739491	-2.83841329453458
v1, t1 (observed)	contentA	Epoch 0	18.0555478776235	-2.9783949667606
v1, t1 (observed)	contentA	Epoch 0	17.9981662455677	-3.1053080559375
v1, t1 (observed)	contentA	Epoch 0	17.9936980409952	-2.91295948031659
v1, t1 (observed)	contentA	Epoch 0	17.7783584873603	-2.84901661276924
v1, t1 (observed)	contentA	Epoch 0	17.9204858786074	-3.04015814067651
v1, t1 (observed)	contentA	Epoch 0	18.6703706460644	-2.48565408367504
v1, t1 (observed)	contentA	Epoch 0	18.2641250102524	-3.14408408344026
v1, t1 (observed)	contentA	Epoch 0	17.8393406983185	-2.97415091612134
v1, t1 (observed)	contentA	Epoch 0	17.9335904323034	-3.01668767218721
v1, t1 (observed)	contentA	Epoch 0	17.9132979917648	-2.99863582746845
v1, t1 (observed)	contentA	Epoch 0	17.8291107630798	-2.87974572666085
v1, t1 (observed)	contentA	Epoch 0	18.0509396499329	-2.8901138486956
v1, t1 (observed)	contentA	Epoch 0	18.7618633408221	-2.54335728385521
v1, t1 (observed)	contentA	Epoch 0	17.880170218396	-3.05271691110124
v1, t1 (observed)	contentA	Epoch 0	17.7495060258597	-2.84960388094769
v1, t1 (observed)	contentA	Epoch 0	17.7530811071666	-2.85064320010882
v1, t1 (observed)	contentA	Epoch 0	17.7309127989745	-2.87444249844637
v1, t1 (observed)	contentA	Epoch 0	18.1882366808068	-3.36293052798013
v1, t1 (observed)	contentA	Epoch 0	18.7887113989686	-2.53983154806045
v1, t1 (observed)	contentA	Epoch 0	17.8863837834784	-2.98498340797952
v1, t2 (observed)	contentA	Epoch 0	18.7593310234314	-2.44843404617517
v1, t2 (observed)	contentA	Epoch 0	18.6304045874064	-2.49485218031663
v1, t2 (observed)	contentA	Epoch 0	17.9199356444214	-2.86570976378133
v1, t2 (observed)	contentA	Epoch 0	18.6367732632703	-2.53188557823724
v1, t2 (observed)	contentA	Epoch 0	18.7473460843477	-2.46927625402228
v1, t2 (observed)	contentA	Epoch 0	17.872322336322	-2.8414159278271
v1, t2 (observed)	contentA	Epoch 0	18.0526919095402	-2.89393892096468
v1, t2 (observed)	contentA	Epoch 0	18.7752603211849	-2.59576522757957
v1, t2 (observed)	contentA	Epoch 0	18.7573748980111	-2.5539696614483
v1, t2 (observed)	contentA	Epoch 0	17.8053965104373	-2.8534424578058
v1, t2 (observed)	contentA	Epoch 0	18.7451257412349	-2.54398050121882
v1, t2 (observed)	contentA	Epoch 0	18.4848750146356	-2.64670970236821
v1, t2 (observed)	contentA	Epoch 0	18.6652395571262	-2.44826174041655
v1, t2 (observed)	contentA	Epoch 0	18.6980599086046	-2.58248748668419
v1, t2 (observed)	contentA	Epoch 0	18.1315914562962	-3.00081494851422
v1, t2 (observed)	contentA	Epoch 0	18.7457513934317	-2.48331045531605
v1, t2 (observed)	contentA	Epoch 0	18.5232571745037	-2.54572957808423
v1, t2 (observed)	contentA	Epoch 0	18.77847988186	-2.46020026534398
v1, t2 (observed)	contentA	Epoch 0	18.5195546944577	-2.52615075622227
v1, t2 (observed)	contentA	Epoch 0	18.267029313734	-2.70812267924013
v1, t2 (observed)	contentA	Epoch 0	18.297298459039	-2.71850750095463
v1, t2 (observed)	contentA	Epoch 0	18.5182787763373	-2.51508796231942
v1, t2 (observed)	contentA	Epoch 0	18.7089038596756	-2.48044806485713
v1, t2 (observed)	contentA	Epoch 0	18.7608138227078	-2.57708462805227
v1, t2 (observed)	contentA	Epoch 0	18.2933755244834	-2.7564540744412
v1, t2 (observed)	contentA	Epoch 0	18.740267559807	-2.46209879564298
v1, t2 (observed)	contentA	Epoch 0	18.7219721387671	-2.53685436002045
v1, t2 (observed)	contentA	Epoch 0	18.0336872080891	-2.87221667110071
v1, t2 (observed)	contentA	Epoch 0	18.6268802398107	-2.56167728703668
v1, t2 (observed)	contentA	Epoch 0	18.7577392479631	-2.52223513040643
v1, t2 (observed)	contentA	Epoch 0	18.6452999067677	-2.4634351616706
v1, t2 (observed)	contentA	Epoch 0	18.3449227184592	-2.66664822115981
v1, t2 (observed)	contentA	Epoch 0	18.7399100306276	-2.45661517415948
v1, t2 (observed)	contentA	Epoch 0	18.1011554458789	-3.08683834425842
v1, t2 (observed)	contentA	Epoch 0	18.7255259952813	-2.46755149586516
v1, t2 (observed)	contentA	Epoch 0	18.7519978433826	-2.59797025123334
v1, t2 (observed)	contentA	Epoch 0	18.7483117661045	-2.4461715301081
v1, t2 (observed)	contentA	Epoch 0	18.7705028996705	-2.46852015575865
v1, t2 (observed)	contentA	Epoch 0	17.972805412003	-2.8582310292698
v1, t2 (observed)	contentA	Epoch 0	18.4867231830898	-2.57681169085229
v1, t2 (observed)	contentA	Epoch 0	18.7711261080085	-2.55599324045529
v1, t2 (observed)	contentA	Epoch 0	18.141411990233	-2.90308456455059
v1, t2 (observed)	contentA	Epoch 0	18.0106308533334	-2.86459560377301
v1, t2 (observed)	contentA	Epoch 0	18.7530292461513	-2.59068690059498
v1, t2 (observed)	contentA	Epoch 0	18.8114359032504	-2.4598807619516
v1, t2 (observed)	contentA	Epoch 0	18.1232327375925	-3.61298947233872
v1, t2 (observed)	contentA	Epoch 0	18.6419657265784	-2.54388557332553
v1, t2 (observed)	contentA	Epoch 0	18.0750631903726	-2.87721617249916
v1, t2 (observed)	contentA	Epoch 0	18.385487217584	-2.61489562731006
v1, t2 (observed)	contentA	Epoch 0	18.6164681739379	-2.51615612227014
v1, t2 (observed)	contentA	Epoch 0	18.0956348321173	-2.99352811153028
v1, t2 (observed)	contentA	Epoch 0	18.7761953770637	-2.50463877804842
v1, t2 (observed)	contentA	Epoch 0	18.4618551716861	-2.58561619689179
v1, t2 (observed)	contentA	Epoch 0	18.7500875482521	-2.44778774877456
v1, t2 (observed)	contentA	Epoch 0	18.0659396700681	-2.97144811178669
v1, t2 (observed)	contentA	Epoch 0	18.5160165210921	-2.64653362388384
v1, t2 (observed)	contentA	Epoch 0	18.8063653560982	-2.45840758507883
v1, t2 (observed)	contentA	Epoch 0	18.7988007155876	-2.46252328070281
v1, t2 (observed)	contentA	Epoch 0	18.7764581826919	-2.50411770228119
v1, t2 (observed)	contentA	Epoch 0	18.7384942582071	-2.44528843299291
v1, t2 (observed)	contentA	Epoch 0	18.2481944262993	-2.77897141521639
v1, t2 (observed)	contentA	Epoch 0	18.7502216399416	-2.48564506317427
v1, t2 (observed)	contentA	Epoch 0	18.7444092189547	-2.54882506079854
v1, t2 (observed)	contentA	Epoch 0	18.6543363452857	-2.65906087395255
v1, t2 (observed)	contentA	Epoch 0	18.6728540999497	-2.45367237835907
v1, t2 (observed)	contentA	Epoch 0	18.7151270681984	-2.56642289906364
v1, t2 (observed)	contentA	Epoch 0	18.2703630985675	-2.70867276458403
v1, t2 (observed)	contentA	Epoch 0	18.7728992025553	-2.58771903642466
v1, t2 (observed)	contentA	Epoch 0	18.5874789751799	-2.46486649456228
v1, t2 (observed)	contentA	Epoch 0	18.8591207151626	-2.44058353976133
v1, t2 (observed)	contentA	Epoch 0	17.9698275755527	-2.86488698954403
v1, t2 (observed)	contentA	Epoch 0	18.7682328977727	-2.49593842863599
v1, t2 (observed)	contentA	Epoch 0	18.007695431045	-3.03784430240385
v1, t2 (observed)	contentA	Epoch 0	18.510599963446	-2.63415765601091
v1, t2 (observed)	contentA	Epoch 0	18.0948091278423	-2.98539961407513
v1, t2 (observed)	contentA	Epoch 0	18.4993259371579	-2.69629835805435
v1, t2 (observed)	contentA	Epoch 0	18.4230131071563	-2.66433953933626
v1, t2 (observed)	contentA	Epoch 0	17.6982847606301	-2.88508206692021
v1, t2 (observed)	contentA	Epoch 0	18.1802288503524	-2.94536167122087
v1, t2 (observed)	contentA	Epoch 0	18.7472758033133	-2.56870467143499
v1, t2 (observed)	contentA	Epoch 0	18.0046173462557	-2.85779049165908
v1, t2 (observed)	contentA	Epoch 0	17.9708155248466	-2.87793785532278
v1, t2 (observed)	contentA	Epoch 0	18.7127665066643	-2.44703629880451
v1, t2 (observed)	contentA	Epoch 0	18.7149453516176	-2.45485348044524
v1, t2 (observed)	contentA	Epoch 0	18.6811052867682	-2.46169274949092
v1, t2 (observed)	contentA	Epoch 0	18.7749139548046	-2.5327596942082
v1, t2 (observed)	contentA	Epoch 0	18.1999487003402	-3.33850383720033
v1, t2 (observed)	contentA	Epoch 0	18.7645330622885	-2.52049390611591
v1, t2 (observed)	contentA	Epoch 0	18.1689249766782	-3.117308153239
v1, t2 (observed)	contentA	Epoch 0	18.4484253951609	-2.59503039969117
v1, t2 (observed)	contentA	Epoch 0	18.785859180217	-2.45620790835805
v1, t2 (observed)	contentA	Epoch 0	18.5879650593504	-2.57038072518001
v1, t2 (observed)	contentA	Epoch 0	18.4786034736993	-2.62914168296108
v1, t2 (observed)	contentA	Epoch 0	18.4310183860314	-2.57861881061494
v1, t2 (observed)	contentA	Epoch 0	17.860244605641	-2.96475373717431
v1, t2 (observed)	contentA	Epoch 0	18.5304619085148	-2.5680302103672
v1, t2 (observed)	contentA	Epoch 0	18.787739409028	-2.46625649870936
v1, t2 (observed)	contentA	Epoch 0	18.5003910134773	-2.5795155577213
v1, t3 (imputed)	contentA	Epoch 0	18.6533267921052	-2.43426193134026
v1, t3 (imputed)	contentA	Epoch 0	18.636715362125	-2.47438430136216
v1, t3 (imputed)	contentA	Epoch 0	18.2178259353312	-2.74895713348542
v1, t3 (imputed)	contentA	Epoch 0	18.2743580501089	-2.99990548755404
v1, t3 (imputed)	contentA	Epoch 0	18.3243877266116	-3.00834877276591
v1, t3 (imputed)	contentA	Epoch 0	18.3054909047704	-2.98913472173897
v1, t3 (imputed)	contentA	Epoch 0	18.2117408179054	-2.80012671778018
v1, t3 (imputed)	contentA	Epoch 0	18.7183815940609	-2.4835781454859
v1, t3 (imputed)	contentA	Epoch 0	18.815753952198	-2.61768127252814
v1, t3 (imputed)	contentA	Epoch 0	18.3879237719624	-2.5856789658249
v1, t3 (imputed)	contentA	Epoch 0	18.7192162749923	-2.57676899311731
v1, t3 (imputed)	contentA	Epoch 0	18.3168270760257	-3.02337745600722
v1, t3 (imputed)	contentA	Epoch 0	18.5271614530144	-2.5197693425141
v1, t3 (imputed)	contentA	Epoch 0	18.5782472177986	-2.6106005792572
v1, t3 (imputed)	contentA	Epoch 0	18.0304741387554	-2.79302592413425
v1, t3 (imputed)	contentA	Epoch 0	18.6338518226598	-2.57020452760972
v1, t3 (imputed)	contentA	Epoch 0	18.7043966007121	-2.5666613689486
v1, t3 (imputed)	contentA	Epoch 0	18.6444615424596	-2.50881845028107
v1, t3 (imputed)	contentA	Epoch 0	18.569339536943	-2.55219965435758
v1, t3 (imputed)	contentA	Epoch 0	18.3931138220166	-2.56518435428979
v1, t3 (imputed)	contentA	Epoch 0	18.5340437477944	-2.63830551132446
v1, t3 (imputed)	contentA	Epoch 0	18.5939873595101	-2.3884433839802
v1, t3 (imputed)	contentA	Epoch 0	18.3328297879483	-2.99012767653325
v1, t3 (imputed)	contentA	Epoch 0	18.7960229110259	-2.48614820804741
v1, t3 (imputed)	contentA	Epoch 0	17.9688756167338	-3.14477758075653
v1, t3 (imputed)	contentA	Epoch 0	18.7922493352434	-2.47886950118363
v1, t3 (imputed)	contentA	Epoch 0	18.6557627367419	-2.46043508553368
v1, t3 (imputed)	contentA	Epoch 0	18.2959184016199	-2.66911524485726
v1, t3 (imputed)	contentA	Epoch 0	18.495380438733	-2.6007247903111
v1, t3 (imputed)	contentA	Epoch 0	18.3817724464802	-2.92098717088123
v1, t3 (imputed)	contentA	Epoch 0	18.6685778639191	-2.46416949416841
v1, t3 (imputed)	contentA	Epoch 0	18.4438234983835	-2.57133118940596
v1, t3 (imputed)	contentA	Epoch 0	18.6349164583351	-2.40427747390659
v1, t3 (imputed)	contentA	Epoch 0	18.2805536735719	-2.69615710825381
v1, t3 (imputed)	contentA	Epoch 0	18.3557344618935	-2.97400097071778
v1, t3 (imputed)	contentA	Epoch 0	18.5059974549574	-2.52624217367656
v1, t3 (imputed)	contentA	Epoch 0	18.7784625428868	-2.48787107268641
v1, t3 (imputed)	contentA	Epoch 0	18.7029313244099	-2.48092884006524
v1, t3 (imputed)	contentA	Epoch 0	18.0188234556452	-2.86310896255608
v1, t3 (imputed)	contentA	Epoch 0	18.7307174030647	-2.54329454236217
v1, t3 (imputed)	contentA	Epoch 0	18.8109813777983	-2.50515078672375
v1, t3 (imputed)	contentA	Epoch 0	18.4894216211608	-2.5416163113199
v1, t3 (imputed)	contentA	Epoch 0	17.9490418004277	-2.8189244690642
v1, t3 (imputed)	contentA	Epoch 0	18.7403966393611	-2.54394282666792
v1, t3 (imputed)	contentA	Epoch 0	18.7914499152084	-2.46983334472429
v1, t3 (imputed)	contentA	Epoch 0	18.2798931938302	-2.7992077681619
v1, t3 (imputed)	contentA	Epoch 0	18.7610244499805	-2.5610867565423
v1, t3 (imputed)	contentA	Epoch 0	18.4177824241006	-2.58213092986128
v1, t3 (imputed)	contentA	Epoch 0	18.4961037172797	-2.53604893201018
v1, t3 (imputed)	contentA	Epoch 0	18.5565901705442	-2.5103607905161
v1, t3 (imputed)	contentA	Epoch 0	18.1786668721126	-3.03368870934724
v1, t3 (imputed)	contentA	Epoch 0	18.7434069542894	-2.56699077464185
v1, t3 (imputed)	contentA	Epoch 0	18.6521453854742	-2.44774101386688
v1, t3 (imputed)	contentA	Epoch 0	18.6624521774839	-2.65084967745298
v1, t3 (imputed)	contentA	Epoch 0	17.8279797538416	-2.83733642820421
v1, t3 (imputed)	contentA	Epoch 0	18.1368913614442	-3.18288689857512
v1, t3 (imputed)	contentA	Epoch 0	18.7992976190943	-2.45840743294321
v1, t3 (imputed)	contentA	Epoch 0	18.8476248805647	-2.43617981574656
v1, t3 (imputed)	contentA	Epoch 0	18.7024615008282	-2.54101806288369
v1, t3 (imputed)	contentA	Epoch 0	18.3988741347084	-3.09225192576967
v1, t3 (imputed)	contentA	Epoch 0	17.9280581578094	-2.82160792288393
v1, t3 (imputed)	contentA	Epoch 0	18.7951350259973	-2.44003571275373
v1, t3 (imputed)	contentA	Epoch 0	18.4106798472787	-2.87459002469531
v1, t3 (imputed)	contentA	Epoch 0	18.3540955127134	-2.96541739224343
v1, t3 (imputed)	contentA	Epoch 0	18.3782504502402	-2.91890613309936
v1, t3 (imputed)	contentA	Epoch 0	18.6055322745287	-2.48287904727907
v1, t3 (imputed)	contentA	Epoch 0	18.223396119718	-2.9558048526526
v1, t3 (imputed)	contentA	Epoch 0	18.6354091208977	-2.48734218456833
v1, t3 (imputed)	contentA	Epoch 0	18.6339396155267	-2.462944339615
v1, t3 (imputed)	contentA	Epoch 0	18.7384009286433	-2.56690105292385
v1, t3 (imputed)	contentA	Epoch 0	18.1476408075676	-2.81674795254407
v1, t3 (imputed)	contentA	Epoch 0	18.7771749554072	-2.46555668378033
v1, t3 (imputed)	contentA	Epoch 0	18.2898112061578	-3.006899595645
v1, t3 (imputed)	contentA	Epoch 0	18.3160012377468	-2.99109465783792
v1, t3 (imputed)	contentA	Epoch 0	18.5657124073696	-2.48603294615678
v1, t3 (imputed)	contentA	Epoch 0	18.613925594438	-2.54384314501614
v1, t3 (imputed)	contentA	Epoch 0	18.4763100336228	-2.54744672254553
v1, t3 (imputed)	contentA	Epoch 0	18.6070932871208	-2.44687171751344
v1, t3 (imputed)	contentA	Epoch 0	17.9863817127321	-2.79668855207955
v1, t3 (imputed)	contentA	Epoch 0	17.9600768840932	-3.09525368458153
v1, t3 (imputed)	contentA	Epoch 0	18.1316550081087	-2.89183094390089
v1, t3 (imputed)	contentA	Epoch 0	17.8824337507827	-2.82456511090578
v1, t3 (imputed)	contentA	Epoch 0	18.4672716892945	-2.57542353949174
v1, t3 (imputed)	contentA	Epoch 0	18.7084305367449	-2.44965202339556
v1, t3 (imputed)	contentA	Epoch 0	18.1551778661167	-2.78504556647781
v1, t3 (imputed)	contentA	Epoch 0	18.7315542005499	-2.46718577480188
v1, t3 (imputed)	contentA	Epoch 0	18.7004272788492	-2.57837797702324
v1, t3 (imputed)	contentA	Epoch 0	18.5033474512417	-2.66842456496816
v1, t3 (imputed)	contentA	Epoch 0	18.4087691230247	-2.59104828390985
v1, t3 (imputed)	contentA	Epoch 0	18.4934130282513	-2.53740515974663
v1, t3 (imputed)	contentA	Epoch 0	18.8601336786018	-2.41454864750916
v1, t3 (imputed)	contentA	Epoch 0	18.6342809672375	-2.45158115111316
v1, t3 (imputed)	contentA	Epoch 0	17.9523317875053	-2.78804694330179
v1, t3 (imputed)	contentA	Epoch 0	17.9069472077935	-2.807361665988
v1, t3 (imputed)	contentA	Epoch 0	18.2872329124282	-3.0389373851456
v1, t3 (imputed)	contentA	Epoch 0	18.5267081904761	-2.5213095219925
v1, t3 (imputed)	contentA	Epoch 0	18.7498349781146	-2.53800519369456
v1, t3 (imputed)	contentA	Epoch 0	18.7429474122329	-2.54146800608996
v1, t1 (observed)	contentA	Epoch 10	-2.4677380687524	19.6487633079037
v1, t1 (observed)	contentA	Epoch 10	-2.53674210491902	19.3975837887022
v1, t1 (observed)	contentA	Epoch 10	-2.32676826040392	20.1237758430668
v1, t1 (observed)	contentA	Epoch 10	-2.68871483583608	19.1269811050649
v1, t1 (observed)	contentA	Epoch 10	-2.66735414083695	19.041688245118
v1, t1 (observed)	contentA	Epoch 10	-2.45424848606861	19.3651624558385
v1, t1 (observed)	contentA	Epoch 10	-2.3777794653864	20.1267655391768
v1, t1 (observed)	contentA	Epoch 10	-2.79604156546624	18.9929534600773
v1, t1 (observed)	contentA	Epoch 10	-2.52139348679797	19.271080569471
v1, t1 (observed)	contentA	Epoch 10	-2.26157608700096	20.294844213893
v1, t1 (observed)	contentA	Epoch 10	-2.36870131544273	20.0693761932379
v1, t1 (observed)	contentA	Epoch 10	-2.386678461529	20.0081355745414
v1, t1 (observed)	contentA	Epoch 10	-2.47134921141796	19.6234231270839
v1, t1 (observed)	contentA	Epoch 10	-2.37347675734597	19.8091796822369
v1, t1 (observed)	contentA	Epoch 10	-2.44829964266521	19.5600123773618
v1, t1 (observed)	contentA	Epoch 10	-2.58459522584573	19.2418852794447
v1, t1 (observed)	contentA	Epoch 10	-2.42513996185262	19.6107027125891
v1, t1 (observed)	contentA	Epoch 10	-2.66945568984381	19.1695020692097
v1, t1 (observed)	contentA	Epoch 10	-2.33917314140366	19.9441132941395
v1, t1 (observed)	contentA	Epoch 10	-2.38516215937658	20.0924494636159
v1, t1 (observed)	contentA	Epoch 10	-2.39410810101421	19.8234006060158
v1, t1 (observed)	contentA	Epoch 10	-2.5863974101792	18.9208506218561
v1, t1 (observed)	contentA	Epoch 10	-2.63347723114586	19.1259696624151
v1, t1 (observed)	contentA	Epoch 10	-2.66006874437405	19.1835334736234
v1, t1 (observed)	contentA	Epoch 10	-2.64421725408687	19.0752442987891
v1, t1 (observed)	contentA	Epoch 10	-2.7785891397016	19.020033078044
v1, t1 (observed)	contentA	Epoch 10	-2.42490045268099	19.7727643014082
v1, t1 (observed)	contentA	Epoch 10	-2.39100818473027	20.1506753330253
v1, t1 (observed)	contentA	Epoch 10	-2.34216144831841	20.0703253824043
v1, t1 (observed)	contentA	Epoch 10	-2.65140649778743	19.2289678527291
v1, t1 (observed)	contentA	Epoch 10	-2.39201230889569	19.8162991641779
v1, t1 (observed)	contentA	Epoch 10	-2.36224718014777	20.1468256577449
v1, t1 (observed)	contentA	Epoch 10	-2.47059004234257	19.6478567213347
v1, t1 (observed)	contentA	Epoch 10	-2.27713555339409	20.381117123103
v1, t1 (observed)	contentA	Epoch 10	-2.60682168540819	19.1120412934954
v1, t1 (observed)	contentA	Epoch 10	-2.53912273948013	19.3871169482376
v1, t1 (observed)	contentA	Epoch 10	-2.47691905055847	19.6446274021786
v1, t1 (observed)	contentA	Epoch 10	-2.50625811734116	19.5499764774939
v1, t1 (observed)	contentA	Epoch 10	-2.34482863045509	20.3020770235921
v1, t1 (observed)	contentA	Epoch 10	-2.56381155403754	19.1835607087475
v1, t1 (observed)	contentA	Epoch 10	-2.78555955412709	19.0075675776695
v1, t1 (observed)	contentA	Epoch 10	-2.33752702456281	20.1764159666481
v1, t1 (observed)	contentA	Epoch 10	-2.26042526311315	20.2131078248566
v1, t1 (observed)	contentA	Epoch 10	-2.58484140969553	19.1763523015488
v1, t1 (observed)	contentA	Epoch 10	-2.69438408224883	19.1519870640908
v1, t1 (observed)	contentA	Epoch 10	-2.59376984262247	18.9868099998173
v1, t1 (observed)	contentA	Epoch 10	-2.35252730078177	20.2974912437465
v1, t1 (observed)	contentA	Epoch 10	-2.2363730526895	20.4247729988358
v1, t1 (observed)	contentA	Epoch 10	-2.50878662759689	19.3036970590707
v1, t1 (observed)	contentA	Epoch 10	-2.51276102540553	19.5098113666797
v1, t1 (observed)	contentA	Epoch 10	-2.32498019198761	20.2279224932161
v1, t1 (observed)	contentA	Epoch 10	-2.76883448244283	19.0324874316324
v1, t1 (observed)	contentA	Epoch 10	-2.35616378080832	20.0624433548587
v1, t1 (observed)	contentA	Epoch 10	-2.45397009181354	19.6138997378796
v1, t1 (observed)	contentA	Epoch 10	-2.25111172403126	20.3738098534186
v1, t1 (observed)	contentA	Epoch 10	-2.36246968235712	20.1861247829059
v1, t1 (observed)	contentA	Epoch 10	-2.71547509725534	19.1325722088393
v1, t1 (observed)	contentA	Epoch 10	-2.77811523425682	19.033135945061
v1, t1 (observed)	contentA	Epoch 10	-2.56371150133444	19.3819244986062
v1, t1 (observed)	contentA	Epoch 10	-2.48649558839317	19.3029391189484
v1, t1 (observed)	contentA	Epoch 10	-2.2831739011719	20.3578418952197
v1, t1 (observed)	contentA	Epoch 10	-2.44079681810948	19.7202352974563
v1, t1 (observed)	contentA	Epoch 10	-2.77379626513468	19.0451090825106
v1, t1 (observed)	contentA	Epoch 10	-2.35320964225623	20.1843768803265
v1, t1 (observed)	contentA	Epoch 10	-2.62776022069655	19.0970312417836
v1, t1 (observed)	contentA	Epoch 10	-2.43320003814739	19.360698249185
v1, t1 (observed)	contentA	Epoch 10	-2.4139771728663	20.1592289608834
v1, t1 (observed)	contentA	Epoch 10	-2.36482393010901	19.94289383402
v1, t1 (observed)	contentA	Epoch 10	-2.63098080258919	19.2087039929988
v1, t1 (observed)	contentA	Epoch 10	-2.75916706750357	19.0442578365821
v1, t1 (observed)	contentA	Epoch 10	-2.3414781280606	20.1623197489705
v1, t1 (observed)	contentA	Epoch 10	-2.58119162724571	19.2046561721231
v1, t1 (observed)	contentA	Epoch 10	-2.52487715382779	19.4432711604139
v1, t1 (observed)	contentA	Epoch 10	-2.38472676982677	20.1186972584978
v1, t1 (observed)	contentA	Epoch 10	-2.5172107881759	19.2966131571378
v1, t1 (observed)	contentA	Epoch 10	-2.394844561728	19.8157777801131
v1, t1 (observed)	contentA	Epoch 10	-2.32169269897483	20.1859714605766
v1, t1 (observed)	contentA	Epoch 10	-2.35665951529269	20.2572595428966
v1, t1 (observed)	contentA	Epoch 10	-2.30750945793409	20.3360209678774
v1, t1 (observed)	contentA	Epoch 10	-2.45409893430955	19.5967785823249
v1, t1 (observed)	contentA	Epoch 10	-2.30032288035792	20.1000294971052
v1, t1 (observed)	contentA	Epoch 10	-2.33018028469632	20.2879786655072
v1, t1 (observed)	contentA	Epoch 10	-2.50550326612128	19.3088608158276
v1, t1 (observed)	contentA	Epoch 10	-2.76373389884508	19.0385671059476
v1, t1 (observed)	contentA	Epoch 10	-2.62316200924584	19.169176898908
v1, t1 (observed)	contentA	Epoch 10	-2.53604587453493	19.2558016384895
v1, t1 (observed)	contentA	Epoch 10	-2.49994252941138	19.2931333514363
v1, t1 (observed)	contentA	Epoch 10	-2.54876642040789	19.1858003679487
v1, t1 (observed)	contentA	Epoch 10	-2.26576810821522	20.2708320389105
v1, t1 (observed)	contentA	Epoch 10	-2.3022101981981	20.334324476464
v1, t1 (observed)	contentA	Epoch 10	-2.7074353276833	19.1327536465756
v1, t1 (observed)	contentA	Epoch 10	-2.53989638699406	19.3051421858781
v1, t1 (observed)	contentA	Epoch 10	-2.24056403938257	20.3961604686313
v1, t1 (observed)	contentA	Epoch 10	-2.37114371768519	20.1610087172964
v1, t1 (observed)	contentA	Epoch 10	-2.35043991801172	20.2452695650729
v1, t1 (observed)	contentA	Epoch 10	-2.4869958627207	19.5481355154223
v1, t1 (observed)	contentA	Epoch 10	-2.6851127556827	19.1690667551444
v1, t1 (observed)	contentA	Epoch 10	-2.49943878808058	19.2044571537563
v1, t2 (observed)	contentA	Epoch 10	-2.49875993225844	19.536151731224
v1, t2 (observed)	contentA	Epoch 10	-2.31811144662604	20.0932805951083
v1, t2 (observed)	contentA	Epoch 10	-2.33503787236523	20.3101642976902
v1, t2 (observed)	contentA	Epoch 10	-2.39041879959528	19.9655165120159
v1, t2 (observed)	contentA	Epoch 10	-2.75947378449044	19.0040517655297
v1, t2 (observed)	contentA	Epoch 10	-2.3130503081601	20.3333205719358
v1, t2 (observed)	contentA	Epoch 10	-2.3437150682808	20.2846590552328
v1, t2 (observed)	contentA	Epoch 10	-2.7277706072736	19.0861662093069
v1, t2 (observed)	contentA	Epoch 10	-2.37903153948758	20.0552085104642
v1, t2 (observed)	contentA	Epoch 10	-2.27174634249971	20.3813501711196
v1, t2 (observed)	contentA	Epoch 10	-2.33654422870617	20.1059644914736
v1, t2 (observed)	contentA	Epoch 10	-2.31111757630538	20.1757618192566
v1, t2 (observed)	contentA	Epoch 10	-2.3530664963175	20.1826731920088
v1, t2 (observed)	contentA	Epoch 10	-2.44653958432577	19.6821066999803
v1, t2 (observed)	contentA	Epoch 10	-2.34955089309384	20.1761157303421
v1, t2 (observed)	contentA	Epoch 10	-2.59419991582679	19.1960323639466
v1, t2 (observed)	contentA	Epoch 10	-2.25323350341061	20.2035233576822
v1, t2 (observed)	contentA	Epoch 10	-2.77716668713336	19.0043758088087
v1, t2 (observed)	contentA	Epoch 10	-2.31002915439658	20.3271488238694
v1, t2 (observed)	contentA	Epoch 10	-2.29852048214166	20.4022648135834
v1, t2 (observed)	contentA	Epoch 10	-2.37898217836583	20.1286847358808
v1, t2 (observed)	contentA	Epoch 10	-2.3944474729847	19.9767838367246
v1, t2 (observed)	contentA	Epoch 10	-2.41135745679456	19.8092684655376
v1, t2 (observed)	contentA	Epoch 10	-2.73376852624488	19.079864749506
v1, t2 (observed)	contentA	Epoch 10	-2.34588575733028	20.3216090451336
v1, t2 (observed)	contentA	Epoch 10	-2.76608871395063	19.0212523262287
v1, t2 (observed)	contentA	Epoch 10	-2.3986354881823	19.96416110083
v1, t2 (observed)	contentA	Epoch 10	-2.25476526599477	20.4029587922803
v1, t2 (observed)	contentA	Epoch 10	-2.34186539543698	20.1605156489745
v1, t2 (observed)	contentA	Epoch 10	-2.55185326389184	19.34206931106
v1, t2 (observed)	contentA	Epoch 10	-2.33276763369482	20.1803336953814
v1, t2 (observed)	contentA	Epoch 10	-2.21862289669965	20.4034270525368
v1, t2 (observed)	contentA	Epoch 10	-2.62703288275389	19.1566881449651
v1, t2 (observed)	contentA	Epoch 10	-2.32489605131983	20.2892432326609
v1, t2 (observed)	contentA	Epoch 10	-2.52090008327564	19.2784139147222
v1, t2 (observed)	contentA	Epoch 10	-2.36920858298598	20.0825465340902
v1, t2 (observed)	contentA	Epoch 10	-2.46460886900641	19.6736899688249
v1, t2 (observed)	contentA	Epoch 10	-2.73876112941346	19.1140329917402
v1, t2 (observed)	contentA	Epoch 10	-2.2966976743104	20.3578966582739
v1, t2 (observed)	contentA	Epoch 10	-2.44669933693584	19.6176075199174
v1, t2 (observed)	contentA	Epoch 10	-2.5959885943867	19.2365320324218
v1, t2 (observed)	contentA	Epoch 10	-2.35486404115754	20.1576716929942
v1, t2 (observed)	contentA	Epoch 10	-2.2638591864142	20.3930043276705
v1, t2 (observed)	contentA	Epoch 10	-2.46688599037121	19.5393430384865
v1, t2 (observed)	contentA	Epoch 10	-2.67108557017824	19.1720522778749
v1, t2 (observed)	contentA	Epoch 10	-2.39124352375016	19.810213046101
v1, t2 (observed)	contentA	Epoch 10	-2.40286890317851	19.874319820873
v1, t2 (observed)	contentA	Epoch 10	-2.34571824260668	20.2978987599528
v1, t2 (observed)	contentA	Epoch 10	-2.36632936777392	20.0962925449793
v1, t2 (observed)	contentA	Epoch 10	-2.33449238062414	19.9929557823622
v1, t2 (observed)	contentA	Epoch 10	-2.2366230756753	20.401719095171
v1, t2 (observed)	contentA	Epoch 10	-2.73848794811033	19.1289390914821
v1, t2 (observed)	contentA	Epoch 10	-2.33824173843849	20.1572924283974
v1, t2 (observed)	contentA	Epoch 10	-2.35377101465421	20.12508565339
v1, t2 (observed)	contentA	Epoch 10	-2.23960476172434	20.4058261878288
v1, t2 (observed)	contentA	Epoch 10	-2.23559369600684	20.3300491267734
v1, t2 (observed)	contentA	Epoch 10	-2.73849472367328	19.0668484882943
v1, t2 (observed)	contentA	Epoch 10	-2.77325601481997	19.0158307164438
v1, t2 (observed)	contentA	Epoch 10	-2.57942254747883	19.3696954958073
v1, t2 (observed)	contentA	Epoch 10	-2.47971871765726	19.6124872728716
v1, t2 (observed)	contentA	Epoch 10	-2.30574358829346	20.3884267312592
v1, t2 (observed)	contentA	Epoch 10	-2.65480555845132	19.1550199111367
v1, t2 (observed)	contentA	Epoch 10	-2.60725893327387	19.1423382961127
v1, t2 (observed)	contentA	Epoch 10	-2.32068508372807	20.1357854319931
v1, t2 (observed)	contentA	Epoch 10	-2.5170163003288	19.4912794058235
v1, t2 (observed)	contentA	Epoch 10	-2.42767209355871	19.7827950208025
v1, t2 (observed)	contentA	Epoch 10	-2.20716856434723	20.4228696055418
v1, t2 (observed)	contentA	Epoch 10	-2.68465539460494	19.1840997713093
v1, t2 (observed)	contentA	Epoch 10	-2.38273708729426	19.9973418949033
v1, t2 (observed)	contentA	Epoch 10	-2.69717499539193	19.1140020276513
v1, t2 (observed)	contentA	Epoch 10	-2.24907592752089	20.3978189215636
v1, t2 (observed)	contentA	Epoch 10	-2.57128577965344	19.2187355644841
v1, t2 (observed)	contentA	Epoch 10	-2.36131464049095	20.1041979638904
v1, t2 (observed)	contentA	Epoch 10	-2.35376107828868	20.1585185742335
v1, t2 (observed)	contentA	Epoch 10	-2.42798854724776	19.6072154317265
v1, t2 (observed)	contentA	Epoch 10	-2.30141924237804	20.0889450572874
v1, t2 (observed)	contentA	Epoch 10	-2.27009000199979	20.3393038221339
v1, t2 (observed)	contentA	Epoch 10	-2.28348847600193	20.3747016788171
v1, t2 (observed)	contentA	Epoch 10	-2.29688538120014	20.3154904221289
v1, t2 (observed)	contentA	Epoch 10	-2.4492344065866	19.6679915721102
v1, t2 (observed)	contentA	Epoch 10	-2.28997894036929	20.3543105062588
v1, t2 (observed)	contentA	Epoch 10	-2.29132234072557	20.3931644850321
v1, t2 (observed)	contentA	Epoch 10	-2.50269867230065	19.3174626410594
v1, t2 (observed)	contentA	Epoch 10	-2.63703449400965	19.182390486998
v1, t2 (observed)	contentA	Epoch 10	-2.40135054419619	19.818456189896
v1, t2 (observed)	contentA	Epoch 10	-2.61106850652342	19.2250267637004
v1, t2 (observed)	contentA	Epoch 10	-2.438351603299	19.6538681766497
v1, t2 (observed)	contentA	Epoch 10	-2.68138162303536	19.1508279141427
v1, t2 (observed)	contentA	Epoch 10	-2.36954454258115	20.1443010720047
v1, t2 (observed)	contentA	Epoch 10	-2.22479513426661	20.3930958081113
v1, t2 (observed)	contentA	Epoch 10	-2.65736103681939	19.1839417576
v1, t2 (observed)	contentA	Epoch 10	-2.35932214715227	20.1932433351133
v1, t2 (observed)	contentA	Epoch 10	-2.22182601288417	20.3858617046827
v1, t2 (observed)	contentA	Epoch 10	-2.23150371608663	20.4141398636629
v1, t2 (observed)	contentA	Epoch 10	-2.38263904945714	20.1605453248008
v1, t2 (observed)	contentA	Epoch 10	-2.37629117875561	20.0746683524698
v1, t2 (observed)	contentA	Epoch 10	-2.4864660480534	19.6657643490667
v1, t2 (observed)	contentA	Epoch 10	-2.40289517000851	20.0882043003518
v1, t3 (imputed)	contentA	Epoch 10	-2.48137463847429	19.629713138153
v1, t3 (imputed)	contentA	Epoch 10	-2.58722183777183	18.9580484891843
v1, t3 (imputed)	contentA	Epoch 10	-2.31951498726204	20.1545077834773
v1, t3 (imputed)	contentA	Epoch 10	-2.39726192913836	19.6870886937091
v1, t3 (imputed)	contentA	Epoch 10	-2.4592699278118	19.3347609671193
v1, t3 (imputed)	contentA	Epoch 10	-2.31787776855954	20.0833942058657
v1, t3 (imputed)	contentA	Epoch 10	-2.32340402733884	20.1653523186542
v1, t3 (imputed)	contentA	Epoch 10	-2.72590653507385	19.096981266381
v1, t3 (imputed)	contentA	Epoch 10	-2.76194110488312	19.0078598859258
v1, t3 (imputed)	contentA	Epoch 10	-2.23038817583426	20.4591492788157
v1, t3 (imputed)	contentA	Epoch 10	-2.48379905202384	19.599743199231
v1, t3 (imputed)	contentA	Epoch 10	-2.46918280991471	19.3291803371183
v1, t3 (imputed)	contentA	Epoch 10	-2.27026097149225	20.2200585512352
v1, t3 (imputed)	contentA	Epoch 10	-2.58271755222947	18.9695195366681
v1, t3 (imputed)	contentA	Epoch 10	-2.29139516753557	20.1533365411811
v1, t3 (imputed)	contentA	Epoch 10	-2.72045712644678	19.0188228700922
v1, t3 (imputed)	contentA	Epoch 10	-2.79945444823592	18.9878849622808
v1, t3 (imputed)	contentA	Epoch 10	-2.42322484846867	19.7546094911718
v1, t3 (imputed)	contentA	Epoch 10	-2.39697803521156	19.8099687289777
v1, t3 (imputed)	contentA	Epoch 10	-2.23881093591624	20.3837293525243
v1, t3 (imputed)	contentA	Epoch 10	-2.3127403514211	20.0548469715623
v1, t3 (imputed)	contentA	Epoch 10	-2.39087221902392	19.8414735674923
v1, t3 (imputed)	contentA	Epoch 10	-2.61709288537398	18.9895187968977
v1, t3 (imputed)	contentA	Epoch 10	-2.66838816353317	19.155968292039
v1, t3 (imputed)	contentA	Epoch 10	-2.38277496358573	20.1574959560048
v1, t3 (imputed)	contentA	Epoch 10	-2.75359589987509	19.042851189535
v1, t3 (imputed)	contentA	Epoch 10	-2.43309283058074	19.7178328586236
v1, t3 (imputed)	contentA	Epoch 10	-2.20072246632809	20.4424785692519
v1, t3 (imputed)	contentA	Epoch 10	-2.22869020798733	20.3755298249957
v1, t3 (imputed)	contentA	Epoch 10	-2.5251298608693	19.4072617047019
v1, t3 (imputed)	contentA	Epoch 10	-2.42360585110303	19.7572110911027
v1, t3 (imputed)	contentA	Epoch 10	-2.24373178105491	20.301887271253
v1, t3 (imputed)	contentA	Epoch 10	-2.44011018975563	19.7183739324206
v1, t3 (imputed)	contentA	Epoch 10	-2.29432978618655	20.3765835616446
v1, t3 (imputed)	contentA	Epoch 10	-2.53676979170093	19.2200914049103
v1, t3 (imputed)	contentA	Epoch 10	-2.50648246485117	19.6543093076493
v1, t3 (imputed)	contentA	Epoch 10	-2.61746946078091	19.2124256502474
v1, t3 (imputed)	contentA	Epoch 10	-2.70433606138267	19.0453473365866
v1, t3 (imputed)	contentA	Epoch 10	-2.28729330327137	20.1577656692258
v1, t3 (imputed)	contentA	Epoch 10	-2.78450110404359	19.0028033208012
v1, t3 (imputed)	contentA	Epoch 10	-2.71461773712145	19.0451983970924
v1, t3 (imputed)	contentA	Epoch 10	-2.27794850230594	20.169063466397
v1, t3 (imputed)	contentA	Epoch 10	-2.26866215787449	20.3905928207826
v1, t3 (imputed)	contentA	Epoch 10	-2.62035049083674	19.1594864081433
v1, t3 (imputed)	contentA	Epoch 10	-2.68127062389352	19.1691245167377
v1, t3 (imputed)	contentA	Epoch 10	-2.37990106785967	19.8531068930802
v1, t3 (imputed)	contentA	Epoch 10	-2.67068941512643	19.1777558560566
v1, t3 (imputed)	contentA	Epoch 10	-2.21021173701248	20.3659722528591
v1, t3 (imputed)	contentA	Epoch 10	-2.40175448565977	19.7788855539515
v1, t3 (imputed)	contentA	Epoch 10	-2.38927192871068	19.8367063231474
v1, t3 (imputed)	contentA	Epoch 10	-2.34960951041755	20.1493789013648
v1, t3 (imputed)	contentA	Epoch 10	-2.78447231583944	19.0152106261444
v1, t3 (imputed)	contentA	Epoch 10	-2.42737859916435	19.7506648712133
v1, t3 (imputed)	contentA	Epoch 10	-2.37485326776381	19.8251950288663
v1, t3 (imputed)	contentA	Epoch 10	-2.32126336242202	20.2623618843125
v1, t3 (imputed)	contentA	Epoch 10	-2.50363120446872	18.9689314395177
v1, t3 (imputed)	contentA	Epoch 10	-2.67723363518927	19.1495261804834
v1, t3 (imputed)	contentA	Epoch 10	-2.76973938327198	19.0213175491891
v1, t3 (imputed)	contentA	Epoch 10	-2.53067651047745	19.5113810254273
v1, t3 (imputed)	contentA	Epoch 10	-2.63147691410498	19.167136257879
v1, t3 (imputed)	contentA	Epoch 10	-2.25263687703959	20.3858731683965
v1, t3 (imputed)	contentA	Epoch 10	-2.64808644259817	19.1608026364397
v1, t3 (imputed)	contentA	Epoch 10	-2.51118004794755	19.4097666045906
v1, t3 (imputed)	contentA	Epoch 10	-2.44894766120426	19.4808602089814
v1, t3 (imputed)	contentA	Epoch 10	-2.46775193125371	19.3925282393835
v1, t3 (imputed)	contentA	Epoch 10	-2.6414216598513	19.0985426387914
v1, t3 (imputed)	contentA	Epoch 10	-2.37450313206321	20.1720438492363
v1, t3 (imputed)	contentA	Epoch 10	-2.42356246233224	19.7505779008799
v1, t3 (imputed)	contentA	Epoch 10	-2.38535631872188	19.8622515052331
v1, t3 (imputed)	contentA	Epoch 10	-2.80614031729177	18.9817066742287
v1, t3 (imputed)	contentA	Epoch 10	-2.2238843419622	20.389756795024
v1, t3 (imputed)	contentA	Epoch 10	-2.61156539002137	19.1926158590965
v1, t3 (imputed)	contentA	Epoch 10	-2.25891863942583	20.1846017776615
v1, t3 (imputed)	contentA	Epoch 10	-2.43221121106923	19.6118035325214
v1, t3 (imputed)	contentA	Epoch 10	-2.43273376338124	19.6813039408973
v1, t3 (imputed)	contentA	Epoch 10	-2.40551235395366	19.797817983319
v1, t3 (imputed)	contentA	Epoch 10	-2.25751827358303	20.236320094969
v1, t3 (imputed)	contentA	Epoch 10	-2.25550408622808	20.2812409608422
v1, t3 (imputed)	contentA	Epoch 10	-2.28713497351903	20.3425841607824
v1, t3 (imputed)	contentA	Epoch 10	-2.35095941366983	20.2064334222856
v1, t3 (imputed)	contentA	Epoch 10	-2.28852760336435	20.1565783557547
v1, t3 (imputed)	contentA	Epoch 10	-2.38314795624587	20.2646336530611
v1, t3 (imputed)	contentA	Epoch 10	-2.41315959128084	19.6593238856206
v1, t3 (imputed)	contentA	Epoch 10	-2.74860406056583	19.0466651609795
v1, t3 (imputed)	contentA	Epoch 10	-2.3068721647638	20.3635725260846
v1, t3 (imputed)	contentA	Epoch 10	-2.68554926961681	19.0512712674679
v1, t3 (imputed)	contentA	Epoch 10	-2.78724822753287	18.9932311004471
v1, t3 (imputed)	contentA	Epoch 10	-2.39086564534475	19.8255358190116
v1, t3 (imputed)	contentA	Epoch 10	-2.25839284082812	20.2441218157932
v1, t3 (imputed)	contentA	Epoch 10	-2.30380594420947	20.0974046977522
v1, t3 (imputed)	contentA	Epoch 10	-2.75860591525606	19.0414388281005
v1, t3 (imputed)	contentA	Epoch 10	-2.38341663809743	19.8116438076176
v1, t3 (imputed)	contentA	Epoch 10	-2.19681854845951	20.4206826892064
v1, t3 (imputed)	contentA	Epoch 10	-2.33350388392487	20.2296393868628
v1, t3 (imputed)	contentA	Epoch 10	-2.54279778731549	19.247381107828
v1, t3 (imputed)	contentA	Epoch 10	-2.27962529790007	20.2281361567461
v1, t3 (imputed)	contentA	Epoch 10	-2.62653773944793	19.2179935765195
v1, t3 (imputed)	contentA	Epoch 10	-2.49447331408918	19.5384290391275
v1, t1 (observed)	contentA	Epoch 100	-1.19414444055703	-17.9310224979644
v1, t1 (observed)	contentA	Epoch 100	-1.85801075839644	-17.8735492831521
v1, t1 (observed)	contentA	Epoch 100	-1.04909626167924	-17.4220565377831
v1, t1 (observed)	contentA	Epoch 100	-1.83566753082009	-18.0009295746813
v1, t1 (observed)	contentA	Epoch 100	-1.90632190850619	-18.2226303544023
v1, t1 (observed)	contentA	Epoch 100	-1.74750195250453	-17.8491774636281
v1, t1 (observed)	contentA	Epoch 100	-1.31291440709006	-17.6773227372907
v1, t1 (observed)	contentA	Epoch 100	-1.94162879635871	-17.9836075071802
v1, t1 (observed)	contentA	Epoch 100	-1.9562440353918	-18.0257178516369
v1, t1 (observed)	contentA	Epoch 100	-1.18862230648398	-17.5083276526747
v1, t1 (observed)	contentA	Epoch 100	-1.14895638635108	-17.6256643102185
v1, t1 (observed)	contentA	Epoch 100	-1.6081344130444	-18.1211554011768
v1, t1 (observed)	contentA	Epoch 100	-1.84496121794194	-17.9670526603116
v1, t1 (observed)	contentA	Epoch 100	-1.12340265869668	-17.7055688147203
v1, t1 (observed)	contentA	Epoch 100	-1.22383626324356	-17.6864218307565
v1, t1 (observed)	contentA	Epoch 100	-1.89311131511606	-17.9442912471914
v1, t1 (observed)	contentA	Epoch 100	-1.0297395112492	-17.2642766065769
v1, t1 (observed)	contentA	Epoch 100	-2.1988022266083	-18.2058433801637
v1, t1 (observed)	contentA	Epoch 100	-1.13784565963304	-17.7846559518099
v1, t1 (observed)	contentA	Epoch 100	-1.2636476820596	-17.5879144161243
v1, t1 (observed)	contentA	Epoch 100	-1.16822163354602	-17.876196204369
v1, t1 (observed)	contentA	Epoch 100	-1.26811109683245	-17.867850330737
v1, t1 (observed)	contentA	Epoch 100	-1.95491644446793	-18.0983540266201
v1, t1 (observed)	contentA	Epoch 100	-2.19696527886663	-18.1936552341291
v1, t1 (observed)	contentA	Epoch 100	-2.10036654878089	-17.9620191864801
v1, t1 (observed)	contentA	Epoch 100	-2.19152192266039	-18.0826206739484
v1, t1 (observed)	contentA	Epoch 100	-1.20981287689695	-17.9484832430603
v1, t1 (observed)	contentA	Epoch 100	-1.21854591442552	-17.4935972669293
v1, t1 (observed)	contentA	Epoch 100	-1.61305853828615	-17.7210107777292
v1, t1 (observed)	contentA	Epoch 100	-2.09627247732301	-17.9874975836597
v1, t1 (observed)	contentA	Epoch 100	-1.13510137237911	-17.6630936946816
v1, t1 (observed)	contentA	Epoch 100	-1.21498997337478	-17.7712539070641
v1, t1 (observed)	contentA	Epoch 100	-1.25049666476494	-17.9960757093456
v1, t1 (observed)	contentA	Epoch 100	-1.00946265485118	-17.2715491621629
v1, t1 (observed)	contentA	Epoch 100	-1.84050256995485	-17.9056407067167
v1, t1 (observed)	contentA	Epoch 100	-2.12577138006553	-17.9816873429159
v1, t1 (observed)	contentA	Epoch 100	-1.19500570171388	-17.9646443257225
v1, t1 (observed)	contentA	Epoch 100	-1.26008376001704	-17.9870220077808
v1, t1 (observed)	contentA	Epoch 100	-1.04668231502528	-17.366749754904
v1, t1 (observed)	contentA	Epoch 100	-1.67056306177836	-17.8581940514904
v1, t1 (observed)	contentA	Epoch 100	-2.1759353647194	-18.2157712793814
v1, t1 (observed)	contentA	Epoch 100	-1.01980531126974	-17.2030138914167
v1, t1 (observed)	contentA	Epoch 100	-1.00369268658291	-17.2112703367479
v1, t1 (observed)	contentA	Epoch 100	-2.13494619425543	-17.9730806409129
v1, t1 (observed)	contentA	Epoch 100	-2.19137120105205	-18.214192600572
v1, t1 (observed)	contentA	Epoch 100	-1.15973735614467	-17.736801001536
v1, t1 (observed)	contentA	Epoch 100	-1.02240864725571	-17.4110709032077
v1, t1 (observed)	contentA	Epoch 100	-0.99466281411312	-17.1949768790581
v1, t1 (observed)	contentA	Epoch 100	-1.23326816219541	-17.9986229701908
v1, t1 (observed)	contentA	Epoch 100	-1.23079438155919	-18.0106432474997
v1, t1 (observed)	contentA	Epoch 100	-1.04374674595807	-17.2833206310865
v1, t1 (observed)	contentA	Epoch 100	-2.1938055501018	-18.2162863382026
v1, t1 (observed)	contentA	Epoch 100	-1.10291954381992	-17.6601306675364
v1, t1 (observed)	contentA	Epoch 100	-2.00874266685894	-18.1683399267988
v1, t1 (observed)	contentA	Epoch 100	-1.02045556495987	-17.2002189975322
v1, t1 (observed)	contentA	Epoch 100	-1.02451912332252	-17.2542812344313
v1, t1 (observed)	contentA	Epoch 100	-2.19148201108691	-18.2075677652542
v1, t1 (observed)	contentA	Epoch 100	-2.20378973472445	-18.1954759547122
v1, t1 (observed)	contentA	Epoch 100	-2.06198164126162	-17.923448885953
v1, t1 (observed)	contentA	Epoch 100	-1.90344782526838	-18.2043650658025
v1, t1 (observed)	contentA	Epoch 100	-1.00872710828892	-17.2466882165909
v1, t1 (observed)	contentA	Epoch 100	-1.82624332477569	-18.1390623664161
v1, t1 (observed)	contentA	Epoch 100	-2.21854196802815	-18.1656279650407
v1, t1 (observed)	contentA	Epoch 100	-1.23202508744861	-17.6208292374616
v1, t1 (observed)	contentA	Epoch 100	-1.94914103579475	-18.0329729926816
v1, t1 (observed)	contentA	Epoch 100	-1.86216620813601	-17.9253970514822
v1, t1 (observed)	contentA	Epoch 100	-1.03764639587931	-17.3122971963649
v1, t1 (observed)	contentA	Epoch 100	-1.09683400494606	-17.7358936500376
v1, t1 (observed)	contentA	Epoch 100	-1.97475498260693	-18.259366772663
v1, t1 (observed)	contentA	Epoch 100	-2.20979186750334	-18.2078801442968
v1, t1 (observed)	contentA	Epoch 100	-1.01821725036769	-17.2048594120085
v1, t1 (observed)	contentA	Epoch 100	-1.88381617003241	-17.9973563138023
v1, t1 (observed)	contentA	Epoch 100	-1.86268909129154	-17.8708123032321
v1, t1 (observed)	contentA	Epoch 100	-1.26352392292801	-17.5738195918745
v1, t1 (observed)	contentA	Epoch 100	-1.32935354562541	-18.0321862462388
v1, t1 (observed)	contentA	Epoch 100	-1.14866242394332	-17.741142197977
v1, t1 (observed)	contentA	Epoch 100	-1.02317789615827	-17.1683678767488
v1, t1 (observed)	contentA	Epoch 100	-1.01984679031929	-17.1987257825564
v1, t1 (observed)	contentA	Epoch 100	-1.02064345603133	-17.3543973612437
v1, t1 (observed)	contentA	Epoch 100	-2.00473471153073	-18.2018002865543
v1, t1 (observed)	contentA	Epoch 100	-1.04637336378352	-17.4309742941742
v1, t1 (observed)	contentA	Epoch 100	-0.988453481309346	-17.222790944213
v1, t1 (observed)	contentA	Epoch 100	-1.84010706664258	-18.1923209830387
v1, t1 (observed)	contentA	Epoch 100	-2.08142442457798	-18.2740262297149
v1, t1 (observed)	contentA	Epoch 100	-2.15898297167392	-18.1985799502191
v1, t1 (observed)	contentA	Epoch 100	-1.52778286702024	-18.1225395927901
v1, t1 (observed)	contentA	Epoch 100	-1.85591649897999	-18.0893856582819
v1, t1 (observed)	contentA	Epoch 100	-1.85622490614515	-17.8831686195798
v1, t1 (observed)	contentA	Epoch 100	-1.07853497502967	-17.4998272887681
v1, t1 (observed)	contentA	Epoch 100	-1.03283547722488	-17.4684509002015
v1, t1 (observed)	contentA	Epoch 100	-2.23424748337725	-18.2129868462314
v1, t1 (observed)	contentA	Epoch 100	-1.41127434086167	-18.0740117883157
v1, t1 (observed)	contentA	Epoch 100	-1.00060525951833	-17.2456370272931
v1, t1 (observed)	contentA	Epoch 100	-1.01242181963957	-17.196255668932
v1, t1 (observed)	contentA	Epoch 100	-0.998218922939071	-17.4138706149499
v1, t1 (observed)	contentA	Epoch 100	-1.854532907931	-18.0520761399521
v1, t1 (observed)	contentA	Epoch 100	-2.20159640490659	-18.0615547497041
v1, t1 (observed)	contentA	Epoch 100	-1.93584797798452	-17.9055531210535
v1, t2 (observed)	contentA	Epoch 100	-1.73942162304925	-18.1485797540407
v1, t2 (observed)	contentA	Epoch 100	-1.21737536893161	-17.9978642521443
v1, t2 (observed)	contentA	Epoch 100	-1.02973932478916	-17.4488963986458
v1, t2 (observed)	contentA	Epoch 100	-1.46463747231131	-18.127206803436
v1, t2 (observed)	contentA	Epoch 100	-2.1460079382958	-18.2121886975111
v1, t2 (observed)	contentA	Epoch 100	-0.999676585776818	-17.0236613894195
v1, t2 (observed)	contentA	Epoch 100	-1.08596225317361	-17.5576974960025
v1, t2 (observed)	contentA	Epoch 100	-2.19706366352299	-18.2106076551612
v1, t2 (observed)	contentA	Epoch 100	-1.4767721458409	-18.1181962082966
v1, t2 (observed)	contentA	Epoch 100	-1.01938297204279	-17.1759847627712
v1, t2 (observed)	contentA	Epoch 100	-1.3481627966183	-17.6845422244044
v1, t2 (observed)	contentA	Epoch 100	-1.86016113488853	-17.8565723487288
v1, t2 (observed)	contentA	Epoch 100	-1.21489551981561	-17.9319849497935
v1, t2 (observed)	contentA	Epoch 100	-1.24273653237958	-18.0081991860531
v1, t2 (observed)	contentA	Epoch 100	-1.26614006195758	-17.7046107301549
v1, t2 (observed)	contentA	Epoch 100	-2.06556061249404	-18.0913143563312
v1, t2 (observed)	contentA	Epoch 100	-1.0954396851623	-17.7240491925509
v1, t2 (observed)	contentA	Epoch 100	-1.79836957582958	-18.1811602776316
v1, t2 (observed)	contentA	Epoch 100	-1.15889395762567	-17.8574855397951
v1, t2 (observed)	contentA	Epoch 100	-1.1458120300269	-17.8291816353187
v1, t2 (observed)	contentA	Epoch 100	-1.2597787134723	-17.9900104854731
v1, t2 (observed)	contentA	Epoch 100	-1.20330748159724	-17.966597204661
v1, t2 (observed)	contentA	Epoch 100	-1.24108234278006	-18.0297998084595
v1, t2 (observed)	contentA	Epoch 100	-2.260681537229	-18.1399907883959
v1, t2 (observed)	contentA	Epoch 100	-1.17450847460021	-17.8341230898044
v1, t2 (observed)	contentA	Epoch 100	-2.20270356274027	-18.1889717112403
v1, t2 (observed)	contentA	Epoch 100	-1.21482529245836	-17.9983793667878
v1, t2 (observed)	contentA	Epoch 100	-1.01674640967691	-17.2056352108227
v1, t2 (observed)	contentA	Epoch 100	-1.85246928530623	-17.8546923964023
v1, t2 (observed)	contentA	Epoch 100	-2.05652788960856	-18.1921264717632
v1, t2 (observed)	contentA	Epoch 100	-1.20753881393316	-17.9677378266879
v1, t2 (observed)	contentA	Epoch 100	-1.00297233925277	-17.0638824513757
v1, t2 (observed)	contentA	Epoch 100	-1.9829141888379	-18.2656677797542
v1, t2 (observed)	contentA	Epoch 100	-1.1537565438788	-17.8160466350229
v1, t2 (observed)	contentA	Epoch 100	-2.05148488203748	-18.1061556318099
v1, t2 (observed)	contentA	Epoch 100	-1.82368275096467	-17.9325871241229
v1, t2 (observed)	contentA	Epoch 100	-1.50676933286624	-18.1418344379748
v1, t2 (observed)	contentA	Epoch 100	-1.75149882010797	-18.1947648172831
v1, t2 (observed)	contentA	Epoch 100	-0.997121445427503	-17.2107510882842
v1, t2 (observed)	contentA	Epoch 100	-1.76691174410637	-18.1679096102889
v1, t2 (observed)	contentA	Epoch 100	-2.11786660085833	-17.964985073058
v1, t2 (observed)	contentA	Epoch 100	-1.7169425614698	-17.8018858178242
v1, t2 (observed)	contentA	Epoch 100	-0.988341033560875	-17.05832571371
v1, t2 (observed)	contentA	Epoch 100	-2.09161691304578	-17.9491658737022
v1, t2 (observed)	contentA	Epoch 100	-2.19675596537308	-18.050988280514
v1, t2 (observed)	contentA	Epoch 100	-1.18831332440333	-17.9722084741558
v1, t2 (observed)	contentA	Epoch 100	-1.22974438718059	-18.0121796773496
v1, t2 (observed)	contentA	Epoch 100	-1.07387223522132	-17.5184296520879
v1, t2 (observed)	contentA	Epoch 100	-1.20768258201294	-17.9518220425619
v1, t2 (observed)	contentA	Epoch 100	-1.17726760481336	-17.942858242997
v1, t2 (observed)	contentA	Epoch 100	-1.01870344239459	-17.005574123291
v1, t2 (observed)	contentA	Epoch 100	-1.89229226308936	-18.2075056110571
v1, t2 (observed)	contentA	Epoch 100	-1.14150029901477	-17.8335704710048
v1, t2 (observed)	contentA	Epoch 100	-1.30633326188045	-17.6426997845232
v1, t2 (observed)	contentA	Epoch 100	-0.983135438994249	-17.1523353223906
v1, t2 (observed)	contentA	Epoch 100	-1.23967346524517	-17.4477720008466
v1, t2 (observed)	contentA	Epoch 100	-2.19742435006903	-18.096900786669
v1, t2 (observed)	contentA	Epoch 100	-2.20147640190093	-18.1960955115988
v1, t2 (observed)	contentA	Epoch 100	-2.15918111180079	-17.9813589177801
v1, t2 (observed)	contentA	Epoch 100	-1.63397650883971	-18.1673820145612
v1, t2 (observed)	contentA	Epoch 100	-1.03633779506992	-17.493943327868
v1, t2 (observed)	contentA	Epoch 100	-2.08251382715157	-18.2513174825534
v1, t2 (observed)	contentA	Epoch 100	-2.16822454745292	-18.0252734797772
v1, t2 (observed)	contentA	Epoch 100	-2.02443131823269	-17.9232338076
v1, t2 (observed)	contentA	Epoch 100	-1.61432438683351	-18.165709021948
v1, t2 (observed)	contentA	Epoch 100	-1.66648654106105	-18.1796248758219
v1, t2 (observed)	contentA	Epoch 100	-1.12811307779179	-17.3227918304319
v1, t2 (observed)	contentA	Epoch 100	-1.5312571228676	-18.155417241755
v1, t2 (observed)	contentA	Epoch 100	-1.26476036534356	-18.0643180048565
v1, t2 (observed)	contentA	Epoch 100	-2.19121540793511	-18.0726772352587
v1, t2 (observed)	contentA	Epoch 100	-0.991088598742443	-17.1353423084996
v1, t2 (observed)	contentA	Epoch 100	-2.13475006289855	-18.0207720304625
v1, t2 (observed)	contentA	Epoch 100	-1.07639218414835	-17.4735098506913
v1, t2 (observed)	contentA	Epoch 100	-1.17540432302687	-17.6767185857439
v1, t2 (observed)	contentA	Epoch 100	-1.80101819491849	-17.8977311395123
v1, t2 (observed)	contentA	Epoch 100	-1.09730820177128	-17.8217281970365
v1, t2 (observed)	contentA	Epoch 100	-1.04094430949932	-17.4912300074689
v1, t2 (observed)	contentA	Epoch 100	-1.35882857662648	-17.6662914318662
v1, t2 (observed)	contentA	Epoch 100	-1.09552184437961	-17.6037409839938
v1, t2 (observed)	contentA	Epoch 100	-2.15869101787466	-18.1714359853034
v1, t2 (observed)	contentA	Epoch 100	-1.01074941968509	-17.2083697389257
v1, t2 (observed)	contentA	Epoch 100	-0.985492303101699	-17.1395823631419
v1, t2 (observed)	contentA	Epoch 100	-1.88239550487325	-18.1941020218098
v1, t2 (observed)	contentA	Epoch 100	-1.43976585603675	-18.1323072795753
v1, t2 (observed)	contentA	Epoch 100	-1.27567410369213	-18.0814329977349
v1, t2 (observed)	contentA	Epoch 100	-2.13584695630376	-17.9844633217057
v1, t2 (observed)	contentA	Epoch 100	-1.24064779520871	-17.9815009526436
v1, t2 (observed)	contentA	Epoch 100	-2.08348833721503	-18.2327696609351
v1, t2 (observed)	contentA	Epoch 100	-2.06984560735755	-18.0306167045485
v1, t2 (observed)	contentA	Epoch 100	-0.990230861942875	-17.1823171108144
v1, t2 (observed)	contentA	Epoch 100	-1.75999340732252	-18.1779258759493
v1, t2 (observed)	contentA	Epoch 100	-1.12766798266148	-17.7909017091659
v1, t2 (observed)	contentA	Epoch 100	-1.01945785131213	-17.3495863774843
v1, t2 (observed)	contentA	Epoch 100	-1.02314158415007	-17.4277008060256
v1, t2 (observed)	contentA	Epoch 100	-1.21926354267999	-17.4861617073312
v1, t2 (observed)	contentA	Epoch 100	-1.23029618896788	-17.7460508974156
v1, t2 (observed)	contentA	Epoch 100	-1.27513646460113	-18.0718716253342
v1, t2 (observed)	contentA	Epoch 100	-1.7683528782654	-17.8068016921374
v1, t3 (imputed)	contentA	Epoch 100	-1.27905646564153	-18.0823992142009
v1, t3 (imputed)	contentA	Epoch 100	-1.31113865580956	-18.0998349220738
v1, t3 (imputed)	contentA	Epoch 100	-1.01871546649723	-17.429226183821
v1, t3 (imputed)	contentA	Epoch 100	-1.02337729449018	-17.4210179432999
v1, t3 (imputed)	contentA	Epoch 100	-1.32641551416638	-18.032092716502
v1, t3 (imputed)	contentA	Epoch 100	-1.85510541031828	-17.8535704871635
v1, t3 (imputed)	contentA	Epoch 100	-1.00201657668158	-17.1045169373231
v1, t3 (imputed)	contentA	Epoch 100	-1.92792270470555	-18.2630450122494
v1, t3 (imputed)	contentA	Epoch 100	-2.06570768427503	-18.2388286827341
v1, t3 (imputed)	contentA	Epoch 100	-0.994118859570028	-17.2529918013451
v1, t3 (imputed)	contentA	Epoch 100	-2.03235311266335	-18.269639431759
v1, t3 (imputed)	contentA	Epoch 100	-1.8786039422692	-17.9043839238156
v1, t3 (imputed)	contentA	Epoch 100	-1.05834901139882	-17.5982206475517
v1, t3 (imputed)	contentA	Epoch 100	-1.2600234371257	-18.0690902367764
v1, t3 (imputed)	contentA	Epoch 100	-1.00394383404461	-17.2179241341924
v1, t3 (imputed)	contentA	Epoch 100	-2.05091920137292	-18.2578081474864
v1, t3 (imputed)	contentA	Epoch 100	-2.00849870995747	-18.2787012256682
v1, t3 (imputed)	contentA	Epoch 100	-1.26328436873639	-18.0663387399777
v1, t3 (imputed)	contentA	Epoch 100	-1.17321435211122	-17.935835751934
v1, t3 (imputed)	contentA	Epoch 100	-1.09618892845819	-17.744713999418
v1, t3 (imputed)	contentA	Epoch 100	-1.08683100401935	-17.7170309413472
v1, t3 (imputed)	contentA	Epoch 100	-1.16312630739432	-17.9090712012515
v1, t3 (imputed)	contentA	Epoch 100	-1.85411227595795	-18.2135815419379
v1, t3 (imputed)	contentA	Epoch 100	-2.19299237776739	-18.2053326345642
v1, t3 (imputed)	contentA	Epoch 100	-1.85557989929284	-17.9156434218048
v1, t3 (imputed)	contentA	Epoch 100	-2.20539298452881	-18.180528862811
v1, t3 (imputed)	contentA	Epoch 100	-1.24447179419872	-18.0770108209581
v1, t3 (imputed)	contentA	Epoch 100	-0.981230447479095	-17.081576000228
v1, t3 (imputed)	contentA	Epoch 100	-1.80827612273192	-17.8543165033394
v1, t3 (imputed)	contentA	Epoch 100	-1.90558754027838	-17.9369143339628
v1, t3 (imputed)	contentA	Epoch 100	-1.2920487253386	-18.0959462196685
v1, t3 (imputed)	contentA	Epoch 100	-0.98908358214842	-17.2179052130598
v1, t3 (imputed)	contentA	Epoch 100	-1.27324645857155	-18.0744154889752
v1, t3 (imputed)	contentA	Epoch 100	-1.16313141418124	-17.904737155892
v1, t3 (imputed)	contentA	Epoch 100	-1.98027918148411	-18.0452541066934
v1, t3 (imputed)	contentA	Epoch 100	-1.33282657893798	-18.1209285299107
v1, t3 (imputed)	contentA	Epoch 100	-2.21511821984895	-18.1872202147784
v1, t3 (imputed)	contentA	Epoch 100	-1.96284538300948	-18.2711716247685
v1, t3 (imputed)	contentA	Epoch 100	-0.995974786773003	-17.2229713152138
v1, t3 (imputed)	contentA	Epoch 100	-2.08959173523072	-18.2413933929889
v1, t3 (imputed)	contentA	Epoch 100	-2.12436581319669	-18.2116080349909
v1, t3 (imputed)	contentA	Epoch 100	-1.07169276889612	-17.5927500139212
v1, t3 (imputed)	contentA	Epoch 100	-0.982121084867198	-17.034577018535
v1, t3 (imputed)	contentA	Epoch 100	-2.19350703851418	-18.213297870713
v1, t3 (imputed)	contentA	Epoch 100	-2.18783058912483	-18.2080938039208
v1, t3 (imputed)	contentA	Epoch 100	-1.09557540881152	-17.7846987792732
v1, t3 (imputed)	contentA	Epoch 100	-1.91710710625206	-18.2513041871793
v1, t3 (imputed)	contentA	Epoch 100	-1.02042549046236	-17.3727494998676
v1, t3 (imputed)	contentA	Epoch 100	-1.12729669485932	-17.8436756317672
v1, t3 (imputed)	contentA	Epoch 100	-1.15874691836988	-17.9088176391446
v1, t3 (imputed)	contentA	Epoch 100	-1.22892899168325	-17.4602327686438
v1, t3 (imputed)	contentA	Epoch 100	-1.98130835842977	-18.2727913666473
v1, t3 (imputed)	contentA	Epoch 100	-1.26952723804598	-18.0652271571283
v1, t3 (imputed)	contentA	Epoch 100	-2.10136836306701	-17.9584352964594
v1, t3 (imputed)	contentA	Epoch 100	-0.997694181927	-17.2146521100416
v1, t3 (imputed)	contentA	Epoch 100	-1.87349908148614	-17.89142986258
v1, t3 (imputed)	contentA	Epoch 100	-2.18764423427866	-18.0677691303147
v1, t3 (imputed)	contentA	Epoch 100	-2.14753469540342	-18.2055056433266
v1, t3 (imputed)	contentA	Epoch 100	-2.18243957678936	-18.0810675229478
v1, t3 (imputed)	contentA	Epoch 100	-1.98704025865516	-18.2395020404258
v1, t3 (imputed)	contentA	Epoch 100	-0.996286795251177	-17.2178796032888
v1, t3 (imputed)	contentA	Epoch 100	-2.17888485560265	-18.1814043167865
v1, t3 (imputed)	contentA	Epoch 100	-2.07047340861097	-17.954624726479
v1, t3 (imputed)	contentA	Epoch 100	-1.91282511941105	-17.9409206065891
v1, t3 (imputed)	contentA	Epoch 100	-1.72776363414114	-18.1645791430005
v1, t3 (imputed)	contentA	Epoch 100	-1.92217970355581	-18.2589990615451
v1, t3 (imputed)	contentA	Epoch 100	-1.22914948193897	-17.469413531461
v1, t3 (imputed)	contentA	Epoch 100	-1.17258796947456	-17.9299758283072
v1, t3 (imputed)	contentA	Epoch 100	-1.16992569073602	-17.9289744930811
v1, t3 (imputed)	contentA	Epoch 100	-2.20755769163936	-18.2204576011314
v1, t3 (imputed)	contentA	Epoch 100	-1.03288230783957	-16.8971710369394
v1, t3 (imputed)	contentA	Epoch 100	-2.13914082349993	-18.1570951614004
v1, t3 (imputed)	contentA	Epoch 100	-1.1109124093145	-17.5640646661309
v1, t3 (imputed)	contentA	Epoch 100	-1.90232908622031	-17.9603679793884
v1, t3 (imputed)	contentA	Epoch 100	-1.27509273719879	-18.0795964055643
v1, t3 (imputed)	contentA	Epoch 100	-1.20398664497294	-17.9936457739552
v1, t3 (imputed)	contentA	Epoch 100	-1.02789536431136	-17.3806411680921
v1, t3 (imputed)	contentA	Epoch 100	-1.03413733911237	-17.6771228376094
v1, t3 (imputed)	contentA	Epoch 100	-0.998562589551348	-17.0148560026891
v1, t3 (imputed)	contentA	Epoch 100	-0.991756461032349	-17.393802621191
v1, t3 (imputed)	contentA	Epoch 100	-1.05269934256975	-17.3979845234701
v1, t3 (imputed)	contentA	Epoch 100	-0.991608801174606	-17.0411459776968
v1, t3 (imputed)	contentA	Epoch 100	-1.04817288833242	-17.5619766142077
v1, t3 (imputed)	contentA	Epoch 100	-1.94973758766287	-18.2803587561623
v1, t3 (imputed)	contentA	Epoch 100	-0.996839741847165	-17.3242710201546
v1, t3 (imputed)	contentA	Epoch 100	-2.1239775375597	-18.2212399641986
v1, t3 (imputed)	contentA	Epoch 100	-1.33993819727834	-18.1152652458054
v1, t3 (imputed)	contentA	Epoch 100	-1.15848659435702	-17.9065724578357
v1, t3 (imputed)	contentA	Epoch 100	-1.04541088846931	-17.5608171392816
v1, t3 (imputed)	contentA	Epoch 100	-1.1262962986136	-17.8286305152819
v1, t3 (imputed)	contentA	Epoch 100	-2.16633058018119	-18.2253851377666
v1, t3 (imputed)	contentA	Epoch 100	-1.25510895416039	-18.0412576012659
v1, t3 (imputed)	contentA	Epoch 100	-1.00302428831056	-17.1697603104714
v1, t3 (imputed)	contentA	Epoch 100	-0.997551212754308	-17.0753050183327
v1, t3 (imputed)	contentA	Epoch 100	-1.89925500445629	-17.9064304907179
v1, t3 (imputed)	contentA	Epoch 100	-1.09639866181124	-17.6772685257471
v1, t3 (imputed)	contentA	Epoch 100	-2.13768178231754	-18.1325473226917
v1, t3 (imputed)	contentA	Epoch 100	-2.15608948857242	-17.9695069714565
v1, t1 (observed)	contentA	Epoch 150	-7.24677123941547	-0.555423970382648
v1, t1 (observed)	contentA	Epoch 150	-7.94225197232054	-3.77437355158415
v1, t1 (observed)	contentA	Epoch 150	-7.71024761262967	0.0454422171733602
v1, t1 (observed)	contentA	Epoch 150	-8.8423813121806	-3.27031843188275
v1, t1 (observed)	contentA	Epoch 150	-8.16909690717151	-3.32351108193351
v1, t1 (observed)	contentA	Epoch 150	-7.06015936374551	-4.78051038735514
v1, t1 (observed)	contentA	Epoch 150	-7.12307238302919	-4.43069063633834
v1, t1 (observed)	contentA	Epoch 150	-8.72074586874527	-3.28032826544109
v1, t1 (observed)	contentA	Epoch 150	-7.19799847722744	-4.58517003487625
v1, t1 (observed)	contentA	Epoch 150	-8.4057387603444	-0.104984935036904
v1, t1 (observed)	contentA	Epoch 150	-8.62098986954702	-0.521866461321489
v1, t1 (observed)	contentA	Epoch 150	-8.33754280286945	-3.13752902890019
v1, t1 (observed)	contentA	Epoch 150	-8.50267291815572	-3.41032362413358
v1, t1 (observed)	contentA	Epoch 150	-7.47017648967849	-0.371246219109981
v1, t1 (observed)	contentA	Epoch 150	-9.02794442478012	-0.564118742750823
v1, t1 (observed)	contentA	Epoch 150	-8.08734179764547	-3.7117250041308
v1, t1 (observed)	contentA	Epoch 150	-7.83649401619715	0.0556810963627923
v1, t1 (observed)	contentA	Epoch 150	-7.92048206987029	-3.35463195700964
v1, t1 (observed)	contentA	Epoch 150	-7.4007198234817	-0.439693945066329
v1, t1 (observed)	contentA	Epoch 150	-7.07875108505841	-4.43352864530551
v1, t1 (observed)	contentA	Epoch 150	-7.25373853486746	-0.51490364624453
v1, t1 (observed)	contentA	Epoch 150	-7.3457942610985	-0.546527727255994
v1, t1 (observed)	contentA	Epoch 150	-8.25376539913623	-3.31811940824929
v1, t1 (observed)	contentA	Epoch 150	-7.78881122236412	-3.70709702590481
v1, t1 (observed)	contentA	Epoch 150	-7.48749630664446	-4.41253954019749
v1, t1 (observed)	contentA	Epoch 150	-7.51608677365094	-4.4271852483306
v1, t1 (observed)	contentA	Epoch 150	-7.17028835050199	-0.609959599084374
v1, t1 (observed)	contentA	Epoch 150	-6.99899255090831	-4.47872320167049
v1, t1 (observed)	contentA	Epoch 150	-7.01889239770532	-4.50089574264916
v1, t1 (observed)	contentA	Epoch 150	-7.5624114763516	-4.29014786156358
v1, t1 (observed)	contentA	Epoch 150	-7.4795631143521	-0.361728760121879
v1, t1 (observed)	contentA	Epoch 150	-7.8851860746143	-1.32237326309177
v1, t1 (observed)	contentA	Epoch 150	-7.11946483344579	-0.671385024177531
v1, t1 (observed)	contentA	Epoch 150	-7.70677822527517	0.00667044637064595
v1, t1 (observed)	contentA	Epoch 150	-8.45619985219852	-3.52761522112916
v1, t1 (observed)	contentA	Epoch 150	-7.53426336276401	-4.36620637472383
v1, t1 (observed)	contentA	Epoch 150	-7.21334658189322	-0.590311150976951
v1, t1 (observed)	contentA	Epoch 150	-7.2961671105466	-0.578461171041142
v1, t1 (observed)	contentA	Epoch 150	-8.72034030367167	-0.273044498329644
v1, t1 (observed)	contentA	Epoch 150	-9.13389482767337	-1.2895213375254
v1, t1 (observed)	contentA	Epoch 150	-7.94279723027074	-3.1351966156155
v1, t1 (observed)	contentA	Epoch 150	-7.94684874263713	0.0557123777017985
v1, t1 (observed)	contentA	Epoch 150	-7.69499710933797	0.0398256291282664
v1, t1 (observed)	contentA	Epoch 150	-7.42699577566023	-4.50498248653962
v1, t1 (observed)	contentA	Epoch 150	-7.94172436809857	-3.22165272972983
v1, t1 (observed)	contentA	Epoch 150	-7.34783613909329	-0.541570584964726
v1, t1 (observed)	contentA	Epoch 150	-7.68743461109303	-0.0118223793789785
v1, t1 (observed)	contentA	Epoch 150	-7.73568031799715	0.0511006231006861
v1, t1 (observed)	contentA	Epoch 150	-7.17105422213634	-0.612228068420176
v1, t1 (observed)	contentA	Epoch 150	-7.23026618138389	-0.573067426323695
v1, t1 (observed)	contentA	Epoch 150	-8.03253816464565	0.0772088296933227
v1, t1 (observed)	contentA	Epoch 150	-7.92274715492903	-3.39791512016582
v1, t1 (observed)	contentA	Epoch 150	-7.60959735662562	-0.257791471288376
v1, t1 (observed)	contentA	Epoch 150	-7.89936897733039	-3.79390956242538
v1, t1 (observed)	contentA	Epoch 150	-7.92448111576336	0.0932937611692575
v1, t1 (observed)	contentA	Epoch 150	-7.96130238376945	-0.0466078907748093
v1, t1 (observed)	contentA	Epoch 150	-7.89007333221774	-3.55164673917379
v1, t1 (observed)	contentA	Epoch 150	-7.88529917429232	-3.48816355582841
v1, t1 (observed)	contentA	Epoch 150	-7.13638389766228	-4.63608752257914
v1, t1 (observed)	contentA	Epoch 150	-8.18539440158484	-3.86821492240203
v1, t1 (observed)	contentA	Epoch 150	-7.79060873985792	0.0796291552292403
v1, t1 (observed)	contentA	Epoch 150	-8.14659956233766	-2.90822346793865
v1, t1 (observed)	contentA	Epoch 150	-7.77939074187994	-3.95109090602039
v1, t1 (observed)	contentA	Epoch 150	-6.91174290145617	-4.38368462178383
v1, t1 (observed)	contentA	Epoch 150	-7.89616622835858	-3.89668560852874
v1, t1 (observed)	contentA	Epoch 150	-7.09736995502172	-4.76839878261153
v1, t1 (observed)	contentA	Epoch 150	-7.93130471999261	0.0807814935145794
v1, t1 (observed)	contentA	Epoch 150	-7.26427908729963	-0.501911802023294
v1, t1 (observed)	contentA	Epoch 150	-7.83160999637567	-2.6323063333646
v1, t1 (observed)	contentA	Epoch 150	-7.93288395210584	-3.48862851526306
v1, t1 (observed)	contentA	Epoch 150	-7.96589465733352	0.0490289396227239
v1, t1 (observed)	contentA	Epoch 150	-8.4675334222173	-3.36369005339996
v1, t1 (observed)	contentA	Epoch 150	-7.14324287369871	-4.580368175424
v1, t1 (observed)	contentA	Epoch 150	-8.97777972820069	-0.540125478974298
v1, t1 (observed)	contentA	Epoch 150	-7.33313888408347	-0.708992784609305
v1, t1 (observed)	contentA	Epoch 150	-7.38641455297788	-0.434419035931367
v1, t1 (observed)	contentA	Epoch 150	-7.71555774118225	0.0651825044270575
v1, t1 (observed)	contentA	Epoch 150	-7.96976140848806	0.0150562482581105
v1, t1 (observed)	contentA	Epoch 150	0.508773080083079	1.23085593188754
v1, t1 (observed)	contentA	Epoch 150	-7.63140279828224	-4.19632024062745
v1, t1 (observed)	contentA	Epoch 150	-7.63140916645645	-0.127206852990383
v1, t1 (observed)	contentA	Epoch 150	-7.73901502496082	0.0699749137565431
v1, t1 (observed)	contentA	Epoch 150	-8.37558994941213	-3.27313334941107
v1, t1 (observed)	contentA	Epoch 150	-7.96980935172907	-2.98783420870547
v1, t1 (observed)	contentA	Epoch 150	-7.91760569920059	-3.57225405287884
v1, t1 (observed)	contentA	Epoch 150	-7.04061990523634	-0.902418529647781
v1, t1 (observed)	contentA	Epoch 150	-7.5696289896226	-4.3383192065711
v1, t1 (observed)	contentA	Epoch 150	-7.20647662449939	-4.51062128097691
v1, t1 (observed)	contentA	Epoch 150	-7.77886066235714	-0.0613875538413859
v1, t1 (observed)	contentA	Epoch 150	-7.64251372869917	-0.0954555100527315
v1, t1 (observed)	contentA	Epoch 150	-7.85283015401419	-3.68437881192023
v1, t1 (observed)	contentA	Epoch 150	-7.29874022895963	-0.656227754989367
v1, t1 (observed)	contentA	Epoch 150	-7.80447539152363	0.0946686274957971
v1, t1 (observed)	contentA	Epoch 150	-7.01172107143337	-4.43819582162093
v1, t1 (observed)	contentA	Epoch 150	-7.00377857185762	-4.420655294692
v1, t1 (observed)	contentA	Epoch 150	-8.37028180125196	-3.37155281665505
v1, t1 (observed)	contentA	Epoch 150	-7.6122210617727	-4.30725086155042
v1, t1 (observed)	contentA	Epoch 150	-7.1573687057599	-4.67104969615055
v1, t2 (observed)	contentA	Epoch 150	-7.94994873182825	-2.83547504535708
v1, t2 (observed)	contentA	Epoch 150	-6.98996246525641	-0.95861646662225
v1, t2 (observed)	contentA	Epoch 150	-7.61800368418529	-0.309626729339784
v1, t2 (observed)	contentA	Epoch 150	-7.03765304612284	-1.14141679198286
v1, t2 (observed)	contentA	Epoch 150	-7.89180884909786	-3.93790166934755
v1, t2 (observed)	contentA	Epoch 150	-7.77046329333799	0.0939171819952684
v1, t2 (observed)	contentA	Epoch 150	-7.62022246917371	-0.354396973944059
v1, t2 (observed)	contentA	Epoch 150	-7.90399913564802	-3.4726573784761
v1, t2 (observed)	contentA	Epoch 150	-7.89890807219518	-2.62291022808795
v1, t2 (observed)	contentA	Epoch 150	-7.92943587523869	0.0942595217694158
v1, t2 (observed)	contentA	Epoch 150	-7.09912419837909	-4.35408273353048
v1, t2 (observed)	contentA	Epoch 150	-7.11341613284777	-4.60216757159274
v1, t2 (observed)	contentA	Epoch 150	-7.1444414692832	-0.650353042868831
v1, t2 (observed)	contentA	Epoch 150	-6.98014467453238	-1.02787352445643
v1, t2 (observed)	contentA	Epoch 150	-8.72143438923395	-0.489793884825804
v1, t2 (observed)	contentA	Epoch 150	-7.88816424610002	-3.85042744089043
v1, t2 (observed)	contentA	Epoch 150	-7.28521664235573	-0.519832300902707
v1, t2 (observed)	contentA	Epoch 150	-7.94137465614047	-2.87671863189114
v1, t2 (observed)	contentA	Epoch 150	-7.18514761399351	-0.580693356194098
v1, t2 (observed)	contentA	Epoch 150	-7.31458846698294	-0.462062389324565
v1, t2 (observed)	contentA	Epoch 150	-6.99136942289855	-0.977446784749751
v1, t2 (observed)	contentA	Epoch 150	-7.04138971924647	-0.898035299694358
v1, t2 (observed)	contentA	Epoch 150	-6.97239716329893	-1.01225177849904
v1, t2 (observed)	contentA	Epoch 150	-7.8640686155499	-3.81043909754477
v1, t2 (observed)	contentA	Epoch 150	-7.76609132303573	-1.21764883333868
v1, t2 (observed)	contentA	Epoch 150	-7.85869079684121	-3.81591492175727
v1, t2 (observed)	contentA	Epoch 150	-6.97332728966307	-1.01283049484073
v1, t2 (observed)	contentA	Epoch 150	-7.9463033082319	0.0986404829018981
v1, t2 (observed)	contentA	Epoch 150	-7.00921853251131	-4.55140863935378
v1, t2 (observed)	contentA	Epoch 150	-7.84466303218631	-3.40503995929219
v1, t2 (observed)	contentA	Epoch 150	-7.16369827853242	-0.612137964435058
v1, t2 (observed)	contentA	Epoch 150	-7.81135723169858	0.0980551198236266
v1, t2 (observed)	contentA	Epoch 150	-7.94576707888422	-3.49462120827141
v1, t2 (observed)	contentA	Epoch 150	-7.87042155860332	-0.411564782623148
v1, t2 (observed)	contentA	Epoch 150	-7.53680834025598	-4.38726710849848
v1, t2 (observed)	contentA	Epoch 150	-8.1336208584662	-3.80651739267156
v1, t2 (observed)	contentA	Epoch 150	-7.93004530453484	-2.78231043810466
v1, t2 (observed)	contentA	Epoch 150	-7.93528031335059	-2.82458179887945
v1, t2 (observed)	contentA	Epoch 150	-7.7092402743249	0.0311389848575225
v1, t2 (observed)	contentA	Epoch 150	-7.96386399490595	-3.36793186613224
v1, t2 (observed)	contentA	Epoch 150	-7.20622940212023	-4.64442279763118
v1, t2 (observed)	contentA	Epoch 150	-7.04231628838411	-4.43246687362415
v1, t2 (observed)	contentA	Epoch 150	-7.69038362109611	0.00675356671016569
v1, t2 (observed)	contentA	Epoch 150	-7.55798839700291	-4.37245765055083
v1, t2 (observed)	contentA	Epoch 150	-7.55250218460323	-4.37987871062666
v1, t2 (observed)	contentA	Epoch 150	-6.98284024537235	-0.981440991065837
v1, t2 (observed)	contentA	Epoch 150	-6.9704344929221	-1.01341391155835
v1, t2 (observed)	contentA	Epoch 150	-7.75745232525988	-0.341343749730033
v1, t2 (observed)	contentA	Epoch 150	-7.15644543288772	-0.635038733207639
v1, t2 (observed)	contentA	Epoch 150	-7.12055540256723	-0.675615954509195
v1, t2 (observed)	contentA	Epoch 150	-8.33327607085259	0.172434337287494
v1, t2 (observed)	contentA	Epoch 150	-7.96914364071964	-2.92119276871484
v1, t2 (observed)	contentA	Epoch 150	-7.25396010045169	-0.520279394902278
v1, t2 (observed)	contentA	Epoch 150	-6.99447109109187	-4.30501077472606
v1, t2 (observed)	contentA	Epoch 150	-7.73407659979996	-9.0736104308764e-05
v1, t2 (observed)	contentA	Epoch 150	-7.03739127547319	-4.38778870509853
v1, t2 (observed)	contentA	Epoch 150	-7.61103764288145	-4.31036722574173
v1, t2 (observed)	contentA	Epoch 150	-7.86266204581063	-3.86794754561972
v1, t2 (observed)	contentA	Epoch 150	-7.23762313006762	-4.63018494652915
v1, t2 (observed)	contentA	Epoch 150	-7.94973474525284	-2.80129521862761
v1, t2 (observed)	contentA	Epoch 150	-7.42876374373777	-0.40180134560269
v1, t2 (observed)	contentA	Epoch 150	-7.9534848189525	-3.35380174029404
v1, t2 (observed)	contentA	Epoch 150	-7.22218760188857	-4.64608070361376
v1, t2 (observed)	contentA	Epoch 150	-7.08224336441967	-4.77203357225931
v1, t2 (observed)	contentA	Epoch 150	-7.05327990904931	-1.0598428300241
v1, t2 (observed)	contentA	Epoch 150	-7.86790935436313	-2.59607902184089
v1, t2 (observed)	contentA	Epoch 150	-7.9014850022393	0.0950747888088239
v1, t2 (observed)	contentA	Epoch 150	-7.13427143145825	-1.36913365172914
v1, t2 (observed)	contentA	Epoch 150	-6.9771054463862	-1.03977105375793
v1, t2 (observed)	contentA	Epoch 150	-7.49331032988257	-4.43716558496144
v1, t2 (observed)	contentA	Epoch 150	-7.6618946879578	-0.0598502360623425
v1, t2 (observed)	contentA	Epoch 150	-7.19394095279142	-4.67933194593349
v1, t2 (observed)	contentA	Epoch 150	-7.7016925152297	-0.0020861494436808
v1, t2 (observed)	contentA	Epoch 150	-9.05381623767145	-1.44354841338411
v1, t2 (observed)	contentA	Epoch 150	-7.56013805833104	-4.34490314558899
v1, t2 (observed)	contentA	Epoch 150	-7.30816341802271	-0.495157441665674
v1, t2 (observed)	contentA	Epoch 150	-7.62005509555676	-0.445510162038844
v1, t2 (observed)	contentA	Epoch 150	-6.82751854694971	-4.32248786484714
v1, t2 (observed)	contentA	Epoch 150	0.47004080482638	1.22799465980247
v1, t2 (observed)	contentA	Epoch 150	-7.75209990292117	-4.00132945479008
v1, t2 (observed)	contentA	Epoch 150	-7.70785961294321	0.0567066668564493
v1, t2 (observed)	contentA	Epoch 150	-7.71909898596613	-0.0257876036383782
v1, t2 (observed)	contentA	Epoch 150	-7.89754814705644	-3.92298274185373
v1, t2 (observed)	contentA	Epoch 150	-7.95244239157703	-2.78939452752937
v1, t2 (observed)	contentA	Epoch 150	-7.01661969753312	-0.924897512804536
v1, t2 (observed)	contentA	Epoch 150	-7.18392860895779	-4.67982312791709
v1, t2 (observed)	contentA	Epoch 150	-6.97458037782466	-1.0204872888796
v1, t2 (observed)	contentA	Epoch 150	-7.94606053723174	-3.43019235595166
v1, t2 (observed)	contentA	Epoch 150	-7.85555377821869	-3.92539592854457
v1, t2 (observed)	contentA	Epoch 150	-7.66992400045167	0.00484941484571388
v1, t2 (observed)	contentA	Epoch 150	-7.93147303490166	-2.81658378120288
v1, t2 (observed)	contentA	Epoch 150	-7.21493209275143	-0.541029894991242
v1, t2 (observed)	contentA	Epoch 150	-7.6443317394568	-0.102882214312416
v1, t2 (observed)	contentA	Epoch 150	-7.7227063760523	-0.117187370815489
v1, t2 (observed)	contentA	Epoch 150	-7.04387719584004	-4.66931695084125
v1, t2 (observed)	contentA	Epoch 150	-8.42780063300715	-3.37347481362161
v1, t2 (observed)	contentA	Epoch 150	-7.01063306371948	-1.06999368103202
v1, t2 (observed)	contentA	Epoch 150	-7.17731855176459	-4.57564688972456
v1, t3 (imputed)	contentA	Epoch 150	-7.01157501007023	-0.98695773067919
v1, t3 (imputed)	contentA	Epoch 150	-7.05521903616663	-1.06146678970699
v1, t3 (imputed)	contentA	Epoch 150	-7.70465391936209	-0.0556799347975021
v1, t3 (imputed)	contentA	Epoch 150	-7.72130699155462	-0.0742087566407257
v1, t3 (imputed)	contentA	Epoch 150	-10.1349692405616	-1.19697884928844
v1, t3 (imputed)	contentA	Epoch 150	-7.07201397886071	-4.7618245386354
v1, t3 (imputed)	contentA	Epoch 150	-7.909688005908	0.0957903311137587
v1, t3 (imputed)	contentA	Epoch 150	-7.95825836213111	-2.83934715994385
v1, t3 (imputed)	contentA	Epoch 150	-7.91393646731601	-3.89698118521426
v1, t3 (imputed)	contentA	Epoch 150	-7.68594663244984	-0.0527511673321692
v1, t3 (imputed)	contentA	Epoch 150	-7.36216790602551	-4.39509090371031
v1, t3 (imputed)	contentA	Epoch 150	-7.07363888087551	-4.77204604101724
v1, t3 (imputed)	contentA	Epoch 150	-7.5814792964543	-0.338744641779114
v1, t3 (imputed)	contentA	Epoch 150	-7.03087299104326	-0.944928061737306
v1, t3 (imputed)	contentA	Epoch 150	-7.67482582170254	-0.0319374837638029
v1, t3 (imputed)	contentA	Epoch 150	-8.39722688233777	-3.34291480212451
v1, t3 (imputed)	contentA	Epoch 150	-7.94226980125856	-2.94691717028601
v1, t3 (imputed)	contentA	Epoch 150	-7.07090061080584	-0.793985588278908
v1, t3 (imputed)	contentA	Epoch 150	-7.23913618143031	-0.586020366669572
v1, t3 (imputed)	contentA	Epoch 150	-7.33264328759903	-0.452446016718113
v1, t3 (imputed)	contentA	Epoch 150	-7.28604911805623	-0.541057883337825
v1, t3 (imputed)	contentA	Epoch 150	-7.2767414715317	-0.600741295558458
v1, t3 (imputed)	contentA	Epoch 150	-8.31096739023683	-3.16187501360764
v1, t3 (imputed)	contentA	Epoch 150	-7.67878094142541	-4.19483715391989
v1, t3 (imputed)	contentA	Epoch 150	-7.05707096400259	-4.75199148642083
v1, t3 (imputed)	contentA	Epoch 150	-7.82173023987193	-3.89974711831957
v1, t3 (imputed)	contentA	Epoch 150	-7.04105327604564	-0.908872287569602
v1, t3 (imputed)	contentA	Epoch 150	-7.71337706397903	0.0425805742889609
v1, t3 (imputed)	contentA	Epoch 150	-6.99755979897754	-4.53124922277611
v1, t3 (imputed)	contentA	Epoch 150	-7.81259529505601	-3.94943692546279
v1, t3 (imputed)	contentA	Epoch 150	-7.03129216321439	-0.886578372655521
v1, t3 (imputed)	contentA	Epoch 150	-7.79781497648536	-0.110038668847173
v1, t3 (imputed)	contentA	Epoch 150	-7.02016688403118	-0.981390698879559
v1, t3 (imputed)	contentA	Epoch 150	-7.28381223153926	-0.484618130452408
v1, t3 (imputed)	contentA	Epoch 150	-7.15943464330364	-4.67413746972457
v1, t3 (imputed)	contentA	Epoch 150	-7.01619301446548	-0.974711564431604
v1, t3 (imputed)	contentA	Epoch 150	-7.87542554526171	-3.88885520594891
v1, t3 (imputed)	contentA	Epoch 150	-7.99778054628282	-2.91068908445363
v1, t3 (imputed)	contentA	Epoch 150	-7.69683572324064	0.00389372969481494
v1, t3 (imputed)	contentA	Epoch 150	-7.96288443205351	-3.43102329457147
v1, t3 (imputed)	contentA	Epoch 150	-7.49026905463781	-4.44157314541305
v1, t3 (imputed)	contentA	Epoch 150	-7.71775037434445	-0.298620096230923
v1, t3 (imputed)	contentA	Epoch 150	-7.68977453634585	0.0250954933245078
v1, t3 (imputed)	contentA	Epoch 150	-7.89629556080567	-3.51837173153187
v1, t3 (imputed)	contentA	Epoch 150	-7.4241464027377	-4.49718413070821
v1, t3 (imputed)	contentA	Epoch 150	-7.28457192510531	-0.509036091477975
v1, t3 (imputed)	contentA	Epoch 150	-7.01861578349674	-1.0231097358525
v1, t3 (imputed)	contentA	Epoch 150	-7.66156211263175	-0.0779042116822874
v1, t3 (imputed)	contentA	Epoch 150	-7.18020083318594	-0.600845712697864
v1, t3 (imputed)	contentA	Epoch 150	-7.18178933601752	-0.613900232447252
v1, t3 (imputed)	contentA	Epoch 150	-6.99880964051238	-4.67083353856616
v1, t3 (imputed)	contentA	Epoch 150	-7.97265585656294	-2.90067515148862
v1, t3 (imputed)	contentA	Epoch 150	-7.02893613298168	-0.896264314942752
v1, t3 (imputed)	contentA	Epoch 150	-7.07703159175103	-4.77900190278156
v1, t3 (imputed)	contentA	Epoch 150	-7.80156990400703	0.0807760329786302
v1, t3 (imputed)	contentA	Epoch 150	-7.0753572237298	-4.7788720719543
v1, t3 (imputed)	contentA	Epoch 150	-7.55721607960692	-4.35727233776789
v1, t3 (imputed)	contentA	Epoch 150	-7.64234252346319	-4.26382520102077
v1, t3 (imputed)	contentA	Epoch 150	-7.73547797778855	-4.08217103709412
v1, t3 (imputed)	contentA	Epoch 150	-7.92927561967648	-3.90582904944114
v1, t3 (imputed)	contentA	Epoch 150	-7.68439939978793	-0.00481324658733184
v1, t3 (imputed)	contentA	Epoch 150	-7.48724620968559	-4.43313741516984
v1, t3 (imputed)	contentA	Epoch 150	-7.37155605883429	-4.51406893115678
v1, t3 (imputed)	contentA	Epoch 150	-7.17440759615551	-4.64342155399361
v1, t3 (imputed)	contentA	Epoch 150	-8.67371833899041	-3.36595797636969
v1, t3 (imputed)	contentA	Epoch 150	-7.06724910768343	-1.12551927982944
v1, t3 (imputed)	contentA	Epoch 150	-7.00648818257639	-4.55889171311886
v1, t3 (imputed)	contentA	Epoch 150	-6.97133914304497	-0.995471441214134
v1, t3 (imputed)	contentA	Epoch 150	-7.12695240204029	-0.666674217999971
v1, t3 (imputed)	contentA	Epoch 150	-7.86642055324024	-3.80602168233693
v1, t3 (imputed)	contentA	Epoch 150	-7.75130146849442	0.0668831962809868
v1, t3 (imputed)	contentA	Epoch 150	-7.45825438461568	-4.45271630585189
v1, t3 (imputed)	contentA	Epoch 150	-7.72896439302347	-0.0974839144434307
v1, t3 (imputed)	contentA	Epoch 150	-7.17328672564917	-4.62259138564611
v1, t3 (imputed)	contentA	Epoch 150	-7.02261626784138	-0.880557468737653
v1, t3 (imputed)	contentA	Epoch 150	-7.19868001022846	-0.583035168679494
v1, t3 (imputed)	contentA	Epoch 150	-7.660606829683	-0.213893567788312
v1, t3 (imputed)	contentA	Epoch 150	-7.5328842745154	-0.344572364982768
v1, t3 (imputed)	contentA	Epoch 150	-7.88825390102157	0.0997447032908254
v1, t3 (imputed)	contentA	Epoch 150	-7.73804484508304	0.0319305593514794
v1, t3 (imputed)	contentA	Epoch 150	-7.67615151381758	-0.0562511011407549
v1, t3 (imputed)	contentA	Epoch 150	-7.98169141183762	0.12526425828917
v1, t3 (imputed)	contentA	Epoch 150	-7.69823400821824	-0.0563667783940791
v1, t3 (imputed)	contentA	Epoch 150	-7.9574666289972	-2.88991884473143
v1, t3 (imputed)	contentA	Epoch 150	-7.78537887908674	0.0652250654220135
v1, t3 (imputed)	contentA	Epoch 150	-7.91412871133052	-3.8771659329955
v1, t3 (imputed)	contentA	Epoch 150	-6.98988613488782	-1.0436329723102
v1, t3 (imputed)	contentA	Epoch 150	-7.29466071690203	-0.473568200542467
v1, t3 (imputed)	contentA	Epoch 150	-7.44015137863957	-0.392382870310079
v1, t3 (imputed)	contentA	Epoch 150	-7.25590591181143	-0.503168074955473
v1, t3 (imputed)	contentA	Epoch 150	-7.90859422604262	-3.45225698355169
v1, t3 (imputed)	contentA	Epoch 150	-7.16663499684379	-0.62902688351984
v1, t3 (imputed)	contentA	Epoch 150	-7.71894906512415	0.0489505415433755
v1, t3 (imputed)	contentA	Epoch 150	-7.94056388813055	0.101771305019601
v1, t3 (imputed)	contentA	Epoch 150	-7.07990863527321	-4.78065675033569
v1, t3 (imputed)	contentA	Epoch 150	-7.64043622417683	-0.237791630245971
v1, t3 (imputed)	contentA	Epoch 150	-7.23014205771556	-4.64184303082275
v1, t3 (imputed)	contentA	Epoch 150	-7.11156075889048	-4.77850968166423
v1, t1 (observed)	contentA	Epoch 200	-7.83069229891516	-1.70891215092
v1, t1 (observed)	contentA	Epoch 200	-7.6092779120214	-3.08523858573327
v1, t1 (observed)	contentA	Epoch 200	-8.6987497466318	-0.472606039719423
v1, t1 (observed)	contentA	Epoch 200	-7.48334487138212	-2.8263464083665
v1, t1 (observed)	contentA	Epoch 200	-7.73704490929399	-2.72472503295312
v1, t1 (observed)	contentA	Epoch 200	-8.73018537009679	-0.891652223228215
v1, t1 (observed)	contentA	Epoch 200	-8.63911114029204	-1.08975056926937
v1, t1 (observed)	contentA	Epoch 200	-7.4231551452767	-2.78682725631885
v1, t1 (observed)	contentA	Epoch 200	-7.59769136023423	-3.18157416809596
v1, t1 (observed)	contentA	Epoch 200	-8.87702967183127	-0.391398972278848
v1, t1 (observed)	contentA	Epoch 200	-8.77708591637858	-0.542429483687289
v1, t1 (observed)	contentA	Epoch 200	-8.02007875237666	-2.6584368810309
v1, t1 (observed)	contentA	Epoch 200	-7.61487679255258	-2.94308048347196
v1, t1 (observed)	contentA	Epoch 200	-8.00968143564964	-1.48916311872279
v1, t1 (observed)	contentA	Epoch 200	-8.66591238917586	-0.913711600807518
v1, t1 (observed)	contentA	Epoch 200	-7.49525183098455	-3.05023883653034
v1, t1 (observed)	contentA	Epoch 200	-8.60376907713846	-0.8400389707221
v1, t1 (observed)	contentA	Epoch 200	-7.12220974542789	-2.67259636702683
v1, t1 (observed)	contentA	Epoch 200	-7.95178753127385	-1.5948092400212
v1, t1 (observed)	contentA	Epoch 200	-8.70131797100906	-0.915019318746063
v1, t1 (observed)	contentA	Epoch 200	-7.78363148441719	-1.49171570012452
v1, t1 (observed)	contentA	Epoch 200	-8.2508975729588	-2.18067001728539
v1, t1 (observed)	contentA	Epoch 200	-7.5143270712556	-3.14929620431587
v1, t1 (observed)	contentA	Epoch 200	-7.22305725714059	-3.2162572446734
v1, t1 (observed)	contentA	Epoch 200	-7.366964359246	-3.14202574403152
v1, t1 (observed)	contentA	Epoch 200	-7.09414739267037	-3.13832707760966
v1, t1 (observed)	contentA	Epoch 200	-7.8181710399824	-1.53474821375884
v1, t1 (observed)	contentA	Epoch 200	-8.82797068824041	-0.591167191486213
v1, t1 (observed)	contentA	Epoch 200	-8.90814232572076	-0.383995592714981
v1, t1 (observed)	contentA	Epoch 200	-7.48738848979501	-3.25549150418892
v1, t1 (observed)	contentA	Epoch 200	-8.24471980250334	-0.901492115290898
v1, t1 (observed)	contentA	Epoch 200	-8.54597772663189	-0.619792086134696
v1, t1 (observed)	contentA	Epoch 200	-7.7313602196656	-1.66025935794661
v1, t1 (observed)	contentA	Epoch 200	-8.74945107163472	-0.264814075950069
v1, t1 (observed)	contentA	Epoch 200	-7.5137375331542	-2.94266766599707
v1, t1 (observed)	contentA	Epoch 200	-7.50154109534671	-3.19698595075194
v1, t1 (observed)	contentA	Epoch 200	-7.83937920060181	-1.54959948942099
v1, t1 (observed)	contentA	Epoch 200	-7.93962033907247	-1.62577480958002
v1, t1 (observed)	contentA	Epoch 200	-8.82799982176076	-0.438179752131024
v1, t1 (observed)	contentA	Epoch 200	-7.75839849715255	-2.76195420270784
v1, t1 (observed)	contentA	Epoch 200	-7.31325456507626	-2.81921510078795
v1, t1 (observed)	contentA	Epoch 200	-8.93328709659162	-0.354928179419705
v1, t1 (observed)	contentA	Epoch 200	-8.70584509935717	-0.293469162835871
v1, t1 (observed)	contentA	Epoch 200	-7.43382188595427	-3.25575138223577
v1, t1 (observed)	contentA	Epoch 200	-7.11004233086555	-2.91186648047141
v1, t1 (observed)	contentA	Epoch 200	-8.28688763270687	-2.18723042041342
v1, t1 (observed)	contentA	Epoch 200	-8.87229989650683	-0.121792475476421
v1, t1 (observed)	contentA	Epoch 200	-8.97933480842699	-0.041575130862928
v1, t1 (observed)	contentA	Epoch 200	-7.71325266695965	-1.99697407884679
v1, t1 (observed)	contentA	Epoch 200	-7.6605892546451	-1.77837601195863
v1, t1 (observed)	contentA	Epoch 200	-8.94787805403526	-0.288396721033037
v1, t1 (observed)	contentA	Epoch 200	-7.11510417967231	-2.849442226441
v1, t1 (observed)	contentA	Epoch 200	-8.0715101639636	-1.32103394764117
v1, t1 (observed)	contentA	Epoch 200	-7.6703574504153	-3.12638791191453
v1, t1 (observed)	contentA	Epoch 200	-9.01131131397906	-0.0782089935344974
v1, t1 (observed)	contentA	Epoch 200	-8.94440427227013	-0.337041629234929
v1, t1 (observed)	contentA	Epoch 200	-7.18863932376029	-2.88369076724466
v1, t1 (observed)	contentA	Epoch 200	-7.12847148703839	-2.90505779032274
v1, t1 (observed)	contentA	Epoch 200	-7.38088059609051	-3.55523882479185
v1, t1 (observed)	contentA	Epoch 200	-7.83714343081568	-2.9902839069303
v1, t1 (observed)	contentA	Epoch 200	-8.97338863618168	-0.0784924431922134
v1, t1 (observed)	contentA	Epoch 200	-7.87384924438829	-2.85186378141556
v1, t1 (observed)	contentA	Epoch 200	-7.10034468428773	-2.97804090864339
v1, t1 (observed)	contentA	Epoch 200	-8.73397043785926	-0.753989296604248
v1, t1 (observed)	contentA	Epoch 200	-7.3710605637776	-3.01785446396239
v1, t1 (observed)	contentA	Epoch 200	-7.63108960188559	-3.16814431786413
v1, t1 (observed)	contentA	Epoch 200	-8.69186724639263	-0.572515049510798
v1, t1 (observed)	contentA	Epoch 200	-7.83830142152915	-1.47716331366928
v1, t1 (observed)	contentA	Epoch 200	-7.92391350525738	-2.718739404248
v1, t1 (observed)	contentA	Epoch 200	-7.16248521339655	-2.89966304790452
v1, t1 (observed)	contentA	Epoch 200	-8.93151494613959	-0.335087861275013
v1, t1 (observed)	contentA	Epoch 200	-7.47181678743952	-2.93782966959582
v1, t1 (observed)	contentA	Epoch 200	-7.58780804136938	-3.21229828639032
v1, t1 (observed)	contentA	Epoch 200	-8.72942555189309	-0.814773280557352
v1, t1 (observed)	contentA	Epoch 200	-7.83493787327476	-2.43707600806456
v1, t1 (observed)	contentA	Epoch 200	-7.91621898234042	-1.51183822852303
v1, t1 (observed)	contentA	Epoch 200	-8.70488283303232	-0.345285175075082
v1, t1 (observed)	contentA	Epoch 200	-8.9743302918751	-0.361568567623242
v1, t1 (observed)	contentA	Epoch 200	-8.16589025234361	-0.497388058867966
v1, t1 (observed)	contentA	Epoch 200	-7.66458165203394	-3.12055612606224
v1, t1 (observed)	contentA	Epoch 200	-8.35019783566171	-0.761332327323609
v1, t1 (observed)	contentA	Epoch 200	-8.97969538889284	-0.0361219158502273
v1, t1 (observed)	contentA	Epoch 200	-7.84789599030223	-2.9073099257971
v1, t1 (observed)	contentA	Epoch 200	-7.16197760349843	-2.65945196303063
v1, t1 (observed)	contentA	Epoch 200	-7.15645644647086	-2.89927619018145
v1, t1 (observed)	contentA	Epoch 200	-7.64846874480701	-2.30553904194421
v1, t1 (observed)	contentA	Epoch 200	-7.96059734545108	-3.10739804269785
v1, t1 (observed)	contentA	Epoch 200	-7.52152710319925	-3.15258413704769
v1, t1 (observed)	contentA	Epoch 200	-8.64350753294257	-0.430394575098514
v1, t1 (observed)	contentA	Epoch 200	-8.73766305348681	-0.242164758190231
v1, t1 (observed)	contentA	Epoch 200	-7.07606796552902	-2.95217253039312
v1, t1 (observed)	contentA	Epoch 200	-7.90888989813713	-1.81651880935901
v1, t1 (observed)	contentA	Epoch 200	-8.9751516728926	-0.171382659482721
v1, t1 (observed)	contentA	Epoch 200	-8.94139445978945	-0.394175346289848
v1, t1 (observed)	contentA	Epoch 200	-8.91733542512184	-0.382229168829653
v1, t1 (observed)	contentA	Epoch 200	-7.52602133832777	-3.00954109011301
v1, t1 (observed)	contentA	Epoch 200	-7.33482721977272	-3.22789829293147
v1, t1 (observed)	contentA	Epoch 200	-7.48797120042092	-3.30191425598307
v1, t2 (observed)	contentA	Epoch 200	-7.6092025590229	-2.49796975569263
v1, t2 (observed)	contentA	Epoch 200	-7.68616106204257	-1.76203986081817
v1, t2 (observed)	contentA	Epoch 200	-8.64575851280456	-0.722633062884362
v1, t2 (observed)	contentA	Epoch 200	-7.62690022070832	-2.36809179791403
v1, t2 (observed)	contentA	Epoch 200	-7.23009836701732	-2.90373985968
v1, t2 (observed)	contentA	Epoch 200	-9.00581064802866	-0.016679901277791
v1, t2 (observed)	contentA	Epoch 200	-8.62879585976455	-0.821495867691769
v1, t2 (observed)	contentA	Epoch 200	-7.10669261407761	-2.90049369099366
v1, t2 (observed)	contentA	Epoch 200	-7.79456487586055	-2.4404440307449
v1, t2 (observed)	contentA	Epoch 200	-9.00322323282534	-0.0860579858813724
v1, t2 (observed)	contentA	Epoch 200	-8.62128628431419	-0.843979926370171
v1, t2 (observed)	contentA	Epoch 200	-7.54087365215227	-3.01268368499565
v1, t2 (observed)	contentA	Epoch 200	-7.8788420763561	-1.46183414109254
v1, t2 (observed)	contentA	Epoch 200	-7.51814786897237	-2.01905305980549
v1, t2 (observed)	contentA	Epoch 200	-8.70447649741227	-0.637321880668193
v1, t2 (observed)	contentA	Epoch 200	-7.17054947065959	-2.94433744828873
v1, t2 (observed)	contentA	Epoch 200	-8.05496570079089	-1.19752775361705
v1, t2 (observed)	contentA	Epoch 200	-7.24102082706951	-2.62531083467216
v1, t2 (observed)	contentA	Epoch 200	-8.02905993163824	-1.41215295079237
v1, t2 (observed)	contentA	Epoch 200	-8.39758846528666	-0.878434776976047
v1, t2 (observed)	contentA	Epoch 200	-7.75438780297216	-1.65179247205947
v1, t2 (observed)	contentA	Epoch 200	-8.18186481697483	-2.08233652698939
v1, t2 (observed)	contentA	Epoch 200	-7.63746129025028	-1.77034006803646
v1, t2 (observed)	contentA	Epoch 200	-6.98384526721745	-3.14607613653713
v1, t2 (observed)	contentA	Epoch 200	-8.1639847459704	-1.06993643406807
v1, t2 (observed)	contentA	Epoch 200	-7.16747925949211	-2.66835944222561
v1, t2 (observed)	contentA	Epoch 200	-7.66479826395944	-1.79052922122036
v1, t2 (observed)	contentA	Epoch 200	-9.01594600264438	-0.106465264983243
v1, t2 (observed)	contentA	Epoch 200	-8.96232865573836	-0.478284544420956
v1, t2 (observed)	contentA	Epoch 200	-7.25292030910381	-2.86013839437491
v1, t2 (observed)	contentA	Epoch 200	-7.79263293029366	-1.50165613572252
v1, t2 (observed)	contentA	Epoch 200	-8.73152294626206	-0.302739516165374
v1, t2 (observed)	contentA	Epoch 200	-7.29312330265835	-2.76047947903574
v1, t2 (observed)	contentA	Epoch 200	-8.40709860459476	-0.896463511737188
v1, t2 (observed)	contentA	Epoch 200	-7.4817647542475	-2.90921506797612
v1, t2 (observed)	contentA	Epoch 200	-7.69586154646978	-3.06391822677726
v1, t2 (observed)	contentA	Epoch 200	-7.49671485563406	-1.96191272031687
v1, t2 (observed)	contentA	Epoch 200	-7.25203673195966	-2.47947852096781
v1, t2 (observed)	contentA	Epoch 200	-8.74449502952628	-0.492269377589134
v1, t2 (observed)	contentA	Epoch 200	-7.51450147868287	-2.51992299389337
v1, t2 (observed)	contentA	Epoch 200	-7.64426058353064	-3.21810492648287
v1, t2 (observed)	contentA	Epoch 200	-8.74354992372596	-0.684168582314664
v1, t2 (observed)	contentA	Epoch 200	-9.00432902050367	-0.0235243704501249
v1, t2 (observed)	contentA	Epoch 200	-7.4313275863072	-3.19185967205723
v1, t2 (observed)	contentA	Epoch 200	-7.33677590779512	-3.21341433549897
v1, t2 (observed)	contentA	Epoch 200	-8.28904620496856	-2.07276641879251
v1, t2 (observed)	contentA	Epoch 200	-7.89845347775687	-1.95678997154561
v1, t2 (observed)	contentA	Epoch 200	-8.63202018785975	-0.758758128201569
v1, t2 (observed)	contentA	Epoch 200	-7.92012963685693	-1.503628067769
v1, t2 (observed)	contentA	Epoch 200	-8.09482006430205	-1.75290099283641
v1, t2 (observed)	contentA	Epoch 200	-8.9834317157314	-0.0380496582023429
v1, t2 (observed)	contentA	Epoch 200	-7.21755776258268	-2.69244532292637
v1, t2 (observed)	contentA	Epoch 200	-7.96614458408931	-1.50889862238066
v1, t2 (observed)	contentA	Epoch 200	-8.94627496671005	-0.641729089835665
v1, t2 (observed)	contentA	Epoch 200	-8.96543309200018	-0.0292895828948843
v1, t2 (observed)	contentA	Epoch 200	-8.73001328462888	-0.708172495905198
v1, t2 (observed)	contentA	Epoch 200	-7.15264059330041	-3.03137964212968
v1, t2 (observed)	contentA	Epoch 200	-7.19770144501035	-2.79334917319357
v1, t2 (observed)	contentA	Epoch 200	-7.33137822004028	-3.4165060014782
v1, t2 (observed)	contentA	Epoch 200	-7.66124209147599	-2.47650584142667
v1, t2 (observed)	contentA	Epoch 200	-8.42565276769732	-0.679243248511915
v1, t2 (observed)	contentA	Epoch 200	-7.17434104783563	-2.82554883659581
v1, t2 (observed)	contentA	Epoch 200	-7.33317868953562	-3.13517625600541
v1, t2 (observed)	contentA	Epoch 200	-7.42285869210822	-3.43280895926181
v1, t2 (observed)	contentA	Epoch 200	-7.6894706754424	-2.61063801725418
v1, t2 (observed)	contentA	Epoch 200	-7.66788954413693	-2.38734774956484
v1, t2 (observed)	contentA	Epoch 200	-8.78229623159677	-0.529166732846385
v1, t2 (observed)	contentA	Epoch 200	-7.66742431073439	-2.11325644787683
v1, t2 (observed)	contentA	Epoch 200	-7.64097948454853	-1.90255797245438
v1, t2 (observed)	contentA	Epoch 200	-7.27180657710661	-3.20474701498713
v1, t2 (observed)	contentA	Epoch 200	-8.87247402757334	-0.109560445894613
v1, t2 (observed)	contentA	Epoch 200	-7.34342291364859	-3.16574367700207
v1, t2 (observed)	contentA	Epoch 200	-8.66866206387865	-0.855650139506511
v1, t2 (observed)	contentA	Epoch 200	-7.5963674927354	-2.91285001977922
v1, t2 (observed)	contentA	Epoch 200	-7.93895525868148	-3.18734138697232
v1, t2 (observed)	contentA	Epoch 200	-8.01795656725951	-1.68260900323907
v1, t2 (observed)	contentA	Epoch 200	-8.53614700246212	-0.665952853822048
v1, t2 (observed)	contentA	Epoch 200	-8.91063021119152	-0.333434766857529
v1, t2 (observed)	contentA	Epoch 200	-8.09801694875079	-0.571892066805116
v1, t2 (observed)	contentA	Epoch 200	-7.46263907678636	-3.51258812960448
v1, t2 (observed)	contentA	Epoch 200	-8.55336421184197	-0.696469083121837
v1, t2 (observed)	contentA	Epoch 200	-8.96527483332287	-0.0298935498477269
v1, t2 (observed)	contentA	Epoch 200	-7.46397024951658	-2.97930634079601
v1, t2 (observed)	contentA	Epoch 200	-7.30886304691606	-2.44997536016097
v1, t2 (observed)	contentA	Epoch 200	-7.59787832257417	-2.00118178878522
v1, t2 (observed)	contentA	Epoch 200	-7.50155901101402	-3.20790728612081
v1, t2 (observed)	contentA	Epoch 200	-7.62559111751429	-2.32649649777186
v1, t2 (observed)	contentA	Epoch 200	-7.16534236487364	-2.87872165178466
v1, t2 (observed)	contentA	Epoch 200	-7.50680869207039	-3.06767635816779
v1, t2 (observed)	contentA	Epoch 200	-8.75838979517203	-0.213244488118383
v1, t2 (observed)	contentA	Epoch 200	-7.25178017736195	-2.28093867184573
v1, t2 (observed)	contentA	Epoch 200	-7.97690300522657	-1.32352987770164
v1, t2 (observed)	contentA	Epoch 200	-8.58554738962027	-0.367861656348462
v1, t2 (observed)	contentA	Epoch 200	-8.68433747780064	-0.320376177976223
v1, t2 (observed)	contentA	Epoch 200	-8.70553685346119	-0.939461156814511
v1, t2 (observed)	contentA	Epoch 200	-7.57005002840701	-2.99686589643465
v1, t2 (observed)	contentA	Epoch 200	-7.61682061085135	-1.89564618722089
v1, t2 (observed)	contentA	Epoch 200	-7.55569255693912	-3.05049962409201
v1, t3 (imputed)	contentA	Epoch 200	-7.68214326722774	-1.73668219027121
v1, t3 (imputed)	contentA	Epoch 200	-7.56323057305761	-2.11307428089741
v1, t3 (imputed)	contentA	Epoch 200	-8.32590417198722	-0.772225450719946
v1, t3 (imputed)	contentA	Epoch 200	-8.47631224018211	-0.607362520728748
v1, t3 (imputed)	contentA	Epoch 200	-8.54754925083423	-0.742829148986316
v1, t3 (imputed)	contentA	Epoch 200	-8.97683204595476	-0.72406947315321
v1, t3 (imputed)	contentA	Epoch 200	-8.70075814931502	-0.31524077741594
v1, t3 (imputed)	contentA	Epoch 200	-7.39193483522451	-2.41123337715467
v1, t3 (imputed)	contentA	Epoch 200	-7.18730064195022	-2.85388737485172
v1, t3 (imputed)	contentA	Epoch 200	-8.65169409132051	-0.270078706384963
v1, t3 (imputed)	contentA	Epoch 200	-7.56451655404054	-3.05543143842219
v1, t3 (imputed)	contentA	Epoch 200	-7.5044608618291	-3.20595689573054
v1, t3 (imputed)	contentA	Epoch 200	-8.25593673699743	-0.862469819151512
v1, t3 (imputed)	contentA	Epoch 200	-7.55520587371694	-2.13403825785245
v1, t3 (imputed)	contentA	Epoch 200	-8.62191230048327	-0.285868480186511
v1, t3 (imputed)	contentA	Epoch 200	-7.52553738722383	-2.7400973066272
v1, t3 (imputed)	contentA	Epoch 200	-7.20784729667172	-2.58535790124711
v1, t3 (imputed)	contentA	Epoch 200	-7.60972160019081	-1.96084201593735
v1, t3 (imputed)	contentA	Epoch 200	-7.69828015314184	-1.7042610952601
v1, t3 (imputed)	contentA	Epoch 200	-8.42691595115702	-0.778523410904916
v1, t3 (imputed)	contentA	Epoch 200	-7.74762532185496	-1.55231915585248
v1, t3 (imputed)	contentA	Epoch 200	-7.7805077065792	-1.53087800343078
v1, t3 (imputed)	contentA	Epoch 200	-7.47428674310867	-2.25105357603476
v1, t3 (imputed)	contentA	Epoch 200	-7.25326829220695	-3.25571114176125
v1, t3 (imputed)	contentA	Epoch 200	-8.97972343568639	-0.386960051709155
v1, t3 (imputed)	contentA	Epoch 200	-7.14114714420269	-2.84280480528906
v1, t3 (imputed)	contentA	Epoch 200	-7.61157815605982	-1.90309490637834
v1, t3 (imputed)	contentA	Epoch 200	-8.70408083252049	-0.2058566490826
v1, t3 (imputed)	contentA	Epoch 200	-8.96762469088601	-0.498464181899868
v1, t3 (imputed)	contentA	Epoch 200	-7.37904634369178	-2.64758830187188
v1, t3 (imputed)	contentA	Epoch 200	-7.64496076210674	-1.76911821647885
v1, t3 (imputed)	contentA	Epoch 200	-8.45206455470824	-0.59939104848843
v1, t3 (imputed)	contentA	Epoch 200	-7.67159971437018	-1.61260629819279
v1, t3 (imputed)	contentA	Epoch 200	-8.24007808922407	-0.938234029062166
v1, t3 (imputed)	contentA	Epoch 200	-7.5210934449258	-3.03069593961386
v1, t3 (imputed)	contentA	Epoch 200	-7.82599161072857	-1.49877249971606
v1, t3 (imputed)	contentA	Epoch 200	-7.45661867204755	-2.83728379449579
v1, t3 (imputed)	contentA	Epoch 200	-7.4462873579908	-2.35585683039611
v1, t3 (imputed)	contentA	Epoch 200	-8.57682302859867	-0.410145158003362
v1, t3 (imputed)	contentA	Epoch 200	-7.24669749651272	-2.72649481568873
v1, t3 (imputed)	contentA	Epoch 200	-7.47824432663438	-3.18649995053111
v1, t3 (imputed)	contentA	Epoch 200	-8.38026221706488	-0.827357153062716
v1, t3 (imputed)	contentA	Epoch 200	-8.99268468200276	-0.0232491662950562
v1, t3 (imputed)	contentA	Epoch 200	-7.41763533858972	-2.78483349522386
v1, t3 (imputed)	contentA	Epoch 200	-7.35588146728729	-3.11744128949641
v1, t3 (imputed)	contentA	Epoch 200	-7.76159190866462	-1.53848917385746
v1, t3 (imputed)	contentA	Epoch 200	-7.71592300430487	-1.74349869271666
v1, t3 (imputed)	contentA	Epoch 200	-8.55284192004731	-0.40051555940827
v1, t3 (imputed)	contentA	Epoch 200	-7.7903545907597	-1.46994277630784
v1, t3 (imputed)	contentA	Epoch 200	-7.74740919208884	-1.57351530915993
v1, t3 (imputed)	contentA	Epoch 200	-8.99600015013409	-0.482505100502648
v1, t3 (imputed)	contentA	Epoch 200	-7.22509769711025	-2.54942891287963
v1, t3 (imputed)	contentA	Epoch 200	-7.67291395289181	-1.71884606719486
v1, t3 (imputed)	contentA	Epoch 200	-7.2937510029978	-3.65023182315918
v1, t3 (imputed)	contentA	Epoch 200	-8.8387326262879	-0.174970381796197
v1, t3 (imputed)	contentA	Epoch 200	-7.459847676916	-3.3750658132912
v1, t3 (imputed)	contentA	Epoch 200	-7.2614189391063	-2.82949902199253
v1, t3 (imputed)	contentA	Epoch 200	-7.21846403140344	-2.83357232038224
v1, t3 (imputed)	contentA	Epoch 200	-7.56285111931617	-3.06322035706898
v1, t3 (imputed)	contentA	Epoch 200	-7.26328717007772	-2.90983305934739
v1, t3 (imputed)	contentA	Epoch 200	-8.57274343116552	-0.393528720527047
v1, t3 (imputed)	contentA	Epoch 200	-7.49099684872134	-3.09361768028796
v1, t3 (imputed)	contentA	Epoch 200	-7.46133063546737	-3.01264552497726
v1, t3 (imputed)	contentA	Epoch 200	-7.53315414281705	-3.02314468082012
v1, t3 (imputed)	contentA	Epoch 200	-7.6809058247437	-2.80307636747754
v1, t3 (imputed)	contentA	Epoch 200	-7.65466017575297	-1.84423866855486
v1, t3 (imputed)	contentA	Epoch 200	-8.95684727369361	-0.414676906822725
v1, t3 (imputed)	contentA	Epoch 200	-7.62361047598075	-1.68229691860802
v1, t3 (imputed)	contentA	Epoch 200	-7.72280650882712	-1.61684384407735
v1, t3 (imputed)	contentA	Epoch 200	-7.13339365855405	-2.68304878127023
v1, t3 (imputed)	contentA	Epoch 200	-8.98650163185524	-0.0200018245089204
v1, t3 (imputed)	contentA	Epoch 200	-7.44487100052563	-2.90560296445436
v1, t3 (imputed)	contentA	Epoch 200	-8.32235029949939	-0.798067810303942
v1, t3 (imputed)	contentA	Epoch 200	-7.6282349047565	-3.10846324851121
v1, t3 (imputed)	contentA	Epoch 200	-7.79588603004464	-1.79554274503589
v1, t3 (imputed)	contentA	Epoch 200	-7.69749101312776	-1.67127840720305
v1, t3 (imputed)	contentA	Epoch 200	-8.27994403259185	-0.84173220761958
v1, t3 (imputed)	contentA	Epoch 200	-8.21920334507964	-0.876600532561923
v1, t3 (imputed)	contentA	Epoch 200	-8.9764256376321	-0.0698671546585845
v1, t3 (imputed)	contentA	Epoch 200	-8.98269026280261	-0.0361651086076726
v1, t3 (imputed)	contentA	Epoch 200	-8.34290499713489	-0.774438956213442
v1, t3 (imputed)	contentA	Epoch 200	-9.04478495950563	-0.0680670217664647
v1, t3 (imputed)	contentA	Epoch 200	-8.56430861758351	-0.782174749591042
v1, t3 (imputed)	contentA	Epoch 200	-7.31025982182304	-2.45756458269678
v1, t3 (imputed)	contentA	Epoch 200	-8.97165267624518	-0.0284564325040417
v1, t3 (imputed)	contentA	Epoch 200	-7.45453660021568	-2.31406049223065
v1, t3 (imputed)	contentA	Epoch 200	-7.55247725339697	-1.94919002116501
v1, t3 (imputed)	contentA	Epoch 200	-7.74660602563689	-1.51435234971157
v1, t3 (imputed)	contentA	Epoch 200	-8.40084167994554	-0.678802993864699
v1, t3 (imputed)	contentA	Epoch 200	-7.96997780721114	-1.2297026419984
v1, t3 (imputed)	contentA	Epoch 200	-7.13833808870648	-2.65022478754282
v1, t3 (imputed)	contentA	Epoch 200	-7.76226406184496	-1.50593992522947
v1, t3 (imputed)	contentA	Epoch 200	-8.65166591344791	-0.274075841988949
v1, t3 (imputed)	contentA	Epoch 200	-9.0318393798318	-0.0635886084134571
v1, t3 (imputed)	contentA	Epoch 200	-7.43275445130096	-3.41786590753498
v1, t3 (imputed)	contentA	Epoch 200	-8.30527092749372	-0.785291847889007
v1, t3 (imputed)	contentA	Epoch 200	-7.34692974385489	-3.1620937405912
v1, t3 (imputed)	contentA	Epoch 200	-7.41746235199382	-3.43831481241658
v1, t1 (observed)	contentA	Epoch 30	37.4773998068271	-2.08835504041125
v1, t1 (observed)	contentA	Epoch 30	37.5063416422654	-1.62178027405147
v1, t1 (observed)	contentA	Epoch 30	38.4543662664687	-1.79667674014236
v1, t1 (observed)	contentA	Epoch 30	37.2430127935118	-1.96915320953968
v1, t1 (observed)	contentA	Epoch 30	37.4045208227432	-1.83757142894356
v1, t1 (observed)	contentA	Epoch 30	38.1859290579985	-1.81725237956056
v1, t1 (observed)	contentA	Epoch 30	37.9437577694833	-1.88492631421313
v1, t1 (observed)	contentA	Epoch 30	37.1565927722617	-1.86192053714099
v1, t1 (observed)	contentA	Epoch 30	37.6624646303896	-1.68681922581517
v1, t1 (observed)	contentA	Epoch 30	38.5926392681364	-1.69988330671171
v1, t1 (observed)	contentA	Epoch 30	38.1585121098421	-2.34759362672209
v1, t1 (observed)	contentA	Epoch 30	37.5156787539835	-1.87758276762809
v1, t1 (observed)	contentA	Epoch 30	37.5582187586455	-1.75056999334082
v1, t1 (observed)	contentA	Epoch 30	37.5956481967135	-2.09030549408627
v1, t1 (observed)	contentA	Epoch 30	38.0979956832484	-1.90059856694002
v1, t1 (observed)	contentA	Epoch 30	37.5038003393443	-1.69029968539171
v1, t1 (observed)	contentA	Epoch 30	38.4217198825881	-1.79951199071823
v1, t1 (observed)	contentA	Epoch 30	37.4112050606558	-1.56649774461455
v1, t1 (observed)	contentA	Epoch 30	37.5323427546555	-2.08251774321387
v1, t1 (observed)	contentA	Epoch 30	38.3503660079995	-1.78040723491568
v1, t1 (observed)	contentA	Epoch 30	37.6771762279562	-2.11718105120431
v1, t1 (observed)	contentA	Epoch 30	37.2616816834177	-1.97881555462857
v1, t1 (observed)	contentA	Epoch 30	37.5189409146106	-1.80773956510715
v1, t1 (observed)	contentA	Epoch 30	37.159361567057	-1.79939592596163
v1, t1 (observed)	contentA	Epoch 30	37.5844396219209	-1.63613047617748
v1, t1 (observed)	contentA	Epoch 30	37.4025224828299	-1.58487041274397
v1, t1 (observed)	contentA	Epoch 30	37.4846115772432	-2.07970556854752
v1, t1 (observed)	contentA	Epoch 30	38.4079105912235	-1.77494601905049
v1, t1 (observed)	contentA	Epoch 30	38.574709164074	-1.7004559487672
v1, t1 (observed)	contentA	Epoch 30	37.4825544417736	-1.61449581351279
v1, t1 (observed)	contentA	Epoch 30	37.5368928541758	-2.06745080393835
v1, t1 (observed)	contentA	Epoch 30	38.1443579643468	-2.43151731529792
v1, t1 (observed)	contentA	Epoch 30	37.5308913957182	-2.08050748244462
v1, t1 (observed)	contentA	Epoch 30	38.623664168689	-1.70249306657135
v1, t1 (observed)	contentA	Epoch 30	37.6253525246899	-1.73112535373936
v1, t1 (observed)	contentA	Epoch 30	37.7423098461889	-1.67891564675707
v1, t1 (observed)	contentA	Epoch 30	37.4832529594496	-2.0943725983742
v1, t1 (observed)	contentA	Epoch 30	37.4797327579794	-1.80222848141499
v1, t1 (observed)	contentA	Epoch 30	38.318734153885	-1.91713097088202
v1, t1 (observed)	contentA	Epoch 30	37.3793118060484	-1.87286037773875
v1, t1 (observed)	contentA	Epoch 30	37.016908201073	-1.7450565745581
v1, t1 (observed)	contentA	Epoch 30	38.604791480522	-1.69391672868851
v1, t1 (observed)	contentA	Epoch 30	38.5016574881517	-1.77776044130233
v1, t1 (observed)	contentA	Epoch 30	37.4190359343727	-1.58834449800105
v1, t1 (observed)	contentA	Epoch 30	37.0674990162213	-1.74357694531032
v1, t1 (observed)	contentA	Epoch 30	37.2405153004867	-1.92977051292213
v1, t1 (observed)	contentA	Epoch 30	38.4750166241016	-1.78746907114609
v1, t1 (observed)	contentA	Epoch 30	38.6158945098718	-1.7097995761279
v1, t1 (observed)	contentA	Epoch 30	37.3448145037196	-2.0227642133016
v1, t1 (observed)	contentA	Epoch 30	37.5201769526088	-2.1082825755965
v1, t1 (observed)	contentA	Epoch 30	38.6255113016418	-1.6923563294114
v1, t1 (observed)	contentA	Epoch 30	37.0367282678009	-1.73827322370146
v1, t1 (observed)	contentA	Epoch 30	38.2006194598997	-1.95163362356098
v1, t1 (observed)	contentA	Epoch 30	37.6403175928689	-1.76347791988467
v1, t1 (observed)	contentA	Epoch 30	38.6375367884296	-1.68103484633249
v1, t1 (observed)	contentA	Epoch 30	38.469659806543	-1.79441546237328
v1, t1 (observed)	contentA	Epoch 30	37.0868722610083	-1.73787720659174
v1, t1 (observed)	contentA	Epoch 30	37.0560128349708	-1.72896911268748
v1, t1 (observed)	contentA	Epoch 30	37.9525126788041	-1.70396061039815
v1, t1 (observed)	contentA	Epoch 30	37.5048410051465	-1.85157695937761
v1, t1 (observed)	contentA	Epoch 30	38.6104715492733	-1.70968491970031
v1, t1 (observed)	contentA	Epoch 30	37.4553728229299	-1.85486735528455
v1, t1 (observed)	contentA	Epoch 30	37.0712998524084	-1.71823303754031
v1, t1 (observed)	contentA	Epoch 30	38.3712508441244	-1.95943528019448
v1, t1 (observed)	contentA	Epoch 30	37.4630041682834	-1.65129335882429
v1, t1 (observed)	contentA	Epoch 30	38.0786633615865	-1.83717469762876
v1, t1 (observed)	contentA	Epoch 30	38.4413055956741	-1.78739530418958
v1, t1 (observed)	contentA	Epoch 30	38.0959340610528	-2.01241151749034
v1, t1 (observed)	contentA	Epoch 30	37.1921817129432	-1.84588719577373
v1, t1 (observed)	contentA	Epoch 30	37.045710601622	-1.7317733606586
v1, t1 (observed)	contentA	Epoch 30	38.6205699296522	-1.67638905284874
v1, t1 (observed)	contentA	Epoch 30	37.250554649456	-1.91317887513204
v1, t1 (observed)	contentA	Epoch 30	38.0802268747498	-1.73030298436691
v1, t1 (observed)	contentA	Epoch 30	38.0730209427076	-1.86226427952172
v1, t1 (observed)	contentA	Epoch 30	37.2980023846529	-1.97761355339228
v1, t1 (observed)	contentA	Epoch 30	37.5510807811595	-2.0849173121309
v1, t1 (observed)	contentA	Epoch 30	38.4859211566008	-1.77371694886468
v1, t1 (observed)	contentA	Epoch 30	38.6445578789266	-1.67065443535718
v1, t1 (observed)	contentA	Epoch 30	38.4649032400017	-1.7907644674525
v1, t1 (observed)	contentA	Epoch 30	37.6289423106831	-1.75748718381539
v1, t1 (observed)	contentA	Epoch 30	38.2289049450483	-1.92902397611418
v1, t1 (observed)	contentA	Epoch 30	38.5437698450668	-1.74568613620714
v1, t1 (observed)	contentA	Epoch 30	37.4782382869331	-1.83747709738306
v1, t1 (observed)	contentA	Epoch 30	37.0126292118353	-1.73912052861451
v1, t1 (observed)	contentA	Epoch 30	37.202344333073	-1.85773912647212
v1, t1 (observed)	contentA	Epoch 30	37.3505113356562	-2.00165079755693
v1, t1 (observed)	contentA	Epoch 30	37.4292719119606	-1.830703150875
v1, t1 (observed)	contentA	Epoch 30	37.6375712029187	-1.67236121117135
v1, t1 (observed)	contentA	Epoch 30	38.4873019263381	-1.80165002481183
v1, t1 (observed)	contentA	Epoch 30	38.3911354623058	-1.88682116600093
v1, t1 (observed)	contentA	Epoch 30	37.0435704143652	-1.74340607339477
v1, t1 (observed)	contentA	Epoch 30	37.4105616889772	-2.04557284411763
v1, t1 (observed)	contentA	Epoch 30	38.5971569760847	-1.71886134918394
v1, t1 (observed)	contentA	Epoch 30	38.5858547425936	-1.69551206356977
v1, t1 (observed)	contentA	Epoch 30	38.4756198179551	-1.79283308866714
v1, t1 (observed)	contentA	Epoch 30	37.3417814940418	-1.92510189581635
v1, t1 (observed)	contentA	Epoch 30	37.4478989886786	-1.53984470102526
v1, t1 (observed)	contentA	Epoch 30	37.8037029188323	-1.69207036435366
v1, t2 (observed)	contentA	Epoch 30	37.4512451086232	-1.82910211625379
v1, t2 (observed)	contentA	Epoch 30	37.766046495225	-2.03761091839574
v1, t2 (observed)	contentA	Epoch 30	38.1965793892301	-1.97941862144185
v1, t2 (observed)	contentA	Epoch 30	37.460807374115	-2.06160090489172
v1, t2 (observed)	contentA	Epoch 30	37.2171126980017	-1.81401062995411
v1, t2 (observed)	contentA	Epoch 30	38.6252031239572	-1.70276542981263
v1, t2 (observed)	contentA	Epoch 30	38.1685862700931	-1.9765048765394
v1, t2 (observed)	contentA	Epoch 30	37.0246820930752	-1.73770523411957
v1, t2 (observed)	contentA	Epoch 30	37.6646402862429	-1.87534489788732
v1, t2 (observed)	contentA	Epoch 30	38.624685328891	-1.69671059216401
v1, t2 (observed)	contentA	Epoch 30	38.1020370123555	-1.76677731688283
v1, t2 (observed)	contentA	Epoch 30	38.0546383290282	-1.73683524544849
v1, t2 (observed)	contentA	Epoch 30	37.8403496698364	-2.03598200422148
v1, t2 (observed)	contentA	Epoch 30	37.4667567932339	-2.07021309438626
v1, t2 (observed)	contentA	Epoch 30	37.9219565510825	-1.82419397490575
v1, t2 (observed)	contentA	Epoch 30	37.4076458108744	-1.78504292883099
v1, t2 (observed)	contentA	Epoch 30	37.7400076889839	-2.03000847820977
v1, t2 (observed)	contentA	Epoch 30	37.1877806337716	-1.94183525773183
v1, t2 (observed)	contentA	Epoch 30	37.7596670295383	-2.05936441094766
v1, t2 (observed)	contentA	Epoch 30	37.7832666664753	-2.05608427633351
v1, t2 (observed)	contentA	Epoch 30	37.7912452550489	-2.03836957374444
v1, t2 (observed)	contentA	Epoch 30	37.7569943603938	-1.99307582670456
v1, t2 (observed)	contentA	Epoch 30	37.441285240097	-2.06337615653371
v1, t2 (observed)	contentA	Epoch 30	37.0752886037969	-1.72010739743864
v1, t2 (observed)	contentA	Epoch 30	37.9881357327856	-2.0313361621644
v1, t2 (observed)	contentA	Epoch 30	37.0354203544115	-1.74325764413115
v1, t2 (observed)	contentA	Epoch 30	37.4644933736362	-2.07048450170793
v1, t2 (observed)	contentA	Epoch 30	38.5678279195067	-1.73404853906853
v1, t2 (observed)	contentA	Epoch 30	38.2576187855017	-1.73513233869138
v1, t2 (observed)	contentA	Epoch 30	37.3858366383703	-1.57928962723469
v1, t2 (observed)	contentA	Epoch 30	37.4714552927671	-2.09447482795718
v1, t2 (observed)	contentA	Epoch 30	38.643843235207	-1.67506000307297
v1, t2 (observed)	contentA	Epoch 30	37.198121662051	-1.80624138658489
v1, t2 (observed)	contentA	Epoch 30	38.2076649989571	-2.01817598996497
v1, t2 (observed)	contentA	Epoch 30	37.4983514687507	-1.69166816451696
v1, t2 (observed)	contentA	Epoch 30	37.6541639038436	-1.66756082228977
v1, t2 (observed)	contentA	Epoch 30	37.2023588015564	-1.93187861362804
v1, t2 (observed)	contentA	Epoch 30	37.2967915189349	-1.98031452349645
v1, t2 (observed)	contentA	Epoch 30	38.4833014350923	-1.78295635913889
v1, t2 (observed)	contentA	Epoch 30	37.6546755944164	-1.77102895537573
v1, t2 (observed)	contentA	Epoch 30	37.7124224227656	-1.66023959995997
v1, t2 (observed)	contentA	Epoch 30	38.240196970177	-1.74297521956069
v1, t2 (observed)	contentA	Epoch 30	38.6261513027309	-1.70902427839603
v1, t2 (observed)	contentA	Epoch 30	37.4076230928779	-1.57710943849189
v1, t2 (observed)	contentA	Epoch 30	37.4153832401072	-1.55988844903368
v1, t2 (observed)	contentA	Epoch 30	37.3393164534954	-2.02240713440786
v1, t2 (observed)	contentA	Epoch 30	37.289502083535	-2.0113476980926
v1, t2 (observed)	contentA	Epoch 30	38.1944560823539	-1.97882204811498
v1, t2 (observed)	contentA	Epoch 30	37.7544042383988	-2.05873514595255
v1, t2 (observed)	contentA	Epoch 30	37.5254387093849	-2.12605755593277
v1, t2 (observed)	contentA	Epoch 30	38.6413123734266	-1.67714956156891
v1, t2 (observed)	contentA	Epoch 30	37.1928218749728	-1.84871620127103
v1, t2 (observed)	contentA	Epoch 30	37.8151470018775	-2.04202316073405
v1, t2 (observed)	contentA	Epoch 30	38.0506607809849	-1.74766930918268
v1, t2 (observed)	contentA	Epoch 30	38.5731657273294	-1.72225709560821
v1, t2 (observed)	contentA	Epoch 30	38.1841497319074	-1.75090557623783
v1, t2 (observed)	contentA	Epoch 30	37.3685333277616	-1.57974548443677
v1, t2 (observed)	contentA	Epoch 30	37.0691039191338	-1.75785783543131
v1, t2 (observed)	contentA	Epoch 30	37.3952280227146	-1.5564692649179
v1, t2 (observed)	contentA	Epoch 30	37.4886222368928	-1.8317090138445
v1, t2 (observed)	contentA	Epoch 30	38.161370288713	-1.99877701013478
v1, t2 (observed)	contentA	Epoch 30	37.3078752798031	-1.83204482107893
v1, t2 (observed)	contentA	Epoch 30	37.57139225851	-1.70893831219767
v1, t2 (observed)	contentA	Epoch 30	37.9716401608331	-1.73797785305451
v1, t2 (observed)	contentA	Epoch 30	37.2650193602994	-1.98258254731666
v1, t2 (observed)	contentA	Epoch 30	37.5176025862759	-1.8771964154951
v1, t2 (observed)	contentA	Epoch 30	38.625145585124	-1.67936331251681
v1, t2 (observed)	contentA	Epoch 30	37.231858417232	-1.9543666765881
v1, t2 (observed)	contentA	Epoch 30	37.4425541288585	-2.09609691608527
v1, t2 (observed)	contentA	Epoch 30	37.3585475885866	-1.57658018109305
v1, t2 (observed)	contentA	Epoch 30	38.5032554449956	-1.78124930505939
v1, t2 (observed)	contentA	Epoch 30	37.7261039665142	-1.66392429464551
v1, t2 (observed)	contentA	Epoch 30	38.4478620660408	-1.80495878172855
v1, t2 (observed)	contentA	Epoch 30	38.0800274998131	-1.87157875066053
v1, t2 (observed)	contentA	Epoch 30	37.6815830764057	-1.78456219102086
v1, t2 (observed)	contentA	Epoch 30	37.7211531091676	-2.06480590750007
v1, t2 (observed)	contentA	Epoch 30	38.1903594585226	-1.97993718531663
v1, t2 (observed)	contentA	Epoch 30	38.4411326523326	-1.84272816720035
v1, t2 (observed)	contentA	Epoch 30	38.3970857103098	-1.77961451797321
v1, t2 (observed)	contentA	Epoch 30	37.6459072194617	-1.74076045143291
v1, t2 (observed)	contentA	Epoch 30	38.5315024427133	-1.74805536315849
v1, t2 (observed)	contentA	Epoch 30	38.605195773236	-1.72073740570087
v1, t2 (observed)	contentA	Epoch 30	37.5499809515691	-1.7280240411342
v1, t2 (observed)	contentA	Epoch 30	37.1530776849808	-1.90313230938476
v1, t2 (observed)	contentA	Epoch 30	37.2635052493807	-1.98672562388796
v1, t2 (observed)	contentA	Epoch 30	37.7389594076775	-1.67809103793938
v1, t2 (observed)	contentA	Epoch 30	37.4555912399116	-2.03402479019782
v1, t2 (observed)	contentA	Epoch 30	37.1935408685461	-1.8788708211182
v1, t2 (observed)	contentA	Epoch 30	37.8345237137837	-1.77919255951959
v1, t2 (observed)	contentA	Epoch 30	38.5086869418036	-1.77012731031593
v1, t2 (observed)	contentA	Epoch 30	37.1725619352656	-1.95981480305801
v1, t2 (observed)	contentA	Epoch 30	37.8556897997122	-2.09222862151548
v1, t2 (observed)	contentA	Epoch 30	38.4200125204907	-1.82160368179462
v1, t2 (observed)	contentA	Epoch 30	38.5132619824804	-1.78243124612412
v1, t2 (observed)	contentA	Epoch 30	38.4520165241871	-1.79893028366529
v1, t2 (observed)	contentA	Epoch 30	38.0433209551661	-1.8931376778334
v1, t2 (observed)	contentA	Epoch 30	37.2024559714739	-1.96073440027593
v1, t2 (observed)	contentA	Epoch 30	38.0986286849395	-1.86214492731283
v1, t3 (imputed)	contentA	Epoch 30	37.1414749571644	-1.84337340153644
v1, t3 (imputed)	contentA	Epoch 30	37.1184027574649	-1.7883174372059
v1, t3 (imputed)	contentA	Epoch 30	38.2033413474357	-1.91201387666763
v1, t3 (imputed)	contentA	Epoch 30	38.2136486417699	-1.98176189632329
v1, t3 (imputed)	contentA	Epoch 30	38.0133469599829	-1.89902363847428
v1, t3 (imputed)	contentA	Epoch 30	38.0289635872789	-1.71895447174991
v1, t3 (imputed)	contentA	Epoch 30	38.4877851242501	-1.73309409861203
v1, t3 (imputed)	contentA	Epoch 30	37.0285071793555	-1.76080501632753
v1, t3 (imputed)	contentA	Epoch 30	37.145347522933	-1.81521607604522
v1, t3 (imputed)	contentA	Epoch 30	38.5384664402422	-1.75951658292986
v1, t3 (imputed)	contentA	Epoch 30	37.669055312074	-1.67080786994363
v1, t3 (imputed)	contentA	Epoch 30	38.0015741727173	-1.8536130600823
v1, t3 (imputed)	contentA	Epoch 30	38.0072121393273	-2.05093289754856
v1, t3 (imputed)	contentA	Epoch 30	37.2008750528498	-1.95510357327453
v1, t3 (imputed)	contentA	Epoch 30	38.4878836125637	-1.79905218089925
v1, t3 (imputed)	contentA	Epoch 30	37.0989751000817	-1.78552472251163
v1, t3 (imputed)	contentA	Epoch 30	37.0334956924463	-1.77723142714923
v1, t3 (imputed)	contentA	Epoch 30	37.1810526260862	-1.95064026862008
v1, t3 (imputed)	contentA	Epoch 30	37.1959417159127	-1.97313534632541
v1, t3 (imputed)	contentA	Epoch 30	38.1801173391642	-1.9818707890214
v1, t3 (imputed)	contentA	Epoch 30	37.5294655172361	-2.03751143918123
v1, t3 (imputed)	contentA	Epoch 30	37.1948400914516	-1.8119182528535
v1, t3 (imputed)	contentA	Epoch 30	37.1819085212249	-1.83531221531209
v1, t3 (imputed)	contentA	Epoch 30	37.4280925338602	-1.59946360594392
v1, t3 (imputed)	contentA	Epoch 30	38.430849948774	-1.79646347580733
v1, t3 (imputed)	contentA	Epoch 30	37.0716499727839	-1.73757772158334
v1, t3 (imputed)	contentA	Epoch 30	37.1802656517639	-1.88032368290411
v1, t3 (imputed)	contentA	Epoch 30	38.6165296893832	-1.70590100582806
v1, t3 (imputed)	contentA	Epoch 30	38.1376293439108	-1.73024458498433
v1, t3 (imputed)	contentA	Epoch 30	37.4833336623783	-1.63022022811657
v1, t3 (imputed)	contentA	Epoch 30	37.3271062066154	-2.00636745890417
v1, t3 (imputed)	contentA	Epoch 30	38.1436463148422	-1.92096379723606
v1, t3 (imputed)	contentA	Epoch 30	37.3124049148487	-2.01208579664775
v1, t3 (imputed)	contentA	Epoch 30	38.1906784504644	-1.99355553489399
v1, t3 (imputed)	contentA	Epoch 30	37.5776102170234	-1.71855357980933
v1, t3 (imputed)	contentA	Epoch 30	37.3094749042793	-1.80766866569065
v1, t3 (imputed)	contentA	Epoch 30	37.0652573159865	-1.7427288013448
v1, t3 (imputed)	contentA	Epoch 30	37.0412398011986	-1.74764471891456
v1, t3 (imputed)	contentA	Epoch 30	38.3242371359987	-1.76472788009692
v1, t3 (imputed)	contentA	Epoch 30	37.0430774944858	-1.75555770469749
v1, t3 (imputed)	contentA	Epoch 30	37.4859376998181	-1.718486712154
v1, t3 (imputed)	contentA	Epoch 30	38.017385681886	-1.84207084941907
v1, t3 (imputed)	contentA	Epoch 30	38.6401018897211	-1.68634963495805
v1, t3 (imputed)	contentA	Epoch 30	37.0483355879891	-1.749124542465
v1, t3 (imputed)	contentA	Epoch 30	37.5985023885616	-1.64624745395099
v1, t3 (imputed)	contentA	Epoch 30	37.593144921642	-2.11376279149701
v1, t3 (imputed)	contentA	Epoch 30	37.4463844171057	-1.82227930668661
v1, t3 (imputed)	contentA	Epoch 30	38.4271496886882	-1.83448425245252
v1, t3 (imputed)	contentA	Epoch 30	37.5177548968041	-2.07010499841911
v1, t3 (imputed)	contentA	Epoch 30	37.3244026006438	-2.00775079075307
v1, t3 (imputed)	contentA	Epoch 30	38.2939659759416	-1.77089002398265
v1, t3 (imputed)	contentA	Epoch 30	37.0204008808613	-1.74264831589761
v1, t3 (imputed)	contentA	Epoch 30	37.3431403402795	-2.0237756879113
v1, t3 (imputed)	contentA	Epoch 30	37.8297433860219	-1.70948788879211
v1, t3 (imputed)	contentA	Epoch 30	38.6309279841526	-1.68201341224342
v1, t3 (imputed)	contentA	Epoch 30	37.9746338121915	-1.81105826112042
v1, t3 (imputed)	contentA	Epoch 30	37.3273040063104	-1.59014792268378
v1, t3 (imputed)	contentA	Epoch 30	37.215247126145	-1.78812311769245
v1, t3 (imputed)	contentA	Epoch 30	37.3767720779358	-1.56367561937667
v1, t3 (imputed)	contentA	Epoch 30	37.1990890936431	-1.85839521323719
v1, t3 (imputed)	contentA	Epoch 30	38.4427170305998	-1.83196519318326
v1, t3 (imputed)	contentA	Epoch 30	37.4559807342497	-1.69469329972982
v1, t3 (imputed)	contentA	Epoch 30	37.5543013701934	-1.64293609481521
v1, t3 (imputed)	contentA	Epoch 30	37.5940833532208	-1.71858268599423
v1, t3 (imputed)	contentA	Epoch 30	37.5866420892326	-1.74440591033402
v1, t3 (imputed)	contentA	Epoch 30	37.1468340156297	-1.83310619455246
v1, t3 (imputed)	contentA	Epoch 30	38.3327920400559	-1.76241379588242
v1, t3 (imputed)	contentA	Epoch 30	37.5122692927235	-1.97524514865719
v1, t3 (imputed)	contentA	Epoch 30	37.4527855381202	-2.0698392019195
v1, t3 (imputed)	contentA	Epoch 30	37.0349077036081	-1.74572700495102
v1, t3 (imputed)	contentA	Epoch 30	38.640580489808	-1.67667294619258
v1, t3 (imputed)	contentA	Epoch 30	37.4239252179769	-1.69471959353653
v1, t3 (imputed)	contentA	Epoch 30	38.0941138035432	-1.84627182398149
v1, t3 (imputed)	contentA	Epoch 30	38.0424691502626	-1.7816433390467
v1, t3 (imputed)	contentA	Epoch 30	37.2495266151357	-1.97830457864041
v1, t3 (imputed)	contentA	Epoch 30	37.443816639147	-2.07097551225375
v1, t3 (imputed)	contentA	Epoch 30	38.1035046248287	-1.88652917089315
v1, t3 (imputed)	contentA	Epoch 30	37.9243528473535	-1.97586852563347
v1, t3 (imputed)	contentA	Epoch 30	38.640622804411	-1.67599916120322
v1, t3 (imputed)	contentA	Epoch 30	38.5874749615281	-1.73749974416484
v1, t3 (imputed)	contentA	Epoch 30	38.0348234979617	-1.88533389195792
v1, t3 (imputed)	contentA	Epoch 30	38.6412721631193	-1.6798002666864
v1, t3 (imputed)	contentA	Epoch 30	38.0379301567252	-1.88858041766014
v1, t3 (imputed)	contentA	Epoch 30	37.0208065582043	-1.74529952872774
v1, t3 (imputed)	contentA	Epoch 30	38.6285462643202	-1.69804025137784
v1, t3 (imputed)	contentA	Epoch 30	37.1641099649427	-1.81915219779986
v1, t3 (imputed)	contentA	Epoch 30	37.1982861347596	-1.96550135544678
v1, t3 (imputed)	contentA	Epoch 30	37.5518582837214	-2.10155721097379
v1, t3 (imputed)	contentA	Epoch 30	38.0396436809806	-2.09972742001114
v1, t3 (imputed)	contentA	Epoch 30	37.6164058583665	-2.09776673155508
v1, t3 (imputed)	contentA	Epoch 30	37.0244073095114	-1.74256867614549
v1, t3 (imputed)	contentA	Epoch 30	37.5881126387921	-2.06114103293352
v1, t3 (imputed)	contentA	Epoch 30	38.4969161505911	-1.79337343229272
v1, t3 (imputed)	contentA	Epoch 30	38.6389733893464	-1.67625911332965
v1, t3 (imputed)	contentA	Epoch 30	37.769732897812	-1.70216567604797
v1, t3 (imputed)	contentA	Epoch 30	37.9054323049034	-2.04610673025209
v1, t3 (imputed)	contentA	Epoch 30	37.5250976813604	-1.61788629085983
v1, t3 (imputed)	contentA	Epoch 30	37.7501415026114	-1.68024042042177
v1, t1 (observed)	contentA	Epoch 300	-12.2418586359349	-4.05013900629461
v1, t1 (observed)	contentA	Epoch 300	-11.6191263898919	-2.94341552057754
v1, t1 (observed)	contentA	Epoch 300	-12.8347715688251	-2.55888241067556
v1, t1 (observed)	contentA	Epoch 300	-11.7000498436559	-4.87027958687175
v1, t1 (observed)	contentA	Epoch 300	-12.0810264173991	-4.85590695252929
v1, t1 (observed)	contentA	Epoch 300	-12.5696360726513	-0.699554969328342
v1, t1 (observed)	contentA	Epoch 300	-12.3532165075957	-2.84732898809069
v1, t1 (observed)	contentA	Epoch 300	-11.6454037734594	-5.54242631803194
v1, t1 (observed)	contentA	Epoch 300	-10.9727442370122	-4.25290091928717
v1, t1 (observed)	contentA	Epoch 300	-12.8264620876437	-1.47359105264602
v1, t1 (observed)	contentA	Epoch 300	-12.6801179217967	-2.847422619853
v1, t1 (observed)	contentA	Epoch 300	-12.0548322546196	-4.46344149402121
v1, t1 (observed)	contentA	Epoch 300	-11.6069701274648	-3.94701658320206
v1, t1 (observed)	contentA	Epoch 300	-12.618925087652	-3.63041227681099
v1, t1 (observed)	contentA	Epoch 300	-11.7542550386243	-4.47271835768549
v1, t1 (observed)	contentA	Epoch 300	-11.5081626498423	-3.58411700959924
v1, t1 (observed)	contentA	Epoch 300	-12.6249964631385	-2.51605222108736
v1, t1 (observed)	contentA	Epoch 300	-11.5143196552143	-5.99993540587283
v1, t1 (observed)	contentA	Epoch 300	-12.6101924272245	-3.61904573106141
v1, t1 (observed)	contentA	Epoch 300	-12.3674119023548	-1.88589359206772
v1, t1 (observed)	contentA	Epoch 300	-12.1957639875915	-3.44963659102463
v1, t1 (observed)	contentA	Epoch 300	-10.9021107942288	-3.76457787826499
v1, t1 (observed)	contentA	Epoch 300	-11.5123234118476	-4.17501351195341
v1, t1 (observed)	contentA	Epoch 300	-11.2652601431831	-5.13489324852579
v1, t1 (observed)	contentA	Epoch 300	-11.2720154578291	-3.44088181057785
v1, t1 (observed)	contentA	Epoch 300	-10.8741981502119	-4.7974546979346
v1, t1 (observed)	contentA	Epoch 300	-12.1255854613908	-3.41169076766962
v1, t1 (observed)	contentA	Epoch 300	-12.6263256251493	-0.863907870871309
v1, t1 (observed)	contentA	Epoch 300	-12.8841476888938	-1.2579816920177
v1, t1 (observed)	contentA	Epoch 300	-11.5388864998723	-3.70791156121596
v1, t1 (observed)	contentA	Epoch 300	-12.1318391560198	-3.23771929251783
v1, t1 (observed)	contentA	Epoch 300	-12.3874522662793	-2.8996054175231
v1, t1 (observed)	contentA	Epoch 300	-12.3257273495134	-3.57993717343717
v1, t1 (observed)	contentA	Epoch 300	-12.5250887938637	-1.7458073673388
v1, t1 (observed)	contentA	Epoch 300	-11.7667986817709	-3.74118917256538
v1, t1 (observed)	contentA	Epoch 300	-11.5269396628627	-4.19183882121293
v1, t1 (observed)	contentA	Epoch 300	-12.2403536470475	-3.43686905410688
v1, t1 (observed)	contentA	Epoch 300	-12.2933152230257	-3.248856607428
v1, t1 (observed)	contentA	Epoch 300	-12.9421877573817	-1.37421135237037
v1, t1 (observed)	contentA	Epoch 300	-11.7255004624217	-2.99518355904953
v1, t1 (observed)	contentA	Epoch 300	-11.6044931239603	-5.70088649188337
v1, t1 (observed)	contentA	Epoch 300	-13.0302756928645	-1.08171321389447
v1, t1 (observed)	contentA	Epoch 300	-12.7993266492076	-2.32824595730697
v1, t1 (observed)	contentA	Epoch 300	-11.0979881952742	-4.64904416265231
v1, t1 (observed)	contentA	Epoch 300	-11.5785113084808	-5.47189820196852
v1, t1 (observed)	contentA	Epoch 300	-10.8782026281895	-3.69135570706087
v1, t1 (observed)	contentA	Epoch 300	-13.0987422803096	-1.32904706050928
v1, t1 (observed)	contentA	Epoch 300	-12.6663696379308	-0.995807219977033
v1, t1 (observed)	contentA	Epoch 300	-11.8144909898317	-5.3717132332763
v1, t1 (observed)	contentA	Epoch 300	-11.9942785703887	-4.9193144748741
v1, t1 (observed)	contentA	Epoch 300	-12.6868855371947	-0.853503943103439
v1, t1 (observed)	contentA	Epoch 300	-11.414573412898	-5.63818622869095
v1, t1 (observed)	contentA	Epoch 300	-12.6043463621844	-3.26200945268946
v1, t1 (observed)	contentA	Epoch 300	-11.4271208314801	-4.34482115931837
v1, t1 (observed)	contentA	Epoch 300	-12.9046446237721	-0.45004239788358
v1, t1 (observed)	contentA	Epoch 300	-12.9649839907605	-1.10317708096362
v1, t1 (observed)	contentA	Epoch 300	-11.4711101784435	-5.08750061104461
v1, t1 (observed)	contentA	Epoch 300	-11.4634525664167	-5.58533011030931
v1, t1 (observed)	contentA	Epoch 300	-11.5021155336486	-3.03119222190304
v1, t1 (observed)	contentA	Epoch 300	-11.8996524703845	-4.72439433236403
v1, t1 (observed)	contentA	Epoch 300	-12.7539627491224	-1.35383478402485
v1, t1 (observed)	contentA	Epoch 300	-11.8390741978395	-4.18728711059012
v1, t1 (observed)	contentA	Epoch 300	-11.2984216277893	-5.22708131886115
v1, t1 (observed)	contentA	Epoch 300	-11.7909350237366	-2.56962655450037
v1, t1 (observed)	contentA	Epoch 300	-11.284996484299	-4.79932027322189
v1, t1 (observed)	contentA	Epoch 300	-10.6601059612394	-3.99504445401473
v1, t1 (observed)	contentA	Epoch 300	-12.6325812943792	-1.87620866973276
v1, t1 (observed)	contentA	Epoch 300	-12.4418666827033	-3.40777166051765
v1, t1 (observed)	contentA	Epoch 300	-12.3832989788753	-3.61254966353037
v1, t1 (observed)	contentA	Epoch 300	-11.1858086485255	-4.91932645039046
v1, t1 (observed)	contentA	Epoch 300	-12.9853293730719	-1.21755908346755
v1, t1 (observed)	contentA	Epoch 300	-11.6551366267067	-4.00220371012839
v1, t1 (observed)	contentA	Epoch 300	-11.6894253933183	-1.81978744440047
v1, t1 (observed)	contentA	Epoch 300	-12.1878535416521	-2.78391621228937
v1, t1 (observed)	contentA	Epoch 300	-11.6505621640301	-4.80702677747454
v1, t1 (observed)	contentA	Epoch 300	-12.3667199936167	-3.33949922553053
v1, t1 (observed)	contentA	Epoch 300	-12.6222939520768	-2.32443897056073
v1, t1 (observed)	contentA	Epoch 300	-12.8144433974261	-0.884530970445899
v1, t1 (observed)	contentA	Epoch 300	-4.62874303445066	1.73394630868588
v1, t1 (observed)	contentA	Epoch 300	-11.5647744411078	-4.5356664260529
v1, t1 (observed)	contentA	Epoch 300	-12.3215591071335	-3.07890728584417
v1, t1 (observed)	contentA	Epoch 300	-13.0638748157883	-1.18015606130146
v1, t1 (observed)	contentA	Epoch 300	-12.1067295619225	-4.82673946617168
v1, t1 (observed)	contentA	Epoch 300	-11.6587555977601	-5.6781037285576
v1, t1 (observed)	contentA	Epoch 300	-11.4581051886168	-5.12942650373339
v1, t1 (observed)	contentA	Epoch 300	-11.6538454824331	-5.39086239271455
v1, t1 (observed)	contentA	Epoch 300	-10.9877978981456	-4.69908487893866
v1, t1 (observed)	contentA	Epoch 300	-11.2707946068596	-3.30094425536776
v1, t1 (observed)	contentA	Epoch 300	-12.665660652648	-2.0247724461612
v1, t1 (observed)	contentA	Epoch 300	-12.8139193595866	-2.27757401654558
v1, t1 (observed)	contentA	Epoch 300	-11.4415994979505	-5.59802215948146
v1, t1 (observed)	contentA	Epoch 300	-11.9861548776402	-4.18133195977739
v1, t1 (observed)	contentA	Epoch 300	-12.8699291891831	-1.47975378145718
v1, t1 (observed)	contentA	Epoch 300	-12.851579079948	-0.877001079987155
v1, t1 (observed)	contentA	Epoch 300	-12.9443937305291	-0.827574231983288
v1, t1 (observed)	contentA	Epoch 300	-11.6223712404418	-4.06616030505344
v1, t1 (observed)	contentA	Epoch 300	-11.0220199524389	-4.75812353089372
v1, t1 (observed)	contentA	Epoch 300	-11.1981781762316	-3.39357141900305
v1, t2 (observed)	contentA	Epoch 300	-11.6549009995157	-4.84815281105215
v1, t2 (observed)	contentA	Epoch 300	-12.3284457762979	-3.62240284214082
v1, t2 (observed)	contentA	Epoch 300	-12.8448567567133	-3.33173899759634
v1, t2 (observed)	contentA	Epoch 300	-11.9326566656672	-5.04482940915742
v1, t2 (observed)	contentA	Epoch 300	-11.0001704766167	-4.69946596912218
v1, t2 (observed)	contentA	Epoch 300	-13.0859154888781	-1.1265114193426
v1, t2 (observed)	contentA	Epoch 300	-12.5981539673649	-2.6545887207822
v1, t2 (observed)	contentA	Epoch 300	-11.4693913532245	-5.58508709597652
v1, t2 (observed)	contentA	Epoch 300	-11.8443154177892	-4.62157994570663
v1, t2 (observed)	contentA	Epoch 300	-12.8818204507148	-1.04404193375123
v1, t2 (observed)	contentA	Epoch 300	-11.6845242423723	-2.29458843907941
v1, t2 (observed)	contentA	Epoch 300	-11.286504005835	-3.1827035217875
v1, t2 (observed)	contentA	Epoch 300	-12.0403095173817	-3.25906538851691
v1, t2 (observed)	contentA	Epoch 300	-11.7812239719707	-5.58842922261536
v1, t2 (observed)	contentA	Epoch 300	-12.6579808701973	-2.69175068217169
v1, t2 (observed)	contentA	Epoch 300	-11.120036899492	-4.79833496495992
v1, t2 (observed)	contentA	Epoch 300	-12.492059014668	-3.31035054193507
v1, t2 (observed)	contentA	Epoch 300	-11.7157945052414	-5.66387558333322
v1, t2 (observed)	contentA	Epoch 300	-12.6109077614202	-3.32867555787909
v1, t2 (observed)	contentA	Epoch 300	-13.2043812312296	-2.68024606337166
v1, t2 (observed)	contentA	Epoch 300	-11.8560991124024	-4.37322256127645
v1, t2 (observed)	contentA	Epoch 300	-12.0759790392051	-4.03635339711003
v1, t2 (observed)	contentA	Epoch 300	-12.2863636199423	-3.55157965238482
v1, t2 (observed)	contentA	Epoch 300	-11.8703208385622	-5.61177296543062
v1, t2 (observed)	contentA	Epoch 300	-11.9092354450037	-3.11925744527217
v1, t2 (observed)	contentA	Epoch 300	-11.2713821156787	-5.08656657753172
v1, t2 (observed)	contentA	Epoch 300	-12.2184793187153	-3.69711707574421
v1, t2 (observed)	contentA	Epoch 300	-12.9687075443036	-1.17940235581109
v1, t2 (observed)	contentA	Epoch 300	-12.5895796047071	-0.629845251185618
v1, t2 (observed)	contentA	Epoch 300	-11.387092732742	-3.45513325311698
v1, t2 (observed)	contentA	Epoch 300	-12.1533149162756	-3.41339009650895
v1, t2 (observed)	contentA	Epoch 300	-12.1664796340041	-1.53166349609607
v1, t2 (observed)	contentA	Epoch 300	-11.5222112615179	-4.20208680220869
v1, t2 (observed)	contentA	Epoch 300	-12.160777034694	-3.00503101509988
v1, t2 (observed)	contentA	Epoch 300	-11.418122075982	-4.29069637669046
v1, t2 (observed)	contentA	Epoch 300	-11.9575184489221	-2.83123550396578
v1, t2 (observed)	contentA	Epoch 300	-12.4000563946214	-3.57476614030852
v1, t2 (observed)	contentA	Epoch 300	-11.70322478487	-5.59669894686301
v1, t2 (observed)	contentA	Epoch 300	-12.7279858100332	-2.32042148076522
v1, t2 (observed)	contentA	Epoch 300	-11.5939000675523	-4.9532956983702
v1, t2 (observed)	contentA	Epoch 300	-10.6452863319147	-4.28583262518768
v1, t2 (observed)	contentA	Epoch 300	-12.2077666273328	-2.21438815892873
v1, t2 (observed)	contentA	Epoch 300	-13.195535227074	-1.31841167755061
v1, t2 (observed)	contentA	Epoch 300	-11.2571905116136	-4.7060096686313
v1, t2 (observed)	contentA	Epoch 300	-11.5080699230463	-4.45670457300915
v1, t2 (observed)	contentA	Epoch 300	-10.9517362936069	-3.67554556297759
v1, t2 (observed)	contentA	Epoch 300	-12.4137614942654	-3.9137096506663
v1, t2 (observed)	contentA	Epoch 300	-12.8727135197117	-3.00700684669022
v1, t2 (observed)	contentA	Epoch 300	-12.3170416282004	-3.83895320213556
v1, t2 (observed)	contentA	Epoch 300	-12.2895463525076	-3.60954566711366
v1, t2 (observed)	contentA	Epoch 300	-12.9343873485666	-0.982404864419909
v1, t2 (observed)	contentA	Epoch 300	-11.7161182922782	-5.68162586934146
v1, t2 (observed)	contentA	Epoch 300	-12.4188274676613	-3.43948313906078
v1, t2 (observed)	contentA	Epoch 300	-11.5994831153815	-2.29864903820173
v1, t2 (observed)	contentA	Epoch 300	-13.251469174258	-1.37762906963657
v1, t2 (observed)	contentA	Epoch 300	-12.0064030178289	-1.69825200947095
v1, t2 (observed)	contentA	Epoch 300	-11.1309202192369	-4.8921080636245
v1, t2 (observed)	contentA	Epoch 300	-11.4947375407387	-5.62736301072047
v1, t2 (observed)	contentA	Epoch 300	-11.2942677632109	-2.940943266835
v1, t2 (observed)	contentA	Epoch 300	-11.700767785518	-4.57292326026366
v1, t2 (observed)	contentA	Epoch 300	-12.1430973151118	-3.00211755973964
v1, t2 (observed)	contentA	Epoch 300	-11.2584873275298	-4.92516961680821
v1, t2 (observed)	contentA	Epoch 300	-10.9262878575042	-4.61621067146376
v1, t2 (observed)	contentA	Epoch 300	-11.6201282471402	-1.77586955973361
v1, t2 (observed)	contentA	Epoch 300	-11.6007911010589	-4.7100749948639
v1, t2 (observed)	contentA	Epoch 300	-11.8677119475523	-4.75241859718056
v1, t2 (observed)	contentA	Epoch 300	-12.0737693885669	-1.51344649434173
v1, t2 (observed)	contentA	Epoch 300	-11.828773012468	-5.41495313162374
v1, t2 (observed)	contentA	Epoch 300	-11.9530910400709	-5.04924306654086
v1, t2 (observed)	contentA	Epoch 300	-11.5029866545312	-4.58156865900239
v1, t2 (observed)	contentA	Epoch 300	-12.8042166912508	-2.19756922980253
v1, t2 (observed)	contentA	Epoch 300	-11.3773091689462	-4.00531974860757
v1, t2 (observed)	contentA	Epoch 300	-12.7258800737803	-2.72144295070858
v1, t2 (observed)	contentA	Epoch 300	-12.3569856116987	-2.77733333993156
v1, t2 (observed)	contentA	Epoch 300	-11.4827261653707	-4.32014311852648
v1, t2 (observed)	contentA	Epoch 300	-12.5927757130247	-3.5306129396182
v1, t2 (observed)	contentA	Epoch 300	-12.2924288540008	-3.12182262198185
v1, t2 (observed)	contentA	Epoch 300	-12.8334566954052	-0.997852021394033
v1, t2 (observed)	contentA	Epoch 300	-4.62313691299863	1.721406355455
v1, t2 (observed)	contentA	Epoch 300	-11.4637536150567	-4.22111292972881
v1, t2 (observed)	contentA	Epoch 300	-12.5234490820662	-2.43472954746527
v1, t2 (observed)	contentA	Epoch 300	-13.3042042865453	-1.35939871178763
v1, t2 (observed)	contentA	Epoch 300	-11.3351504325767	-4.61143716658709
v1, t2 (observed)	contentA	Epoch 300	-11.3952066760488	-4.70117548097739
v1, t2 (observed)	contentA	Epoch 300	-11.8862759994569	-4.8891195998323
v1, t2 (observed)	contentA	Epoch 300	-10.7427097581423	-3.98303213619465
v1, t2 (observed)	contentA	Epoch 300	-11.8452401487841	-5.656683345812
v1, t2 (observed)	contentA	Epoch 300	-11.6190163716515	-5.61834040309671
v1, t2 (observed)	contentA	Epoch 300	-11.1729830017368	-3.61096074644299
v1, t2 (observed)	contentA	Epoch 300	-12.763087139262	-2.15711374526471
v1, t2 (observed)	contentA	Epoch 300	-11.8350677082028	-5.40584417102206
v1, t2 (observed)	contentA	Epoch 300	-12.1459562449499	-3.21189772280268
v1, t2 (observed)	contentA	Epoch 300	-12.2470460189292	-2.93230498114548
v1, t2 (observed)	contentA	Epoch 300	-12.5705831879357	-2.10103756405145
v1, t2 (observed)	contentA	Epoch 300	-12.3719676434464	-1.88382450387805
v1, t2 (observed)	contentA	Epoch 300	-11.7602902829381	-3.54389136468156
v1, t2 (observed)	contentA	Epoch 300	-12.0286869178999	-4.47147314592416
v1, t2 (observed)	contentA	Epoch 300	-11.3601213892686	-3.19062553152717
v1, t3 (imputed)	contentA	Epoch 300	-12.4389165030214	-3.48672998202091
v1, t3 (imputed)	contentA	Epoch 300	-11.6718034364121	-4.3758241787383
v1, t3 (imputed)	contentA	Epoch 300	-12.4351346442382	-2.2886373811007
v1, t3 (imputed)	contentA	Epoch 300	-11.8319850794617	-2.55172624711725
v1, t3 (imputed)	contentA	Epoch 300	-12.4379722148541	-1.02801999164623
v1, t3 (imputed)	contentA	Epoch 300	-11.422157572734	-2.1054068805703
v1, t3 (imputed)	contentA	Epoch 300	-11.8645796784161	-1.98343349191405
v1, t3 (imputed)	contentA	Epoch 300	-11.7772772535205	-5.44064739862958
v1, t3 (imputed)	contentA	Epoch 300	-10.7901317211506	-4.94770998376055
v1, t3 (imputed)	contentA	Epoch 300	-12.5513329903445	-2.03195421014967
v1, t3 (imputed)	contentA	Epoch 300	-11.4048709570733	-2.45085426613245
v1, t3 (imputed)	contentA	Epoch 300	-12.4633321706981	-0.67717865474678
v1, t3 (imputed)	contentA	Epoch 300	-12.2778816227512	-2.55550531875237
v1, t3 (imputed)	contentA	Epoch 300	-11.4122806427743	-4.90647873949003
v1, t3 (imputed)	contentA	Epoch 300	-12.3182749293632	-2.30749575545557
v1, t3 (imputed)	contentA	Epoch 300	-11.2572196466884	-4.75738736237128
v1, t3 (imputed)	contentA	Epoch 300	-11.4574152125433	-5.58612801415897
v1, t3 (imputed)	contentA	Epoch 300	-12.0823201077701	-4.8982451057438
v1, t3 (imputed)	contentA	Epoch 300	-12.3941120619921	-3.46389577704663
v1, t3 (imputed)	contentA	Epoch 300	-13.2179821559967	-1.97080027685185
v1, t3 (imputed)	contentA	Epoch 300	-12.3129666060457	-3.01331389494582
v1, t3 (imputed)	contentA	Epoch 300	-12.2939800978874	-2.47149613345584
v1, t3 (imputed)	contentA	Epoch 300	-11.5412627229906	-4.15244881956979
v1, t3 (imputed)	contentA	Epoch 300	-11.4575000874128	-4.81152174227179
v1, t3 (imputed)	contentA	Epoch 300	-12.5735056478179	-0.647331827098103
v1, t3 (imputed)	contentA	Epoch 300	-11.1353046915025	-4.78033649973339
v1, t3 (imputed)	contentA	Epoch 300	-11.8100820052813	-4.09891547627598
v1, t3 (imputed)	contentA	Epoch 300	-12.3236866476749	-1.44105829209659
v1, t3 (imputed)	contentA	Epoch 300	-12.592486527477	-0.618547217846665
v1, t3 (imputed)	contentA	Epoch 300	-11.2621270628359	-3.37650904663573
v1, t3 (imputed)	contentA	Epoch 300	-12.1258335524507	-3.79784728176023
v1, t3 (imputed)	contentA	Epoch 300	-12.3069104948748	-2.45025150804126
v1, t3 (imputed)	contentA	Epoch 300	-12.2131809276279	-3.44611378242191
v1, t3 (imputed)	contentA	Epoch 300	-12.3569849618993	-3.05140763482568
v1, t3 (imputed)	contentA	Epoch 300	-11.3285550021416	-2.5617967792675
v1, t3 (imputed)	contentA	Epoch 300	-12.3628841736219	-2.75156827701099
v1, t3 (imputed)	contentA	Epoch 300	-11.552262797027	-4.40161598943496
v1, t3 (imputed)	contentA	Epoch 300	-11.3276055902074	-4.65342162016444
v1, t3 (imputed)	contentA	Epoch 300	-12.5770395927859	-1.93800092797483
[truncated: 2,705 more rows]
