# Supplementary material for: LEOPARD: missing view completion for multi-timepoint omics data via representation disentanglement and temporal knowledge transfer
Source: Nat Commun. 2025 Apr 6;16:3278. doi: 10.1038/s41467-025-58314-3 (PMC11972361; doi:10.1038/s41467-025-58314-3)
Supplement: Supplementary file 7 — Source data [file 41467_2025_58314_MOESM7_ESM.zip › Source Data/Fig6a.csv]

Response	Method	Predictor	Estimate	P	Bonferroni	Bonferroni_observedData	Sign_agreement
Arg	LEOPARD	age	0.00179005917091405	0.657375230604127	FALSE	Non-significant in observed data	Matching sign
C0	LEOPARD	age	0.0191318550344746	6.03083737218619e-08	TRUE	Significant in observed data	Matching sign
C10	LEOPARD	age	0.0183948737772394	4.11353481042308e-06	TRUE	Significant in observed data	Matching sign
C12	LEOPARD	age	0.019344322532233	1.223160900486e-06	TRUE	Significant in observed data	Matching sign
C14:1	LEOPARD	age	0.0200891990261091	4.67281791460027e-07	TRUE	Significant in observed data	Matching sign
C14:1-OH	LEOPARD	age	0.0202351646874546	3.24738004878954e-07	TRUE	Significant in observed data	Matching sign
C14:2	LEOPARD	age	0.0192798983539422	1.26659287620503e-06	TRUE	Significant in observed data	Matching sign
C16	LEOPARD	age	0.017045954696209	1.32752427287307e-05	TRUE	Significant in observed data	Matching sign
C16:2	LEOPARD	age	0.018500409426423	3.53032596946143e-06	TRUE	Significant in observed data	Matching sign
C18	LEOPARD	age	0.0167996097366617	1.91438570670441e-05	TRUE	Significant in observed data	Matching sign
C18:1	LEOPARD	age	0.0184806016792787	2.70067486390344e-06	TRUE	Significant in observed data	Matching sign
C18:2	LEOPARD	age	0.0153097857486735	7.65734606990179e-05	TRUE	Significant in observed data	Matching sign
C2	LEOPARD	age	0.0209325728400415	9.19402799086016e-08	TRUE	Significant in observed data	Matching sign
C3	LEOPARD	age	0.0148435696628287	1.19469706783449e-05	TRUE	Significant in observed data	Matching sign
C4	LEOPARD	age	0.0135709651753364	0.00011463295211709	TRUE	Significant in observed data	Matching sign
C5	LEOPARD	age	0.0167993349294492	1.20668110317317e-06	TRUE	Significant in observed data	Matching sign
Gly	LEOPARD	age	-0.0100197294838273	0.0106078153667961	FALSE	Non-significant in observed data	Opposite sign
H1	LEOPARD	age	0.018681432257675	4.41639329555401e-08	TRUE	Significant in observed data	Matching sign
Met	LEOPARD	age	0.00864842742005783	0.0266593020664243	FALSE	Non-significant in observed data	Opposite sign
Orn	LEOPARD	age	0.0129027276358258	0.00053539234673033	TRUE	Significant in observed data	Matching sign
Pro	LEOPARD	age	0.00620241454849475	0.091701963951781	FALSE	Non-significant in observed data	Matching sign
Ser	LEOPARD	age	-0.00255453844812931	0.522144422587576	FALSE	Non-significant in observed data	Matching sign
SM (OH) C14:1	LEOPARD	age	0.0125873131776114	0.00081042429909298	TRUE	Non-significant in observed data	Matching sign
SM (OH) C16:1	LEOPARD	age	0.0106359188446515	0.00434459841249497	FALSE	Significant in observed data	Matching sign
SM (OH) C22:1	LEOPARD	age	0.0150520428006962	7.80743836983261e-05	TRUE	Non-significant in observed data	Matching sign
SM (OH) C22:2	LEOPARD	age	0.0110638935649408	0.00253504429418264	FALSE	Non-significant in observed data	Matching sign
SM (OH) C24:1	LEOPARD	age	0.0149746128485038	0.00010617186669886	TRUE	Non-significant in observed data	Matching sign
SM C16:0	LEOPARD	age	0.0139481545069697	0.00030477820821038	TRUE	Non-significant in observed data	Matching sign
SM C16:1	LEOPARD	age	0.0177654197487147	2.90420236554133e-06	TRUE	Non-significant in observed data	Matching sign
SM C18:0	LEOPARD	age	0.0167403725356549	1.0734346534798e-05	TRUE	Non-significant in observed data	Matching sign
SM C18:1	LEOPARD	age	0.0180569738713999	1.00733524085906e-06	TRUE	Non-significant in observed data	Matching sign
SM C20:2	LEOPARD	age	-0.00305477094184074	0.407776291515564	FALSE	Non-significant in observed data	Opposite sign
SM C24:1	LEOPARD	age	0.0169284866808566	9.79941923258492e-06	TRUE	Non-significant in observed data	Matching sign
Thr	LEOPARD	age	-0.0148560597873227	0.00021245668583619	TRUE	Non-significant in observed data	Matching sign
Tyr	LEOPARD	age	0.00907501319865823	0.0141319939953938	FALSE	Non-significant in observed data	Matching sign
Val	LEOPARD	age	0.019113189679008	3.94656262428998e-07	TRUE	Non-significant in observed data	Opposite sign
Arg	cGAN	age	0.00299271426684191	0.458574853443832	FALSE	Non-significant in observed data	Matching sign
C0	cGAN	age	0.00048159492444732	0.903251057599862	FALSE	Significant in observed data	Matching sign
C10	cGAN	age	0.00314804635821042	0.421367568138783	FALSE	Significant in observed data	Matching sign
C12	cGAN	age	0.00443426400246711	0.263009604726424	FALSE	Significant in observed data	Matching sign
C14:1	cGAN	age	0.00877407541121853	0.0296386998709297	FALSE	Significant in observed data	Matching sign
C14:1-OH	cGAN	age	0.00446621660570266	0.264453069288457	FALSE	Significant in observed data	Matching sign
C14:2	cGAN	age	0.00311124829977884	0.432284406933318	FALSE	Significant in observed data	Matching sign
C16	cGAN	age	0.0104354305707421	0.00932426479210062	FALSE	Significant in observed data	Matching sign
C16:2	cGAN	age	0.00484379718699786	0.226658478002647	FALSE	Significant in observed data	Matching sign
C18	cGAN	age	0.00731086034822476	0.069220709655151	FALSE	Significant in observed data	Matching sign
C18:1	cGAN	age	0.00554287439046606	0.170552390721964	FALSE	Significant in observed data	Matching sign
C18:2	cGAN	age	0.00403549583222702	0.317956508562417	FALSE	Significant in observed data	Matching sign
C2	cGAN	age	0.00387614211739945	0.336266253674043	FALSE	Significant in observed data	Matching sign
C3	cGAN	age	0.00087191441730293	0.827309825619236	FALSE	Significant in observed data	Matching sign
C4	cGAN	age	0.00058338843910285	0.884238387834689	FALSE	Significant in observed data	Matching sign
C5	cGAN	age	0.00029901062471091	0.938027850443562	FALSE	Significant in observed data	Matching sign
Gly	cGAN	age	-0.00135764160712669	0.735637834602008	FALSE	Non-significant in observed data	Opposite sign
H1	cGAN	age	0.00626242043431266	0.121515589529615	FALSE	Significant in observed data	Matching sign
Met	cGAN	age	0.00081900678108773	0.839500283291838	FALSE	Non-significant in observed data	Opposite sign
Orn	cGAN	age	0.0104837622800468	0.00934219408523771	FALSE	Significant in observed data	Matching sign
Pro	cGAN	age	0.00284726857164065	0.481846292205158	FALSE	Non-significant in observed data	Matching sign
Ser	cGAN	age	-0.00140814604626746	0.723680467709932	FALSE	Non-significant in observed data	Matching sign
SM (OH) C14:1	cGAN	age	0.0102331714630959	0.00838034803728472	FALSE	Non-significant in observed data	Matching sign
SM (OH) C16:1	cGAN	age	0.00894547927206246	0.0190167484822921	FALSE	Significant in observed data	Matching sign
SM (OH) C22:1	cGAN	age	0.00681688485459143	0.0791117359970378	FALSE	Non-significant in observed data	Matching sign
SM (OH) C22:2	cGAN	age	0.00605094209503049	0.114165897702255	FALSE	Non-significant in observed data	Matching sign
SM (OH) C24:1	cGAN	age	0.00629142602729587	0.107596362170731	FALSE	Non-significant in observed data	Matching sign
SM C16:0	cGAN	age	0.00410414016344124	0.300128995024596	FALSE	Non-significant in observed data	Matching sign
SM C16:1	cGAN	age	0.00818361920967899	0.0352370712037707	FALSE	Non-significant in observed data	Matching sign
SM C18:0	cGAN	age	0.00955490917686222	0.0129737115002882	FALSE	Non-significant in observed data	Matching sign
SM C18:1	cGAN	age	0.00460249190951084	0.228650662694353	FALSE	Non-significant in observed data	Matching sign
SM C20:2	cGAN	age	0.0020295472883063	0.595129290121603	FALSE	Non-significant in observed data	Matching sign
SM C24:1	cGAN	age	-0.00149173319150981	0.709512658176878	FALSE	Non-significant in observed data	Opposite sign
Thr	cGAN	age	-0.00305102766670056	0.450486841807618	FALSE	Non-significant in observed data	Matching sign
Tyr	cGAN	age	0.00925108744517756	0.0218922253286362	FALSE	Non-significant in observed data	Matching sign
Val	cGAN	age	0.00343972367363749	0.389407571371052	FALSE	Non-significant in observed data	Opposite sign
Arg	missForest	age	9.84027720747744e-05	0.97991451914286	FALSE	Non-significant in observed data	Matching sign
C0	missForest	age	-0.00146223740985266	0.709923279450659	FALSE	Significant in observed data	Opposite sign
C10	missForest	age	-0.00092450884027804	0.818666077444974	FALSE	Significant in observed data	Opposite sign
C12	missForest	age	-0.00037671058351855	0.925411653527559	FALSE	Significant in observed data	Opposite sign
C14:1	missForest	age	0.00655438107267697	0.104615566565369	FALSE	Significant in observed data	Matching sign
C14:1-OH	missForest	age	0.00208408334672121	0.604822548455351	FALSE	Significant in observed data	Matching sign
C14:2	missForest	age	-0.00237851649260373	0.554646471731036	FALSE	Significant in observed data	Opposite sign
C16	missForest	age	0.00161645695651538	0.684815181781751	FALSE	Significant in observed data	Matching sign
C16:2	missForest	age	-0.00092304365932537	0.818403559816093	FALSE	Significant in observed data	Opposite sign
C18	missForest	age	-0.00635586446669923	0.107049082604601	FALSE	Significant in observed data	Opposite sign
C18:1	missForest	age	0.0013355740183802	0.736749951482547	FALSE	Significant in observed data	Matching sign
C18:2	missForest	age	-0.00503862028572486	0.207217485358176	FALSE	Significant in observed data	Opposite sign
C2	missForest	age	0.00281790550623265	0.484486920795448	FALSE	Significant in observed data	Matching sign
C3	missForest	age	0.00036410838076022	0.927338433063678	FALSE	Significant in observed data	Matching sign
C4	missForest	age	0.00132113399369558	0.743083939307912	FALSE	Significant in observed data	Matching sign
C5	missForest	age	-0.00145416898827237	0.712390836147582	FALSE	Significant in observed data	Opposite sign
Gly	missForest	age	-0.00564518237559398	0.154143326998619	FALSE	Non-significant in observed data	Opposite sign
H1	missForest	age	0.00295823364172565	0.457633967605971	FALSE	Significant in observed data	Matching sign
Met	missForest	age	0.00239417427043479	0.554142097981369	FALSE	Non-significant in observed data	Opposite sign
Orn	missForest	age	0.00264134099403187	0.513600492515595	FALSE	Significant in observed data	Matching sign
Pro	missForest	age	-0.00706830122183634	0.0723906932166122	FALSE	Non-significant in observed data	Opposite sign
Ser	missForest	age	-0.00659722820659306	0.102580462017411	FALSE	Non-significant in observed data	Matching sign
SM (OH) C14:1	missForest	age	0.0111555141895681	0.00383448813418501	FALSE	Non-significant in observed data	Matching sign
SM (OH) C16:1	missForest	age	0.0124140891398157	0.0011714183579075	TRUE	Significant in observed data	Matching sign
SM (OH) C22:1	missForest	age	0.0120210355883789	0.0018719731858929	FALSE	Non-significant in observed data	Matching sign
SM (OH) C22:2	missForest	age	0.0113509975000963	0.003100927724155	FALSE	Non-significant in observed data	Matching sign
SM (OH) C24:1	missForest	age	0.0115066031411393	0.00307546275651424	FALSE	Non-significant in observed data	Matching sign
SM C16:0	missForest	age	0.00494590282724577	0.213142648948483	FALSE	Non-significant in observed data	Matching sign
SM C16:1	missForest	age	0.00954097831226981	0.0146961106638041	FALSE	Non-significant in observed data	Matching sign
SM C18:0	missForest	age	0.0133165667448511	0.00068048896142054	TRUE	Non-significant in observed data	Matching sign
SM C18:1	missForest	age	0.0133877447114828	0.00058601795879405	TRUE	Non-significant in observed data	Matching sign
SM C20:2	missForest	age	0.0068405934903722	0.0769494542459697	FALSE	Non-significant in observed data	Matching sign
SM C24:1	missForest	age	0.00633672947729399	0.114843109537352	FALSE	Non-significant in observed data	Matching sign
Thr	missForest	age	-0.00585347249997913	0.147329841215805	FALSE	Non-significant in observed data	Matching sign
Tyr	missForest	age	0.00068012390758893	0.86606362604341	FALSE	Non-significant in observed data	Matching sign
Val	missForest	age	-0.00063082976916791	0.873905020262499	FALSE	Non-significant in observed data	Matching sign
Arg	PMM	age	-0.0022813643728608	0.720212211289957	FALSE	Non-significant in observed data	Opposite sign
C0	PMM	age	-0.00119342957416931	0.788989402596012	FALSE	Significant in observed data	Opposite sign
C10	PMM	age	-0.00012742461903729	0.982423683968973	FALSE	Significant in observed data	Opposite sign
C12	PMM	age	0.00093889955960037	0.854692902860397	FALSE	Significant in observed data	Matching sign
C14:1	PMM	age	0.00238133563687707	0.604811210342926	FALSE	Significant in observed data	Matching sign
C14:1-OH	PMM	age	0.00073048890692993	0.93180042201172	FALSE	Significant in observed data	Matching sign
C14:2	PMM	age	0.00140524338431434	0.795571595995444	FALSE	Significant in observed data	Matching sign
C16	PMM	age	0.00469427026770033	0.265055573416236	FALSE	Significant in observed data	Matching sign
C16:2	PMM	age	-0.00106411266386455	0.884376670973503	FALSE	Significant in observed data	Opposite sign
C18	PMM	age	0.00693421017849234	0.133869589316761	FALSE	Significant in observed data	Matching sign
C18:1	PMM	age	0.00708820396540042	0.110656317917815	FALSE	Significant in observed data	Matching sign
C18:2	PMM	age	0.00408316736681934	0.449362616397804	FALSE	Significant in observed data	Matching sign
C2	PMM	age	0.00638143261045319	0.13090285810795	FALSE	Significant in observed data	Matching sign
C3	PMM	age	0.00040400939153981	0.947629401421254	FALSE	Significant in observed data	Matching sign
C4	PMM	age	-0.00214092544753937	0.659747799526278	FALSE	Significant in observed data	Opposite sign
C5	PMM	age	-0.00469960259431951	0.49365135734917	FALSE	Significant in observed data	Opposite sign
Gly	PMM	age	-0.00368404142274181	0.397513328232603	FALSE	Non-significant in observed data	Opposite sign
H1	PMM	age	0.00114075701657095	0.868555199641438	FALSE	Significant in observed data	Matching sign
Met	PMM	age	-0.00768805531415038	0.224548932787977	FALSE	Non-significant in observed data	Matching sign
Orn	PMM	age	0.00327700487118963	0.612759445366647	FALSE	Significant in observed data	Matching sign
Pro	PMM	age	-0.00105259741891895	0.879524011877719	FALSE	Non-significant in observed data	Opposite sign
Ser	PMM	age	-0.00494118119127115	0.38760991676329	FALSE	Non-significant in observed data	Matching sign
SM (OH) C14:1	PMM	age	0.00701838388980983	0.116113626002197	FALSE	Non-significant in observed data	Matching sign
SM (OH) C16:1	PMM	age	0.0126239823769812	0.0309498743170318	FALSE	Significant in observed data	Matching sign
SM (OH) C22:1	PMM	age	-0.00098434796152548	0.863477190702698	FALSE	Non-significant in observed data	Opposite sign
SM (OH) C22:2	PMM	age	-0.00143337330881751	0.780905945163685	FALSE	Non-significant in observed data	Opposite sign
SM (OH) C24:1	PMM	age	0.0040532853523811	0.515790194283494	FALSE	Non-significant in observed data	Matching sign
SM C16:0	PMM	age	0.00127682142465048	0.788948852256142	FALSE	Non-significant in observed data	Matching sign
SM C16:1	PMM	age	0.00209426673190419	0.659479320032083	FALSE	Non-significant in observed data	Matching sign
SM C18:0	PMM	age	0.00680239090430004	0.310193890770094	FALSE	Non-significant in observed data	Matching sign
SM C18:1	PMM	age	0.00301714040316014	0.493681499825791	FALSE	Non-significant in observed data	Matching sign
SM C20:2	PMM	age	0.00433960692990629	0.390029546791934	FALSE	Non-significant in observed data	Matching sign
SM C24:1	PMM	age	0.00063538161879107	0.90886666913598	FALSE	Non-significant in observed data	Matching sign
Thr	PMM	age	-0.00807064102184244	0.353613968018618	FALSE	Non-significant in observed data	Matching sign
Tyr	PMM	age	-0.00185497817508659	0.79839302954553	FALSE	Non-significant in observed data	Opposite sign
Val	PMM	age	-0.00320678228792845	0.701096773132731	FALSE	Non-significant in observed data	Matching sign
Arg	LM	age	0.00098200623338622	0.867176776526578	FALSE	Non-significant in observed data	Matching sign
C0	LM	age	0.00187231587328252	0.700117025360734	FALSE	Significant in observed data	Matching sign
C10	LM	age	-0.00212891099753425	0.733679571604456	FALSE	Significant in observed data	Opposite sign
C12	LM	age	-0.00367582774395837	0.514218558840692	FALSE	Significant in observed data	Opposite sign
C14:1	LM	age	-0.00226355017700018	0.65253927769655	FALSE	Significant in observed data	Opposite sign
C14:1-OH	LM	age	0.00047596487175625	0.932580162539296	FALSE	Significant in observed data	Matching sign
C14:2	LM	age	-0.00217062150505042	0.714908807247016	FALSE	Significant in observed data	Opposite sign
C16	LM	age	0.00138027340074206	0.807639346916216	FALSE	Significant in observed data	Matching sign
C16:2	LM	age	0.00140660538046741	0.771360775275615	FALSE	Significant in observed data	Matching sign
C18	LM	age	0.00502814579937545	0.281989215332758	FALSE	Significant in observed data	Matching sign
C18:1	LM	age	0.00424960730346176	0.461516111809216	FALSE	Significant in observed data	Matching sign
C18:2	LM	age	0.00265592043309599	0.691926675993586	FALSE	Significant in observed data	Matching sign
C2	LM	age	0.00388379417062018	0.453466627789334	FALSE	Significant in observed data	Matching sign
C3	LM	age	0.00326860613874472	0.574259521489658	FALSE	Significant in observed data	Matching sign
C4	LM	age	0.00074521306064068	0.904641881449938	FALSE	Significant in observed data	Matching sign
C5	LM	age	0.00059245650120205	0.915103790531446	FALSE	Significant in observed data	Matching sign
Gly	LM	age	-0.00216781835675911	0.739097706302017	FALSE	Non-significant in observed data	Opposite sign
H1	LM	age	-0.0002505612072323	0.970178498694218	FALSE	Significant in observed data	Opposite sign
Met	LM	age	-0.00198662665106345	0.788946266905676	FALSE	Non-significant in observed data	Matching sign
Orn	LM	age	-1.2464068778377e-05	0.998254770637657	FALSE	Significant in observed data	Opposite sign
Pro	LM	age	0.0050275238024092	0.270903197006148	FALSE	Non-significant in observed data	Matching sign
Ser	LM	age	-0.00433315165706531	0.448417758874458	FALSE	Non-significant in observed data	Matching sign
SM (OH) C14:1	LM	age	0.00892792859967873	0.0285683185140475	FALSE	Non-significant in observed data	Matching sign
SM (OH) C16:1	LM	age	0.0114271185312253	0.00805435787013176	FALSE	Significant in observed data	Matching sign
SM (OH) C22:1	LM	age	-0.00125727556256927	0.783431531698517	FALSE	Non-significant in observed data	Opposite sign
SM (OH) C22:2	LM	age	0.00146091805298305	0.774172816620509	FALSE	Non-significant in observed data	Matching sign
SM (OH) C24:1	LM	age	0.00187977799429753	0.669179239429014	FALSE	Non-significant in observed data	Matching sign
SM C16:0	LM	age	0.0021463612469863	0.639872320967924	FALSE	Non-significant in observed data	Matching sign
SM C16:1	LM	age	0.00251906966465821	0.706726892323471	FALSE	Non-significant in observed data	Matching sign
SM C18:0	LM	age	0.00388117952271183	0.395523043925395	FALSE	Non-significant in observed data	Matching sign
SM C18:1	LM	age	0.00154311890553654	0.788261192692841	FALSE	Non-significant in observed data	Matching sign
SM C20:2	LM	age	0.00274393930160549	0.544121248256243	FALSE	Non-significant in observed data	Matching sign
SM C24:1	LM	age	0.00070533663675519	0.898083796234981	FALSE	Non-significant in observed data	Matching sign
Thr	LM	age	-0.00631503210689705	0.197617510823611	FALSE	Non-significant in observed data	Matching sign
Tyr	LM	age	0.00084225208543048	0.894000923899785	FALSE	Non-significant in observed data	Matching sign
Val	LM	age	0.00062267468298599	0.925790595915474	FALSE	Non-significant in observed data	Opposite sign
