# Supplementary material for: LEOPARD: missing view completion for multi-timepoint omics data via representation disentanglement and temporal knowledge transfer
Source: Nat Commun. 2025 Apr 6;16:3278. doi: 10.1038/s41467-025-58314-3 (PMC11972361; doi:10.1038/s41467-025-58314-3)
Supplement: Supplementary file 7 — Source data [file 41467_2025_58314_MOESM7_ESM.zip › Source Data/Fig6b.csv]

Response	Method	Predictor	Estimate	P	Bonferroni	Bonferroni_observedData	Sign_agreement
gfr_ckd_cr	LEOPARD	ADA	-0.00494647556000815	0.309770917328631	FALSE	Significant in observed data	Matching sign
gfr_ckd_cr	LEOPARD	AXIN1	-0.00188672559824817	0.701886226610518	FALSE	Non-significant in observed data	Matching sign
gfr_ckd_cr	LEOPARD	CCL11	-0.0133614984424186	0.00632142776987635	FALSE	Non-significant in observed data	Matching sign
gfr_ckd_cr	LEOPARD	CCL19	-0.0148230566336363	0.00240874709612152	FALSE	Non-significant in observed data	Matching sign
gfr_ckd_cr	LEOPARD	CCL20	-0.016843323965789	0.00052839175474498	TRUE	Non-significant in observed data	Matching sign
gfr_ckd_cr	LEOPARD	CCL23	-0.0149159126302501	0.00230200327302765	FALSE	Significant in observed data	Matching sign
gfr_ckd_cr	LEOPARD	CCL25	-0.0105934576988492	0.0269369295620291	FALSE	Significant in observed data	Matching sign
gfr_ckd_cr	LEOPARD	CCL28	-0.0091907491973668	0.0615506003939639	FALSE	Non-significant in observed data	Matching sign
gfr_ckd_cr	LEOPARD	CCL3	-0.0188232805347209	8.71894318390698e-05	TRUE	Significant in observed data	Matching sign
gfr_ckd_cr	LEOPARD	CCL4	-0.0140297537506501	0.00411460310424922	FALSE	Non-significant in observed data	Matching sign
gfr_ckd_cr	LEOPARD	CD244	-0.00664956753308872	0.178161868893995	FALSE	Significant in observed data	Matching sign
gfr_ckd_cr	LEOPARD	CD40	-0.00808310059104704	0.101029640457841	FALSE	Significant in observed data	Matching sign
gfr_ckd_cr	LEOPARD	CD5	-0.00869960731919888	0.0776394900213647	FALSE	Significant in observed data	Matching sign
gfr_ckd_cr	LEOPARD	CD6	-0.00257290934795297	0.601588682699168	FALSE	Non-significant in observed data	Opposite sign
gfr_ckd_cr	LEOPARD	CDCP1	-0.022339653537843	3.47647292216684e-06	TRUE	Non-significant in observed data	Matching sign
gfr_ckd_cr	LEOPARD	CSF1	-0.0219860124569777	2.48219679044118e-06	TRUE	Significant in observed data	Matching sign
gfr_ckd_cr	LEOPARD	CST5	-0.0119169386849762	0.0131730745968	FALSE	Significant in observed data	Matching sign
gfr_ckd_cr	LEOPARD	CX3CL1	-0.0133804884172658	0.00471426994025418	FALSE	Significant in observed data	Matching sign
gfr_ckd_cr	LEOPARD	CXCL1	-0.00407720022966377	0.409393985043385	FALSE	Non-significant in observed data	Matching sign
gfr_ckd_cr	LEOPARD	CXCL10	-0.0231126791121778	1.36285827521714e-06	TRUE	Non-significant in observed data	Matching sign
gfr_ckd_cr	LEOPARD	CXCL11	-0.0127662220890306	0.00931321391198651	FALSE	Non-significant in observed data	Matching sign
gfr_ckd_cr	LEOPARD	CXCL5	0.00128965515797203	0.794230495199233	FALSE	Non-significant in observed data	Matching sign
gfr_ckd_cr	LEOPARD	CXCL6	-0.00408764626569017	0.407691170416282	FALSE	Non-significant in observed data	Matching sign
gfr_ckd_cr	LEOPARD	CXCL9	-0.0230749137342245	9.96806732678949e-07	TRUE	Significant in observed data	Matching sign
gfr_ckd_cr	LEOPARD	DNER	0.00495937353631107	0.302542478584103	FALSE	Non-significant in observed data	Matching sign
gfr_ckd_cr	LEOPARD	ENRAGE	-0.00969232064292522	0.0488686788406479	FALSE	Significant in observed data	Matching sign
gfr_ckd_cr	LEOPARD	FGF19	-0.0024898230340978	0.611448038150813	FALSE	Non-significant in observed data	Matching sign
gfr_ckd_cr	LEOPARD	FGF21	-0.0166397168190048	0.00048014720619587	TRUE	Significant in observed data	Matching sign
gfr_ckd_cr	LEOPARD	FGF23	-0.0161063432997408	0.00080072205467454	FALSE	Significant in observed data	Matching sign
gfr_ckd_cr	LEOPARD	FLT3L	-0.0105837526106833	0.0299579507097914	FALSE	Non-significant in observed data	Matching sign
gfr_ckd_cr	LEOPARD	HGF	-0.0168729037180999	0.00045510262719191	TRUE	Significant in observed data	Matching sign
gfr_ckd_cr	LEOPARD	IL10	-0.0191100005178464	7.39096264425797e-05	TRUE	Significant in observed data	Matching sign
gfr_ckd_cr	LEOPARD	IL10RB	-0.0187292986954452	8.69606845135773e-05	TRUE	Significant in observed data	Matching sign
gfr_ckd_cr	LEOPARD	IL12B	-0.0250615292284611	1.3840770547819e-07	TRUE	Significant in observed data	Matching sign
gfr_ckd_cr	LEOPARD	IL15RA	-0.0190741814924507	7.73582620587824e-05	TRUE	Significant in observed data	Matching sign
gfr_ckd_cr	LEOPARD	IL18	-0.0132954335905324	0.00631114885018439	FALSE	Non-significant in observed data	Matching sign
gfr_ckd_cr	LEOPARD	IL18R1	-0.0271694292517214	9.69840100601812e-09	TRUE	Non-significant in observed data	Matching sign
gfr_ckd_cr	LEOPARD	IL6	-0.0218305648150964	4.09201379973115e-06	TRUE	Non-significant in observed data	Matching sign
gfr_ckd_cr	LEOPARD	IL7	-0.00314722846137432	0.524737504663248	FALSE	Non-significant in observed data	Matching sign
gfr_ckd_cr	LEOPARD	IL8	-0.0156140977973826	0.00140441305787581	FALSE	Non-significant in observed data	Matching sign
gfr_ckd_cr	LEOPARD	LAP_TGFB1	-0.00656058221301307	0.183692501924426	FALSE	Non-significant in observed data	Matching sign
gfr_ckd_cr	LEOPARD	LIFR	-0.0135185843974437	0.00550051449532515	FALSE	Significant in observed data	Matching sign
gfr_ckd_cr	LEOPARD	MCP1	-0.00986103588448974	0.0438657645149928	FALSE	Non-significant in observed data	Matching sign
gfr_ckd_cr	LEOPARD	MCP2	-0.0071674637995313	0.146523444812292	FALSE	Non-significant in observed data	Opposite sign
gfr_ckd_cr	LEOPARD	MCP3	-0.0222119065760123	4.07700077602313e-06	TRUE	Non-significant in observed data	Matching sign
gfr_ckd_cr	LEOPARD	MCP4	-0.00518245039643486	0.294338315988624	FALSE	Non-significant in observed data	Matching sign
gfr_ckd_cr	LEOPARD	MMP1	-0.00463406034507225	0.347369753770463	FALSE	Non-significant in observed data	Matching sign
gfr_ckd_cr	LEOPARD	MMP10	-0.0156155964259852	0.00107380969646077	FALSE	Significant in observed data	Matching sign
gfr_ckd_cr	LEOPARD	NT3	-0.00409667606878198	0.402905991285424	FALSE	Non-significant in observed data	Matching sign
gfr_ckd_cr	LEOPARD	OPG	-0.0182732952898825	0.00016311469725031	TRUE	Non-significant in observed data	Matching sign
gfr_ckd_cr	LEOPARD	OSM	-0.010536091019649	0.0319963586119768	FALSE	Significant in observed data	Matching sign
gfr_ckd_cr	LEOPARD	PDL1	-0.0149112523058032	0.00224274230608757	FALSE	Significant in observed data	Matching sign
gfr_ckd_cr	LEOPARD	SCF	0.00305896248574317	0.511252414059147	FALSE	Non-significant in observed data	Opposite sign
gfr_ckd_cr	LEOPARD	SIRT2	-0.00258956716984251	0.599943202634229	FALSE	Non-significant in observed data	Matching sign
gfr_ckd_cr	LEOPARD	ST1A1	-0.00354003461801493	0.472517887811205	FALSE	Non-significant in observed data	Opposite sign
gfr_ckd_cr	LEOPARD	STAMBP	-0.00384818672332429	0.435921067636789	FALSE	Non-significant in observed data	Matching sign
gfr_ckd_cr	LEOPARD	TGFA	-0.0111697024445317	0.022668397160512	FALSE	Significant in observed data	Matching sign
gfr_ckd_cr	LEOPARD	TNFB	-0.0130617505145229	0.00761022151759452	FALSE	Non-significant in observed data	Matching sign
gfr_ckd_cr	LEOPARD	TNFRSF9	-0.0229927609916026	1.15079883526005e-06	TRUE	Significant in observed data	Matching sign
gfr_ckd_cr	LEOPARD	TNFSF14	-0.00463298493219108	0.346348573989662	FALSE	Non-significant in observed data	Matching sign
gfr_ckd_cr	LEOPARD	TRAIL	-0.0156872597194469	0.00094334034133526	FALSE	Non-significant in observed data	Matching sign
gfr_ckd_cr	LEOPARD	TRANCE	-0.0154878701855537	0.00142465104795054	FALSE	Non-significant in observed data	Opposite sign
gfr_ckd_cr	LEOPARD	TWEAK	-0.00067382453446482	0.888042823920733	FALSE	Non-significant in observed data	Matching sign
gfr_ckd_cr	LEOPARD	UPA	-0.0152089819813897	0.00168605942574931	FALSE	Significant in observed data	Matching sign
gfr_ckd_cr	LEOPARD	VEGFA	-0.0147117655037526	0.00244253364051671	FALSE	Significant in observed data	Matching sign
gfr_ckd_cr	LEOPARD	4EBP1	-0.00350125327684814	0.477494286098309	FALSE	Significant in observed data	Matching sign
gfr_ckd_cr	cGAN	ADA	0.00458718498593992	0.335681967188298	FALSE	Significant in observed data	Opposite sign
gfr_ckd_cr	cGAN	AXIN1	-0.00322927698448083	0.486425399039892	FALSE	Non-significant in observed data	Matching sign
gfr_ckd_cr	cGAN	CCL11	-0.0120130745182512	0.0110633418472008	FALSE	Non-significant in observed data	Matching sign
gfr_ckd_cr	cGAN	CCL19	-0.0171731459116017	0.00039079375877676	TRUE	Non-significant in observed data	Matching sign
gfr_ckd_cr	cGAN	CCL20	-0.0121914398487439	0.0127816405127527	FALSE	Non-significant in observed data	Matching sign
gfr_ckd_cr	cGAN	CCL23	0.00275796417679211	0.574223519985667	FALSE	Significant in observed data	Opposite sign
gfr_ckd_cr	cGAN	CCL25	-0.008377906229887	0.0856383876142519	FALSE	Significant in observed data	Matching sign
gfr_ckd_cr	cGAN	CCL28	-0.00767883108181262	0.118446168190123	FALSE	Non-significant in observed data	Matching sign
gfr_ckd_cr	cGAN	CCL3	-0.00594999480359185	0.209969206203751	FALSE	Significant in observed data	Matching sign
gfr_ckd_cr	cGAN	CCL4	0.00352267644624796	0.460520853936	FALSE	Non-significant in observed data	Opposite sign
gfr_ckd_cr	cGAN	CD244	0.00410556199516023	0.393022329005714	FALSE	Significant in observed data	Opposite sign
gfr_ckd_cr	cGAN	CD40	0.00189227260872547	0.687195483778512	FALSE	Significant in observed data	Opposite sign
gfr_ckd_cr	cGAN	CD5	0.00743455731960383	0.115300482206871	FALSE	Significant in observed data	Opposite sign
gfr_ckd_cr	cGAN	CD6	0.00376196257884643	0.436129882219677	FALSE	Non-significant in observed data	Matching sign
gfr_ckd_cr	cGAN	CDCP1	-0.0162159916478669	0.00062202177250861	TRUE	Non-significant in observed data	Matching sign
gfr_ckd_cr	cGAN	CSF1	-0.0173616251427521	0.00036818575627937	TRUE	Significant in observed data	Matching sign
gfr_ckd_cr	cGAN	CST5	-0.00349215947264904	0.478349372974557	FALSE	Significant in observed data	Matching sign
gfr_ckd_cr	cGAN	CX3CL1	-0.00390334618444171	0.420566222847913	FALSE	Significant in observed data	Matching sign
gfr_ckd_cr	cGAN	CXCL1	-0.00078311628212529	0.866929226422482	FALSE	Non-significant in observed data	Matching sign
gfr_ckd_cr	cGAN	CXCL10	-0.0131169119334479	0.00744168586319371	FALSE	Non-significant in observed data	Matching sign
gfr_ckd_cr	cGAN	CXCL11	-0.00526055837872204	0.260141952569508	FALSE	Non-significant in observed data	Matching sign
gfr_ckd_cr	cGAN	CXCL5	0.00577757539587503	0.223060804255218	FALSE	Non-significant in observed data	Matching sign
gfr_ckd_cr	cGAN	CXCL6	-0.00250059960018137	0.598471667337086	FALSE	Non-significant in observed data	Matching sign
gfr_ckd_cr	cGAN	CXCL9	-0.0113378049190297	0.020792511176695	FALSE	Significant in observed data	Matching sign
gfr_ckd_cr	cGAN	DNER	0.00067789580621215	0.888104488422131	FALSE	Non-significant in observed data	Matching sign
gfr_ckd_cr	cGAN	ENRAGE	-0.00601582108515377	0.20701961395716	FALSE	Significant in observed data	Matching sign
gfr_ckd_cr	cGAN	FGF19	0.00075963938879683	0.875996925119646	FALSE	Non-significant in observed data	Opposite sign
gfr_ckd_cr	cGAN	FGF21	-0.00086648015167362	0.859781171566809	FALSE	Significant in observed data	Matching sign
gfr_ckd_cr	cGAN	FGF23	-0.00439932518310957	0.368747053603857	FALSE	Significant in observed data	Matching sign
gfr_ckd_cr	cGAN	FLT3L	-0.00137335105377559	0.780591042345322	FALSE	Non-significant in observed data	Matching sign
gfr_ckd_cr	cGAN	HGF	-0.00457829634547561	0.33806243645538	FALSE	Significant in observed data	Matching sign
gfr_ckd_cr	cGAN	IL10	-0.0113584262495596	0.0201080403207106	FALSE	Significant in observed data	Matching sign
gfr_ckd_cr	cGAN	IL10RB	-0.0143448084284249	0.00340383893520321	FALSE	Significant in observed data	Matching sign
gfr_ckd_cr	cGAN	IL12B	-0.0157509332896456	0.00126240822841879	FALSE	Significant in observed data	Matching sign
gfr_ckd_cr	cGAN	IL15RA	-0.00915961563139975	0.0624516046818196	FALSE	Significant in observed data	Matching sign
gfr_ckd_cr	cGAN	IL18	-0.0114891776127381	0.0189084933080075	FALSE	Non-significant in observed data	Matching sign
gfr_ckd_cr	cGAN	IL18R1	-0.00834316475026848	0.089610282910179	FALSE	Non-significant in observed data	Matching sign
gfr_ckd_cr	cGAN	IL6	-0.00116639550550027	0.809416245447411	FALSE	Non-significant in observed data	Matching sign
gfr_ckd_cr	cGAN	IL7	0.00048526884183125	0.920061115888683	FALSE	Non-significant in observed data	Opposite sign
gfr_ckd_cr	cGAN	IL8	0.00177134856054252	0.708940969681823	FALSE	Non-significant in observed data	Opposite sign
gfr_ckd_cr	cGAN	LAP_TGFB1	-0.00025806067661352	0.956481518581644	FALSE	Non-significant in observed data	Matching sign
gfr_ckd_cr	cGAN	LIFR	-0.00227975221505851	0.626627585540906	FALSE	Significant in observed data	Matching sign
gfr_ckd_cr	cGAN	MCP1	-0.00890442564842751	0.0645868810152371	FALSE	Non-significant in observed data	Matching sign
gfr_ckd_cr	cGAN	MCP2	0.00482811786304725	0.311655678744532	FALSE	Non-significant in observed data	Matching sign
gfr_ckd_cr	cGAN	MCP3	-0.00984240123989747	0.0351678229470971	FALSE	Non-significant in observed data	Matching sign
gfr_ckd_cr	cGAN	MCP4	-0.00155782405480199	0.741867120003595	FALSE	Non-significant in observed data	Matching sign
gfr_ckd_cr	cGAN	MMP1	-0.000929426297876	0.846185106243755	FALSE	Non-significant in observed data	Matching sign
gfr_ckd_cr	cGAN	MMP10	-0.00390752675066444	0.425881970049688	FALSE	Significant in observed data	Matching sign
gfr_ckd_cr	cGAN	NT3	0.0106522766802351	0.0303531788987446	FALSE	Non-significant in observed data	Opposite sign
gfr_ckd_cr	cGAN	OPG	-0.00788743455454359	0.108351294075761	FALSE	Non-significant in observed data	Matching sign
gfr_ckd_cr	cGAN	OSM	-0.00418076143821323	0.378921918496579	FALSE	Significant in observed data	Matching sign
gfr_ckd_cr	cGAN	PDL1	-0.00336583018465306	0.475783372710344	FALSE	Significant in observed data	Matching sign
gfr_ckd_cr	cGAN	SCF	0.00176544559925048	0.711192798433067	FALSE	Non-significant in observed data	Opposite sign
gfr_ckd_cr	cGAN	SIRT2	0.00049798163376976	0.915469965766971	FALSE	Non-significant in observed data	Opposite sign
gfr_ckd_cr	cGAN	ST1A1	-0.00032432505395411	0.944831987982262	FALSE	Non-significant in observed data	Opposite sign
gfr_ckd_cr	cGAN	STAMBP	-0.00070361803967481	0.880263188244854	FALSE	Non-significant in observed data	Matching sign
gfr_ckd_cr	cGAN	TGFA	0.00134762285335774	0.782118860815647	FALSE	Significant in observed data	Opposite sign
gfr_ckd_cr	cGAN	TNFB	-0.00736422887964271	0.133960685488829	FALSE	Non-significant in observed data	Matching sign
gfr_ckd_cr	cGAN	TNFRSF9	-0.0121818265847657	0.0128778873407771	FALSE	Significant in observed data	Matching sign
gfr_ckd_cr	cGAN	TNFSF14	0.00418719741771787	0.368327407447678	FALSE	Non-significant in observed data	Opposite sign
gfr_ckd_cr	cGAN	TRAIL	-0.00585343864787523	0.233202570733434	FALSE	Non-significant in observed data	Matching sign
gfr_ckd_cr	cGAN	TRANCE	0.00058647411295245	0.904679048453868	FALSE	Non-significant in observed data	Matching sign
gfr_ckd_cr	cGAN	TWEAK	0.00780897602287222	0.112796385829795	FALSE	Non-significant in observed data	Opposite sign
gfr_ckd_cr	cGAN	UPA	-0.00654896288731164	0.181133034832062	FALSE	Significant in observed data	Matching sign
gfr_ckd_cr	cGAN	VEGFA	-0.0039232410183853	0.424303931696176	FALSE	Significant in observed data	Matching sign
gfr_ckd_cr	cGAN	4EBP1	0.00043005494762312	0.926962909916183	FALSE	Significant in observed data	Opposite sign
gfr_ckd_cr	missForest	ADA	-0.0100172804725825	0.0295764679286971	FALSE	Significant in observed data	Matching sign
gfr_ckd_cr	missForest	AXIN1	-0.00972692371147634	0.0272909975422728	FALSE	Non-significant in observed data	Matching sign
gfr_ckd_cr	missForest	CCL11	-0.0110839953055634	0.0199709458000292	FALSE	Non-significant in observed data	Matching sign
gfr_ckd_cr	missForest	CCL19	-0.0134403844177252	0.00538897259698039	FALSE	Non-significant in observed data	Matching sign
gfr_ckd_cr	missForest	CCL20	-0.0132619063519612	0.00611962985975421	FALSE	Non-significant in observed data	Matching sign
gfr_ckd_cr	missForest	CCL23	-0.00835529591393267	0.087201966229762	FALSE	Significant in observed data	Matching sign
gfr_ckd_cr	missForest	CCL25	-0.00598794771005352	0.200077397198772	FALSE	Significant in observed data	Matching sign
gfr_ckd_cr	missForest	CCL28	-0.00949740085707895	0.0507324821352904	FALSE	Non-significant in observed data	Matching sign
gfr_ckd_cr	missForest	CCL3	-0.0133658318298955	0.00563483452813142	FALSE	Significant in observed data	Matching sign
gfr_ckd_cr	missForest	CCL4	-0.0114238773624214	0.0183517580394646	FALSE	Non-significant in observed data	Matching sign
gfr_ckd_cr	missForest	CD244	-0.010160808233409	0.035338157041703	FALSE	Significant in observed data	Matching sign
gfr_ckd_cr	missForest	CD40	-0.0103857430966726	0.023717177963798	FALSE	Significant in observed data	Matching sign
gfr_ckd_cr	missForest	CD5	-0.0120558365950435	0.0127264658133888	FALSE	Significant in observed data	Matching sign
gfr_ckd_cr	missForest	CD6	-0.00671710608484511	0.169465848315968	FALSE	Non-significant in observed data	Opposite sign
gfr_ckd_cr	missForest	CDCP1	-0.0168199074652043	0.0003547350156274	TRUE	Non-significant in observed data	Matching sign
gfr_ckd_cr	missForest	CSF1	-0.0113327867834993	0.0170367883838932	FALSE	Significant in observed data	Matching sign
gfr_ckd_cr	missForest	CST5	-0.00456249167687576	0.323095229011359	FALSE	Significant in observed data	Matching sign
gfr_ckd_cr	missForest	CX3CL1	-0.00794084870998571	0.0882579513078899	FALSE	Significant in observed data	Matching sign
gfr_ckd_cr	missForest	CXCL1	-0.00779664374434688	0.084307921941091	FALSE	Non-significant in observed data	Matching sign
gfr_ckd_cr	missForest	CXCL10	-0.0129345667990728	0.00733271222834668	FALSE	Non-significant in observed data	Matching sign
gfr_ckd_cr	missForest	CXCL11	-0.0104553611778637	0.0283669296239011	FALSE	Non-significant in observed data	Matching sign
gfr_ckd_cr	missForest	CXCL5	-0.0033363543480133	0.486996318735752	FALSE	Non-significant in observed data	Opposite sign
gfr_ckd_cr	missForest	CXCL6	-0.00863242418170662	0.06427637729175	FALSE	Non-significant in observed data	Matching sign
gfr_ckd_cr	missForest	CXCL9	-0.0147584537544415	0.00202478629708411	FALSE	Significant in observed data	Matching sign
gfr_ckd_cr	missForest	DNER	0.0148170855367827	0.00149470203252119	FALSE	Non-significant in observed data	Matching sign
gfr_ckd_cr	missForest	ENRAGE	-0.00906473741410286	0.0571805933501041	FALSE	Significant in observed data	Matching sign
gfr_ckd_cr	missForest	FGF19	2.85051605369006e-05	0.995348277109589	FALSE	Non-significant in observed data	Opposite sign
gfr_ckd_cr	missForest	FGF21	-0.0079892643707679	0.103191600810056	FALSE	Significant in observed data	Matching sign
gfr_ckd_cr	missForest	FGF23	-0.0103849258413706	0.0280629212590647	FALSE	Significant in observed data	Matching sign
gfr_ckd_cr	missForest	FLT3L	-0.00582146944948148	0.216697077105255	FALSE	Non-significant in observed data	Matching sign
gfr_ckd_cr	missForest	HGF	-0.0140673999832586	0.00362857483395534	FALSE	Significant in observed data	Matching sign
gfr_ckd_cr	missForest	IL10	-0.0149464092630178	0.00174662337041443	FALSE	Significant in observed data	Matching sign
gfr_ckd_cr	missForest	IL10RB	-0.00938037743187817	0.0522275427556318	FALSE	Significant in observed data	Matching sign
gfr_ckd_cr	missForest	IL12B	-0.0135136457574687	0.00452024002408141	FALSE	Significant in observed data	Matching sign
gfr_ckd_cr	missForest	IL15RA	-0.0143009508072985	0.00294212068555994	FALSE	Significant in observed data	Matching sign
gfr_ckd_cr	missForest	IL18	-0.0124233513563312	0.00778470452294103	FALSE	Non-significant in observed data	Matching sign
gfr_ckd_cr	missForest	IL18R1	-0.012271671684182	0.0123695235971881	FALSE	Non-significant in observed data	Matching sign
gfr_ckd_cr	missForest	IL6	-0.0149698738923635	0.00191423567211924	FALSE	Non-significant in observed data	Matching sign
gfr_ckd_cr	missForest	IL7	-0.00419637139315518	0.385762271465674	FALSE	Non-significant in observed data	Matching sign
gfr_ckd_cr	missForest	IL8	-0.0133745772945903	0.00562030588276662	FALSE	Non-significant in observed data	Matching sign
gfr_ckd_cr	missForest	LAP_TGFB1	-0.0085398508299359	0.0724935599816331	FALSE	Non-significant in observed data	Matching sign
gfr_ckd_cr	missForest	LIFR	-0.00801066022622955	0.0903387918876107	FALSE	Significant in observed data	Matching sign
gfr_ckd_cr	missForest	MCP1	-0.00982250630412951	0.0429034317229127	FALSE	Non-significant in observed data	Matching sign
gfr_ckd_cr	missForest	MCP2	-0.00928791970939603	0.0506136305179375	FALSE	Non-significant in observed data	Opposite sign
gfr_ckd_cr	missForest	MCP3	-0.0145600864027865	0.00252766026818343	FALSE	Non-significant in observed data	Matching sign
gfr_ckd_cr	missForest	MCP4	-0.00762267708491108	0.105050054054669	FALSE	Non-significant in observed data	Matching sign
gfr_ckd_cr	missForest	MMP1	-0.00922754195186421	0.0433414616644371	FALSE	Non-significant in observed data	Matching sign
gfr_ckd_cr	missForest	MMP10	-0.0103002786443407	0.0336100603015352	FALSE	Significant in observed data	Matching sign
gfr_ckd_cr	missForest	NT3	-0.0002387988847	0.961114365005031	FALSE	Non-significant in observed data	Matching sign
gfr_ckd_cr	missForest	OPG	-0.00747513810799171	0.121199279829269	FALSE	Non-significant in observed data	Matching sign
gfr_ckd_cr	missForest	OSM	-0.0126002445037853	0.00603585203165794	FALSE	Significant in observed data	Matching sign
gfr_ckd_cr	missForest	PDL1	-0.0132361346298326	0.00456169284355739	FALSE	Significant in observed data	Matching sign
gfr_ckd_cr	missForest	SCF	0.00611147258111153	0.182283546851711	FALSE	Non-significant in observed data	Opposite sign
gfr_ckd_cr	missForest	SIRT2	-0.00786730495882652	0.0820118747287604	FALSE	Non-significant in observed data	Matching sign
gfr_ckd_cr	missForest	ST1A1	-0.00841371097771505	0.0583372676729593	FALSE	Non-significant in observed data	Opposite sign
gfr_ckd_cr	missForest	STAMBP	-0.00795195199642821	0.0752927366191758	FALSE	Non-significant in observed data	Matching sign
gfr_ckd_cr	missForest	TGFA	-0.0127329692769079	0.00833712378106166	FALSE	Significant in observed data	Matching sign
gfr_ckd_cr	missForest	TNFB	-0.0110875109053409	0.0194562984851484	FALSE	Non-significant in observed data	Matching sign
gfr_ckd_cr	missForest	TNFRSF9	-0.0146753179220338	0.00223844439849565	FALSE	Significant in observed data	Matching sign
gfr_ckd_cr	missForest	TNFSF14	-0.00830478757813337	0.0808009528091974	FALSE	Non-significant in observed data	Matching sign
gfr_ckd_cr	missForest	TRAIL	-0.00622699338841184	0.185641169462306	FALSE	Non-significant in observed data	Matching sign
gfr_ckd_cr	missForest	TRANCE	-0.00889598280634279	0.0658947449267609	FALSE	Non-significant in observed data	Opposite sign
gfr_ckd_cr	missForest	TWEAK	0.00540960908369309	0.240011101164062	FALSE	Non-significant in observed data	Opposite sign
gfr_ckd_cr	missForest	UPA	-0.00474711955360037	0.300990746879642	FALSE	Significant in observed data	Matching sign
gfr_ckd_cr	missForest	VEGFA	-0.00929857712555032	0.0573779433688865	FALSE	Significant in observed data	Matching sign
gfr_ckd_cr	missForest	4EBP1	-0.00784239562417319	0.0769974800165671	FALSE	Significant in observed data	Matching sign
gfr_ckd_cr	PMM	ADA	-0.00400647660003588	0.665727219376795	FALSE	Significant in observed data	Matching sign
gfr_ckd_cr	PMM	AXIN1	-0.00092485261267758	0.912932053900404	FALSE	Non-significant in observed data	Matching sign
gfr_ckd_cr	PMM	CCL11	-0.00066018165770417	0.913584124584398	FALSE	Non-significant in observed data	Matching sign
gfr_ckd_cr	PMM	CCL19	-0.00184109143400466	0.764150826281826	FALSE	Non-significant in observed data	Matching sign
gfr_ckd_cr	PMM	CCL20	-0.00248604105830046	0.697670771816168	FALSE	Non-significant in observed data	Matching sign
gfr_ckd_cr	PMM	CCL23	-0.00720294783838844	0.42963796720996	FALSE	Significant in observed data	Matching sign
gfr_ckd_cr	PMM	CCL25	-0.00038490593128673	0.942954411025019	FALSE	Significant in observed data	Matching sign
gfr_ckd_cr	PMM	CCL28	0.00393152044476407	0.618348961599221	FALSE	Non-significant in observed data	Opposite sign
gfr_ckd_cr	PMM	CCL3	-0.0075067731768155	0.326047649101183	FALSE	Significant in observed data	Matching sign
gfr_ckd_cr	PMM	CCL4	-0.00454142609850054	0.543815948623908	FALSE	Non-significant in observed data	Matching sign
gfr_ckd_cr	PMM	CD244	-0.00093675470930662	0.887858287242369	FALSE	Significant in observed data	Matching sign
gfr_ckd_cr	PMM	CD40	-0.00321974475025739	0.734584596396034	FALSE	Significant in observed data	Matching sign
gfr_ckd_cr	PMM	CD5	-0.00060700382431447	0.920460406591956	FALSE	Significant in observed data	Matching sign
gfr_ckd_cr	PMM	CD6	0.00588486601018412	0.257018514079583	FALSE	Non-significant in observed data	Matching sign
gfr_ckd_cr	PMM	CDCP1	-0.00433426998784261	0.448979447069911	FALSE	Non-significant in observed data	Matching sign
gfr_ckd_cr	PMM	CSF1	-0.00922122040355457	0.198048600604208	FALSE	Significant in observed data	Matching sign
gfr_ckd_cr	PMM	CST5	-0.00141586424711653	0.849865478842347	FALSE	Significant in observed data	Matching sign
gfr_ckd_cr	PMM	CX3CL1	-0.00361743367333602	0.591932888389735	FALSE	Significant in observed data	Matching sign
gfr_ckd_cr	PMM	CXCL1	-0.00203953555793731	0.734070683461914	FALSE	Non-significant in observed data	Matching sign
gfr_ckd_cr	PMM	CXCL10	-0.00091897320065547	0.861833788835337	FALSE	Non-significant in observed data	Matching sign
gfr_ckd_cr	PMM	CXCL11	-0.00179388686788423	0.717546524373392	FALSE	Non-significant in observed data	Matching sign
gfr_ckd_cr	PMM	CXCL5	0.00546420793921701	0.27783901392055	FALSE	Non-significant in observed data	Matching sign
gfr_ckd_cr	PMM	CXCL6	-0.00173181351348078	0.784731315867409	FALSE	Non-significant in observed data	Matching sign
gfr_ckd_cr	PMM	CXCL9	-0.00468010166530279	0.391103941116607	FALSE	Significant in observed data	Matching sign
gfr_ckd_cr	PMM	DNER	0.00316423936501286	0.628330038331633	FALSE	Non-significant in observed data	Matching sign
gfr_ckd_cr	PMM	ENRAGE	0.00283289653486261	0.626941048754402	FALSE	Significant in observed data	Opposite sign
gfr_ckd_cr	PMM	FGF19	0.00140055451084234	0.839756660863739	FALSE	Non-significant in observed data	Opposite sign
gfr_ckd_cr	PMM	FGF21	0.00238718527412755	0.68694223415066	FALSE	Significant in observed data	Opposite sign
gfr_ckd_cr	PMM	FGF23	-0.00497422912069053	0.431833260734349	FALSE	Significant in observed data	Matching sign
gfr_ckd_cr	PMM	FLT3L	0.00127721488287785	0.844809080384162	FALSE	Non-significant in observed data	Opposite sign
gfr_ckd_cr	PMM	HGF	0.00133081609363829	0.858170798610782	FALSE	Significant in observed data	Opposite sign
gfr_ckd_cr	PMM	IL10	-0.00499136291606923	0.408373269674143	FALSE	Significant in observed data	Matching sign
gfr_ckd_cr	PMM	IL10RB	-0.00418288868300765	0.437459997134666	FALSE	Significant in observed data	Matching sign
gfr_ckd_cr	PMM	IL12B	-0.00781833876241778	0.315698135292286	FALSE	Significant in observed data	Matching sign
gfr_ckd_cr	PMM	IL15RA	-0.00532254512390185	0.402859522628926	FALSE	Significant in observed data	Matching sign
gfr_ckd_cr	PMM	IL18	-0.00314285720271133	0.669539264597177	FALSE	Non-significant in observed data	Matching sign
gfr_ckd_cr	PMM	IL18R1	-0.00117482306217147	0.854772586204741	FALSE	Non-significant in observed data	Matching sign
gfr_ckd_cr	PMM	IL6	0.00167641816664904	0.87191499225915	FALSE	Non-significant in observed data	Opposite sign
gfr_ckd_cr	PMM	IL7	0.00134322039765722	0.841508693429075	FALSE	Non-significant in observed data	Opposite sign
gfr_ckd_cr	PMM	IL8	0.00025017323642662	0.970036967094666	FALSE	Non-significant in observed data	Opposite sign
gfr_ckd_cr	PMM	LAP_TGFB1	0.00094801827798576	0.902214836707517	FALSE	Non-significant in observed data	Opposite sign
gfr_ckd_cr	PMM	LIFR	0.00246067623208002	0.628143192289092	FALSE	Significant in observed data	Opposite sign
gfr_ckd_cr	PMM	MCP1	0.00531984565635103	0.340951361165613	FALSE	Non-significant in observed data	Opposite sign
gfr_ckd_cr	PMM	MCP2	-0.00108535457975284	0.899483372770911	FALSE	Non-significant in observed data	Opposite sign
gfr_ckd_cr	PMM	MCP3	-0.00276091479944458	0.727791334529768	FALSE	Non-significant in observed data	Matching sign
gfr_ckd_cr	PMM	MCP4	-0.00022104679531634	0.971348323200814	FALSE	Non-significant in observed data	Matching sign
gfr_ckd_cr	PMM	MMP1	0.00284220153143358	0.719328600238404	FALSE	Non-significant in observed data	Opposite sign
gfr_ckd_cr	PMM	MMP10	-0.00695817156891294	0.358725688711151	FALSE	Significant in observed data	Matching sign
gfr_ckd_cr	PMM	NT3	-0.00040545873224377	0.946199559101033	FALSE	Non-significant in observed data	Matching sign
gfr_ckd_cr	PMM	OPG	0.00218239444689799	0.759016984527129	FALSE	Non-significant in observed data	Opposite sign
gfr_ckd_cr	PMM	OSM	0.00281002482297786	0.674172332479563	FALSE	Significant in observed data	Opposite sign
gfr_ckd_cr	PMM	PDL1	-0.00597048319204855	0.460994755791026	FALSE	Significant in observed data	Matching sign
gfr_ckd_cr	PMM	SCF	-0.00073603471958231	0.918299365972339	FALSE	Non-significant in observed data	Matching sign
gfr_ckd_cr	PMM	SIRT2	0.00059317806379996	0.94174307887597	FALSE	Non-significant in observed data	Opposite sign
gfr_ckd_cr	PMM	ST1A1	-0.0032273258759072	0.594081782519763	FALSE	Non-significant in observed data	Opposite sign
gfr_ckd_cr	PMM	STAMBP	-0.000185290411305	0.982227219787201	FALSE	Non-significant in observed data	Matching sign
gfr_ckd_cr	PMM	TGFA	-0.00012454381742312	0.984441797850646	FALSE	Significant in observed data	Matching sign
gfr_ckd_cr	PMM	TNFB	-0.00315259010029601	0.646394092288086	FALSE	Non-significant in observed data	Matching sign
gfr_ckd_cr	PMM	TNFRSF9	-0.00580011397720697	0.258510533171515	FALSE	Significant in observed data	Matching sign
gfr_ckd_cr	PMM	TNFSF14	0.0013240507674614	0.859350859054187	FALSE	Non-significant in observed data	Opposite sign
gfr_ckd_cr	PMM	TRAIL	0.00399756491803729	0.458060672808372	FALSE	Non-significant in observed data	Opposite sign
gfr_ckd_cr	PMM	TRANCE	0.0004403620538878	0.956354374271918	FALSE	Non-significant in observed data	Matching sign
gfr_ckd_cr	PMM	TWEAK	0.00065546854454888	0.942955468294303	FALSE	Non-significant in observed data	Opposite sign
gfr_ckd_cr	PMM	UPA	-0.00152851647014577	0.821051940468126	FALSE	Significant in observed data	Matching sign
gfr_ckd_cr	PMM	VEGFA	-0.00022731431542407	0.976584107725603	FALSE	Significant in observed data	Matching sign
gfr_ckd_cr	PMM	4EBP1	-0.00175080118266605	0.833330723324703	FALSE	Significant in observed data	Matching sign
gfr_ckd_cr	LM	ADA	-0.00251549887266076	0.709475742659291	FALSE	Significant in observed data	Matching sign
gfr_ckd_cr	LM	AXIN1	-6.2208992629351e-05	0.993341861510975	FALSE	Non-significant in observed data	Matching sign
gfr_ckd_cr	LM	CCL11	0.00257571234961093	0.65138464628223	FALSE	Non-significant in observed data	Opposite sign
gfr_ckd_cr	LM	CCL19	-0.0032934487684901	0.711062726265213	FALSE	Non-significant in observed data	Matching sign
gfr_ckd_cr	LM	CCL20	0.00019260745880098	0.976973250126469	FALSE	Non-significant in observed data	Opposite sign
gfr_ckd_cr	LM	CCL23	-0.00431044660503159	0.539325978689539	FALSE	Significant in observed data	Matching sign
gfr_ckd_cr	LM	CCL25	0.00041030865977231	0.957990504456061	FALSE	Significant in observed data	Opposite sign
gfr_ckd_cr	LM	CCL28	-0.00251000520686539	0.657101178316729	FALSE	Non-significant in observed data	Matching sign
gfr_ckd_cr	LM	CCL3	-0.00174956884583228	0.769752667906273	FALSE	Significant in observed data	Matching sign
gfr_ckd_cr	LM	CCL4	0.00022717976830352	0.97581075190839	FALSE	Non-significant in observed data	Opposite sign
gfr_ckd_cr	LM	CD244	-0.00447149597158003	0.587925702866519	FALSE	Significant in observed data	Matching sign
gfr_ckd_cr	LM	CD40	-0.00452432413322716	0.596004365334145	FALSE	Significant in observed data	Matching sign
gfr_ckd_cr	LM	CD5	-0.00142116681630879	0.861088303968522	FALSE	Significant in observed data	Matching sign
gfr_ckd_cr	LM	CD6	0.00029147991177885	0.968209007535023	FALSE	Non-significant in observed data	Matching sign
gfr_ckd_cr	LM	CDCP1	-0.003834869662587	0.561692028950561	FALSE	Non-significant in observed data	Matching sign
gfr_ckd_cr	LM	CSF1	-0.00627489277683668	0.52365571042469	FALSE	Significant in observed data	Matching sign
gfr_ckd_cr	LM	CST5	-0.00051188242571407	0.934537241146671	FALSE	Significant in observed data	Matching sign
gfr_ckd_cr	LM	CX3CL1	-0.00259409864958179	0.690616567963086	FALSE	Significant in observed data	Matching sign
gfr_ckd_cr	LM	CXCL1	0.00243697151440669	0.640590632565787	FALSE	Non-significant in observed data	Opposite sign
gfr_ckd_cr	LM	CXCL10	-0.00084804850500814	0.926749769379459	FALSE	Non-significant in observed data	Matching sign
gfr_ckd_cr	LM	CXCL11	0.00136222168166693	0.836731429153954	FALSE	Non-significant in observed data	Opposite sign
gfr_ckd_cr	LM	CXCL5	0.00703548868554685	0.203027736531161	FALSE	Non-significant in observed data	Matching sign
gfr_ckd_cr	LM	CXCL6	0.00437481890065567	0.561429991040242	FALSE	Non-significant in observed data	Opposite sign
gfr_ckd_cr	LM	CXCL9	-0.00560795347778105	0.316556751910731	FALSE	Significant in observed data	Matching sign
gfr_ckd_cr	LM	DNER	0.00599339154489048	0.365025551190183	FALSE	Non-significant in observed data	Matching sign
gfr_ckd_cr	LM	ENRAGE	0.00021134612831147	0.978182744803223	FALSE	Significant in observed data	Opposite sign
gfr_ckd_cr	LM	FGF19	-0.00014597346601551	0.983760611867863	FALSE	Non-significant in observed data	Matching sign
gfr_ckd_cr	LM	FGF21	0.00393126505677042	0.492444061984113	FALSE	Significant in observed data	Opposite sign
gfr_ckd_cr	LM	FGF23	-0.00056981940566985	0.940639061510084	FALSE	Significant in observed data	Matching sign
gfr_ckd_cr	LM	FLT3L	0.00233055926657598	0.774631571535445	FALSE	Non-significant in observed data	Opposite sign
gfr_ckd_cr	LM	HGF	0.00295789512313548	0.764740792368164	FALSE	Significant in observed data	Opposite sign
gfr_ckd_cr	LM	IL10	-0.00383724175698139	0.59642892917581	FALSE	Significant in observed data	Matching sign
gfr_ckd_cr	LM	IL10RB	-0.00319947482781693	0.72963741118179	FALSE	Significant in observed data	Matching sign
gfr_ckd_cr	LM	IL12B	-0.00847138196258719	0.394881474065726	FALSE	Significant in observed data	Matching sign
gfr_ckd_cr	LM	IL15RA	-0.0091829880937246	0.183654647436825	FALSE	Significant in observed data	Matching sign
gfr_ckd_cr	LM	IL18	-0.00295251784591559	0.586699395099213	FALSE	Non-significant in observed data	Matching sign
gfr_ckd_cr	LM	IL18R1	-0.00380275759699734	0.548899360828919	FALSE	Non-significant in observed data	Matching sign
gfr_ckd_cr	LM	IL6	-0.00085551435918895	0.899116421213157	FALSE	Non-significant in observed data	Matching sign
gfr_ckd_cr	LM	IL7	0.00397021759155423	0.508736054427823	FALSE	Non-significant in observed data	Opposite sign
gfr_ckd_cr	LM	IL8	0.00454934265010852	0.584343190508335	FALSE	Non-significant in observed data	Opposite sign
gfr_ckd_cr	LM	LAP_TGFB1	0.00110003561336065	0.877095744266877	FALSE	Non-significant in observed data	Opposite sign
gfr_ckd_cr	LM	LIFR	0.00351054116909933	0.689613465530347	FALSE	Significant in observed data	Opposite sign
gfr_ckd_cr	LM	MCP1	0.00440090331566127	0.629335923176587	FALSE	Non-significant in observed data	Opposite sign
gfr_ckd_cr	LM	MCP2	-0.00088942532675619	0.908430261024806	FALSE	Non-significant in observed data	Opposite sign
gfr_ckd_cr	LM	MCP3	-0.00167768295839086	0.855725096890719	FALSE	Non-significant in observed data	Matching sign
gfr_ckd_cr	LM	MCP4	0.00400979428760986	0.484463868866269	FALSE	Non-significant in observed data	Opposite sign
gfr_ckd_cr	LM	MMP1	0.0042919235843255	0.469917644352614	FALSE	Non-significant in observed data	Opposite sign
gfr_ckd_cr	LM	MMP10	-0.00406679559148295	0.466928472601327	FALSE	Significant in observed data	Matching sign
gfr_ckd_cr	LM	NT3	-0.00260807868474564	0.633003354666419	FALSE	Non-significant in observed data	Matching sign
gfr_ckd_cr	LM	OPG	0.00188747821231831	0.754336181363115	FALSE	Non-significant in observed data	Opposite sign
gfr_ckd_cr	LM	OSM	0.00112113346133113	0.899901253883099	FALSE	Significant in observed data	Opposite sign
gfr_ckd_cr	LM	PDL1	-0.00522265666696656	0.409890981114998	FALSE	Significant in observed data	Matching sign
gfr_ckd_cr	LM	SCF	-0.00087748331263873	0.877553537010102	FALSE	Non-significant in observed data	Matching sign
gfr_ckd_cr	LM	SIRT2	0.00077565171511312	0.910665846096531	FALSE	Non-significant in observed data	Opposite sign
gfr_ckd_cr	LM	ST1A1	-0.00272652208110892	0.683037727036537	FALSE	Non-significant in observed data	Opposite sign
gfr_ckd_cr	LM	STAMBP	-0.00038794696478851	0.954588873170245	FALSE	Non-significant in observed data	Matching sign
gfr_ckd_cr	LM	TGFA	0.00071746893641445	0.930991577909446	FALSE	Significant in observed data	Opposite sign
gfr_ckd_cr	LM	TNFB	-0.00033750017402896	0.959324497327753	FALSE	Non-significant in observed data	Matching sign
gfr_ckd_cr	LM	TNFRSF9	-0.00593969140386027	0.346472150751384	FALSE	Significant in observed data	Matching sign
gfr_ckd_cr	LM	TNFSF14	0.00059765451244722	0.931041425233216	FALSE	Non-significant in observed data	Opposite sign
gfr_ckd_cr	LM	TRAIL	0.00255324139920125	0.724954662810075	FALSE	Non-significant in observed data	Opposite sign
gfr_ckd_cr	LM	TRANCE	0.00378851751096649	0.500003086591517	FALSE	Non-significant in observed data	Matching sign
gfr_ckd_cr	LM	TWEAK	0.00254388064834903	0.751492961937364	FALSE	Non-significant in observed data	Opposite sign
gfr_ckd_cr	LM	UPA	-0.001461586719896	0.867861613907339	FALSE	Significant in observed data	Matching sign
gfr_ckd_cr	LM	VEGFA	0.00143553018810758	0.853431970906606	FALSE	Significant in observed data	Opposite sign
gfr_ckd_cr	LM	4EBP1	-0.00105944700154007	0.872178269748869	FALSE	Significant in observed data	Matching sign
