# Supplementary material for: LEOPARD: missing view completion for multi-timepoint omics data via representation disentanglement and temporal knowledge transfer
Source: Nat Commun. 2025 Apr 6;16:3278. doi: 10.1038/s41467-025-58314-3 (PMC11972361; doi:10.1038/s41467-025-58314-3)
Supplement: Supplementary file 7 — Source data [file 41467_2025_58314_MOESM7_ESM.zip › Source Data/Fig4.csv]

Dataset	Method	Source	UMAP1	UMAP2
MGH COVID proteomics	LEOPARD	Observed data (t1)	2.20560231014912	0.860661238767777
MGH COVID proteomics	LEOPARD	Observed data (t1)	0.626356767031164	-2.19260880036917
MGH COVID proteomics	LEOPARD	Observed data (t1)	-0.822094116713781	1.64597822835267
MGH COVID proteomics	LEOPARD	Observed data (t1)	1.88999096241014	-0.840358537099877
MGH COVID proteomics	LEOPARD	Observed data (t1)	3.07132075349991	2.08737668193229
MGH COVID proteomics	LEOPARD	Observed data (t1)	2.91693193874263	1.73990610475282
MGH COVID proteomics	LEOPARD	Observed data (t1)	-2.83873951705342	0.880522030479428
MGH COVID proteomics	LEOPARD	Observed data (t1)	2.25753303671982	0.418036317786326
MGH COVID proteomics	LEOPARD	Observed data (t1)	1.7093727817615	0.52418218270636
MGH COVID proteomics	LEOPARD	Observed data (t1)	1.00725652108642	1.96521875957718
MGH COVID proteomics	LEOPARD	Observed data (t1)	-1.18383470733613	-0.902836390296601
MGH COVID proteomics	LEOPARD	Observed data (t1)	-2.05749542041493	-2.59665878443047
MGH COVID proteomics	LEOPARD	Observed data (t1)	0.16214204652187	2.10808515700263
MGH COVID proteomics	LEOPARD	Observed data (t1)	0.917225859003525	-0.780561961967795
MGH COVID proteomics	LEOPARD	Observed data (t1)	0.131643817943569	1.48557255836866
MGH COVID proteomics	LEOPARD	Observed data (t1)	0.490593198380444	2.13240542971868
MGH COVID proteomics	LEOPARD	Observed data (t1)	1.90259648906288	-0.444289293452261
MGH COVID proteomics	LEOPARD	Observed data (t1)	-0.367134001794662	1.76303511544672
MGH COVID proteomics	LEOPARD	Observed data (t1)	1.13965030532729	-1.96658264688625
MGH COVID proteomics	LEOPARD	Observed data (t1)	-1.36031671679807	-1.0515789163226
MGH COVID proteomics	LEOPARD	Observed data (t1)	2.77892953056752	2.38694522021545
MGH COVID proteomics	LEOPARD	Observed data (t1)	1.46519512877847	-1.40872151524914
MGH COVID proteomics	LEOPARD	Observed data (t1)	-1.06533869294105	1.48352148750426
MGH COVID proteomics	LEOPARD	Observed data (t1)	1.64697074457594	2.07420325732172
MGH COVID proteomics	LEOPARD	Observed data (t1)	1.8483064141412	0.93141403762525
MGH COVID proteomics	LEOPARD	Observed data (t1)	2.04267525181449	-1.32221089922432
MGH COVID proteomics	LEOPARD	Observed data (t1)	0.470350611765846	-2.07740560579324
MGH COVID proteomics	LEOPARD	Observed data (t1)	3.03054916106577	1.03734011137281
MGH COVID proteomics	LEOPARD	Observed data (t1)	1.19090299560546	2.12009174268842
MGH COVID proteomics	LEOPARD	Observed data (t1)	-2.20380100446499	1.42466637138782
MGH COVID proteomics	LEOPARD	Observed data (t1)	2.1541516008035	-1.17748567036118
MGH COVID proteomics	LEOPARD	Observed data (t1)	0.0142397344427963	-1.82585539765245
MGH COVID proteomics	LEOPARD	Observed data (t1)	2.76324280537917	0.162601914478484
MGH COVID proteomics	LEOPARD	Observed data (t1)	0.59224321988736	2.82480965690456
MGH COVID proteomics	LEOPARD	Observed data (t1)	2.55582989683603	-0.18414175896312
MGH COVID proteomics	LEOPARD	Observed data (t1)	2.71996679165543	0.160182191629672
MGH COVID proteomics	LEOPARD	Observed data (t1)	2.63061992880239	0.168887913876538
MGH COVID proteomics	LEOPARD	Observed data (t1)	-3.17579487566082	0.0307618848287402
MGH COVID proteomics	LEOPARD	Observed data (t1)	1.27815529307796	-1.10220565653852
MGH COVID proteomics	LEOPARD	Observed data (t1)	1.08715261858697	-1.66711866163312
MGH COVID proteomics	LEOPARD	Observed data (t1)	2.70133493495615	0.118343073178358
MGH COVID proteomics	LEOPARD	Observed data (t1)	-0.132378496527349	1.76332042903327
MGH COVID proteomics	LEOPARD	Observed data (t1)	3.16423719283244	0.409664324389165
MGH COVID proteomics	LEOPARD	Observed data (t2)	2.93946180502716	1.53912674410307
MGH COVID proteomics	LEOPARD	Observed data (t2)	0.203705430266969	-0.40393705071279
MGH COVID proteomics	LEOPARD	Observed data (t2)	2.23277894931902	1.83998625286444
MGH COVID proteomics	LEOPARD	Observed data (t2)	-1.90898072522634	-0.599160864906694
MGH COVID proteomics	LEOPARD	Observed data (t2)	2.08495175229397	2.64125439911967
MGH COVID proteomics	LEOPARD	Observed data (t2)	2.42163903117373	1.04475208366267
MGH COVID proteomics	LEOPARD	Observed data (t2)	-3.28467059133313	0.30175126672019
MGH COVID proteomics	LEOPARD	Observed data (t2)	1.99441485102341	-1.18931415685115
MGH COVID proteomics	LEOPARD	Observed data (t2)	-3.010438120589	0.358908650356953
MGH COVID proteomics	LEOPARD	Observed data (t2)	1.97497780061464	2.90597794051817
MGH COVID proteomics	LEOPARD	Observed data (t2)	-1.2151688874455	0.0484307730319167
MGH COVID proteomics	LEOPARD	Observed data (t2)	-2.06012870262259	-2.70307839312697
MGH COVID proteomics	LEOPARD	Observed data (t2)	-0.257588103188213	1.84286021042242
MGH COVID proteomics	LEOPARD	Observed data (t2)	-2.89030793986913	-0.955728212006246
MGH COVID proteomics	LEOPARD	Observed data (t2)	1.94165835196052	-0.400839793742051
MGH COVID proteomics	LEOPARD	Observed data (t2)	2.41095001352699	2.71802531215502
MGH COVID proteomics	LEOPARD	Observed data (t2)	1.0756002581836	-1.56651622969918
MGH COVID proteomics	LEOPARD	Observed data (t2)	-2.68878282584571	0.828575132798195
MGH COVID proteomics	LEOPARD	Observed data (t2)	-0.835530078255547	-0.500125073206738
MGH COVID proteomics	LEOPARD	Observed data (t2)	0.524234989615237	-0.944446008622784
MGH COVID proteomics	LEOPARD	Observed data (t2)	-1.69800941759787	1.66541031372021
MGH COVID proteomics	LEOPARD	Observed data (t2)	-2.1899570041023	-0.384894257105657
MGH COVID proteomics	LEOPARD	Observed data (t2)	-3.24742328097533	0.233770465999643
MGH COVID proteomics	LEOPARD	Observed data (t2)	1.51789777414164	2.24770576849056
MGH COVID proteomics	LEOPARD	Observed data (t2)	-0.635306425064922	1.82115202508614
MGH COVID proteomics	LEOPARD	Observed data (t2)	1.85688364428027	-1.0608605328056
MGH COVID proteomics	LEOPARD	Observed data (t2)	-2.48019178715715	-1.4035053402877
MGH COVID proteomics	LEOPARD	Observed data (t2)	-3.05030213009245	0.661589791244836
MGH COVID proteomics	LEOPARD	Observed data (t2)	2.70315663840455	2.63059219197623
MGH COVID proteomics	LEOPARD	Observed data (t2)	-0.117604032792468	2.25177589935791
MGH COVID proteomics	LEOPARD	Observed data (t2)	-0.727248287044265	1.30526202053127
MGH COVID proteomics	LEOPARD	Observed data (t2)	0.758710269716373	-1.77815067543814
MGH COVID proteomics	LEOPARD	Observed data (t2)	-0.739465737101225	2.36634601968162
MGH COVID proteomics	LEOPARD	Observed data (t2)	1.78903685847735	-0.488206870658106
MGH COVID proteomics	LEOPARD	Observed data (t2)	0.280347067779845	-1.46574428873243
MGH COVID proteomics	LEOPARD	Observed data (t2)	0.774355662489012	-0.587020061357918
MGH COVID proteomics	LEOPARD	Observed data (t2)	-0.231331053002347	0.0232478121614251
MGH COVID proteomics	LEOPARD	Observed data (t2)	-1.80492935133216	0.49126990896342
MGH COVID proteomics	LEOPARD	Observed data (t2)	0.854963014086553	-1.63695806274324
MGH COVID proteomics	LEOPARD	Observed data (t2)	0.963507493607847	-1.80378353399143
MGH COVID proteomics	LEOPARD	Observed data (t2)	-1.7520976674302	0.468862577682452
MGH COVID proteomics	LEOPARD	Observed data (t2)	0.433828125592336	2.05376181850208
MGH COVID proteomics	LEOPARD	Observed data (t2)	-0.849832589116189	1.20026213916381
MGH COVID proteomics	LEOPARD	Imputed data (t2)	1.05542755002054	0.911316871146914
MGH COVID proteomics	LEOPARD	Imputed data (t2)	0.202142605873105	-2.74846800781452
MGH COVID proteomics	LEOPARD	Imputed data (t2)	-0.782745932211016	1.81117352948091
MGH COVID proteomics	LEOPARD	Imputed data (t2)	-1.73861680099469	-0.327793518592157
MGH COVID proteomics	LEOPARD	Imputed data (t2)	2.96213995882831	2.06998706041361
MGH COVID proteomics	LEOPARD	Imputed data (t2)	2.77496233540711	1.73184791341406
MGH COVID proteomics	LEOPARD	Imputed data (t2)	-3.24112989370386	0.335451717165535
MGH COVID proteomics	LEOPARD	Imputed data (t2)	1.84976369086132	-1.24197308012949
MGH COVID proteomics	LEOPARD	Imputed data (t2)	-2.73773041049375	-0.351425373992827
MGH COVID proteomics	LEOPARD	Imputed data (t2)	1.14021168095908	2.08329859340515
MGH COVID proteomics	LEOPARD	Imputed data (t2)	-1.60956709653404	-1.05812565408026
MGH COVID proteomics	LEOPARD	Imputed data (t2)	-2.03300021363636	-2.68505015814414
MGH COVID proteomics	LEOPARD	Imputed data (t2)	-0.0918392113274286	1.84819367963415
MGH COVID proteomics	LEOPARD	Imputed data (t2)	-2.69590648438966	-1.6213294504255
MGH COVID proteomics	LEOPARD	Imputed data (t2)	0.869555137422984	0.915105371263053
MGH COVID proteomics	LEOPARD	Imputed data (t2)	1.36840614924027	2.35790079289917
MGH COVID proteomics	LEOPARD	Imputed data (t2)	-0.396098596253625	0.591596933358152
MGH COVID proteomics	LEOPARD	Imputed data (t2)	-2.42826184172316	-1.21119935094892
MGH COVID proteomics	LEOPARD	Imputed data (t2)	1.03462366737553	-1.90370594968213
MGH COVID proteomics	LEOPARD	Imputed data (t2)	1.44411765284819	-0.74949717421767
MGH COVID proteomics	LEOPARD	Imputed data (t2)	-1.86143983857622	1.43959043745289
MGH COVID proteomics	LEOPARD	Imputed data (t2)	-2.39555157525142	-1.05325118277766
MGH COVID proteomics	LEOPARD	Imputed data (t2)	-3.3810036760551	0.163720382713102
MGH COVID proteomics	LEOPARD	Imputed data (t2)	1.08178869937383	2.45320085881807
MGH COVID proteomics	LEOPARD	Imputed data (t2)	0.187335343646765	0.817686109718537
MGH COVID proteomics	LEOPARD	Imputed data (t2)	1.82739821014053	-1.2953956962532
MGH COVID proteomics	LEOPARD	Imputed data (t2)	-2.48669249980517	-2.27613543867304
MGH COVID proteomics	LEOPARD	Imputed data (t2)	-2.8544863943871	0.742247597223086
MGH COVID proteomics	LEOPARD	Imputed data (t2)	2.74367506157206	1.50462821520414
MGH COVID proteomics	LEOPARD	Imputed data (t2)	2.24226442535867	-0.593860769317402
MGH COVID proteomics	LEOPARD	Imputed data (t2)	-0.315393763505439	1.74960115515811
MGH COVID proteomics	LEOPARD	Imputed data (t2)	0.29781448588707	-2.01727596412893
MGH COVID proteomics	LEOPARD	Imputed data (t2)	0.320412732436938	0.754971489976815
MGH COVID proteomics	LEOPARD	Imputed data (t2)	1.19113246646523	0.203499303258694
MGH COVID proteomics	LEOPARD	Imputed data (t2)	-0.779998773099027	-0.734325475193049
MGH COVID proteomics	LEOPARD	Imputed data (t2)	1.89824256579006	-1.00168029690754
MGH COVID proteomics	LEOPARD	Imputed data (t2)	-0.841751442591232	0.631525694902407
MGH COVID proteomics	LEOPARD	Imputed data (t2)	-2.48965423667937	-0.710734231680576
MGH COVID proteomics	LEOPARD	Imputed data (t2)	0.344078997738172	-2.09723651230481
MGH COVID proteomics	LEOPARD	Imputed data (t2)	1.20132105147918	-1.32281323848165
MGH COVID proteomics	LEOPARD	Imputed data (t2)	-0.021690010356071	-0.0567029070144047
MGH COVID proteomics	LEOPARD	Imputed data (t2)	-0.164223591000883	1.49596228455299
MGH COVID proteomics	LEOPARD	Imputed data (t2)	1.90249331715308	-0.962260116357827
MGH COVID proteomics	cGAN	Observed data (t1)	2.20560231014912	0.860661238767777
MGH COVID proteomics	cGAN	Observed data (t1)	0.626356767031164	-2.19260880036917
MGH COVID proteomics	cGAN	Observed data (t1)	-0.822094116713781	1.64597822835267
MGH COVID proteomics	cGAN	Observed data (t1)	1.88999096241014	-0.840358537099877
MGH COVID proteomics	cGAN	Observed data (t1)	3.07132075349991	2.08737668193229
MGH COVID proteomics	cGAN	Observed data (t1)	2.91693193874263	1.73990610475282
MGH COVID proteomics	cGAN	Observed data (t1)	-2.83873951705342	0.880522030479428
MGH COVID proteomics	cGAN	Observed data (t1)	2.25753303671982	0.418036317786326
MGH COVID proteomics	cGAN	Observed data (t1)	1.7093727817615	0.52418218270636
MGH COVID proteomics	cGAN	Observed data (t1)	1.00725652108642	1.96521875957718
MGH COVID proteomics	cGAN	Observed data (t1)	-1.18383470733613	-0.902836390296601
MGH COVID proteomics	cGAN	Observed data (t1)	-2.05749542041493	-2.59665878443047
MGH COVID proteomics	cGAN	Observed data (t1)	0.16214204652187	2.10808515700263
MGH COVID proteomics	cGAN	Observed data (t1)	0.917225859003525	-0.780561961967795
MGH COVID proteomics	cGAN	Observed data (t1)	0.131643817943569	1.48557255836866
MGH COVID proteomics	cGAN	Observed data (t1)	0.490593198380444	2.13240542971868
MGH COVID proteomics	cGAN	Observed data (t1)	1.90259648906288	-0.444289293452261
MGH COVID proteomics	cGAN	Observed data (t1)	-0.367134001794662	1.76303511544672
MGH COVID proteomics	cGAN	Observed data (t1)	1.13965030532729	-1.96658264688625
MGH COVID proteomics	cGAN	Observed data (t1)	-1.36031671679807	-1.0515789163226
MGH COVID proteomics	cGAN	Observed data (t1)	2.77892953056752	2.38694522021545
MGH COVID proteomics	cGAN	Observed data (t1)	1.46519512877847	-1.40872151524914
MGH COVID proteomics	cGAN	Observed data (t1)	-1.06533869294105	1.48352148750426
MGH COVID proteomics	cGAN	Observed data (t1)	1.64697074457594	2.07420325732172
MGH COVID proteomics	cGAN	Observed data (t1)	1.8483064141412	0.93141403762525
MGH COVID proteomics	cGAN	Observed data (t1)	2.04267525181449	-1.32221089922432
MGH COVID proteomics	cGAN	Observed data (t1)	0.470350611765846	-2.07740560579324
MGH COVID proteomics	cGAN	Observed data (t1)	3.03054916106577	1.03734011137281
MGH COVID proteomics	cGAN	Observed data (t1)	1.19090299560546	2.12009174268842
MGH COVID proteomics	cGAN	Observed data (t1)	-2.20380100446499	1.42466637138782
MGH COVID proteomics	cGAN	Observed data (t1)	2.1541516008035	-1.17748567036118
MGH COVID proteomics	cGAN	Observed data (t1)	0.0142397344427963	-1.82585539765245
MGH COVID proteomics	cGAN	Observed data (t1)	2.76324280537917	0.162601914478484
MGH COVID proteomics	cGAN	Observed data (t1)	0.59224321988736	2.82480965690456
MGH COVID proteomics	cGAN	Observed data (t1)	2.55582989683603	-0.18414175896312
MGH COVID proteomics	cGAN	Observed data (t1)	2.71996679165543	0.160182191629672
MGH COVID proteomics	cGAN	Observed data (t1)	2.63061992880239	0.168887913876538
MGH COVID proteomics	cGAN	Observed data (t1)	-3.17579487566082	0.0307618848287402
MGH COVID proteomics	cGAN	Observed data (t1)	1.27815529307796	-1.10220565653852
MGH COVID proteomics	cGAN	Observed data (t1)	1.08715261858697	-1.66711866163312
MGH COVID proteomics	cGAN	Observed data (t1)	2.70133493495615	0.118343073178358
MGH COVID proteomics	cGAN	Observed data (t1)	-0.132378496527349	1.76332042903327
MGH COVID proteomics	cGAN	Observed data (t1)	3.16423719283244	0.409664324389165
MGH COVID proteomics	cGAN	Observed data (t2)	2.93946180502716	1.53912674410307
MGH COVID proteomics	cGAN	Observed data (t2)	0.203705430266969	-0.40393705071279
MGH COVID proteomics	cGAN	Observed data (t2)	2.23277894931902	1.83998625286444
MGH COVID proteomics	cGAN	Observed data (t2)	-1.90898072522634	-0.599160864906694
MGH COVID proteomics	cGAN	Observed data (t2)	2.08495175229397	2.64125439911967
MGH COVID proteomics	cGAN	Observed data (t2)	2.42163903117373	1.04475208366267
MGH COVID proteomics	cGAN	Observed data (t2)	-3.28467059133313	0.30175126672019
MGH COVID proteomics	cGAN	Observed data (t2)	1.99441485102341	-1.18931415685115
MGH COVID proteomics	cGAN	Observed data (t2)	-3.010438120589	0.358908650356953
MGH COVID proteomics	cGAN	Observed data (t2)	1.97497780061464	2.90597794051817
MGH COVID proteomics	cGAN	Observed data (t2)	-1.2151688874455	0.0484307730319167
MGH COVID proteomics	cGAN	Observed data (t2)	-2.06012870262259	-2.70307839312697
MGH COVID proteomics	cGAN	Observed data (t2)	-0.257588103188213	1.84286021042242
MGH COVID proteomics	cGAN	Observed data (t2)	-2.89030793986913	-0.955728212006246
MGH COVID proteomics	cGAN	Observed data (t2)	1.94165835196052	-0.400839793742051
MGH COVID proteomics	cGAN	Observed data (t2)	2.41095001352699	2.71802531215502
MGH COVID proteomics	cGAN	Observed data (t2)	1.0756002581836	-1.56651622969918
MGH COVID proteomics	cGAN	Observed data (t2)	-2.68878282584571	0.828575132798195
MGH COVID proteomics	cGAN	Observed data (t2)	-0.835530078255547	-0.500125073206738
MGH COVID proteomics	cGAN	Observed data (t2)	0.524234989615237	-0.944446008622784
MGH COVID proteomics	cGAN	Observed data (t2)	-1.69800941759787	1.66541031372021
MGH COVID proteomics	cGAN	Observed data (t2)	-2.1899570041023	-0.384894257105657
MGH COVID proteomics	cGAN	Observed data (t2)	-3.24742328097533	0.233770465999643
MGH COVID proteomics	cGAN	Observed data (t2)	1.51789777414164	2.24770576849056
MGH COVID proteomics	cGAN	Observed data (t2)	-0.635306425064922	1.82115202508614
MGH COVID proteomics	cGAN	Observed data (t2)	1.85688364428027	-1.0608605328056
MGH COVID proteomics	cGAN	Observed data (t2)	-2.48019178715715	-1.4035053402877
MGH COVID proteomics	cGAN	Observed data (t2)	-3.05030213009245	0.661589791244836
MGH COVID proteomics	cGAN	Observed data (t2)	2.70315663840455	2.63059219197623
MGH COVID proteomics	cGAN	Observed data (t2)	-0.117604032792468	2.25177589935791
MGH COVID proteomics	cGAN	Observed data (t2)	-0.727248287044265	1.30526202053127
MGH COVID proteomics	cGAN	Observed data (t2)	0.758710269716373	-1.77815067543814
MGH COVID proteomics	cGAN	Observed data (t2)	-0.739465737101225	2.36634601968162
MGH COVID proteomics	cGAN	Observed data (t2)	1.78903685847735	-0.488206870658106
MGH COVID proteomics	cGAN	Observed data (t2)	0.280347067779845	-1.46574428873243
MGH COVID proteomics	cGAN	Observed data (t2)	0.774355662489012	-0.587020061357918
MGH COVID proteomics	cGAN	Observed data (t2)	-0.231331053002347	0.0232478121614251
MGH COVID proteomics	cGAN	Observed data (t2)	-1.80492935133216	0.49126990896342
MGH COVID proteomics	cGAN	Observed data (t2)	0.854963014086553	-1.63695806274324
MGH COVID proteomics	cGAN	Observed data (t2)	0.963507493607847	-1.80378353399143
MGH COVID proteomics	cGAN	Observed data (t2)	-1.7520976674302	0.468862577682452
MGH COVID proteomics	cGAN	Observed data (t2)	0.433828125592336	2.05376181850208
MGH COVID proteomics	cGAN	Observed data (t2)	-0.849832589116189	1.20026213916381
MGH COVID proteomics	cGAN	Imputed data (t2)	1.51797887826343	0.507554438845267
MGH COVID proteomics	cGAN	Imputed data (t2)	-0.138713155734343	-0.342190717892977
MGH COVID proteomics	cGAN	Imputed data (t2)	1.48621694623945	1.6588279837944
MGH COVID proteomics	cGAN	Imputed data (t2)	1.16058615495357	-2.25910017555931
MGH COVID proteomics	cGAN	Imputed data (t2)	1.81306039456205	2.76492672047357
MGH COVID proteomics	cGAN	Imputed data (t2)	3.01477310715669	0.41082977296731
MGH COVID proteomics	cGAN	Imputed data (t2)	-3.13878568291032	0.213182544206318
MGH COVID proteomics	cGAN	Imputed data (t2)	-1.47281517802299	0.88998722342291
MGH COVID proteomics	cGAN	Imputed data (t2)	-2.67608027443575	0.32044693565451
MGH COVID proteomics	cGAN	Imputed data (t2)	1.82712844740037	-0.551983524106631
MGH COVID proteomics	cGAN	Imputed data (t2)	-1.46881864139214	0.353052752383572
MGH COVID proteomics	cGAN	Imputed data (t2)	-2.22058359649365	-2.54383218484168
MGH COVID proteomics	cGAN	Imputed data (t2)	-0.276975140825472	1.86289541498089
MGH COVID proteomics	cGAN	Imputed data (t2)	-2.93341979672693	-0.842125687695898
MGH COVID proteomics	cGAN	Imputed data (t2)	-0.887372105307762	1.38256515276408
MGH COVID proteomics	cGAN	Imputed data (t2)	1.54960794953205	2.94932081561112
MGH COVID proteomics	cGAN	Imputed data (t2)	-0.186187021413896	-0.653993351775058
MGH COVID proteomics	cGAN	Imputed data (t2)	-2.45340497823872	0.235606898883245
MGH COVID proteomics	cGAN	Imputed data (t2)	-0.846300799342703	-0.696564669005461
MGH COVID proteomics	cGAN	Imputed data (t2)	-0.730586850104403	2.22657715608638
MGH COVID proteomics	cGAN	Imputed data (t2)	-1.6144546104374	1.25407740895373
MGH COVID proteomics	cGAN	Imputed data (t2)	-2.3923134102888	-1.25355226810501
MGH COVID proteomics	cGAN	Imputed data (t2)	-2.98327576303709	0.2798669175542
MGH COVID proteomics	cGAN	Imputed data (t2)	1.47357767524999	2.92872978264703
MGH COVID proteomics	cGAN	Imputed data (t2)	0.131543322640852	0.93756466059503
MGH COVID proteomics	cGAN	Imputed data (t2)	-1.69241399666588	0.716005803610299
MGH COVID proteomics	cGAN	Imputed data (t2)	-2.18208807402918	-1.06242823602805
MGH COVID proteomics	cGAN	Imputed data (t2)	-2.46771134278703	1.10968569249206
MGH COVID proteomics	cGAN	Imputed data (t2)	2.91185362281228	2.04227158413916
MGH COVID proteomics	cGAN	Imputed data (t2)	-0.106785287957069	2.00769926398633
MGH COVID proteomics	cGAN	Imputed data (t2)	-0.771966471618496	1.57156228030402
MGH COVID proteomics	cGAN	Imputed data (t2)	1.03935097178573	-1.59598336786809
MGH COVID proteomics	cGAN	Imputed data (t2)	1.45746247015778	-1.05746092752684
MGH COVID proteomics	cGAN	Imputed data (t2)	1.51662674218953	-0.475169729990831
MGH COVID proteomics	cGAN	Imputed data (t2)	-0.462418549271405	-0.850973557612767
MGH COVID proteomics	cGAN	Imputed data (t2)	-1.08779464290065	1.89316191411949
MGH COVID proteomics	cGAN	Imputed data (t2)	-0.596219946957891	-0.59714347604864
MGH COVID proteomics	cGAN	Imputed data (t2)	-1.75342046617521	0.415208724404995
MGH COVID proteomics	cGAN	Imputed data (t2)	-0.219575622490582	-1.62156821138296
MGH COVID proteomics	cGAN	Imputed data (t2)	1.0068243529306	-0.77773436082126
MGH COVID proteomics	cGAN	Imputed data (t2)	-1.34667990233943	0.772572253805771
MGH COVID proteomics	cGAN	Imputed data (t2)	0.629521692765602	0.469897387105799
MGH COVID proteomics	cGAN	Imputed data (t2)	-0.984980779573212	0.849271330542648
MGH COVID proteomics	missForest	Observed data (t1)	2.20560231014912	0.860661238767777
MGH COVID proteomics	missForest	Observed data (t1)	0.626356767031164	-2.19260880036917
MGH COVID proteomics	missForest	Observed data (t1)	-0.822094116713781	1.64597822835267
MGH COVID proteomics	missForest	Observed data (t1)	1.88999096241014	-0.840358537099877
MGH COVID proteomics	missForest	Observed data (t1)	3.07132075349991	2.08737668193229
MGH COVID proteomics	missForest	Observed data (t1)	2.91693193874263	1.73990610475282
MGH COVID proteomics	missForest	Observed data (t1)	-2.83873951705342	0.880522030479428
MGH COVID proteomics	missForest	Observed data (t1)	2.25753303671982	0.418036317786326
MGH COVID proteomics	missForest	Observed data (t1)	1.7093727817615	0.52418218270636
MGH COVID proteomics	missForest	Observed data (t1)	1.00725652108642	1.96521875957718
MGH COVID proteomics	missForest	Observed data (t1)	-1.18383470733613	-0.902836390296601
MGH COVID proteomics	missForest	Observed data (t1)	-2.05749542041493	-2.59665878443047
MGH COVID proteomics	missForest	Observed data (t1)	0.16214204652187	2.10808515700263
MGH COVID proteomics	missForest	Observed data (t1)	0.917225859003525	-0.780561961967795
MGH COVID proteomics	missForest	Observed data (t1)	0.131643817943569	1.48557255836866
MGH COVID proteomics	missForest	Observed data (t1)	0.490593198380444	2.13240542971868
MGH COVID proteomics	missForest	Observed data (t1)	1.90259648906288	-0.444289293452261
MGH COVID proteomics	missForest	Observed data (t1)	-0.367134001794662	1.76303511544672
MGH COVID proteomics	missForest	Observed data (t1)	1.13965030532729	-1.96658264688625
MGH COVID proteomics	missForest	Observed data (t1)	-1.36031671679807	-1.0515789163226
MGH COVID proteomics	missForest	Observed data (t1)	2.77892953056752	2.38694522021545
MGH COVID proteomics	missForest	Observed data (t1)	1.46519512877847	-1.40872151524914
MGH COVID proteomics	missForest	Observed data (t1)	-1.06533869294105	1.48352148750426
MGH COVID proteomics	missForest	Observed data (t1)	1.64697074457594	2.07420325732172
MGH COVID proteomics	missForest	Observed data (t1)	1.8483064141412	0.93141403762525
MGH COVID proteomics	missForest	Observed data (t1)	2.04267525181449	-1.32221089922432
MGH COVID proteomics	missForest	Observed data (t1)	0.470350611765846	-2.07740560579324
MGH COVID proteomics	missForest	Observed data (t1)	3.03054916106577	1.03734011137281
MGH COVID proteomics	missForest	Observed data (t1)	1.19090299560546	2.12009174268842
MGH COVID proteomics	missForest	Observed data (t1)	-2.20380100446499	1.42466637138782
MGH COVID proteomics	missForest	Observed data (t1)	2.1541516008035	-1.17748567036118
MGH COVID proteomics	missForest	Observed data (t1)	0.0142397344427963	-1.82585539765245
MGH COVID proteomics	missForest	Observed data (t1)	2.76324280537917	0.162601914478484
MGH COVID proteomics	missForest	Observed data (t1)	0.59224321988736	2.82480965690456
MGH COVID proteomics	missForest	Observed data (t1)	2.55582989683603	-0.18414175896312
MGH COVID proteomics	missForest	Observed data (t1)	2.71996679165543	0.160182191629672
MGH COVID proteomics	missForest	Observed data (t1)	2.63061992880239	0.168887913876538
MGH COVID proteomics	missForest	Observed data (t1)	-3.17579487566082	0.0307618848287402
MGH COVID proteomics	missForest	Observed data (t1)	1.27815529307796	-1.10220565653852
MGH COVID proteomics	missForest	Observed data (t1)	1.08715261858697	-1.66711866163312
MGH COVID proteomics	missForest	Observed data (t1)	2.70133493495615	0.118343073178358
MGH COVID proteomics	missForest	Observed data (t1)	-0.132378496527349	1.76332042903327
MGH COVID proteomics	missForest	Observed data (t1)	3.16423719283244	0.409664324389165
MGH COVID proteomics	missForest	Observed data (t2)	2.93946180502716	1.53912674410307
MGH COVID proteomics	missForest	Observed data (t2)	0.203705430266969	-0.40393705071279
MGH COVID proteomics	missForest	Observed data (t2)	2.23277894931902	1.83998625286444
MGH COVID proteomics	missForest	Observed data (t2)	-1.90898072522634	-0.599160864906694
MGH COVID proteomics	missForest	Observed data (t2)	2.08495175229397	2.64125439911967
MGH COVID proteomics	missForest	Observed data (t2)	2.42163903117373	1.04475208366267
MGH COVID proteomics	missForest	Observed data (t2)	-3.28467059133313	0.30175126672019
MGH COVID proteomics	missForest	Observed data (t2)	1.99441485102341	-1.18931415685115
MGH COVID proteomics	missForest	Observed data (t2)	-3.010438120589	0.358908650356953
MGH COVID proteomics	missForest	Observed data (t2)	1.97497780061464	2.90597794051817
MGH COVID proteomics	missForest	Observed data (t2)	-1.2151688874455	0.0484307730319167
MGH COVID proteomics	missForest	Observed data (t2)	-2.06012870262259	-2.70307839312697
MGH COVID proteomics	missForest	Observed data (t2)	-0.257588103188213	1.84286021042242
MGH COVID proteomics	missForest	Observed data (t2)	-2.89030793986913	-0.955728212006246
MGH COVID proteomics	missForest	Observed data (t2)	1.94165835196052	-0.400839793742051
MGH COVID proteomics	missForest	Observed data (t2)	2.41095001352699	2.71802531215502
MGH COVID proteomics	missForest	Observed data (t2)	1.0756002581836	-1.56651622969918
MGH COVID proteomics	missForest	Observed data (t2)	-2.68878282584571	0.828575132798195
MGH COVID proteomics	missForest	Observed data (t2)	-0.835530078255547	-0.500125073206738
MGH COVID proteomics	missForest	Observed data (t2)	0.524234989615237	-0.944446008622784
MGH COVID proteomics	missForest	Observed data (t2)	-1.69800941759787	1.66541031372021
MGH COVID proteomics	missForest	Observed data (t2)	-2.1899570041023	-0.384894257105657
MGH COVID proteomics	missForest	Observed data (t2)	-3.24742328097533	0.233770465999643
MGH COVID proteomics	missForest	Observed data (t2)	1.51789777414164	2.24770576849056
MGH COVID proteomics	missForest	Observed data (t2)	-0.635306425064922	1.82115202508614
MGH COVID proteomics	missForest	Observed data (t2)	1.85688364428027	-1.0608605328056
MGH COVID proteomics	missForest	Observed data (t2)	-2.48019178715715	-1.4035053402877
MGH COVID proteomics	missForest	Observed data (t2)	-3.05030213009245	0.661589791244836
MGH COVID proteomics	missForest	Observed data (t2)	2.70315663840455	2.63059219197623
MGH COVID proteomics	missForest	Observed data (t2)	-0.117604032792468	2.25177589935791
MGH COVID proteomics	missForest	Observed data (t2)	-0.727248287044265	1.30526202053127
MGH COVID proteomics	missForest	Observed data (t2)	0.758710269716373	-1.77815067543814
MGH COVID proteomics	missForest	Observed data (t2)	-0.739465737101225	2.36634601968162
MGH COVID proteomics	missForest	Observed data (t2)	1.78903685847735	-0.488206870658106
MGH COVID proteomics	missForest	Observed data (t2)	0.280347067779845	-1.46574428873243
MGH COVID proteomics	missForest	Observed data (t2)	0.774355662489012	-0.587020061357918
MGH COVID proteomics	missForest	Observed data (t2)	-0.231331053002347	0.0232478121614251
MGH COVID proteomics	missForest	Observed data (t2)	-1.80492935133216	0.49126990896342
MGH COVID proteomics	missForest	Observed data (t2)	0.854963014086553	-1.63695806274324
MGH COVID proteomics	missForest	Observed data (t2)	0.963507493607847	-1.80378353399143
MGH COVID proteomics	missForest	Observed data (t2)	-1.7520976674302	0.468862577682452
MGH COVID proteomics	missForest	Observed data (t2)	0.433828125592336	2.05376181850208
MGH COVID proteomics	missForest	Observed data (t2)	-0.849832589116189	1.20026213916381
MGH COVID proteomics	missForest	Imputed data (t2)	2.14921874390139	0.544638943779726
MGH COVID proteomics	missForest	Imputed data (t2)	-0.0747576513176929	-0.228705580203619
MGH COVID proteomics	missForest	Imputed data (t2)	1.69749406759749	1.17870125313172
MGH COVID proteomics	missForest	Imputed data (t2)	-1.75675971569069	0.841512314103922
MGH COVID proteomics	missForest	Imputed data (t2)	2.6847591446228	2.56558639756922
MGH COVID proteomics	missForest	Imputed data (t2)	2.9648872605812	1.24496302400274
MGH COVID proteomics	missForest	Imputed data (t2)	-3.21048419565343	0.332763360129243
MGH COVID proteomics	missForest	Imputed data (t2)	-0.953899189893905	1.63684342983721
MGH COVID proteomics	missForest	Imputed data (t2)	-2.74479915131682	0.579529558745051
MGH COVID proteomics	missForest	Imputed data (t2)	2.47481002346629	1.28013901552069
MGH COVID proteomics	missForest	Imputed data (t2)	-1.66779571319068	1.77506403354524
MGH COVID proteomics	missForest	Imputed data (t2)	-2.20162708508806	-2.53419639210099
MGH COVID proteomics	missForest	Imputed data (t2)	-0.297409272949577	1.9126926074495
MGH COVID proteomics	missForest	Imputed data (t2)	-2.74167262357094	-0.882930666387827
MGH COVID proteomics	missForest	Imputed data (t2)	1.66256466881232	-0.355310711857527
MGH COVID proteomics	missForest	Imputed data (t2)	2.1435990348389	1.99379839396376
MGH COVID proteomics	missForest	Imputed data (t2)	-0.318067858021115	2.47143459317971
MGH COVID proteomics	missForest	Imputed data (t2)	-2.53487596519643	0.477934549949642
MGH COVID proteomics	missForest	Imputed data (t2)	-0.443578074498254	-0.40730968235624
MGH COVID proteomics	missForest	Imputed data (t2)	1.09644365973303	-1.50829200857144
MGH COVID proteomics	missForest	Imputed data (t2)	-1.71880349535712	1.39469483634527
MGH COVID proteomics	missForest	Imputed data (t2)	-2.43758577366546	-0.559475634886629
MGH COVID proteomics	missForest	Imputed data (t2)	-3.14995078990208	0.251291800938368
MGH COVID proteomics	missForest	Imputed data (t2)	2.62020388409654	2.59624027011915
MGH COVID proteomics	missForest	Imputed data (t2)	-0.47863253710866	1.67716960349887
MGH COVID proteomics	missForest	Imputed data (t2)	1.89620639142446	-1.2180469609673
MGH COVID proteomics	missForest	Imputed data (t2)	-2.28554619954483	-1.51042577892252
MGH COVID proteomics	missForest	Imputed data (t2)	-2.6449383648827	0.920750073153546
MGH COVID proteomics	missForest	Imputed data (t2)	2.96715649500265	2.30840687953892
MGH COVID proteomics	missForest	Imputed data (t2)	0.0438483103775794	2.33660039282544
MGH COVID proteomics	missForest	Imputed data (t2)	1.76173617969843	-0.593711057935291
MGH COVID proteomics	missForest	Imputed data (t2)	-2.83979996728615	-2.20572419314728
MGH COVID proteomics	missForest	Imputed data (t2)	1.34426123128177	-0.697141999985794
MGH COVID proteomics	missForest	Imputed data (t2)	2.54099408291726	-0.0853250326028108
MGH COVID proteomics	missForest	Imputed data (t2)	0.110863830361363	-2.09966602566011
MGH COVID proteomics	missForest	Imputed data (t2)	1.13280234791848	-1.04920117133274
MGH COVID proteomics	missForest	Imputed data (t2)	-0.541704279892126	0.361988780384962
MGH COVID proteomics	missForest	Imputed data (t2)	-2.59339064174612	-0.202131695182847
MGH COVID proteomics	missForest	Imputed data (t2)	0.436512710725475	-2.22344729708019
MGH COVID proteomics	missForest	Imputed data (t2)	0.976591012213571	-1.25423181474243
MGH COVID proteomics	missForest	Imputed data (t2)	-1.65344224235442	0.506484305054368
MGH COVID proteomics	missForest	Imputed data (t2)	0.102226705544694	2.02036640820396
MGH COVID proteomics	missForest	Imputed data (t2)	-0.627860028545958	1.27965554299719
MGH COVID proteomics	PMM	Observed data (t1)	2.20560231014912	0.860661238767777
MGH COVID proteomics	PMM	Observed data (t1)	0.626356767031164	-2.19260880036917
MGH COVID proteomics	PMM	Observed data (t1)	-0.822094116713781	1.64597822835267
MGH COVID proteomics	PMM	Observed data (t1)	1.88999096241014	-0.840358537099877
MGH COVID proteomics	PMM	Observed data (t1)	3.07132075349991	2.08737668193229
MGH COVID proteomics	PMM	Observed data (t1)	2.91693193874263	1.73990610475282
MGH COVID proteomics	PMM	Observed data (t1)	-2.83873951705342	0.880522030479428
MGH COVID proteomics	PMM	Observed data (t1)	2.25753303671982	0.418036317786326
MGH COVID proteomics	PMM	Observed data (t1)	1.7093727817615	0.52418218270636
MGH COVID proteomics	PMM	Observed data (t1)	1.00725652108642	1.96521875957718
MGH COVID proteomics	PMM	Observed data (t1)	-1.18383470733613	-0.902836390296601
MGH COVID proteomics	PMM	Observed data (t1)	-2.05749542041493	-2.59665878443047
MGH COVID proteomics	PMM	Observed data (t1)	0.16214204652187	2.10808515700263
MGH COVID proteomics	PMM	Observed data (t1)	0.917225859003525	-0.780561961967795
MGH COVID proteomics	PMM	Observed data (t1)	0.131643817943569	1.48557255836866
MGH COVID proteomics	PMM	Observed data (t1)	0.490593198380444	2.13240542971868
MGH COVID proteomics	PMM	Observed data (t1)	1.90259648906288	-0.444289293452261
MGH COVID proteomics	PMM	Observed data (t1)	-0.367134001794662	1.76303511544672
MGH COVID proteomics	PMM	Observed data (t1)	1.13965030532729	-1.96658264688625
MGH COVID proteomics	PMM	Observed data (t1)	-1.36031671679807	-1.0515789163226
MGH COVID proteomics	PMM	Observed data (t1)	2.77892953056752	2.38694522021545
MGH COVID proteomics	PMM	Observed data (t1)	1.46519512877847	-1.40872151524914
MGH COVID proteomics	PMM	Observed data (t1)	-1.06533869294105	1.48352148750426
MGH COVID proteomics	PMM	Observed data (t1)	1.64697074457594	2.07420325732172
MGH COVID proteomics	PMM	Observed data (t1)	1.8483064141412	0.93141403762525
MGH COVID proteomics	PMM	Observed data (t1)	2.04267525181449	-1.32221089922432
MGH COVID proteomics	PMM	Observed data (t1)	0.470350611765846	-2.07740560579324
MGH COVID proteomics	PMM	Observed data (t1)	3.03054916106577	1.03734011137281
MGH COVID proteomics	PMM	Observed data (t1)	1.19090299560546	2.12009174268842
MGH COVID proteomics	PMM	Observed data (t1)	-2.20380100446499	1.42466637138782
MGH COVID proteomics	PMM	Observed data (t1)	2.1541516008035	-1.17748567036118
MGH COVID proteomics	PMM	Observed data (t1)	0.0142397344427963	-1.82585539765245
MGH COVID proteomics	PMM	Observed data (t1)	2.76324280537917	0.162601914478484
MGH COVID proteomics	PMM	Observed data (t1)	0.59224321988736	2.82480965690456
MGH COVID proteomics	PMM	Observed data (t1)	2.55582989683603	-0.18414175896312
MGH COVID proteomics	PMM	Observed data (t1)	2.71996679165543	0.160182191629672
MGH COVID proteomics	PMM	Observed data (t1)	2.63061992880239	0.168887913876538
MGH COVID proteomics	PMM	Observed data (t1)	-3.17579487566082	0.0307618848287402
MGH COVID proteomics	PMM	Observed data (t1)	1.27815529307796	-1.10220565653852
MGH COVID proteomics	PMM	Observed data (t1)	1.08715261858697	-1.66711866163312
MGH COVID proteomics	PMM	Observed data (t1)	2.70133493495615	0.118343073178358
MGH COVID proteomics	PMM	Observed data (t1)	-0.132378496527349	1.76332042903327
MGH COVID proteomics	PMM	Observed data (t1)	3.16423719283244	0.409664324389165
MGH COVID proteomics	PMM	Observed data (t2)	2.93946180502716	1.53912674410307
MGH COVID proteomics	PMM	Observed data (t2)	0.203705430266969	-0.40393705071279
MGH COVID proteomics	PMM	Observed data (t2)	2.23277894931902	1.83998625286444
MGH COVID proteomics	PMM	Observed data (t2)	-1.90898072522634	-0.599160864906694
MGH COVID proteomics	PMM	Observed data (t2)	2.08495175229397	2.64125439911967
MGH COVID proteomics	PMM	Observed data (t2)	2.42163903117373	1.04475208366267
MGH COVID proteomics	PMM	Observed data (t2)	-3.28467059133313	0.30175126672019
MGH COVID proteomics	PMM	Observed data (t2)	1.99441485102341	-1.18931415685115
MGH COVID proteomics	PMM	Observed data (t2)	-3.010438120589	0.358908650356953
MGH COVID proteomics	PMM	Observed data (t2)	1.97497780061464	2.90597794051817
MGH COVID proteomics	PMM	Observed data (t2)	-1.2151688874455	0.0484307730319167
MGH COVID proteomics	PMM	Observed data (t2)	-2.06012870262259	-2.70307839312697
MGH COVID proteomics	PMM	Observed data (t2)	-0.257588103188213	1.84286021042242
MGH COVID proteomics	PMM	Observed data (t2)	-2.89030793986913	-0.955728212006246
MGH COVID proteomics	PMM	Observed data (t2)	1.94165835196052	-0.400839793742051
MGH COVID proteomics	PMM	Observed data (t2)	2.41095001352699	2.71802531215502
MGH COVID proteomics	PMM	Observed data (t2)	1.0756002581836	-1.56651622969918
MGH COVID proteomics	PMM	Observed data (t2)	-2.68878282584571	0.828575132798195
MGH COVID proteomics	PMM	Observed data (t2)	-0.835530078255547	-0.500125073206738
MGH COVID proteomics	PMM	Observed data (t2)	0.524234989615237	-0.944446008622784
MGH COVID proteomics	PMM	Observed data (t2)	-1.69800941759787	1.66541031372021
MGH COVID proteomics	PMM	Observed data (t2)	-2.1899570041023	-0.384894257105657
MGH COVID proteomics	PMM	Observed data (t2)	-3.24742328097533	0.233770465999643
MGH COVID proteomics	PMM	Observed data (t2)	1.51789777414164	2.24770576849056
MGH COVID proteomics	PMM	Observed data (t2)	-0.635306425064922	1.82115202508614
MGH COVID proteomics	PMM	Observed data (t2)	1.85688364428027	-1.0608605328056
MGH COVID proteomics	PMM	Observed data (t2)	-2.48019178715715	-1.4035053402877
MGH COVID proteomics	PMM	Observed data (t2)	-3.05030213009245	0.661589791244836
MGH COVID proteomics	PMM	Observed data (t2)	2.70315663840455	2.63059219197623
MGH COVID proteomics	PMM	Observed data (t2)	-0.117604032792468	2.25177589935791
MGH COVID proteomics	PMM	Observed data (t2)	-0.727248287044265	1.30526202053127
MGH COVID proteomics	PMM	Observed data (t2)	0.758710269716373	-1.77815067543814
MGH COVID proteomics	PMM	Observed data (t2)	-0.739465737101225	2.36634601968162
MGH COVID proteomics	PMM	Observed data (t2)	1.78903685847735	-0.488206870658106
MGH COVID proteomics	PMM	Observed data (t2)	0.280347067779845	-1.46574428873243
MGH COVID proteomics	PMM	Observed data (t2)	0.774355662489012	-0.587020061357918
MGH COVID proteomics	PMM	Observed data (t2)	-0.231331053002347	0.0232478121614251
MGH COVID proteomics	PMM	Observed data (t2)	-1.80492935133216	0.49126990896342
MGH COVID proteomics	PMM	Observed data (t2)	0.854963014086553	-1.63695806274324
MGH COVID proteomics	PMM	Observed data (t2)	0.963507493607847	-1.80378353399143
MGH COVID proteomics	PMM	Observed data (t2)	-1.7520976674302	0.468862577682452
MGH COVID proteomics	PMM	Observed data (t2)	0.433828125592336	2.05376181850208
MGH COVID proteomics	PMM	Observed data (t2)	-0.849832589116189	1.20026213916381
MGH COVID proteomics	PMM	Imputed data (t2)	1.81631526315886	0.613756474291571
MGH COVID proteomics	PMM	Imputed data (t2)	0.0111608186608497	-0.517603798078701
MGH COVID proteomics	PMM	Imputed data (t2)	2.07903184012497	1.94338791038606
MGH COVID proteomics	PMM	Imputed data (t2)	-1.78994247855999	0.256368915105839
MGH COVID proteomics	PMM	Imputed data (t2)	1.91968356678127	2.83377882550765
MGH COVID proteomics	PMM	Imputed data (t2)	3.2430022259206	1.14016426340473
MGH COVID proteomics	PMM	Imputed data (t2)	-3.23664121423548	0.272876040067978
MGH COVID proteomics	PMM	Imputed data (t2)	-1.79661930395819	1.65211322522727
MGH COVID proteomics	PMM	Imputed data (t2)	-3.01086303110182	0.589761636383681
MGH COVID proteomics	PMM	Imputed data (t2)	3.03328816431102	1.27902400328207
MGH COVID proteomics	PMM	Imputed data (t2)	-1.18091114348961	0.0868232742961234
MGH COVID proteomics	PMM	Imputed data (t2)	-2.18813606916219	-2.65764171612537
MGH COVID proteomics	PMM	Imputed data (t2)	-0.298638193767822	1.89425221961796
MGH COVID proteomics	PMM	Imputed data (t2)	-3.26088951912215	-0.630363395777416
MGH COVID proteomics	PMM	Imputed data (t2)	-0.0756742576445386	2.26074362802414
MGH COVID proteomics	PMM	Imputed data (t2)	1.46002739769189	1.88927144458227
MGH COVID proteomics	PMM	Imputed data (t2)	-0.120151378947478	2.77020949043299
MGH COVID proteomics	PMM	Imputed data (t2)	-2.57431447282788	0.201735672036989
MGH COVID proteomics	PMM	Imputed data (t2)	-0.794449510722488	-0.615847446128196
MGH COVID proteomics	PMM	Imputed data (t2)	0.467150398490988	-1.08236454938301
MGH COVID proteomics	PMM	Imputed data (t2)	1.60436928976982	-1.93328775919525
MGH COVID proteomics	PMM	Imputed data (t2)	-2.3052206714325	-0.845456700976644
MGH COVID proteomics	PMM	Imputed data (t2)	-3.07837389310448	0.108133383023032
MGH COVID proteomics	PMM	Imputed data (t2)	1.78879255588024	2.79840569886291
MGH COVID proteomics	PMM	Imputed data (t2)	-0.966030235358498	0.471053492174592
MGH COVID proteomics	PMM	Imputed data (t2)	-1.46291964045787	0.857746982483613
MGH COVID proteomics	PMM	Imputed data (t2)	-2.39651673646403	-1.68588273882469
MGH COVID proteomics	PMM	Imputed data (t2)	-2.6789287451979	1.09055261580002
MGH COVID proteomics	PMM	Imputed data (t2)	2.57063758713881	2.71787233962464
MGH COVID proteomics	PMM	Imputed data (t2)	-0.0560483713937559	2.07508565462007
MGH COVID proteomics	PMM	Imputed data (t2)	-0.533327255245007	1.52112089606234
MGH COVID proteomics	PMM	Imputed data (t2)	-2.92998624803393	-1.49632276713904
MGH COVID proteomics	PMM	Imputed data (t2)	1.03969514243951	-0.980052266856441
MGH COVID proteomics	PMM	Imputed data (t2)	2.11228674605181	-0.455815081978081
MGH COVID proteomics	PMM	Imputed data (t2)	0.28150917734778	-1.22584754978238
MGH COVID proteomics	PMM	Imputed data (t2)	0.769982573504914	-0.889858350997382
MGH COVID proteomics	PMM	Imputed data (t2)	-0.466771469510284	-0.336696819356227
MGH COVID proteomics	PMM	Imputed data (t2)	-2.51229273321333	-0.814480621426145
MGH COVID proteomics	PMM	Imputed data (t2)	-1.65779218245894	-2.60181355372984
MGH COVID proteomics	PMM	Imputed data (t2)	1.07243866084158	-1.72639683058146
MGH COVID proteomics	PMM	Imputed data (t2)	-1.93691428333798	0.271873993431134
MGH COVID proteomics	PMM	Imputed data (t2)	1.70155371840402	-0.7335353059896
MGH COVID proteomics	PMM	Imputed data (t2)	-0.959934684622069	0.816607920868958
MGH COVID proteomics	GLMM	Observed data (t1)	2.20560231014912	0.860661238767777
MGH COVID proteomics	GLMM	Observed data (t1)	0.626356767031164	-2.19260880036917
MGH COVID proteomics	GLMM	Observed data (t1)	-0.822094116713781	1.64597822835267
MGH COVID proteomics	GLMM	Observed data (t1)	1.88999096241014	-0.840358537099877
MGH COVID proteomics	GLMM	Observed data (t1)	3.07132075349991	2.08737668193229
MGH COVID proteomics	GLMM	Observed data (t1)	2.91693193874263	1.73990610475282
MGH COVID proteomics	GLMM	Observed data (t1)	-2.83873951705342	0.880522030479428
MGH COVID proteomics	GLMM	Observed data (t1)	2.25753303671982	0.418036317786326
MGH COVID proteomics	GLMM	Observed data (t1)	1.7093727817615	0.52418218270636
MGH COVID proteomics	GLMM	Observed data (t1)	1.00725652108642	1.96521875957718
MGH COVID proteomics	GLMM	Observed data (t1)	-1.18383470733613	-0.902836390296601
MGH COVID proteomics	GLMM	Observed data (t1)	-2.05749542041493	-2.59665878443047
MGH COVID proteomics	GLMM	Observed data (t1)	0.16214204652187	2.10808515700263
MGH COVID proteomics	GLMM	Observed data (t1)	0.917225859003525	-0.780561961967795
MGH COVID proteomics	GLMM	Observed data (t1)	0.131643817943569	1.48557255836866
MGH COVID proteomics	GLMM	Observed data (t1)	0.490593198380444	2.13240542971868
MGH COVID proteomics	GLMM	Observed data (t1)	1.90259648906288	-0.444289293452261
MGH COVID proteomics	GLMM	Observed data (t1)	-0.367134001794662	1.76303511544672
MGH COVID proteomics	GLMM	Observed data (t1)	1.13965030532729	-1.96658264688625
MGH COVID proteomics	GLMM	Observed data (t1)	-1.36031671679807	-1.0515789163226
MGH COVID proteomics	GLMM	Observed data (t1)	2.77892953056752	2.38694522021545
MGH COVID proteomics	GLMM	Observed data (t1)	1.46519512877847	-1.40872151524914
MGH COVID proteomics	GLMM	Observed data (t1)	-1.06533869294105	1.48352148750426
MGH COVID proteomics	GLMM	Observed data (t1)	1.64697074457594	2.07420325732172
MGH COVID proteomics	GLMM	Observed data (t1)	1.8483064141412	0.93141403762525
MGH COVID proteomics	GLMM	Observed data (t1)	2.04267525181449	-1.32221089922432
MGH COVID proteomics	GLMM	Observed data (t1)	0.470350611765846	-2.07740560579324
MGH COVID proteomics	GLMM	Observed data (t1)	3.03054916106577	1.03734011137281
MGH COVID proteomics	GLMM	Observed data (t1)	1.19090299560546	2.12009174268842
MGH COVID proteomics	GLMM	Observed data (t1)	-2.20380100446499	1.42466637138782
MGH COVID proteomics	GLMM	Observed data (t1)	2.1541516008035	-1.17748567036118
MGH COVID proteomics	GLMM	Observed data (t1)	0.0142397344427963	-1.82585539765245
MGH COVID proteomics	GLMM	Observed data (t1)	2.76324280537917	0.162601914478484
MGH COVID proteomics	GLMM	Observed data (t1)	0.59224321988736	2.82480965690456
MGH COVID proteomics	GLMM	Observed data (t1)	2.55582989683603	-0.18414175896312
MGH COVID proteomics	GLMM	Observed data (t1)	2.71996679165543	0.160182191629672
MGH COVID proteomics	GLMM	Observed data (t1)	2.63061992880239	0.168887913876538
MGH COVID proteomics	GLMM	Observed data (t1)	-3.17579487566082	0.0307618848287402
MGH COVID proteomics	GLMM	Observed data (t1)	1.27815529307796	-1.10220565653852
MGH COVID proteomics	GLMM	Observed data (t1)	1.08715261858697	-1.66711866163312
MGH COVID proteomics	GLMM	Observed data (t1)	2.70133493495615	0.118343073178358
MGH COVID proteomics	GLMM	Observed data (t1)	-0.132378496527349	1.76332042903327
MGH COVID proteomics	GLMM	Observed data (t1)	3.16423719283244	0.409664324389165
MGH COVID proteomics	GLMM	Observed data (t2)	2.93946180502716	1.53912674410307
MGH COVID proteomics	GLMM	Observed data (t2)	0.203705430266969	-0.40393705071279
MGH COVID proteomics	GLMM	Observed data (t2)	2.23277894931902	1.83998625286444
MGH COVID proteomics	GLMM	Observed data (t2)	-1.90898072522634	-0.599160864906694
MGH COVID proteomics	GLMM	Observed data (t2)	2.08495175229397	2.64125439911967
MGH COVID proteomics	GLMM	Observed data (t2)	2.42163903117373	1.04475208366267
MGH COVID proteomics	GLMM	Observed data (t2)	-3.28467059133313	0.30175126672019
MGH COVID proteomics	GLMM	Observed data (t2)	1.99441485102341	-1.18931415685115
MGH COVID proteomics	GLMM	Observed data (t2)	-3.010438120589	0.358908650356953
MGH COVID proteomics	GLMM	Observed data (t2)	1.97497780061464	2.90597794051817
MGH COVID proteomics	GLMM	Observed data (t2)	-1.2151688874455	0.0484307730319167
MGH COVID proteomics	GLMM	Observed data (t2)	-2.06012870262259	-2.70307839312697
MGH COVID proteomics	GLMM	Observed data (t2)	-0.257588103188213	1.84286021042242
MGH COVID proteomics	GLMM	Observed data (t2)	-2.89030793986913	-0.955728212006246
MGH COVID proteomics	GLMM	Observed data (t2)	1.94165835196052	-0.400839793742051
MGH COVID proteomics	GLMM	Observed data (t2)	2.41095001352699	2.71802531215502
MGH COVID proteomics	GLMM	Observed data (t2)	1.0756002581836	-1.56651622969918
MGH COVID proteomics	GLMM	Observed data (t2)	-2.68878282584571	0.828575132798195
MGH COVID proteomics	GLMM	Observed data (t2)	-0.835530078255547	-0.500125073206738
MGH COVID proteomics	GLMM	Observed data (t2)	0.524234989615237	-0.944446008622784
MGH COVID proteomics	GLMM	Observed data (t2)	-1.69800941759787	1.66541031372021
MGH COVID proteomics	GLMM	Observed data (t2)	-2.1899570041023	-0.384894257105657
MGH COVID proteomics	GLMM	Observed data (t2)	-3.24742328097533	0.233770465999643
MGH COVID proteomics	GLMM	Observed data (t2)	1.51789777414164	2.24770576849056
MGH COVID proteomics	GLMM	Observed data (t2)	-0.635306425064922	1.82115202508614
MGH COVID proteomics	GLMM	Observed data (t2)	1.85688364428027	-1.0608605328056
MGH COVID proteomics	GLMM	Observed data (t2)	-2.48019178715715	-1.4035053402877
MGH COVID proteomics	GLMM	Observed data (t2)	-3.05030213009245	0.661589791244836
MGH COVID proteomics	GLMM	Observed data (t2)	2.70315663840455	2.63059219197623
MGH COVID proteomics	GLMM	Observed data (t2)	-0.117604032792468	2.25177589935791
MGH COVID proteomics	GLMM	Observed data (t2)	-0.727248287044265	1.30526202053127
MGH COVID proteomics	GLMM	Observed data (t2)	0.758710269716373	-1.77815067543814
MGH COVID proteomics	GLMM	Observed data (t2)	-0.739465737101225	2.36634601968162
MGH COVID proteomics	GLMM	Observed data (t2)	1.78903685847735	-0.488206870658106
MGH COVID proteomics	GLMM	Observed data (t2)	0.280347067779845	-1.46574428873243
MGH COVID proteomics	GLMM	Observed data (t2)	0.774355662489012	-0.587020061357918
MGH COVID proteomics	GLMM	Observed data (t2)	-0.231331053002347	0.0232478121614251
MGH COVID proteomics	GLMM	Observed data (t2)	-1.80492935133216	0.49126990896342
MGH COVID proteomics	GLMM	Observed data (t2)	0.854963014086553	-1.63695806274324
MGH COVID proteomics	GLMM	Observed data (t2)	0.963507493607847	-1.80378353399143
MGH COVID proteomics	GLMM	Observed data (t2)	-1.7520976674302	0.468862577682452
MGH COVID proteomics	GLMM	Observed data (t2)	0.433828125592336	2.05376181850208
MGH COVID proteomics	GLMM	Observed data (t2)	-0.849832589116189	1.20026213916381
MGH COVID proteomics	GLMM	Imputed data (t2)	0.420924195643347	2.55607383671262
MGH COVID proteomics	GLMM	Imputed data (t2)	2.0017783630789	0.555665643216447
MGH COVID proteomics	GLMM	Imputed data (t2)	-0.819847008174174	-0.475335956262588
MGH COVID proteomics	GLMM	Imputed data (t2)	2.40502867101104	1.72288092013179
MGH COVID proteomics	GLMM	Imputed data (t2)	0.694446257919083	0.369871243427321
MGH COVID proteomics	GLMM	Imputed data (t2)	-2.39988931749867	-0.759075353096681
MGH COVID proteomics	GLMM	Imputed data (t2)	1.7921327792255	2.70596343855398
MGH COVID proteomics	GLMM	Imputed data (t2)	2.49378704318799	2.6037465355162
MGH COVID proteomics	GLMM	Imputed data (t2)	-2.32282739365223	1.42269788029079
MGH COVID proteomics	GLMM	Imputed data (t2)	-2.49907634663926	1.20896811506061
MGH COVID proteomics	GLMM	Imputed data (t2)	1.97656696194437	-0.283228627464204
MGH COVID proteomics	GLMM	Imputed data (t2)	-0.386728646379473	-2.07246012530979
MGH COVID proteomics	GLMM	Imputed data (t2)	0.761745447261462	-1.82066751689396
MGH COVID proteomics	GLMM	Imputed data (t2)	2.69961987707287	0.0170510094675443
MGH COVID proteomics	GLMM	Imputed data (t2)	-0.634543040024667	2.18724531501168
MGH COVID proteomics	GLMM	Imputed data (t2)	2.10966106942834	0.285890494973865
MGH COVID proteomics	GLMM	Imputed data (t2)	-2.74093464610186	0.805321765034466
MGH COVID proteomics	GLMM	Imputed data (t2)	-2.37815153629918	1.1555734573991
MGH COVID proteomics	GLMM	Imputed data (t2)	-2.7436790545682	0.84396106232739
MGH COVID proteomics	GLMM	Imputed data (t2)	1.02092933880521	-2.17696523950439
MGH COVID proteomics	GLMM	Imputed data (t2)	-1.51067843359089	-0.888511789651889
MGH COVID proteomics	GLMM	Imputed data (t2)	0.451795933913787	-0.64954666249274
MGH COVID proteomics	GLMM	Imputed data (t2)	-1.01494235206606	1.70656635376725
MGH COVID proteomics	GLMM	Imputed data (t2)	2.68380576069223	2.40965069836117
MGH COVID proteomics	GLMM	Imputed data (t2)	1.52763337755716	-2.1913618626923
MGH COVID proteomics	GLMM	Imputed data (t2)	-1.03533341845201	1.34393248161979
MGH COVID proteomics	GLMM	Imputed data (t2)	-3.34347881457777	0.255919654751655
MGH COVID proteomics	GLMM	Imputed data (t2)	1.87455573428737	-0.318237913449924
MGH COVID proteomics	GLMM	Imputed data (t2)	-1.75821625691473	0.358937089370553
MGH COVID proteomics	GLMM	Imputed data (t2)	1.97703947852011	1.37984376486865
MGH COVID proteomics	GLMM	Imputed data (t2)	1.89530855458816	2.42670834856317
MGH COVID proteomics	GLMM	Imputed data (t2)	1.37826976228573	1.07242144140227
MGH COVID proteomics	GLMM	Imputed data (t2)	-1.05599979083791	0.582327272298624
MGH COVID proteomics	GLMM	Imputed data (t2)	2.82401108725636	2.30464088030328
MGH COVID proteomics	GLMM	Imputed data (t2)	2.86454757815061	1.97779998331909
MGH COVID proteomics	GLMM	Imputed data (t2)	3.05611695799867	1.18705243706136
MGH COVID proteomics	GLMM	Imputed data (t2)	-2.07609442841374	0.995504389710161
MGH COVID proteomics	GLMM	Imputed data (t2)	1.49548929969159	-1.90905426835954
MGH COVID proteomics	GLMM	Imputed data (t2)	0.512705067831213	-2.49091825105866
MGH COVID proteomics	GLMM	Imputed data (t2)	-2.68175670661516	-1.65101901468809
MGH COVID proteomics	GLMM	Imputed data (t2)	3.05942191658291	1.47303568593092
MGH COVID proteomics	GLMM	Imputed data (t2)	-2.90455543148548	0.948903542350021
MGH COVID proteomics	GLMM	Imputed data (t2)	1.5027870991297	2.72449006311648
KORA metabolomics	LEOPARD	Observed data (t1)	3.57992030349593	0.0627716906648357
KORA metabolomics	LEOPARD	Observed data (t1)	2.50879319659887	3.21263580319581
KORA metabolomics	LEOPARD	Observed data (t1)	1.28192093897091	2.51238172576604
KORA metabolomics	LEOPARD	Observed data (t1)	2.92392683920862	-0.441940354024694
KORA metabolomics	LEOPARD	Observed data (t1)	1.8061109497402	0.695813598856052
KORA metabolomics	LEOPARD	Observed data (t1)	0.568517021881825	-2.75317813519333
KORA metabolomics	LEOPARD	Observed data (t1)	3.23344665122459	2.44917619398781
KORA metabolomics	LEOPARD	Observed data (t1)	1.91469324540078	-1.15710154642083
KORA metabolomics	LEOPARD	Observed data (t1)	2.99885218106201	2.40400118609083
KORA metabolomics	LEOPARD	Observed data (t1)	2.19117066263244	0.714325140979583
KORA metabolomics	LEOPARD	Observed data (t1)	0.434836019082204	-1.63376735577037
KORA metabolomics	LEOPARD	Observed data (t1)	1.93298458340407	0.187958180175787
KORA metabolomics	LEOPARD	Observed data (t1)	1.12500765728958	-1.51489739532502
KORA metabolomics	LEOPARD	Observed data (t1)	1.18914634227829	-0.932398558368946
KORA metabolomics	LEOPARD	Observed data (t1)	0.539186751771728	-1.74445798374993
KORA metabolomics	LEOPARD	Observed data (t1)	2.92488892881947	1.56869963737447
KORA metabolomics	LEOPARD	Observed data (t1)	2.77414441907514	2.86048062580361
KORA metabolomics	LEOPARD	Observed data (t1)	3.42607658481648	1.11996888882417
KORA metabolomics	LEOPARD	Observed data (t1)	2.41750395693288	0.262182369895683
KORA metabolomics	LEOPARD	Observed data (t1)	1.08446930750832	2.29102859597859
KORA metabolomics	LEOPARD	Observed data (t1)	2.68240195658091	2.26610685241021
KORA metabolomics	LEOPARD	Observed data (t1)	1.12274560783047	-2.20058205262683
KORA metabolomics	LEOPARD	Observed data (t1)	1.02521544571944	-0.660073067739207
KORA metabolomics	LEOPARD	Observed data (t1)	3.06031899860177	-1.71219873704893
KORA metabolomics	LEOPARD	Observed data (t1)	0.481094223715928	-2.47814094057402
KORA metabolomics	LEOPARD	Observed data (t1)	2.16967553360096	0.161512134678535
KORA metabolomics	LEOPARD	Observed data (t1)	2.24500437893805	1.8933584299888
KORA metabolomics	LEOPARD	Observed data (t1)	1.70990588014878	-0.0346342547312803
KORA metabolomics	LEOPARD	Observed data (t1)	1.56399457651736	2.43702986168067
KORA metabolomics	LEOPARD	Observed data (t1)	1.34279336902468	-0.104100559130753
KORA metabolomics	LEOPARD	Observed data (t1)	3.36116858560734	0.832533305003551
KORA metabolomics	LEOPARD	Observed data (t1)	1.67034182699687	1.74546814821343
KORA metabolomics	LEOPARD	Observed data (t1)	2.61349433617361	-0.970884366936682
KORA metabolomics	LEOPARD	Observed data (t1)	1.86833831195483	-2.25390665277853
KORA metabolomics	LEOPARD	Observed data (t1)	0.740136331923385	-2.24291829656492
KORA metabolomics	LEOPARD	Observed data (t1)	-0.0952502095029666	0.955513706207935
KORA metabolomics	LEOPARD	Observed data (t1)	0.577412288164035	-2.09523068931338
KORA metabolomics	LEOPARD	Observed data (t1)	2.56737514908631	2.6020020975322
KORA metabolomics	LEOPARD	Observed data (t1)	3.42020751828348	-0.338449119557385
KORA metabolomics	LEOPARD	Observed data (t1)	-0.113872291650178	-2.54000015537959
KORA metabolomics	LEOPARD	Observed data (t1)	-0.367319867809748	-0.822358316217421
KORA metabolomics	LEOPARD	Observed data (t1)	2.32889095810546	0.471165349913494
KORA metabolomics	LEOPARD	Observed data (t1)	0.264585668830646	-0.610247245204769
KORA metabolomics	LEOPARD	Observed data (t1)	2.24667210013141	0.745881143641453
KORA metabolomics	LEOPARD	Observed data (t1)	1.51776215593411	-1.08920049032871
KORA metabolomics	LEOPARD	Observed data (t1)	0.781173966261549	-2.69301638037783
KORA metabolomics	LEOPARD	Observed data (t1)	3.3729039856529	-0.0654571082141472
KORA metabolomics	LEOPARD	Observed data (t1)	3.01519732346575	1.54455195727138
KORA metabolomics	LEOPARD	Observed data (t1)	2.34693078373911	1.04974362276393
KORA metabolomics	LEOPARD	Observed data (t1)	1.18762522915725	1.10702588651898
KORA metabolomics	LEOPARD	Observed data (t1)	0.806770351862414	1.78875408079905
KORA metabolomics	LEOPARD	Observed data (t1)	2.8597282196159	2.09284055782054
KORA metabolomics	LEOPARD	Observed data (t1)	0.0707178176591871	-1.78247696723681
KORA metabolomics	LEOPARD	Observed data (t1)	3.30585362260405	0.534138132749565
KORA metabolomics	LEOPARD	Observed data (t1)	-3.64763847612239	0.742314533651923
KORA metabolomics	LEOPARD	Observed data (t1)	1.64786457200353	1.17710824874947
KORA metabolomics	LEOPARD	Observed data (t1)	2.42280756868552	3.15345952761594
KORA metabolomics	LEOPARD	Observed data (t1)	1.73549738073279	0.652480891727536
KORA metabolomics	LEOPARD	Observed data (t1)	2.2598079418426	0.560444563522594
KORA metabolomics	LEOPARD	Observed data (t1)	2.03540602706845	2.82576412265506
KORA metabolomics	LEOPARD	Observed data (t1)	1.42364590440691	1.01660653171277
KORA metabolomics	LEOPARD	Observed data (t1)	0.990325404250288	-0.773834802417634
KORA metabolomics	LEOPARD	Observed data (t1)	-1.29878576151777	-3.43555070161963
KORA metabolomics	LEOPARD	Observed data (t1)	1.45525786354436	3.23713313236082
KORA metabolomics	LEOPARD	Observed data (t1)	2.4044883206503	3.28669622525708
KORA metabolomics	LEOPARD	Observed data (t1)	2.49736495259596	2.07696581615778
KORA metabolomics	LEOPARD	Observed data (t1)	3.13576680260649	-1.87705106708955
KORA metabolomics	LEOPARD	Observed data (t1)	3.2149264096405	1.30875817991381
KORA metabolomics	LEOPARD	Observed data (t1)	1.33117589443748	-0.624779521434242
KORA metabolomics	LEOPARD	Observed data (t1)	1.96235538275458	3.10444969982716
KORA metabolomics	LEOPARD	Observed data (t1)	0.991200567010562	-1.00965618630491
KORA metabolomics	LEOPARD	Observed data (t1)	0.835928882766461	-1.606963030844
KORA metabolomics	LEOPARD	Observed data (t1)	2.57226394438688	1.55427395180172
KORA metabolomics	LEOPARD	Observed data (t1)	1.53998263426232	-2.46284892827727
KORA metabolomics	LEOPARD	Observed data (t1)	2.53974534747874	2.33532455397773
KORA metabolomics	LEOPARD	Observed data (t1)	1.69467995653222	0.171797506881816
KORA metabolomics	LEOPARD	Observed data (t1)	2.31028890794464	-0.758462112281063
KORA metabolomics	LEOPARD	Observed data (t1)	-0.0830779885006968	-0.847611489356586
KORA metabolomics	LEOPARD	Observed data (t1)	1.85307130731577	2.00705115902003
KORA metabolomics	LEOPARD	Observed data (t1)	0.0648026202733634	1.76363858530797
KORA metabolomics	LEOPARD	Observed data (t1)	1.55372898025344	-1.57089699373076
KORA metabolomics	LEOPARD	Observed data (t1)	1.87497969849105	1.49820163701784
KORA metabolomics	LEOPARD	Observed data (t1)	-3.81176238041264	2.74894853232736
KORA metabolomics	LEOPARD	Observed data (t1)	1.41617851670154	0.703089161985151
KORA metabolomics	LEOPARD	Observed data (t1)	0.89675524556224	-1.67848529924894
KORA metabolomics	LEOPARD	Observed data (t1)	2.44292291896941	2.96013112620082
KORA metabolomics	LEOPARD	Observed data (t1)	3.02793612208833	-0.0779955437299552
KORA metabolomics	LEOPARD	Observed data (t1)	0.890572799728968	2.30655895348951
KORA metabolomics	LEOPARD	Observed data (t1)	0.821361257461155	0.873945707185978
KORA metabolomics	LEOPARD	Observed data (t1)	-1.30684701686494	-3.46673727006235
KORA metabolomics	LEOPARD	Observed data (t1)	2.64609188900934	1.29198884145707
KORA metabolomics	LEOPARD	Observed data (t1)	0.593901085987723	-1.63432644903642
KORA metabolomics	LEOPARD	Observed data (t1)	2.50628062193638	0.538022684760484
KORA metabolomics	LEOPARD	Observed data (t1)	0.822815447398231	-2.26027311428201
KORA metabolomics	LEOPARD	Observed data (t1)	2.39056388654092	-1.32201386256307
KORA metabolomics	LEOPARD	Observed data (t1)	1.37711781537197	-1.69443520009206
KORA metabolomics	LEOPARD	Observed data (t1)	1.91970695748164	1.30987795676946
KORA metabolomics	LEOPARD	Observed data (t1)	2.71349886161077	0.0307312930869999
KORA metabolomics	LEOPARD	Observed data (t1)	2.43842510662149	1.59298795942769
KORA metabolomics	LEOPARD	Observed data (t1)	2.06845221696683	0.70253776646274
KORA metabolomics	LEOPARD	Observed data (t1)	2.05490566223867	2.4589845545498
KORA metabolomics	LEOPARD	Observed data (t1)	2.41930478674013	1.9563152193475
KORA metabolomics	LEOPARD	Observed data (t1)	2.39076271735621	-1.151239438439
KORA metabolomics	LEOPARD	Observed data (t1)	3.16685192629005	1.01543339837887
KORA metabolomics	LEOPARD	Observed data (t1)	0.542739398787439	0.78211369025315
KORA metabolomics	LEOPARD	Observed data (t1)	2.40606947321718	2.52397976909765
KORA metabolomics	LEOPARD	Observed data (t1)	1.57227217708956	-1.79181281875393
KORA metabolomics	LEOPARD	Observed data (t1)	3.48358203947557	0.87794877898954
KORA metabolomics	LEOPARD	Observed data (t1)	2.33259801883628	-2.25608389375186
KORA metabolomics	LEOPARD	Observed data (t1)	0.340328324099304	-1.86119470892184
KORA metabolomics	LEOPARD	Observed data (t1)	2.14318241570624	-1.62776846298248
KORA metabolomics	LEOPARD	Observed data (t1)	0.450646880458849	-0.803122321936919
KORA metabolomics	LEOPARD	Observed data (t1)	2.45863249759519	3.20664389937157
KORA metabolomics	LEOPARD	Observed data (t1)	2.68908639169605	-1.51015242896167
KORA metabolomics	LEOPARD	Observed data (t1)	1.49394949697704	-2.9460563237553
KORA metabolomics	LEOPARD	Observed data (t1)	-3.97120907252723	-0.462336028777604
KORA metabolomics	LEOPARD	Observed data (t1)	2.85887072658494	-0.349384852604284
KORA metabolomics	LEOPARD	Observed data (t1)	-0.528405252489875	-0.399507659244768
KORA metabolomics	LEOPARD	Observed data (t1)	2.23185173129268	2.0336931650185
KORA metabolomics	LEOPARD	Observed data (t1)	1.04227778654767	0.157592489516931
KORA metabolomics	LEOPARD	Observed data (t1)	1.90808249644705	2.12406013963323
KORA metabolomics	LEOPARD	Observed data (t1)	2.50347739093602	2.71589146815794
KORA metabolomics	LEOPARD	Observed data (t1)	2.58823615938562	-0.443773087831249
KORA metabolomics	LEOPARD	Observed data (t1)	1.96569323450379	0.385970823082275
KORA metabolomics	LEOPARD	Observed data (t1)	1.59066054952792	-2.11647253199453
KORA metabolomics	LEOPARD	Observed data (t1)	1.51770142246331	-0.544686708559632
KORA metabolomics	LEOPARD	Observed data (t1)	1.24682983938262	-1.22386870357788
KORA metabolomics	LEOPARD	Observed data (t1)	0.827634189241089	-1.47520753362472
KORA metabolomics	LEOPARD	Observed data (t1)	2.76341734409419	-0.639803522680759
KORA metabolomics	LEOPARD	Observed data (t1)	1.23632152036076	0.567360309494098
KORA metabolomics	LEOPARD	Observed data (t1)	2.83955630888648	0.946767243407954
KORA metabolomics	LEOPARD	Observed data (t1)	1.82644885389011	1.12712558646234
KORA metabolomics	LEOPARD	Observed data (t1)	2.46144484010059	1.63250238408987
KORA metabolomics	LEOPARD	Observed data (t1)	1.45385565980606	0.0391062803123985
KORA metabolomics	LEOPARD	Observed data (t1)	2.2195949451217	-2.28695113623463
KORA metabolomics	LEOPARD	Observed data (t1)	1.62301410798336	-1.87557278929065
KORA metabolomics	LEOPARD	Observed data (t1)	1.88402928995918	0.073520573426281
KORA metabolomics	LEOPARD	Observed data (t1)	-1.23820917408323	-3.5386646220453
KORA metabolomics	LEOPARD	Observed data (t1)	1.98033321892689	-1.86928039305038
KORA metabolomics	LEOPARD	Observed data (t1)	2.33078438129831	2.89950490605422
KORA metabolomics	LEOPARD	Observed data (t1)	1.61284579532228	-0.706403191518677
KORA metabolomics	LEOPARD	Observed data (t1)	1.175280728863	-0.52375759166712
KORA metabolomics	LEOPARD	Observed data (t1)	1.11846429247604	1.19209149095462
KORA metabolomics	LEOPARD	Observed data (t1)	1.41801499783197	2.67571369076048
KORA metabolomics	LEOPARD	Observed data (t1)	2.86983172993949	1.67615970197989
KORA metabolomics	LEOPARD	Observed data (t1)	1.40041450184568	2.34080055306657
KORA metabolomics	LEOPARD	Observed data (t1)	3.31902348931582	1.96260896048814
KORA metabolomics	LEOPARD	Observed data (t1)	2.0428872025324	-1.30982013234686
KORA metabolomics	LEOPARD	Observed data (t1)	3.19269069934859	-1.69051859964705
KORA metabolomics	LEOPARD	Observed data (t1)	2.38427635129843	1.96173402591496
KORA metabolomics	LEOPARD	Observed data (t1)	1.61491460665128	1.71414321836864
KORA metabolomics	LEOPARD	Observed data (t1)	2.96627204228258	-1.11252571227264
KORA metabolomics	LEOPARD	Observed data (t1)	1.6035987178257	2.3665775102971
KORA metabolomics	LEOPARD	Observed data (t1)	2.75642572338569	2.07001079687478
KORA metabolomics	LEOPARD	Observed data (t1)	2.36199538408929	1.40619266087834
KORA metabolomics	LEOPARD	Observed data (t1)	-0.408095312179071	-1.34756258435912
KORA metabolomics	LEOPARD	Observed data (t1)	0.366790686541489	-2.96905214142968
KORA metabolomics	LEOPARD	Observed data (t1)	2.83038751303921	3.05539493638373
KORA metabolomics	LEOPARD	Observed data (t1)	0.217894984621593	-2.44806745925613
KORA metabolomics	LEOPARD	Observed data (t1)	-0.037089216790813	0.320526561611128
KORA metabolomics	LEOPARD	Observed data (t1)	1.45654135866872	-2.5874596913913
KORA metabolomics	LEOPARD	Observed data (t1)	2.19568828177002	0.123853330898521
KORA metabolomics	LEOPARD	Observed data (t1)	2.66312024329168	-1.57595294801973
KORA metabolomics	LEOPARD	Observed data (t1)	1.65482195651959	-0.606711757908501
KORA metabolomics	LEOPARD	Observed data (t1)	3.18959588063739	1.48807708183873
KORA metabolomics	LEOPARD	Observed data (t1)	1.33972951376388	-1.91373460130665
KORA metabolomics	LEOPARD	Observed data (t1)	2.89532791574094	-1.5006667188258
KORA metabolomics	LEOPARD	Observed data (t1)	0.440692591074	-0.849345226404987
KORA metabolomics	LEOPARD	Observed data (t1)	3.23565039509737	0.706787926467856
KORA metabolomics	LEOPARD	Observed data (t1)	2.71973940478399	0.942534069683303
KORA metabolomics	LEOPARD	Observed data (t1)	0.113423344089752	-2.15600485218658
KORA metabolomics	LEOPARD	Observed data (t1)	3.00122159296217	1.68861759224186
KORA metabolomics	LEOPARD	Observed data (t1)	2.23574023383362	1.40371722351146
KORA metabolomics	LEOPARD	Observed data (t1)	1.48846186940614	0.330119965665311
KORA metabolomics	LEOPARD	Observed data (t1)	0.775858756760001	-1.70911008624533
KORA metabolomics	LEOPARD	Observed data (t1)	3.05286829885059	0.388116030174547
KORA metabolomics	LEOPARD	Observed data (t1)	3.19049786145668	0.290520013333324
KORA metabolomics	LEOPARD	Observed data (t1)	2.82716174830104	0.914449683771775
KORA metabolomics	LEOPARD	Observed data (t1)	2.04275557196416	-1.23246038761322
KORA metabolomics	LEOPARD	Observed data (t1)	0.991328785028003	-1.47908367798032
KORA metabolomics	LEOPARD	Observed data (t1)	3.05897892017047	-0.676273211907516
KORA metabolomics	LEOPARD	Observed data (t1)	1.97012676578092	-0.84285329903243
KORA metabolomics	LEOPARD	Observed data (t1)	3.18488442724382	0.356041205051312
KORA metabolomics	LEOPARD	Observed data (t1)	2.41941338218331	-2.10735628427246
KORA metabolomics	LEOPARD	Observed data (t1)	1.92925962522243	1.76910920272977
KORA metabolomics	LEOPARD	Observed data (t1)	2.17497115829969	2.44582858766909
KORA metabolomics	LEOPARD	Observed data (t1)	3.45094299205703	0.230170804731479
KORA metabolomics	LEOPARD	Observed data (t1)	2.32965205688781	0.230985941871507
KORA metabolomics	LEOPARD	Observed data (t1)	1.73104867695725	-2.14093906704792
KORA metabolomics	LEOPARD	Observed data (t1)	2.70547726283506	2.98408785058772
KORA metabolomics	LEOPARD	Observed data (t1)	0.813922359226423	-1.51753964425777
KORA metabolomics	LEOPARD	Observed data (t1)	3.1946449306425	-0.292631749098259
KORA metabolomics	LEOPARD	Observed data (t1)	-0.244913117344047	-1.3253797583161
KORA metabolomics	LEOPARD	Observed data (t1)	0.352001403864792	-1.79225472666509
KORA metabolomics	LEOPARD	Observed data (t1)	2.75939294522646	-1.70722878955075
KORA metabolomics	LEOPARD	Observed data (t1)	1.73825698115715	3.0748725264903
KORA metabolomics	LEOPARD	Observed data (t1)	1.67493244845562	0.901994175963218
KORA metabolomics	LEOPARD	Observed data (t1)	0.968001478007352	-1.01661387192298
KORA metabolomics	LEOPARD	Observed data (t1)	2.85691284787613	2.96368662697381
KORA metabolomics	LEOPARD	Observed data (t1)	1.73538820517535	0.571134713028516
KORA metabolomics	LEOPARD	Observed data (t1)	2.1682295098906	2.97627064309003
KORA metabolomics	LEOPARD	Observed data (t1)	1.77289331894302	-0.208493488076292
KORA metabolomics	LEOPARD	Observed data (t1)	2.50524337670866	0.329406566852194
KORA metabolomics	LEOPARD	Observed data (t1)	3.46785378855791	-0.70432797449521
KORA metabolomics	LEOPARD	Observed data (t1)	1.57380958458104	0.902773830809311
KORA metabolomics	LEOPARD	Observed data (t1)	2.08045473029443	2.94997007648848
KORA metabolomics	LEOPARD	Observed data (t1)	1.96133984804463	2.07335664968997
KORA metabolomics	LEOPARD	Observed data (t1)	1.10830844873422	-2.09824048262435
KORA metabolomics	LEOPARD	Observed data (t1)	2.02069586501701	0.398379154133783
KORA metabolomics	LEOPARD	Observed data (t1)	1.58677131397885	2.83027738029532
KORA metabolomics	LEOPARD	Observed data (t1)	0.724507530029053	0.540231277966364
KORA metabolomics	LEOPARD	Observed data (t1)	2.45898504282493	3.32205799450322
KORA metabolomics	LEOPARD	Observed data (t1)	2.40115829231813	-2.10273841403836
KORA metabolomics	LEOPARD	Observed data (t1)	2.99972438526964	-0.543502534862684
KORA metabolomics	LEOPARD	Observed data (t1)	1.44114366512622	0.426383332482435
KORA metabolomics	LEOPARD	Observed data (t1)	1.07529440749147	-2.8353369357675
KORA metabolomics	LEOPARD	Observed data (t1)	2.69376485050554	-1.07612386502526
KORA metabolomics	LEOPARD	Observed data (t1)	2.103952083168	-0.318035934432519
KORA metabolomics	LEOPARD	Observed data (t1)	0.669965976003805	-0.0140000248456124
KORA metabolomics	LEOPARD	Observed data (t1)	2.7876152192426	2.22384142703888
KORA metabolomics	LEOPARD	Observed data (t1)	1.61219485002306	2.03700752592404
KORA metabolomics	LEOPARD	Observed data (t1)	1.98134743666635	2.5620364939166
KORA metabolomics	LEOPARD	Observed data (t1)	2.14358253730816	-2.31844832807681
KORA metabolomics	LEOPARD	Observed data (t1)	1.85707534147452	-1.53253959462503
KORA metabolomics	LEOPARD	Observed data (t1)	1.85729775758885	0.58195644953169
KORA metabolomics	LEOPARD	Observed data (t1)	2.65876247332118	2.09241235295019
KORA metabolomics	LEOPARD	Observed data (t1)	0.565823287080391	-1.82166682609462
KORA metabolomics	LEOPARD	Observed data (t1)	2.57774897769886	-0.503558084023716
KORA metabolomics	LEOPARD	Observed data (t1)	2.20209076693102	0.591222585549409
KORA metabolomics	LEOPARD	Observed data (t1)	1.02127510424647	1.85299510202637
KORA metabolomics	LEOPARD	Observed data (t1)	3.17311945999918	2.12797177724965
KORA metabolomics	LEOPARD	Observed data (t1)	2.17200432205194	-2.36946071281438
KORA metabolomics	LEOPARD	Observed data (t1)	3.51856619863191	-0.889942868671304
KORA metabolomics	LEOPARD	Observed data (t1)	2.16037417537445	-2.34937520030592
KORA metabolomics	LEOPARD	Observed data (t1)	3.16182933959226	-0.319308893370126
KORA metabolomics	LEOPARD	Observed data (t1)	2.78982377642438	2.76975375347341
KORA metabolomics	LEOPARD	Observed data (t1)	0.760290618334683	1.48614951002353
KORA metabolomics	LEOPARD	Observed data (t1)	2.1717084716169	-0.624630459645308
KORA metabolomics	LEOPARD	Observed data (t1)	1.71946468753197	-0.279481204363156
KORA metabolomics	LEOPARD	Observed data (t1)	0.289602709344714	-0.52069114002594
KORA metabolomics	LEOPARD	Observed data (t1)	3.35763018315806	0.351268062637534
KORA metabolomics	LEOPARD	Observed data (t1)	2.46708194009556	0.651246941051176
KORA metabolomics	LEOPARD	Observed data (t1)	2.78199884998472	1.68062260768266
KORA metabolomics	LEOPARD	Observed data (t1)	2.58202245114919	-0.126654272369287
KORA metabolomics	LEOPARD	Observed data (t1)	2.46944806715505	0.654146782153187
KORA metabolomics	LEOPARD	Observed data (t1)	3.39509402423213	1.36212469017276
KORA metabolomics	LEOPARD	Observed data (t1)	2.59484494181214	-0.56139921890496
KORA metabolomics	LEOPARD	Observed data (t1)	1.15816783061021	-0.817848024344472
KORA metabolomics	LEOPARD	Observed data (t1)	1.71577650869303	0.277113134863867
KORA metabolomics	LEOPARD	Observed data (t1)	1.86836784022742	1.02779494474311
KORA metabolomics	LEOPARD	Observed data (t1)	-0.322725126163765	-2.04565717432604
KORA metabolomics	LEOPARD	Observed data (t1)	3.85928784420016	-0.2528155586022
KORA metabolomics	LEOPARD	Observed data (t1)	0.584292540939957	1.44305052251729
KORA metabolomics	LEOPARD	Observed data (t1)	1.73049436477531	-2.48063608288201
KORA metabolomics	LEOPARD	Observed data (t1)	1.56892957907652	-2.36202145501802
KORA metabolomics	LEOPARD	Observed data (t1)	2.11592192317715	-1.22563060726823
KORA metabolomics	LEOPARD	Observed data (t1)	3.4191532197275	-1.06979232589595
KORA metabolomics	LEOPARD	Observed data (t1)	2.00276764318563	-0.971445632100415
KORA metabolomics	LEOPARD	Observed data (t1)	1.87568263486123	2.2133920252207
KORA metabolomics	LEOPARD	Observed data (t1)	2.35389717175337	3.15891342679557
KORA metabolomics	LEOPARD	Observed data (t1)	1.08176535692514	-1.41013272712646
KORA metabolomics	LEOPARD	Observed data (t1)	1.45206483181885	-0.148315050710494
KORA metabolomics	LEOPARD	Observed data (t1)	3.26993204035639	2.1598761511847
KORA metabolomics	LEOPARD	Observed data (t1)	1.37814785708443	1.40283170621436
KORA metabolomics	LEOPARD	Observed data (t1)	1.62672267872612	1.70702178952627
KORA metabolomics	LEOPARD	Observed data (t1)	-3.5402874310449	-0.469365312924506
KORA metabolomics	LEOPARD	Observed data (t1)	2.08475435826614	-1.58887451007761
KORA metabolomics	LEOPARD	Observed data (t1)	0.41944869300923	-0.671985681136278
KORA metabolomics	LEOPARD	Observed data (t1)	1.08804220457419	-0.732993291716203
KORA metabolomics	LEOPARD	Observed data (t1)	2.91278760083319	1.36299825803789
KORA metabolomics	LEOPARD	Observed data (t1)	0.954624393332486	-0.850853777265036
KORA metabolomics	LEOPARD	Observed data (t1)	2.46178593165449	2.82726967326538
KORA metabolomics	LEOPARD	Observed data (t1)	1.90397690330878	1.73782791629392
KORA metabolomics	LEOPARD	Observed data (t1)	3.1306167215913	1.15530422754344
KORA metabolomics	LEOPARD	Observed data (t1)	2.08972914589666	2.64015699175418
KORA metabolomics	LEOPARD	Observed data (t1)	2.05546288220372	-1.21811100068319
KORA metabolomics	LEOPARD	Observed data (t1)	-0.239189544703332	-0.852017970712864
KORA metabolomics	LEOPARD	Observed data (t1)	0.913517261938539	1.26722419946964
KORA metabolomics	LEOPARD	Observed data (t1)	1.92178773219672	0.866790022955896
KORA metabolomics	LEOPARD	Observed data (t1)	2.72326156617781	3.08912908314443
KORA metabolomics	LEOPARD	Observed data (t1)	1.89628360311371	1.61016857738692
KORA metabolomics	LEOPARD	Observed data (t1)	0.471705954295023	-0.372290019553962
KORA metabolomics	LEOPARD	Observed data (t1)	3.45753558047348	0.0906809638246641
KORA metabolomics	LEOPARD	Observed data (t1)	1.30186592036018	-2.34531809504428
KORA metabolomics	LEOPARD	Observed data (t1)	2.39258820977058	2.93982245039611
KORA metabolomics	LEOPARD	Observed data (t1)	1.14895120190096	-1.77402505916706
KORA metabolomics	LEOPARD	Observed data (t1)	1.71252325822365	1.62879977572048
KORA metabolomics	LEOPARD	Observed data (t1)	2.13361879820916	2.40594977709661
KORA metabolomics	LEOPARD	Observed data (t1)	2.20160460501673	2.97803383185659
KORA metabolomics	LEOPARD	Observed data (t1)	2.37374161403416	-1.0002670257888
KORA metabolomics	LEOPARD	Observed data (t1)	3.48626355616136	1.23942422142202
KORA metabolomics	LEOPARD	Observed data (t1)	3.23500913892183	-0.670467342422057
KORA metabolomics	LEOPARD	Observed data (t1)	2.6805917801607	3.20065260140292
KORA metabolomics	LEOPARD	Observed data (t1)	1.8325009617858	-1.34706502990382
KORA metabolomics	LEOPARD	Observed data (t1)	2.7704066698007	-0.0072401139205063
KORA metabolomics	LEOPARD	Observed data (t1)	2.61245189588054	0.977805735586874
KORA metabolomics	LEOPARD	Observed data (t1)	1.11667803341881	-2.42449565970107
KORA metabolomics	LEOPARD	Observed data (t1)	0.288911138813486	-2.6019674372019
KORA metabolomics	LEOPARD	Observed data (t1)	2.86338493132741	1.18968585251479
KORA metabolomics	LEOPARD	Observed data (t1)	3.22435025677093	-1.03687228151764
KORA metabolomics	LEOPARD	Observed data (t1)	0.714988104345188	-1.79899582148754
KORA metabolomics	LEOPARD	Observed data (t1)	2.23959061961315	0.106932887497984
KORA metabolomics	LEOPARD	Observed data (t1)	0.922782671385984	0.888503064271119
KORA metabolomics	LEOPARD	Observed data (t1)	2.49816346155521	0.790955237783052
KORA metabolomics	LEOPARD	Observed data (t1)	2.42619484943493	2.50394837002779
KORA metabolomics	LEOPARD	Observed data (t1)	1.08477560756323	-1.58510401336643
KORA metabolomics	LEOPARD	Observed data (t1)	1.80073620895836	0.438193670180683
KORA metabolomics	LEOPARD	Observed data (t1)	1.10263914857243	1.49602919853272
KORA metabolomics	LEOPARD	Observed data (t1)	2.74060331190475	1.73923457320384
KORA metabolomics	LEOPARD	Observed data (t1)	1.31994091629558	-1.96503909859265
KORA metabolomics	LEOPARD	Observed data (t1)	1.58651010806976	0.00500182791414151
KORA metabolomics	LEOPARD	Observed data (t1)	0.715553589464511	-1.71236824414577
KORA metabolomics	LEOPARD	Observed data (t1)	1.27835386497442	0.313913757819456
KORA metabolomics	LEOPARD	Observed data (t1)	0.762663947334084	-0.715827960511182
KORA metabolomics	LEOPARD	Observed data (t1)	0.912982673255867	-0.948108999952469
KORA metabolomics	LEOPARD	Observed data (t1)	2.08243564475602	-0.428922428424039
KORA metabolomics	LEOPARD	Observed data (t1)	2.2753788790407	-0.801465121324136
KORA metabolomics	LEOPARD	Observed data (t1)	3.62249631424719	0.118342022117735
KORA metabolomics	LEOPARD	Observed data (t1)	3.13607319338806	0.383267831407918
KORA metabolomics	LEOPARD	Observed data (t1)	0.705844033144032	1.00690897439069
KORA metabolomics	LEOPARD	Observed data (t1)	1.35007040783638	-1.70870954972016
KORA metabolomics	LEOPARD	Observed data (t1)	3.50239959774167	-0.116721644718924
KORA metabolomics	LEOPARD	Observed data (t1)	1.79498999370225	-0.677873241928755
KORA metabolomics	LEOPARD	Observed data (t1)	0.94636103566659	-0.955703534760864
KORA metabolomics	LEOPARD	Observed data (t1)	1.30012515121431	-2.16994144999516
KORA metabolomics	LEOPARD	Observed data (t1)	1.28589126844072	2.81018517611878
KORA metabolomics	LEOPARD	Observed data (t1)	2.59920514008477	1.32180384690272
KORA metabolomics	LEOPARD	Observed data (t1)	3.1827664351173	-0.946666366796526
KORA metabolomics	LEOPARD	Observed data (t1)	2.41259464819096	0.482623711484848
KORA metabolomics	LEOPARD	Observed data (t1)	0.630159865846301	-1.2095504701742
KORA metabolomics	LEOPARD	Observed data (t1)	3.08292004397897	2.06012613787879
KORA metabolomics	LEOPARD	Observed data (t1)	1.26104852739708	-1.87025073685243
KORA metabolomics	LEOPARD	Observed data (t1)	1.30759741133546	-1.45161290254828
KORA metabolomics	LEOPARD	Observed data (t1)	1.95452376042761	0.596575815275804
KORA metabolomics	LEOPARD	Observed data (t1)	2.11909880752777	3.35662874399496
KORA metabolomics	LEOPARD	Observed data (t1)	3.1773826333452	2.09000048468408
KORA metabolomics	LEOPARD	Observed data (t1)	2.69875244680868	-1.00030350632717
KORA metabolomics	LEOPARD	Observed data (t1)	1.04849167634949	1.7684080643239
KORA metabolomics	LEOPARD	Observed data (t1)	1.6008499907145	2.895450646197
KORA metabolomics	LEOPARD	Observed data (t1)	3.05677575248776	1.7012444730887
KORA metabolomics	LEOPARD	Observed data (t1)	0.561231535268553	-0.661631183745752
KORA metabolomics	LEOPARD	Observed data (t1)	1.1174373342785	1.40613194660512
KORA metabolomics	LEOPARD	Observed data (t1)	2.92698346270695	-0.286919859224369
KORA metabolomics	LEOPARD	Observed data (t1)	-3.33132660398729	-0.310630822498636
KORA metabolomics	LEOPARD	Observed data (t1)	1.88601991709291	1.60259398401322
KORA metabolomics	LEOPARD	Observed data (t1)	3.29427623953252	0.496931966410256
KORA metabolomics	LEOPARD	Observed data (t1)	2.11814397856838	-0.0456926145097902
KORA metabolomics	LEOPARD	Observed data (t1)	3.05178883636841	-1.61726049359172
KORA metabolomics	LEOPARD	Observed data (t1)	3.56122809202923	0.0315130391886189
KORA metabolomics	LEOPARD	Observed data (t1)	1.31071308386472	-2.2972825893902
KORA metabolomics	LEOPARD	Observed data (t1)	2.12710194919227	2.8791453822569
KORA metabolomics	LEOPARD	Observed data (t1)	1.62809210834446	2.48530443325017
KORA metabolomics	LEOPARD	Observed data (t1)	0.539808687435804	0.364827425174104
KORA metabolomics	LEOPARD	Observed data (t1)	2.22433587767428	-0.3562205560108
KORA metabolomics	LEOPARD	Observed data (t1)	3.34704297648697	0.396454451402267
KORA metabolomics	LEOPARD	Observed data (t1)	2.04802387378562	-1.62926300800749
KORA metabolomics	LEOPARD	Observed data (t1)	3.13240962196544	0.683485331418836
KORA metabolomics	LEOPARD	Observed data (t1)	-3.83580215744518	-0.0763180166477793
KORA metabolomics	LEOPARD	Observed data (t1)	-0.112120298823304	0.552123170528336
KORA metabolomics	LEOPARD	Observed data (t1)	0.928101837133227	1.97865402090155
KORA metabolomics	LEOPARD	Observed data (t1)	1.55021818382701	-2.5623736301021
KORA metabolomics	LEOPARD	Observed data (t1)	2.36719374235498	-2.46765596723656
KORA metabolomics	LEOPARD	Observed data (t1)	3.64924315662363	-0.130295594722618
KORA metabolomics	LEOPARD	Observed data (t1)	3.56145739964655	-0.12194058322495
KORA metabolomics	LEOPARD	Observed data (t1)	0.426019933529156	-0.968315914644641
KORA metabolomics	LEOPARD	Observed data (t1)	3.60278758004779	-0.0527805403070697
KORA metabolomics	LEOPARD	Observed data (t1)	3.52443318619962	0.740145545008036
KORA metabolomics	LEOPARD	Observed data (t1)	1.17324097420166	-1.21092281988186
KORA metabolomics	LEOPARD	Observed data (t1)	1.25373809334166	0.79629498536824
KORA metabolomics	LEOPARD	Observed data (t1)	2.70478592631092	2.4996938624895
KORA metabolomics	LEOPARD	Observed data (t1)	1.15910782022053	-2.72576016078738
KORA metabolomics	LEOPARD	Observed data (t1)	1.79416105002588	0.128736199355983
KORA metabolomics	LEOPARD	Observed data (t1)	0.452669941264466	0.610518074734931
KORA metabolomics	LEOPARD	Observed data (t1)	1.27891864630196	0.249621598690801
KORA metabolomics	LEOPARD	Observed data (t1)	2.09473284107107	-0.517754416185602
KORA metabolomics	LEOPARD	Observed data (t1)	1.48797055358549	-1.57229586858756
KORA metabolomics	LEOPARD	Observed data (t1)	2.60529737241651	3.16634898667809
KORA metabolomics	LEOPARD	Observed data (t1)	1.74120857352914	-1.43211380439981
KORA metabolomics	LEOPARD	Observed data (t1)	1.61957216837415	-1.68772075899077
KORA metabolomics	LEOPARD	Observed data (t1)	1.64036277132855	2.06002808625166
KORA metabolomics	LEOPARD	Observed data (t1)	1.48383328306506	-1.85054940821812
KORA metabolomics	LEOPARD	Observed data (t1)	3.37958908606764	-0.575005148194502
KORA metabolomics	LEOPARD	Observed data (t1)	1.97812146184941	2.40786251374614
KORA metabolomics	LEOPARD	Observed data (t1)	0.715509425543687	0.102204675191595
KORA metabolomics	LEOPARD	Observed data (t1)	1.13399240651063	-1.85729150616232
KORA metabolomics	LEOPARD	Observed data (t1)	1.73597402762285	-1.78325403248598
KORA metabolomics	LEOPARD	Observed data (t1)	1.59189863882651	3.03059740213695
KORA metabolomics	LEOPARD	Observed data (t1)	1.30510514783895	0.394948026432314
KORA metabolomics	LEOPARD	Observed data (t1)	2.61949162501993	-1.55522735271973
KORA metabolomics	LEOPARD	Observed data (t1)	2.00632006954405	-0.176405007622946
KORA metabolomics	LEOPARD	Observed data (t1)	1.40935441027816	-0.170799212227634
KORA metabolomics	LEOPARD	Observed data (t1)	1.09826319388847	2.352462509505
KORA metabolomics	LEOPARD	Observed data (t1)	1.6490676436989	1.34052501787117
KORA metabolomics	LEOPARD	Observed data (t1)	1.74293642413244	-0.301486935386169
KORA metabolomics	LEOPARD	Observed data (t1)	2.64454115682859	0.90755975128667
KORA metabolomics	LEOPARD	Observed data (t1)	2.01263072334736	-0.415623355518139
KORA metabolomics	LEOPARD	Observed data (t1)	1.04672095584335	-2.45990124990869
KORA metabolomics	LEOPARD	Observed data (t1)	1.5265749522907	0.365984964971679
KORA metabolomics	LEOPARD	Observed data (t1)	1.4267692055633	-0.14174649653097
KORA metabolomics	LEOPARD	Observed data (t1)	1.14526523618736	1.44805737862842
KORA metabolomics	LEOPARD	Observed data (t1)	0.456008955105014	-1.43984256780431
KORA metabolomics	LEOPARD	Observed data (t1)	2.83383855006118	-1.21979635551832
KORA metabolomics	LEOPARD	Observed data (t1)	3.33127660306786	0.111809590323581
KORA metabolomics	LEOPARD	Observed data (t1)	3.3727466906344	0.555189897357737
KORA metabolomics	LEOPARD	Observed data (t1)	2.03623981456269	-2.41322528832914
KORA metabolomics	LEOPARD	Observed data (t1)	1.30177577973641	2.49033610472533
KORA metabolomics	LEOPARD	Observed data (t1)	1.53373174636144	2.69752694399945
KORA metabolomics	LEOPARD	Observed data (t1)	2.10644978100457	-2.32340640918896
KORA metabolomics	LEOPARD	Observed data (t1)	1.99880264255053	-1.99656257010845
KORA metabolomics	LEOPARD	Observed data (t1)	1.25347620880376	1.80221003811706
KORA metabolomics	LEOPARD	Observed data (t1)	0.038381294914916	0.554546796267102
KORA metabolomics	LEOPARD	Observed data (t1)	1.60846885106336	-0.35737310710187
KORA metabolomics	LEOPARD	Observed data (t1)	2.83190455744845	0.534909592890054
KORA metabolomics	LEOPARD	Observed data (t1)	3.07006255208739	-0.130100289396014
KORA metabolomics	LEOPARD	Observed data (t1)	-1.36283404904584	-3.56292721722379
KORA metabolomics	LEOPARD	Observed data (t1)	1.58237293227832	0.322470796609185
KORA metabolomics	LEOPARD	Observed data (t1)	0.780683981999225	-0.0145800112229715
KORA metabolomics	LEOPARD	Observed data (t2)	-1.76659848993106	0.319600726423434
KORA metabolomics	LEOPARD	Observed data (t2)	-2.74042939338876	3.00028788147748
KORA metabolomics	LEOPARD	Observed data (t2)	-1.67050421839511	0.0676231279057082
KORA metabolomics	LEOPARD	Observed data (t2)	-1.51851382779065	-0.0149843909578627
KORA metabolomics	LEOPARD	Observed data (t2)	-1.60164586230046	-0.247206761174881
KORA metabolomics	LEOPARD	Observed data (t2)	-1.14619336966874	-3.49825674996113
KORA metabolomics	LEOPARD	Observed data (t2)	-3.68102073416495	1.0187839079618
KORA metabolomics	LEOPARD	Observed data (t2)	-2.18624738838765	-0.23314952301969
KORA metabolomics	LEOPARD	Observed data (t2)	-0.85998823052988	1.68519776099409
KORA metabolomics	LEOPARD	Observed data (t2)	-3.27150398640703	1.36374162044485
KORA metabolomics	LEOPARD	Observed data (t2)	-0.356410661516011	-2.03280546985928
KORA metabolomics	LEOPARD	Observed data (t2)	-0.699206330332397	-1.24630393106465
KORA metabolomics	LEOPARD	Observed data (t2)	-2.15956046891234	2.81669924024928
KORA metabolomics	LEOPARD	Observed data (t2)	-0.82126319295161	-1.51650501815782
KORA metabolomics	LEOPARD	Observed data (t2)	-0.146359164674085	-0.00170595327672375
KORA metabolomics	LEOPARD	Observed data (t2)	-2.20332958834075	-0.254893331613108
KORA metabolomics	LEOPARD	Observed data (t2)	-0.851859268006914	2.34393366045714
KORA metabolomics	LEOPARD	Observed data (t2)	-2.76855275044071	-2.20149145178212
KORA metabolomics	LEOPARD	Observed data (t2)	-1.48692700288487	-1.20280778330627
KORA metabolomics	LEOPARD	Observed data (t2)	-0.529976017272563	-2.31936904118076
KORA metabolomics	LEOPARD	Observed data (t2)	-1.02723140105483	-0.0144323846347372
KORA metabolomics	LEOPARD	Observed data (t2)	-1.86683866417626	1.07717059065251
KORA metabolomics	LEOPARD	Observed data (t2)	-0.392580835543542	-2.5710660911769
KORA metabolomics	LEOPARD	Observed data (t2)	-2.03838681205674	0.814884323710218
KORA metabolomics	LEOPARD	Observed data (t2)	-0.863814795691314	0.685034690887345
KORA metabolomics	LEOPARD	Observed data (t2)	-0.790604724959248	0.0134980935570463
KORA metabolomics	LEOPARD	Observed data (t2)	-1.42177426394179	-0.956226165308695
KORA metabolomics	LEOPARD	Observed data (t2)	-0.432029522396967	-1.91654954802098
KORA metabolomics	LEOPARD	Observed data (t2)	-0.451728250235962	-1.07531519706415
KORA metabolomics	LEOPARD	Observed data (t2)	-1.21003926535615	-2.10625736322049
KORA metabolomics	LEOPARD	Observed data (t2)	-2.97156827761585	1.09732186503948
KORA metabolomics	LEOPARD	Observed data (t2)	-1.77279291674151	1.81743932271477
KORA metabolomics	LEOPARD	Observed data (t2)	-0.215658767936787	-0.91227407066833
KORA metabolomics	LEOPARD	Observed data (t2)	-2.10388141616674	-0.620381725472804
KORA metabolomics	LEOPARD	Observed data (t2)	-1.36974140990628	2.22029578113363
KORA metabolomics	LEOPARD	Observed data (t2)	-1.03470966300114	-3.52838475106248
KORA metabolomics	LEOPARD	Observed data (t2)	-0.980838467592857	1.22855881350182
KORA metabolomics	LEOPARD	Observed data (t2)	-2.7301436463968	1.3074945979477
KORA metabolomics	LEOPARD	Observed data (t2)	-2.20510768363676	-2.37420815551511
KORA metabolomics	LEOPARD	Observed data (t2)	-1.72142587477219	2.37820986298216
KORA metabolomics	LEOPARD	Observed data (t2)	-1.302948118234	2.23327565112394
KORA metabolomics	LEOPARD	Observed data (t2)	-3.09765075446204	1.80137766741388
KORA metabolomics	LEOPARD	Observed data (t2)	-0.704693010917792	-1.27266391581586
KORA metabolomics	LEOPARD	Observed data (t2)	-3.45467892551315	-0.606709587261082
KORA metabolomics	LEOPARD	Observed data (t2)	-0.399642148780382	1.04533459007225
KORA metabolomics	LEOPARD	Observed data (t2)	-1.27419680778369	1.97631981918486
KORA metabolomics	LEOPARD	Observed data (t2)	-2.34587709703637	-1.99418839181025
KORA metabolomics	LEOPARD	Observed data (t2)	-0.867137091285221	1.84049425681106
KORA metabolomics	LEOPARD	Observed data (t2)	-1.90379964706755	-2.70941159641161
KORA metabolomics	LEOPARD	Observed data (t2)	-2.75969759375657	-0.265719675563571
KORA metabolomics	LEOPARD	Observed data (t2)	-1.592558496287	2.38193231086949
KORA metabolomics	LEOPARD	Observed data (t2)	-2.27406017106984	0.956766145211262
KORA metabolomics	LEOPARD	Observed data (t2)	-1.57344856359362	2.35522637756098
KORA metabolomics	LEOPARD	Observed data (t2)	0.895269966143872	-0.808402830335397
KORA metabolomics	LEOPARD	Observed data (t2)	-0.614404395688647	-2.86006193865458
KORA metabolomics	LEOPARD	Observed data (t2)	-1.08103143649472	-0.832159594076566
KORA metabolomics	LEOPARD	Observed data (t2)	-1.88373442640107	1.97873631189717
KORA metabolomics	LEOPARD	Observed data (t2)	-0.93697129608533	-2.2233605704956
KORA metabolomics	LEOPARD	Observed data (t2)	-2.98453579775739	2.12244137971144
KORA metabolomics	LEOPARD	Observed data (t2)	-3.00137912927744	2.33387258632544
KORA metabolomics	LEOPARD	Observed data (t2)	-2.40871582882812	2.64390136181221
KORA metabolomics	LEOPARD	Observed data (t2)	-1.34509624408629	-1.20158825042674
KORA metabolomics	LEOPARD	Observed data (t2)	-0.704669028832274	0.463226499404565
KORA metabolomics	LEOPARD	Observed data (t2)	-0.415063343530314	-1.67067286246162
KORA metabolomics	LEOPARD	Observed data (t2)	-2.70511592418693	2.79628505820811
KORA metabolomics	LEOPARD	Observed data (t2)	-1.40294823430323	2.36533853441863
KORA metabolomics	LEOPARD	Observed data (t2)	-2.06835355104021	-0.938596986306468
KORA metabolomics	LEOPARD	Observed data (t2)	-0.376731557806644	-2.41012741466317
KORA metabolomics	LEOPARD	Observed data (t2)	-1.20417395624065	-0.239507018889961
KORA metabolomics	LEOPARD	Observed data (t2)	-1.73018683579817	3.06072135067191
KORA metabolomics	LEOPARD	Observed data (t2)	-0.428495081276231	-3.17553945125735
KORA metabolomics	LEOPARD	Observed data (t2)	-2.71712522357787	1.87188326141989
KORA metabolomics	LEOPARD	Observed data (t2)	-1.75322125489601	-0.128398013638984
KORA metabolomics	LEOPARD	Observed data (t2)	-3.37371004512102	0.709117637057349
KORA metabolomics	LEOPARD	Observed data (t2)	-1.18598639423127	2.06954841069853
KORA metabolomics	LEOPARD	Observed data (t2)	-2.93660315039402	-0.406834803576771
KORA metabolomics	LEOPARD	Observed data (t2)	-3.74849553770176	0.246787648560037
KORA metabolomics	LEOPARD	Observed data (t2)	-1.01098381462897	-2.71062237837801
KORA metabolomics	LEOPARD	Observed data (t2)	-0.713519935294448	-1.47720001021085
KORA metabolomics	LEOPARD	Observed data (t2)	-2.58594096641534	2.98935424684988
KORA metabolomics	LEOPARD	Observed data (t2)	-0.545006790532272	0.225791295282272
KORA metabolomics	LEOPARD	Observed data (t2)	2.13349431309384	-0.00206536732437566
KORA metabolomics	LEOPARD	Observed data (t2)	-1.39391139946549	0.190868213390599
KORA metabolomics	LEOPARD	Observed data (t2)	-1.2888717009431	2.84927756601442
KORA metabolomics	LEOPARD	Observed data (t2)	-1.89712094799823	2.2261081115726
KORA metabolomics	LEOPARD	Observed data (t2)	-1.32689644700615	-0.798691610607942
KORA metabolomics	LEOPARD	Observed data (t2)	-1.42187635202425	-1.87513144743688
KORA metabolomics	LEOPARD	Observed data (t2)	-2.51484143378053	1.65578095392307
KORA metabolomics	LEOPARD	Observed data (t2)	-2.65434573580977	0.146782981046443
KORA metabolomics	LEOPARD	Observed data (t2)	-2.98827194332881	-1.44704697040158
KORA metabolomics	LEOPARD	Observed data (t2)	-1.01303940380326	-1.35201073120189
KORA metabolomics	LEOPARD	Observed data (t2)	-1.28876783602134	-1.3223600732192
KORA metabolomics	LEOPARD	Observed data (t2)	-0.991308994511361	0.652392641134082
KORA metabolomics	LEOPARD	Observed data (t2)	-0.851315244261955	-2.25355048474587
KORA metabolomics	LEOPARD	Observed data (t2)	-0.99160456425768	-1.02778975639293
KORA metabolomics	LEOPARD	Observed data (t2)	-0.846850036013619	0.521611217854181
KORA metabolomics	LEOPARD	Observed data (t2)	-0.606542377495864	-1.46007969631949
KORA metabolomics	LEOPARD	Observed data (t2)	-1.1762523992723	1.96422016511084
KORA metabolomics	LEOPARD	Observed data (t2)	-1.22818541067874	2.06728455485356
KORA metabolomics	LEOPARD	Observed data (t2)	-0.727328083309583	-1.07238856795525
KORA metabolomics	LEOPARD	Observed data (t2)	-1.95914298635836	2.90566875180568
KORA metabolomics	LEOPARD	Observed data (t2)	-0.903518973323596	2.11606604945426
KORA metabolomics	LEOPARD	Observed data (t2)	3.49049405266325	-1.69525172785727
KORA metabolomics	LEOPARD	Observed data (t2)	-2.41252746835346	-1.91685379044742
KORA metabolomics	LEOPARD	Observed data (t2)	-2.15310467105616	0.0872225189377458
KORA metabolomics	LEOPARD	Observed data (t2)	-1.20268999301672	-0.247282562203466
KORA metabolomics	LEOPARD	Observed data (t2)	-1.39925778705498	-1.49024166818142
KORA metabolomics	LEOPARD	Observed data (t2)	-3.76033793266811	1.25666235315051
KORA metabolomics	LEOPARD	Observed data (t2)	-1.13941567804354	-2.13287481666137
KORA metabolomics	LEOPARD	Observed data (t2)	-0.826250837643742	-2.12954175258342
KORA metabolomics	LEOPARD	Observed data (t2)	-3.14321300987033	-0.714989529551989
KORA metabolomics	LEOPARD	Observed data (t2)	-0.552866330445561	-2.08544008857947
KORA metabolomics	LEOPARD	Observed data (t2)	-3.67475741682026	1.51557145264302
KORA metabolomics	LEOPARD	Observed data (t2)	-1.28854685419098	0.702988559872508
KORA metabolomics	LEOPARD	Observed data (t2)	-1.56339329843263	-1.94742539528129
KORA metabolomics	LEOPARD	Observed data (t2)	-3.8897020458832	-0.309467159243357
KORA metabolomics	LEOPARD	Observed data (t2)	-2.5193810735492	0.393630749844764
KORA metabolomics	LEOPARD	Observed data (t2)	-0.898610882642077	-1.09935687927847
KORA metabolomics	LEOPARD	Observed data (t2)	-1.22383865863716	0.25889162305626
KORA metabolomics	LEOPARD	Observed data (t2)	-1.49096285464855	0.109379220585863
KORA metabolomics	LEOPARD	Observed data (t2)	-0.944902256313888	0.144912702643053
KORA metabolomics	LEOPARD	Observed data (t2)	-0.493276019133457	-0.601896652138637
KORA metabolomics	LEOPARD	Observed data (t2)	-1.6781095272336	0.421127093464409
KORA metabolomics	LEOPARD	Observed data (t2)	-0.999774556191587	0.209174043241162
KORA metabolomics	LEOPARD	Observed data (t2)	-2.89829373060094	1.36570914205763
KORA metabolomics	LEOPARD	Observed data (t2)	-0.848270114847725	-2.76548419324611
KORA metabolomics	LEOPARD	Observed data (t2)	-0.268252862451796	0.584419209248807
KORA metabolomics	LEOPARD	Observed data (t2)	0.207859355673296	-0.865484671298519
KORA metabolomics	LEOPARD	Observed data (t2)	-3.16111213291328	1.75562719155588
KORA metabolomics	LEOPARD	Observed data (t2)	2.91905459577775	-1.9889286266288
KORA metabolomics	LEOPARD	Observed data (t2)	-2.2052859189851	-2.61699725913473
KORA metabolomics	LEOPARD	Observed data (t2)	-0.830621025161245	-0.802531600598635
KORA metabolomics	LEOPARD	Observed data (t2)	-1.20449351334089	0.790674440628197
KORA metabolomics	LEOPARD	Observed data (t2)	-2.14058812213932	-0.808684099403352
KORA metabolomics	LEOPARD	Observed data (t2)	-1.99568900789815	-2.04728491856338
KORA metabolomics	LEOPARD	Observed data (t2)	-2.25793155247712	2.60195308826392
KORA metabolomics	LEOPARD	Observed data (t2)	-1.61906030412424	-0.00751653004416147
KORA metabolomics	LEOPARD	Observed data (t2)	-3.43055897455071	0.839341845524667
KORA metabolomics	LEOPARD	Observed data (t2)	-1.16491348384798	-0.64019033780118
KORA metabolomics	LEOPARD	Observed data (t2)	-1.24009160863204	0.422787563938369
KORA metabolomics	LEOPARD	Observed data (t2)	-3.86420103766046	0.966058020108598
KORA metabolomics	LEOPARD	Observed data (t2)	-2.63989081175602	1.34977517340091
KORA metabolomics	LEOPARD	Observed data (t2)	-2.66391508345223	2.97536745208775
KORA metabolomics	LEOPARD	Observed data (t2)	-2.57029499762082	3.0553198581951
KORA metabolomics	LEOPARD	Observed data (t2)	-0.714295729395086	-1.65639962843704
KORA metabolomics	LEOPARD	Observed data (t2)	-2.23664764478172	2.27243144674122
KORA metabolomics	LEOPARD	Observed data (t2)	-2.52994435309353	-0.0578256621072744
KORA metabolomics	LEOPARD	Observed data (t2)	-0.714064266215195	-0.516477188745828
KORA metabolomics	LEOPARD	Observed data (t2)	-1.24419282898673	-3.54789639268655
KORA metabolomics	LEOPARD	Observed data (t2)	-1.10221655287142	-1.62901919923311
KORA metabolomics	LEOPARD	Observed data (t2)	-1.52773079590732	2.15609340048923
KORA metabolomics	LEOPARD	Observed data (t2)	-3.0466007711786	0.0422020060077061
KORA metabolomics	LEOPARD	Observed data (t2)	-1.07911277065824	1.28246107803868
KORA metabolomics	LEOPARD	Observed data (t2)	-2.11500229457502	0.645277851810486
KORA metabolomics	LEOPARD	Observed data (t2)	-0.643298920543753	0.841418507693869
KORA metabolomics	LEOPARD	Observed data (t2)	-2.52528634338864	2.73346462323328
KORA metabolomics	LEOPARD	Observed data (t2)	-0.935365895195248	0.427642398615952
KORA metabolomics	LEOPARD	Observed data (t2)	-1.80557428863077	1.77823263911183
KORA metabolomics	LEOPARD	Observed data (t2)	-2.41144466645009	1.48224049324331
KORA metabolomics	LEOPARD	Observed data (t2)	-0.188469905211969	1.78193574645663
KORA metabolomics	LEOPARD	Observed data (t2)	0.127875152543221	-0.181228715366923
KORA metabolomics	LEOPARD	Observed data (t2)	-0.654891798610279	-0.878394203516986
KORA metabolomics	LEOPARD	Observed data (t2)	-3.36763720264206	-0.396837352597709
KORA metabolomics	LEOPARD	Observed data (t2)	-2.14286027177885	-0.0392348586302528
KORA metabolomics	LEOPARD	Observed data (t2)	-2.47106498659437	-2.05516616867056
KORA metabolomics	LEOPARD	Observed data (t2)	-0.865910812348301	-3.32655232013199
KORA metabolomics	LEOPARD	Observed data (t2)	-1.61009828700757	-2.29159560173331
KORA metabolomics	LEOPARD	Observed data (t2)	-3.41856589322225	-1.16585314866987
KORA metabolomics	LEOPARD	Observed data (t2)	-1.52009949770544	-1.45851575182846
KORA metabolomics	LEOPARD	Observed data (t2)	-1.82489905791861	-1.52387828901151
KORA metabolomics	LEOPARD	Observed data (t2)	-1.70254669818079	2.39766944906891
KORA metabolomics	LEOPARD	Observed data (t2)	-2.87066794221802	1.1224984045797
KORA metabolomics	LEOPARD	Observed data (t2)	0.523965376156811	-0.28858343534422
KORA metabolomics	LEOPARD	Observed data (t2)	-3.11164306969081	0.404975514723319
KORA metabolomics	LEOPARD	Observed data (t2)	3.29405249734213	-1.50171351721966
KORA metabolomics	LEOPARD	Observed data (t2)	-2.9312932675594	-0.585505343678717
KORA metabolomics	LEOPARD	Observed data (t2)	-1.78366277409329	0.402249801508554
KORA metabolomics	LEOPARD	Observed data (t2)	-3.23894956604842	0.895315313400687
KORA metabolomics	LEOPARD	Observed data (t2)	-2.46099056186145	0.905293842239584
KORA metabolomics	LEOPARD	Observed data (t2)	-1.31612073185727	1.31785052481885
KORA metabolomics	LEOPARD	Observed data (t2)	-1.43061430091107	1.56349745837916
KORA metabolomics	LEOPARD	Observed data (t2)	-1.49254363339303	-2.24842744536135
KORA metabolomics	LEOPARD	Observed data (t2)	-1.30698523074687	1.76584215981324
KORA metabolomics	LEOPARD	Observed data (t2)	-1.32268929794104	0.259618136213122
KORA metabolomics	LEOPARD	Observed data (t2)	-0.463682815505327	-1.58826424003992
KORA metabolomics	LEOPARD	Observed data (t2)	-0.732841005221738	-1.98652919787603
KORA metabolomics	LEOPARD	Observed data (t2)	-0.70572544793645	0.206424209509615
KORA metabolomics	LEOPARD	Observed data (t2)	-1.2575526022065	-0.414186543833833
KORA metabolomics	LEOPARD	Observed data (t2)	-2.43129596450281	-0.266241740300059
KORA metabolomics	LEOPARD	Observed data (t2)	-1.72527233671106	-0.858404593367056
KORA metabolomics	LEOPARD	Observed data (t2)	-1.25614585777677	-2.29132979899084
KORA metabolomics	LEOPARD	Observed data (t2)	-0.813940214501297	1.17155948762016
KORA metabolomics	LEOPARD	Observed data (t2)	-0.466575004038234	-3.22420517404036
KORA metabolomics	LEOPARD	Observed data (t2)	-2.56938983124423	1.67683074716644
KORA metabolomics	LEOPARD	Observed data (t2)	-2.04081516496827	-0.714994537256715
KORA metabolomics	LEOPARD	Observed data (t2)	-0.928265698149469	1.93565613214645
KORA metabolomics	LEOPARD	Observed data (t2)	-2.26301017772746	2.05174597151228
KORA metabolomics	LEOPARD	Observed data (t2)	0.0816598371982627	-2.14683772713751
KORA metabolomics	LEOPARD	Observed data (t2)	-2.09627578804419	3.14017580995396
KORA metabolomics	LEOPARD	Observed data (t2)	-2.07769764598169	-2.07737975939547
KORA metabolomics	LEOPARD	Observed data (t2)	-1.78962658913019	2.0208510089497
KORA metabolomics	LEOPARD	Observed data (t2)	-2.24879510285485	1.8544676709514
KORA metabolomics	LEOPARD	Observed data (t2)	-2.88737454114161	1.48105314039174
KORA metabolomics	LEOPARD	Observed data (t2)	-0.0319616769838314	0.334498820547662
KORA metabolomics	LEOPARD	Observed data (t2)	-2.03330531087263	1.09845073109832
KORA metabolomics	LEOPARD	Observed data (t2)	-0.157243014382332	-0.178657188371798
KORA metabolomics	LEOPARD	Observed data (t2)	-0.558249444955733	-3.14517398299034
KORA metabolomics	LEOPARD	Observed data (t2)	-2.10639642890976	1.41497388640112
KORA metabolomics	LEOPARD	Observed data (t2)	-2.72012488644769	-0.832188372847455
KORA metabolomics	LEOPARD	Observed data (t2)	-1.15531690930789	-3.49786154276434
KORA metabolomics	LEOPARD	Observed data (t2)	-2.13642444365453	-0.320876226116359
KORA metabolomics	LEOPARD	Observed data (t2)	-3.32015897029793	1.58941916641571
KORA metabolomics	LEOPARD	Observed data (t2)	-1.98848812512089	-2.82845043813485
KORA metabolomics	LEOPARD	Observed data (t2)	-2.65387001452296	1.71239375941474
KORA metabolomics	LEOPARD	Observed data (t2)	-1.36491109852816	-3.50039362949689
KORA metabolomics	LEOPARD	Observed data (t2)	-2.56968701046802	-1.05788362177322
KORA metabolomics	LEOPARD	Observed data (t2)	-2.24807755178701	1.97225468503549
KORA metabolomics	LEOPARD	Observed data (t2)	-1.98542044110325	-0.767802315132422
KORA metabolomics	LEOPARD	Observed data (t2)	-0.800781423683982	-0.0214199575043187
KORA metabolomics	LEOPARD	Observed data (t2)	-3.09962001438917	1.26717411440602
KORA metabolomics	LEOPARD	Observed data (t2)	-1.543345228533	0.794817057165802
KORA metabolomics	LEOPARD	Observed data (t2)	-2.88887709712059	2.48127373101095
KORA metabolomics	LEOPARD	Observed data (t2)	-3.07958660137572	-0.083101767196963
KORA metabolomics	LEOPARD	Observed data (t2)	-0.294660463959519	-2.62064480567232
KORA metabolomics	LEOPARD	Observed data (t2)	-2.99148863639736	1.43874442639834
KORA metabolomics	LEOPARD	Observed data (t2)	-1.83075050111616	0.939221695537121
KORA metabolomics	LEOPARD	Observed data (t2)	-1.17134487521397	0.750033708910807
KORA metabolomics	LEOPARD	Observed data (t2)	-3.8574355644506	1.14004689912618
KORA metabolomics	LEOPARD	Observed data (t2)	-0.659545268610243	-1.69545059566855
KORA metabolomics	LEOPARD	Observed data (t2)	-2.61705454302456	3.11046713387995
KORA metabolomics	LEOPARD	Observed data (t2)	-0.981856646124059	-1.54720614606698
KORA metabolomics	LEOPARD	Observed data (t2)	-0.639171892130293	-1.12696123182314
KORA metabolomics	LEOPARD	Observed data (t2)	-0.685886501125771	-0.794886908896234
KORA metabolomics	LEOPARD	Observed data (t2)	-2.60024759668234	0.212905070655111
KORA metabolomics	LEOPARD	Observed data (t2)	-3.21761288887994	-2.51379056060289
KORA metabolomics	LEOPARD	Observed data (t2)	-1.18428364106572	-3.21085287341762
KORA metabolomics	LEOPARD	Observed data (t2)	-2.06948978488965	2.83957027446777
KORA metabolomics	LEOPARD	Observed data (t2)	-1.79817931966932	-1.40147470997033
KORA metabolomics	LEOPARD	Observed data (t2)	-2.56657401969612	-0.659289795602488
KORA metabolomics	LEOPARD	Observed data (t2)	-0.36086850099225	-2.14718336025016
KORA metabolomics	LEOPARD	Observed data (t2)	-1.95003248533778	0.539762034213166
KORA metabolomics	LEOPARD	Observed data (t2)	-3.77105699387145	0.314288005940835
KORA metabolomics	LEOPARD	Observed data (t2)	-2.58580399683389	-1.23401989748699
KORA metabolomics	LEOPARD	Observed data (t2)	-3.75728507344959	-0.00991253009535278
KORA metabolomics	LEOPARD	Observed data (t2)	-1.94676704487838	-1.07414104126125
KORA metabolomics	LEOPARD	Observed data (t2)	-1.23456920272825	-2.4965057396994
KORA metabolomics	LEOPARD	Observed data (t2)	-3.42102048839613	-0.150426261715837
KORA metabolomics	LEOPARD	Observed data (t2)	-0.307294450788708	-3.07383516367787
KORA metabolomics	LEOPARD	Observed data (t2)	-2.26389795584382	0.961473928150904
KORA metabolomics	LEOPARD	Observed data (t2)	-3.44330670827367	1.88999861841695
KORA metabolomics	LEOPARD	Observed data (t2)	-0.870308875059496	-2.82961051840274
KORA metabolomics	LEOPARD	Observed data (t2)	-1.28713029783889	-2.49435005837621
KORA metabolomics	LEOPARD	Observed data (t2)	-2.09752608379776	0.52816270262726
KORA metabolomics	LEOPARD	Observed data (t2)	-0.925699813574599	0.0926521741260286
KORA metabolomics	LEOPARD	Observed data (t2)	-1.698084849366	1.46065819633845
KORA metabolomics	LEOPARD	Observed data (t2)	-2.60935488441218	-0.951477713418498
KORA metabolomics	LEOPARD	Observed data (t2)	-2.98163575180852	-1.29019790561222
KORA metabolomics	LEOPARD	Observed data (t2)	-2.17497205456397	-0.0227328311165304
KORA metabolomics	LEOPARD	Observed data (t2)	-1.96251517548217	1.48395642545353
KORA metabolomics	LEOPARD	Observed data (t2)	-0.371523965202706	-1.67886111620792
KORA metabolomics	LEOPARD	Observed data (t2)	-0.684922305301543	0.416605250566512
KORA metabolomics	LEOPARD	Observed data (t2)	-3.680752477124	1.44885260666097
KORA metabolomics	LEOPARD	Observed data (t2)	-3.40699093552297	1.90532334118483
KORA metabolomics	LEOPARD	Observed data (t2)	-1.15220650422828	1.07660046682282
KORA metabolomics	LEOPARD	Observed data (t2)	-0.735091244984319	-1.35717505684424
KORA metabolomics	LEOPARD	Observed data (t2)	-0.714103328241297	-0.0457865676088436
KORA metabolomics	LEOPARD	Observed data (t2)	-1.88982595559548	-0.00939354786496096
KORA metabolomics	LEOPARD	Observed data (t2)	-2.7537787937082	2.81472059869025
KORA metabolomics	LEOPARD	Observed data (t2)	-1.72652705678179	2.01160667542316
KORA metabolomics	LEOPARD	Observed data (t2)	-1.86555944464619	1.40839132849579
KORA metabolomics	LEOPARD	Observed data (t2)	-2.20966683264339	-1.01344603630449
KORA metabolomics	LEOPARD	Observed data (t2)	-1.02505951270662	0.494895099204741
KORA metabolomics	LEOPARD	Observed data (t2)	-0.70263828040413	-1.46724743358155
KORA metabolomics	LEOPARD	Observed data (t2)	-1.27661584289708	-2.5995499978499
KORA metabolomics	LEOPARD	Observed data (t2)	-2.0793253887189	0.0539677019756445
KORA metabolomics	LEOPARD	Observed data (t2)	-1.53400170212444	0.414390744450107
KORA metabolomics	LEOPARD	Observed data (t2)	-0.780293657972873	-1.82995981660189
KORA metabolomics	LEOPARD	Observed data (t2)	-1.42964431881575	-1.86431581507872
KORA metabolomics	LEOPARD	Observed data (t2)	-1.88173539344826	-2.19378647225645
KORA metabolomics	LEOPARD	Observed data (t2)	-3.59976451456677	0.212314577315297
KORA metabolomics	LEOPARD	Observed data (t2)	-0.94451850163223	1.98891032982174
KORA metabolomics	LEOPARD	Observed data (t2)	-0.822712179304283	-1.47874882893363
KORA metabolomics	LEOPARD	Observed data (t2)	-3.25454610426756	-0.89700123695996
KORA metabolomics	LEOPARD	Observed data (t2)	-0.969526956269255	0.455979748345356
KORA metabolomics	LEOPARD	Observed data (t2)	-3.27480600423709	1.21139840682436
KORA metabolomics	LEOPARD	Observed data (t2)	0.432690145786099	-1.95682732249192
KORA metabolomics	LEOPARD	Observed data (t2)	-2.59822836542355	1.70859413944672
KORA metabolomics	LEOPARD	Observed data (t2)	-0.635555978544618	1.5401491913999
KORA metabolomics	LEOPARD	Observed data (t2)	-2.13744280569244	1.58833144887936
KORA metabolomics	LEOPARD	Observed data (t2)	-1.60839569042893	1.89082864761144
KORA metabolomics	LEOPARD	Observed data (t2)	-0.212387563134452	-2.63710663974122
KORA metabolomics	LEOPARD	Observed data (t2)	-1.81632928624813	-2.62740845443689
KORA metabolomics	LEOPARD	Observed data (t2)	-1.8735641327433	-1.10127199439482
KORA metabolomics	LEOPARD	Observed data (t2)	-1.7965573397755	-0.318887360186632
KORA metabolomics	LEOPARD	Observed data (t2)	-3.06312260175869	-0.340007415927657
KORA metabolomics	LEOPARD	Observed data (t2)	-2.15338096309521	2.17173470511937
KORA metabolomics	LEOPARD	Observed data (t2)	-1.15399666298645	-1.56701907442777
KORA metabolomics	LEOPARD	Observed data (t2)	-0.281271914149439	1.93649766777449
KORA metabolomics	LEOPARD	Observed data (t2)	-3.51586753884804	1.0604410553571
KORA metabolomics	LEOPARD	Observed data (t2)	-1.22416546717178	-0.21948462733325
KORA metabolomics	LEOPARD	Observed data (t2)	-3.05955488514909	0.238863960851566
KORA metabolomics	LEOPARD	Observed data (t2)	-2.55557490293168	1.0269947547129
KORA metabolomics	LEOPARD	Observed data (t2)	-3.61717949023378	1.53175061193824
KORA metabolomics	LEOPARD	Observed data (t2)	2.83678199202261	2.16376251558046
KORA metabolomics	LEOPARD	Observed data (t2)	0.0233101733056326	-2.24818700490935
KORA metabolomics	LEOPARD	Observed data (t2)	-2.18406742519137	2.31740053383752
KORA metabolomics	LEOPARD	Observed data (t2)	-2.7332198166605	-0.466184635205831
KORA metabolomics	LEOPARD	Observed data (t2)	-0.6573846640875	0.837236443854633
KORA metabolomics	LEOPARD	Observed data (t2)	-1.05902355179984	-2.40045205172403
KORA metabolomics	LEOPARD	Observed data (t2)	-1.31922688666083	0.265345187673143
KORA metabolomics	LEOPARD	Observed data (t2)	-3.68848034855528	0.368076108784252
KORA metabolomics	LEOPARD	Observed data (t2)	-0.297149540971102	-2.41995278393901
KORA metabolomics	LEOPARD	Observed data (t2)	-3.56519315767857	0.969119425365524
KORA metabolomics	LEOPARD	Observed data (t2)	-0.594051571629209	-3.18714999911247
KORA metabolomics	LEOPARD	Observed data (t2)	-2.03571613869033	2.43358575099158
KORA metabolomics	LEOPARD	Observed data (t2)	-0.697058206996761	0.79442643938126
KORA metabolomics	LEOPARD	Observed data (t2)	-2.26119093861748	0.983102701820753
KORA metabolomics	LEOPARD	Observed data (t2)	-2.92934230974422	1.5551008958227
KORA metabolomics	LEOPARD	Observed data (t2)	-1.43662154506672	-1.41209827779211
KORA metabolomics	LEOPARD	Observed data (t2)	-0.887174143617413	-2.23516172406214
KORA metabolomics	LEOPARD	Observed data (t2)	2.87519511792744	-2.14909322774793
KORA metabolomics	LEOPARD	Observed data (t2)	-3.1736146910159	-1.60266916873971
KORA metabolomics	LEOPARD	Observed data (t2)	-4.19371962857123	0.402129897837409
KORA metabolomics	LEOPARD	Observed data (t2)	-0.810306957805911	1.8791022490913
KORA metabolomics	LEOPARD	Observed data (t2)	-3.12490993515097	1.26988508158208
KORA metabolomics	LEOPARD	Observed data (t2)	-0.35124734549223	-1.88611580216431
KORA metabolomics	LEOPARD	Observed data (t2)	-2.23649184524035	-1.27696785106317
KORA metabolomics	LEOPARD	Observed data (t2)	-1.01106390167123	-2.64548518344569
KORA metabolomics	LEOPARD	Observed data (t2)	-1.15586742348857	-1.48292870914759
KORA metabolomics	LEOPARD	Observed data (t2)	-0.101699309415177	-1.70087814360095
KORA metabolomics	LEOPARD	Observed data (t2)	-1.67267804970421	-0.177278353561761
KORA metabolomics	LEOPARD	Observed data (t2)	-0.882606887855278	-0.303921465658109
KORA metabolomics	LEOPARD	Observed data (t2)	-0.835094076860351	-2.04747567997207
KORA metabolomics	LEOPARD	Observed data (t2)	-3.07822798832298	2.09285471872461
KORA metabolomics	LEOPARD	Observed data (t2)	-3.04685362898579	0.902418759115914
KORA metabolomics	LEOPARD	Observed data (t2)	-2.91211242740528	1.29342552196393
KORA metabolomics	LEOPARD	Observed data (t2)	-1.20312496593702	-1.04840952020994
KORA metabolomics	LEOPARD	Observed data (t2)	-2.03384630811554	2.64928243407274
KORA metabolomics	LEOPARD	Observed data (t2)	-2.67705835275814	-0.849462014692658
KORA metabolomics	LEOPARD	Observed data (t2)	-3.04640870002178	0.522956778509932
KORA metabolomics	LEOPARD	Observed data (t2)	-1.11895599338816	2.36550629055387
KORA metabolomics	LEOPARD	Observed data (t2)	-1.8562004373382	-0.510487117513745
KORA metabolomics	LEOPARD	Observed data (t2)	-2.44289302414949	-1.01562309394511
KORA metabolomics	LEOPARD	Observed data (t2)	-2.64470565037724	-1.25295523675067
KORA metabolomics	LEOPARD	Observed data (t2)	-0.360695534097005	-1.48826387365816
KORA metabolomics	LEOPARD	Observed data (t2)	-2.126560911001	-0.433158279838306
KORA metabolomics	LEOPARD	Observed data (t2)	-2.83329547104308	-0.975698391251161
KORA metabolomics	LEOPARD	Observed data (t2)	1.15276245636259	-0.907173598482135
KORA metabolomics	LEOPARD	Observed data (t2)	-1.11668598737301	1.55380053823668
KORA metabolomics	LEOPARD	Observed data (t2)	-1.12978491891394	-1.05894396363347
KORA metabolomics	LEOPARD	Observed data (t2)	-1.86790293079848	2.24307587850339
KORA metabolomics	LEOPARD	Observed data (t2)	-1.56640908456792	3.09161828699357
KORA metabolomics	LEOPARD	Observed data (t2)	0.151089852412162	-1.82339409312362
KORA metabolomics	LEOPARD	Observed data (t2)	-2.04518827416302	-2.09412270164705
KORA metabolomics	LEOPARD	Observed data (t2)	-1.41521339771868	-2.27636915517831
KORA metabolomics	LEOPARD	Observed data (t2)	-2.23721546993466	-1.63057470511621
KORA metabolomics	LEOPARD	Observed data (t2)	-2.09560492535951	3.09892630752919
KORA metabolomics	LEOPARD	Observed data (t2)	-3.63754062154357	-0.522937576308403
KORA metabolomics	LEOPARD	Observed data (t2)	-0.786110351374982	-3.1814631772722
KORA metabolomics	LEOPARD	Observed data (t2)	-0.630501332995669	-1.79683929391692
KORA metabolomics	LEOPARD	Observed data (t2)	-1.48831773171948	-1.58078026469509
KORA metabolomics	LEOPARD	Observed data (t2)	-1.37529640103705	-2.54350686910301
KORA metabolomics	LEOPARD	Observed data (t2)	-2.21728540803129	-1.94047960913794
KORA metabolomics	LEOPARD	Observed data (t2)	-1.08428536015114	-3.27200501960133
KORA metabolomics	LEOPARD	Observed data (t2)	-0.80837416560482	0.213167667927744
KORA metabolomics	LEOPARD	Observed data (t2)	3.02898160160698	-1.89032961867879
KORA metabolomics	LEOPARD	Observed data (t2)	-2.72502774081589	-0.760096544214786
KORA metabolomics	LEOPARD	Observed data (t2)	-0.930933420277734	-0.992991123202481
KORA metabolomics	LEOPARD	Observed data (t2)	-3.38808333075539	-2.11225343366513
KORA metabolomics	LEOPARD	Observed data (t2)	-2.50823516635001	1.20541176634884
KORA metabolomics	LEOPARD	Observed data (t2)	-1.86515197005322	-0.497211715905813
KORA metabolomics	LEOPARD	Observed data (t2)	-2.71597873328677	-1.27254409430493
KORA metabolomics	LEOPARD	Observed data (t2)	-3.6552992014035	1.70571096131756
KORA metabolomics	LEOPARD	Observed data (t2)	-3.41590473531679	-0.891313831369123
KORA metabolomics	LEOPARD	Observed data (t2)	-3.91905596447139	-0.0439974404923744
KORA metabolomics	LEOPARD	Observed data (t2)	-1.00229526104221	1.66211461173129
KORA metabolomics	LEOPARD	Observed data (t2)	-2.08034027401308	1.55383062203817
KORA metabolomics	LEOPARD	Observed data (t2)	-0.936391240978205	-1.92598751298147
KORA metabolomics	LEOPARD	Observed data (t2)	0.41416559164605	-0.0446276893507574
KORA metabolomics	LEOPARD	Observed data (t2)	-2.29677229986601	2.33387385906413
KORA metabolomics	LEOPARD	Observed data (t2)	-2.46668096325856	-1.13772871901947
KORA metabolomics	LEOPARD	Observed data (t2)	-2.63367784160451	-0.328017370536163
KORA metabolomics	LEOPARD	Observed data (t2)	-1.34988673007114	0.225689467431261
KORA metabolomics	LEOPARD	Observed data (t2)	-1.39090649286555	-2.31671054548638
KORA metabolomics	LEOPARD	Observed data (t2)	-2.10917014859383	-0.337109351491371
KORA metabolomics	LEOPARD	Observed data (t2)	-1.01500869710746	-1.83010490651492
KORA metabolomics	LEOPARD	Observed data (t2)	-1.87246859031534	-0.392545995527151
KORA metabolomics	LEOPARD	Observed data (t2)	-3.30289652442281	0.753265329395733
KORA metabolomics	LEOPARD	Observed data (t2)	-0.52980677477779	-1.33947673689679
KORA metabolomics	LEOPARD	Observed data (t2)	-0.432847106449341	-2.19350000580636
KORA metabolomics	LEOPARD	Observed data (t2)	-2.31993030402071	-0.937925021270608
KORA metabolomics	LEOPARD	Observed data (t2)	-4.01736555569258	1.35698766045484
KORA metabolomics	LEOPARD	Observed data (t2)	-1.80131059146464	1.94658193087473
KORA metabolomics	LEOPARD	Observed data (t2)	-3.26729069051065	0.463235927140389
KORA metabolomics	LEOPARD	Observed data (t2)	-1.40515776415054	1.01065871096244
KORA metabolomics	LEOPARD	Observed data (t2)	-4.03747668891129	-0.258192911425354
KORA metabolomics	LEOPARD	Observed data (t2)	-1.2106682972086	-0.187455229092197
KORA metabolomics	LEOPARD	Observed data (t2)	-3.53214213728954	1.44915688628055
KORA metabolomics	LEOPARD	Observed data (t2)	-1.12850515162503	-1.29600426583592
KORA metabolomics	LEOPARD	Observed data (t2)	-0.833385395982054	0.547624333618574
KORA metabolomics	LEOPARD	Observed data (t2)	-0.631888879473212	0.400544570765574
KORA metabolomics	LEOPARD	Observed data (t2)	-0.839024374509777	-0.528260566297492
KORA metabolomics	LEOPARD	Observed data (t2)	-1.16474663933674	-1.70250986410739
KORA metabolomics	LEOPARD	Observed data (t2)	-1.40497336370344	0.536784202209946
KORA metabolomics	LEOPARD	Observed data (t2)	-1.15013939731191	-2.0526841589638
KORA metabolomics	LEOPARD	Observed data (t2)	-2.77275928510284	3.14821633169847
KORA metabolomics	LEOPARD	Observed data (t2)	-1.57163337793585	1.8047904855372
KORA metabolomics	LEOPARD	Observed data (t2)	-1.62579874760578	-1.62479047822362
KORA metabolomics	LEOPARD	Observed data (t2)	-2.62092550342162	-0.636679260380553
KORA metabolomics	LEOPARD	Observed data (t2)	-0.394344870081759	0.056801733365498
KORA metabolomics	LEOPARD	Observed data (t2)	-2.2503593995436	-0.215333625201578
KORA metabolomics	LEOPARD	Observed data (t2)	-1.88510534279441	-0.430244674342405
KORA metabolomics	LEOPARD	Observed data (t2)	-3.45196912536507	-0.856477092386189
KORA metabolomics	LEOPARD	Observed data (t2)	-3.61592619312047	1.09430225582258
KORA metabolomics	LEOPARD	Observed data (t2)	-1.42362600971072	-0.325549366809087
KORA metabolomics	LEOPARD	Observed data (t2)	-1.84573904616645	-1.65751619113365
KORA metabolomics	LEOPARD	Observed data (t2)	-2.5371740944901	2.8386291028087
KORA metabolomics	LEOPARD	Imputed data (t2)	-0.2214457698212	0.658268654036034
KORA metabolomics	LEOPARD	Imputed data (t2)	-2.75930368518922	2.94394470032936
KORA metabolomics	LEOPARD	Imputed data (t2)	-1.36910577924962	-0.029230934340423
KORA metabolomics	LEOPARD	Imputed data (t2)	2.34657511134851	1.20026286314247
KORA metabolomics	LEOPARD	Imputed data (t2)	-2.82099749432392	1.28484059630237
KORA metabolomics	LEOPARD	Imputed data (t2)	-1.14301483539577	-3.50980690149612
KORA metabolomics	LEOPARD	Imputed data (t2)	-3.28368061207287	1.18613616312876
KORA metabolomics	LEOPARD	Imputed data (t2)	-2.15047746180969	0.0540309862725331
KORA metabolomics	LEOPARD	Imputed data (t2)	2.86014232695077	-0.641998060187122
KORA metabolomics	LEOPARD	Imputed data (t2)	-1.63373314373346	0.106149080373047
KORA metabolomics	LEOPARD	Imputed data (t2)	-0.8277861846309	-2.85595388955213
KORA metabolomics	LEOPARD	Imputed data (t2)	-1.6479197218335	-1.5426722185198
KORA metabolomics	LEOPARD	Imputed data (t2)	-0.850190843333897	0.896741037152403
KORA metabolomics	LEOPARD	Imputed data (t2)	-0.184049953143635	-1.1794990778666
KORA metabolomics	LEOPARD	Imputed data (t2)	-0.723660209219758	-2.95715573781505
KORA metabolomics	LEOPARD	Imputed data (t2)	-0.807861778747789	1.85108511074066
KORA metabolomics	LEOPARD	Imputed data (t2)	-0.631947487512354	2.15146900389891
KORA metabolomics	LEOPARD	Imputed data (t2)	-1.44906774176383	-1.32192424976289
KORA metabolomics	LEOPARD	Imputed data (t2)	-1.42574634580852	0.399156511866281
KORA metabolomics	LEOPARD	Imputed data (t2)	-0.710366456162853	-2.41307605454986
KORA metabolomics	LEOPARD	Imputed data (t2)	2.2765002210707	0.55178028343544
KORA metabolomics	LEOPARD	Imputed data (t2)	-2.5514193916752	1.11404875334659
KORA metabolomics	LEOPARD	Imputed data (t2)	1.10850329974573	-0.879473091348758
KORA metabolomics	LEOPARD	Imputed data (t2)	-1.33539946022037	-0.955897707290818
KORA metabolomics	LEOPARD	Imputed data (t2)	-1.23996632390882	0.539739762770694
KORA metabolomics	LEOPARD	Imputed data (t2)	0.726261244783396	-1.44991370986111
KORA metabolomics	LEOPARD	Imputed data (t2)	2.44248952062401	1.74477298954244
KORA metabolomics	LEOPARD	Imputed data (t2)	-0.900277755890013	-1.37440350244342
KORA metabolomics	LEOPARD	Imputed data (t2)	-0.714949208279774	0.246450985157826
KORA metabolomics	LEOPARD	Imputed data (t2)	0.991857536845813	0.354490442405754
KORA metabolomics	LEOPARD	Imputed data (t2)	-3.00892116028315	0.842345908109133
KORA metabolomics	LEOPARD	Imputed data (t2)	-1.05404514921434	1.66777646528218
KORA metabolomics	LEOPARD	Imputed data (t2)	2.29185523800399	-0.768707182876589
KORA metabolomics	LEOPARD	Imputed data (t2)	-2.23643875334191	0.591990408560766
KORA metabolomics	LEOPARD	Imputed data (t2)	0.401315692437761	-0.35761585870438
KORA metabolomics	LEOPARD	Imputed data (t2)	-1.15273982004519	-3.45198353918984
KORA metabolomics	LEOPARD	Imputed data (t2)	-0.934996259404299	0.734861965228494
KORA metabolomics	LEOPARD	Imputed data (t2)	-2.78392552662684	2.33350737576565
KORA metabolomics	LEOPARD	Imputed data (t2)	-1.55192242700759	-1.4557990386106
KORA metabolomics	LEOPARD	Imputed data (t2)	-1.87062110613626	2.30096044368931
KORA metabolomics	LEOPARD	Imputed data (t2)	-0.908952763499507	1.56452976345125
KORA metabolomics	LEOPARD	Imputed data (t2)	-3.5644718829323	0.873877099522204
KORA metabolomics	LEOPARD	Imputed data (t2)	-1.28798469443454	-1.24401585970348
KORA metabolomics	LEOPARD	Imputed data (t2)	-3.51459855757799	1.07273767577854
KORA metabolomics	LEOPARD	Imputed data (t2)	1.40965612643667	-0.771150050685838
KORA metabolomics	LEOPARD	Imputed data (t2)	-0.84623622105099	-0.71340724975525
KORA metabolomics	LEOPARD	Imputed data (t2)	-2.68869483848196	-1.08852089560538
KORA metabolomics	LEOPARD	Imputed data (t2)	-1.07114324210549	-0.209480257086712
KORA metabolomics	LEOPARD	Imputed data (t2)	-2.88658365838931	-1.86977077791416
KORA metabolomics	LEOPARD	Imputed data (t2)	-0.0640971151470066	1.83208448622924
KORA metabolomics	LEOPARD	Imputed data (t2)	-2.39575471805015	2.79310765960085
KORA metabolomics	LEOPARD	Imputed data (t2)	-2.74908690150849	1.32920136230021
KORA metabolomics	LEOPARD	Imputed data (t2)	-2.31890325498284	1.80868966888657
KORA metabolomics	LEOPARD	Imputed data (t2)	-1.42946445237417	-1.76880437288559
KORA metabolomics	LEOPARD	Imputed data (t2)	-2.28995062550585	-1.99441235278192
KORA metabolomics	LEOPARD	Imputed data (t2)	-1.60662894580471	-0.294491113645267
KORA metabolomics	LEOPARD	Imputed data (t2)	-0.798258035236891	2.14473014439493
KORA metabolomics	LEOPARD	Imputed data (t2)	1.82717459210221	-2.14804099244812
KORA metabolomics	LEOPARD	Imputed data (t2)	-3.60896748567001	1.31175634556529
KORA metabolomics	LEOPARD	Imputed data (t2)	-2.3844315038407	2.92180934845053
KORA metabolomics	LEOPARD	Imputed data (t2)	-1.23725649545795	0.391658006028353
KORA metabolomics	LEOPARD	Imputed data (t2)	-0.841682804498408	-0.90655091342555
KORA metabolomics	LEOPARD	Imputed data (t2)	1.66129736601672	0.294007164011555
KORA metabolomics	LEOPARD	Imputed data (t2)	-0.565662303613421	-1.70876747159973
KORA metabolomics	LEOPARD	Imputed data (t2)	-2.94201437161229	2.77894130630151
KORA metabolomics	LEOPARD	Imputed data (t2)	-1.95761132617617	2.30958824718718
KORA metabolomics	LEOPARD	Imputed data (t2)	-1.52776986605107	-2.35894361811564
KORA metabolomics	LEOPARD	Imputed data (t2)	-2.08685192787114	-1.906881009864
KORA metabolomics	LEOPARD	Imputed data (t2)	-1.15035728102713	-0.668719149767313
KORA metabolomics	LEOPARD	Imputed data (t2)	-0.923716470310617	2.15682705914021
KORA metabolomics	LEOPARD	Imputed data (t2)	-0.0806272282073388	-1.05553965189692
KORA metabolomics	LEOPARD	Imputed data (t2)	-1.34352337176844	2.18721826227132
KORA metabolomics	LEOPARD	Imputed data (t2)	-0.565523639339887	0.884521650348279
KORA metabolomics	LEOPARD	Imputed data (t2)	-1.6967669728516	-2.63991815646316
KORA metabolomics	LEOPARD	Imputed data (t2)	-1.34117235290859	1.79141496494127
KORA metabolomics	LEOPARD	Imputed data (t2)	-2.60701225155222	0.183744150485382
KORA metabolomics	LEOPARD	Imputed data (t2)	-2.70922041047352	-0.209894100723776
KORA metabolomics	LEOPARD	Imputed data (t2)	-1.87021554425641	-1.89912168805608
KORA metabolomics	LEOPARD	Imputed data (t2)	-0.651368004059117	-0.451252611380723
KORA metabolomics	LEOPARD	Imputed data (t2)	-2.51405623469869	2.75647146966932
KORA metabolomics	LEOPARD	Imputed data (t2)	-0.560451685895181	-0.179446132027558
KORA metabolomics	LEOPARD	Imputed data (t2)	1.68774573422365	1.06997292623683
KORA metabolomics	LEOPARD	Imputed data (t2)	-0.723093698171115	2.09668805221671
KORA metabolomics	LEOPARD	Imputed data (t2)	-2.40901763019265	1.17026617308856
KORA metabolomics	LEOPARD	Imputed data (t2)	-2.15904707971662	2.54370219219116
KORA metabolomics	LEOPARD	Imputed data (t2)	-1.84526846163443	-0.659423760366666
KORA metabolomics	LEOPARD	Imputed data (t2)	-2.86573408477271	-1.23249297239202
KORA metabolomics	LEOPARD	Imputed data (t2)	-2.56473742029438	1.30063412148394
KORA metabolomics	LEOPARD	Imputed data (t2)	-1.29407066010272	-1.49798553203628
KORA metabolomics	LEOPARD	Imputed data (t2)	-2.49834233584978	-1.01150194745242
KORA metabolomics	LEOPARD	Imputed data (t2)	2.04765806367857	1.34922554722115
KORA metabolomics	LEOPARD	Imputed data (t2)	-1.02005523611246	-1.31816638106186
KORA metabolomics	LEOPARD	Imputed data (t2)	-2.59806526754282	-0.133989412272562
KORA metabolomics	LEOPARD	Imputed data (t2)	-0.975131941650228	-1.78825400959476
KORA metabolomics	LEOPARD	Imputed data (t2)	-0.4479628603835	-0.643814214728442
KORA metabolomics	LEOPARD	Imputed data (t2)	-0.626569085185049	2.07035001749336
KORA metabolomics	LEOPARD	Imputed data (t2)	-0.00194535499245646	-1.85919219889068
KORA metabolomics	LEOPARD	Imputed data (t2)	-1.68079873509675	-1.28949753629767
KORA metabolomics	LEOPARD	Imputed data (t2)	-1.199842762825	1.37169173378144
KORA metabolomics	LEOPARD	Imputed data (t2)	2.57825938273454	0.436664184254647
KORA metabolomics	LEOPARD	Imputed data (t2)	-1.5734181033292	1.52983730684453
KORA metabolomics	LEOPARD	Imputed data (t2)	-0.668559391606616	1.87795144349616
KORA metabolomics	LEOPARD	Imputed data (t2)	-2.76412612460053	0.398297176539118
KORA metabolomics	LEOPARD	Imputed data (t2)	-1.54081038151626	-1.28666984457138
KORA metabolomics	LEOPARD	Imputed data (t2)	-1.79158348640491	0.539358875085438
KORA metabolomics	LEOPARD	Imputed data (t2)	-0.940836036494898	1.70569247009196
KORA metabolomics	LEOPARD	Imputed data (t2)	-0.967808634655471	-0.0937804237383123
KORA metabolomics	LEOPARD	Imputed data (t2)	-2.43631879726391	0.777982865984837
KORA metabolomics	LEOPARD	Imputed data (t2)	-0.28520633271828	-0.428970230829137
KORA metabolomics	LEOPARD	Imputed data (t2)	-0.940219017064167	-1.88016491258421
KORA metabolomics	LEOPARD	Imputed data (t2)	2.23756451826002	-1.79549207142383
KORA metabolomics	LEOPARD	Imputed data (t2)	0.247615884364391	-2.458195353126
KORA metabolomics	LEOPARD	Imputed data (t2)	-2.92884833474569	1.40311862238883
KORA metabolomics	LEOPARD	Imputed data (t2)	-0.435440123657103	-0.464124002644607
KORA metabolomics	LEOPARD	Imputed data (t2)	-2.46242645344281	-1.88034660181525
KORA metabolomics	LEOPARD	Imputed data (t2)	-3.96440044154677	0.0538887521290073
KORA metabolomics	LEOPARD	Imputed data (t2)	-2.94221845290061	-0.0423432202316285
KORA metabolomics	LEOPARD	Imputed data (t2)	-0.817120772685371	-1.20172131575451
KORA metabolomics	LEOPARD	Imputed data (t2)	-1.45884697527864	-1.10975131008098
KORA metabolomics	LEOPARD	Imputed data (t2)	-2.62270882345906	-0.590324497145156
KORA metabolomics	LEOPARD	Imputed data (t2)	1.5944767056224	1.73143531039095
KORA metabolomics	LEOPARD	Imputed data (t2)	0.270544165952169	-1.86370324239932
KORA metabolomics	LEOPARD	Imputed data (t2)	-0.429998501631318	-0.206197271565233
KORA metabolomics	LEOPARD	Imputed data (t2)	1.72294210473212	0.649029312513287
KORA metabolomics	LEOPARD	Imputed data (t2)	-2.91796918743623	1.48514212074753
KORA metabolomics	LEOPARD	Imputed data (t2)	-0.738400961936178	-2.15612773698817
KORA metabolomics	LEOPARD	Imputed data (t2)	-1.52847661041977	0.474044707190959
KORA metabolomics	LEOPARD	Imputed data (t2)	-0.510987402677339	-3.37008378869551
KORA metabolomics	LEOPARD	Imputed data (t2)	-2.47576065868412	1.94087356973488
KORA metabolomics	LEOPARD	Imputed data (t2)	-2.79643654821029	1.09380147480307
KORA metabolomics	LEOPARD	Imputed data (t2)	-1.61046206592259	-3.18026347815531
KORA metabolomics	LEOPARD	Imputed data (t2)	2.16580260150162	0.587560034271771
KORA metabolomics	LEOPARD	Imputed data (t2)	-0.917495147633772	0.562582284617993
KORA metabolomics	LEOPARD	Imputed data (t2)	-2.21627636563453	-0.282721609520426
KORA metabolomics	LEOPARD	Imputed data (t2)	-1.33495444928779	-1.03307908193002
KORA metabolomics	LEOPARD	Imputed data (t2)	-2.54341849205302	1.76604400585748
KORA metabolomics	LEOPARD	Imputed data (t2)	-1.62864425870651	-0.0493670341915063
KORA metabolomics	LEOPARD	Imputed data (t2)	-2.23220028076573	0.423028103297664
KORA metabolomics	LEOPARD	Imputed data (t2)	-1.56930786351055	-0.848270120565143
KORA metabolomics	LEOPARD	Imputed data (t2)	-1.95957541722712	-0.011879596718813
KORA metabolomics	LEOPARD	Imputed data (t2)	-2.56324255845571	1.06448869614666
KORA metabolomics	LEOPARD	Imputed data (t2)	-1.5983627894701	0.885155315991953
KORA metabolomics	LEOPARD	Imputed data (t2)	-3.09117729112154	2.6951049758916
KORA metabolomics	LEOPARD	Imputed data (t2)	-2.63065773725972	3.14729307630703
KORA metabolomics	LEOPARD	Imputed data (t2)	-0.76594746076724	-1.33230402786588
KORA metabolomics	LEOPARD	Imputed data (t2)	1.48417122951508	2.78420992066483
KORA metabolomics	LEOPARD	Imputed data (t2)	-2.80513982292918	0.215349294808431
KORA metabolomics	LEOPARD	Imputed data (t2)	0.454125007668477	-3.04000274564699
KORA metabolomics	LEOPARD	Imputed data (t2)	-1.18283187038361	-3.52774669260942
KORA metabolomics	LEOPARD	Imputed data (t2)	-0.823545273691719	-0.486797123777386
KORA metabolomics	LEOPARD	Imputed data (t2)	2.45592733771949	1.95851146499895
KORA metabolomics	LEOPARD	Imputed data (t2)	-2.8118068804506	0.688419614912757
KORA metabolomics	LEOPARD	Imputed data (t2)	0.772104265804539	2.35484198264002
KORA metabolomics	LEOPARD	Imputed data (t2)	-1.65706112428821	0.230846891131773
KORA metabolomics	LEOPARD	Imputed data (t2)	0.500486997286244	1.50508991630508
KORA metabolomics	LEOPARD	Imputed data (t2)	-2.38161367199734	2.71569990468439
KORA metabolomics	LEOPARD	Imputed data (t2)	-0.633764139855629	-0.754333103206787
KORA metabolomics	LEOPARD	Imputed data (t2)	-3.14242337173292	0.922580924927553
KORA metabolomics	LEOPARD	Imputed data (t2)	-1.59383754931553	-0.876998292625623
KORA metabolomics	LEOPARD	Imputed data (t2)	-1.59551652487839	-0.4068738764757
KORA metabolomics	LEOPARD	Imputed data (t2)	2.87440857073686	-1.29400493522228
KORA metabolomics	LEOPARD	Imputed data (t2)	-0.973063981041416	-2.18712406122544
KORA metabolomics	LEOPARD	Imputed data (t2)	-0.105963050659182	-2.80568669664828
KORA metabolomics	LEOPARD	Imputed data (t2)	-1.51335560478777	-1.2616981623214
KORA metabolomics	LEOPARD	Imputed data (t2)	3.15930330114031	0.374853730824933
KORA metabolomics	LEOPARD	Imputed data (t2)	0.575410118227953	-2.86528741130859
KORA metabolomics	LEOPARD	Imputed data (t2)	2.79401314146865	-2.04852190865579
KORA metabolomics	LEOPARD	Imputed data (t2)	-2.74528385078215	-1.55349722705602
KORA metabolomics	LEOPARD	Imputed data (t2)	-0.277548964799719	0.261283956473374
KORA metabolomics	LEOPARD	Imputed data (t2)	-0.753011555729257	-0.323716409943013
KORA metabolomics	LEOPARD	Imputed data (t2)	-0.697857691464932	0.833617412629692
KORA metabolomics	LEOPARD	Imputed data (t2)	-1.551135962313	2.03697636843099
KORA metabolomics	LEOPARD	Imputed data (t2)	0.34705330625115	0.955663332522411
KORA metabolomics	LEOPARD	Imputed data (t2)	-2.84696963608683	-0.618115986251035
KORA metabolomics	LEOPARD	Imputed data (t2)	-1.76138131691011	1.92579157662048
KORA metabolomics	LEOPARD	Imputed data (t2)	-2.4593773086498	0.362689751928596
KORA metabolomics	LEOPARD	Imputed data (t2)	-2.65514389906287	-1.07561949202094
KORA metabolomics	LEOPARD	Imputed data (t2)	-1.98908767097303	1.92708041668535
KORA metabolomics	LEOPARD	Imputed data (t2)	-2.80407443001402	0.99684898581566
KORA metabolomics	LEOPARD	Imputed data (t2)	-0.821201808395092	1.33881900961855
KORA metabolomics	LEOPARD	Imputed data (t2)	-2.80521457693598	-0.0955162139554523
KORA metabolomics	LEOPARD	Imputed data (t2)	2.35576390455695	-1.90829371310807
KORA metabolomics	LEOPARD	Imputed data (t2)	-1.31179246430898	1.85024621178624
KORA metabolomics	LEOPARD	Imputed data (t2)	2.07730596983533	-2.58615543900579
KORA metabolomics	LEOPARD	Imputed data (t2)	0.279373747575122	-2.1011000960007
KORA metabolomics	LEOPARD	Imputed data (t2)	1.21216982778094	0.666512129679742
KORA metabolomics	LEOPARD	Imputed data (t2)	3.17424670896815	0.734632356450558
KORA metabolomics	LEOPARD	Imputed data (t2)	1.7729635507968	0.220683787452741
KORA metabolomics	LEOPARD	Imputed data (t2)	-1.62687674922328	0.172386308233469
KORA metabolomics	LEOPARD	Imputed data (t2)	-1.80202531529113	-1.85018610477597
KORA metabolomics	LEOPARD	Imputed data (t2)	-0.879620676713349	0.449399606758928
KORA metabolomics	LEOPARD	Imputed data (t2)	2.07011155578083	0.11492758863695
KORA metabolomics	LEOPARD	Imputed data (t2)	1.49830526427033	-2.8803042122229
KORA metabolomics	LEOPARD	Imputed data (t2)	0.944454050447931	1.7816401944794
KORA metabolomics	LEOPARD	Imputed data (t2)	-1.39119233614046	-2.87460726165304
KORA metabolomics	LEOPARD	Imputed data (t2)	-1.92540400200341	1.6983459153607
KORA metabolomics	LEOPARD	Imputed data (t2)	-2.95032438146205	1.38386344260302
KORA metabolomics	LEOPARD	Imputed data (t2)	0.0660007137449245	-0.905269341598131
KORA metabolomics	LEOPARD	Imputed data (t2)	-3.20308751189212	1.99936077366468
KORA metabolomics	LEOPARD	Imputed data (t2)	-0.537113393288888	-3.23549289422591
KORA metabolomics	LEOPARD	Imputed data (t2)	-0.736664344309997	2.22765041992262
KORA metabolomics	LEOPARD	Imputed data (t2)	-1.28560390725896	1.78995034987472
KORA metabolomics	LEOPARD	Imputed data (t2)	-2.69996114223619	0.934810013305477
KORA metabolomics	LEOPARD	Imputed data (t2)	0.199818294753568	0.405639196673223
KORA metabolomics	LEOPARD	Imputed data (t2)	-2.89984652207909	0.995025783588959
KORA metabolomics	LEOPARD	Imputed data (t2)	-1.25533328105779	-0.368097653542563
KORA metabolomics	LEOPARD	Imputed data (t2)	-0.58167494860746	-3.26298063628999
KORA metabolomics	LEOPARD	Imputed data (t2)	-2.55397194421012	-0.0286083840627
KORA metabolomics	LEOPARD	Imputed data (t2)	-2.06055635211172	-0.156789580962859
KORA metabolomics	LEOPARD	Imputed data (t2)	-1.12419098266643	-3.54104244367186
KORA metabolomics	LEOPARD	Imputed data (t2)	-3.84561975571545	0.490753280484383
KORA metabolomics	LEOPARD	Imputed data (t2)	-1.61958747262946	2.3089381559675
KORA metabolomics	LEOPARD	Imputed data (t2)	2.32463610556987	-2.208445821937
KORA metabolomics	LEOPARD	Imputed data (t2)	3.49300600699948	-0.882321135452003
KORA metabolomics	LEOPARD	Imputed data (t2)	-1.16497803776911	-3.55086329264555
KORA metabolomics	LEOPARD	Imputed data (t2)	1.5458280552488	-2.54963740862027
KORA metabolomics	LEOPARD	Imputed data (t2)	-3.13516113599632	1.47188381438601
KORA metabolomics	LEOPARD	Imputed data (t2)	1.8835568302145	-0.43005730973111
KORA metabolomics	LEOPARD	Imputed data (t2)	-0.247279498595291	2.18305387309565
KORA metabolomics	LEOPARD	Imputed data (t2)	-1.13742645960098	1.74602154582814
KORA metabolomics	LEOPARD	Imputed data (t2)	1.6104535861756	1.50504475213238
KORA metabolomics	LEOPARD	Imputed data (t2)	-2.90964395418949	2.65411884440297
KORA metabolomics	LEOPARD	Imputed data (t2)	1.47383549537166	-2.82548632880982
KORA metabolomics	LEOPARD	Imputed data (t2)	1.56617027709158	-2.25921582783206
KORA metabolomics	LEOPARD	Imputed data (t2)	-3.04837578846297	1.40631971854736
KORA metabolomics	LEOPARD	Imputed data (t2)	-1.35032979789435	1.78456243197347
KORA metabolomics	LEOPARD	Imputed data (t2)	-1.39677052819955	-0.445160475510655
KORA metabolomics	LEOPARD	Imputed data (t2)	-2.98082608653076	1.31478149326326
KORA metabolomics	LEOPARD	Imputed data (t2)	-2.05406655653439	-0.254448493806577
KORA metabolomics	LEOPARD	Imputed data (t2)	-2.5553539444604	3.01720348890518
KORA metabolomics	LEOPARD	Imputed data (t2)	-1.16686412287689	-1.08153435000747
KORA metabolomics	LEOPARD	Imputed data (t2)	-2.50673461729186	-0.499312379649665
KORA metabolomics	LEOPARD	Imputed data (t2)	-0.249391745908892	-0.83241030160508
KORA metabolomics	LEOPARD	Imputed data (t2)	-1.17288087106786	-0.433147684045545
KORA metabolomics	LEOPARD	Imputed data (t2)	2.55478334822913	-1.89499524731724
KORA metabolomics	LEOPARD	Imputed data (t2)	-1.6372004664939	-2.93256922033448
KORA metabolomics	LEOPARD	Imputed data (t2)	-2.70783552135194	2.70931467855507
KORA metabolomics	LEOPARD	Imputed data (t2)	1.44944576197405	-2.81090061289283
KORA metabolomics	LEOPARD	Imputed data (t2)	1.91115320294028	-0.406779475390394
KORA metabolomics	LEOPARD	Imputed data (t2)	-0.714626887854021	-2.86025569626021
KORA metabolomics	LEOPARD	Imputed data (t2)	-0.848485498960851	1.46636139711817
KORA metabolomics	LEOPARD	Imputed data (t2)	-1.93724731601336	0.687398078458779
KORA metabolomics	LEOPARD	Imputed data (t2)	-1.63627191190518	-3.024366374734
KORA metabolomics	LEOPARD	Imputed data (t2)	-3.77861467930339	0.273784842842909
KORA metabolomics	LEOPARD	Imputed data (t2)	-2.64476744040208	-0.715268168371394
KORA metabolomics	LEOPARD	Imputed data (t2)	-2.72068418761694	-1.43695389099892
KORA metabolomics	LEOPARD	Imputed data (t2)	-3.77025973668246	-0.120735907238155
KORA metabolomics	LEOPARD	Imputed data (t2)	-0.233043121966218	-3.01290749520421
KORA metabolomics	LEOPARD	Imputed data (t2)	-0.746449189556978	0.738783040026218
KORA metabolomics	LEOPARD	Imputed data (t2)	-3.39424784748091	1.86403477309065
KORA metabolomics	LEOPARD	Imputed data (t2)	-1.05627281731569	-3.28708080304631
KORA metabolomics	LEOPARD	Imputed data (t2)	-0.72559900358878	-1.06804263718016
KORA metabolomics	LEOPARD	Imputed data (t2)	-0.570827029649457	-1.12334300604192
KORA metabolomics	LEOPARD	Imputed data (t2)	1.58457366544262	-2.62973395776996
KORA metabolomics	LEOPARD	Imputed data (t2)	-2.13777959143873	0.500195335314621
KORA metabolomics	LEOPARD	Imputed data (t2)	-1.35836136041902	-2.40978453747975
KORA metabolomics	LEOPARD	Imputed data (t2)	-0.611358948273562	-0.784158188244438
KORA metabolomics	LEOPARD	Imputed data (t2)	-0.290839244826824	-0.283606634021797
KORA metabolomics	LEOPARD	Imputed data (t2)	0.939223555048404	2.64546631861156
KORA metabolomics	LEOPARD	Imputed data (t2)	-0.48925008908728	0.138533232805936
KORA metabolomics	LEOPARD	Imputed data (t2)	-0.559645859557199	-2.2488470714174
KORA metabolomics	LEOPARD	Imputed data (t2)	-3.03302336128368	2.11232466271251
KORA metabolomics	LEOPARD	Imputed data (t2)	-3.51637011335102	1.51155140643822
KORA metabolomics	LEOPARD	Imputed data (t2)	-1.62083831758425	-0.351405618341377
KORA metabolomics	LEOPARD	Imputed data (t2)	-0.493071816168455	-1.77556478312601
KORA metabolomics	LEOPARD	Imputed data (t2)	-3.40042900907457	-0.0688539539051214
KORA metabolomics	LEOPARD	Imputed data (t2)	-1.57557483291641	-0.149571817115693
KORA metabolomics	LEOPARD	Imputed data (t2)	-2.25676385125092	2.7885619701737
KORA metabolomics	LEOPARD	Imputed data (t2)	-2.54239709612533	1.66005159971972
KORA metabolomics	LEOPARD	Imputed data (t2)	-0.0297054995648455	2.20557037222748
KORA metabolomics	LEOPARD	Imputed data (t2)	0.359496069466092	-1.20553208664159
KORA metabolomics	LEOPARD	Imputed data (t2)	-0.699700826494619	1.08241878673246
KORA metabolomics	LEOPARD	Imputed data (t2)	-2.11225795432575	-1.57996595872181
KORA metabolomics	LEOPARD	Imputed data (t2)	-1.92880051338574	-2.52399676084047
KORA metabolomics	LEOPARD	Imputed data (t2)	-2.57600033104713	0.0918437570599489
KORA metabolomics	LEOPARD	Imputed data (t2)	-1.20775730026166	-1.33083383897248
KORA metabolomics	LEOPARD	Imputed data (t2)	-1.33250730888699	-2.09584325988208
KORA metabolomics	LEOPARD	Imputed data (t2)	-1.51071904570512	-0.391823556099691
KORA metabolomics	LEOPARD	Imputed data (t2)	-1.78798414845992	-0.972382390975015
KORA metabolomics	LEOPARD	Imputed data (t2)	-2.3761925559395	0.637113824619285
KORA metabolomics	LEOPARD	Imputed data (t2)	-0.830218273543667	1.23561487019661
KORA metabolomics	LEOPARD	Imputed data (t2)	2.38226312095233	-1.14492571201397
KORA metabolomics	LEOPARD	Imputed data (t2)	2.3160197490536	0.570978884879892
KORA metabolomics	LEOPARD	Imputed data (t2)	-2.69028329855592	0.208076404337906
KORA metabolomics	LEOPARD	Imputed data (t2)	0.594557439099318	2.40697649056473
KORA metabolomics	LEOPARD	Imputed data (t2)	0.711618887511866	-2.2679889531131
KORA metabolomics	LEOPARD	Imputed data (t2)	-0.235075773497072	-0.316832849583489
KORA metabolomics	LEOPARD	Imputed data (t2)	0.492405759864338	0.394063022641203
KORA metabolomics	LEOPARD	Imputed data (t2)	-1.13687507761003	1.62552402702901
KORA metabolomics	LEOPARD	Imputed data (t2)	-1.92087706205354	-0.0567294890484421
KORA metabolomics	LEOPARD	Imputed data (t2)	-3.23558649878807	-0.750578281830298
KORA metabolomics	LEOPARD	Imputed data (t2)	2.83549878337802	-2.04490160465718
KORA metabolomics	LEOPARD	Imputed data (t2)	-1.69340285208292	1.36313429460534
KORA metabolomics	LEOPARD	Imputed data (t2)	-2.66757712618445	-1.41800869222983
KORA metabolomics	LEOPARD	Imputed data (t2)	-1.34505647318387	-2.57719148864304
KORA metabolomics	LEOPARD	Imputed data (t2)	-2.6233474358111	0.488355046956732
KORA metabolomics	LEOPARD	Imputed data (t2)	-1.25849875765337	-2.10530611012206
KORA metabolomics	LEOPARD	Imputed data (t2)	0.0465720540755148	-0.934663354598621
KORA metabolomics	LEOPARD	Imputed data (t2)	2.33987644278738	-0.482448485495292
KORA metabolomics	LEOPARD	Imputed data (t2)	1.38071442713329	-0.359386053153934
KORA metabolomics	LEOPARD	Imputed data (t2)	-2.42392613322647	-0.210621707360699
KORA metabolomics	LEOPARD	Imputed data (t2)	-1.60682502185554	-1.00376798390467
KORA metabolomics	LEOPARD	Imputed data (t2)	-2.78116777848162	1.49571651935846
KORA metabolomics	LEOPARD	Imputed data (t2)	-1.5760910200455	1.30297840635371
KORA metabolomics	LEOPARD	Imputed data (t2)	2.67251510572184	-0.850936628219363
KORA metabolomics	LEOPARD	Imputed data (t2)	-2.23622148920588	2.59358515407807
KORA metabolomics	LEOPARD	Imputed data (t2)	-1.87927150426866	-0.1316246114577
KORA metabolomics	LEOPARD	Imputed data (t2)	1.50786972683003	-0.227128025757928
KORA metabolomics	LEOPARD	Imputed data (t2)	-1.25568379874336	-2.09374020614575
KORA metabolomics	LEOPARD	Imputed data (t2)	-1.5571372888499	-2.41484146964798
KORA metabolomics	LEOPARD	Imputed data (t2)	-2.5812230817987	-0.632037808022458
KORA metabolomics	LEOPARD	Imputed data (t2)	0.0920628391209622	-2.76953157108418
KORA metabolomics	LEOPARD	Imputed data (t2)	-3.48694181842006	1.07221220199037
KORA metabolomics	LEOPARD	Imputed data (t2)	-0.700096479191921	-2.82763285100236
KORA metabolomics	LEOPARD	Imputed data (t2)	-2.39504224140418	2.06516979377379
KORA metabolomics	LEOPARD	Imputed data (t2)	-1.49599240541973	1.56522438159697
KORA metabolomics	LEOPARD	Imputed data (t2)	-3.83535611657139	0.591413345710607
KORA metabolomics	LEOPARD	Imputed data (t2)	-1.57479701630522	2.99125719828809
KORA metabolomics	LEOPARD	Imputed data (t2)	-2.62399116905093	-0.217264894071501
KORA metabolomics	LEOPARD	Imputed data (t2)	-1.64916042061867	-1.41217066509105
KORA metabolomics	LEOPARD	Imputed data (t2)	-0.811717488058053	0.851590329844466
KORA metabolomics	LEOPARD	Imputed data (t2)	-1.89992426088633	-2.86422135745086
KORA metabolomics	LEOPARD	Imputed data (t2)	-3.05203648796759	-0.307231294294332
KORA metabolomics	LEOPARD	Imputed data (t2)	1.42564405937434	-1.14100338656638
KORA metabolomics	LEOPARD	Imputed data (t2)	-3.31655064479535	1.43005960284945
KORA metabolomics	LEOPARD	Imputed data (t2)	-0.352368166520985	-2.13756989625191
KORA metabolomics	LEOPARD	Imputed data (t2)	0.151205931176203	-0.248274162573687
KORA metabolomics	LEOPARD	Imputed data (t2)	2.5616617310127	-2.17044982898576
KORA metabolomics	LEOPARD	Imputed data (t2)	-2.86784709532273	-1.55815471074816
KORA metabolomics	LEOPARD	Imputed data (t2)	-0.184538987722147	-1.89319214062316
KORA metabolomics	LEOPARD	Imputed data (t2)	-1.94953917315266	0.699833805264314
KORA metabolomics	LEOPARD	Imputed data (t2)	-0.878236651871274	-1.4435889773213
KORA metabolomics	LEOPARD	Imputed data (t2)	1.07465308857944	-0.511763300248982
KORA metabolomics	LEOPARD	Imputed data (t2)	-3.80355542037184	1.32131351395994
KORA metabolomics	LEOPARD	Imputed data (t2)	-1.8306834974636	2.84752643422603
KORA metabolomics	LEOPARD	Imputed data (t2)	3.03792244319754	2.37066525136037
KORA metabolomics	LEOPARD	Imputed data (t2)	-2.94264073505131	-0.0252134228130662
KORA metabolomics	LEOPARD	Imputed data (t2)	-1.86880624418702	2.48275980052763
KORA metabolomics	LEOPARD	Imputed data (t2)	-0.812443097363922	0.23142576117871
KORA metabolomics	LEOPARD	Imputed data (t2)	-3.73538775522263	0.990816545715503
KORA metabolomics	LEOPARD	Imputed data (t2)	1.56607538297745	1.2203710355654
KORA metabolomics	LEOPARD	Imputed data (t2)	-1.67921179561902	-0.96363641556062
KORA metabolomics	LEOPARD	Imputed data (t2)	-0.473959055842781	1.05148198793033
KORA metabolomics	LEOPARD	Imputed data (t2)	-3.32439888303092	-0.112969903834659
KORA metabolomics	LEOPARD	Imputed data (t2)	-1.00327448358259	-2.44224263792724
KORA metabolomics	LEOPARD	Imputed data (t2)	-2.83702467288495	0.1474211047115
KORA metabolomics	LEOPARD	Imputed data (t2)	-2.66530555019121	-0.931065254383698
KORA metabolomics	LEOPARD	Imputed data (t2)	-1.28101934591029	-2.14855934897582
KORA metabolomics	LEOPARD	Imputed data (t2)	0.039362842796785	0.469853435579464
KORA metabolomics	LEOPARD	Imputed data (t2)	-2.72919256968126	-0.299256908232221
KORA metabolomics	LEOPARD	Imputed data (t2)	-2.10483008156671	2.27403808127051
KORA metabolomics	LEOPARD	Imputed data (t2)	1.45042753018714	2.66696211757562
KORA metabolomics	LEOPARD	Imputed data (t2)	-0.797194232876083	-2.54441716623223
KORA metabolomics	LEOPARD	Imputed data (t2)	-2.19000293728589	-2.22484014397827
KORA metabolomics	LEOPARD	Imputed data (t2)	-1.58259372647222	-3.03660925919243
KORA metabolomics	LEOPARD	Imputed data (t2)	-0.339247351070577	-1.49380232687966
KORA metabolomics	LEOPARD	Imputed data (t2)	2.48680776201405	3.26901498575347
KORA metabolomics	LEOPARD	Imputed data (t2)	-2.64092590761216	-1.82195633434381
KORA metabolomics	LEOPARD	Imputed data (t2)	-1.09907128472094	-3.01098897482832
KORA metabolomics	LEOPARD	Imputed data (t2)	-1.03786608249635	-2.22341264874264
KORA metabolomics	LEOPARD	Imputed data (t2)	0.372361305365268	-0.347923784209809
KORA metabolomics	LEOPARD	Imputed data (t2)	2.24428355723544	-2.48842101897791
KORA metabolomics	LEOPARD	Imputed data (t2)	0.248788184021673	-2.6325906106822
KORA metabolomics	LEOPARD	Imputed data (t2)	-0.321343283548787	-3.10462352784588
KORA metabolomics	LEOPARD	Imputed data (t2)	-0.249568558982594	-0.947026278954011
KORA metabolomics	LEOPARD	Imputed data (t2)	0.135610550508125	0.449169582057067
KORA metabolomics	LEOPARD	Imputed data (t2)	2.94907083380164	0.0713775401238392
KORA metabolomics	LEOPARD	Imputed data (t2)	-1.9031177524368	-0.400744326705791
KORA metabolomics	LEOPARD	Imputed data (t2)	-3.46965382413308	1.38036990845901
KORA metabolomics	LEOPARD	Imputed data (t2)	0.154312139804696	1.58410142065261
KORA metabolomics	LEOPARD	Imputed data (t2)	-2.08985324986498	-1.87905626019485
KORA metabolomics	LEOPARD	Imputed data (t2)	-3.47605206423926	-0.813430049425987
KORA metabolomics	LEOPARD	Imputed data (t2)	-3.64017638973914	1.76315296310208
KORA metabolomics	LEOPARD	Imputed data (t2)	-2.1656268973089	-2.22631564813309
KORA metabolomics	LEOPARD	Imputed data (t2)	-2.92888130865311	0.675359840682017
KORA metabolomics	LEOPARD	Imputed data (t2)	-0.541416182188628	-1.28955996154751
KORA metabolomics	LEOPARD	Imputed data (t2)	-1.43586047169825	3.03486719301091
KORA metabolomics	LEOPARD	Imputed data (t2)	-0.588178030105021	-0.713092515484297
KORA metabolomics	LEOPARD	Imputed data (t2)	-1.05695913234865	0.142223510067262
KORA metabolomics	LEOPARD	Imputed data (t2)	-2.63495062106115	1.40908437475691
KORA metabolomics	LEOPARD	Imputed data (t2)	1.10670771946446	-2.1424952729021
KORA metabolomics	LEOPARD	Imputed data (t2)	2.35988031378072	0.451147685328167
KORA metabolomics	LEOPARD	Imputed data (t2)	-0.833351023677842	-1.63413945128117
KORA metabolomics	LEOPARD	Imputed data (t2)	0.186399620507608	-1.50688370193641
KORA metabolomics	LEOPARD	Imputed data (t2)	-2.69049728913523	0.0884932233480441
KORA metabolomics	LEOPARD	Imputed data (t2)	-1.21961180306475	-1.63993215252436
KORA metabolomics	LEOPARD	Imputed data (t2)	-1.76722068235093	2.31998864837106
KORA metabolomics	LEOPARD	Imputed data (t2)	-3.7928006351293	0.3946427842755
KORA metabolomics	LEOPARD	Imputed data (t2)	-0.638560582664344	-1.32945142092922
KORA metabolomics	LEOPARD	Imputed data (t2)	-0.0864634525699021	-2.62488931302565
KORA metabolomics	LEOPARD	Imputed data (t2)	-2.18436513904059	-1.67714725926271
KORA metabolomics	LEOPARD	Imputed data (t2)	-2.71820953420567	1.36056681299811
KORA metabolomics	LEOPARD	Imputed data (t2)	-2.23154168529744	2.40744149366518
KORA metabolomics	LEOPARD	Imputed data (t2)	-2.45918384259011	-0.134392165592093
KORA metabolomics	LEOPARD	Imputed data (t2)	-0.298119500937718	-1.29132467346155
KORA metabolomics	LEOPARD	Imputed data (t2)	-2.44651549033674	-2.21444821868865
KORA metabolomics	LEOPARD	Imputed data (t2)	-1.93069741548568	-0.606995677156671
KORA metabolomics	LEOPARD	Imputed data (t2)	-3.62747138658315	0.939510932223447
KORA metabolomics	LEOPARD	Imputed data (t2)	-2.06875189700801	-0.791098689743167
KORA metabolomics	LEOPARD	Imputed data (t2)	-1.20805921899826	1.37540889281712
KORA metabolomics	LEOPARD	Imputed data (t2)	-0.86083427403779	-1.51018531839914
KORA metabolomics	LEOPARD	Imputed data (t2)	-0.820389194467581	0.41578383418361
KORA metabolomics	LEOPARD	Imputed data (t2)	-2.11605536399317	0.308688875204579
KORA metabolomics	LEOPARD	Imputed data (t2)	2.13322702441072	-0.122138536535547
KORA metabolomics	LEOPARD	Imputed data (t2)	-1.14215397112092	-1.29432965988067
KORA metabolomics	LEOPARD	Imputed data (t2)	-2.82588807586167	2.91240026120548
KORA metabolomics	LEOPARD	Imputed data (t2)	-2.49183180328431	1.67447237797269
KORA metabolomics	LEOPARD	Imputed data (t2)	1.8902733496612	-2.69837795786333
KORA metabolomics	LEOPARD	Imputed data (t2)	-0.982947857237502	-0.537811259983214
KORA metabolomics	LEOPARD	Imputed data (t2)	-1.11234722563873	-1.72962893068301
KORA metabolomics	LEOPARD	Imputed data (t2)	-1.82673459480465	0.400221513136056
KORA metabolomics	LEOPARD	Imputed data (t2)	-2.49975088769341	-1.18595178851724
KORA metabolomics	LEOPARD	Imputed data (t2)	-2.45877515029365	-0.318781063605765
KORA metabolomics	LEOPARD	Imputed data (t2)	-2.43702751168078	-0.182495832244262
KORA metabolomics	LEOPARD	Imputed data (t2)	-2.01213313438571	-1.64896241739727
KORA metabolomics	LEOPARD	Imputed data (t2)	-2.36864467145018	-1.16036497527227
KORA metabolomics	LEOPARD	Imputed data (t2)	-2.70570781038629	2.46660161409686
KORA metabolomics	cGAN	Observed data (t1)	3.57992030349593	0.0627716906648357
KORA metabolomics	cGAN	Observed data (t1)	2.50879319659887	3.21263580319581
KORA metabolomics	cGAN	Observed data (t1)	1.28192093897091	2.51238172576604
KORA metabolomics	cGAN	Observed data (t1)	2.92392683920862	-0.441940354024694
KORA metabolomics	cGAN	Observed data (t1)	1.8061109497402	0.695813598856052
KORA metabolomics	cGAN	Observed data (t1)	0.568517021881825	-2.75317813519333
KORA metabolomics	cGAN	Observed data (t1)	3.23344665122459	2.44917619398781
KORA metabolomics	cGAN	Observed data (t1)	1.91469324540078	-1.15710154642083
KORA metabolomics	cGAN	Observed data (t1)	2.99885218106201	2.40400118609083
KORA metabolomics	cGAN	Observed data (t1)	2.19117066263244	0.714325140979583
KORA metabolomics	cGAN	Observed data (t1)	0.434836019082204	-1.63376735577037
KORA metabolomics	cGAN	Observed data (t1)	1.93298458340407	0.187958180175787
KORA metabolomics	cGAN	Observed data (t1)	1.12500765728958	-1.51489739532502
KORA metabolomics	cGAN	Observed data (t1)	1.18914634227829	-0.932398558368946
KORA metabolomics	cGAN	Observed data (t1)	0.539186751771728	-1.74445798374993
KORA metabolomics	cGAN	Observed data (t1)	2.92488892881947	1.56869963737447
KORA metabolomics	cGAN	Observed data (t1)	2.77414441907514	2.86048062580361
KORA metabolomics	cGAN	Observed data (t1)	3.42607658481648	1.11996888882417
KORA metabolomics	cGAN	Observed data (t1)	2.41750395693288	0.262182369895683
KORA metabolomics	cGAN	Observed data (t1)	1.08446930750832	2.29102859597859
KORA metabolomics	cGAN	Observed data (t1)	2.68240195658091	2.26610685241021
KORA metabolomics	cGAN	Observed data (t1)	1.12274560783047	-2.20058205262683
KORA metabolomics	cGAN	Observed data (t1)	1.02521544571944	-0.660073067739207
KORA metabolomics	cGAN	Observed data (t1)	3.06031899860177	-1.71219873704893
KORA metabolomics	cGAN	Observed data (t1)	0.481094223715928	-2.47814094057402
KORA metabolomics	cGAN	Observed data (t1)	2.21394920546309	0.256741459893504
KORA metabolomics	cGAN	Observed data (t1)	2.24500437893805	1.8933584299888
KORA metabolomics	cGAN	Observed data (t1)	1.70990588014878	-0.0346342547312803
KORA metabolomics	cGAN	Observed data (t1)	1.56399457651736	2.43702986168067
KORA metabolomics	cGAN	Observed data (t1)	1.34279336902468	-0.104100559130753
KORA metabolomics	cGAN	Observed data (t1)	3.36116858560734	0.832533305003551
KORA metabolomics	cGAN	Observed data (t1)	1.67034182699687	1.74546814821343
KORA metabolomics	cGAN	Observed data (t1)	2.61349433617361	-0.970884366936682
KORA metabolomics	cGAN	Observed data (t1)	1.86833831195483	-2.25390665277853
KORA metabolomics	cGAN	Observed data (t1)	0.740136331923385	-2.24291829656492
KORA metabolomics	cGAN	Observed data (t1)	-0.084228637285359	0.963850714069195
KORA metabolomics	cGAN	Observed data (t1)	0.577412288164035	-2.09523068931338
KORA metabolomics	cGAN	Observed data (t1)	2.56737514908631	2.6020020975322
KORA metabolomics	cGAN	Observed data (t1)	3.42020751828348	-0.338449119557385
KORA metabolomics	cGAN	Observed data (t1)	-0.113872291650178	-2.54000015537959
KORA metabolomics	cGAN	Observed data (t1)	-0.367319867809748	-0.822358316217421
KORA metabolomics	cGAN	Observed data (t1)	2.32889095810546	0.471165349913494
KORA metabolomics	cGAN	Observed data (t1)	0.264585668830646	-0.610247245204769
KORA metabolomics	cGAN	Observed data (t1)	2.24667210013141	0.745881143641453
KORA metabolomics	cGAN	Observed data (t1)	1.51776215593411	-1.08920049032871
KORA metabolomics	cGAN	Observed data (t1)	0.781173966261549	-2.69301638037783
KORA metabolomics	cGAN	Observed data (t1)	3.3729039856529	-0.0654571082141472
KORA metabolomics	cGAN	Observed data (t1)	3.01519732346575	1.54455195727138
KORA metabolomics	cGAN	Observed data (t1)	2.34693078373911	1.04974362276393
KORA metabolomics	cGAN	Observed data (t1)	0.690797281190056	1.43829058393354
KORA metabolomics	cGAN	Observed data (t1)	0.806770351862414	1.78875408079905
KORA metabolomics	cGAN	Observed data (t1)	2.8597282196159	2.09284055782054
KORA metabolomics	cGAN	Observed data (t1)	0.0707178176591871	-1.78247696723681
KORA metabolomics	cGAN	Observed data (t1)	3.30585362260405	0.534138132749565
KORA metabolomics	cGAN	Observed data (t1)	-3.64763847612239	0.742314533651923
KORA metabolomics	cGAN	Observed data (t1)	1.64786457200353	1.17710824874947
KORA metabolomics	cGAN	Observed data (t1)	2.42280756868552	3.15345952761594
KORA metabolomics	cGAN	Observed data (t1)	1.73549738073279	0.652480891727536
KORA metabolomics	cGAN	Observed data (t1)	2.2598079418426	0.560444563522594
KORA metabolomics	cGAN	Observed data (t1)	2.03540602706845	2.82576412265506
KORA metabolomics	cGAN	Observed data (t1)	1.42364590440691	1.01660653171277
KORA metabolomics	cGAN	Observed data (t1)	0.990325404250288	-0.773834802417634
KORA metabolomics	cGAN	Observed data (t1)	-1.29878576151777	-3.43555070161963
KORA metabolomics	cGAN	Observed data (t1)	1.45525786354436	3.23713313236082
KORA metabolomics	cGAN	Observed data (t1)	2.4044883206503	3.28669622525708
KORA metabolomics	cGAN	Observed data (t1)	2.49736495259596	2.07696581615778
KORA metabolomics	cGAN	Observed data (t1)	3.13576680260649	-1.87705106708955
KORA metabolomics	cGAN	Observed data (t1)	3.2149264096405	1.30875817991381
KORA metabolomics	cGAN	Observed data (t1)	1.33117589443748	-0.624779521434242
KORA metabolomics	cGAN	Observed data (t1)	1.96235538275458	3.10444969982716
KORA metabolomics	cGAN	Observed data (t1)	0.991200567010562	-1.00965618630491
KORA metabolomics	cGAN	Observed data (t1)	0.835928882766461	-1.606963030844
KORA metabolomics	cGAN	Observed data (t1)	2.57226394438688	1.55427395180172
KORA metabolomics	cGAN	Observed data (t1)	1.53998263426232	-2.46284892827727
KORA metabolomics	cGAN	Observed data (t1)	2.53974534747874	2.33532455397773
KORA metabolomics	cGAN	Observed data (t1)	1.69467995653222	0.171797506881816
KORA metabolomics	cGAN	Observed data (t1)	2.3044935030017	-0.769858096971688
KORA metabolomics	cGAN	Observed data (t1)	-0.0830779885006968	-0.847611489356586
KORA metabolomics	cGAN	Observed data (t1)	1.85307130731577	2.00705115902003
KORA metabolomics	cGAN	Observed data (t1)	0.0648026202733634	1.76363858530797
KORA metabolomics	cGAN	Observed data (t1)	1.55372898025344	-1.57089699373076
KORA metabolomics	cGAN	Observed data (t1)	1.87497969849105	1.49820163701784
KORA metabolomics	cGAN	Observed data (t1)	-3.81176238041264	2.74894853232736
KORA metabolomics	cGAN	Observed data (t1)	1.41617851670154	0.703089161985151
KORA metabolomics	cGAN	Observed data (t1)	0.899432761297557	-1.86615091229526
KORA metabolomics	cGAN	Observed data (t1)	2.44292291896941	2.96013112620082
KORA metabolomics	cGAN	Observed data (t1)	3.02793612208833	-0.0779955437299552
KORA metabolomics	cGAN	Observed data (t1)	0.890572799728968	2.30655895348951
KORA metabolomics	cGAN	Observed data (t1)	0.821361257461155	0.873945707185978
KORA metabolomics	cGAN	Observed data (t1)	-1.30684701686494	-3.46673727006235
KORA metabolomics	cGAN	Observed data (t1)	2.64609188900934	1.29198884145707
KORA metabolomics	cGAN	Observed data (t1)	0.82512966928896	-1.60749922947416
KORA metabolomics	cGAN	Observed data (t1)	2.50628062193638	0.538022684760484
KORA metabolomics	cGAN	Observed data (t1)	0.822815447398231	-2.26027311428201
KORA metabolomics	cGAN	Observed data (t1)	2.39056388654092	-1.32201386256307
KORA metabolomics	cGAN	Observed data (t1)	1.37711781537197	-1.69443520009206
KORA metabolomics	cGAN	Observed data (t1)	1.91970695748164	1.30987795676946
KORA metabolomics	cGAN	Observed data (t1)	2.46288158199633	0.106018190409082
KORA metabolomics	cGAN	Observed data (t1)	2.418384426439	1.57892508525851
KORA metabolomics	cGAN	Observed data (t1)	2.06845221696683	0.70253776646274
KORA metabolomics	cGAN	Observed data (t1)	2.05490566223867	2.4589845545498
KORA metabolomics	cGAN	Observed data (t1)	2.41930478674013	1.9563152193475
KORA metabolomics	cGAN	Observed data (t1)	2.26002931734039	-1.3824163844375
[truncated: 8,081 more rows]
