# Supplementary material for: LEOPARD: missing view completion for multi-timepoint omics data via representation disentanglement and temporal knowledge transfer
Source: Nat Commun. 2025 Apr 6;16:3278. doi: 10.1038/s41467-025-58314-3 (PMC11972361; doi:10.1038/s41467-025-58314-3)
Supplement: Supplementary file 7 — Source data [file 41467_2025_58314_MOESM7_ESM.zip › Source Data/Fig5.csv]

BiomarkerID	Method	obsNum	PercentBias	RawMedian	Group
4E-BP1	LEOPARD	obsNum = 0	0.2888990916806	6.9555	Others
4E-BP1	LEOPARD	obsNum = 50	0.0972190484486013	6.9555	Others
4E-BP1	LEOPARD	obsNum = 100	0.106665555100442	6.9555	Others
4E-BP1	LEOPARD	obsNum = 200	0.0611445367765286	6.9555	Others
ADA	LEOPARD	obsNum = 0	0.590703921362475	3.793	Median concentration < 4 Percent bias < 0.8
ADA	LEOPARD	obsNum = 50	0.119859215864134	3.793	Median concentration < 4 Percent bias < 0.8
ADA	LEOPARD	obsNum = 100	0.105906770692325	3.793	Median concentration < 4 Percent bias < 0.8
ADA	LEOPARD	obsNum = 200	0.0723703557856935	3.793	Median concentration < 4 Percent bias < 0.8
AXIN1	LEOPARD	obsNum = 0	2.96393280659469	1.4935	Median concentration < 4 Percent bias > 0.8
AXIN1	LEOPARD	obsNum = 50	0.456362699294966	1.4935	Median concentration < 4 Percent bias < 0.8
AXIN1	LEOPARD	obsNum = 100	0.496379095151985	1.4935	Median concentration < 4 Percent bias < 0.8
AXIN1	LEOPARD	obsNum = 200	0.234140047047925	1.4935	Median concentration < 4 Percent bias < 0.8
CCL11	LEOPARD	obsNum = 0	0.261385694766085	8.667	Others
CCL11	LEOPARD	obsNum = 50	0.0611163349028956	8.667	Others
CCL11	LEOPARD	obsNum = 100	0.0419995222805492	8.667	Others
CCL11	LEOPARD	obsNum = 200	0.0487139601502711	8.667	Others
CCL19	LEOPARD	obsNum = 0	0.225122985457153	9.7035	Others
CCL19	LEOPARD	obsNum = 50	0.08239363238417	9.7035	Others
CCL19	LEOPARD	obsNum = 100	0.0692921516348034	9.7035	Others
CCL19	LEOPARD	obsNum = 200	0.05642138336527	9.7035	Others
CCL20	LEOPARD	obsNum = 0	0.154985561124521	4.715	Others
CCL20	LEOPARD	obsNum = 50	0.124063489603072	4.715	Others
CCL20	LEOPARD	obsNum = 100	0.139403165372927	4.715	Others
CCL20	LEOPARD	obsNum = 200	0.115207573878937	4.715	Others
CCL23	LEOPARD	obsNum = 0	0.0745453478926368	9.9865	Others
CCL23	LEOPARD	obsNum = 50	0.0393588832438229	9.9865	Others
CCL23	LEOPARD	obsNum = 100	0.0304669720171078	9.9865	Others
CCL23	LEOPARD	obsNum = 200	0.0352095084223824	9.9865	Others
CCL25	LEOPARD	obsNum = 0	0.118486882014301	6.6275	Others
CCL25	LEOPARD	obsNum = 50	0.0624544269721521	6.6275	Others
CCL25	LEOPARD	obsNum = 100	0.0562157297900838	6.6275	Others
CCL25	LEOPARD	obsNum = 200	0.0510556498055912	6.6275	Others
CCL28	LEOPARD	obsNum = 0	0.323045867741598	1.5335	Median concentration < 4 Percent bias < 0.8
CCL28	LEOPARD	obsNum = 50	0.195018625154212	1.5335	Median concentration < 4 Percent bias < 0.8
CCL28	LEOPARD	obsNum = 100	0.196796741789434	1.5335	Median concentration < 4 Percent bias < 0.8
CCL28	LEOPARD	obsNum = 200	0.153913949570118	1.5335	Median concentration < 4 Percent bias < 0.8
CCL3	LEOPARD	obsNum = 0	0.105036970453442	4.47	Others
CCL3	LEOPARD	obsNum = 50	0.088245082629805	4.47	Others
CCL3	LEOPARD	obsNum = 100	0.103778843090273	4.47	Others
CCL3	LEOPARD	obsNum = 200	0.0749864821984789	4.47	Others
CCL4	LEOPARD	obsNum = 0	0.27182339804704	8.227	Others
CCL4	LEOPARD	obsNum = 50	0.0642584850912357	8.227	Others
CCL4	LEOPARD	obsNum = 100	0.0605941176377704	8.227	Others
CCL4	LEOPARD	obsNum = 200	0.0539464123930949	8.227	Others
CD244	LEOPARD	obsNum = 0	0.305960122693207	5.5665	Others
CD244	LEOPARD	obsNum = 50	0.0721765903793177	5.5665	Others
CD244	LEOPARD	obsNum = 100	0.0632455282745164	5.5665	Others
CD244	LEOPARD	obsNum = 200	0.0409037323663788	5.5665	Others
CD40	LEOPARD	obsNum = 0	0.16361644893006	10.2785	Others
CD40	LEOPARD	obsNum = 50	0.0352325694986321	10.2785	Others
CD40	LEOPARD	obsNum = 100	0.0369513614957422	10.2785	Others
CD40	LEOPARD	obsNum = 200	0.0233840820736213	10.2785	Others
CD5	LEOPARD	obsNum = 0	0.0546340558390785	5.378	Others
CD5	LEOPARD	obsNum = 50	0.0596773309342873	5.378	Others
CD5	LEOPARD	obsNum = 100	0.0549611538877466	5.378	Others
CD5	LEOPARD	obsNum = 200	0.0420878798305405	5.378	Others
CD6	LEOPARD	obsNum = 0	0.286282845860453	4.663	Others
CD6	LEOPARD	obsNum = 50	0.0860662938148661	4.663	Others
CD6	LEOPARD	obsNum = 100	0.0975825601242973	4.663	Others
CD6	LEOPARD	obsNum = 200	0.0748167676596666	4.663	Others
CDCP1	LEOPARD	obsNum = 0	0.154579857186525	3.336	Median concentration < 4 Percent bias < 0.8
CDCP1	LEOPARD	obsNum = 50	0.182912863346161	3.336	Median concentration < 4 Percent bias < 0.8
CDCP1	LEOPARD	obsNum = 100	0.164126105053082	3.336	Median concentration < 4 Percent bias < 0.8
CDCP1	LEOPARD	obsNum = 200	0.134784403366014	3.336	Median concentration < 4 Percent bias < 0.8
CSF-1	LEOPARD	obsNum = 0	0.290819249952304	7.773	Others
CSF-1	LEOPARD	obsNum = 50	0.0458403030660862	7.773	Others
CSF-1	LEOPARD	obsNum = 100	0.039738318906692	7.773	Others
CSF-1	LEOPARD	obsNum = 200	0.0253911418343845	7.773	Others
CST5	LEOPARD	obsNum = 0	0.157519941546587	6.453	Others
CST5	LEOPARD	obsNum = 50	0.0610795012805064	6.453	Others
CST5	LEOPARD	obsNum = 100	0.0595527587981044	6.453	Others
CST5	LEOPARD	obsNum = 200	0.0563782603287773	6.453	Others
CX3CL1	LEOPARD	obsNum = 0	0.0844003882131543	6.271	Others
CX3CL1	LEOPARD	obsNum = 50	0.0540641126326107	6.271	Others
CX3CL1	LEOPARD	obsNum = 100	0.0486758847337772	6.271	Others
CX3CL1	LEOPARD	obsNum = 200	0.0524396516443111	6.271	Others
CXCL1	LEOPARD	obsNum = 0	0.0726167232111669	9.4205	Others
CXCL1	LEOPARD	obsNum = 50	0.0392074524208328	9.4205	Others
CXCL1	LEOPARD	obsNum = 100	0.0319614221514517	9.4205	Others
CXCL1	LEOPARD	obsNum = 200	0.0416805148562969	9.4205	Others
CXCL10	LEOPARD	obsNum = 0	0.0479501741289026	9.276	Others
CXCL10	LEOPARD	obsNum = 50	0.0646312404501286	9.276	Others
CXCL10	LEOPARD	obsNum = 100	0.0669424438625544	9.276	Others
CXCL10	LEOPARD	obsNum = 200	0.0561343627852313	9.276	Others
CXCL11	LEOPARD	obsNum = 0	0.111143032862031	7.8625	Others
CXCL11	LEOPARD	obsNum = 50	0.0720675053228551	7.8625	Others
CXCL11	LEOPARD	obsNum = 100	0.0616195687519794	7.8625	Others
CXCL11	LEOPARD	obsNum = 200	0.0701968399649091	7.8625	Others
CXCL5	LEOPARD	obsNum = 0	0.0873093741937645	11.5775	Others
CXCL5	LEOPARD	obsNum = 50	0.064843400157906	11.5775	Others
CXCL5	LEOPARD	obsNum = 100	0.0514786902319124	11.5775	Others
CXCL5	LEOPARD	obsNum = 200	0.0578654639668452	11.5775	Others
CXCL6	LEOPARD	obsNum = 0	0.0854865902843556	8.638	Others
CXCL6	LEOPARD	obsNum = 50	0.0504974095303776	8.638	Others
CXCL6	LEOPARD	obsNum = 100	0.0433513957115861	8.638	Others
CXCL6	LEOPARD	obsNum = 200	0.0533057981484016	8.638	Others
CXCL9	LEOPARD	obsNum = 0	0.069077474392253	7.343	Others
CXCL9	LEOPARD	obsNum = 50	0.0949674320904093	7.343	Others
CXCL9	LEOPARD	obsNum = 100	0.0935750785984016	7.343	Others
CXCL9	LEOPARD	obsNum = 200	0.0657070241419202	7.343	Others
DNER	LEOPARD	obsNum = 0	0.11947815876249	8.2865	Others
DNER	LEOPARD	obsNum = 50	0.0313459232204061	8.2865	Others
DNER	LEOPARD	obsNum = 100	0.0298343213807077	8.2865	Others
DNER	LEOPARD	obsNum = 200	0.0233296447307345	8.2865	Others
EN-RAGE	LEOPARD	obsNum = 0	0.59233092291941	4.964	Others
EN-RAGE	LEOPARD	obsNum = 50	0.163943966863722	4.964	Others
EN-RAGE	LEOPARD	obsNum = 100	0.15013754501507	4.964	Others
EN-RAGE	LEOPARD	obsNum = 200	0.104309951295167	4.964	Others
FGF-19	LEOPARD	obsNum = 0	0.0893055347596305	7.8635	Others
FGF-19	LEOPARD	obsNum = 50	0.0819027652816462	7.8635	Others
FGF-19	LEOPARD	obsNum = 100	0.0804995243453239	7.8635	Others
FGF-19	LEOPARD	obsNum = 200	0.0799612771623235	7.8635	Others
FGF-21	LEOPARD	obsNum = 0	0.122179171183897	5.8745	Others
FGF-21	LEOPARD	obsNum = 50	0.124321415004732	5.8745	Others
FGF-21	LEOPARD	obsNum = 100	0.136162943372316	5.8745	Others
FGF-21	LEOPARD	obsNum = 200	0.114215831182954	5.8745	Others
FGF-23	LEOPARD	obsNum = 0	1.87805884386947	1.3325	Median concentration < 4 Percent bias > 0.8
FGF-23	LEOPARD	obsNum = 50	0.454308562826167	1.3325	Median concentration < 4 Percent bias < 0.8
FGF-23	LEOPARD	obsNum = 100	0.44446294670933	1.3325	Median concentration < 4 Percent bias < 0.8
FGF-23	LEOPARD	obsNum = 200	0.252228960581602	1.3325	Median concentration < 4 Percent bias < 0.8
Flt3L	LEOPARD	obsNum = 0	0.0396422105218714	9.0235	Others
Flt3L	LEOPARD	obsNum = 50	0.0339789571664763	9.0235	Others
Flt3L	LEOPARD	obsNum = 100	0.0411105751872566	9.0235	Others
Flt3L	LEOPARD	obsNum = 200	0.0344794713654364	9.0235	Others
HGF	LEOPARD	obsNum = 0	0.0350707296899916	8.583	Others
HGF	LEOPARD	obsNum = 50	0.0345098239089418	8.583	Others
HGF	LEOPARD	obsNum = 100	0.0458074704008572	8.583	Others
HGF	LEOPARD	obsNum = 200	0.0314949152892865	8.583	Others
IL-10RB	LEOPARD	obsNum = 0	0.201662717207779	7.2525	Others
IL-10RB	LEOPARD	obsNum = 50	0.0490337192387353	7.2525	Others
IL-10RB	LEOPARD	obsNum = 100	0.0398756913621229	7.2525	Others
IL-10RB	LEOPARD	obsNum = 200	0.0364415355903122	7.2525	Others
IL-12B	LEOPARD	obsNum = 0	0.0640924231948375	5.445	Others
IL-12B	LEOPARD	obsNum = 50	0.0888067068430679	5.445	Others
IL-12B	LEOPARD	obsNum = 100	0.0834115220248129	5.445	Others
IL-12B	LEOPARD	obsNum = 200	0.0637542244653268	5.445	Others
IL-15RA	LEOPARD	obsNum = 0	0.593261689030407	0.747	Median concentration < 4 Percent bias < 0.8
IL-15RA	LEOPARD	obsNum = 50	0.321737417136671	0.747	Median concentration < 4 Percent bias < 0.8
IL-15RA	LEOPARD	obsNum = 100	0.344219249526151	0.747	Median concentration < 4 Percent bias < 0.8
IL-15RA	LEOPARD	obsNum = 200	0.242911802976914	0.747	Median concentration < 4 Percent bias < 0.8
IL-18R1	LEOPARD	obsNum = 0	0.134791455262471	7.4515	Others
IL-18R1	LEOPARD	obsNum = 50	0.0477864611587815	7.4515	Others
IL-18R1	LEOPARD	obsNum = 100	0.0477102666797117	7.4515	Others
IL-18R1	LEOPARD	obsNum = 200	0.0336442865345524	7.4515	Others
IL10	LEOPARD	obsNum = 0	0.334303976411715	2.446	Median concentration < 4 Percent bias < 0.8
IL10	LEOPARD	obsNum = 50	0.138599171602845	2.446	Median concentration < 4 Percent bias < 0.8
IL10	LEOPARD	obsNum = 100	0.148127651314282	2.446	Median concentration < 4 Percent bias < 0.8
IL10	LEOPARD	obsNum = 200	0.117734083031012	2.446	Median concentration < 4 Percent bias < 0.8
IL18	LEOPARD	obsNum = 0	0.0545325601737099	8.6565	Others
IL18	LEOPARD	obsNum = 50	0.0488623618070117	8.6565	Others
IL18	LEOPARD	obsNum = 100	0.0499773302100729	8.6565	Others
IL18	LEOPARD	obsNum = 200	0.0473151079680874	8.6565	Others
IL6	LEOPARD	obsNum = 0	0.252503164885099	2.283	Median concentration < 4 Percent bias < 0.8
IL6	LEOPARD	obsNum = 50	0.210548443696742	2.283	Median concentration < 4 Percent bias < 0.8
IL6	LEOPARD	obsNum = 100	0.226599179372364	2.283	Median concentration < 4 Percent bias < 0.8
IL6	LEOPARD	obsNum = 200	0.18736616158091	2.283	Median concentration < 4 Percent bias < 0.8
IL7	LEOPARD	obsNum = 0	0.304928131118498	4.666	Others
IL7	LEOPARD	obsNum = 50	0.103903304332535	4.666	Others
IL7	LEOPARD	obsNum = 100	0.0780303077055742	4.666	Others
IL7	LEOPARD	obsNum = 200	0.0822191731524163	4.666	Others
IL8	LEOPARD	obsNum = 0	0.218552453476937	6.667	Others
IL8	LEOPARD	obsNum = 50	0.0839139541450034	6.667	Others
IL8	LEOPARD	obsNum = 100	0.0599781812979654	6.667	Others
IL8	LEOPARD	obsNum = 200	0.0655264291887427	6.667	Others
LAP TGF-beta-1	LEOPARD	obsNum = 0	0.0413525605560794	7.9745	Others
LAP TGF-beta-1	LEOPARD	obsNum = 50	0.0311817572706417	7.9745	Others
LAP TGF-beta-1	LEOPARD	obsNum = 100	0.0307412205765041	7.9745	Others
LAP TGF-beta-1	LEOPARD	obsNum = 200	0.0295266360803715	7.9745	Others
LIF-R	LEOPARD	obsNum = 0	0.180297188175889	4.644	Others
LIF-R	LEOPARD	obsNum = 50	0.0590738245026138	4.644	Others
LIF-R	LEOPARD	obsNum = 100	0.0517105510323178	4.644	Others
LIF-R	LEOPARD	obsNum = 200	0.0542567899309005	4.644	Others
MCP-1	LEOPARD	obsNum = 0	0.0453495071217358	11.099	Others
MCP-1	LEOPARD	obsNum = 50	0.0293289612525138	11.099	Others
MCP-1	LEOPARD	obsNum = 100	0.0333467121758098	11.099	Others
MCP-1	LEOPARD	obsNum = 200	0.0305336812919312	11.099	Others
MCP-2	LEOPARD	obsNum = 0	0.128547715444384	9.569	Others
MCP-2	LEOPARD	obsNum = 50	0.0667558342423237	9.569	Others
MCP-2	LEOPARD	obsNum = 100	0.049551547114559	9.569	Others
MCP-2	LEOPARD	obsNum = 200	0.0536296797857939	9.569	Others
MCP-3	LEOPARD	obsNum = 0	0.183191853734051	1.916	Median concentration < 4 Percent bias < 0.8
MCP-3	LEOPARD	obsNum = 50	0.218593358538356	1.916	Median concentration < 4 Percent bias < 0.8
MCP-3	LEOPARD	obsNum = 100	0.222653017585638	1.916	Median concentration < 4 Percent bias < 0.8
MCP-3	LEOPARD	obsNum = 200	0.176931421676174	1.916	Median concentration < 4 Percent bias < 0.8
MCP-4	LEOPARD	obsNum = 0	2.05478351441123	4.047	Median concentration < 4 Percent bias > 0.8
MCP-4	LEOPARD	obsNum = 50	0.237934992193905	4.047	Median concentration < 4 Percent bias < 0.8
MCP-4	LEOPARD	obsNum = 100	0.191873631010006	4.047	Median concentration < 4 Percent bias < 0.8
MCP-4	LEOPARD	obsNum = 200	0.140297709137899	4.047	Median concentration < 4 Percent bias < 0.8
MMP-1	LEOPARD	obsNum = 0	0.215825948605393	14.6385	Others
MMP-1	LEOPARD	obsNum = 50	0.0679812354334283	14.6385	Others
MMP-1	LEOPARD	obsNum = 100	0.0498266277333437	14.6385	Others
MMP-1	LEOPARD	obsNum = 200	0.0374149237012305	14.6385	Others
MMP-10	LEOPARD	obsNum = 0	0.334476727402302	6.389	Others
MMP-10	LEOPARD	obsNum = 50	0.0963925643008294	6.389	Others
MMP-10	LEOPARD	obsNum = 100	0.102438128238948	6.389	Others
MMP-10	LEOPARD	obsNum = 200	0.0628266641763896	6.389	Others
NT-3	LEOPARD	obsNum = 0	1.18700628918634	0.9815	Median concentration < 4 Percent bias > 0.8
NT-3	LEOPARD	obsNum = 50	0.387048697823744	0.9815	Median concentration < 4 Percent bias < 0.8
NT-3	LEOPARD	obsNum = 100	0.233928838960609	0.9815	Median concentration < 4 Percent bias < 0.8
NT-3	LEOPARD	obsNum = 200	0.19999865799175	0.9815	Median concentration < 4 Percent bias < 0.8
OPG	LEOPARD	obsNum = 0	0.028214576290309	10.2175	Others
OPG	LEOPARD	obsNum = 50	0.0219900476626305	10.2175	Others
OPG	LEOPARD	obsNum = 100	0.0254419511255092	10.2175	Others
OPG	LEOPARD	obsNum = 200	0.0192315990442769	10.2175	Others
OSM	LEOPARD	obsNum = 0	0.312937232090212	4.8835	Others
OSM	LEOPARD	obsNum = 50	0.119515858333281	4.8835	Others
OSM	LEOPARD	obsNum = 100	0.10656364586405	4.8835	Others
OSM	LEOPARD	obsNum = 200	0.0979369559702286	4.8835	Others
PD-L1	LEOPARD	obsNum = 0	0.667128858999982	4.261	Others
PD-L1	LEOPARD	obsNum = 50	0.122616639447101	4.261	Others
PD-L1	LEOPARD	obsNum = 100	0.0978319166708158	4.261	Others
PD-L1	LEOPARD	obsNum = 200	0.0678687534107283	4.261	Others
SCF	LEOPARD	obsNum = 0	0.0903786913273172	9.9495	Others
SCF	LEOPARD	obsNum = 50	0.0309793320845142	9.9495	Others
SCF	LEOPARD	obsNum = 100	0.033355868400154	9.9495	Others
SCF	LEOPARD	obsNum = 200	0.0278653800847027	9.9495	Others
SIRT2	LEOPARD	obsNum = 0	1.59795102362318	2.2835	Median concentration < 4 Percent bias > 0.8
SIRT2	LEOPARD	obsNum = 50	0.29342443375262	2.2835	Median concentration < 4 Percent bias < 0.8
SIRT2	LEOPARD	obsNum = 100	0.358155974966083	2.2835	Median concentration < 4 Percent bias < 0.8
SIRT2	LEOPARD	obsNum = 200	0.174332964876047	2.2835	Median concentration < 4 Percent bias < 0.8
ST1A1	LEOPARD	obsNum = 0	0.966281604638366	2.031	Median concentration < 4 Percent bias > 0.8
ST1A1	LEOPARD	obsNum = 50	0.345941944155983	2.031	Median concentration < 4 Percent bias < 0.8
ST1A1	LEOPARD	obsNum = 100	0.363832549090376	2.031	Median concentration < 4 Percent bias < 0.8
ST1A1	LEOPARD	obsNum = 200	0.239947010965788	2.031	Median concentration < 4 Percent bias < 0.8
STAMBP	LEOPARD	obsNum = 0	1.41016560916461	3.03	Median concentration < 4 Percent bias > 0.8
STAMBP	LEOPARD	obsNum = 50	0.168780461589024	3.03	Median concentration < 4 Percent bias < 0.8
STAMBP	LEOPARD	obsNum = 100	0.19377421009887	3.03	Median concentration < 4 Percent bias < 0.8
STAMBP	LEOPARD	obsNum = 200	0.0906893824237533	3.03	Median concentration < 4 Percent bias < 0.8
TGF-alpha	LEOPARD	obsNum = 0	0.361440461879469	4.5555	Others
TGF-alpha	LEOPARD	obsNum = 50	0.124956262421866	4.5555	Others
TGF-alpha	LEOPARD	obsNum = 100	0.0996279875554716	4.5555	Others
TGF-alpha	LEOPARD	obsNum = 200	0.0954569592875319	4.5555	Others
TNFB	LEOPARD	obsNum = 0	0.224902944207824	3.9345	Median concentration < 4 Percent bias < 0.8
TNFB	LEOPARD	obsNum = 50	0.102416121043895	3.9345	Median concentration < 4 Percent bias < 0.8
TNFB	LEOPARD	obsNum = 100	0.0755880849395195	3.9345	Median concentration < 4 Percent bias < 0.8
TNFB	LEOPARD	obsNum = 200	0.0641941105892944	3.9345	Median concentration < 4 Percent bias < 0.8
TNFRSF9	LEOPARD	obsNum = 0	0.158807411397644	6.2875	Others
TNFRSF9	LEOPARD	obsNum = 50	0.0879089772237109	6.2875	Others
TNFRSF9	LEOPARD	obsNum = 100	0.0800679088828096	6.2875	Others
TNFRSF9	LEOPARD	obsNum = 200	0.0471060349269447	6.2875	Others
TNFSF14	LEOPARD	obsNum = 0	0.183684915699578	5.5475	Others
TNFSF14	LEOPARD	obsNum = 50	0.0954636472949839	5.5475	Others
TNFSF14	LEOPARD	obsNum = 100	0.0629240486151502	5.5475	Others
TNFSF14	LEOPARD	obsNum = 200	0.0710180540807476	5.5475	Others
TRAIL	LEOPARD	obsNum = 0	0.0260460781980774	8.137	Others
TRAIL	LEOPARD	obsNum = 50	0.0290910704884022	8.137	Others
TRAIL	LEOPARD	obsNum = 100	0.0253724141522335	8.137	Others
TRAIL	LEOPARD	obsNum = 200	0.024824408189211	8.137	Others
TRANCE	LEOPARD	obsNum = 0	0.0997027394922	4.6605	Others
TRANCE	LEOPARD	obsNum = 50	0.0918835512069831	4.6605	Others
TRANCE	LEOPARD	obsNum = 100	0.0809481325097043	4.6605	Others
TRANCE	LEOPARD	obsNum = 200	0.088908211999245	4.6605	Others
TWEAK	LEOPARD	obsNum = 0	0.039699039706051	9.3855	Others
TWEAK	LEOPARD	obsNum = 50	0.0244635688286765	9.3855	Others
TWEAK	LEOPARD	obsNum = 100	0.0210996431693929	9.3855	Others
TWEAK	LEOPARD	obsNum = 200	0.0221428823355971	9.3855	Others
uPA	LEOPARD	obsNum = 0	0.0200046102190195	9.9095	Others
uPA	LEOPARD	obsNum = 50	0.023650657195607	9.9095	Others
uPA	LEOPARD	obsNum = 100	0.0230319859776713	9.9095	Others
uPA	LEOPARD	obsNum = 200	0.0193765408209099	9.9095	Others
VEGFA	LEOPARD	obsNum = 0	0.0474601618966053	10.892	Others
VEGFA	LEOPARD	obsNum = 50	0.0369991161458342	10.892	Others
VEGFA	LEOPARD	obsNum = 100	0.0350978706782071	10.892	Others
VEGFA	LEOPARD	obsNum = 200	0.0381340443829113	10.892	Others
4E-BP1	cGAN	obsNum = 0	0.325432393099217	6.9555	Others
4E-BP1	cGAN	obsNum = 50	0.151654154101316	6.9555	Others
4E-BP1	cGAN	obsNum = 100	0.0861862380922875	6.9555	Others
4E-BP1	cGAN	obsNum = 200	0.0887355919450606	6.9555	Others
ADA	cGAN	obsNum = 0	0.662743867756783	3.793	Median concentration < 4 Percent bias < 0.8
ADA	cGAN	obsNum = 50	0.224313042156726	3.793	Median concentration < 4 Percent bias < 0.8
ADA	cGAN	obsNum = 100	0.113410470187405	3.793	Median concentration < 4 Percent bias < 0.8
ADA	cGAN	obsNum = 200	0.149705219677986	3.793	Median concentration < 4 Percent bias < 0.8
AXIN1	cGAN	obsNum = 0	3.23585711245642	1.4935	Median concentration < 4 Percent bias > 0.8
AXIN1	cGAN	obsNum = 50	0.787003470715835	1.4935	Median concentration < 4 Percent bias < 0.8
AXIN1	cGAN	obsNum = 100	0.646019110186307	1.4935	Median concentration < 4 Percent bias < 0.8
AXIN1	cGAN	obsNum = 200	0.322375478093904	1.4935	Median concentration < 4 Percent bias < 0.8
CCL11	cGAN	obsNum = 0	0.265232036855709	8.667	Others
CCL11	cGAN	obsNum = 50	0.0973646148166901	8.667	Others
CCL11	cGAN	obsNum = 100	0.0614552792928068	8.667	Others
CCL11	cGAN	obsNum = 200	0.0550854182775087	8.667	Others
CCL19	cGAN	obsNum = 0	0.261738780333197	9.7035	Others
CCL19	cGAN	obsNum = 50	0.110889230527857	9.7035	Others
CCL19	cGAN	obsNum = 100	0.0826930548983954	9.7035	Others
CCL19	cGAN	obsNum = 200	0.0773705203498522	9.7035	Others
CCL20	cGAN	obsNum = 0	0.193044660167236	4.715	Others
CCL20	cGAN	obsNum = 50	0.228365093733747	4.715	Others
CCL20	cGAN	obsNum = 100	0.157123578927358	4.715	Others
CCL20	cGAN	obsNum = 200	0.171339252770232	4.715	Others
CCL23	cGAN	obsNum = 0	0.077848843980137	9.9865	Others
CCL23	cGAN	obsNum = 50	0.0364145114758292	9.9865	Others
CCL23	cGAN	obsNum = 100	0.0386844264719677	9.9865	Others
CCL23	cGAN	obsNum = 200	0.0410256089615814	9.9865	Others
CCL25	cGAN	obsNum = 0	0.109118804499693	6.6275	Others
CCL25	cGAN	obsNum = 50	0.0773818689387475	6.6275	Others
CCL25	cGAN	obsNum = 100	0.0730666845137722	6.6275	Others
CCL25	cGAN	obsNum = 200	0.0775731960797888	6.6275	Others
CCL28	cGAN	obsNum = 0	0.374232904827141	1.5335	Median concentration < 4 Percent bias < 0.8
CCL28	cGAN	obsNum = 50	0.213469496967462	1.5335	Median concentration < 4 Percent bias < 0.8
CCL28	cGAN	obsNum = 100	0.205749406627044	1.5335	Median concentration < 4 Percent bias < 0.8
CCL28	cGAN	obsNum = 200	0.200894221013997	1.5335	Median concentration < 4 Percent bias < 0.8
CCL3	cGAN	obsNum = 0	0.144274023361852	4.47	Others
CCL3	cGAN	obsNum = 50	0.0911121569062848	4.47	Others
CCL3	cGAN	obsNum = 100	0.0792305434652581	4.47	Others
CCL3	cGAN	obsNum = 200	0.0735785390792282	4.47	Others
CCL4	cGAN	obsNum = 0	0.23659247762986	8.227	Others
CCL4	cGAN	obsNum = 50	0.0744101343372862	8.227	Others
CCL4	cGAN	obsNum = 100	0.0930782483162428	8.227	Others
CCL4	cGAN	obsNum = 200	0.0695857718833275	8.227	Others
CD244	cGAN	obsNum = 0	0.341046536958029	5.5665	Others
CD244	cGAN	obsNum = 50	0.115889493304073	5.5665	Others
CD244	cGAN	obsNum = 100	0.0611203065982255	5.5665	Others
CD244	cGAN	obsNum = 200	0.0650898073885774	5.5665	Others
CD40	cGAN	obsNum = 0	0.180520168407425	10.2785	Others
CD40	cGAN	obsNum = 50	0.0538834672002808	10.2785	Others
CD40	cGAN	obsNum = 100	0.0378834701762859	10.2785	Others
CD40	cGAN	obsNum = 200	0.030146979270179	10.2785	Others
CD5	cGAN	obsNum = 0	0.0881599958065633	5.378	Others
CD5	cGAN	obsNum = 50	0.064455467455468	5.378	Others
CD5	cGAN	obsNum = 100	0.0586862423047567	5.378	Others
CD5	cGAN	obsNum = 200	0.0645091179727509	5.378	Others
CD6	cGAN	obsNum = 0	0.345077518525041	4.663	Others
CD6	cGAN	obsNum = 50	0.136330921958147	4.663	Others
CD6	cGAN	obsNum = 100	0.101679125135231	4.663	Others
CD6	cGAN	obsNum = 200	0.0825415187202978	4.663	Others
CDCP1	cGAN	obsNum = 0	0.138505233937061	3.336	Median concentration < 4 Percent bias < 0.8
CDCP1	cGAN	obsNum = 50	0.133549826408288	3.336	Median concentration < 4 Percent bias < 0.8
CDCP1	cGAN	obsNum = 100	0.148058526825124	3.336	Median concentration < 4 Percent bias < 0.8
CDCP1	cGAN	obsNum = 200	0.138138854819154	3.336	Median concentration < 4 Percent bias < 0.8
CSF-1	cGAN	obsNum = 0	0.289623212621171	7.773	Others
CSF-1	cGAN	obsNum = 50	0.0955673465179261	7.773	Others
CSF-1	cGAN	obsNum = 100	0.0406990980413119	7.773	Others
CSF-1	cGAN	obsNum = 200	0.0286101113463261	7.773	Others
CST5	cGAN	obsNum = 0	0.154958064975544	6.453	Others
CST5	cGAN	obsNum = 50	0.14823053372164	6.453	Others
CST5	cGAN	obsNum = 100	0.0693889006512941	6.453	Others
CST5	cGAN	obsNum = 200	0.0750978102099453	6.453	Others
CX3CL1	cGAN	obsNum = 0	0.0749527430871523	6.271	Others
CX3CL1	cGAN	obsNum = 50	0.0428892337993406	6.271	Others
CX3CL1	cGAN	obsNum = 100	0.0669976097039586	6.271	Others
CX3CL1	cGAN	obsNum = 200	0.0514871442344754	6.271	Others
CXCL1	cGAN	obsNum = 0	0.0643729211543005	9.4205	Others
CXCL1	cGAN	obsNum = 50	0.0477688975346887	9.4205	Others
CXCL1	cGAN	obsNum = 100	0.0444566596705866	9.4205	Others
CXCL1	cGAN	obsNum = 200	0.050418661417171	9.4205	Others
CXCL10	cGAN	obsNum = 0	0.0717690221659241	9.276	Others
CXCL10	cGAN	obsNum = 50	0.0670739473965897	9.276	Others
CXCL10	cGAN	obsNum = 100	0.0678797982553082	9.276	Others
CXCL10	cGAN	obsNum = 200	0.0794289050199458	9.276	Others
CXCL11	cGAN	obsNum = 0	0.102803630160608	7.8625	Others
CXCL11	cGAN	obsNum = 50	0.0850955765412395	7.8625	Others
CXCL11	cGAN	obsNum = 100	0.0788983918857516	7.8625	Others
CXCL11	cGAN	obsNum = 200	0.0823246629119004	7.8625	Others
CXCL5	cGAN	obsNum = 0	0.0855128256790234	11.5775	Others
CXCL5	cGAN	obsNum = 50	0.0839575636480955	11.5775	Others
CXCL5	cGAN	obsNum = 100	0.0694034505734163	11.5775	Others
CXCL5	cGAN	obsNum = 200	0.0663191767383206	11.5775	Others
CXCL6	cGAN	obsNum = 0	0.069469631884719	8.638	Others
CXCL6	cGAN	obsNum = 50	0.0685212536451563	8.638	Others
CXCL6	cGAN	obsNum = 100	0.0638320666312626	8.638	Others
CXCL6	cGAN	obsNum = 200	0.0549347956351937	8.638	Others
CXCL9	cGAN	obsNum = 0	0.0916049232999545	7.343	Others
CXCL9	cGAN	obsNum = 50	0.0909364184858454	7.343	Others
CXCL9	cGAN	obsNum = 100	0.0785894644658193	7.343	Others
CXCL9	cGAN	obsNum = 200	0.0894081906997073	7.343	Others
DNER	cGAN	obsNum = 0	0.119820902146516	8.2865	Others
DNER	cGAN	obsNum = 50	0.046601586906659	8.2865	Others
DNER	cGAN	obsNum = 100	0.0326098855203441	8.2865	Others
DNER	cGAN	obsNum = 200	0.0256762374945558	8.2865	Others
EN-RAGE	cGAN	obsNum = 0	0.586119300589446	4.964	Others
EN-RAGE	cGAN	obsNum = 50	0.17757114862342	4.964	Others
EN-RAGE	cGAN	obsNum = 100	0.176773324055331	4.964	Others
EN-RAGE	cGAN	obsNum = 200	0.145856331285773	4.964	Others
FGF-19	cGAN	obsNum = 0	0.0812025453940129	7.8635	Others
FGF-19	cGAN	obsNum = 50	0.117894281677736	7.8635	Others
FGF-19	cGAN	obsNum = 100	0.104687744808526	7.8635	Others
FGF-19	cGAN	obsNum = 200	0.0810659492902719	7.8635	Others
FGF-21	cGAN	obsNum = 0	0.152177347297114	5.8745	Others
FGF-21	cGAN	obsNum = 50	0.135809632657259	5.8745	Others
FGF-21	cGAN	obsNum = 100	0.121352777915742	5.8745	Others
FGF-21	cGAN	obsNum = 200	0.142166803622817	5.8745	Others
FGF-23	cGAN	obsNum = 0	1.8668554309842	1.3325	Median concentration < 4 Percent bias > 0.8
FGF-23	cGAN	obsNum = 50	0.636736262342669	1.3325	Median concentration < 4 Percent bias < 0.8
FGF-23	cGAN	obsNum = 100	0.38112146414937	1.3325	Median concentration < 4 Percent bias < 0.8
FGF-23	cGAN	obsNum = 200	0.291008157296352	1.3325	Median concentration < 4 Percent bias < 0.8
Flt3L	cGAN	obsNum = 0	0.045901931940426	9.0235	Others
Flt3L	cGAN	obsNum = 50	0.0355501067483524	9.0235	Others
Flt3L	cGAN	obsNum = 100	0.0340848496221864	9.0235	Others
Flt3L	cGAN	obsNum = 200	0.0368678540564701	9.0235	Others
HGF	cGAN	obsNum = 0	0.0413961527821552	8.583	Others
HGF	cGAN	obsNum = 50	0.0333085836819979	8.583	Others
HGF	cGAN	obsNum = 100	0.0368608710110865	8.583	Others
HGF	cGAN	obsNum = 200	0.0398811289831044	8.583	Others
IL-10RB	cGAN	obsNum = 0	0.200324632304704	7.2525	Others
IL-10RB	cGAN	obsNum = 50	0.0633998269909883	7.2525	Others
IL-10RB	cGAN	obsNum = 100	0.0458448330940471	7.2525	Others
IL-10RB	cGAN	obsNum = 200	0.0437029664610784	7.2525	Others
IL-12B	cGAN	obsNum = 0	0.0805798073069889	5.445	Others
IL-12B	cGAN	obsNum = 50	0.0945332141899826	5.445	Others
IL-12B	cGAN	obsNum = 100	0.0862100048804899	5.445	Others
IL-12B	cGAN	obsNum = 200	0.0869053405674558	5.445	Others
IL-15RA	cGAN	obsNum = 0	0.623083513864779	0.747	Median concentration < 4 Percent bias < 0.8
IL-15RA	cGAN	obsNum = 50	0.32223936750222	0.747	Median concentration < 4 Percent bias < 0.8
IL-15RA	cGAN	obsNum = 100	0.316754022821535	0.747	Median concentration < 4 Percent bias < 0.8
IL-15RA	cGAN	obsNum = 200	0.285344385969497	0.747	Median concentration < 4 Percent bias < 0.8
IL-18R1	cGAN	obsNum = 0	0.121668639623506	7.4515	Others
IL-18R1	cGAN	obsNum = 50	0.0534330662162305	7.4515	Others
IL-18R1	cGAN	obsNum = 100	0.0388136061878286	7.4515	Others
IL-18R1	cGAN	obsNum = 200	0.0352968587368968	7.4515	Others
IL10	cGAN	obsNum = 0	0.35434472997999	2.446	Median concentration < 4 Percent bias < 0.8
IL10	cGAN	obsNum = 50	0.280136126374043	2.446	Median concentration < 4 Percent bias < 0.8
IL10	cGAN	obsNum = 100	0.160540093183368	2.446	Median concentration < 4 Percent bias < 0.8
IL10	cGAN	obsNum = 200	0.132692650829842	2.446	Median concentration < 4 Percent bias < 0.8
IL18	cGAN	obsNum = 0	0.0709574729343393	8.6565	Others
IL18	cGAN	obsNum = 50	0.0768524817010892	8.6565	Others
IL18	cGAN	obsNum = 100	0.0531197344437166	8.6565	Others
IL18	cGAN	obsNum = 200	0.0627363824297994	8.6565	Others
IL6	cGAN	obsNum = 0	0.221784534248005	2.283	Median concentration < 4 Percent bias < 0.8
IL6	cGAN	obsNum = 50	0.207414784983212	2.283	Median concentration < 4 Percent bias < 0.8
IL6	cGAN	obsNum = 100	0.180240744976	2.283	Median concentration < 4 Percent bias < 0.8
IL6	cGAN	obsNum = 200	0.239302607985893	2.283	Median concentration < 4 Percent bias < 0.8
IL7	cGAN	obsNum = 0	0.280805166305326	4.666	Others
IL7	cGAN	obsNum = 50	0.177715548394651	4.666	Others
IL7	cGAN	obsNum = 100	0.102743422039719	4.666	Others
IL7	cGAN	obsNum = 200	0.106249388422167	4.666	Others
IL8	cGAN	obsNum = 0	0.197112194675302	6.667	Others
IL8	cGAN	obsNum = 50	0.0733275700607036	6.667	Others
IL8	cGAN	obsNum = 100	0.0864869975300505	6.667	Others
IL8	cGAN	obsNum = 200	0.0889237178325494	6.667	Others
LAP TGF-beta-1	cGAN	obsNum = 0	0.0469715767234672	7.9745	Others
LAP TGF-beta-1	cGAN	obsNum = 50	0.0373287240951297	7.9745	Others
LAP TGF-beta-1	cGAN	obsNum = 100	0.0422086376837102	7.9745	Others
LAP TGF-beta-1	cGAN	obsNum = 200	0.0339275732711776	7.9745	Others
LIF-R	cGAN	obsNum = 0	0.160673649623033	4.644	Others
LIF-R	cGAN	obsNum = 50	0.0800780296188123	4.644	Others
LIF-R	cGAN	obsNum = 100	0.0614222160804932	4.644	Others
LIF-R	cGAN	obsNum = 200	0.0547256979458578	4.644	Others
MCP-1	cGAN	obsNum = 0	0.0434581118918196	11.099	Others
MCP-1	cGAN	obsNum = 50	0.0311260422062987	11.099	Others
MCP-1	cGAN	obsNum = 100	0.0298013475189452	11.099	Others
MCP-1	cGAN	obsNum = 200	0.032566696859267	11.099	Others
MCP-2	cGAN	obsNum = 0	0.112447408386698	9.569	Others
MCP-2	cGAN	obsNum = 50	0.0589160235379289	9.569	Others
MCP-2	cGAN	obsNum = 100	0.0569818659440692	9.569	Others
MCP-2	cGAN	obsNum = 200	0.0623386066129286	9.569	Others
MCP-3	cGAN	obsNum = 0	0.227122670846184	1.916	Median concentration < 4 Percent bias < 0.8
MCP-3	cGAN	obsNum = 50	0.210871133014613	1.916	Median concentration < 4 Percent bias < 0.8
MCP-3	cGAN	obsNum = 100	0.211704614368295	1.916	Median concentration < 4 Percent bias < 0.8
MCP-3	cGAN	obsNum = 200	0.221501671839436	1.916	Median concentration < 4 Percent bias < 0.8
MCP-4	cGAN	obsNum = 0	2.13968956486621	4.047	Median concentration < 4 Percent bias > 0.8
MCP-4	cGAN	obsNum = 50	0.744008985004332	4.047	Median concentration < 4 Percent bias < 0.8
MCP-4	cGAN	obsNum = 100	0.247877469143076	4.047	Median concentration < 4 Percent bias < 0.8
MCP-4	cGAN	obsNum = 200	0.234462781886476	4.047	Median concentration < 4 Percent bias < 0.8
MMP-1	cGAN	obsNum = 0	0.21705330348914	14.6385	Others
MMP-1	cGAN	obsNum = 50	0.0541969450736684	14.6385	Others
MMP-1	cGAN	obsNum = 100	0.0650274141599559	14.6385	Others
MMP-1	cGAN	obsNum = 200	0.0559865236594283	14.6385	Others
MMP-10	cGAN	obsNum = 0	0.342825366688762	6.389	Others
MMP-10	cGAN	obsNum = 50	0.115366791220581	6.389	Others
MMP-10	cGAN	obsNum = 100	0.0736575862999111	6.389	Others
MMP-10	cGAN	obsNum = 200	0.06452093224373	6.389	Others
NT-3	cGAN	obsNum = 0	1.1277571419684	0.9815	Median concentration < 4 Percent bias > 0.8
NT-3	cGAN	obsNum = 50	0.345718640951081	0.9815	Median concentration < 4 Percent bias < 0.8
NT-3	cGAN	obsNum = 100	0.272476168739162	0.9815	Median concentration < 4 Percent bias < 0.8
NT-3	cGAN	obsNum = 200	0.17384851647946	0.9815	Median concentration < 4 Percent bias < 0.8
OPG	cGAN	obsNum = 0	0.033340067143359	10.2175	Others
OPG	cGAN	obsNum = 50	0.0329968181526354	10.2175	Others
OPG	cGAN	obsNum = 100	0.0242176350037595	10.2175	Others
OPG	cGAN	obsNum = 200	0.0243485487742188	10.2175	Others
OSM	cGAN	obsNum = 0	0.308051565108527	4.8835	Others
OSM	cGAN	obsNum = 50	0.1285908600909	4.8835	Others
OSM	cGAN	obsNum = 100	0.11380461296374	4.8835	Others
OSM	cGAN	obsNum = 200	0.134305301026428	4.8835	Others
PD-L1	cGAN	obsNum = 0	0.668044510234348	4.261	Others
PD-L1	cGAN	obsNum = 50	0.236941996043697	4.261	Others
PD-L1	cGAN	obsNum = 100	0.0998915197265081	4.261	Others
PD-L1	cGAN	obsNum = 200	0.0851002270214021	4.261	Others
SCF	cGAN	obsNum = 0	0.106520498211995	9.9495	Others
SCF	cGAN	obsNum = 50	0.0366431490179414	9.9495	Others
SCF	cGAN	obsNum = 100	0.0307959180957456	9.9495	Others
SCF	cGAN	obsNum = 200	0.0328565705595682	9.9495	Others
SIRT2	cGAN	obsNum = 0	1.87900060781529	2.2835	Median concentration < 4 Percent bias > 0.8
SIRT2	cGAN	obsNum = 50	0.721803424273436	2.2835	Median concentration < 4 Percent bias < 0.8
SIRT2	cGAN	obsNum = 100	0.312514162985335	2.2835	Median concentration < 4 Percent bias < 0.8
SIRT2	cGAN	obsNum = 200	0.244211746443007	2.2835	Median concentration < 4 Percent bias < 0.8
ST1A1	cGAN	obsNum = 0	1.04695053141592	2.031	Median concentration < 4 Percent bias > 0.8
ST1A1	cGAN	obsNum = 50	0.405957345341159	2.031	Median concentration < 4 Percent bias < 0.8
ST1A1	cGAN	obsNum = 100	0.306431191696842	2.031	Median concentration < 4 Percent bias < 0.8
ST1A1	cGAN	obsNum = 200	0.30331208381991	2.031	Median concentration < 4 Percent bias < 0.8
STAMBP	cGAN	obsNum = 0	1.5337523944167	3.03	Median concentration < 4 Percent bias > 0.8
STAMBP	cGAN	obsNum = 50	0.391987753710135	3.03	Median concentration < 4 Percent bias < 0.8
STAMBP	cGAN	obsNum = 100	0.232141024986374	3.03	Median concentration < 4 Percent bias < 0.8
STAMBP	cGAN	obsNum = 200	0.156680557943224	3.03	Median concentration < 4 Percent bias < 0.8
TGF-alpha	cGAN	obsNum = 0	0.359612219285404	4.5555	Others
TGF-alpha	cGAN	obsNum = 50	0.172789257134415	4.5555	Others
TGF-alpha	cGAN	obsNum = 100	0.118674015754971	4.5555	Others
TGF-alpha	cGAN	obsNum = 200	0.104988310671189	4.5555	Others
TNFB	cGAN	obsNum = 0	0.209578737004329	3.9345	Median concentration < 4 Percent bias < 0.8
TNFB	cGAN	obsNum = 50	0.0689910440993269	3.9345	Median concentration < 4 Percent bias < 0.8
TNFB	cGAN	obsNum = 100	0.0884801545221118	3.9345	Median concentration < 4 Percent bias < 0.8
TNFB	cGAN	obsNum = 200	0.0659437032242939	3.9345	Median concentration < 4 Percent bias < 0.8
TNFRSF9	cGAN	obsNum = 0	0.146429979524396	6.2875	Others
TNFRSF9	cGAN	obsNum = 50	0.069698334168218	6.2875	Others
TNFRSF9	cGAN	obsNum = 100	0.0544625390217144	6.2875	Others
TNFRSF9	cGAN	obsNum = 200	0.0504003627667222	6.2875	Others
TNFSF14	cGAN	obsNum = 0	0.14327874971051	5.5475	Others
TNFSF14	cGAN	obsNum = 50	0.0958618909049538	5.5475	Others
TNFSF14	cGAN	obsNum = 100	0.0972311413726779	5.5475	Others
TNFSF14	cGAN	obsNum = 200	0.0849702768039709	5.5475	Others
TRAIL	cGAN	obsNum = 0	0.0299003268908401	8.137	Others
TRAIL	cGAN	obsNum = 50	0.0287330965870485	8.137	Others
TRAIL	cGAN	obsNum = 100	0.027673422813304	8.137	Others
TRAIL	cGAN	obsNum = 200	0.032277637895976	8.137	Others
TRANCE	cGAN	obsNum = 0	0.0975599371932332	4.6605	Others
TRANCE	cGAN	obsNum = 50	0.0956318088696394	4.6605	Others
TRANCE	cGAN	obsNum = 100	0.0909702595943329	4.6605	Others
TRANCE	cGAN	obsNum = 200	0.114507292895676	4.6605	Others
TWEAK	cGAN	obsNum = 0	0.0383244974058281	9.3855	Others
TWEAK	cGAN	obsNum = 50	0.023288773926582	9.3855	Others
TWEAK	cGAN	obsNum = 100	0.0237661354072616	9.3855	Others
TWEAK	cGAN	obsNum = 200	0.0247368831043216	9.3855	Others
uPA	cGAN	obsNum = 0	0.0243300255337978	9.9095	Others
uPA	cGAN	obsNum = 50	0.0237538803830524	9.9095	Others
uPA	cGAN	obsNum = 100	0.0226509209525772	9.9095	Others
uPA	cGAN	obsNum = 200	0.0221758869571725	9.9095	Others
VEGFA	cGAN	obsNum = 0	0.0520923744198921	10.892	Others
VEGFA	cGAN	obsNum = 50	0.0489379567759314	10.892	Others
VEGFA	cGAN	obsNum = 100	0.0444609801575989	10.892	Others
VEGFA	cGAN	obsNum = 200	0.0492021334632298	10.892	Others
4E-BP1	missForest	obsNum = 0	0.368599782744895	6.9555	Others
4E-BP1	missForest	obsNum = 50	0.332880139567379	6.9555	Others
4E-BP1	missForest	obsNum = 100	0.323624607007106	6.9555	Others
4E-BP1	missForest	obsNum = 200	0.297234282547097	6.9555	Others
ADA	missForest	obsNum = 0	0.646452120091348	3.793	Median concentration < 4 Percent bias < 0.8
ADA	missForest	obsNum = 50	0.613844729693225	3.793	Median concentration < 4 Percent bias < 0.8
ADA	missForest	obsNum = 100	0.613554683314331	3.793	Median concentration < 4 Percent bias < 0.8
ADA	missForest	obsNum = 200	0.592836933670437	3.793	Median concentration < 4 Percent bias < 0.8
AXIN1	missForest	obsNum = 0	3.44391678676628	1.4935	Median concentration < 4 Percent bias > 0.8
AXIN1	missForest	obsNum = 50	3.17070432472467	1.4935	Median concentration < 4 Percent bias > 0.8
AXIN1	missForest	obsNum = 100	3.1031815158679	1.4935	Median concentration < 4 Percent bias > 0.8
AXIN1	missForest	obsNum = 200	2.95911092025577	1.4935	Median concentration < 4 Percent bias > 0.8
CCL11	missForest	obsNum = 0	0.259770059553502	8.667	Others
CCL11	missForest	obsNum = 50	0.262612310175357	8.667	Others
CCL11	missForest	obsNum = 100	0.265128288368794	8.667	Others
CCL11	missForest	obsNum = 200	0.266935128814391	8.667	Others
CCL19	missForest	obsNum = 0	0.239132081821552	9.7035	Others
CCL19	missForest	obsNum = 50	0.24195457746748	9.7035	Others
CCL19	missForest	obsNum = 100	0.245783336664843	9.7035	Others
CCL19	missForest	obsNum = 200	0.243021771704157	9.7035	Others
CCL20	missForest	obsNum = 0	0.137416806254585	4.715	Others
CCL20	missForest	obsNum = 50	0.143724933915973	4.715	Others
CCL20	missForest	obsNum = 100	0.145117007640125	4.715	Others
CCL20	missForest	obsNum = 200	0.146812427671387	4.715	Others
CCL23	missForest	obsNum = 0	0.0722046846656091	9.9865	Others
CCL23	missForest	obsNum = 50	0.0753021983566829	9.9865	Others
CCL23	missForest	obsNum = 100	0.077383053633709	9.9865	Others
CCL23	missForest	obsNum = 200	0.079061287679796	9.9865	Others
CCL25	missForest	obsNum = 0	0.105013719020888	6.6275	Others
CCL25	missForest	obsNum = 50	0.103246150754844	6.6275	Others
CCL25	missForest	obsNum = 100	0.106201938588147	6.6275	Others
CCL25	missForest	obsNum = 200	0.103887346086571	6.6275	Others
CCL28	missForest	obsNum = 0	0.372661484370108	1.5335	Median concentration < 4 Percent bias < 0.8
CCL28	missForest	obsNum = 50	0.353818566184785	1.5335	Median concentration < 4 Percent bias < 0.8
CCL28	missForest	obsNum = 100	0.358410044360968	1.5335	Median concentration < 4 Percent bias < 0.8
CCL28	missForest	obsNum = 200	0.355612335739568	1.5335	Median concentration < 4 Percent bias < 0.8
CCL3	missForest	obsNum = 0	0.11565811802236	4.47	Others
CCL3	missForest	obsNum = 50	0.111631182984497	4.47	Others
CCL3	missForest	obsNum = 100	0.112938663871299	4.47	Others
CCL3	missForest	obsNum = 200	0.106139430580741	4.47	Others
CCL4	missForest	obsNum = 0	0.253977551873286	8.227	Others
CCL4	missForest	obsNum = 50	0.260637067959126	8.227	Others
CCL4	missForest	obsNum = 100	0.262292495778878	8.227	Others
CCL4	missForest	obsNum = 200	0.26899075718097	8.227	Others
CD244	missForest	obsNum = 0	0.337680470243664	5.5665	Others
CD244	missForest	obsNum = 50	0.323427425343983	5.5665	Others
CD244	missForest	obsNum = 100	0.319995629994026	5.5665	Others
CD244	missForest	obsNum = 200	0.306764322894437	5.5665	Others
CD40	missForest	obsNum = 0	0.188495455194235	10.2785	Others
CD40	missForest	obsNum = 50	0.174813814800278	10.2785	Others
CD40	missForest	obsNum = 100	0.170225207181076	10.2785	Others
CD40	missForest	obsNum = 200	0.162215721564577	10.2785	Others
CD5	missForest	obsNum = 0	0.0519675053972907	5.378	Others
CD5	missForest	obsNum = 50	0.0479319929911709	5.378	Others
CD5	missForest	obsNum = 100	0.0482693718110535	5.378	Others
CD5	missForest	obsNum = 200	0.045771219520916	5.378	Others
CD6	missForest	obsNum = 0	0.322437160979108	4.663	Others
CD6	missForest	obsNum = 50	0.305981614047428	4.663	Others
CD6	missForest	obsNum = 100	0.30940966007589	4.663	Others
CD6	missForest	obsNum = 200	0.292717130481133	4.663	Others
CDCP1	missForest	obsNum = 0	0.147513315965691	3.336	Median concentration < 4 Percent bias < 0.8
CDCP1	missForest	obsNum = 50	0.143264515759114	3.336	Median concentration < 4 Percent bias < 0.8
CDCP1	missForest	obsNum = 100	0.139656160433604	3.336	Median concentration < 4 Percent bias < 0.8
CDCP1	missForest	obsNum = 200	0.137914626030586	3.336	Median concentration < 4 Percent bias < 0.8
CSF-1	missForest	obsNum = 0	0.294010860850572	7.773	Others
CSF-1	missForest	obsNum = 50	0.293458248474249	7.773	Others
CSF-1	missForest	obsNum = 100	0.291399235872217	7.773	Others
CSF-1	missForest	obsNum = 200	0.291138555231763	7.773	Others
CST5	missForest	obsNum = 0	0.159288966079246	6.453	Others
CST5	missForest	obsNum = 50	0.15706192158686	6.453	Others
CST5	missForest	obsNum = 100	0.157108524980743	6.453	Others
CST5	missForest	obsNum = 200	0.156366978192866	6.453	Others
CX3CL1	missForest	obsNum = 0	0.0839563469498179	6.271	Others
CX3CL1	missForest	obsNum = 50	0.087935541487688	6.271	Others
CX3CL1	missForest	obsNum = 100	0.0883425200984781	6.271	Others
CX3CL1	missForest	obsNum = 200	0.0875058093898921	6.271	Others
CXCL1	missForest	obsNum = 0	0.0407251711358771	9.4205	Others
CXCL1	missForest	obsNum = 50	0.0316184921745315	9.4205	Others
CXCL1	missForest	obsNum = 100	0.0296549337797779	9.4205	Others
CXCL1	missForest	obsNum = 200	0.0344382747960704	9.4205	Others
CXCL10	missForest	obsNum = 0	0.0620742552259371	9.276	Others
CXCL10	missForest	obsNum = 50	0.0624459292326358	9.276	Others
CXCL10	missForest	obsNum = 100	0.0603399866118098	9.276	Others
CXCL10	missForest	obsNum = 200	0.0619070296816804	9.276	Others
CXCL11	missForest	obsNum = 0	0.0801264419973974	7.8625	Others
CXCL11	missForest	obsNum = 50	0.0854776516094108	7.8625	Others
CXCL11	missForest	obsNum = 100	0.0902575611597162	7.8625	Others
CXCL11	missForest	obsNum = 200	0.103017523375959	7.8625	Others
CXCL5	missForest	obsNum = 0	0.0523558060411626	11.5775	Others
CXCL5	missForest	obsNum = 50	0.0537775891764263	11.5775	Others
CXCL5	missForest	obsNum = 100	0.0544989153861693	11.5775	Others
CXCL5	missForest	obsNum = 200	0.0647270627915028	11.5775	Others
CXCL6	missForest	obsNum = 0	0.0465902738085862	8.638	Others
CXCL6	missForest	obsNum = 50	0.0567983259184315	8.638	Others
CXCL6	missForest	obsNum = 100	0.0595145892478633	8.638	Others
CXCL6	missForest	obsNum = 200	0.0691292935156042	8.638	Others
CXCL9	missForest	obsNum = 0	0.0677722738358257	7.343	Others
CXCL9	missForest	obsNum = 50	0.0685561046505026	7.343	Others
CXCL9	missForest	obsNum = 100	0.0678273949216081	7.343	Others
CXCL9	missForest	obsNum = 200	0.0696310402841432	7.343	Others
DNER	missForest	obsNum = 0	0.125546462166046	8.2865	Others
DNER	missForest	obsNum = 50	0.126043305931442	8.2865	Others
DNER	missForest	obsNum = 100	0.125116887075815	8.2865	Others
DNER	missForest	obsNum = 200	0.124603751795518	8.2865	Others
EN-RAGE	missForest	obsNum = 0	0.58125030890776	4.964	Others
EN-RAGE	missForest	obsNum = 50	0.59488401257598	4.964	Others
EN-RAGE	missForest	obsNum = 100	0.597924671553034	4.964	Others
EN-RAGE	missForest	obsNum = 200	0.606771645035733	4.964	Others
FGF-19	missForest	obsNum = 0	0.0688073356627606	7.8635	Others
FGF-19	missForest	obsNum = 50	0.0680193537243703	7.8635	Others
FGF-19	missForest	obsNum = 100	0.0696808047913413	7.8635	Others
FGF-19	missForest	obsNum = 200	0.0699713092247683	7.8635	Others
FGF-21	missForest	obsNum = 0	0.100565840830278	5.8745	Others
FGF-21	missForest	obsNum = 50	0.106286061104491	5.8745	Others
FGF-21	missForest	obsNum = 100	0.104131287501866	5.8745	Others
FGF-21	missForest	obsNum = 200	0.109470002007843	5.8745	Others
FGF-23	missForest	obsNum = 0	1.89636039173033	1.3325	Median concentration < 4 Percent bias > 0.8
FGF-23	missForest	obsNum = 50	1.88295454436831	1.3325	Median concentration < 4 Percent bias > 0.8
FGF-23	missForest	obsNum = 100	1.88322620147339	1.3325	Median concentration < 4 Percent bias > 0.8
FGF-23	missForest	obsNum = 200	1.89600999529233	1.3325	Median concentration < 4 Percent bias > 0.8
Flt3L	missForest	obsNum = 0	0.0358789055365482	9.0235	Others
Flt3L	missForest	obsNum = 50	0.0349511187138038	9.0235	Others
Flt3L	missForest	obsNum = 100	0.0354472032266327	9.0235	Others
Flt3L	missForest	obsNum = 200	0.0351487490983922	9.0235	Others
HGF	missForest	obsNum = 0	0.0379099377915561	8.583	Others
HGF	missForest	obsNum = 50	0.035422325662584	8.583	Others
HGF	missForest	obsNum = 100	0.0349877144623402	8.583	Others
HGF	missForest	obsNum = 200	0.0342912807597157	8.583	Others
IL-10RB	missForest	obsNum = 0	0.190237166904062	7.2525	Others
IL-10RB	missForest	obsNum = 50	0.19260193723933	7.2525	Others
IL-10RB	missForest	obsNum = 100	0.192127208028372	7.2525	Others
IL-10RB	missForest	obsNum = 200	0.19296295140456	7.2525	Others
IL-12B	missForest	obsNum = 0	0.0700861079156334	5.445	Others
IL-12B	missForest	obsNum = 50	0.0690343133444588	5.445	Others
IL-12B	missForest	obsNum = 100	0.0686224029911685	5.445	Others
IL-12B	missForest	obsNum = 200	0.0706066351094094	5.445	Others
IL-15RA	missForest	obsNum = 0	0.64345073990078	0.747	Median concentration < 4 Percent bias < 0.8
IL-15RA	missForest	obsNum = 50	0.625774600177213	0.747	Median concentration < 4 Percent bias < 0.8
IL-15RA	missForest	obsNum = 100	0.648127720486535	0.747	Median concentration < 4 Percent bias < 0.8
IL-15RA	missForest	obsNum = 200	0.612461996579977	0.747	Median concentration < 4 Percent bias < 0.8
IL-18R1	missForest	obsNum = 0	0.131516426021274	7.4515	Others
IL-18R1	missForest	obsNum = 50	0.129122759261078	7.4515	Others
IL-18R1	missForest	obsNum = 100	0.128703427157026	7.4515	Others
IL-18R1	missForest	obsNum = 200	0.128507154518726	7.4515	Others
IL10	missForest	obsNum = 0	0.393014480051537	2.446	Median concentration < 4 Percent bias < 0.8
IL10	missForest	obsNum = 50	0.385425458279732	2.446	Median concentration < 4 Percent bias < 0.8
IL10	missForest	obsNum = 100	0.380941963054576	2.446	Median concentration < 4 Percent bias < 0.8
IL10	missForest	obsNum = 200	0.381318018503326	2.446	Median concentration < 4 Percent bias < 0.8
IL18	missForest	obsNum = 0	0.061655002873859	8.6565	Others
IL18	missForest	obsNum = 50	0.0636309857699309	8.6565	Others
IL18	missForest	obsNum = 100	0.0655633564982708	8.6565	Others
IL18	missForest	obsNum = 200	0.0665089082060179	8.6565	Others
IL6	missForest	obsNum = 0	0.2366207469525	2.283	Median concentration < 4 Percent bias < 0.8
IL6	missForest	obsNum = 50	0.225777791354181	2.283	Median concentration < 4 Percent bias < 0.8
IL6	missForest	obsNum = 100	0.217908935219825	2.283	Median concentration < 4 Percent bias < 0.8
IL6	missForest	obsNum = 200	0.220531173912619	2.283	Median concentration < 4 Percent bias < 0.8
IL7	missForest	obsNum = 0	0.256586586175601	4.666	Others
IL7	missForest	obsNum = 50	0.291852860081885	4.666	Others
IL7	missForest	obsNum = 100	0.300234200957174	4.666	Others
IL7	missForest	obsNum = 200	0.320802033286346	4.666	Others
IL8	missForest	obsNum = 0	0.218240235773472	6.667	Others
IL8	missForest	obsNum = 50	0.229647000443434	6.667	Others
IL8	missForest	obsNum = 100	0.228233831959186	6.667	Others
IL8	missForest	obsNum = 200	0.233123864209639	6.667	Others
LAP TGF-beta-1	missForest	obsNum = 0	0.0303633210586847	7.9745	Others
LAP TGF-beta-1	missForest	obsNum = 50	0.0305183831730802	7.9745	Others
LAP TGF-beta-1	missForest	obsNum = 100	0.0317359757273043	7.9745	Others
LAP TGF-beta-1	missForest	obsNum = 200	0.0334813818545854	7.9745	Others
LIF-R	missForest	obsNum = 0	0.167896644967223	4.644	Others
LIF-R	missForest	obsNum = 50	0.169615950211518	4.644	Others
LIF-R	missForest	obsNum = 100	0.17062193724942	4.644	Others
LIF-R	missForest	obsNum = 200	0.169283334350018	4.644	Others
MCP-1	missForest	obsNum = 0	0.0419010591372498	11.099	Others
MCP-1	missForest	obsNum = 50	0.0391197813634326	11.099	Others
MCP-1	missForest	obsNum = 100	0.0391404796505259	11.099	Others
MCP-1	missForest	obsNum = 200	0.0370827581117543	11.099	Others
MCP-2	missForest	obsNum = 0	0.102918739787593	9.569	Others
MCP-2	missForest	obsNum = 50	0.11239023275199	9.569	Others
MCP-2	missForest	obsNum = 100	0.114303719638069	9.569	Others
MCP-2	missForest	obsNum = 200	0.119620477539968	9.569	Others
MCP-3	missForest	obsNum = 0	0.16090669632138	1.916	Median concentration < 4 Percent bias < 0.8
MCP-3	missForest	obsNum = 50	0.165840945505007	1.916	Median concentration < 4 Percent bias < 0.8
MCP-3	missForest	obsNum = 100	0.179384430685425	1.916	Median concentration < 4 Percent bias < 0.8
MCP-3	missForest	obsNum = 200	0.16969197133857	1.916	Median concentration < 4 Percent bias < 0.8
MCP-4	missForest	obsNum = 0	2.12503214504617	4.047	Median concentration < 4 Percent bias > 0.8
MCP-4	missForest	obsNum = 50	2.0922831096131	4.047	Median concentration < 4 Percent bias > 0.8
MCP-4	missForest	obsNum = 100	2.08315545266337	4.047	Median concentration < 4 Percent bias > 0.8
MCP-4	missForest	obsNum = 200	2.04827743197764	4.047	Median concentration < 4 Percent bias > 0.8
MMP-1	missForest	obsNum = 0	0.216789462139028	14.6385	Others
MMP-1	missForest	obsNum = 50	0.227983612733874	14.6385	Others
MMP-1	missForest	obsNum = 100	0.23228020334326	14.6385	Others
MMP-1	missForest	obsNum = 200	0.240163744500245	14.6385	Others
MMP-10	missForest	obsNum = 0	0.315226552390334	6.389	Others
MMP-10	missForest	obsNum = 50	0.315533056278817	6.389	Others
MMP-10	missForest	obsNum = 100	0.315599215014854	6.389	Others
MMP-10	missForest	obsNum = 200	0.31518826418689	6.389	Others
NT-3	missForest	obsNum = 0	1.27448762299006	0.9815	Median concentration < 4 Percent bias > 0.8
NT-3	missForest	obsNum = 50	1.26210471956023	0.9815	Median concentration < 4 Percent bias > 0.8
NT-3	missForest	obsNum = 100	1.26140721965998	0.9815	Median concentration < 4 Percent bias > 0.8
NT-3	missForest	obsNum = 200	1.25594145603076	0.9815	Median concentration < 4 Percent bias > 0.8
OPG	missForest	obsNum = 0	0.0236415584679713	10.2175	Others
OPG	missForest	obsNum = 50	0.0247774410273367	10.2175	Others
OPG	missForest	obsNum = 100	0.0247899095168388	10.2175	Others
OPG	missForest	obsNum = 200	0.0248626912256093	10.2175	Others
OSM	missForest	obsNum = 0	0.320700930763504	4.8835	Others
OSM	missForest	obsNum = 50	0.331492270308976	4.8835	Others
OSM	missForest	obsNum = 100	0.333256653101655	4.8835	Others
OSM	missForest	obsNum = 200	0.335897845900078	4.8835	Others
PD-L1	missForest	obsNum = 0	0.695281207806798	4.261	Others
PD-L1	missForest	obsNum = 50	0.666510150500154	4.261	Others
PD-L1	missForest	obsNum = 100	0.663884144175052	4.261	Others
PD-L1	missForest	obsNum = 200	0.659693954401742	4.261	Others
SCF	missForest	obsNum = 0	0.0984959407607063	9.9495	Others
SCF	missForest	obsNum = 50	0.0981686860507019	9.9495	Others
SCF	missForest	obsNum = 100	0.0983411790175686	9.9495	Others
SCF	missForest	obsNum = 200	0.0971729664300267	9.9495	Others
SIRT2	missForest	obsNum = 0	2.00169490695562	2.2835	Median concentration < 4 Percent bias > 0.8
SIRT2	missForest	obsNum = 50	1.85173736424102	2.2835	Median concentration < 4 Percent bias > 0.8
SIRT2	missForest	obsNum = 100	1.79716503397013	2.2835	Median concentration < 4 Percent bias > 0.8
SIRT2	missForest	obsNum = 200	1.70272109605817	2.2835	Median concentration < 4 Percent bias > 0.8
ST1A1	missForest	obsNum = 0	1.08521959308453	2.031	Median concentration < 4 Percent bias > 0.8
ST1A1	missForest	obsNum = 50	0.984355139704001	2.031	Median concentration < 4 Percent bias > 0.8
ST1A1	missForest	obsNum = 100	0.96414784730902	2.031	Median concentration < 4 Percent bias > 0.8
ST1A1	missForest	obsNum = 200	0.916151764006079	2.031	Median concentration < 4 Percent bias > 0.8
STAMBP	missForest	obsNum = 0	1.6306749067044	3.03	Median concentration < 4 Percent bias > 0.8
STAMBP	missForest	obsNum = 50	1.51382595206089	3.03	Median concentration < 4 Percent bias > 0.8
STAMBP	missForest	obsNum = 100	1.47397903390122	3.03	Median concentration < 4 Percent bias > 0.8
STAMBP	missForest	obsNum = 200	1.40361782443964	3.03	Median concentration < 4 Percent bias > 0.8
TGF-alpha	missForest	obsNum = 0	0.368661080914455	4.5555	Others
TGF-alpha	missForest	obsNum = 50	0.371757503158821	4.5555	Others
TGF-alpha	missForest	obsNum = 100	0.374151369584883	4.5555	Others
TGF-alpha	missForest	obsNum = 200	0.376483725324644	4.5555	Others
TNFB	missForest	obsNum = 0	0.204690020239376	3.9345	Median concentration < 4 Percent bias < 0.8
TNFB	missForest	obsNum = 50	0.19746662951027	3.9345	Median concentration < 4 Percent bias < 0.8
TNFB	missForest	obsNum = 100	0.199327126896953	3.9345	Median concentration < 4 Percent bias < 0.8
TNFB	missForest	obsNum = 200	0.194879445651319	3.9345	Median concentration < 4 Percent bias < 0.8
TNFRSF9	missForest	obsNum = 0	0.152123035665302	6.2875	Others
TNFRSF9	missForest	obsNum = 50	0.146590134166899	6.2875	Others
TNFRSF9	missForest	obsNum = 100	0.147665094546997	6.2875	Others
TNFRSF9	missForest	obsNum = 200	0.144040466450778	6.2875	Others
TNFSF14	missForest	obsNum = 0	0.116212623063213	5.5475	Others
TNFSF14	missForest	obsNum = 50	0.135988420153826	5.5475	Others
TNFSF14	missForest	obsNum = 100	0.144686224552653	5.5475	Others
TNFSF14	missForest	obsNum = 200	0.164529402168513	5.5475	Others
TRAIL	missForest	obsNum = 0	0.0235090018867272	8.137	Others
TRAIL	missForest	obsNum = 50	0.023377598167356	8.137	Others
TRAIL	missForest	obsNum = 100	0.0233290025527714	8.137	Others
TRAIL	missForest	obsNum = 200	0.0232031747447181	8.137	Others
TRANCE	missForest	obsNum = 0	0.0829929891982777	4.6605	Others
TRANCE	missForest	obsNum = 50	0.0832263745573139	4.6605	Others
TRANCE	missForest	obsNum = 100	0.0832829767970552	4.6605	Others
TRANCE	missForest	obsNum = 200	0.0809559382431433	4.6605	Others
TWEAK	missForest	obsNum = 0	0.0319614183466916	9.3855	Others
TWEAK	missForest	obsNum = 50	0.0344572094805788	9.3855	Others
TWEAK	missForest	obsNum = 100	0.0351780099409281	9.3855	Others
TWEAK	missForest	obsNum = 200	0.0357011809394997	9.3855	Others
uPA	missForest	obsNum = 0	0.0210875919240719	9.9095	Others
uPA	missForest	obsNum = 50	0.0215330357889705	9.9095	Others
uPA	missForest	obsNum = 100	0.0211469482789689	9.9095	Others
uPA	missForest	obsNum = 200	0.0206514092208866	9.9095	Others
VEGFA	missForest	obsNum = 0	0.0449950574360582	10.892	Others
VEGFA	missForest	obsNum = 50	0.0487750462724894	10.892	Others
VEGFA	missForest	obsNum = 100	0.0502209153094207	10.892	Others
VEGFA	missForest	obsNum = 200	0.0513784348411726	10.892	Others
4E-BP1	PMM	obsNum = 0	0.311361425307896	6.9555	Others
4E-BP1	PMM	obsNum = 50	0.290393764284253	6.9555	Others
4E-BP1	PMM	obsNum = 100	0.296696434007683	6.9555	Others
4E-BP1	PMM	obsNum = 200	0.264810032135414	6.9555	Others
ADA	PMM	obsNum = 0	0.596724173257354	3.793	Median concentration < 4 Percent bias < 0.8
ADA	PMM	obsNum = 50	0.51935625913481	3.793	Median concentration < 4 Percent bias < 0.8
ADA	PMM	obsNum = 100	0.521923363634894	3.793	Median concentration < 4 Percent bias < 0.8
ADA	PMM	obsNum = 200	0.467867774179146	3.793	Median concentration < 4 Percent bias < 0.8
AXIN1	PMM	obsNum = 0	3.40239557309873	1.4935	Median concentration < 4 Percent bias > 0.8
AXIN1	PMM	obsNum = 50	2.88546010924902	1.4935	Median concentration < 4 Percent bias > 0.8
AXIN1	PMM	obsNum = 100	2.85626282940014	1.4935	Median concentration < 4 Percent bias > 0.8
AXIN1	PMM	obsNum = 200	2.41510285958173	1.4935	Median concentration < 4 Percent bias > 0.8
CCL11	PMM	obsNum = 0	0.234654583288861	8.667	Others
CCL11	PMM	obsNum = 50	0.184198308297879	8.667	Others
CCL11	PMM	obsNum = 100	0.164640887458195	8.667	Others
CCL11	PMM	obsNum = 200	0.132244587620977	8.667	Others
CCL19	PMM	obsNum = 0	0.251997293557779	9.7035	Others
CCL19	PMM	obsNum = 50	0.190189262740288	9.7035	Others
CCL19	PMM	obsNum = 100	0.193135321507458	9.7035	Others
CCL19	PMM	obsNum = 200	0.194454317882994	9.7035	Others
CCL20	PMM	obsNum = 0	0.264759888060414	4.715	Others
CCL20	PMM	obsNum = 50	0.255358800432936	4.715	Others
CCL20	PMM	obsNum = 100	0.252711862514504	4.715	Others
CCL20	PMM	obsNum = 200	0.254806231352161	4.715	Others
CCL23	PMM	obsNum = 0	0.0582462904385834	9.9865	Others
CCL23	PMM	obsNum = 50	0.0542954859343895	9.9865	Others
CCL23	PMM	obsNum = 100	0.048281361365204	9.9865	Others
CCL23	PMM	obsNum = 200	0.0516330287854066	9.9865	Others
CCL25	PMM	obsNum = 0	0.14719088728393	6.6275	Others
CCL25	PMM	obsNum = 50	0.113126044200769	6.6275	Others
CCL25	PMM	obsNum = 100	0.09665678609497	6.6275	Others
CCL25	PMM	obsNum = 200	0.0959156110644149	6.6275	Others
CCL28	PMM	obsNum = 0	0.342399786922497	1.5335	Median concentration < 4 Percent bias < 0.8
CCL28	PMM	obsNum = 50	0.294191654340244	1.5335	Median concentration < 4 Percent bias < 0.8
CCL28	PMM	obsNum = 100	0.356186170353865	1.5335	Median concentration < 4 Percent bias < 0.8
CCL28	PMM	obsNum = 200	0.298048536161275	1.5335	Median concentration < 4 Percent bias < 0.8
CCL3	PMM	obsNum = 0	0.147302991459902	4.47	Others
CCL3	PMM	obsNum = 50	0.130590883753083	4.47	Others
CCL3	PMM	obsNum = 100	0.137373517601996	4.47	Others
CCL3	PMM	obsNum = 200	0.138859936908224	4.47	Others
CCL4	PMM	obsNum = 0	0.236381923539651	8.227	Others
CCL4	PMM	obsNum = 50	0.181221102009301	8.227	Others
CCL4	PMM	obsNum = 100	0.166786024645635	8.227	Others
CCL4	PMM	obsNum = 200	0.143430267474509	8.227	Others
CD244	PMM	obsNum = 0	0.328610673360807	5.5665	Others
CD244	PMM	obsNum = 50	0.277354750696443	5.5665	Others
CD244	PMM	obsNum = 100	0.269463222445863	5.5665	Others
CD244	PMM	obsNum = 200	0.253781054613936	5.5665	Others
CD40	PMM	obsNum = 0	0.186599054261366	10.2785	Others
CD40	PMM	obsNum = 50	0.163458975897839	10.2785	Others
CD40	PMM	obsNum = 100	0.155105966002666	10.2785	Others
CD40	PMM	obsNum = 200	0.143358060089057	10.2785	Others
CD5	PMM	obsNum = 0	0.114242663494704	5.378	Others
CD5	PMM	obsNum = 50	0.120877023734451	5.378	Others
CD5	PMM	obsNum = 100	0.109891836006933	5.378	Others
CD5	PMM	obsNum = 200	0.120920599612569	5.378	Others
CD6	PMM	obsNum = 0	0.363863778869688	4.663	Others
CD6	PMM	obsNum = 50	0.272050136857533	4.663	Others
CD6	PMM	obsNum = 100	0.260630141165602	4.663	Others
CD6	PMM	obsNum = 200	0.263135053994996	4.663	Others
CDCP1	PMM	obsNum = 0	0.191509697207068	3.336	Median concentration < 4 Percent bias < 0.8
CDCP1	PMM	obsNum = 50	0.179122363568248	3.336	Median concentration < 4 Percent bias < 0.8
CDCP1	PMM	obsNum = 100	0.180729129662401	3.336	Median concentration < 4 Percent bias < 0.8
CDCP1	PMM	obsNum = 200	0.179755577502726	3.336	Median concentration < 4 Percent bias < 0.8
CSF-1	PMM	obsNum = 0	0.294163822382263	7.773	Others
CSF-1	PMM	obsNum = 50	0.219249974583438	7.773	Others
CSF-1	PMM	obsNum = 100	0.205297863718886	7.773	Others
CSF-1	PMM	obsNum = 200	0.189349499296871	7.773	Others
CST5	PMM	obsNum = 0	0.16174001011239	6.453	Others
CST5	PMM	obsNum = 50	0.149690968948756	6.453	Others
CST5	PMM	obsNum = 100	0.138958855858579	6.453	Others
CST5	PMM	obsNum = 200	0.119835960754789	6.453	Others
CX3CL1	PMM	obsNum = 0	0.0937617298743793	6.271	Others
CX3CL1	PMM	obsNum = 50	0.0702860068899033	6.271	Others
CX3CL1	PMM	obsNum = 100	0.0674037451759257	6.271	Others
CX3CL1	PMM	obsNum = 200	0.0728322722199952	6.271	Others
CXCL1	PMM	obsNum = 0	0.0810204757603697	9.4205	Others
CXCL1	PMM	obsNum = 50	0.0813758506301012	9.4205	Others
CXCL1	PMM	obsNum = 100	0.0987289663452685	9.4205	Others
CXCL1	PMM	obsNum = 200	0.0954914623941558	9.4205	Others
CXCL10	PMM	obsNum = 0	0.120228306146491	9.276	Others
CXCL10	PMM	obsNum = 50	0.100352079510565	9.276	Others
CXCL10	PMM	obsNum = 100	0.0998262798582522	9.276	Others
CXCL10	PMM	obsNum = 200	0.101829584353687	9.276	Others
CXCL11	PMM	obsNum = 0	0.126846528716197	7.8625	Others
CXCL11	PMM	obsNum = 50	0.108399601624568	7.8625	Others
CXCL11	PMM	obsNum = 100	0.123018412894977	7.8625	Others
CXCL11	PMM	obsNum = 200	0.129414068538777	7.8625	Others
CXCL5	PMM	obsNum = 0	0.0880899310754198	11.5775	Others
CXCL5	PMM	obsNum = 50	0.0817993987032156	11.5775	Others
CXCL5	PMM	obsNum = 100	0.0886879992957102	11.5775	Others
CXCL5	PMM	obsNum = 200	0.0938962203852044	11.5775	Others
CXCL6	PMM	obsNum = 0	0.0913728958374364	8.638	Others
CXCL6	PMM	obsNum = 50	0.0880962123421804	8.638	Others
CXCL6	PMM	obsNum = 100	0.0907909076613057	8.638	Others
CXCL6	PMM	obsNum = 200	0.0949217278559308	8.638	Others
CXCL9	PMM	obsNum = 0	0.118089275073121	7.343	Others
CXCL9	PMM	obsNum = 50	0.105258062109933	7.343	Others
CXCL9	PMM	obsNum = 100	0.10522808125911	7.343	Others
CXCL9	PMM	obsNum = 200	0.11099856434302	7.343	Others
DNER	PMM	obsNum = 0	0.121024533469971	8.2865	Others
DNER	PMM	obsNum = 50	0.0912272612077351	8.2865	Others
DNER	PMM	obsNum = 100	0.0814543823201502	8.2865	Others
DNER	PMM	obsNum = 200	0.0747839965210747	8.2865	Others
EN-RAGE	PMM	obsNum = 0	0.53230901311774	4.964	Others
EN-RAGE	PMM	obsNum = 50	0.377294406167868	4.964	Others
EN-RAGE	PMM	obsNum = 100	0.391293491332151	4.964	Others
EN-RAGE	PMM	obsNum = 200	0.317643644407622	4.964	Others
FGF-19	PMM	obsNum = 0	0.127978501700446	7.8635	Others
FGF-19	PMM	obsNum = 50	0.118111896507302	7.8635	Others
FGF-19	PMM	obsNum = 100	0.117546592938312	7.8635	Others
FGF-19	PMM	obsNum = 200	0.113052652772262	7.8635	Others
FGF-21	PMM	obsNum = 0	0.185733404008684	5.8745	Others
FGF-21	PMM	obsNum = 50	0.173974931584134	5.8745	Others
FGF-21	PMM	obsNum = 100	0.171531445343373	5.8745	Others
FGF-21	PMM	obsNum = 200	0.165045233634575	5.8745	Others
FGF-23	PMM	obsNum = 0	1.9547069403014	1.3325	Median concentration < 4 Percent bias > 0.8
FGF-23	PMM	obsNum = 50	1.53976202519722	1.3325	Median concentration < 4 Percent bias > 0.8
FGF-23	PMM	obsNum = 100	1.31530726680727	1.3325	Median concentration < 4 Percent bias > 0.8
FGF-23	PMM	obsNum = 200	1.21306583363429	1.3325	Median concentration < 4 Percent bias > 0.8
Flt3L	PMM	obsNum = 0	0.0483244775658061	9.0235	Others
Flt3L	PMM	obsNum = 50	0.0459895366190269	9.0235	Others
Flt3L	PMM	obsNum = 100	0.0447442392973346	9.0235	Others
Flt3L	PMM	obsNum = 200	0.0492564643707133	9.0235	Others
HGF	PMM	obsNum = 0	0.0448168527224109	8.583	Others
HGF	PMM	obsNum = 50	0.0433165871395516	8.583	Others
HGF	PMM	obsNum = 100	0.0447980356508327	8.583	Others
HGF	PMM	obsNum = 200	0.0443246792621393	8.583	Others
IL-10RB	PMM	obsNum = 0	0.181965080810627	7.2525	Others
IL-10RB	PMM	obsNum = 50	0.126127813168158	7.2525	Others
IL-10RB	PMM	obsNum = 100	0.120609732561929	7.2525	Others
IL-10RB	PMM	obsNum = 200	0.109780847937637	7.2525	Others
IL-12B	PMM	obsNum = 0	0.115644161490706	5.445	Others
IL-12B	PMM	obsNum = 50	0.119274165740072	5.445	Others
IL-12B	PMM	obsNum = 100	0.114209584532233	5.445	Others
IL-12B	PMM	obsNum = 200	0.119740801085146	5.445	Others
IL-15RA	PMM	obsNum = 0	0.663871968784071	0.747	Median concentration < 4 Percent bias < 0.8
IL-15RA	PMM	obsNum = 50	0.51965277595485	0.747	Median concentration < 4 Percent bias < 0.8
IL-15RA	PMM	obsNum = 100	0.593100127524785	0.747	Median concentration < 4 Percent bias < 0.8
IL-15RA	PMM	obsNum = 200	0.559699963311854	0.747	Median concentration < 4 Percent bias < 0.8
IL-18R1	PMM	obsNum = 0	0.14745227160983	7.4515	Others
IL-18R1	PMM	obsNum = 50	0.110756438324534	7.4515	Others
IL-18R1	PMM	obsNum = 100	0.0976645393366524	7.4515	Others
IL-18R1	PMM	obsNum = 200	0.0972165450419491	7.4515	Others
IL10	PMM	obsNum = 0	0.440582802890064	2.446	Median concentration < 4 Percent bias < 0.8
IL10	PMM	obsNum = 50	0.374999759593101	2.446	Median concentration < 4 Percent bias < 0.8
IL10	PMM	obsNum = 100	0.337658583228374	2.446	Median concentration < 4 Percent bias < 0.8
IL10	PMM	obsNum = 200	0.347160079990924	2.446	Median concentration < 4 Percent bias < 0.8
IL18	PMM	obsNum = 0	0.0921274700326903	8.6565	Others
IL18	PMM	obsNum = 50	0.0844528249006693	8.6565	Others
IL18	PMM	obsNum = 100	0.0810028854226042	8.6565	Others
IL18	PMM	obsNum = 200	0.0835174941109458	8.6565	Others
IL6	PMM	obsNum = 0	0.390594389693541	2.283	Median concentration < 4 Percent bias < 0.8
IL6	PMM	obsNum = 50	0.322625087990385	2.283	Median concentration < 4 Percent bias < 0.8
IL6	PMM	obsNum = 100	0.277348751620289	2.283	Median concentration < 4 Percent bias < 0.8
IL6	PMM	obsNum = 200	0.29467791299038	2.283	Median concentration < 4 Percent bias < 0.8
IL7	PMM	obsNum = 0	0.318633283060534	4.666	Others
IL7	PMM	obsNum = 50	0.193005188035741	4.666	Others
IL7	PMM	obsNum = 100	0.183851084457968	4.666	Others
IL7	PMM	obsNum = 200	0.189696113923551	4.666	Others
IL8	PMM	obsNum = 0	0.172791404934004	6.667	Others
IL8	PMM	obsNum = 50	0.159023312103383	6.667	Others
IL8	PMM	obsNum = 100	0.135180098387207	6.667	Others
IL8	PMM	obsNum = 200	0.123123334667483	6.667	Others
LAP TGF-beta-1	PMM	obsNum = 0	0.0518902905638276	7.9745	Others
LAP TGF-beta-1	PMM	obsNum = 50	0.0500651890259167	7.9745	Others
LAP TGF-beta-1	PMM	obsNum = 100	0.0515079457085061	7.9745	Others
LAP TGF-beta-1	PMM	obsNum = 200	0.050911332421156	7.9745	Others
LIF-R	PMM	obsNum = 0	0.153635490488624	4.644	Others
LIF-R	PMM	obsNum = 50	0.112907860003124	4.644	Others
LIF-R	PMM	obsNum = 100	0.118487681152873	4.644	Others
LIF-R	PMM	obsNum = 200	0.117928132585707	4.644	Others
MCP-1	PMM	obsNum = 0	0.0617503821496486	11.099	Others
MCP-1	PMM	obsNum = 50	0.0486958622523729	11.099	Others
MCP-1	PMM	obsNum = 100	0.0506501082491915	11.099	Others
MCP-1	PMM	obsNum = 200	0.0536602042417583	11.099	Others
MCP-2	PMM	obsNum = 0	0.086360367737703	9.569	Others
MCP-2	PMM	obsNum = 50	0.0789657455706116	9.569	Others
MCP-2	PMM	obsNum = 100	0.0769778143355149	9.569	Others
MCP-2	PMM	obsNum = 200	0.0796416950562142	9.569	Others
MCP-3	PMM	obsNum = 0	0.288495568131662	1.916	Median concentration < 4 Percent bias < 0.8
MCP-3	PMM	obsNum = 50	0.278762069356458	1.916	Median concentration < 4 Percent bias < 0.8
MCP-3	PMM	obsNum = 100	0.254323425443229	1.916	Median concentration < 4 Percent bias < 0.8
MCP-3	PMM	obsNum = 200	0.259147081693473	1.916	Median concentration < 4 Percent bias < 0.8
MCP-4	PMM	obsNum = 0	2.18918044299822	4.047	Median concentration < 4 Percent bias > 0.8
MCP-4	PMM	obsNum = 50	1.64175852370064	4.047	Median concentration < 4 Percent bias > 0.8
MCP-4	PMM	obsNum = 100	1.5934856981264	4.047	Median concentration < 4 Percent bias > 0.8
MCP-4	PMM	obsNum = 200	1.44716089538602	4.047	Median concentration < 4 Percent bias > 0.8
MMP-1	PMM	obsNum = 0	0.209734035719812	14.6385	Others
MMP-1	PMM	obsNum = 50	0.145459186612163	14.6385	Others
MMP-1	PMM	obsNum = 100	0.125438310466181	14.6385	Others
MMP-1	PMM	obsNum = 200	0.114125428505178	14.6385	Others
MMP-10	PMM	obsNum = 0	0.293380621158527	6.389	Others
MMP-10	PMM	obsNum = 50	0.227087308575738	6.389	Others
MMP-10	PMM	obsNum = 100	0.254271724151806	6.389	Others
MMP-10	PMM	obsNum = 200	0.218269723101044	6.389	Others
NT-3	PMM	obsNum = 0	1.52601114926407	0.9815	Median concentration < 4 Percent bias > 0.8
NT-3	PMM	obsNum = 50	1.01011843857635	0.9815	Median concentration < 4 Percent bias > 0.8
NT-3	PMM	obsNum = 100	0.915173798107557	0.9815	Median concentration < 4 Percent bias > 0.8
NT-3	PMM	obsNum = 200	0.850143373454027	0.9815	Median concentration < 4 Percent bias > 0.8
OPG	PMM	obsNum = 0	0.036740724367627	10.2175	Others
OPG	PMM	obsNum = 50	0.0331019883569809	10.2175	Others
OPG	PMM	obsNum = 100	0.0341451278564971	10.2175	Others
OPG	PMM	obsNum = 200	0.0349435976823294	10.2175	Others
OSM	PMM	obsNum = 0	0.303940434054398	4.8835	Others
OSM	PMM	obsNum = 50	0.30207061439558	4.8835	Others
OSM	PMM	obsNum = 100	0.255168151742921	4.8835	Others
OSM	PMM	obsNum = 200	0.240036044440267	4.8835	Others
PD-L1	PMM	obsNum = 0	0.71809263945995	4.261	Others
PD-L1	PMM	obsNum = 50	0.567740887745416	4.261	Others
PD-L1	PMM	obsNum = 100	0.567821815151736	4.261	Others
PD-L1	PMM	obsNum = 200	0.514103284652893	4.261	Others
SCF	PMM	obsNum = 0	0.120901657675676	9.9495	Others
SCF	PMM	obsNum = 50	0.0909962349359884	9.9495	Others
SCF	PMM	obsNum = 100	0.0868699959970183	9.9495	Others
SCF	PMM	obsNum = 200	0.0700629592706829	9.9495	Others
SIRT2	PMM	obsNum = 0	1.77040998052416	2.2835	Median concentration < 4 Percent bias > 0.8
SIRT2	PMM	obsNum = 50	1.60851415670057	2.2835	Median concentration < 4 Percent bias > 0.8
SIRT2	PMM	obsNum = 100	1.62194044867895	2.2835	Median concentration < 4 Percent bias > 0.8
SIRT2	PMM	obsNum = 200	1.38421805995459	2.2835	Median concentration < 4 Percent bias > 0.8
ST1A1	PMM	obsNum = 0	1.08567181204057	2.031	Median concentration < 4 Percent bias > 0.8
ST1A1	PMM	obsNum = 50	0.957252654021563	2.031	Median concentration < 4 Percent bias > 0.8
ST1A1	PMM	obsNum = 100	0.996710984154939	2.031	Median concentration < 4 Percent bias > 0.8
ST1A1	PMM	obsNum = 200	0.851820770724807	2.031	Median concentration < 4 Percent bias > 0.8
STAMBP	PMM	obsNum = 0	1.52309354127428	3.03	Median concentration < 4 Percent bias > 0.8
STAMBP	PMM	obsNum = 50	1.31689271662145	3.03	Median concentration < 4 Percent bias > 0.8
STAMBP	PMM	obsNum = 100	1.31625100228245	3.03	Median concentration < 4 Percent bias > 0.8
STAMBP	PMM	obsNum = 200	1.10069685424674	3.03	Median concentration < 4 Percent bias > 0.8
TGF-alpha	PMM	obsNum = 0	0.380586538741737	4.5555	Others
TGF-alpha	PMM	obsNum = 50	0.306376135752613	4.5555	Others
TGF-alpha	PMM	obsNum = 100	0.300329132824018	4.5555	Others
TGF-alpha	PMM	obsNum = 200	0.263787096533991	4.5555	Others
TNFB	PMM	obsNum = 0	0.216870472525911	3.9345	Median concentration < 4 Percent bias < 0.8
TNFB	PMM	obsNum = 50	0.165249763500346	3.9345	Median concentration < 4 Percent bias < 0.8
TNFB	PMM	obsNum = 100	0.17519499460839	3.9345	Median concentration < 4 Percent bias < 0.8
TNFB	PMM	obsNum = 200	0.16279674841047	3.9345	Median concentration < 4 Percent bias < 0.8
TNFRSF9	PMM	obsNum = 0	0.142299701968362	6.2875	Others
TNFRSF9	PMM	obsNum = 50	0.120971044655357	6.2875	Others
TNFRSF9	PMM	obsNum = 100	0.122382366027854	6.2875	Others
TNFRSF9	PMM	obsNum = 200	0.111943187184687	6.2875	Others
TNFSF14	PMM	obsNum = 0	0.149446028661733	5.5475	Others
TNFSF14	PMM	obsNum = 50	0.13612903163497	5.5475	Others
TNFSF14	PMM	obsNum = 100	0.129499731049898	5.5475	Others
TNFSF14	PMM	obsNum = 200	0.138751311332113	5.5475	Others
TRAIL	PMM	obsNum = 0	0.0387202586048144	8.137	Others
TRAIL	PMM	obsNum = 50	0.0346646346017777	8.137	Others
TRAIL	PMM	obsNum = 100	0.03665382703029	8.137	Others
TRAIL	PMM	obsNum = 200	0.035150546856423	8.137	Others
TRANCE	PMM	obsNum = 0	0.133799262395226	4.6605	Others
TRANCE	PMM	obsNum = 50	0.135170722822464	4.6605	Others
TRANCE	PMM	obsNum = 100	0.12327838668747	4.6605	Others
TRANCE	PMM	obsNum = 200	0.125634173784925	4.6605	Others
TWEAK	PMM	obsNum = 0	0.0498324529305943	9.3855	Others
TWEAK	PMM	obsNum = 50	0.0365712837276299	9.3855	Others
TWEAK	PMM	obsNum = 100	0.0348675872153369	9.3855	Others
TWEAK	PMM	obsNum = 200	0.0341397431521919	9.3855	Others
uPA	PMM	obsNum = 0	0.0317177945671717	9.9095	Others
uPA	PMM	obsNum = 50	0.030078819191402	9.9095	Others
uPA	PMM	obsNum = 100	0.0298903016577589	9.9095	Others
uPA	PMM	obsNum = 200	0.0313474876828914	9.9095	Others
VEGFA	PMM	obsNum = 0	0.0548361320486501	10.892	Others
VEGFA	PMM	obsNum = 50	0.0494825663453497	10.892	Others
VEGFA	PMM	obsNum = 100	0.0477927273084615	10.892	Others
VEGFA	PMM	obsNum = 200	0.047119673525134	10.892	Others
4E-BP1	LM / GLMM	obsNum = 0	0.317376763142479	6.9555	Others
4E-BP1	LM / GLMM	obsNum = 50	0.378914076761204	6.9555	Others
4E-BP1	LM / GLMM	obsNum = 100	0.388739209288562	6.9555	Others
4E-BP1	LM / GLMM	obsNum = 200	0.395150002849634	6.9555	Others
ADA	LM / GLMM	obsNum = 0	0.656364963165455	3.793	Median concentration < 4 Percent bias < 0.8
ADA	LM / GLMM	obsNum = 50	0.469203650663876	3.793	Median concentration < 4 Percent bias < 0.8
ADA	LM / GLMM	obsNum = 100	0.490986680925366	3.793	Median concentration < 4 Percent bias < 0.8
ADA	LM / GLMM	obsNum = 200	0.485475729060779	3.793	Median concentration < 4 Percent bias < 0.8
AXIN1	LM / GLMM	obsNum = 0	3.26750208063301	1.4935	Median concentration < 4 Percent bias > 0.8
AXIN1	LM / GLMM	obsNum = 50	3.25223040942085	1.4935	Median concentration < 4 Percent bias > 0.8
AXIN1	LM / GLMM	obsNum = 100	3.14025768026591	1.4935	Median concentration < 4 Percent bias > 0.8
AXIN1	LM / GLMM	obsNum = 200	3.19375990952082	1.4935	Median concentration < 4 Percent bias > 0.8
CCL11	LM / GLMM	obsNum = 0	0.216905265672487	8.667	Others
CCL11	LM / GLMM	obsNum = 50	0.209239311177007	8.667	Others
CCL11	LM / GLMM	obsNum = 100	0.201265798845764	8.667	Others
CCL11	LM / GLMM	obsNum = 200	0.192557389143234	8.667	Others
CCL19	LM / GLMM	obsNum = 0	0.245557819556752	9.7035	Others
CCL19	LM / GLMM	obsNum = 50	0.212514823307839	9.7035	Others
CCL19	LM / GLMM	obsNum = 100	0.19262089354183	9.7035	Others
CCL19	LM / GLMM	obsNum = 200	0.18570027749227	9.7035	Others
CCL20	LM / GLMM	obsNum = 0	0.314572838061865	4.715	Others
CCL20	LM / GLMM	obsNum = 50	0.295049671695452	4.715	Others
CCL20	LM / GLMM	obsNum = 100	0.337106006494417	4.715	Others
CCL20	LM / GLMM	obsNum = 200	0.319230435841807	4.715	Others
CCL23	LM / GLMM	obsNum = 0	0.0741609419522372	9.9865	Others
CCL23	LM / GLMM	obsNum = 50	0.0870034493785325	9.9865	Others
CCL23	LM / GLMM	obsNum = 100	0.0764617212093709	9.9865	Others
CCL23	LM / GLMM	obsNum = 200	0.0744993087437013	9.9865	Others
CCL25	LM / GLMM	obsNum = 0	0.133607645810799	6.6275	Others
CCL25	LM / GLMM	obsNum = 50	0.178831789842955	6.6275	Others
CCL25	LM / GLMM	obsNum = 100	0.156952509873379	6.6275	Others
CCL25	LM / GLMM	obsNum = 200	0.151117324554161	6.6275	Others
CCL28	LM / GLMM	obsNum = 0	0.375535128567381	1.5335	Median concentration < 4 Percent bias < 0.8
CCL28	LM / GLMM	obsNum = 50	0.490260680987668	1.5335	Median concentration < 4 Percent bias < 0.8
CCL28	LM / GLMM	obsNum = 100	0.390521239248678	1.5335	Median concentration < 4 Percent bias < 0.8
CCL28	LM / GLMM	obsNum = 200	0.400895538113225	1.5335	Median concentration < 4 Percent bias < 0.8
CCL3	LM / GLMM	obsNum = 0	0.148241622113136	4.47	Others
CCL3	LM / GLMM	obsNum = 50	0.155320400326233	4.47	Others
CCL3	LM / GLMM	obsNum = 100	0.16093520176395	4.47	Others
CCL3	LM / GLMM	obsNum = 200	0.169730397287213	4.47	Others
CCL4	LM / GLMM	obsNum = 0	0.245411395931403	8.227	Others
CCL4	LM / GLMM	obsNum = 50	0.159196098429821	8.227	Others
CCL4	LM / GLMM	obsNum = 100	0.203379994719005	8.227	Others
CCL4	LM / GLMM	obsNum = 200	0.162922801100501	8.227	Others
CD244	LM / GLMM	obsNum = 0	0.347467070404186	5.5665	Others
CD244	LM / GLMM	obsNum = 50	0.283364120677346	5.5665	Others
CD244	LM / GLMM	obsNum = 100	0.27142721864748	5.5665	Others
CD244	LM / GLMM	obsNum = 200	0.27629321807207	5.5665	Others
CD40	LM / GLMM	obsNum = 0	0.180438719698672	10.2785	Others
CD40	LM / GLMM	obsNum = 50	0.190286067992797	10.2785	Others
CD40	LM / GLMM	obsNum = 100	0.188635497673854	10.2785	Others
CD40	LM / GLMM	obsNum = 200	0.187486838794868	10.2785	Others
CD5	LM / GLMM	obsNum = 0	0.131297469050437	5.378	Others
CD5	LM / GLMM	obsNum = 50	0.169737208221509	5.378	Others
CD5	LM / GLMM	obsNum = 100	0.167763063083882	5.378	Others
CD5	LM / GLMM	obsNum = 200	0.171913864085196	5.378	Others
CD6	LM / GLMM	obsNum = 0	0.309183741782273	4.663	Others
CD6	LM / GLMM	obsNum = 50	0.327135269412421	4.663	Others
CD6	LM / GLMM	obsNum = 100	0.320719454358481	4.663	Others
CD6	LM / GLMM	obsNum = 200	0.300651569570227	4.663	Others
CDCP1	LM / GLMM	obsNum = 0	0.214818011801509	3.336	Median concentration < 4 Percent bias < 0.8
CDCP1	LM / GLMM	obsNum = 50	0.227688052766057	3.336	Median concentration < 4 Percent bias < 0.8
CDCP1	LM / GLMM	obsNum = 100	0.209714723026819	3.336	Median concentration < 4 Percent bias < 0.8
CDCP1	LM / GLMM	obsNum = 200	0.198173423224443	3.336	Median concentration < 4 Percent bias < 0.8
CSF-1	LM / GLMM	obsNum = 0	0.28947476509977	7.773	Others
CSF-1	LM / GLMM	obsNum = 50	0.145649412224558	7.773	Others
CSF-1	LM / GLMM	obsNum = 100	0.167592819445953	7.773	Others
CSF-1	LM / GLMM	obsNum = 200	0.158604910277046	7.773	Others
CST5	LM / GLMM	obsNum = 0	0.180729277477556	6.453	Others
CST5	LM / GLMM	obsNum = 50	0.130631528735583	6.453	Others
CST5	LM / GLMM	obsNum = 100	0.135547869616894	6.453	Others
CST5	LM / GLMM	obsNum = 200	0.128042240230536	6.453	Others
CX3CL1	LM / GLMM	obsNum = 0	0.105884360110248	6.271	Others
CX3CL1	LM / GLMM	obsNum = 50	0.0945415514165969	6.271	Others
CX3CL1	LM / GLMM	obsNum = 100	0.096088846143397	6.271	Others
CX3CL1	LM / GLMM	obsNum = 200	0.0839057270873917	6.271	Others
CXCL1	LM / GLMM	obsNum = 0	0.0999807918436746	9.4205	Others
CXCL1	LM / GLMM	obsNum = 50	0.125691165418364	9.4205	Others
CXCL1	LM / GLMM	obsNum = 100	0.121977092453006	9.4205	Others
CXCL1	LM / GLMM	obsNum = 200	0.140282557647449	9.4205	Others
CXCL10	LM / GLMM	obsNum = 0	0.112168497645639	9.276	Others
CXCL10	LM / GLMM	obsNum = 50	0.121086526039884	9.276	Others
CXCL10	LM / GLMM	obsNum = 100	0.127056427397459	9.276	Others
CXCL10	LM / GLMM	obsNum = 200	0.0981423746517214	9.276	Others
CXCL11	LM / GLMM	obsNum = 0	0.139521811733701	7.8625	Others
CXCL11	LM / GLMM	obsNum = 50	0.181514784188252	7.8625	Others
CXCL11	LM / GLMM	obsNum = 100	0.152679321578627	7.8625	Others
CXCL11	LM / GLMM	obsNum = 200	0.14667014102209	7.8625	Others
CXCL5	LM / GLMM	obsNum = 0	0.103376565615036	11.5775	Others
CXCL5	LM / GLMM	obsNum = 50	0.135688168059933	11.5775	Others
CXCL5	LM / GLMM	obsNum = 100	0.117250877602692	11.5775	Others
CXCL5	LM / GLMM	obsNum = 200	0.120249805089544	11.5775	Others
CXCL6	LM / GLMM	obsNum = 0	0.100254983728294	8.638	Others
CXCL6	LM / GLMM	obsNum = 50	0.124050003564324	8.638	Others
CXCL6	LM / GLMM	obsNum = 100	0.1419180896449	8.638	Others
CXCL6	LM / GLMM	obsNum = 200	0.143815496126843	8.638	Others
CXCL9	LM / GLMM	obsNum = 0	0.126229745502656	7.343	Others
CXCL9	LM / GLMM	obsNum = 50	0.14584602371913	7.343	Others
CXCL9	LM / GLMM	obsNum = 100	0.127326353458503	7.343	Others
CXCL9	LM / GLMM	obsNum = 200	0.113864206095145	7.343	Others
DNER	LM / GLMM	obsNum = 0	0.115881073065107	8.2865	Others
DNER	LM / GLMM	obsNum = 50	0.0795894073086394	8.2865	Others
DNER	LM / GLMM	obsNum = 100	0.078323922965341	8.2865	Others
DNER	LM / GLMM	obsNum = 200	0.0756272109311741	8.2865	Others
EN-RAGE	LM / GLMM	obsNum = 0	0.534732873638374	4.964	Others
EN-RAGE	LM / GLMM	obsNum = 50	0.375544636248771	4.964	Others
EN-RAGE	LM / GLMM	obsNum = 100	0.438918065290219	4.964	Others
EN-RAGE	LM / GLMM	obsNum = 200	0.386309321623959	4.964	Others
FGF-19	LM / GLMM	obsNum = 0	0.150306585246267	7.8635	Others
FGF-19	LM / GLMM	obsNum = 50	0.159996868637192	7.8635	Others
FGF-19	LM / GLMM	obsNum = 100	0.170262321345589	7.8635	Others
FGF-19	LM / GLMM	obsNum = 200	0.156811660886064	7.8635	Others
FGF-21	LM / GLMM	obsNum = 0	0.187910788017537	5.8745	Others
FGF-21	LM / GLMM	obsNum = 50	0.245346101595327	5.8745	Others
FGF-21	LM / GLMM	obsNum = 100	0.215272365912748	5.8745	Others
FGF-21	LM / GLMM	obsNum = 200	0.2447303398631	5.8745	Others
FGF-23	LM / GLMM	obsNum = 0	1.87773775676621	1.3325	Median concentration < 4 Percent bias > 0.8
FGF-23	LM / GLMM	obsNum = 50	1.13992864822148	1.3325	Median concentration < 4 Percent bias > 0.8
FGF-23	LM / GLMM	obsNum = 100	1.00822349700687	1.3325	Median concentration < 4 Percent bias > 0.8
FGF-23	LM / GLMM	obsNum = 200	0.949681834961202	1.3325	Median concentration < 4 Percent bias > 0.8
Flt3L	LM / GLMM	obsNum = 0	0.0519635193158042	9.0235	Others
Flt3L	LM / GLMM	obsNum = 50	0.0710967511530892	9.0235	Others
Flt3L	LM / GLMM	obsNum = 100	0.0631706869941015	9.0235	Others
Flt3L	LM / GLMM	obsNum = 200	0.0628987996032162	9.0235	Others
HGF	LM / GLMM	obsNum = 0	0.0522764204852961	8.583	Others
HGF	LM / GLMM	obsNum = 50	0.0629491738709799	8.583	Others
HGF	LM / GLMM	obsNum = 100	0.0560926131160603	8.583	Others
HGF	LM / GLMM	obsNum = 200	0.0496581205176754	8.583	Others
IL-10RB	LM / GLMM	obsNum = 0	0.203064403106244	7.2525	Others
IL-10RB	LM / GLMM	obsNum = 50	0.157820420558436	7.2525	Others
IL-10RB	LM / GLMM	obsNum = 100	0.158323313995208	7.2525	Others
IL-10RB	LM / GLMM	obsNum = 200	0.144943687644383	7.2525	Others
IL-12B	LM / GLMM	obsNum = 0	0.123859650740239	5.445	Others
IL-12B	LM / GLMM	obsNum = 50	0.174081453937042	5.445	Others
IL-12B	LM / GLMM	obsNum = 100	0.136845662928289	5.445	Others
IL-12B	LM / GLMM	obsNum = 200	0.121486064414457	5.445	Others
IL-15RA	LM / GLMM	obsNum = 0	0.572140026906702	0.747	Median concentration < 4 Percent bias < 0.8
IL-15RA	LM / GLMM	obsNum = 50	0.662222847090829	0.747	Median concentration < 4 Percent bias < 0.8
IL-15RA	LM / GLMM	obsNum = 100	0.710236917743203	0.747	Median concentration < 4 Percent bias < 0.8
IL-15RA	LM / GLMM	obsNum = 200	0.639409850299951	0.747	Median concentration < 4 Percent bias < 0.8
IL-18R1	LM / GLMM	obsNum = 0	0.141879817766307	7.4515	Others
IL-18R1	LM / GLMM	obsNum = 50	0.119119263314446	7.4515	Others
IL-18R1	LM / GLMM	obsNum = 100	0.120017712940156	7.4515	Others
IL-18R1	LM / GLMM	obsNum = 200	0.10887514019507	7.4515	Others
IL10	LM / GLMM	obsNum = 0	0.481889935088263	2.446	Median concentration < 4 Percent bias < 0.8
IL10	LM / GLMM	obsNum = 50	0.443936992200846	2.446	Median concentration < 4 Percent bias < 0.8
IL10	LM / GLMM	obsNum = 100	0.422788149734478	2.446	Median concentration < 4 Percent bias < 0.8
IL10	LM / GLMM	obsNum = 200	0.342165149207177	2.446	Median concentration < 4 Percent bias < 0.8
IL18	LM / GLMM	obsNum = 0	0.103859185347181	8.6565	Others
IL18	LM / GLMM	obsNum = 50	0.117310163806001	8.6565	Others
IL18	LM / GLMM	obsNum = 100	0.129518178856076	8.6565	Others
IL18	LM / GLMM	obsNum = 200	0.115406985523486	8.6565	Others
IL6	LM / GLMM	obsNum = 0	0.399096049833108	2.283	Median concentration < 4 Percent bias < 0.8
IL6	LM / GLMM	obsNum = 50	0.637205488267047	2.283	Median concentration < 4 Percent bias < 0.8
IL6	LM / GLMM	obsNum = 100	0.604057787980434	2.283	Median concentration < 4 Percent bias < 0.8
IL6	LM / GLMM	obsNum = 200	0.510411657776229	2.283	Median concentration < 4 Percent bias < 0.8
IL7	LM / GLMM	obsNum = 0	0.303353432878719	4.666	Others
IL7	LM / GLMM	obsNum = 50	0.244795512952101	4.666	Others
IL7	LM / GLMM	obsNum = 100	0.258040264700269	4.666	Others
IL7	LM / GLMM	obsNum = 200	0.236999720617774	4.666	Others
IL8	LM / GLMM	obsNum = 0	0.16464232377307	6.667	Others
IL8	LM / GLMM	obsNum = 50	0.179607261171353	6.667	Others
IL8	LM / GLMM	obsNum = 100	0.173409250504804	6.667	Others
IL8	LM / GLMM	obsNum = 200	0.164053435149324	6.667	Others
LAP TGF-beta-1	LM / GLMM	obsNum = 0	0.0514781748900004	7.9745	Others
LAP TGF-beta-1	LM / GLMM	obsNum = 50	0.0778269219434891	7.9745	Others
LAP TGF-beta-1	LM / GLMM	obsNum = 100	0.0732090796016095	7.9745	Others
LAP TGF-beta-1	LM / GLMM	obsNum = 200	0.0638666100237436	7.9745	Others
LIF-R	LM / GLMM	obsNum = 0	0.15675863004864	4.644	Others
LIF-R	LM / GLMM	obsNum = 50	0.139308741749788	4.644	Others
LIF-R	LM / GLMM	obsNum = 100	0.142369806481705	4.644	Others
LIF-R	LM / GLMM	obsNum = 200	0.152922910599611	4.644	Others
MCP-1	LM / GLMM	obsNum = 0	0.0675565961222606	11.099	Others
MCP-1	LM / GLMM	obsNum = 50	0.055892022466309	11.099	Others
MCP-1	LM / GLMM	obsNum = 100	0.0600949857009033	11.099	Others
MCP-1	LM / GLMM	obsNum = 200	0.0591433166609726	11.099	Others
MCP-2	LM / GLMM	obsNum = 0	0.0947708131869945	9.569	Others
MCP-2	LM / GLMM	obsNum = 50	0.0991994366619677	9.569	Others
MCP-2	LM / GLMM	obsNum = 100	0.0967965151983774	9.569	Others
MCP-2	LM / GLMM	obsNum = 200	0.0998321069140328	9.569	Others
MCP-3	LM / GLMM	obsNum = 0	0.335449309943143	1.916	Median concentration < 4 Percent bias < 0.8
MCP-3	LM / GLMM	obsNum = 50	0.340708337402518	1.916	Median concentration < 4 Percent bias < 0.8
MCP-3	LM / GLMM	obsNum = 100	0.392850573316257	1.916	Median concentration < 4 Percent bias < 0.8
MCP-3	LM / GLMM	obsNum = 200	0.353350921698254	1.916	Median concentration < 4 Percent bias < 0.8
MCP-4	LM / GLMM	obsNum = 0	2.20404895445426	4.047	Median concentration < 4 Percent bias > 0.8
MCP-4	LM / GLMM	obsNum = 50	1.29582891283728	4.047	Median concentration < 4 Percent bias > 0.8
MCP-4	LM / GLMM	obsNum = 100	1.319387873718	4.047	Median concentration < 4 Percent bias > 0.8
MCP-4	LM / GLMM	obsNum = 200	1.2709474491196	4.047	Median concentration < 4 Percent bias > 0.8
MMP-1	LM / GLMM	obsNum = 0	0.186693131453696	14.6385	Others
MMP-1	LM / GLMM	obsNum = 50	0.146778963099511	14.6385	Others
MMP-1	LM / GLMM	obsNum = 100	0.147380783751066	14.6385	Others
MMP-1	LM / GLMM	obsNum = 200	0.136303189358717	14.6385	Others
MMP-10	LM / GLMM	obsNum = 0	0.299452382007367	6.389	Others
MMP-10	LM / GLMM	obsNum = 50	0.225862564264941	6.389	Others
MMP-10	LM / GLMM	obsNum = 100	0.269512417206707	6.389	Others
MMP-10	LM / GLMM	obsNum = 200	0.209056357709078	6.389	Others
NT-3	LM / GLMM	obsNum = 0	1.31824352185225	0.9815	Median concentration < 4 Percent bias > 0.8
NT-3	LM / GLMM	obsNum = 50	0.939567395028981	0.9815	Median concentration < 4 Percent bias > 0.8
NT-3	LM / GLMM	obsNum = 100	0.857643293444747	0.9815	Median concentration < 4 Percent bias > 0.8
NT-3	LM / GLMM	obsNum = 200	0.696058809357488	0.9815	Median concentration < 4 Percent bias < 0.8
OPG	LM / GLMM	obsNum = 0	0.0399008479958273	10.2175	Others
OPG	LM / GLMM	obsNum = 50	0.0495555286815551	10.2175	Others
OPG	LM / GLMM	obsNum = 100	0.0456216712961488	10.2175	Others
OPG	LM / GLMM	obsNum = 200	0.0387109469394611	10.2175	Others
OSM	LM / GLMM	obsNum = 0	0.323213256931722	4.8835	Others
OSM	LM / GLMM	obsNum = 50	0.318447107161507	4.8835	Others
OSM	LM / GLMM	obsNum = 100	0.294441036823551	4.8835	Others
OSM	LM / GLMM	obsNum = 200	0.30343935956167	4.8835	Others
PD-L1	LM / GLMM	obsNum = 0	0.725180072497813	4.261	Others
PD-L1	LM / GLMM	obsNum = 50	0.483927993489164	4.261	Others
PD-L1	LM / GLMM	obsNum = 100	0.472919953468977	4.261	Others
PD-L1	LM / GLMM	obsNum = 200	0.469126022986428	4.261	Others
SCF	LM / GLMM	obsNum = 0	0.114545371395659	9.9495	Others
SCF	LM / GLMM	obsNum = 50	0.0836046404433438	9.9495	Others
SCF	LM / GLMM	obsNum = 100	0.0838063881715294	9.9495	Others
SCF	LM / GLMM	obsNum = 200	0.0679227433246294	9.9495	Others
SIRT2	LM / GLMM	obsNum = 0	1.77185445348911	2.2835	Median concentration < 4 Percent bias > 0.8
SIRT2	LM / GLMM	obsNum = 50	1.92724943097926	2.2835	Median concentration < 4 Percent bias > 0.8
SIRT2	LM / GLMM	obsNum = 100	1.95775857232029	2.2835	Median concentration < 4 Percent bias > 0.8
SIRT2	LM / GLMM	obsNum = 200	1.91376367748759	2.2835	Median concentration < 4 Percent bias > 0.8
ST1A1	LM / GLMM	obsNum = 0	1.03070435009292	2.031	Median concentration < 4 Percent bias > 0.8
ST1A1	LM / GLMM	obsNum = 50	1.00715894934168	2.031	Median concentration < 4 Percent bias > 0.8
ST1A1	LM / GLMM	obsNum = 100	0.988732171197975	2.031	Median concentration < 4 Percent bias > 0.8
ST1A1	LM / GLMM	obsNum = 200	0.990052911689955	2.031	Median concentration < 4 Percent bias > 0.8
STAMBP	LM / GLMM	obsNum = 0	1.49543743925379	3.03	Median concentration < 4 Percent bias > 0.8
STAMBP	LM / GLMM	obsNum = 50	1.52222931413222	3.03	Median concentration < 4 Percent bias > 0.8
STAMBP	LM / GLMM	obsNum = 100	1.53543781337399	3.03	Median concentration < 4 Percent bias > 0.8
STAMBP	LM / GLMM	obsNum = 200	1.50622344290288	3.03	Median concentration < 4 Percent bias > 0.8
TGF-alpha	LM / GLMM	obsNum = 0	0.368456915652316	4.5555	Others
TGF-alpha	LM / GLMM	obsNum = 50	0.292144081268588	4.5555	Others
TGF-alpha	LM / GLMM	obsNum = 100	0.277109985211471	4.5555	Others
TGF-alpha	LM / GLMM	obsNum = 200	0.316381818764076	4.5555	Others
TNFB	LM / GLMM	obsNum = 0	0.210884555802229	3.9345	Median concentration < 4 Percent bias < 0.8
TNFB	LM / GLMM	obsNum = 50	0.177702665409717	3.9345	Median concentration < 4 Percent bias < 0.8
TNFB	LM / GLMM	obsNum = 100	0.19376381633576	3.9345	Median concentration < 4 Percent bias < 0.8
TNFB	LM / GLMM	obsNum = 200	0.166993140852539	3.9345	Median concentration < 4 Percent bias < 0.8
TNFRSF9	LM / GLMM	obsNum = 0	0.140735042564458	6.2875	Others
TNFRSF9	LM / GLMM	obsNum = 50	0.118905024825992	6.2875	Others
TNFRSF9	LM / GLMM	obsNum = 100	0.11974503639602	6.2875	Others
TNFRSF9	LM / GLMM	obsNum = 200	0.111995770500393	6.2875	Others
TNFSF14	LM / GLMM	obsNum = 0	0.166847739297954	5.5475	Others
TNFSF14	LM / GLMM	obsNum = 50	0.201857463642208	5.5475	Others
TNFSF14	LM / GLMM	obsNum = 100	0.201622237118562	5.5475	Others
TNFSF14	LM / GLMM	obsNum = 200	0.205991951086929	5.5475	Others
TRAIL	LM / GLMM	obsNum = 0	0.0378109180483889	8.137	Others
TRAIL	LM / GLMM	obsNum = 50	0.0447626578764326	8.137	Others
TRAIL	LM / GLMM	obsNum = 100	0.046524940043238	8.137	Others
TRAIL	LM / GLMM	obsNum = 200	0.043592358080421	8.137	Others
TRANCE	LM / GLMM	obsNum = 0	0.137642783290053	4.6605	Others
TRANCE	LM / GLMM	obsNum = 50	0.168580635397593	4.6605	Others
TRANCE	LM / GLMM	obsNum = 100	0.16005185926985	4.6605	Others
TRANCE	LM / GLMM	obsNum = 200	0.140310084528349	4.6605	Others
TWEAK	LM / GLMM	obsNum = 0	0.0533644480131742	9.3855	Others
TWEAK	LM / GLMM	obsNum = 50	0.0389752075830791	9.3855	Others
TWEAK	LM / GLMM	obsNum = 100	0.0379149424886546	9.3855	Others
TWEAK	LM / GLMM	obsNum = 200	0.0439221505763356	9.3855	Others
uPA	LM / GLMM	obsNum = 0	0.0371585656899902	9.9095	Others
uPA	LM / GLMM	obsNum = 50	0.03966991385824	9.9095	Others
uPA	LM / GLMM	obsNum = 100	0.0317408241895794	9.9095	Others
uPA	LM / GLMM	obsNum = 200	0.0320603529641691	9.9095	Others
VEGFA	LM / GLMM	obsNum = 0	0.0654908781338521	10.892	Others
VEGFA	LM / GLMM	obsNum = 50	0.0567645652651918	10.892	Others
VEGFA	LM / GLMM	obsNum = 100	0.0546225549532308	10.892	Others
VEGFA	LM / GLMM	obsNum = 200	0.0492142464929739	10.892	Others
