# Supplementary material for: LEOPARD: missing view completion for multi-timepoint omics data via representation disentanglement and temporal knowledge transfer
Source: Nat Commun. 2025 Apr 6;16:3278. doi: 10.1038/s41467-025-58314-3 (PMC11972361; doi:10.1038/s41467-025-58314-3)
Supplement: Supplementary file 7 — Source data [file 41467_2025_58314_MOESM7_ESM.zip › Source Data/SupplementaryFig13b_prcData.csv]

Data_source	x	y	dsid	type	AUPRC_label
cGAN	0.246	1	1	Precision-Recall Curve	cGAN (AUPRC=0.890)
cGAN	0.247	1	1	Precision-Recall Curve	cGAN (AUPRC=0.890)
cGAN	0.248	1	1	Precision-Recall Curve	cGAN (AUPRC=0.890)
cGAN	0.249	1	1	Precision-Recall Curve	cGAN (AUPRC=0.890)
cGAN	0.25	1	1	Precision-Recall Curve	cGAN (AUPRC=0.890)
cGAN	0.251	1	1	Precision-Recall Curve	cGAN (AUPRC=0.890)
cGAN	0.252	1	1	Precision-Recall Curve	cGAN (AUPRC=0.890)
cGAN	0.253	1	1	Precision-Recall Curve	cGAN (AUPRC=0.890)
cGAN	0.254	1	1	Precision-Recall Curve	cGAN (AUPRC=0.890)
cGAN	0.255	1	1	Precision-Recall Curve	cGAN (AUPRC=0.890)
cGAN	0.256	1	1	Precision-Recall Curve	cGAN (AUPRC=0.890)
cGAN	0.257	1	1	Precision-Recall Curve	cGAN (AUPRC=0.890)
cGAN	0.258	1	1	Precision-Recall Curve	cGAN (AUPRC=0.890)
cGAN	0.259	1	1	Precision-Recall Curve	cGAN (AUPRC=0.890)
cGAN	0.26	1	1	Precision-Recall Curve	cGAN (AUPRC=0.890)
cGAN	0.261	1	1	Precision-Recall Curve	cGAN (AUPRC=0.890)
cGAN	0.262	1	1	Precision-Recall Curve	cGAN (AUPRC=0.890)
cGAN	0.263	1	1	Precision-Recall Curve	cGAN (AUPRC=0.890)
cGAN	0.264	1	1	Precision-Recall Curve	cGAN (AUPRC=0.890)
cGAN	0.265	1	1	Precision-Recall Curve	cGAN (AUPRC=0.890)
cGAN	0.266	1	1	Precision-Recall Curve	cGAN (AUPRC=0.890)
cGAN	0.266666666666667	1	1	Precision-Recall Curve	cGAN (AUPRC=0.890)
cGAN	0.267	1	1	Precision-Recall Curve	cGAN (AUPRC=0.890)
cGAN	0.268	1	1	Precision-Recall Curve	cGAN (AUPRC=0.890)
cGAN	0.269	1	1	Precision-Recall Curve	cGAN (AUPRC=0.890)
cGAN	0.27	1	1	Precision-Recall Curve	cGAN (AUPRC=0.890)
cGAN	0.271	1	1	Precision-Recall Curve	cGAN (AUPRC=0.890)
cGAN	0.272	1	1	Precision-Recall Curve	cGAN (AUPRC=0.890)
cGAN	0.273	1	1	Precision-Recall Curve	cGAN (AUPRC=0.890)
cGAN	0.274	1	1	Precision-Recall Curve	cGAN (AUPRC=0.890)
cGAN	0.275	1	1	Precision-Recall Curve	cGAN (AUPRC=0.890)
cGAN	0.276	1	1	Precision-Recall Curve	cGAN (AUPRC=0.890)
cGAN	0.277	1	1	Precision-Recall Curve	cGAN (AUPRC=0.890)
cGAN	0.278	1	1	Precision-Recall Curve	cGAN (AUPRC=0.890)
cGAN	0.279	1	1	Precision-Recall Curve	cGAN (AUPRC=0.890)
cGAN	0.28	1	1	Precision-Recall Curve	cGAN (AUPRC=0.890)
cGAN	0.281	1	1	Precision-Recall Curve	cGAN (AUPRC=0.890)
cGAN	0.282	1	1	Precision-Recall Curve	cGAN (AUPRC=0.890)
cGAN	0.283	1	1	Precision-Recall Curve	cGAN (AUPRC=0.890)
cGAN	0.284	1	1	Precision-Recall Curve	cGAN (AUPRC=0.890)
cGAN	0.285	1	1	Precision-Recall Curve	cGAN (AUPRC=0.890)
cGAN	0.286	1	1	Precision-Recall Curve	cGAN (AUPRC=0.890)
cGAN	0.287	1	1	Precision-Recall Curve	cGAN (AUPRC=0.890)
cGAN	0.288	1	1	Precision-Recall Curve	cGAN (AUPRC=0.890)
cGAN	0.289	1	1	Precision-Recall Curve	cGAN (AUPRC=0.890)
cGAN	0.29	1	1	Precision-Recall Curve	cGAN (AUPRC=0.890)
cGAN	0.291	1	1	Precision-Recall Curve	cGAN (AUPRC=0.890)
cGAN	0.292	1	1	Precision-Recall Curve	cGAN (AUPRC=0.890)
cGAN	0.293	1	1	Precision-Recall Curve	cGAN (AUPRC=0.890)
cGAN	0.294	1	1	Precision-Recall Curve	cGAN (AUPRC=0.890)
cGAN	0.295	1	1	Precision-Recall Curve	cGAN (AUPRC=0.890)
cGAN	0.296	1	1	Precision-Recall Curve	cGAN (AUPRC=0.890)
cGAN	0.297	1	1	Precision-Recall Curve	cGAN (AUPRC=0.890)
cGAN	0.298	1	1	Precision-Recall Curve	cGAN (AUPRC=0.890)
cGAN	0.299	1	1	Precision-Recall Curve	cGAN (AUPRC=0.890)
cGAN	0.3	1	1	Precision-Recall Curve	cGAN (AUPRC=0.890)
cGAN	0.301	1	1	Precision-Recall Curve	cGAN (AUPRC=0.890)
cGAN	0.302	1	1	Precision-Recall Curve	cGAN (AUPRC=0.890)
cGAN	0.303	1	1	Precision-Recall Curve	cGAN (AUPRC=0.890)
cGAN	0.304	1	1	Precision-Recall Curve	cGAN (AUPRC=0.890)
cGAN	0.305	1	1	Precision-Recall Curve	cGAN (AUPRC=0.890)
cGAN	0.306	1	1	Precision-Recall Curve	cGAN (AUPRC=0.890)
cGAN	0.307	1	1	Precision-Recall Curve	cGAN (AUPRC=0.890)
cGAN	0.308	1	1	Precision-Recall Curve	cGAN (AUPRC=0.890)
cGAN	0.309	1	1	Precision-Recall Curve	cGAN (AUPRC=0.890)
cGAN	0.31	1	1	Precision-Recall Curve	cGAN (AUPRC=0.890)
cGAN	0.311	1	1	Precision-Recall Curve	cGAN (AUPRC=0.890)
cGAN	0.312	1	1	Precision-Recall Curve	cGAN (AUPRC=0.890)
cGAN	0.313	1	1	Precision-Recall Curve	cGAN (AUPRC=0.890)
cGAN	0.314	1	1	Precision-Recall Curve	cGAN (AUPRC=0.890)
cGAN	0.315	1	1	Precision-Recall Curve	cGAN (AUPRC=0.890)
cGAN	0.316	1	1	Precision-Recall Curve	cGAN (AUPRC=0.890)
cGAN	0.317	1	1	Precision-Recall Curve	cGAN (AUPRC=0.890)
cGAN	0.318	1	1	Precision-Recall Curve	cGAN (AUPRC=0.890)
cGAN	0.319	1	1	Precision-Recall Curve	cGAN (AUPRC=0.890)
cGAN	0.32	1	1	Precision-Recall Curve	cGAN (AUPRC=0.890)
cGAN	0.321	1	1	Precision-Recall Curve	cGAN (AUPRC=0.890)
cGAN	0.322	1	1	Precision-Recall Curve	cGAN (AUPRC=0.890)
cGAN	0.323	1	1	Precision-Recall Curve	cGAN (AUPRC=0.890)
cGAN	0.324	1	1	Precision-Recall Curve	cGAN (AUPRC=0.890)
cGAN	0.325	1	1	Precision-Recall Curve	cGAN (AUPRC=0.890)
cGAN	0.326	1	1	Precision-Recall Curve	cGAN (AUPRC=0.890)
cGAN	0.327	1	1	Precision-Recall Curve	cGAN (AUPRC=0.890)
cGAN	0.328	1	1	Precision-Recall Curve	cGAN (AUPRC=0.890)
cGAN	0.329	1	1	Precision-Recall Curve	cGAN (AUPRC=0.890)
cGAN	0.33	1	1	Precision-Recall Curve	cGAN (AUPRC=0.890)
cGAN	0.331	1	1	Precision-Recall Curve	cGAN (AUPRC=0.890)
cGAN	0.332	1	1	Precision-Recall Curve	cGAN (AUPRC=0.890)
cGAN	0.333	1	1	Precision-Recall Curve	cGAN (AUPRC=0.890)
cGAN	0.333333333333333	1	1	Precision-Recall Curve	cGAN (AUPRC=0.890)
cGAN	0.334	1	1	Precision-Recall Curve	cGAN (AUPRC=0.890)
cGAN	0.335	1	1	Precision-Recall Curve	cGAN (AUPRC=0.890)
cGAN	0.336	1	1	Precision-Recall Curve	cGAN (AUPRC=0.890)
cGAN	0.337	1	1	Precision-Recall Curve	cGAN (AUPRC=0.890)
cGAN	0.338	1	1	Precision-Recall Curve	cGAN (AUPRC=0.890)
cGAN	0.339	1	1	Precision-Recall Curve	cGAN (AUPRC=0.890)
cGAN	0.34	1	1	Precision-Recall Curve	cGAN (AUPRC=0.890)
cGAN	0.341	1	1	Precision-Recall Curve	cGAN (AUPRC=0.890)
cGAN	0.342	1	1	Precision-Recall Curve	cGAN (AUPRC=0.890)
cGAN	0.343	1	1	Precision-Recall Curve	cGAN (AUPRC=0.890)
cGAN	0.344	1	1	Precision-Recall Curve	cGAN (AUPRC=0.890)
cGAN	0.345	1	1	Precision-Recall Curve	cGAN (AUPRC=0.890)
cGAN	0.346	1	1	Precision-Recall Curve	cGAN (AUPRC=0.890)
cGAN	0.347	1	1	Precision-Recall Curve	cGAN (AUPRC=0.890)
cGAN	0.348	1	1	Precision-Recall Curve	cGAN (AUPRC=0.890)
cGAN	0.349	1	1	Precision-Recall Curve	cGAN (AUPRC=0.890)
cGAN	0.35	1	1	Precision-Recall Curve	cGAN (AUPRC=0.890)
cGAN	0.351	1	1	Precision-Recall Curve	cGAN (AUPRC=0.890)
cGAN	0.352	1	1	Precision-Recall Curve	cGAN (AUPRC=0.890)
cGAN	0.353	1	1	Precision-Recall Curve	cGAN (AUPRC=0.890)
cGAN	0.354	1	1	Precision-Recall Curve	cGAN (AUPRC=0.890)
cGAN	0.355	1	1	Precision-Recall Curve	cGAN (AUPRC=0.890)
cGAN	0.356	1	1	Precision-Recall Curve	cGAN (AUPRC=0.890)
cGAN	0.357	1	1	Precision-Recall Curve	cGAN (AUPRC=0.890)
cGAN	0.358	1	1	Precision-Recall Curve	cGAN (AUPRC=0.890)
cGAN	0.359	1	1	Precision-Recall Curve	cGAN (AUPRC=0.890)
cGAN	0.36	1	1	Precision-Recall Curve	cGAN (AUPRC=0.890)
cGAN	0.361	1	1	Precision-Recall Curve	cGAN (AUPRC=0.890)
cGAN	0.362	1	1	Precision-Recall Curve	cGAN (AUPRC=0.890)
cGAN	0.363	1	1	Precision-Recall Curve	cGAN (AUPRC=0.890)
cGAN	0.364	1	1	Precision-Recall Curve	cGAN (AUPRC=0.890)
cGAN	0.365	1	1	Precision-Recall Curve	cGAN (AUPRC=0.890)
cGAN	0.366	1	1	Precision-Recall Curve	cGAN (AUPRC=0.890)
cGAN	0.366666666666667	1	1	Precision-Recall Curve	cGAN (AUPRC=0.890)
cGAN	0.367	1	1	Precision-Recall Curve	cGAN (AUPRC=0.890)
cGAN	0.368	1	1	Precision-Recall Curve	cGAN (AUPRC=0.890)
cGAN	0.369	1	1	Precision-Recall Curve	cGAN (AUPRC=0.890)
cGAN	0.37	1	1	Precision-Recall Curve	cGAN (AUPRC=0.890)
cGAN	0.371	1	1	Precision-Recall Curve	cGAN (AUPRC=0.890)
cGAN	0.372	1	1	Precision-Recall Curve	cGAN (AUPRC=0.890)
cGAN	0.373	1	1	Precision-Recall Curve	cGAN (AUPRC=0.890)
cGAN	0.374	1	1	Precision-Recall Curve	cGAN (AUPRC=0.890)
cGAN	0.375	1	1	Precision-Recall Curve	cGAN (AUPRC=0.890)
cGAN	0.376	1	1	Precision-Recall Curve	cGAN (AUPRC=0.890)
cGAN	0.377	1	1	Precision-Recall Curve	cGAN (AUPRC=0.890)
cGAN	0.378	1	1	Precision-Recall Curve	cGAN (AUPRC=0.890)
cGAN	0.379	1	1	Precision-Recall Curve	cGAN (AUPRC=0.890)
cGAN	0.38	1	1	Precision-Recall Curve	cGAN (AUPRC=0.890)
cGAN	0.381	1	1	Precision-Recall Curve	cGAN (AUPRC=0.890)
cGAN	0.382	1	1	Precision-Recall Curve	cGAN (AUPRC=0.890)
cGAN	0.383	1	1	Precision-Recall Curve	cGAN (AUPRC=0.890)
cGAN	0.384	1	1	Precision-Recall Curve	cGAN (AUPRC=0.890)
cGAN	0.385	1	1	Precision-Recall Curve	cGAN (AUPRC=0.890)
cGAN	0.386	1	1	Precision-Recall Curve	cGAN (AUPRC=0.890)
cGAN	0.387	1	1	Precision-Recall Curve	cGAN (AUPRC=0.890)
cGAN	0.388	1	1	Precision-Recall Curve	cGAN (AUPRC=0.890)
cGAN	0.389	1	1	Precision-Recall Curve	cGAN (AUPRC=0.890)
cGAN	0.39	1	1	Precision-Recall Curve	cGAN (AUPRC=0.890)
cGAN	0.391	1	1	Precision-Recall Curve	cGAN (AUPRC=0.890)
cGAN	0.392	1	1	Precision-Recall Curve	cGAN (AUPRC=0.890)
cGAN	0.393	1	1	Precision-Recall Curve	cGAN (AUPRC=0.890)
cGAN	0.394	1	1	Precision-Recall Curve	cGAN (AUPRC=0.890)
cGAN	0.395	1	1	Precision-Recall Curve	cGAN (AUPRC=0.890)
cGAN	0.396	1	1	Precision-Recall Curve	cGAN (AUPRC=0.890)
cGAN	0.397	1	1	Precision-Recall Curve	cGAN (AUPRC=0.890)
cGAN	0.398	1	1	Precision-Recall Curve	cGAN (AUPRC=0.890)
cGAN	0.399	1	1	Precision-Recall Curve	cGAN (AUPRC=0.890)
cGAN	0.4	1	1	Precision-Recall Curve	cGAN (AUPRC=0.890)
cGAN	0.4	0.923076923076923	1	Precision-Recall Curve	cGAN (AUPRC=0.890)
cGAN	0.401	0.923254029163469	1	Precision-Recall Curve	cGAN (AUPRC=0.890)
cGAN	0.402	0.923430321592649	1	Precision-Recall Curve	cGAN (AUPRC=0.890)
cGAN	0.403	0.923605805958747	1	Precision-Recall Curve	cGAN (AUPRC=0.890)
cGAN	0.404	0.923780487804878	1	Precision-Recall Curve	cGAN (AUPRC=0.890)
cGAN	0.405	0.923954372623574	1	Precision-Recall Curve	cGAN (AUPRC=0.890)
cGAN	0.406	0.92412746585736	1	Precision-Recall Curve	cGAN (AUPRC=0.890)
cGAN	0.407	0.924299772899319	1	Precision-Recall Curve	cGAN (AUPRC=0.890)
cGAN	0.408	0.924471299093656	1	Precision-Recall Curve	cGAN (AUPRC=0.890)
cGAN	0.409	0.924642049736247	1	Precision-Recall Curve	cGAN (AUPRC=0.890)
cGAN	0.41	0.924812030075188	1	Precision-Recall Curve	cGAN (AUPRC=0.890)
cGAN	0.411	0.924981245311328	1	Precision-Recall Curve	cGAN (AUPRC=0.890)
cGAN	0.412	0.925149700598802	1	Precision-Recall Curve	cGAN (AUPRC=0.890)
cGAN	0.413	0.925317401045556	1	Precision-Recall Curve	cGAN (AUPRC=0.890)
cGAN	0.414	0.92548435171386	1	Precision-Recall Curve	cGAN (AUPRC=0.890)
cGAN	0.415	0.925650557620818	1	Precision-Recall Curve	cGAN (AUPRC=0.890)
cGAN	0.416	0.925816023738872	1	Precision-Recall Curve	cGAN (AUPRC=0.890)
cGAN	0.417	0.925980754996299	1	Precision-Recall Curve	cGAN (AUPRC=0.890)
cGAN	0.418	0.926144756277696	1	Precision-Recall Curve	cGAN (AUPRC=0.890)
cGAN	0.419	0.926308032424466	1	Precision-Recall Curve	cGAN (AUPRC=0.890)
cGAN	0.42	0.926470588235294	1	Precision-Recall Curve	cGAN (AUPRC=0.890)
cGAN	0.421	0.926632428466618	1	Precision-Recall Curve	cGAN (AUPRC=0.890)
cGAN	0.422	0.926793557833089	1	Precision-Recall Curve	cGAN (AUPRC=0.890)
cGAN	0.423	0.926953981008035	1	Precision-Recall Curve	cGAN (AUPRC=0.890)
cGAN	0.424	0.927113702623907	1	Precision-Recall Curve	cGAN (AUPRC=0.890)
cGAN	0.425	0.927272727272727	1	Precision-Recall Curve	cGAN (AUPRC=0.890)
cGAN	0.426	0.927431059506531	1	Precision-Recall Curve	cGAN (AUPRC=0.890)
cGAN	0.427	0.927588703837799	1	Precision-Recall Curve	cGAN (AUPRC=0.890)
cGAN	0.428	0.927745664739884	1	Precision-Recall Curve	cGAN (AUPRC=0.890)
cGAN	0.429	0.927901946647441	1	Precision-Recall Curve	cGAN (AUPRC=0.890)
cGAN	0.43	0.928057553956835	1	Precision-Recall Curve	cGAN (AUPRC=0.890)
cGAN	0.431	0.928212491026561	1	Precision-Recall Curve	cGAN (AUPRC=0.890)
cGAN	0.432	0.92836676217765	1	Precision-Recall Curve	cGAN (AUPRC=0.890)
cGAN	0.433	0.928520371694067	1	Precision-Recall Curve	cGAN (AUPRC=0.890)
cGAN	0.433333333333333	0.928571428571429	1	Precision-Recall Curve	cGAN (AUPRC=0.890)
cGAN	0.434	0.92867332382311	1	Precision-Recall Curve	cGAN (AUPRC=0.890)
cGAN	0.435	0.928825622775801	1	Precision-Recall Curve	cGAN (AUPRC=0.890)
cGAN	0.436	0.928977272727273	1	Precision-Recall Curve	cGAN (AUPRC=0.890)
cGAN	0.437	0.929128277817151	1	Precision-Recall Curve	cGAN (AUPRC=0.890)
cGAN	0.438	0.929278642149929	1	Precision-Recall Curve	cGAN (AUPRC=0.890)
cGAN	0.439	0.929428369795342	1	Precision-Recall Curve	cGAN (AUPRC=0.890)
cGAN	0.44	0.929577464788732	1	Precision-Recall Curve	cGAN (AUPRC=0.890)
cGAN	0.441	0.929725931131413	1	Precision-Recall Curve	cGAN (AUPRC=0.890)
cGAN	0.442	0.929873772791024	1	Precision-Recall Curve	cGAN (AUPRC=0.890)
cGAN	0.443	0.930020993701889	1	Precision-Recall Curve	cGAN (AUPRC=0.890)
cGAN	0.444	0.930167597765363	1	Precision-Recall Curve	cGAN (AUPRC=0.890)
cGAN	0.445	0.930313588850174	1	Precision-Recall Curve	cGAN (AUPRC=0.890)
cGAN	0.446	0.930458970792768	1	Precision-Recall Curve	cGAN (AUPRC=0.890)
cGAN	0.447	0.930603747397641	1	Precision-Recall Curve	cGAN (AUPRC=0.890)
cGAN	0.448	0.930747922437673	1	Precision-Recall Curve	cGAN (AUPRC=0.890)
cGAN	0.449	0.930891499654457	1	Precision-Recall Curve	cGAN (AUPRC=0.890)
cGAN	0.45	0.931034482758621	1	Precision-Recall Curve	cGAN (AUPRC=0.890)
cGAN	0.451	0.931176875430144	1	Precision-Recall Curve	cGAN (AUPRC=0.890)
cGAN	0.452	0.931318681318681	1	Precision-Recall Curve	cGAN (AUPRC=0.890)
cGAN	0.453	0.931459904043866	1	Precision-Recall Curve	cGAN (AUPRC=0.890)
cGAN	0.454	0.931600547195622	1	Precision-Recall Curve	cGAN (AUPRC=0.890)
cGAN	0.455	0.931740614334471	1	Precision-Recall Curve	cGAN (AUPRC=0.890)
cGAN	0.456	0.931880108991826	1	Precision-Recall Curve	cGAN (AUPRC=0.890)
cGAN	0.457	0.932019034670292	1	Precision-Recall Curve	cGAN (AUPRC=0.890)
cGAN	0.458	0.932157394843962	1	Precision-Recall Curve	cGAN (AUPRC=0.890)
cGAN	0.459	0.9322951929587	1	Precision-Recall Curve	cGAN (AUPRC=0.890)
cGAN	0.46	0.932432432432432	1	Precision-Recall Curve	cGAN (AUPRC=0.890)
cGAN	0.461	0.932569116655428	1	Precision-Recall Curve	cGAN (AUPRC=0.890)
cGAN	0.462	0.932705248990579	1	Precision-Recall Curve	cGAN (AUPRC=0.890)
cGAN	0.463	0.932840832773674	1	Precision-Recall Curve	cGAN (AUPRC=0.890)
cGAN	0.464	0.932975871313673	1	Precision-Recall Curve	cGAN (AUPRC=0.890)
cGAN	0.465	0.933110367892977	1	Precision-Recall Curve	cGAN (AUPRC=0.890)
cGAN	0.466	0.93324432576769	1	Precision-Recall Curve	cGAN (AUPRC=0.890)
cGAN	0.466666666666667	0.933333333333333	1	Precision-Recall Curve	cGAN (AUPRC=0.890)
cGAN	0.467	0.933377748167888	1	Precision-Recall Curve	cGAN (AUPRC=0.890)
cGAN	0.468	0.933510638297872	1	Precision-Recall Curve	cGAN (AUPRC=0.890)
cGAN	0.469	0.93364299933643	1	Precision-Recall Curve	cGAN (AUPRC=0.890)
cGAN	0.47	0.933774834437086	1	Precision-Recall Curve	cGAN (AUPRC=0.890)
cGAN	0.471	0.933906146728354	1	Precision-Recall Curve	cGAN (AUPRC=0.890)
cGAN	0.472	0.934036939313984	1	Precision-Recall Curve	cGAN (AUPRC=0.890)
cGAN	0.473	0.934167215273206	1	Precision-Recall Curve	cGAN (AUPRC=0.890)
cGAN	0.474	0.934296977660972	1	Precision-Recall Curve	cGAN (AUPRC=0.890)
cGAN	0.475	0.934426229508197	1	Precision-Recall Curve	cGAN (AUPRC=0.890)
cGAN	0.476	0.934554973821989	1	Precision-Recall Curve	cGAN (AUPRC=0.890)
cGAN	0.477	0.934683213585892	1	Precision-Recall Curve	cGAN (AUPRC=0.890)
cGAN	0.478	0.934810951760104	1	Precision-Recall Curve	cGAN (AUPRC=0.890)
cGAN	0.479	0.934938191281718	1	Precision-Recall Curve	cGAN (AUPRC=0.890)
cGAN	0.48	0.935064935064935	1	Precision-Recall Curve	cGAN (AUPRC=0.890)
cGAN	0.481	0.935191186001296	1	Precision-Recall Curve	cGAN (AUPRC=0.890)
cGAN	0.482	0.935316946959897	1	Precision-Recall Curve	cGAN (AUPRC=0.890)
cGAN	0.483	0.935442220787605	1	Precision-Recall Curve	cGAN (AUPRC=0.890)
cGAN	0.484	0.935567010309278	1	Precision-Recall Curve	cGAN (AUPRC=0.890)
cGAN	0.485	0.935691318327974	1	Precision-Recall Curve	cGAN (AUPRC=0.890)
cGAN	0.486	0.93581514762516	1	Precision-Recall Curve	cGAN (AUPRC=0.890)
cGAN	0.487	0.935938500960922	1	Precision-Recall Curve	cGAN (AUPRC=0.890)
cGAN	0.488	0.936061381074169	1	Precision-Recall Curve	cGAN (AUPRC=0.890)
cGAN	0.489	0.936183790682833	1	Precision-Recall Curve	cGAN (AUPRC=0.890)
cGAN	0.49	0.936305732484076	1	Precision-Recall Curve	cGAN (AUPRC=0.890)
cGAN	0.491	0.936427209154482	1	Precision-Recall Curve	cGAN (AUPRC=0.890)
cGAN	0.492	0.936548223350254	1	Precision-Recall Curve	cGAN (AUPRC=0.890)
cGAN	0.493	0.93666877770741	1	Precision-Recall Curve	cGAN (AUPRC=0.890)
cGAN	0.494	0.936788874841972	1	Precision-Recall Curve	cGAN (AUPRC=0.890)
cGAN	0.495	0.936908517350158	1	Precision-Recall Curve	cGAN (AUPRC=0.890)
cGAN	0.496	0.937027707808564	1	Precision-Recall Curve	cGAN (AUPRC=0.890)
cGAN	0.497	0.937146448774356	1	Precision-Recall Curve	cGAN (AUPRC=0.890)
cGAN	0.498	0.937264742785445	1	Precision-Recall Curve	cGAN (AUPRC=0.890)
cGAN	0.499	0.937382592360676	1	Precision-Recall Curve	cGAN (AUPRC=0.890)
cGAN	0.5	0.9375	1	Precision-Recall Curve	cGAN (AUPRC=0.890)
cGAN	0.501	0.937616968184654	1	Precision-Recall Curve	cGAN (AUPRC=0.890)
cGAN	0.502	0.937733499377335	1	Precision-Recall Curve	cGAN (AUPRC=0.890)
cGAN	0.503	0.937849596022374	1	Precision-Recall Curve	cGAN (AUPRC=0.890)
cGAN	0.504	0.937965260545906	1	Precision-Recall Curve	cGAN (AUPRC=0.890)
cGAN	0.505	0.938080495356037	1	Precision-Recall Curve	cGAN (AUPRC=0.890)
cGAN	0.506	0.938195302843016	1	Precision-Recall Curve	cGAN (AUPRC=0.890)
cGAN	0.507	0.938309685379395	1	Precision-Recall Curve	cGAN (AUPRC=0.890)
cGAN	0.508	0.938423645320197	1	Precision-Recall Curve	cGAN (AUPRC=0.890)
cGAN	0.509	0.938537185003073	1	Precision-Recall Curve	cGAN (AUPRC=0.890)
cGAN	0.51	0.938650306748466	1	Precision-Recall Curve	cGAN (AUPRC=0.890)
cGAN	0.511	0.938763012859767	1	Precision-Recall Curve	cGAN (AUPRC=0.890)
cGAN	0.512	0.938875305623472	1	Precision-Recall Curve	cGAN (AUPRC=0.890)
cGAN	0.513	0.938987187309335	1	Precision-Recall Curve	cGAN (AUPRC=0.890)
cGAN	0.514	0.939098660170524	1	Precision-Recall Curve	cGAN (AUPRC=0.890)
cGAN	0.515	0.939209726443769	1	Precision-Recall Curve	cGAN (AUPRC=0.890)
cGAN	0.516	0.939320388349515	1	Precision-Recall Curve	cGAN (AUPRC=0.890)
cGAN	0.517	0.939430648092066	1	Precision-Recall Curve	cGAN (AUPRC=0.890)
cGAN	0.518	0.939540507859734	1	Precision-Recall Curve	cGAN (AUPRC=0.890)
cGAN	0.519	0.939649969824985	1	Precision-Recall Curve	cGAN (AUPRC=0.890)
cGAN	0.52	0.939759036144578	1	Precision-Recall Curve	cGAN (AUPRC=0.890)
cGAN	0.521	0.939867708959711	1	Precision-Recall Curve	cGAN (AUPRC=0.890)
cGAN	0.522	0.939975990396158	1	Precision-Recall Curve	cGAN (AUPRC=0.890)
cGAN	0.523	0.94008388256441	1	Precision-Recall Curve	cGAN (AUPRC=0.890)
cGAN	0.524	0.940191387559809	1	Precision-Recall Curve	cGAN (AUPRC=0.890)
cGAN	0.525	0.940298507462687	1	Precision-Recall Curve	cGAN (AUPRC=0.890)
cGAN	0.526	0.940405244338498	1	Precision-Recall Curve	cGAN (AUPRC=0.890)
cGAN	0.527	0.940511600237954	1	Precision-Recall Curve	cGAN (AUPRC=0.890)
cGAN	0.528	0.94061757719715	1	Precision-Recall Curve	cGAN (AUPRC=0.890)
cGAN	0.529	0.9407231772377	1	Precision-Recall Curve	cGAN (AUPRC=0.890)
cGAN	0.53	0.940828402366864	1	Precision-Recall Curve	cGAN (AUPRC=0.890)
cGAN	0.531	0.940933254577673	1	Precision-Recall Curve	cGAN (AUPRC=0.890)
cGAN	0.532	0.941037735849057	1	Precision-Recall Curve	cGAN (AUPRC=0.890)
cGAN	0.533	0.941141848145968	1	Precision-Recall Curve	cGAN (AUPRC=0.890)
cGAN	0.533333333333333	0.941176470588235	1	Precision-Recall Curve	cGAN (AUPRC=0.890)
cGAN	0.534	0.941245593419506	1	Precision-Recall Curve	cGAN (AUPRC=0.890)
cGAN	0.535	0.941348973607038	1	Precision-Recall Curve	cGAN (AUPRC=0.890)
cGAN	0.536	0.941451990632319	1	Precision-Recall Curve	cGAN (AUPRC=0.890)
cGAN	0.537	0.941554646405611	1	Precision-Recall Curve	cGAN (AUPRC=0.890)
cGAN	0.538	0.941656942823804	1	Precision-Recall Curve	cGAN (AUPRC=0.890)
cGAN	0.539	0.94175888177053	1	Precision-Recall Curve	cGAN (AUPRC=0.890)
cGAN	0.54	0.941860465116279	1	Precision-Recall Curve	cGAN (AUPRC=0.890)
cGAN	0.541	0.941961694718514	1	Precision-Recall Curve	cGAN (AUPRC=0.890)
cGAN	0.542	0.942062572421784	1	Precision-Recall Curve	cGAN (AUPRC=0.890)
cGAN	0.543	0.942163100057837	1	Precision-Recall Curve	cGAN (AUPRC=0.890)
cGAN	0.544	0.942263279445728	1	Precision-Recall Curve	cGAN (AUPRC=0.890)
cGAN	0.545	0.942363112391931	1	Precision-Recall Curve	cGAN (AUPRC=0.890)
cGAN	0.546	0.942462600690449	1	Precision-Recall Curve	cGAN (AUPRC=0.890)
cGAN	0.547	0.942561746122918	1	Precision-Recall Curve	cGAN (AUPRC=0.890)
cGAN	0.548	0.942660550458716	1	Precision-Recall Curve	cGAN (AUPRC=0.890)
cGAN	0.549	0.942759015455066	1	Precision-Recall Curve	cGAN (AUPRC=0.890)
cGAN	0.55	0.942857142857143	1	Precision-Recall Curve	cGAN (AUPRC=0.890)
cGAN	0.551	0.942954934398175	1	Precision-Recall Curve	cGAN (AUPRC=0.890)
cGAN	0.552	0.943052391799544	1	Precision-Recall Curve	cGAN (AUPRC=0.890)
cGAN	0.553	0.943149516770893	1	Precision-Recall Curve	cGAN (AUPRC=0.890)
cGAN	0.554	0.943246311010216	1	Precision-Recall Curve	cGAN (AUPRC=0.890)
cGAN	0.555	0.943342776203966	1	Precision-Recall Curve	cGAN (AUPRC=0.890)
cGAN	0.556	0.943438914027149	1	Precision-Recall Curve	cGAN (AUPRC=0.890)
cGAN	0.557	0.943534726143422	1	Precision-Recall Curve	cGAN (AUPRC=0.890)
cGAN	0.558	0.943630214205186	1	Precision-Recall Curve	cGAN (AUPRC=0.890)
cGAN	0.559	0.943725379853686	1	Precision-Recall Curve	cGAN (AUPRC=0.890)
cGAN	0.56	0.943820224719101	1	Precision-Recall Curve	cGAN (AUPRC=0.890)
cGAN	0.561	0.943914750420639	1	Precision-Recall Curve	cGAN (AUPRC=0.890)
cGAN	0.562	0.944008958566629	1	Precision-Recall Curve	cGAN (AUPRC=0.890)
cGAN	0.563	0.944102850754612	1	Precision-Recall Curve	cGAN (AUPRC=0.890)
cGAN	0.564	0.944196428571429	1	Precision-Recall Curve	cGAN (AUPRC=0.890)
cGAN	0.565	0.944289693593315	1	Precision-Recall Curve	cGAN (AUPRC=0.890)
cGAN	0.566	0.944382647385984	1	Precision-Recall Curve	cGAN (AUPRC=0.890)
cGAN	0.566666666666667	0.944444444444444	1	Precision-Recall Curve	cGAN (AUPRC=0.890)
cGAN	0.566666666666667	0.894736842105263	1	Precision-Recall Curve	cGAN (AUPRC=0.890)
cGAN	0.567	0.894792214623882	1	Precision-Recall Curve	cGAN (AUPRC=0.890)
cGAN	0.568	0.894957983193277	1	Precision-Recall Curve	cGAN (AUPRC=0.890)
cGAN	0.569	0.89512323020451	1	Precision-Recall Curve	cGAN (AUPRC=0.890)
cGAN	0.57	0.895287958115183	1	Precision-Recall Curve	cGAN (AUPRC=0.890)
cGAN	0.571	0.895452169367486	1	Precision-Recall Curve	cGAN (AUPRC=0.890)
cGAN	0.572	0.895615866388309	1	Precision-Recall Curve	cGAN (AUPRC=0.890)
cGAN	0.573	0.895779051589369	1	Precision-Recall Curve	cGAN (AUPRC=0.890)
cGAN	0.574	0.895941727367326	1	Precision-Recall Curve	cGAN (AUPRC=0.890)
cGAN	0.575	0.896103896103896	1	Precision-Recall Curve	cGAN (AUPRC=0.890)
cGAN	0.576	0.896265560165975	1	Precision-Recall Curve	cGAN (AUPRC=0.890)
cGAN	0.577	0.896426721905748	1	Precision-Recall Curve	cGAN (AUPRC=0.890)
cGAN	0.578	0.896587383660807	1	Precision-Recall Curve	cGAN (AUPRC=0.890)
cGAN	0.579	0.896747547754259	1	Precision-Recall Curve	cGAN (AUPRC=0.890)
cGAN	0.58	0.896907216494845	1	Precision-Recall Curve	cGAN (AUPRC=0.890)
cGAN	0.581	0.897066392177046	1	Precision-Recall Curve	cGAN (AUPRC=0.890)
cGAN	0.582	0.897225077081192	1	Precision-Recall Curve	cGAN (AUPRC=0.890)
cGAN	0.583	0.897383273473576	1	Precision-Recall Curve	cGAN (AUPRC=0.890)
cGAN	0.584	0.897540983606557	1	Precision-Recall Curve	cGAN (AUPRC=0.890)
cGAN	0.585	0.89769820971867	1	Precision-Recall Curve	cGAN (AUPRC=0.890)
cGAN	0.586	0.897854954034729	1	Precision-Recall Curve	cGAN (AUPRC=0.890)
cGAN	0.587	0.898011218765936	1	Precision-Recall Curve	cGAN (AUPRC=0.890)
cGAN	0.588	0.89816700610998	1	Precision-Recall Curve	cGAN (AUPRC=0.890)
cGAN	0.589	0.898322318251144	1	Precision-Recall Curve	cGAN (AUPRC=0.890)
cGAN	0.59	0.898477157360406	1	Precision-Recall Curve	cGAN (AUPRC=0.890)
cGAN	0.591	0.89863152559554	1	Precision-Recall Curve	cGAN (AUPRC=0.890)
cGAN	0.592	0.898785425101215	1	Precision-Recall Curve	cGAN (AUPRC=0.890)
cGAN	0.593	0.898938858009096	1	Precision-Recall Curve	cGAN (AUPRC=0.890)
cGAN	0.594	0.899091826437941	1	Precision-Recall Curve	cGAN (AUPRC=0.890)
cGAN	0.595	0.899244332493703	1	Precision-Recall Curve	cGAN (AUPRC=0.890)
cGAN	0.596	0.899396378269618	1	Precision-Recall Curve	cGAN (AUPRC=0.890)
cGAN	0.597	0.899547965846308	1	Precision-Recall Curve	cGAN (AUPRC=0.890)
cGAN	0.598	0.899699097291876	1	Precision-Recall Curve	cGAN (AUPRC=0.890)
cGAN	0.599	0.899849774661993	1	Precision-Recall Curve	cGAN (AUPRC=0.890)
cGAN	0.6	0.9	1	Precision-Recall Curve	cGAN (AUPRC=0.890)
cGAN	0.6	0.857142857142857	1	Precision-Recall Curve	cGAN (AUPRC=0.890)
cGAN	0.6	0.818181818181818	1	Precision-Recall Curve	cGAN (AUPRC=0.890)
cGAN	0.601	0.818429414434862	1	Precision-Recall Curve	cGAN (AUPRC=0.890)
cGAN	0.602	0.818676337262013	1	Precision-Recall Curve	cGAN (AUPRC=0.890)
cGAN	0.603	0.818922589406971	1	Precision-Recall Curve	cGAN (AUPRC=0.890)
cGAN	0.604	0.819168173598553	1	Precision-Recall Curve	cGAN (AUPRC=0.890)
cGAN	0.605	0.81941309255079	1	Precision-Recall Curve	cGAN (AUPRC=0.890)
cGAN	0.606	0.81965734896303	1	Precision-Recall Curve	cGAN (AUPRC=0.890)
cGAN	0.607	0.819900945520036	1	Precision-Recall Curve	cGAN (AUPRC=0.890)
cGAN	0.608	0.820143884892086	1	Precision-Recall Curve	cGAN (AUPRC=0.890)
cGAN	0.609	0.82038616973507	1	Precision-Recall Curve	cGAN (AUPRC=0.890)
cGAN	0.61	0.820627802690583	1	Precision-Recall Curve	cGAN (AUPRC=0.890)
cGAN	0.611	0.820868786386028	1	Precision-Recall Curve	cGAN (AUPRC=0.890)
cGAN	0.612	0.821109123434705	1	Precision-Recall Curve	cGAN (AUPRC=0.890)
cGAN	0.613	0.821348816435909	1	Precision-Recall Curve	cGAN (AUPRC=0.890)
cGAN	0.614	0.821587867975022	1	Precision-Recall Curve	cGAN (AUPRC=0.890)
cGAN	0.615	0.821826280623608	1	Precision-Recall Curve	cGAN (AUPRC=0.890)
cGAN	0.616	0.822064056939502	1	Precision-Recall Curve	cGAN (AUPRC=0.890)
cGAN	0.617	0.822301199466904	1	Precision-Recall Curve	cGAN (AUPRC=0.890)
cGAN	0.618	0.822537710736469	1	Precision-Recall Curve	cGAN (AUPRC=0.890)
cGAN	0.619	0.822773593265397	1	Precision-Recall Curve	cGAN (AUPRC=0.890)
cGAN	0.62	0.823008849557522	1	Precision-Recall Curve	cGAN (AUPRC=0.890)
cGAN	0.621	0.823243482103403	1	Precision-Recall Curve	cGAN (AUPRC=0.890)
cGAN	0.622	0.823477493380406	1	Precision-Recall Curve	cGAN (AUPRC=0.890)
cGAN	0.623	0.823710885852799	1	Precision-Recall Curve	cGAN (AUPRC=0.890)
cGAN	0.624	0.823943661971831	1	Precision-Recall Curve	cGAN (AUPRC=0.890)
cGAN	0.625	0.824175824175824	1	Precision-Recall Curve	cGAN (AUPRC=0.890)
cGAN	0.626	0.824407374890255	1	Precision-Recall Curve	cGAN (AUPRC=0.890)
cGAN	0.627	0.824638316527839	1	Precision-Recall Curve	cGAN (AUPRC=0.890)
cGAN	0.628	0.824868651488616	1	Precision-Recall Curve	cGAN (AUPRC=0.890)
cGAN	0.629	0.825098382160035	1	Precision-Recall Curve	cGAN (AUPRC=0.890)
cGAN	0.63	0.825327510917031	1	Precision-Recall Curve	cGAN (AUPRC=0.890)
cGAN	0.631	0.825556040122111	1	Precision-Recall Curve	cGAN (AUPRC=0.890)
cGAN	0.632	0.825783972125436	1	Precision-Recall Curve	cGAN (AUPRC=0.890)
cGAN	0.633	0.826011309264898	1	Precision-Recall Curve	cGAN (AUPRC=0.890)
cGAN	0.633333333333333	0.826086956521739	1	Precision-Recall Curve	cGAN (AUPRC=0.890)
cGAN	0.634	0.826238053866203	1	Precision-Recall Curve	cGAN (AUPRC=0.890)
cGAN	0.635	0.82646420824295	1	Precision-Recall Curve	cGAN (AUPRC=0.890)
cGAN	0.636	0.826689774696707	1	Precision-Recall Curve	cGAN (AUPRC=0.890)
cGAN	0.637	0.826914755517092	1	Precision-Recall Curve	cGAN (AUPRC=0.890)
cGAN	0.638	0.82713915298185	1	Precision-Recall Curve	cGAN (AUPRC=0.890)
cGAN	0.639	0.827362969356927	1	Precision-Recall Curve	cGAN (AUPRC=0.890)
cGAN	0.64	0.827586206896552	1	Precision-Recall Curve	cGAN (AUPRC=0.890)
cGAN	0.641	0.827808867843306	1	Precision-Recall Curve	cGAN (AUPRC=0.890)
cGAN	0.642	0.828030954428203	1	Precision-Recall Curve	cGAN (AUPRC=0.890)
cGAN	0.643	0.82825246887076	1	Precision-Recall Curve	cGAN (AUPRC=0.890)
cGAN	0.644	0.828473413379074	1	Precision-Recall Curve	cGAN (AUPRC=0.890)
cGAN	0.645	0.828693790149893	1	Precision-Recall Curve	cGAN (AUPRC=0.890)
cGAN	0.646	0.828913601368691	1	Precision-Recall Curve	cGAN (AUPRC=0.890)
cGAN	0.647	0.829132849209739	1	Precision-Recall Curve	cGAN (AUPRC=0.890)
cGAN	0.648	0.829351535836177	1	Precision-Recall Curve	cGAN (AUPRC=0.890)
cGAN	0.649	0.829569663400085	1	Precision-Recall Curve	cGAN (AUPRC=0.890)
cGAN	0.65	0.829787234042553	1	Precision-Recall Curve	cGAN (AUPRC=0.890)
cGAN	0.651	0.830004249893753	1	Precision-Recall Curve	cGAN (AUPRC=0.890)
cGAN	0.652	0.830220713073005	1	Precision-Recall Curve	cGAN (AUPRC=0.890)
cGAN	0.653	0.830436625688851	1	Precision-Recall Curve	cGAN (AUPRC=0.890)
cGAN	0.654	0.830651989839119	1	Precision-Recall Curve	cGAN (AUPRC=0.890)
cGAN	0.655	0.830866807610994	1	Precision-Recall Curve	cGAN (AUPRC=0.890)
cGAN	0.656	0.831081081081081	1	Precision-Recall Curve	cGAN (AUPRC=0.890)
cGAN	0.657	0.831294812315479	1	Precision-Recall Curve	cGAN (AUPRC=0.890)
cGAN	0.658	0.83150800336984	1	Precision-Recall Curve	cGAN (AUPRC=0.890)
cGAN	0.659	0.83172065628944	1	Precision-Recall Curve	cGAN (AUPRC=0.890)
cGAN	0.66	0.831932773109244	1	Precision-Recall Curve	cGAN (AUPRC=0.890)
cGAN	0.661	0.832144355853966	1	Precision-Recall Curve	cGAN (AUPRC=0.890)
cGAN	0.662	0.832355406538139	1	Precision-Recall Curve	cGAN (AUPRC=0.890)
cGAN	0.663	0.832565927166178	1	Precision-Recall Curve	cGAN (AUPRC=0.890)
cGAN	0.664	0.832775919732441	1	Precision-Recall Curve	cGAN (AUPRC=0.890)
cGAN	0.665	0.832985386221294	1	Precision-Recall Curve	cGAN (AUPRC=0.890)
cGAN	0.666	0.833194328607173	1	Precision-Recall Curve	cGAN (AUPRC=0.890)
cGAN	0.666666666666667	0.833333333333333	1	Precision-Recall Curve	cGAN (AUPRC=0.890)
cGAN	0.667	0.833402748854644	1	Precision-Recall Curve	cGAN (AUPRC=0.890)
cGAN	0.668	0.833610648918469	1	Precision-Recall Curve	cGAN (AUPRC=0.890)
cGAN	0.669	0.833818030743664	1	Precision-Recall Curve	cGAN (AUPRC=0.890)
cGAN	0.67	0.83402489626556	1	Precision-Recall Curve	cGAN (AUPRC=0.890)
cGAN	0.671	0.834231247409863	1	Precision-Recall Curve	cGAN (AUPRC=0.890)
cGAN	0.672	0.834437086092715	1	Precision-Recall Curve	cGAN (AUPRC=0.890)
cGAN	0.673	0.834642414220752	1	Precision-Recall Curve	cGAN (AUPRC=0.890)
cGAN	0.674	0.834847233691164	1	Precision-Recall Curve	cGAN (AUPRC=0.890)
cGAN	0.675	0.835051546391753	1	Precision-Recall Curve	cGAN (AUPRC=0.890)
cGAN	0.676	0.835255354200989	1	Precision-Recall Curve	cGAN (AUPRC=0.890)
cGAN	0.677	0.835458658988071	1	Precision-Recall Curve	cGAN (AUPRC=0.890)
cGAN	0.678	0.835661462612983	1	Precision-Recall Curve	cGAN (AUPRC=0.890)
cGAN	0.679	0.835863766926549	1	Precision-Recall Curve	cGAN (AUPRC=0.890)
cGAN	0.68	0.836065573770492	1	Precision-Recall Curve	cGAN (AUPRC=0.890)
cGAN	0.681	0.836266884977487	1	Precision-Recall Curve	cGAN (AUPRC=0.890)
cGAN	0.682	0.836467702371218	1	Precision-Recall Curve	cGAN (AUPRC=0.890)
cGAN	0.683	0.836668027766435	1	Precision-Recall Curve	cGAN (AUPRC=0.890)
cGAN	0.684	0.836867862969005	1	Precision-Recall Curve	cGAN (AUPRC=0.890)
cGAN	0.685	0.837067209775967	1	Precision-Recall Curve	cGAN (AUPRC=0.890)
cGAN	0.686	0.83726606997559	1	Precision-Recall Curve	cGAN (AUPRC=0.890)
cGAN	0.687	0.83746444534742	1	Precision-Recall Curve	cGAN (AUPRC=0.890)
cGAN	0.688	0.837662337662338	1	Precision-Recall Curve	cGAN (AUPRC=0.890)
cGAN	0.689	0.83785974868261	1	Precision-Recall Curve	cGAN (AUPRC=0.890)
cGAN	0.69	0.838056680161943	1	Precision-Recall Curve	cGAN (AUPRC=0.890)
cGAN	0.691	0.838253133845532	1	Precision-Recall Curve	cGAN (AUPRC=0.890)
cGAN	0.692	0.838449111470113	1	Precision-Recall Curve	cGAN (AUPRC=0.890)
cGAN	0.693	0.838644614764018	1	Precision-Recall Curve	cGAN (AUPRC=0.890)
cGAN	0.694	0.83883964544722	1	Precision-Recall Curve	cGAN (AUPRC=0.890)
cGAN	0.695	0.839034205231388	1	Precision-Recall Curve	cGAN (AUPRC=0.890)
cGAN	0.696	0.839228295819936	1	Precision-Recall Curve	cGAN (AUPRC=0.890)
cGAN	0.697	0.839421918908069	1	Precision-Recall Curve	cGAN (AUPRC=0.890)
cGAN	0.698	0.839615076182839	1	Precision-Recall Curve	cGAN (AUPRC=0.890)
cGAN	0.699	0.839807769323188	1	Precision-Recall Curve	cGAN (AUPRC=0.890)
cGAN	0.7	0.84	1	Precision-Recall Curve	cGAN (AUPRC=0.890)
cGAN	0.7	0.807692307692308	1	Precision-Recall Curve	cGAN (AUPRC=0.890)
cGAN	0.7	0.807692307692308	1	Precision-Recall Curve	cGAN (AUPRC=0.890)
cGAN	0.701	0.807913945447561	1	Precision-Recall Curve	cGAN (AUPRC=0.890)
cGAN	0.702	0.808135072908672	1	Precision-Recall Curve	cGAN (AUPRC=0.890)
cGAN	0.703	0.808355691835952	1	Precision-Recall Curve	cGAN (AUPRC=0.890)
cGAN	0.704	0.808575803981623	1	Precision-Recall Curve	cGAN (AUPRC=0.890)
cGAN	0.705	0.808795411089866	1	Precision-Recall Curve	cGAN (AUPRC=0.890)
cGAN	0.706	0.809014514896868	1	Precision-Recall Curve	cGAN (AUPRC=0.890)
cGAN	0.707	0.809233117130866	1	Precision-Recall Curve	cGAN (AUPRC=0.890)
cGAN	0.708	0.809451219512195	1	Precision-Recall Curve	cGAN (AUPRC=0.890)
cGAN	0.709	0.809668823753331	1	Precision-Recall Curve	cGAN (AUPRC=0.890)
cGAN	0.71	0.809885931558935	1	Precision-Recall Curve	cGAN (AUPRC=0.890)
cGAN	0.711	0.810102544625902	1	Precision-Recall Curve	cGAN (AUPRC=0.890)
cGAN	0.712	0.810318664643399	1	Precision-Recall Curve	cGAN (AUPRC=0.890)
cGAN	0.713	0.810534293292914	1	Precision-Recall Curve	cGAN (AUPRC=0.890)
cGAN	0.714	0.810749432248297	1	Precision-Recall Curve	cGAN (AUPRC=0.890)
cGAN	0.715	0.810964083175803	1	Precision-Recall Curve	cGAN (AUPRC=0.890)
cGAN	0.716	0.811178247734139	1	Precision-Recall Curve	cGAN (AUPRC=0.890)
cGAN	0.717	0.8113919275745	1	Precision-Recall Curve	cGAN (AUPRC=0.890)
cGAN	0.718	0.811605124340618	1	Precision-Recall Curve	cGAN (AUPRC=0.890)
cGAN	0.719	0.811817839668799	1	Precision-Recall Curve	cGAN (AUPRC=0.890)
cGAN	0.72	0.81203007518797	1	Precision-Recall Curve	cGAN (AUPRC=0.890)
cGAN	0.721	0.812241832519715	1	Precision-Recall Curve	cGAN (AUPRC=0.890)
cGAN	0.722	0.81245311327832	1	Precision-Recall Curve	cGAN (AUPRC=0.890)
cGAN	0.723	0.812663919070813	1	Precision-Recall Curve	cGAN (AUPRC=0.890)
cGAN	0.724	0.812874251497006	1	Precision-Recall Curve	cGAN (AUPRC=0.890)
cGAN	0.725	0.813084112149533	1	Precision-Recall Curve	cGAN (AUPRC=0.890)
cGAN	0.726	0.813293502613891	1	Precision-Recall Curve	cGAN (AUPRC=0.890)
cGAN	0.727	0.813502424468482	1	Precision-Recall Curve	cGAN (AUPRC=0.890)
cGAN	0.728	0.81371087928465	1	Precision-Recall Curve	cGAN (AUPRC=0.890)
cGAN	0.729	0.813918868626721	1	Precision-Recall Curve	cGAN (AUPRC=0.890)
cGAN	0.73	0.814126394052045	1	Precision-Recall Curve	cGAN (AUPRC=0.890)
cGAN	0.731	0.814333457111029	1	Precision-Recall Curve	cGAN (AUPRC=0.890)
cGAN	0.732	0.814540059347181	1	Precision-Recall Curve	cGAN (AUPRC=0.890)
cGAN	0.733	0.814746202297147	1	Precision-Recall Curve	cGAN (AUPRC=0.890)
cGAN	0.733333333333333	0.814814814814815	1	Precision-Recall Curve	cGAN (AUPRC=0.890)
cGAN	0.733333333333333	0.785714285714286	1	Precision-Recall Curve	cGAN (AUPRC=0.890)
cGAN	0.733333333333333	0.758620689655172	1	Precision-Recall Curve	cGAN (AUPRC=0.890)
cGAN	0.733333333333333	0.733333333333333	1	Precision-Recall Curve	cGAN (AUPRC=0.890)
cGAN	0.734	0.733510992671552	1	Precision-Recall Curve	cGAN (AUPRC=0.890)
cGAN	0.735	0.733777038269551	1	Precision-Recall Curve	cGAN (AUPRC=0.890)
cGAN	0.736	0.734042553191489	1	Precision-Recall Curve	cGAN (AUPRC=0.890)
cGAN	0.737	0.73430753902358	1	Precision-Recall Curve	cGAN (AUPRC=0.890)
cGAN	0.738	0.73457199734572	1	Precision-Recall Curve	cGAN (AUPRC=0.890)
cGAN	0.739	0.734835929731521	1	Precision-Recall Curve	cGAN (AUPRC=0.890)
cGAN	0.74	0.735099337748344	1	Precision-Recall Curve	cGAN (AUPRC=0.890)
cGAN	0.741	0.735362222957327	1	Precision-Recall Curve	cGAN (AUPRC=0.890)
cGAN	0.742	0.735624586913417	1	Precision-Recall Curve	cGAN (AUPRC=0.890)
cGAN	0.743	0.735886431165401	1	Precision-Recall Curve	cGAN (AUPRC=0.890)
cGAN	0.744	0.736147757255937	1	Precision-Recall Curve	cGAN (AUPRC=0.890)
cGAN	0.745	0.736408566721582	1	Precision-Recall Curve	cGAN (AUPRC=0.890)
cGAN	0.746	0.736668861092824	1	Precision-Recall Curve	cGAN (AUPRC=0.890)
cGAN	0.747	0.736928641894114	1	Precision-Recall Curve	cGAN (AUPRC=0.890)
cGAN	0.748	0.73718791064389	1	Precision-Recall Curve	cGAN (AUPRC=0.890)
cGAN	0.749	0.737446668854611	1	Precision-Recall Curve	cGAN (AUPRC=0.890)
cGAN	0.75	0.737704918032787	1	Precision-Recall Curve	cGAN (AUPRC=0.890)
cGAN	0.751	0.737962659679004	1	Precision-Recall Curve	cGAN (AUPRC=0.890)
cGAN	0.752	0.738219895287958	1	Precision-Recall Curve	cGAN (AUPRC=0.890)
cGAN	0.753	0.73847662634848	1	Precision-Recall Curve	cGAN (AUPRC=0.890)
cGAN	0.754	0.738732854343566	1	Precision-Recall Curve	cGAN (AUPRC=0.890)
cGAN	0.755	0.738988580750408	1	Precision-Recall Curve	cGAN (AUPRC=0.890)
cGAN	0.756	0.739243807040417	1	Precision-Recall Curve	cGAN (AUPRC=0.890)
cGAN	0.757	0.739498534679258	1	Precision-Recall Curve	cGAN (AUPRC=0.890)
cGAN	0.758	0.73975276512687	1	Precision-Recall Curve	cGAN (AUPRC=0.890)
cGAN	0.759	0.740006499837504	1	Precision-Recall Curve	cGAN (AUPRC=0.890)
cGAN	0.76	0.74025974025974	1	Precision-Recall Curve	cGAN (AUPRC=0.890)
cGAN	0.761	0.740512487836523	1	Precision-Recall Curve	cGAN (AUPRC=0.890)
cGAN	0.762	0.740764744005185	1	Precision-Recall Curve	cGAN (AUPRC=0.890)
cGAN	0.763	0.741016510197475	1	Precision-Recall Curve	cGAN (AUPRC=0.890)
cGAN	0.764	0.741267787839586	1	Precision-Recall Curve	cGAN (AUPRC=0.890)
cGAN	0.765	0.741518578352181	1	Precision-Recall Curve	cGAN (AUPRC=0.890)
cGAN	0.766	0.74176888315042	1	Precision-Recall Curve	cGAN (AUPRC=0.890)
cGAN	0.766666666666667	0.741935483870968	1	Precision-Recall Curve	cGAN (AUPRC=0.890)
cGAN	0.767	0.742018703643986	1	Precision-Recall Curve	cGAN (AUPRC=0.890)
cGAN	0.768	0.742268041237113	1	Precision-Recall Curve	cGAN (AUPRC=0.890)
cGAN	0.769	0.742516897328613	1	Precision-Recall Curve	cGAN (AUPRC=0.890)
cGAN	0.77	0.742765273311897	1	Precision-Recall Curve	cGAN (AUPRC=0.890)
cGAN	0.771	0.743013170575008	1	Precision-Recall Curve	cGAN (AUPRC=0.890)
cGAN	0.772	0.743260590500642	1	Precision-Recall Curve	cGAN (AUPRC=0.890)
cGAN	0.773	0.743507534466175	1	Precision-Recall Curve	cGAN (AUPRC=0.890)
cGAN	0.774	0.74375400384369	1	Precision-Recall Curve	cGAN (AUPRC=0.890)
cGAN	0.775	0.744	1	Precision-Recall Curve	cGAN (AUPRC=0.890)
cGAN	0.776	0.744245524296675	1	Precision-Recall Curve	cGAN (AUPRC=0.890)
cGAN	0.777	0.744490578090067	1	Precision-Recall Curve	cGAN (AUPRC=0.890)
cGAN	0.778	0.744735162731334	1	Precision-Recall Curve	cGAN (AUPRC=0.890)
cGAN	0.779	0.744979279566465	1	Precision-Recall Curve	cGAN (AUPRC=0.890)
cGAN	0.78	0.745222929936306	1	Precision-Recall Curve	cGAN (AUPRC=0.890)
cGAN	0.781	0.745466115176583	1	Precision-Recall Curve	cGAN (AUPRC=0.890)
cGAN	0.782	0.745708836617928	1	Precision-Recall Curve	cGAN (AUPRC=0.890)
cGAN	0.783	0.7459510955859	1	Precision-Recall Curve	cGAN (AUPRC=0.890)
cGAN	0.784	0.746192893401015	1	Precision-Recall Curve	cGAN (AUPRC=0.890)
cGAN	0.785	0.746434231378764	1	Precision-Recall Curve	cGAN (AUPRC=0.890)
cGAN	0.786	0.746675110829639	1	Precision-Recall Curve	cGAN (AUPRC=0.890)
cGAN	0.787	0.746915533059158	1	Precision-Recall Curve	cGAN (AUPRC=0.890)
cGAN	0.788	0.747155499367889	1	Precision-Recall Curve	cGAN (AUPRC=0.890)
cGAN	0.789	0.747395011051468	1	Precision-Recall Curve	cGAN (AUPRC=0.890)
cGAN	0.79	0.747634069400631	1	Precision-Recall Curve	cGAN (AUPRC=0.890)
cGAN	0.791	0.747872675701229	1	Precision-Recall Curve	cGAN (AUPRC=0.890)
cGAN	0.792	0.748110831234257	1	Precision-Recall Curve	cGAN (AUPRC=0.890)
cGAN	0.793	0.748348537275873	1	Precision-Recall Curve	cGAN (AUPRC=0.890)
cGAN	0.794	0.748585795097423	1	Precision-Recall Curve	cGAN (AUPRC=0.890)
cGAN	0.795	0.748822605965463	1	Precision-Recall Curve	cGAN (AUPRC=0.890)
cGAN	0.796	0.749058971141782	1	Precision-Recall Curve	cGAN (AUPRC=0.890)
cGAN	0.797	0.749294891883422	1	Precision-Recall Curve	cGAN (AUPRC=0.890)
cGAN	0.798	0.749530369442705	1	Precision-Recall Curve	cGAN (AUPRC=0.890)
cGAN	0.799	0.749765405067251	1	Precision-Recall Curve	cGAN (AUPRC=0.890)
cGAN	0.8	0.75	1	Precision-Recall Curve	cGAN (AUPRC=0.890)
cGAN	0.801	0.750234155479238	1	Precision-Recall Curve	cGAN (AUPRC=0.890)
cGAN	0.802	0.750467872738615	1	Precision-Recall Curve	cGAN (AUPRC=0.890)
cGAN	0.803	0.750701153007167	1	Precision-Recall Curve	cGAN (AUPRC=0.890)
cGAN	0.804	0.75093399750934	1	Precision-Recall Curve	cGAN (AUPRC=0.890)
cGAN	0.805	0.751166407465008	1	Precision-Recall Curve	cGAN (AUPRC=0.890)
cGAN	0.806	0.751398384089497	1	Precision-Recall Curve	cGAN (AUPRC=0.890)
cGAN	0.807	0.751629928593604	1	Precision-Recall Curve	cGAN (AUPRC=0.890)
cGAN	0.808	0.751861042183623	1	Precision-Recall Curve	cGAN (AUPRC=0.890)
cGAN	0.809	0.752091726061357	1	Precision-Recall Curve	cGAN (AUPRC=0.890)
cGAN	0.81	0.752321981424149	1	Precision-Recall Curve	cGAN (AUPRC=0.890)
cGAN	0.811	0.752551809464893	1	Precision-Recall Curve	cGAN (AUPRC=0.890)
cGAN	0.812	0.752781211372064	1	Precision-Recall Curve	cGAN (AUPRC=0.890)
cGAN	0.813	0.753010188329731	1	Precision-Recall Curve	cGAN (AUPRC=0.890)
cGAN	0.814	0.753238741517582	1	Precision-Recall Curve	cGAN (AUPRC=0.890)
cGAN	0.815	0.75346687211094	1	Precision-Recall Curve	cGAN (AUPRC=0.890)
cGAN	0.816	0.753694581280788	1	Precision-Recall Curve	cGAN (AUPRC=0.890)
cGAN	0.817	0.753921870193786	1	Precision-Recall Curve	cGAN (AUPRC=0.890)
cGAN	0.818	0.754148740012293	1	Precision-Recall Curve	cGAN (AUPRC=0.890)
cGAN	0.819	0.754375191894381	1	Precision-Recall Curve	cGAN (AUPRC=0.890)
cGAN	0.82	0.754601226993865	1	Precision-Recall Curve	cGAN (AUPRC=0.890)
cGAN	0.821	0.754826846460313	1	Precision-Recall Curve	cGAN (AUPRC=0.890)
cGAN	0.822	0.755052051439069	1	Precision-Recall Curve	cGAN (AUPRC=0.890)
cGAN	0.823	0.755276843071276	1	Precision-Recall Curve	cGAN (AUPRC=0.890)
cGAN	0.824	0.755501222493888	1	Precision-Recall Curve	cGAN (AUPRC=0.890)
cGAN	0.825	0.755725190839695	1	Precision-Recall Curve	cGAN (AUPRC=0.890)
cGAN	0.826	0.75594874923734	1	Precision-Recall Curve	cGAN (AUPRC=0.890)
cGAN	0.827	0.756171898811338	1	Precision-Recall Curve	cGAN (AUPRC=0.890)
cGAN	0.828	0.756394640682095	1	Precision-Recall Curve	cGAN (AUPRC=0.890)
cGAN	0.829	0.756616975965926	1	Precision-Recall Curve	cGAN (AUPRC=0.890)
cGAN	0.83	0.756838905775076	1	Precision-Recall Curve	cGAN (AUPRC=0.890)
cGAN	0.831	0.757060431217735	1	Precision-Recall Curve	cGAN (AUPRC=0.890)
cGAN	0.832	0.757281553398058	1	Precision-Recall Curve	cGAN (AUPRC=0.890)
cGAN	0.833	0.757502273416187	1	Precision-Recall Curve	cGAN (AUPRC=0.890)
cGAN	0.833333333333333	0.757575757575758	1	Precision-Recall Curve	cGAN (AUPRC=0.890)
cGAN	0.834	0.757722592368262	1	Precision-Recall Curve	cGAN (AUPRC=0.890)
cGAN	0.835	0.757942511346445	1	Precision-Recall Curve	cGAN (AUPRC=0.890)
cGAN	0.836	0.758162031438936	1	Precision-Recall Curve	cGAN (AUPRC=0.890)
cGAN	0.837	0.758381153729991	1	Precision-Recall Curve	cGAN (AUPRC=0.890)
cGAN	0.838	0.75859987929994	1	Precision-Recall Curve	cGAN (AUPRC=0.890)
cGAN	0.839	0.758818209225203	1	Precision-Recall Curve	cGAN (AUPRC=0.890)
cGAN	0.84	0.759036144578313	1	Precision-Recall Curve	cGAN (AUPRC=0.890)
cGAN	0.841	0.759253686427927	1	Precision-Recall Curve	cGAN (AUPRC=0.890)
cGAN	0.842	0.759470835838845	1	Precision-Recall Curve	cGAN (AUPRC=0.890)
cGAN	0.843	0.759687593872034	1	Precision-Recall Curve	cGAN (AUPRC=0.890)
cGAN	0.844	0.759903961584634	1	Precision-Recall Curve	cGAN (AUPRC=0.890)
cGAN	0.845	0.760119940029985	1	Precision-Recall Curve	cGAN (AUPRC=0.890)
cGAN	0.846	0.760335530257639	1	Precision-Recall Curve	cGAN (AUPRC=0.890)
cGAN	0.847	0.760550733313379	1	Precision-Recall Curve	cGAN (AUPRC=0.890)
cGAN	0.848	0.760765550239234	1	Precision-Recall Curve	cGAN (AUPRC=0.890)
cGAN	0.849	0.760979982073499	1	Precision-Recall Curve	cGAN (AUPRC=0.890)
cGAN	0.85	0.761194029850746	1	Precision-Recall Curve	cGAN (AUPRC=0.890)
cGAN	0.851	0.761407694601849	1	Precision-Recall Curve	cGAN (AUPRC=0.890)
cGAN	0.852	0.761620977353993	1	Precision-Recall Curve	cGAN (AUPRC=0.890)
cGAN	0.853	0.761833879130694	1	Precision-Recall Curve	cGAN (AUPRC=0.890)
cGAN	0.854	0.762046400951814	1	Precision-Recall Curve	cGAN (AUPRC=0.890)
cGAN	0.855	0.762258543833581	1	Precision-Recall Curve	cGAN (AUPRC=0.890)
cGAN	0.856	0.762470308788599	1	Precision-Recall Curve	cGAN (AUPRC=0.890)
cGAN	0.857	0.762681696825868	1	Precision-Recall Curve	cGAN (AUPRC=0.890)
cGAN	0.858	0.7628927089508	1	Precision-Recall Curve	cGAN (AUPRC=0.890)
cGAN	0.859	0.763103346165235	1	Precision-Recall Curve	cGAN (AUPRC=0.890)
cGAN	0.86	0.763313609467456	1	Precision-Recall Curve	cGAN (AUPRC=0.890)
cGAN	0.861	0.763523499852202	1	Precision-Recall Curve	cGAN (AUPRC=0.890)
cGAN	0.862	0.763733018310691	1	Precision-Recall Curve	cGAN (AUPRC=0.890)
cGAN	0.863	0.763942165830628	1	Precision-Recall Curve	cGAN (AUPRC=0.890)
cGAN	0.864	0.764150943396226	1	Precision-Recall Curve	cGAN (AUPRC=0.890)
cGAN	0.865	0.764359351988218	1	Precision-Recall Curve	cGAN (AUPRC=0.890)
cGAN	0.866	0.764567392583873	1	Precision-Recall Curve	cGAN (AUPRC=0.890)
cGAN	0.866666666666667	0.764705882352941	1	Precision-Recall Curve	cGAN (AUPRC=0.890)
cGAN	0.867	0.764775066157013	1	Precision-Recall Curve	cGAN (AUPRC=0.890)
cGAN	0.868	0.764982373678026	1	Precision-Recall Curve	cGAN (AUPRC=0.890)
cGAN	0.869	0.765189316113883	1	Precision-Recall Curve	cGAN (AUPRC=0.890)
cGAN	0.87	0.765395894428153	1	Precision-Recall Curve	cGAN (AUPRC=0.890)
cGAN	0.871	0.765602109581014	1	Precision-Recall Curve	cGAN (AUPRC=0.890)
cGAN	0.872	0.765807962529274	1	Precision-Recall Curve	cGAN (AUPRC=0.890)
cGAN	0.873	0.766013454226382	1	Precision-Recall Curve	cGAN (AUPRC=0.890)
cGAN	0.874	0.766218585622443	1	Precision-Recall Curve	cGAN (AUPRC=0.890)
cGAN	0.875	0.766423357664234	1	Precision-Recall Curve	cGAN (AUPRC=0.890)
cGAN	0.876	0.766627771295216	1	Precision-Recall Curve	cGAN (AUPRC=0.890)
cGAN	0.877	0.766831827455552	1	Precision-Recall Curve	cGAN (AUPRC=0.890)
cGAN	0.878	0.76703552708212	1	Precision-Recall Curve	cGAN (AUPRC=0.890)
cGAN	0.879	0.767238871108525	1	Precision-Recall Curve	cGAN (AUPRC=0.890)
cGAN	0.88	0.767441860465116	1	Precision-Recall Curve	cGAN (AUPRC=0.890)
cGAN	0.881	0.767644496079001	1	Precision-Recall Curve	cGAN (AUPRC=0.890)
cGAN	0.882	0.767846778874057	1	Precision-Recall Curve	cGAN (AUPRC=0.890)
cGAN	0.883	0.768048709770948	1	Precision-Recall Curve	cGAN (AUPRC=0.890)
cGAN	0.884	0.768250289687138	1	Precision-Recall Curve	cGAN (AUPRC=0.890)
cGAN	0.885	0.768451519536903	1	Precision-Recall Curve	cGAN (AUPRC=0.890)
cGAN	0.886	0.768652400231348	1	Precision-Recall Curve	cGAN (AUPRC=0.890)
cGAN	0.887	0.768852932678417	1	Precision-Recall Curve	cGAN (AUPRC=0.890)
cGAN	0.888	0.76905311778291	1	Precision-Recall Curve	cGAN (AUPRC=0.890)
cGAN	0.889	0.769252956446495	1	Precision-Recall Curve	cGAN (AUPRC=0.890)
cGAN	0.89	0.769452449567723	1	Precision-Recall Curve	cGAN (AUPRC=0.890)
cGAN	0.891	0.769651598042039	1	Precision-Recall Curve	cGAN (AUPRC=0.890)
cGAN	0.892	0.769850402761795	1	Precision-Recall Curve	cGAN (AUPRC=0.890)
cGAN	0.893	0.770048864616269	1	Precision-Recall Curve	cGAN (AUPRC=0.890)
cGAN	0.894	0.770246984491672	1	Precision-Recall Curve	cGAN (AUPRC=0.890)
cGAN	0.895	0.770444763271162	1	Precision-Recall Curve	cGAN (AUPRC=0.890)
cGAN	0.896	0.770642201834862	1	Precision-Recall Curve	cGAN (AUPRC=0.890)
cGAN	0.897	0.770839301059868	1	Precision-Recall Curve	cGAN (AUPRC=0.890)
cGAN	0.898	0.771036061820263	1	Precision-Recall Curve	cGAN (AUPRC=0.890)
cGAN	0.899	0.771232484987132	1	Precision-Recall Curve	cGAN (AUPRC=0.890)
cGAN	0.9	0.771428571428571	1	Precision-Recall Curve	cGAN (AUPRC=0.890)
cGAN	0.9	0.75	1	Precision-Recall Curve	cGAN (AUPRC=0.890)
cGAN	0.9	0.72972972972973	1	Precision-Recall Curve	cGAN (AUPRC=0.890)
cGAN	0.9	0.710526315789474	1	Precision-Recall Curve	cGAN (AUPRC=0.890)
cGAN	0.9	0.692307692307692	1	Precision-Recall Curve	cGAN (AUPRC=0.890)
cGAN	0.901	0.692012288786482	1	Precision-Recall Curve	cGAN (AUPRC=0.890)
cGAN	0.902	0.691717791411043	1	Precision-Recall Curve	cGAN (AUPRC=0.890)
cGAN	0.903	0.691424196018377	1	Precision-Recall Curve	cGAN (AUPRC=0.890)
cGAN	0.904	0.691131498470948	1	Precision-Recall Curve	cGAN (AUPRC=0.890)
cGAN	0.905	0.690839694656489	1	Precision-Recall Curve	cGAN (AUPRC=0.890)
cGAN	0.906	0.690548780487805	1	Precision-Recall Curve	cGAN (AUPRC=0.890)
cGAN	0.907	0.690258751902588	1	Precision-Recall Curve	cGAN (AUPRC=0.890)
cGAN	0.908	0.689969604863222	1	Precision-Recall Curve	cGAN (AUPRC=0.890)
cGAN	0.909	0.689681335356601	1	Precision-Recall Curve	cGAN (AUPRC=0.890)
cGAN	0.91	0.68939393939394	1	Precision-Recall Curve	cGAN (AUPRC=0.890)
cGAN	0.911	0.68910741301059	1	Precision-Recall Curve	cGAN (AUPRC=0.890)
cGAN	0.912	0.688821752265861	1	Precision-Recall Curve	cGAN (AUPRC=0.890)
cGAN	0.913	0.688536953242836	1	Precision-Recall Curve	cGAN (AUPRC=0.890)
cGAN	0.914	0.688253012048193	1	Precision-Recall Curve	cGAN (AUPRC=0.890)
cGAN	0.915	0.68796992481203	1	Precision-Recall Curve	cGAN (AUPRC=0.890)
cGAN	0.916	0.687687687687688	1	Precision-Recall Curve	cGAN (AUPRC=0.890)
cGAN	0.916666666666667	0.6875	1	Precision-Recall Curve	cGAN (AUPRC=0.890)
cGAN	0.917	0.687406296851574	1	Precision-Recall Curve	cGAN (AUPRC=0.890)
cGAN	0.918	0.687125748502994	1	Precision-Recall Curve	cGAN (AUPRC=0.890)
cGAN	0.919	0.686846038863976	1	Precision-Recall Curve	cGAN (AUPRC=0.890)
cGAN	0.92	0.686567164179104	1	Precision-Recall Curve	cGAN (AUPRC=0.890)
cGAN	0.921	0.68628912071535	1	Precision-Recall Curve	cGAN (AUPRC=0.890)
cGAN	0.922	0.686011904761905	1	Precision-Recall Curve	cGAN (AUPRC=0.890)
cGAN	0.923	0.685735512630015	1	Precision-Recall Curve	cGAN (AUPRC=0.890)
cGAN	0.924	0.685459940652819	1	Precision-Recall Curve	cGAN (AUPRC=0.890)
cGAN	0.925	0.685185185185185	1	Precision-Recall Curve	cGAN (AUPRC=0.890)
cGAN	0.926	0.68491124260355	1	Precision-Recall Curve	cGAN (AUPRC=0.890)
cGAN	0.927	0.684638109305761	1	Precision-Recall Curve	cGAN (AUPRC=0.890)
cGAN	0.928	0.684365781710914	1	Precision-Recall Curve	cGAN (AUPRC=0.890)
cGAN	0.929	0.684094256259205	1	Precision-Recall Curve	cGAN (AUPRC=0.890)
cGAN	0.93	0.683823529411765	1	Precision-Recall Curve	cGAN (AUPRC=0.890)
cGAN	0.931	0.683553597650514	1	Precision-Recall Curve	cGAN (AUPRC=0.890)
cGAN	0.932	0.683284457478006	1	Precision-Recall Curve	cGAN (AUPRC=0.890)
cGAN	0.933	0.683016105417277	1	Precision-Recall Curve	cGAN (AUPRC=0.890)
cGAN	0.933333333333333	0.682926829268293	1	Precision-Recall Curve	cGAN (AUPRC=0.890)
cGAN	0.934	0.683081423695758	1	Precision-Recall Curve	cGAN (AUPRC=0.890)
cGAN	0.935	0.683313032886724	1	Precision-Recall Curve	cGAN (AUPRC=0.890)
cGAN	0.936	0.683544303797468	1	Precision-Recall Curve	cGAN (AUPRC=0.890)
cGAN	0.937	0.683775237168572	1	Precision-Recall Curve	cGAN (AUPRC=0.890)
cGAN	0.938	0.684005833738454	1	Precision-Recall Curve	cGAN (AUPRC=0.890)
cGAN	0.939	0.684236094243381	1	Precision-Recall Curve	cGAN (AUPRC=0.890)
cGAN	0.94	0.684466019417476	1	Precision-Recall Curve	cGAN (AUPRC=0.890)
cGAN	0.941	0.684695609992724	1	Precision-Recall Curve	cGAN (AUPRC=0.890)
cGAN	0.942	0.684924866698982	1	Precision-Recall Curve	cGAN (AUPRC=0.890)
cGAN	0.943	0.685153790263986	1	Precision-Recall Curve	cGAN (AUPRC=0.890)
cGAN	0.944	0.685382381413359	1	Precision-Recall Curve	cGAN (AUPRC=0.890)
cGAN	0.945	0.685610640870617	1	Precision-Recall Curve	cGAN (AUPRC=0.890)
cGAN	0.946	0.685838569357177	1	Precision-Recall Curve	cGAN (AUPRC=0.890)
cGAN	0.947	0.686066167592369	1	Precision-Recall Curve	cGAN (AUPRC=0.890)
cGAN	0.948	0.686293436293436	1	Precision-Recall Curve	cGAN (AUPRC=0.890)
cGAN	0.949	0.686520376175549	1	Precision-Recall Curve	cGAN (AUPRC=0.890)
cGAN	0.95	0.686746987951807	1	Precision-Recall Curve	cGAN (AUPRC=0.890)
cGAN	0.951	0.686973272333253	1	Precision-Recall Curve	cGAN (AUPRC=0.890)
cGAN	0.952	0.687199230028874	1	Precision-Recall Curve	cGAN (AUPRC=0.890)
cGAN	0.953	0.687424861745612	1	Precision-Recall Curve	cGAN (AUPRC=0.890)
cGAN	0.954	0.687650168188371	1	Precision-Recall Curve	cGAN (AUPRC=0.890)
cGAN	0.955	0.687875150060024	1	Precision-Recall Curve	cGAN (AUPRC=0.890)
cGAN	0.956	0.68809980806142	1	Precision-Recall Curve	cGAN (AUPRC=0.890)
cGAN	0.957	0.688324142891393	1	Precision-Recall Curve	cGAN (AUPRC=0.890)
cGAN	0.958	0.688548155246766	1	Precision-Recall Curve	cGAN (AUPRC=0.890)
cGAN	0.959	0.688771845822361	1	Precision-Recall Curve	cGAN (AUPRC=0.890)
cGAN	0.96	0.688995215311005	1	Precision-Recall Curve	cGAN (AUPRC=0.890)
cGAN	0.961	0.689218264403538	1	Precision-Recall Curve	cGAN (AUPRC=0.890)
cGAN	0.962	0.68944099378882	1	Precision-Recall Curve	cGAN (AUPRC=0.890)
cGAN	0.963	0.689663404153736	1	Precision-Recall Curve	cGAN (AUPRC=0.890)
cGAN	0.964	0.689885496183206	1	Precision-Recall Curve	cGAN (AUPRC=0.890)
cGAN	0.965	0.690107270560191	1	Precision-Recall Curve	cGAN (AUPRC=0.890)
cGAN	0.966	0.690328727965698	1	Precision-Recall Curve	cGAN (AUPRC=0.890)
cGAN	0.966666666666667	0.69047619047619	1	Precision-Recall Curve	cGAN (AUPRC=0.890)
cGAN	0.967	0.690549869078791	1	Precision-Recall Curve	cGAN (AUPRC=0.890)
cGAN	0.968	0.690770694576594	1	Precision-Recall Curve	cGAN (AUPRC=0.890)
cGAN	0.969	0.6909912051343	1	Precision-Recall Curve	cGAN (AUPRC=0.890)
cGAN	0.97	0.691211401425178	1	Precision-Recall Curve	cGAN (AUPRC=0.890)
cGAN	0.971	0.691431284120579	1	Precision-Recall Curve	cGAN (AUPRC=0.890)
cGAN	0.972	0.691650853889943	1	Precision-Recall Curve	cGAN (AUPRC=0.890)
cGAN	0.973	0.691870111400806	1	Precision-Recall Curve	cGAN (AUPRC=0.890)
cGAN	0.974	0.692089057318806	1	Precision-Recall Curve	cGAN (AUPRC=0.890)
cGAN	0.975	0.692307692307692	1	Precision-Recall Curve	cGAN (AUPRC=0.890)
cGAN	0.976	0.692526017029328	1	Precision-Recall Curve	cGAN (AUPRC=0.890)
cGAN	0.977	0.692744032143701	1	Precision-Recall Curve	cGAN (AUPRC=0.890)
cGAN	0.978	0.692961738308928	1	Precision-Recall Curve	cGAN (AUPRC=0.890)
cGAN	0.979	0.69317913618126	1	Precision-Recall Curve	cGAN (AUPRC=0.890)
cGAN	0.98	0.693396226415094	1	Precision-Recall Curve	cGAN (AUPRC=0.890)
cGAN	0.981	0.693613009662974	1	Precision-Recall Curve	cGAN (AUPRC=0.890)
cGAN	0.982	0.693829486575601	1	Precision-Recall Curve	cGAN (AUPRC=0.890)
cGAN	0.983	0.694045657801836	1	Precision-Recall Curve	cGAN (AUPRC=0.890)
cGAN	0.984	0.694261523988711	1	Precision-Recall Curve	cGAN (AUPRC=0.890)
cGAN	0.985	0.694477085781434	1	Precision-Recall Curve	cGAN (AUPRC=0.890)
cGAN	0.986	0.694692343823391	1	Precision-Recall Curve	cGAN (AUPRC=0.890)
cGAN	0.987	0.694907298756161	1	Precision-Recall Curve	cGAN (AUPRC=0.890)
cGAN	0.988	0.695121951219512	1	Precision-Recall Curve	cGAN (AUPRC=0.890)
cGAN	0.989	0.695336301851418	1	Precision-Recall Curve	cGAN (AUPRC=0.890)
cGAN	0.99	0.695550351288056	1	Precision-Recall Curve	cGAN (AUPRC=0.890)
cGAN	0.991	0.695764100163819	1	Precision-Recall Curve	cGAN (AUPRC=0.890)
cGAN	0.992	0.695977549111319	1	Precision-Recall Curve	cGAN (AUPRC=0.890)
cGAN	0.993	0.696190698761393	1	Precision-Recall Curve	cGAN (AUPRC=0.890)
cGAN	0.994	0.696403549743111	1	Precision-Recall Curve	cGAN (AUPRC=0.890)
cGAN	0.995	0.696616102683781	1	Precision-Recall Curve	cGAN (AUPRC=0.890)
cGAN	0.996	0.696828358208955	1	Precision-Recall Curve	cGAN (AUPRC=0.890)
cGAN	0.997	0.697040316942438	1	Precision-Recall Curve	cGAN (AUPRC=0.890)
cGAN	0.998	0.697251979506288	1	Precision-Recall Curve	cGAN (AUPRC=0.890)
cGAN	0.999	0.697463346520829	1	Precision-Recall Curve	cGAN (AUPRC=0.890)
cGAN	1	0.697674418604651	1	Precision-Recall Curve	cGAN (AUPRC=0.890)
cGAN	0.062	1	1	Precision-Recall Curve	cGAN (AUPRC=0.890)
cGAN	0.063	1	1	Precision-Recall Curve	cGAN (AUPRC=0.890)
cGAN	0.064	1	1	Precision-Recall Curve	cGAN (AUPRC=0.890)
cGAN	0.065	1	1	Precision-Recall Curve	cGAN (AUPRC=0.890)
cGAN	0.066	1	1	Precision-Recall Curve	cGAN (AUPRC=0.890)
cGAN	0.0666666666666667	1	1	Precision-Recall Curve	cGAN (AUPRC=0.890)
cGAN	0.067	1	1	Precision-Recall Curve	cGAN (AUPRC=0.890)
cGAN	0.068	1	1	Precision-Recall Curve	cGAN (AUPRC=0.890)
cGAN	0.069	1	1	Precision-Recall Curve	cGAN (AUPRC=0.890)
cGAN	0.07	1	1	Precision-Recall Curve	cGAN (AUPRC=0.890)
cGAN	0.071	1	1	Precision-Recall Curve	cGAN (AUPRC=0.890)
cGAN	0.072	1	1	Precision-Recall Curve	cGAN (AUPRC=0.890)
cGAN	0.073	1	1	Precision-Recall Curve	cGAN (AUPRC=0.890)
cGAN	0.074	1	1	Precision-Recall Curve	cGAN (AUPRC=0.890)
cGAN	0.075	1	1	Precision-Recall Curve	cGAN (AUPRC=0.890)
cGAN	0.076	1	1	Precision-Recall Curve	cGAN (AUPRC=0.890)
cGAN	0.077	1	1	Precision-Recall Curve	cGAN (AUPRC=0.890)
cGAN	0.078	1	1	Precision-Recall Curve	cGAN (AUPRC=0.890)
cGAN	0.079	1	1	Precision-Recall Curve	cGAN (AUPRC=0.890)
cGAN	0.08	1	1	Precision-Recall Curve	cGAN (AUPRC=0.890)
cGAN	0.081	1	1	Precision-Recall Curve	cGAN (AUPRC=0.890)
cGAN	0.082	1	1	Precision-Recall Curve	cGAN (AUPRC=0.890)
cGAN	0.083	1	1	Precision-Recall Curve	cGAN (AUPRC=0.890)
cGAN	0.084	1	1	Precision-Recall Curve	cGAN (AUPRC=0.890)
cGAN	0.085	1	1	Precision-Recall Curve	cGAN (AUPRC=0.890)
cGAN	0.086	1	1	Precision-Recall Curve	cGAN (AUPRC=0.890)
cGAN	0.087	1	1	Precision-Recall Curve	cGAN (AUPRC=0.890)
cGAN	0.088	1	1	Precision-Recall Curve	cGAN (AUPRC=0.890)
cGAN	0.089	1	1	Precision-Recall Curve	cGAN (AUPRC=0.890)
cGAN	0.09	1	1	Precision-Recall Curve	cGAN (AUPRC=0.890)
cGAN	0.091	1	1	Precision-Recall Curve	cGAN (AUPRC=0.890)
cGAN	0.092	1	1	Precision-Recall Curve	cGAN (AUPRC=0.890)
cGAN	0.093	1	1	Precision-Recall Curve	cGAN (AUPRC=0.890)
cGAN	0.094	1	1	Precision-Recall Curve	cGAN (AUPRC=0.890)
cGAN	0.095	1	1	Precision-Recall Curve	cGAN (AUPRC=0.890)
cGAN	0.096	1	1	Precision-Recall Curve	cGAN (AUPRC=0.890)
cGAN	0.097	1	1	Precision-Recall Curve	cGAN (AUPRC=0.890)
cGAN	0.098	1	1	Precision-Recall Curve	cGAN (AUPRC=0.890)
cGAN	0.099	1	1	Precision-Recall Curve	cGAN (AUPRC=0.890)
cGAN	0.1	1	1	Precision-Recall Curve	cGAN (AUPRC=0.890)
cGAN	0.101	1	1	Precision-Recall Curve	cGAN (AUPRC=0.890)
cGAN	0.102	1	1	Precision-Recall Curve	cGAN (AUPRC=0.890)
cGAN	0.103	1	1	Precision-Recall Curve	cGAN (AUPRC=0.890)
cGAN	0.104	1	1	Precision-Recall Curve	cGAN (AUPRC=0.890)
cGAN	0.105	1	1	Precision-Recall Curve	cGAN (AUPRC=0.890)
cGAN	0.106	1	1	Precision-Recall Curve	cGAN (AUPRC=0.890)
cGAN	0.107	1	1	Precision-Recall Curve	cGAN (AUPRC=0.890)
cGAN	0.108	1	1	Precision-Recall Curve	cGAN (AUPRC=0.890)
cGAN	0.109	1	1	Precision-Recall Curve	cGAN (AUPRC=0.890)
cGAN	0.11	1	1	Precision-Recall Curve	cGAN (AUPRC=0.890)
cGAN	0.111	1	1	Precision-Recall Curve	cGAN (AUPRC=0.890)
cGAN	0.112	1	1	Precision-Recall Curve	cGAN (AUPRC=0.890)
cGAN	0.113	1	1	Precision-Recall Curve	cGAN (AUPRC=0.890)
cGAN	0.114	1	1	Precision-Recall Curve	cGAN (AUPRC=0.890)
cGAN	0.115	1	1	Precision-Recall Curve	cGAN (AUPRC=0.890)
cGAN	0.116	1	1	Precision-Recall Curve	cGAN (AUPRC=0.890)
cGAN	0.117	1	1	Precision-Recall Curve	cGAN (AUPRC=0.890)
cGAN	0.118	1	1	Precision-Recall Curve	cGAN (AUPRC=0.890)
cGAN	0	1	1	Precision-Recall Curve	cGAN (AUPRC=0.890)
cGAN	0.001	1	1	Precision-Recall Curve	cGAN (AUPRC=0.890)
cGAN	0.002	1	1	Precision-Recall Curve	cGAN (AUPRC=0.890)
cGAN	0.003	1	1	Precision-Recall Curve	cGAN (AUPRC=0.890)
cGAN	0.004	1	1	Precision-Recall Curve	cGAN (AUPRC=0.890)
cGAN	0.005	1	1	Precision-Recall Curve	cGAN (AUPRC=0.890)
cGAN	0.006	1	1	Precision-Recall Curve	cGAN (AUPRC=0.890)
cGAN	0.007	1	1	Precision-Recall Curve	cGAN (AUPRC=0.890)
cGAN	0.008	1	1	Precision-Recall Curve	cGAN (AUPRC=0.890)
cGAN	0.009	1	1	Precision-Recall Curve	cGAN (AUPRC=0.890)
cGAN	0.01	1	1	Precision-Recall Curve	cGAN (AUPRC=0.890)
cGAN	0.011	1	1	Precision-Recall Curve	cGAN (AUPRC=0.890)
cGAN	0.012	1	1	Precision-Recall Curve	cGAN (AUPRC=0.890)
cGAN	0.013	1	1	Precision-Recall Curve	cGAN (AUPRC=0.890)
cGAN	0.014	1	1	Precision-Recall Curve	cGAN (AUPRC=0.890)
cGAN	0.015	1	1	Precision-Recall Curve	cGAN (AUPRC=0.890)
cGAN	0.016	1	1	Precision-Recall Curve	cGAN (AUPRC=0.890)
cGAN	0.017	1	1	Precision-Recall Curve	cGAN (AUPRC=0.890)
cGAN	0.018	1	1	Precision-Recall Curve	cGAN (AUPRC=0.890)
cGAN	0.019	1	1	Precision-Recall Curve	cGAN (AUPRC=0.890)
cGAN	0.02	1	1	Precision-Recall Curve	cGAN (AUPRC=0.890)
cGAN	0.021	1	1	Precision-Recall Curve	cGAN (AUPRC=0.890)
cGAN	0.022	1	1	Precision-Recall Curve	cGAN (AUPRC=0.890)
cGAN	0.023	1	1	Precision-Recall Curve	cGAN (AUPRC=0.890)
cGAN	0.024	1	1	Precision-Recall Curve	cGAN (AUPRC=0.890)
cGAN	0.025	1	1	Precision-Recall Curve	cGAN (AUPRC=0.890)
cGAN	0.026	1	1	Precision-Recall Curve	cGAN (AUPRC=0.890)
cGAN	0.027	1	1	Precision-Recall Curve	cGAN (AUPRC=0.890)
cGAN	0.028	1	1	Precision-Recall Curve	cGAN (AUPRC=0.890)
cGAN	0.029	1	1	Precision-Recall Curve	cGAN (AUPRC=0.890)
cGAN	0.03	1	1	Precision-Recall Curve	cGAN (AUPRC=0.890)
cGAN	0.031	1	1	Precision-Recall Curve	cGAN (AUPRC=0.890)
cGAN	0.032	1	1	Precision-Recall Curve	cGAN (AUPRC=0.890)
cGAN	0.033	1	1	Precision-Recall Curve	cGAN (AUPRC=0.890)
cGAN	0.0333333333333333	1	1	Precision-Recall Curve	cGAN (AUPRC=0.890)
cGAN	0.034	1	1	Precision-Recall Curve	cGAN (AUPRC=0.890)
cGAN	0.035	1	1	Precision-Recall Curve	cGAN (AUPRC=0.890)
cGAN	0.036	1	1	Precision-Recall Curve	cGAN (AUPRC=0.890)
cGAN	0.037	1	1	Precision-Recall Curve	cGAN (AUPRC=0.890)
cGAN	0.038	1	1	Precision-Recall Curve	cGAN (AUPRC=0.890)
cGAN	0.039	1	1	Precision-Recall Curve	cGAN (AUPRC=0.890)
cGAN	0.04	1	1	Precision-Recall Curve	cGAN (AUPRC=0.890)
cGAN	0.041	1	1	Precision-Recall Curve	cGAN (AUPRC=0.890)
cGAN	0.042	1	1	Precision-Recall Curve	cGAN (AUPRC=0.890)
cGAN	0.043	1	1	Precision-Recall Curve	cGAN (AUPRC=0.890)
cGAN	0.044	1	1	Precision-Recall Curve	cGAN (AUPRC=0.890)
cGAN	0.045	1	1	Precision-Recall Curve	cGAN (AUPRC=0.890)
cGAN	0.046	1	1	Precision-Recall Curve	cGAN (AUPRC=0.890)
cGAN	0.047	1	1	Precision-Recall Curve	cGAN (AUPRC=0.890)
cGAN	0.048	1	1	Precision-Recall Curve	cGAN (AUPRC=0.890)
cGAN	0.049	1	1	Precision-Recall Curve	cGAN (AUPRC=0.890)
cGAN	0.05	1	1	Precision-Recall Curve	cGAN (AUPRC=0.890)
cGAN	0.051	1	1	Precision-Recall Curve	cGAN (AUPRC=0.890)
cGAN	0.052	1	1	Precision-Recall Curve	cGAN (AUPRC=0.890)
cGAN	0.053	1	1	Precision-Recall Curve	cGAN (AUPRC=0.890)
cGAN	0.054	1	1	Precision-Recall Curve	cGAN (AUPRC=0.890)
cGAN	0.055	1	1	Precision-Recall Curve	cGAN (AUPRC=0.890)
cGAN	0.056	1	1	Precision-Recall Curve	cGAN (AUPRC=0.890)
cGAN	0.057	1	1	Precision-Recall Curve	cGAN (AUPRC=0.890)
cGAN	0.058	1	1	Precision-Recall Curve	cGAN (AUPRC=0.890)
cGAN	0.059	1	1	Precision-Recall Curve	cGAN (AUPRC=0.890)
cGAN	0.06	1	1	Precision-Recall Curve	cGAN (AUPRC=0.890)
cGAN	0.061	1	1	Precision-Recall Curve	cGAN (AUPRC=0.890)
cGAN	0.18	1	1	Precision-Recall Curve	cGAN (AUPRC=0.890)
cGAN	0.181	1	1	Precision-Recall Curve	cGAN (AUPRC=0.890)
cGAN	0.182	1	1	Precision-Recall Curve	cGAN (AUPRC=0.890)
cGAN	0.183	1	1	Precision-Recall Curve	cGAN (AUPRC=0.890)
cGAN	0.184	1	1	Precision-Recall Curve	cGAN (AUPRC=0.890)
cGAN	0.185	1	1	Precision-Recall Curve	cGAN (AUPRC=0.890)
cGAN	0.186	1	1	Precision-Recall Curve	cGAN (AUPRC=0.890)
cGAN	0.187	1	1	Precision-Recall Curve	cGAN (AUPRC=0.890)
cGAN	0.188	1	1	Precision-Recall Curve	cGAN (AUPRC=0.890)
cGAN	0.189	1	1	Precision-Recall Curve	cGAN (AUPRC=0.890)
cGAN	0.19	1	1	Precision-Recall Curve	cGAN (AUPRC=0.890)
cGAN	0.191	1	1	Precision-Recall Curve	cGAN (AUPRC=0.890)
cGAN	0.192	1	1	Precision-Recall Curve	cGAN (AUPRC=0.890)
cGAN	0.193	1	1	Precision-Recall Curve	cGAN (AUPRC=0.890)
cGAN	0.194	1	1	Precision-Recall Curve	cGAN (AUPRC=0.890)
cGAN	0.195	1	1	Precision-Recall Curve	cGAN (AUPRC=0.890)
cGAN	0.196	1	1	Precision-Recall Curve	cGAN (AUPRC=0.890)
cGAN	0.197	1	1	Precision-Recall Curve	cGAN (AUPRC=0.890)
cGAN	0.198	1	1	Precision-Recall Curve	cGAN (AUPRC=0.890)
cGAN	0.199	1	1	Precision-Recall Curve	cGAN (AUPRC=0.890)
cGAN	0.2	1	1	Precision-Recall Curve	cGAN (AUPRC=0.890)
cGAN	0.201	1	1	Precision-Recall Curve	cGAN (AUPRC=0.890)
cGAN	0.202	1	1	Precision-Recall Curve	cGAN (AUPRC=0.890)
cGAN	0.203	1	1	Precision-Recall Curve	cGAN (AUPRC=0.890)
cGAN	0.204	1	1	Precision-Recall Curve	cGAN (AUPRC=0.890)
cGAN	0.205	1	1	Precision-Recall Curve	cGAN (AUPRC=0.890)
cGAN	0.206	1	1	Precision-Recall Curve	cGAN (AUPRC=0.890)
cGAN	0.207	1	1	Precision-Recall Curve	cGAN (AUPRC=0.890)
cGAN	0.208	1	1	Precision-Recall Curve	cGAN (AUPRC=0.890)
cGAN	0.209	1	1	Precision-Recall Curve	cGAN (AUPRC=0.890)
cGAN	0.21	1	1	Precision-Recall Curve	cGAN (AUPRC=0.890)
cGAN	0.211	1	1	Precision-Recall Curve	cGAN (AUPRC=0.890)
cGAN	0.212	1	1	Precision-Recall Curve	cGAN (AUPRC=0.890)
cGAN	0.213	1	1	Precision-Recall Curve	cGAN (AUPRC=0.890)
cGAN	0.214	1	1	Precision-Recall Curve	cGAN (AUPRC=0.890)
cGAN	0.215	1	1	Precision-Recall Curve	cGAN (AUPRC=0.890)
cGAN	0.216	1	1	Precision-Recall Curve	cGAN (AUPRC=0.890)
cGAN	0.217	1	1	Precision-Recall Curve	cGAN (AUPRC=0.890)
cGAN	0.218	1	1	Precision-Recall Curve	cGAN (AUPRC=0.890)
cGAN	0.219	1	1	Precision-Recall Curve	cGAN (AUPRC=0.890)
cGAN	0.22	1	1	Precision-Recall Curve	cGAN (AUPRC=0.890)
cGAN	0.221	1	1	Precision-Recall Curve	cGAN (AUPRC=0.890)
cGAN	0.222	1	1	Precision-Recall Curve	cGAN (AUPRC=0.890)
cGAN	0.223	1	1	Precision-Recall Curve	cGAN (AUPRC=0.890)
cGAN	0.224	1	1	Precision-Recall Curve	cGAN (AUPRC=0.890)
cGAN	0.225	1	1	Precision-Recall Curve	cGAN (AUPRC=0.890)
cGAN	0.226	1	1	Precision-Recall Curve	cGAN (AUPRC=0.890)
cGAN	0.227	1	1	Precision-Recall Curve	cGAN (AUPRC=0.890)
cGAN	0.228	1	1	Precision-Recall Curve	cGAN (AUPRC=0.890)
cGAN	0.229	1	1	Precision-Recall Curve	cGAN (AUPRC=0.890)
cGAN	0.23	1	1	Precision-Recall Curve	cGAN (AUPRC=0.890)
cGAN	0.231	1	1	Precision-Recall Curve	cGAN (AUPRC=0.890)
cGAN	0.232	1	1	Precision-Recall Curve	cGAN (AUPRC=0.890)
cGAN	0.233	1	1	Precision-Recall Curve	cGAN (AUPRC=0.890)
cGAN	0.233333333333333	1	1	Precision-Recall Curve	cGAN (AUPRC=0.890)
cGAN	0.234	1	1	Precision-Recall Curve	cGAN (AUPRC=0.890)
cGAN	0.235	1	1	Precision-Recall Curve	cGAN (AUPRC=0.890)
cGAN	0.236	1	1	Precision-Recall Curve	cGAN (AUPRC=0.890)
cGAN	0.119	1	1	Precision-Recall Curve	cGAN (AUPRC=0.890)
cGAN	0.12	1	1	Precision-Recall Curve	cGAN (AUPRC=0.890)
cGAN	0.121	1	1	Precision-Recall Curve	cGAN (AUPRC=0.890)
cGAN	0.122	1	1	Precision-Recall Curve	cGAN (AUPRC=0.890)
cGAN	0.123	1	1	Precision-Recall Curve	cGAN (AUPRC=0.890)
cGAN	0.124	1	1	Precision-Recall Curve	cGAN (AUPRC=0.890)
cGAN	0.125	1	1	Precision-Recall Curve	cGAN (AUPRC=0.890)
cGAN	0.126	1	1	Precision-Recall Curve	cGAN (AUPRC=0.890)
cGAN	0.127	1	1	Precision-Recall Curve	cGAN (AUPRC=0.890)
cGAN	0.128	1	1	Precision-Recall Curve	cGAN (AUPRC=0.890)
cGAN	0.129	1	1	Precision-Recall Curve	cGAN (AUPRC=0.890)
cGAN	0.13	1	1	Precision-Recall Curve	cGAN (AUPRC=0.890)
cGAN	0.131	1	1	Precision-Recall Curve	cGAN (AUPRC=0.890)
cGAN	0.132	1	1	Precision-Recall Curve	cGAN (AUPRC=0.890)
cGAN	0.133	1	1	Precision-Recall Curve	cGAN (AUPRC=0.890)
cGAN	0.133333333333333	1	1	Precision-Recall Curve	cGAN (AUPRC=0.890)
cGAN	0.134	1	1	Precision-Recall Curve	cGAN (AUPRC=0.890)
cGAN	0.135	1	1	Precision-Recall Curve	cGAN (AUPRC=0.890)
cGAN	0.136	1	1	Precision-Recall Curve	cGAN (AUPRC=0.890)
cGAN	0.137	1	1	Precision-Recall Curve	cGAN (AUPRC=0.890)
cGAN	0.138	1	1	Precision-Recall Curve	cGAN (AUPRC=0.890)
cGAN	0.139	1	1	Precision-Recall Curve	cGAN (AUPRC=0.890)
cGAN	0.14	1	1	Precision-Recall Curve	cGAN (AUPRC=0.890)
cGAN	0.141	1	1	Precision-Recall Curve	cGAN (AUPRC=0.890)
cGAN	0.142	1	1	Precision-Recall Curve	cGAN (AUPRC=0.890)
cGAN	0.143	1	1	Precision-Recall Curve	cGAN (AUPRC=0.890)
cGAN	0.144	1	1	Precision-Recall Curve	cGAN (AUPRC=0.890)
cGAN	0.145	1	1	Precision-Recall Curve	cGAN (AUPRC=0.890)
cGAN	0.146	1	1	Precision-Recall Curve	cGAN (AUPRC=0.890)
cGAN	0.147	1	1	Precision-Recall Curve	cGAN (AUPRC=0.890)
cGAN	0.148	1	1	Precision-Recall Curve	cGAN (AUPRC=0.890)
cGAN	0.149	1	1	Precision-Recall Curve	cGAN (AUPRC=0.890)
cGAN	0.15	1	1	Precision-Recall Curve	cGAN (AUPRC=0.890)
cGAN	0.151	1	1	Precision-Recall Curve	cGAN (AUPRC=0.890)
cGAN	0.152	1	1	Precision-Recall Curve	cGAN (AUPRC=0.890)
cGAN	0.153	1	1	Precision-Recall Curve	cGAN (AUPRC=0.890)
cGAN	0.154	1	1	Precision-Recall Curve	cGAN (AUPRC=0.890)
cGAN	0.155	1	1	Precision-Recall Curve	cGAN (AUPRC=0.890)
cGAN	0.156	1	1	Precision-Recall Curve	cGAN (AUPRC=0.890)
cGAN	0.157	1	1	Precision-Recall Curve	cGAN (AUPRC=0.890)
cGAN	0.158	1	1	Precision-Recall Curve	cGAN (AUPRC=0.890)
cGAN	0.159	1	1	Precision-Recall Curve	cGAN (AUPRC=0.890)
cGAN	0.16	1	1	Precision-Recall Curve	cGAN (AUPRC=0.890)
cGAN	0.161	1	1	Precision-Recall Curve	cGAN (AUPRC=0.890)
cGAN	0.162	1	1	Precision-Recall Curve	cGAN (AUPRC=0.890)
cGAN	0.163	1	1	Precision-Recall Curve	cGAN (AUPRC=0.890)
cGAN	0.164	1	1	Precision-Recall Curve	cGAN (AUPRC=0.890)
cGAN	0.165	1	1	Precision-Recall Curve	cGAN (AUPRC=0.890)
cGAN	0.166	1	1	Precision-Recall Curve	cGAN (AUPRC=0.890)
cGAN	0.166666666666667	1	1	Precision-Recall Curve	cGAN (AUPRC=0.890)
cGAN	0.167	1	1	Precision-Recall Curve	cGAN (AUPRC=0.890)
cGAN	0.168	1	1	Precision-Recall Curve	cGAN (AUPRC=0.890)
cGAN	0.169	1	1	Precision-Recall Curve	cGAN (AUPRC=0.890)
cGAN	0.17	1	1	Precision-Recall Curve	cGAN (AUPRC=0.890)
cGAN	0.171	1	1	Precision-Recall Curve	cGAN (AUPRC=0.890)
cGAN	0.172	1	1	Precision-Recall Curve	cGAN (AUPRC=0.890)
cGAN	0.173	1	1	Precision-Recall Curve	cGAN (AUPRC=0.890)
cGAN	0.174	1	1	Precision-Recall Curve	cGAN (AUPRC=0.890)
cGAN	0.175	1	1	Precision-Recall Curve	cGAN (AUPRC=0.890)
cGAN	0.176	1	1	Precision-Recall Curve	cGAN (AUPRC=0.890)
cGAN	0.177	1	1	Precision-Recall Curve	cGAN (AUPRC=0.890)
cGAN	0.178	1	1	Precision-Recall Curve	cGAN (AUPRC=0.890)
cGAN	0.179	1	1	Precision-Recall Curve	cGAN (AUPRC=0.890)
cGAN	0.245	1	1	Precision-Recall Curve	cGAN (AUPRC=0.890)
cGAN	0.237	1	1	Precision-Recall Curve	cGAN (AUPRC=0.890)
cGAN	0.238	1	1	Precision-Recall Curve	cGAN (AUPRC=0.890)
cGAN	0.239	1	1	Precision-Recall Curve	cGAN (AUPRC=0.890)
cGAN	0.24	1	1	Precision-Recall Curve	cGAN (AUPRC=0.890)
cGAN	0.241	1	1	Precision-Recall Curve	cGAN (AUPRC=0.890)
cGAN	0.242	1	1	Precision-Recall Curve	cGAN (AUPRC=0.890)
cGAN	0.243	1	1	Precision-Recall Curve	cGAN (AUPRC=0.890)
cGAN	0.244	1	1	Precision-Recall Curve	cGAN (AUPRC=0.890)
LM	0	1	1	Precision-Recall Curve	LM (AUPRC=0.873)
LM	0.001	1	1	Precision-Recall Curve	LM (AUPRC=0.873)
LM	0.002	1	1	Precision-Recall Curve	LM (AUPRC=0.873)
LM	0.003	1	1	Precision-Recall Curve	LM (AUPRC=0.873)
LM	0.004	1	1	Precision-Recall Curve	LM (AUPRC=0.873)
LM	0.005	1	1	Precision-Recall Curve	LM (AUPRC=0.873)
LM	0.006	1	1	Precision-Recall Curve	LM (AUPRC=0.873)
LM	0.007	1	1	Precision-Recall Curve	LM (AUPRC=0.873)
LM	0.008	1	1	Precision-Recall Curve	LM (AUPRC=0.873)
LM	0.009	1	1	Precision-Recall Curve	LM (AUPRC=0.873)
LM	0.01	1	1	Precision-Recall Curve	LM (AUPRC=0.873)
LM	0.011	1	1	Precision-Recall Curve	LM (AUPRC=0.873)
LM	0.012	1	1	Precision-Recall Curve	LM (AUPRC=0.873)
LM	0.013	1	1	Precision-Recall Curve	LM (AUPRC=0.873)
LM	0.014	1	1	Precision-Recall Curve	LM (AUPRC=0.873)
LM	0.015	1	1	Precision-Recall Curve	LM (AUPRC=0.873)
LM	0.016	1	1	Precision-Recall Curve	LM (AUPRC=0.873)
LM	0.017	1	1	Precision-Recall Curve	LM (AUPRC=0.873)
LM	0.018	1	1	Precision-Recall Curve	LM (AUPRC=0.873)
LM	0.019	1	1	Precision-Recall Curve	LM (AUPRC=0.873)
LM	0.02	1	1	Precision-Recall Curve	LM (AUPRC=0.873)
LM	0.021	1	1	Precision-Recall Curve	LM (AUPRC=0.873)
LM	0.022	1	1	Precision-Recall Curve	LM (AUPRC=0.873)
LM	0.023	1	1	Precision-Recall Curve	LM (AUPRC=0.873)
LM	0.024	1	1	Precision-Recall Curve	LM (AUPRC=0.873)
LM	0.025	1	1	Precision-Recall Curve	LM (AUPRC=0.873)
LM	0.026	1	1	Precision-Recall Curve	LM (AUPRC=0.873)
LM	0.027	1	1	Precision-Recall Curve	LM (AUPRC=0.873)
LM	0.028	1	1	Precision-Recall Curve	LM (AUPRC=0.873)
LM	0.029	1	1	Precision-Recall Curve	LM (AUPRC=0.873)
LM	0.03	1	1	Precision-Recall Curve	LM (AUPRC=0.873)
LM	0.031	1	1	Precision-Recall Curve	LM (AUPRC=0.873)
LM	0.032	1	1	Precision-Recall Curve	LM (AUPRC=0.873)
LM	0.033	1	1	Precision-Recall Curve	LM (AUPRC=0.873)
LM	0.0333333333333333	1	1	Precision-Recall Curve	LM (AUPRC=0.873)
LM	0.034	1	1	Precision-Recall Curve	LM (AUPRC=0.873)
LM	0.035	1	1	Precision-Recall Curve	LM (AUPRC=0.873)
LM	0.036	1	1	Precision-Recall Curve	LM (AUPRC=0.873)
LM	0.037	1	1	Precision-Recall Curve	LM (AUPRC=0.873)
LM	0.038	1	1	Precision-Recall Curve	LM (AUPRC=0.873)
LM	0.039	1	1	Precision-Recall Curve	LM (AUPRC=0.873)
LM	0.04	1	1	Precision-Recall Curve	LM (AUPRC=0.873)
LM	0.041	1	1	Precision-Recall Curve	LM (AUPRC=0.873)
LM	0.042	1	1	Precision-Recall Curve	LM (AUPRC=0.873)
LM	0.043	1	1	Precision-Recall Curve	LM (AUPRC=0.873)
LM	0.044	1	1	Precision-Recall Curve	LM (AUPRC=0.873)
LM	0.045	1	1	Precision-Recall Curve	LM (AUPRC=0.873)
LM	0.046	1	1	Precision-Recall Curve	LM (AUPRC=0.873)
LM	0.047	1	1	Precision-Recall Curve	LM (AUPRC=0.873)
LM	0.048	1	1	Precision-Recall Curve	LM (AUPRC=0.873)
LM	0.049	1	1	Precision-Recall Curve	LM (AUPRC=0.873)
LM	0.05	1	1	Precision-Recall Curve	LM (AUPRC=0.873)
LM	0.051	1	1	Precision-Recall Curve	LM (AUPRC=0.873)
LM	0.052	1	1	Precision-Recall Curve	LM (AUPRC=0.873)
LM	0.053	1	1	Precision-Recall Curve	LM (AUPRC=0.873)
LM	0.054	1	1	Precision-Recall Curve	LM (AUPRC=0.873)
LM	0.055	1	1	Precision-Recall Curve	LM (AUPRC=0.873)
LM	0.056	1	1	Precision-Recall Curve	LM (AUPRC=0.873)
LM	0.253	0.883585564610012	1	Precision-Recall Curve	LM (AUPRC=0.873)
LM	0.254	0.88399071925754	1	Precision-Recall Curve	LM (AUPRC=0.873)
LM	0.255	0.884393063583815	1	Precision-Recall Curve	LM (AUPRC=0.873)
LM	0.256	0.884792626728111	1	Precision-Recall Curve	LM (AUPRC=0.873)
LM	0.257	0.885189437428243	1	Precision-Recall Curve	LM (AUPRC=0.873)
LM	0.258	0.88558352402746	1	Precision-Recall Curve	LM (AUPRC=0.873)
LM	0.259	0.885974914481186	1	Precision-Recall Curve	LM (AUPRC=0.873)
LM	0.26	0.886363636363636	1	Precision-Recall Curve	LM (AUPRC=0.873)
LM	0.261	0.886749716874292	1	Precision-Recall Curve	LM (AUPRC=0.873)
LM	0.262	0.887133182844244	1	Precision-Recall Curve	LM (AUPRC=0.873)
LM	0.263	0.887514060742407	1	Precision-Recall Curve	LM (AUPRC=0.873)
LM	0.264	0.887892376681614	1	Precision-Recall Curve	LM (AUPRC=0.873)
LM	0.265	0.888268156424581	1	Precision-Recall Curve	LM (AUPRC=0.873)
LM	0.266	0.888641425389755	1	Precision-Recall Curve	LM (AUPRC=0.873)
LM	0.266666666666667	0.888888888888889	1	Precision-Recall Curve	LM (AUPRC=0.873)
LM	0.267	0.889012208657048	1	Precision-Recall Curve	LM (AUPRC=0.873)
LM	0.268	0.889380530973451	1	Precision-Recall Curve	LM (AUPRC=0.873)
LM	0.269	0.889746416758545	1	Precision-Recall Curve	LM (AUPRC=0.873)
LM	0.27	0.89010989010989	1	Precision-Recall Curve	LM (AUPRC=0.873)
LM	0.271	0.890470974808324	1	Precision-Recall Curve	LM (AUPRC=0.873)
LM	0.272	0.890829694323144	1	Precision-Recall Curve	LM (AUPRC=0.873)
LM	0.273	0.891186071817193	1	Precision-Recall Curve	LM (AUPRC=0.873)
LM	0.274	0.891540130151844	1	Precision-Recall Curve	LM (AUPRC=0.873)
LM	0.275	0.891891891891892	1	Precision-Recall Curve	LM (AUPRC=0.873)
LM	0.276	0.892241379310345	1	Precision-Recall Curve	LM (AUPRC=0.873)
LM	0.277	0.892588614393126	1	Precision-Recall Curve	LM (AUPRC=0.873)
LM	0.278	0.892933618843683	1	Precision-Recall Curve	LM (AUPRC=0.873)
LM	0.279	0.893276414087513	1	Precision-Recall Curve	LM (AUPRC=0.873)
LM	0.28	0.893617021276596	1	Precision-Recall Curve	LM (AUPRC=0.873)
LM	0.281	0.893955461293743	1	Precision-Recall Curve	LM (AUPRC=0.873)
LM	0.282	0.894291754756871	1	Precision-Recall Curve	LM (AUPRC=0.873)
LM	0.283	0.894625922023182	1	Precision-Recall Curve	LM (AUPRC=0.873)
LM	0.284	0.894957983193277	1	Precision-Recall Curve	LM (AUPRC=0.873)
LM	0.285	0.895287958115183	1	Precision-Recall Curve	LM (AUPRC=0.873)
LM	0.286	0.895615866388309	1	Precision-Recall Curve	LM (AUPRC=0.873)
LM	0.287	0.895941727367326	1	Precision-Recall Curve	LM (AUPRC=0.873)
LM	0.288	0.896265560165975	1	Precision-Recall Curve	LM (AUPRC=0.873)
LM	0.289	0.896587383660807	1	Precision-Recall Curve	LM (AUPRC=0.873)
LM	0.29	0.896907216494845	1	Precision-Recall Curve	LM (AUPRC=0.873)
LM	0.291	0.897225077081192	1	Precision-Recall Curve	LM (AUPRC=0.873)
LM	0.292	0.897540983606557	1	Precision-Recall Curve	LM (AUPRC=0.873)
LM	0.293	0.897854954034729	1	Precision-Recall Curve	LM (AUPRC=0.873)
LM	0.294	0.89816700610998	1	Precision-Recall Curve	LM (AUPRC=0.873)
LM	0.295	0.898477157360406	1	Precision-Recall Curve	LM (AUPRC=0.873)
LM	0.296	0.898785425101215	1	Precision-Recall Curve	LM (AUPRC=0.873)
LM	0.297	0.899091826437941	1	Precision-Recall Curve	LM (AUPRC=0.873)
LM	0.298	0.899396378269618	1	Precision-Recall Curve	LM (AUPRC=0.873)
LM	0.299	0.899699097291876	1	Precision-Recall Curve	LM (AUPRC=0.873)
LM	0.3	0.9	1	Precision-Recall Curve	LM (AUPRC=0.873)
LM	0.301	0.900299102691924	1	Precision-Recall Curve	LM (AUPRC=0.873)
LM	0.302	0.900596421471173	1	Precision-Recall Curve	LM (AUPRC=0.873)
LM	0.303	0.900891972249752	1	Precision-Recall Curve	LM (AUPRC=0.873)
LM	0.304	0.901185770750988	1	Precision-Recall Curve	LM (AUPRC=0.873)
LM	0.305	0.901477832512315	1	Precision-Recall Curve	LM (AUPRC=0.873)
LM	0.306	0.901768172888016	1	Precision-Recall Curve	LM (AUPRC=0.873)
LM	0.307	0.90205680705191	1	Precision-Recall Curve	LM (AUPRC=0.873)
LM	0.308	0.90234375	1	Precision-Recall Curve	LM (AUPRC=0.873)
LM	0.309	0.902629016553067	1	Precision-Recall Curve	LM (AUPRC=0.873)
LM	0.31	0.902912621359223	1	Precision-Recall Curve	LM (AUPRC=0.873)
LM	0.311	0.903194578896418	1	Precision-Recall Curve	LM (AUPRC=0.873)
LM	0.312	0.903474903474903	1	Precision-Recall Curve	LM (AUPRC=0.873)
LM	0.313	0.903753609239654	1	Precision-Recall Curve	LM (AUPRC=0.873)
LM	0.314	0.904030710172745	1	Precision-Recall Curve	LM (AUPRC=0.873)
LM	0.315	0.904306220095694	1	Precision-Recall Curve	LM (AUPRC=0.873)
LM	0.316	0.904580152671756	1	Precision-Recall Curve	LM (AUPRC=0.873)
LM	0.317	0.904852521408183	1	Precision-Recall Curve	LM (AUPRC=0.873)
LM	0.318	0.905123339658444	1	Precision-Recall Curve	LM (AUPRC=0.873)
LM	0.319	0.905392620624409	1	Precision-Recall Curve	LM (AUPRC=0.873)
LM	0.32	0.905660377358491	1	Precision-Recall Curve	LM (AUPRC=0.873)
LM	0.321	0.905926622765757	1	Precision-Recall Curve	LM (AUPRC=0.873)
LM	0.322	0.906191369606004	1	Precision-Recall Curve	LM (AUPRC=0.873)
LM	0.323	0.90645463049579	1	Precision-Recall Curve	LM (AUPRC=0.873)
LM	0.324	0.906716417910448	1	Precision-Recall Curve	LM (AUPRC=0.873)
LM	0.325	0.906976744186046	1	Precision-Recall Curve	LM (AUPRC=0.873)
LM	0.326	0.907235621521336	1	Precision-Recall Curve	LM (AUPRC=0.873)
LM	0.327	0.907493061979649	1	Precision-Recall Curve	LM (AUPRC=0.873)
LM	0.328	0.907749077490775	1	Precision-Recall Curve	LM (AUPRC=0.873)
LM	0.329	0.908003679852806	1	Precision-Recall Curve	LM (AUPRC=0.873)
LM	0.33	0.908256880733945	1	Precision-Recall Curve	LM (AUPRC=0.873)
LM	0.331	0.908508691674291	1	Precision-Recall Curve	LM (AUPRC=0.873)
LM	0.332	0.908759124087591	1	Precision-Recall Curve	LM (AUPRC=0.873)
LM	0.333	0.909008189262966	1	Precision-Recall Curve	LM (AUPRC=0.873)
LM	0.333333333333333	0.909090909090909	1	Precision-Recall Curve	LM (AUPRC=0.873)
LM	0.334	0.909255898366606	1	Precision-Recall Curve	LM (AUPRC=0.873)
LM	0.335	0.909502262443439	1	Precision-Recall Curve	LM (AUPRC=0.873)
LM	0.336	0.909747292418773	1	Precision-Recall Curve	LM (AUPRC=0.873)
LM	0.337	0.90999099909991	1	Precision-Recall Curve	LM (AUPRC=0.873)
LM	0.338	0.910233393177738	1	Precision-Recall Curve	LM (AUPRC=0.873)
LM	0.339	0.91047448522829	1	Precision-Recall Curve	LM (AUPRC=0.873)
LM	0.34	0.910714285714286	1	Precision-Recall Curve	LM (AUPRC=0.873)
LM	0.341	0.910952804986643	1	Precision-Recall Curve	LM (AUPRC=0.873)
LM	0.342	0.911190053285968	1	Precision-Recall Curve	LM (AUPRC=0.873)
LM	0.343	0.911426040744021	1	Precision-Recall Curve	LM (AUPRC=0.873)
LM	0.344	0.911660777385159	1	Precision-Recall Curve	LM (AUPRC=0.873)
LM	0.345	0.911894273127753	1	Precision-Recall Curve	LM (AUPRC=0.873)
LM	0.346	0.912126537785589	1	Precision-Recall Curve	LM (AUPRC=0.873)
LM	0.347	0.912357581069237	1	Precision-Recall Curve	LM (AUPRC=0.873)
LM	0.348	0.912587412587413	1	Precision-Recall Curve	LM (AUPRC=0.873)
LM	0.349	0.9128160418483	1	Precision-Recall Curve	LM (AUPRC=0.873)
LM	0.35	0.91304347826087	1	Precision-Recall Curve	LM (AUPRC=0.873)
LM	0.351	0.913269731136166	1	Precision-Recall Curve	LM (AUPRC=0.873)
LM	0.352	0.913494809688581	1	Precision-Recall Curve	LM (AUPRC=0.873)
LM	0.353	0.913718723037101	1	Precision-Recall Curve	LM (AUPRC=0.873)
LM	0.354	0.91394148020654	1	Precision-Recall Curve	LM (AUPRC=0.873)
LM	0.355	0.914163090128755	1	Precision-Recall Curve	LM (AUPRC=0.873)
LM	0.356	0.914383561643836	1	Precision-Recall Curve	LM (AUPRC=0.873)
LM	0.357	0.914602903501281	1	Precision-Recall Curve	LM (AUPRC=0.873)
LM	0.358	0.914821124361158	1	Precision-Recall Curve	LM (AUPRC=0.873)
LM	0.359	0.915038232795242	1	Precision-Recall Curve	LM (AUPRC=0.873)
LM	0.36	0.915254237288136	1	Precision-Recall Curve	LM (AUPRC=0.873)
LM	0.361	0.915469146238377	1	Precision-Recall Curve	LM (AUPRC=0.873)
LM	0.362	0.915682967959528	1	Precision-Recall Curve	LM (AUPRC=0.873)
LM	0.363	0.915895710681245	1	Precision-Recall Curve	LM (AUPRC=0.873)
LM	0.364	0.916107382550336	1	Precision-Recall Curve	LM (AUPRC=0.873)
LM	0.365	0.916317991631799	1	Precision-Recall Curve	LM (AUPRC=0.873)
LM	0.366	0.91652754590985	1	Precision-Recall Curve	LM (AUPRC=0.873)
LM	0.366666666666667	0.916666666666667	1	Precision-Recall Curve	LM (AUPRC=0.873)
LM	0.366666666666667	0.846153846153846	1	Precision-Recall Curve	LM (AUPRC=0.873)
LM	0.367	0.846272098385857	1	Precision-Recall Curve	LM (AUPRC=0.873)
LM	0.368	0.846625766871166	1	Precision-Recall Curve	LM (AUPRC=0.873)
LM	0.369	0.846977811782708	1	Precision-Recall Curve	LM (AUPRC=0.873)
LM	0.37	0.847328244274809	1	Precision-Recall Curve	LM (AUPRC=0.873)
LM	0.371	0.847677075399848	1	Precision-Recall Curve	LM (AUPRC=0.873)
LM	0.372	0.848024316109423	1	Precision-Recall Curve	LM (AUPRC=0.873)
LM	0.373	0.848369977255497	1	Precision-Recall Curve	LM (AUPRC=0.873)
LM	0.374	0.848714069591528	1	Precision-Recall Curve	LM (AUPRC=0.873)
LM	0.375	0.849056603773585	1	Precision-Recall Curve	LM (AUPRC=0.873)
LM	0.376	0.849397590361446	1	Precision-Recall Curve	LM (AUPRC=0.873)
LM	0.377	0.849737039819684	1	Precision-Recall Curve	LM (AUPRC=0.873)
LM	0.378	0.850074962518741	1	Precision-Recall Curve	LM (AUPRC=0.873)
LM	0.379	0.850411368735976	1	Precision-Recall Curve	LM (AUPRC=0.873)
LM	0.38	0.850746268656716	1	Precision-Recall Curve	LM (AUPRC=0.873)
LM	0.381	0.851079672375279	1	Precision-Recall Curve	LM (AUPRC=0.873)
LM	0.382	0.851411589895988	1	Precision-Recall Curve	LM (AUPRC=0.873)
LM	0.383	0.851742031134173	1	Precision-Recall Curve	LM (AUPRC=0.873)
LM	0.384	0.85207100591716	1	Precision-Recall Curve	LM (AUPRC=0.873)
LM	0.385	0.85239852398524	1	Precision-Recall Curve	LM (AUPRC=0.873)
LM	0.386	0.852724594992636	1	Precision-Recall Curve	LM (AUPRC=0.873)
LM	0.387	0.85304922850845	1	Precision-Recall Curve	LM (AUPRC=0.873)
LM	0.388	0.853372434017595	1	Precision-Recall Curve	LM (AUPRC=0.873)
LM	0.389	0.853694220921726	1	Precision-Recall Curve	LM (AUPRC=0.873)
LM	0.39	0.854014598540146	1	Precision-Recall Curve	LM (AUPRC=0.873)
LM	0.391	0.854333576110706	1	Precision-Recall Curve	LM (AUPRC=0.873)
LM	0.392	0.854651162790698	1	Precision-Recall Curve	LM (AUPRC=0.873)
LM	0.393	0.854967367657723	1	Precision-Recall Curve	LM (AUPRC=0.873)
LM	0.394	0.855282199710564	1	Precision-Recall Curve	LM (AUPRC=0.873)
LM	0.395	0.855595667870036	1	Precision-Recall Curve	LM (AUPRC=0.873)
LM	0.396	0.855907780979827	1	Precision-Recall Curve	LM (AUPRC=0.873)
LM	0.397	0.856218547807333	1	Precision-Recall Curve	LM (AUPRC=0.873)
LM	0.398	0.856527977044476	1	Precision-Recall Curve	LM (AUPRC=0.873)
LM	0.399	0.856836077308518	1	Precision-Recall Curve	LM (AUPRC=0.873)
LM	0.4	0.857142857142857	1	Precision-Recall Curve	LM (AUPRC=0.873)
LM	0.4	0.8	1	Precision-Recall Curve	LM (AUPRC=0.873)
LM	0.401	0.800399201596806	1	Precision-Recall Curve	LM (AUPRC=0.873)
LM	0.402	0.800796812749004	1	Precision-Recall Curve	LM (AUPRC=0.873)
LM	0.403	0.801192842942346	1	Precision-Recall Curve	LM (AUPRC=0.873)
LM	0.404	0.801587301587302	1	Precision-Recall Curve	LM (AUPRC=0.873)
LM	0.405	0.801980198019802	1	Precision-Recall Curve	LM (AUPRC=0.873)
LM	0.406	0.802371541501976	1	Precision-Recall Curve	LM (AUPRC=0.873)
LM	0.407	0.80276134122288	1	Precision-Recall Curve	LM (AUPRC=0.873)
LM	0.408	0.803149606299213	1	Precision-Recall Curve	LM (AUPRC=0.873)
LM	0.409	0.803536345776031	1	Precision-Recall Curve	LM (AUPRC=0.873)
LM	0.41	0.803921568627451	1	Precision-Recall Curve	LM (AUPRC=0.873)
LM	0.411	0.804305283757339	1	Precision-Recall Curve	LM (AUPRC=0.873)
LM	0.412	0.8046875	1	Precision-Recall Curve	LM (AUPRC=0.873)
LM	0.413	0.805068226120858	1	Precision-Recall Curve	LM (AUPRC=0.873)
LM	0.414	0.805447470817121	1	Precision-Recall Curve	LM (AUPRC=0.873)
LM	0.415	0.805825242718447	1	Precision-Recall Curve	LM (AUPRC=0.873)
LM	0.416	0.806201550387597	1	Precision-Recall Curve	LM (AUPRC=0.873)
LM	0.417	0.806576402321083	1	Precision-Recall Curve	LM (AUPRC=0.873)
LM	0.418	0.806949806949807	1	Precision-Recall Curve	LM (AUPRC=0.873)
LM	0.419	0.807321772639692	1	Precision-Recall Curve	LM (AUPRC=0.873)
LM	0.42	0.807692307692308	1	Precision-Recall Curve	LM (AUPRC=0.873)
LM	0.421	0.808061420345489	1	Precision-Recall Curve	LM (AUPRC=0.873)
LM	0.422	0.808429118773946	1	Precision-Recall Curve	LM (AUPRC=0.873)
LM	0.423	0.808795411089866	1	Precision-Recall Curve	LM (AUPRC=0.873)
LM	0.424	0.809160305343511	1	Precision-Recall Curve	LM (AUPRC=0.873)
LM	0.425	0.80952380952381	1	Precision-Recall Curve	LM (AUPRC=0.873)
LM	0.426	0.809885931558935	1	Precision-Recall Curve	LM (AUPRC=0.873)
LM	0.427	0.810246679316888	1	Precision-Recall Curve	LM (AUPRC=0.873)
LM	0.428	0.810606060606061	1	Precision-Recall Curve	LM (AUPRC=0.873)
LM	0.429	0.810964083175803	1	Precision-Recall Curve	LM (AUPRC=0.873)
LM	0.43	0.811320754716981	1	Precision-Recall Curve	LM (AUPRC=0.873)
LM	0.431	0.811676082862524	1	Precision-Recall Curve	LM (AUPRC=0.873)
LM	0.432	0.81203007518797	1	Precision-Recall Curve	LM (AUPRC=0.873)
LM	0.433	0.812382739212008	1	Precision-Recall Curve	LM (AUPRC=0.873)
LM	0.433333333333333	0.8125	1	Precision-Recall Curve	LM (AUPRC=0.873)
LM	0.434	0.812734082397004	1	Precision-Recall Curve	LM (AUPRC=0.873)
LM	0.435	0.813084112149533	1	Precision-Recall Curve	LM (AUPRC=0.873)
LM	0.436	0.813432835820896	1	Precision-Recall Curve	LM (AUPRC=0.873)
LM	0.437	0.813780260707635	1	Precision-Recall Curve	LM (AUPRC=0.873)
LM	0.438	0.814126394052044	1	Precision-Recall Curve	LM (AUPRC=0.873)
LM	0.439	0.814471243042671	1	Precision-Recall Curve	LM (AUPRC=0.873)
LM	0.44	0.814814814814815	1	Precision-Recall Curve	LM (AUPRC=0.873)
LM	0.441	0.815157116451017	1	Precision-Recall Curve	LM (AUPRC=0.873)
LM	0.442	0.81549815498155	1	Precision-Recall Curve	LM (AUPRC=0.873)
LM	0.443	0.815837937384899	1	Precision-Recall Curve	LM (AUPRC=0.873)
LM	0.444	0.816176470588235	1	Precision-Recall Curve	LM (AUPRC=0.873)
LM	0.445	0.81651376146789	1	Precision-Recall Curve	LM (AUPRC=0.873)
LM	0.446	0.816849816849817	1	Precision-Recall Curve	LM (AUPRC=0.873)
LM	0.447	0.817184643510055	1	Precision-Recall Curve	LM (AUPRC=0.873)
LM	0.448	0.817518248175183	1	Precision-Recall Curve	LM (AUPRC=0.873)
LM	0.449	0.817850637522769	1	Precision-Recall Curve	LM (AUPRC=0.873)
LM	0.45	0.818181818181818	1	Precision-Recall Curve	LM (AUPRC=0.873)
LM	0.451	0.818511796733212	1	Precision-Recall Curve	LM (AUPRC=0.873)
LM	0.452	0.818840579710145	1	Precision-Recall Curve	LM (AUPRC=0.873)
LM	0.453	0.819168173598553	1	Precision-Recall Curve	LM (AUPRC=0.873)
LM	0.454	0.819494584837545	1	Precision-Recall Curve	LM (AUPRC=0.873)
LM	0.455	0.81981981981982	1	Precision-Recall Curve	LM (AUPRC=0.873)
LM	0.456	0.820143884892086	1	Precision-Recall Curve	LM (AUPRC=0.873)
LM	0.457	0.820466786355476	1	Precision-Recall Curve	LM (AUPRC=0.873)
LM	0.458	0.82078853046595	1	Precision-Recall Curve	LM (AUPRC=0.873)
LM	0.459	0.821109123434705	1	Precision-Recall Curve	LM (AUPRC=0.873)
LM	0.46	0.821428571428571	1	Precision-Recall Curve	LM (AUPRC=0.873)
LM	0.461	0.82174688057041	1	Precision-Recall Curve	LM (AUPRC=0.873)
LM	0.462	0.822064056939502	1	Precision-Recall Curve	LM (AUPRC=0.873)
LM	0.463	0.822380106571936	1	Precision-Recall Curve	LM (AUPRC=0.873)
LM	0.464	0.822695035460993	1	Precision-Recall Curve	LM (AUPRC=0.873)
LM	0.465	0.823008849557522	1	Precision-Recall Curve	LM (AUPRC=0.873)
LM	0.466	0.823321554770318	1	Precision-Recall Curve	LM (AUPRC=0.873)
LM	0.466666666666667	0.823529411764706	1	Precision-Recall Curve	LM (AUPRC=0.873)
LM	0.467	0.82363315696649	1	Precision-Recall Curve	LM (AUPRC=0.873)
LM	0.468	0.823943661971831	1	Precision-Recall Curve	LM (AUPRC=0.873)
LM	0.469	0.824253075571178	1	Precision-Recall Curve	LM (AUPRC=0.873)
LM	0.47	0.824561403508772	1	Precision-Recall Curve	LM (AUPRC=0.873)
LM	0.471	0.824868651488616	1	Precision-Recall Curve	LM (AUPRC=0.873)
LM	0.472	0.825174825174825	1	Precision-Recall Curve	LM (AUPRC=0.873)
LM	0.473	0.825479930191972	1	Precision-Recall Curve	LM (AUPRC=0.873)
LM	0.474	0.825783972125436	1	Precision-Recall Curve	LM (AUPRC=0.873)
LM	0.475	0.826086956521739	1	Precision-Recall Curve	LM (AUPRC=0.873)
LM	0.476	0.826388888888889	1	Precision-Recall Curve	LM (AUPRC=0.873)
LM	0.477	0.826689774696707	1	Precision-Recall Curve	LM (AUPRC=0.873)
LM	0.478	0.826989619377163	1	Precision-Recall Curve	LM (AUPRC=0.873)
LM	0.479	0.827288428324698	1	Precision-Recall Curve	LM (AUPRC=0.873)
LM	0.48	0.827586206896552	1	Precision-Recall Curve	LM (AUPRC=0.873)
LM	0.481	0.827882960413081	1	Precision-Recall Curve	LM (AUPRC=0.873)
LM	0.482	0.828178694158076	1	Precision-Recall Curve	LM (AUPRC=0.873)
LM	0.483	0.828473413379074	1	Precision-Recall Curve	LM (AUPRC=0.873)
LM	0.484	0.828767123287671	1	Precision-Recall Curve	LM (AUPRC=0.873)
LM	0.485	0.829059829059829	1	Precision-Recall Curve	LM (AUPRC=0.873)
LM	0.486	0.829351535836177	1	Precision-Recall Curve	LM (AUPRC=0.873)
LM	0.487	0.829642248722317	1	Precision-Recall Curve	LM (AUPRC=0.873)
LM	0.488	0.829931972789116	1	Precision-Recall Curve	LM (AUPRC=0.873)
LM	0.489	0.830220713073005	1	Precision-Recall Curve	LM (AUPRC=0.873)
LM	0.49	0.830508474576271	1	Precision-Recall Curve	LM (AUPRC=0.873)
LM	0.491	0.830795262267343	1	Precision-Recall Curve	LM (AUPRC=0.873)
LM	0.492	0.831081081081081	1	Precision-Recall Curve	LM (AUPRC=0.873)
LM	0.493	0.831365935919056	1	Precision-Recall Curve	LM (AUPRC=0.873)
LM	0.494	0.831649831649832	1	Precision-Recall Curve	LM (AUPRC=0.873)
LM	0.495	0.831932773109244	1	Precision-Recall Curve	LM (AUPRC=0.873)
LM	0.496	0.832214765100671	1	Precision-Recall Curve	LM (AUPRC=0.873)
LM	0.497	0.83249581239531	1	Precision-Recall Curve	LM (AUPRC=0.873)
LM	0.498	0.832775919732441	1	Precision-Recall Curve	LM (AUPRC=0.873)
LM	0.499	0.8330550918197	1	Precision-Recall Curve	LM (AUPRC=0.873)
LM	0.5	0.833333333333333	1	Precision-Recall Curve	LM (AUPRC=0.873)
LM	0.501	0.833610648918469	1	Precision-Recall Curve	LM (AUPRC=0.873)
LM	0.502	0.833887043189369	1	Precision-Recall Curve	LM (AUPRC=0.873)
LM	0.503	0.834162520729685	1	Precision-Recall Curve	LM (AUPRC=0.873)
LM	0.504	0.834437086092715	1	Precision-Recall Curve	LM (AUPRC=0.873)
LM	0.505	0.834710743801653	1	Precision-Recall Curve	LM (AUPRC=0.873)
LM	0.506	0.834983498349835	1	Precision-Recall Curve	LM (AUPRC=0.873)
LM	0.507	0.835255354200989	1	Precision-Recall Curve	LM (AUPRC=0.873)
LM	0.508	0.835526315789474	1	Precision-Recall Curve	LM (AUPRC=0.873)
LM	0.509	0.835796387520525	1	Precision-Recall Curve	LM (AUPRC=0.873)
LM	0.51	0.836065573770492	1	Precision-Recall Curve	LM (AUPRC=0.873)
LM	0.511	0.83633387888707	1	Precision-Recall Curve	LM (AUPRC=0.873)
LM	0.512	0.836601307189543	1	Precision-Recall Curve	LM (AUPRC=0.873)
LM	0.513	0.836867862969005	1	Precision-Recall Curve	LM (AUPRC=0.873)
LM	0.514	0.837133550488599	1	Precision-Recall Curve	LM (AUPRC=0.873)
LM	0.515	0.83739837398374	1	Precision-Recall Curve	LM (AUPRC=0.873)
LM	0.516	0.837662337662338	1	Precision-Recall Curve	LM (AUPRC=0.873)
LM	0.517	0.837925445705024	1	Precision-Recall Curve	LM (AUPRC=0.873)
LM	0.518	0.838187702265372	1	Precision-Recall Curve	LM (AUPRC=0.873)
LM	0.519	0.838449111470113	1	Precision-Recall Curve	LM (AUPRC=0.873)
LM	0.52	0.838709677419355	1	Precision-Recall Curve	LM (AUPRC=0.873)
LM	0.521	0.838969404186795	1	Precision-Recall Curve	LM (AUPRC=0.873)
LM	0.522	0.839228295819936	1	Precision-Recall Curve	LM (AUPRC=0.873)
LM	0.523	0.839486356340289	1	Precision-Recall Curve	LM (AUPRC=0.873)
LM	0.524	0.83974358974359	1	Precision-Recall Curve	LM (AUPRC=0.873)
LM	0.525	0.84	1	Precision-Recall Curve	LM (AUPRC=0.873)
LM	0.526	0.840255591054313	1	Precision-Recall Curve	LM (AUPRC=0.873)
LM	0.527	0.840510366826156	1	Precision-Recall Curve	LM (AUPRC=0.873)
LM	0.528	0.840764331210191	1	Precision-Recall Curve	LM (AUPRC=0.873)
LM	0.529	0.841017488076312	1	Precision-Recall Curve	LM (AUPRC=0.873)
LM	0.53	0.841269841269841	1	Precision-Recall Curve	LM (AUPRC=0.873)
LM	0.531	0.841521394611727	1	Precision-Recall Curve	LM (AUPRC=0.873)
LM	0.532	0.841772151898734	1	Precision-Recall Curve	LM (AUPRC=0.873)
LM	0.533	0.842022116903633	1	Precision-Recall Curve	LM (AUPRC=0.873)
LM	0.533333333333333	0.842105263157895	1	Precision-Recall Curve	LM (AUPRC=0.873)
LM	0.534	0.842271293375394	1	Precision-Recall Curve	LM (AUPRC=0.873)
LM	0.535	0.84251968503937	1	Precision-Recall Curve	LM (AUPRC=0.873)
LM	0.536	0.842767295597484	1	Precision-Recall Curve	LM (AUPRC=0.873)
LM	0.537	0.843014128728414	1	Precision-Recall Curve	LM (AUPRC=0.873)
LM	0.538	0.843260188087774	1	Precision-Recall Curve	LM (AUPRC=0.873)
LM	0.539	0.843505477308294	1	Precision-Recall Curve	LM (AUPRC=0.873)
LM	0.54	0.84375	1	Precision-Recall Curve	LM (AUPRC=0.873)
LM	0.541	0.84399375975039	1	Precision-Recall Curve	LM (AUPRC=0.873)
LM	0.542	0.844236760124611	1	Precision-Recall Curve	LM (AUPRC=0.873)
LM	0.543	0.84447900466563	1	Precision-Recall Curve	LM (AUPRC=0.873)
LM	0.544	0.84472049689441	1	Precision-Recall Curve	LM (AUPRC=0.873)
LM	0.545	0.844961240310078	1	Precision-Recall Curve	LM (AUPRC=0.873)
LM	0.546	0.845201238390093	1	Precision-Recall Curve	LM (AUPRC=0.873)
LM	0.547	0.845440494590417	1	Precision-Recall Curve	LM (AUPRC=0.873)
LM	0.548	0.845679012345679	1	Precision-Recall Curve	LM (AUPRC=0.873)
LM	0.549	0.845916795069337	1	Precision-Recall Curve	LM (AUPRC=0.873)
LM	0.55	0.846153846153846	1	Precision-Recall Curve	LM (AUPRC=0.873)
LM	0.551	0.846390168970814	1	Precision-Recall Curve	LM (AUPRC=0.873)
LM	0.552	0.846625766871166	1	Precision-Recall Curve	LM (AUPRC=0.873)
LM	0.553	0.846860643185299	1	Precision-Recall Curve	LM (AUPRC=0.873)
LM	0.554	0.847094801223242	1	Precision-Recall Curve	LM (AUPRC=0.873)
LM	0.555	0.847328244274809	1	Precision-Recall Curve	LM (AUPRC=0.873)
LM	0.556	0.847560975609756	1	Precision-Recall Curve	LM (AUPRC=0.873)
LM	0.557	0.84779299847793	1	Precision-Recall Curve	LM (AUPRC=0.873)
LM	0.558	0.848024316109423	1	Precision-Recall Curve	LM (AUPRC=0.873)
LM	0.559	0.848254931714719	1	Precision-Recall Curve	LM (AUPRC=0.873)
LM	0.56	0.848484848484849	1	Precision-Recall Curve	LM (AUPRC=0.873)
LM	0.561	0.848714069591528	1	Precision-Recall Curve	LM (AUPRC=0.873)
LM	0.562	0.848942598187311	1	Precision-Recall Curve	LM (AUPRC=0.873)
LM	0.563	0.849170437405732	1	Precision-Recall Curve	LM (AUPRC=0.873)
LM	0.564	0.849397590361446	1	Precision-Recall Curve	LM (AUPRC=0.873)
LM	0.565	0.849624060150376	1	Precision-Recall Curve	LM (AUPRC=0.873)
LM	0.566	0.84984984984985	1	Precision-Recall Curve	LM (AUPRC=0.873)
LM	0.566666666666667	0.85	1	Precision-Recall Curve	LM (AUPRC=0.873)
LM	0.567	0.850074962518741	1	Precision-Recall Curve	LM (AUPRC=0.873)
LM	0.568	0.850299401197605	1	Precision-Recall Curve	LM (AUPRC=0.873)
LM	0.569	0.850523168908819	1	Precision-Recall Curve	LM (AUPRC=0.873)
LM	0.57	0.850746268656716	1	Precision-Recall Curve	LM (AUPRC=0.873)
LM	0.571	0.85096870342772	1	Precision-Recall Curve	LM (AUPRC=0.873)
LM	0.572	0.851190476190476	1	Precision-Recall Curve	LM (AUPRC=0.873)
LM	0.573	0.851411589895988	1	Precision-Recall Curve	LM (AUPRC=0.873)
LM	0.574	0.851632047477745	1	Precision-Recall Curve	LM (AUPRC=0.873)
LM	0.575	0.851851851851852	1	Precision-Recall Curve	LM (AUPRC=0.873)
LM	0.576	0.85207100591716	1	Precision-Recall Curve	LM (AUPRC=0.873)
LM	0.577	0.852289512555391	1	Precision-Recall Curve	LM (AUPRC=0.873)
LM	0.578	0.852507374631268	1	Precision-Recall Curve	LM (AUPRC=0.873)
LM	0.579	0.852724594992636	1	Precision-Recall Curve	LM (AUPRC=0.873)
LM	0.58	0.852941176470588	1	Precision-Recall Curve	LM (AUPRC=0.873)
LM	0.581	0.853157121879589	1	Precision-Recall Curve	LM (AUPRC=0.873)
LM	0.582	0.853372434017595	1	Precision-Recall Curve	LM (AUPRC=0.873)
LM	0.583	0.853587115666179	1	Precision-Recall Curve	LM (AUPRC=0.873)
LM	0.584	0.853801169590643	1	Precision-Recall Curve	LM (AUPRC=0.873)
LM	0.585	0.854014598540146	1	Precision-Recall Curve	LM (AUPRC=0.873)
LM	0.586	0.854227405247813	1	Precision-Recall Curve	LM (AUPRC=0.873)
LM	0.587	0.854439592430859	1	Precision-Recall Curve	LM (AUPRC=0.873)
LM	0.588	0.854651162790698	1	Precision-Recall Curve	LM (AUPRC=0.873)
LM	0.589	0.854862119013062	1	Precision-Recall Curve	LM (AUPRC=0.873)
LM	0.59	0.855072463768116	1	Precision-Recall Curve	LM (AUPRC=0.873)
LM	0.591	0.855282199710564	1	Precision-Recall Curve	LM (AUPRC=0.873)
LM	0.592	0.855491329479769	1	Precision-Recall Curve	LM (AUPRC=0.873)
LM	0.593	0.855699855699856	1	Precision-Recall Curve	LM (AUPRC=0.873)
LM	0.594	0.855907780979827	1	Precision-Recall Curve	LM (AUPRC=0.873)
LM	0.595	0.856115107913669	1	Precision-Recall Curve	LM (AUPRC=0.873)
LM	0.596	0.85632183908046	1	Precision-Recall Curve	LM (AUPRC=0.873)
LM	0.597	0.856527977044476	1	Precision-Recall Curve	LM (AUPRC=0.873)
LM	0.598	0.856733524355301	1	Precision-Recall Curve	LM (AUPRC=0.873)
LM	0.599	0.856938483547926	1	Precision-Recall Curve	LM (AUPRC=0.873)
LM	0.6	0.857142857142857	1	Precision-Recall Curve	LM (AUPRC=0.873)
LM	0.601	0.85734664764622	1	Precision-Recall Curve	LM (AUPRC=0.873)
LM	0.602	0.857549857549858	1	Precision-Recall Curve	LM (AUPRC=0.873)
LM	0.603	0.857752489331437	1	Precision-Recall Curve	LM (AUPRC=0.873)
LM	0.604	0.857954545454545	1	Precision-Recall Curve	LM (AUPRC=0.873)
LM	0.605	0.858156028368794	1	Precision-Recall Curve	LM (AUPRC=0.873)
LM	0.606	0.858356940509915	1	Precision-Recall Curve	LM (AUPRC=0.873)
LM	0.607	0.858557284299859	1	Precision-Recall Curve	LM (AUPRC=0.873)
LM	0.608	0.858757062146893	1	Precision-Recall Curve	LM (AUPRC=0.873)
LM	0.609	0.858956276445698	1	Precision-Recall Curve	LM (AUPRC=0.873)
LM	0.61	0.859154929577465	1	Precision-Recall Curve	LM (AUPRC=0.873)
LM	0.611	0.859353023909986	1	Precision-Recall Curve	LM (AUPRC=0.873)
LM	0.612	0.859550561797753	1	Precision-Recall Curve	LM (AUPRC=0.873)
LM	0.613	0.859747545582048	1	Precision-Recall Curve	LM (AUPRC=0.873)
LM	0.614	0.859943977591036	1	Precision-Recall Curve	LM (AUPRC=0.873)
LM	0.615	0.86013986013986	1	Precision-Recall Curve	LM (AUPRC=0.873)
LM	0.616	0.860335195530726	1	Precision-Recall Curve	LM (AUPRC=0.873)
LM	0.617	0.860529986052999	1	Precision-Recall Curve	LM (AUPRC=0.873)
LM	0.618	0.860724233983287	1	Precision-Recall Curve	LM (AUPRC=0.873)
LM	0.619	0.860917941585535	1	Precision-Recall Curve	LM (AUPRC=0.873)
LM	0.62	0.861111111111111	1	Precision-Recall Curve	LM (AUPRC=0.873)
LM	0.621	0.86130374479889	1	Precision-Recall Curve	LM (AUPRC=0.873)
LM	0.622	0.861495844875346	1	Precision-Recall Curve	LM (AUPRC=0.873)
LM	0.623	0.861687413554634	1	Precision-Recall Curve	LM (AUPRC=0.873)
LM	0.624	0.861878453038674	1	Precision-Recall Curve	LM (AUPRC=0.873)
LM	0.625	0.862068965517241	1	Precision-Recall Curve	LM (AUPRC=0.873)
LM	0.626	0.862258953168044	1	Precision-Recall Curve	LM (AUPRC=0.873)
LM	0.627	0.862448418156809	1	Precision-Recall Curve	LM (AUPRC=0.873)
LM	0.628	0.862637362637363	1	Precision-Recall Curve	LM (AUPRC=0.873)
LM	0.629	0.862825788751715	1	Precision-Recall Curve	LM (AUPRC=0.873)
LM	0.63	0.863013698630137	1	Precision-Recall Curve	LM (AUPRC=0.873)
LM	0.631	0.863201094391245	1	Precision-Recall Curve	LM (AUPRC=0.873)
LM	0.632	0.863387978142076	1	Precision-Recall Curve	LM (AUPRC=0.873)
LM	0.633	0.863574351978172	1	Precision-Recall Curve	LM (AUPRC=0.873)
LM	0.633333333333333	0.863636363636364	1	Precision-Recall Curve	LM (AUPRC=0.873)
LM	0.634	0.863760217983651	1	Precision-Recall Curve	LM (AUPRC=0.873)
LM	0.635	0.863945578231292	1	Precision-Recall Curve	LM (AUPRC=0.873)
LM	0.636	0.864130434782609	1	Precision-Recall Curve	LM (AUPRC=0.873)
LM	0.637	0.864314789687924	1	Precision-Recall Curve	LM (AUPRC=0.873)
LM	0.638	0.86449864498645	1	Precision-Recall Curve	LM (AUPRC=0.873)
LM	0.639	0.86468200270636	1	Precision-Recall Curve	LM (AUPRC=0.873)
LM	0.64	0.864864864864865	1	Precision-Recall Curve	LM (AUPRC=0.873)
LM	0.641	0.865047233468286	1	Precision-Recall Curve	LM (AUPRC=0.873)
LM	0.642	0.865229110512129	1	Precision-Recall Curve	LM (AUPRC=0.873)
LM	0.643	0.865410497981157	1	Precision-Recall Curve	LM (AUPRC=0.873)
LM	0.644	0.865591397849462	1	Precision-Recall Curve	LM (AUPRC=0.873)
LM	0.645	0.865771812080537	1	Precision-Recall Curve	LM (AUPRC=0.873)
LM	0.646	0.865951742627346	1	Precision-Recall Curve	LM (AUPRC=0.873)
LM	0.647	0.866131191432396	1	Precision-Recall Curve	LM (AUPRC=0.873)
LM	0.648	0.866310160427808	1	Precision-Recall Curve	LM (AUPRC=0.873)
LM	0.649	0.866488651535381	1	Precision-Recall Curve	LM (AUPRC=0.873)
LM	0.65	0.866666666666667	1	Precision-Recall Curve	LM (AUPRC=0.873)
LM	0.651	0.866844207723036	1	Precision-Recall Curve	LM (AUPRC=0.873)
LM	0.652	0.867021276595745	1	Precision-Recall Curve	LM (AUPRC=0.873)
LM	0.653	0.867197875166003	1	Precision-Recall Curve	LM (AUPRC=0.873)
LM	0.654	0.86737400530504	1	Precision-Recall Curve	LM (AUPRC=0.873)
LM	0.655	0.867549668874172	1	Precision-Recall Curve	LM (AUPRC=0.873)
LM	0.656	0.867724867724868	1	Precision-Recall Curve	LM (AUPRC=0.873)
LM	0.657	0.867899603698811	1	Precision-Recall Curve	LM (AUPRC=0.873)
LM	0.658	0.868073878627968	1	Precision-Recall Curve	LM (AUPRC=0.873)
LM	0.659	0.868247694334651	1	Precision-Recall Curve	LM (AUPRC=0.873)
LM	0.66	0.868421052631579	1	Precision-Recall Curve	LM (AUPRC=0.873)
LM	0.661	0.868593955321945	1	Precision-Recall Curve	LM (AUPRC=0.873)
LM	0.662	0.868766404199475	1	Precision-Recall Curve	LM (AUPRC=0.873)
LM	0.663	0.868938401048493	1	Precision-Recall Curve	LM (AUPRC=0.873)
LM	0.664	0.869109947643979	1	Precision-Recall Curve	LM (AUPRC=0.873)
LM	0.665	0.869281045751634	1	Precision-Recall Curve	LM (AUPRC=0.873)
LM	0.666	0.869451697127937	1	Precision-Recall Curve	LM (AUPRC=0.873)
LM	0.666666666666667	0.869565217391304	1	Precision-Recall Curve	LM (AUPRC=0.873)
LM	0.666666666666667	0.833333333333333	1	Precision-Recall Curve	LM (AUPRC=0.873)
LM	0.667	0.833402748854644	1	Precision-Recall Curve	LM (AUPRC=0.873)
LM	0.668	0.833610648918469	1	Precision-Recall Curve	LM (AUPRC=0.873)
LM	0.669	0.833818030743664	1	Precision-Recall Curve	LM (AUPRC=0.873)
LM	0.67	0.83402489626556	1	Precision-Recall Curve	LM (AUPRC=0.873)
LM	0.671	0.834231247409863	1	Precision-Recall Curve	LM (AUPRC=0.873)
LM	0.672	0.834437086092715	1	Precision-Recall Curve	LM (AUPRC=0.873)
LM	0.673	0.834642414220752	1	Precision-Recall Curve	LM (AUPRC=0.873)
LM	0.674	0.834847233691164	1	Precision-Recall Curve	LM (AUPRC=0.873)
LM	0.675	0.835051546391753	1	Precision-Recall Curve	LM (AUPRC=0.873)
LM	0.676	0.835255354200989	1	Precision-Recall Curve	LM (AUPRC=0.873)
LM	0.677	0.835458658988071	1	Precision-Recall Curve	LM (AUPRC=0.873)
LM	0.678	0.835661462612983	1	Precision-Recall Curve	LM (AUPRC=0.873)
LM	0.679	0.835863766926549	1	Precision-Recall Curve	LM (AUPRC=0.873)
LM	0.68	0.836065573770492	1	Precision-Recall Curve	LM (AUPRC=0.873)
LM	0.681	0.836266884977487	1	Precision-Recall Curve	LM (AUPRC=0.873)
LM	0.682	0.836467702371218	1	Precision-Recall Curve	LM (AUPRC=0.873)
LM	0.683	0.836668027766435	1	Precision-Recall Curve	LM (AUPRC=0.873)
LM	0.684	0.836867862969005	1	Precision-Recall Curve	LM (AUPRC=0.873)
LM	0.685	0.837067209775967	1	Precision-Recall Curve	LM (AUPRC=0.873)
LM	0.686	0.83726606997559	1	Precision-Recall Curve	LM (AUPRC=0.873)
LM	0.687	0.83746444534742	1	Precision-Recall Curve	LM (AUPRC=0.873)
LM	0.688	0.837662337662338	1	Precision-Recall Curve	LM (AUPRC=0.873)
LM	0.689	0.83785974868261	1	Precision-Recall Curve	LM (AUPRC=0.873)
LM	0.69	0.838056680161943	1	Precision-Recall Curve	LM (AUPRC=0.873)
LM	0.691	0.838253133845532	1	Precision-Recall Curve	LM (AUPRC=0.873)
LM	0.692	0.838449111470113	1	Precision-Recall Curve	LM (AUPRC=0.873)
LM	0.693	0.838644614764018	1	Precision-Recall Curve	LM (AUPRC=0.873)
LM	0.694	0.83883964544722	1	Precision-Recall Curve	LM (AUPRC=0.873)
LM	0.695	0.839034205231388	1	Precision-Recall Curve	LM (AUPRC=0.873)
LM	0.696	0.839228295819936	1	Precision-Recall Curve	LM (AUPRC=0.873)
LM	0.697	0.839421918908069	1	Precision-Recall Curve	LM (AUPRC=0.873)
LM	0.698	0.839615076182839	1	Precision-Recall Curve	LM (AUPRC=0.873)
LM	0.699	0.839807769323188	1	Precision-Recall Curve	LM (AUPRC=0.873)
LM	0.7	0.84	1	Precision-Recall Curve	LM (AUPRC=0.873)
LM	0.7	0.84	1	Precision-Recall Curve	LM (AUPRC=0.873)
LM	0.701	0.840191769876149	1	Precision-Recall Curve	LM (AUPRC=0.873)
LM	0.702	0.840383080606544	1	Precision-Recall Curve	LM (AUPRC=0.873)
LM	0.703	0.840573933838183	1	Precision-Recall Curve	LM (AUPRC=0.873)
LM	0.704	0.840764331210191	1	Precision-Recall Curve	LM (AUPRC=0.873)
LM	0.705	0.840954274353877	1	Precision-Recall Curve	LM (AUPRC=0.873)
LM	0.706	0.841143764892772	1	Precision-Recall Curve	LM (AUPRC=0.873)
LM	0.707	0.841332804442682	1	Precision-Recall Curve	LM (AUPRC=0.873)
LM	0.708	0.841521394611727	1	Precision-Recall Curve	LM (AUPRC=0.873)
LM	0.709	0.841709537000396	1	Precision-Recall Curve	LM (AUPRC=0.873)
LM	0.71	0.841897233201581	1	Precision-Recall Curve	LM (AUPRC=0.873)
LM	0.711	0.842084484800632	1	Precision-Recall Curve	LM (AUPRC=0.873)
LM	0.712	0.842271293375394	1	Precision-Recall Curve	LM (AUPRC=0.873)
LM	0.713	0.842457660496258	1	Precision-Recall Curve	LM (AUPRC=0.873)
LM	0.714	0.8426435877262	1	Precision-Recall Curve	LM (AUPRC=0.873)
LM	0.715	0.842829076620825	1	Precision-Recall Curve	LM (AUPRC=0.873)
LM	0.716	0.843014128728414	1	Precision-Recall Curve	LM (AUPRC=0.873)
LM	0.717	0.843198745589965	1	Precision-Recall Curve	LM (AUPRC=0.873)
LM	0.718	0.843382928739233	1	Precision-Recall Curve	LM (AUPRC=0.873)
LM	0.719	0.843566679702777	1	Precision-Recall Curve	LM (AUPRC=0.873)
LM	0.72	0.84375	1	Precision-Recall Curve	LM (AUPRC=0.873)
LM	0.721	0.843932891143192	1	Precision-Recall Curve	LM (AUPRC=0.873)
LM	0.722	0.844115354637568	1	Precision-Recall Curve	LM (AUPRC=0.873)
LM	0.723	0.844297391981316	1	Precision-Recall Curve	LM (AUPRC=0.873)
LM	0.724	0.84447900466563	1	Precision-Recall Curve	LM (AUPRC=0.873)
LM	0.725	0.844660194174757	1	Precision-Recall Curve	LM (AUPRC=0.873)
LM	0.726	0.844840961986036	1	Precision-Recall Curve	LM (AUPRC=0.873)
LM	0.727	0.845021309569934	1	Precision-Recall Curve	LM (AUPRC=0.873)
LM	0.728	0.845201238390093	1	Precision-Recall Curve	LM (AUPRC=0.873)
LM	0.729	0.845380749903363	1	Precision-Recall Curve	LM (AUPRC=0.873)
LM	0.73	0.845559845559846	1	Precision-Recall Curve	LM (AUPRC=0.873)
LM	0.731	0.845738526802931	1	Precision-Recall Curve	LM (AUPRC=0.873)
LM	0.732	0.845916795069337	1	Precision-Recall Curve	LM (AUPRC=0.873)
LM	0.733	0.84609465178915	1	Precision-Recall Curve	LM (AUPRC=0.873)
LM	0.733333333333333	0.846153846153846	1	Precision-Recall Curve	LM (AUPRC=0.873)
LM	0.733333333333333	0.814814814814815	1	Precision-Recall Curve	LM (AUPRC=0.873)
LM	0.734	0.814951887490748	1	Precision-Recall Curve	LM (AUPRC=0.873)
LM	0.735	0.815157116451017	1	Precision-Recall Curve	LM (AUPRC=0.873)
LM	0.736	0.815361890694239	1	Precision-Recall Curve	LM (AUPRC=0.873)
LM	0.737	0.815566211729989	1	Precision-Recall Curve	LM (AUPRC=0.873)
LM	0.738	0.815770081061164	1	Precision-Recall Curve	LM (AUPRC=0.873)
LM	0.739	0.815973500184026	1	Precision-Recall Curve	LM (AUPRC=0.873)
LM	0.74	0.816176470588235	1	Precision-Recall Curve	LM (AUPRC=0.873)
LM	0.741	0.816378993756886	1	Precision-Recall Curve	LM (AUPRC=0.873)
LM	0.742	0.816581071166544	1	Precision-Recall Curve	LM (AUPRC=0.873)
LM	0.743	0.816782704287285	1	Precision-Recall Curve	LM (AUPRC=0.873)
LM	0.744	0.816983894582723	1	Precision-Recall Curve	LM (AUPRC=0.873)
LM	0.745	0.817184643510055	1	Precision-Recall Curve	LM (AUPRC=0.873)
LM	0.746	0.817384952520088	1	Precision-Recall Curve	LM (AUPRC=0.873)
LM	0.747	0.817584823057278	1	Precision-Recall Curve	LM (AUPRC=0.873)
LM	0.748	0.817784256559767	1	Precision-Recall Curve	LM (AUPRC=0.873)
LM	0.749	0.81798325445941	1	Precision-Recall Curve	LM (AUPRC=0.873)
LM	0.75	0.818181818181818	1	Precision-Recall Curve	LM (AUPRC=0.873)
LM	0.751	0.818379949146386	1	Precision-Recall Curve	LM (AUPRC=0.873)
LM	0.752	0.818577648766328	1	Precision-Recall Curve	LM (AUPRC=0.873)
LM	0.753	0.818774918448713	1	Precision-Recall Curve	LM (AUPRC=0.873)
LM	0.754	0.818971759594497	1	Precision-Recall Curve	LM (AUPRC=0.873)
LM	0.755	0.819168173598553	1	Precision-Recall Curve	LM (AUPRC=0.873)
LM	0.756	0.819364161849711	1	Precision-Recall Curve	LM (AUPRC=0.873)
LM	0.757	0.819559725730783	1	Precision-Recall Curve	LM (AUPRC=0.873)
LM	0.758	0.819754866618601	1	Precision-Recall Curve	LM (AUPRC=0.873)
LM	0.759	0.819949585884048	1	Precision-Recall Curve	LM (AUPRC=0.873)
LM	0.76	0.820143884892086	1	Precision-Recall Curve	LM (AUPRC=0.873)
LM	0.761	0.820337765001797	1	Precision-Recall Curve	LM (AUPRC=0.873)
LM	0.762	0.820531227566404	1	Precision-Recall Curve	LM (AUPRC=0.873)
LM	0.763	0.820724273933309	1	Precision-Recall Curve	LM (AUPRC=0.873)
LM	0.764	0.820916905444126	1	Precision-Recall Curve	LM (AUPRC=0.873)
LM	0.765	0.821109123434705	1	Precision-Recall Curve	LM (AUPRC=0.873)
LM	0.766	0.821300929235168	1	Precision-Recall Curve	LM (AUPRC=0.873)
LM	0.766666666666667	0.821428571428571	1	Precision-Recall Curve	LM (AUPRC=0.873)
LM	0.767	0.821492324169939	1	Precision-Recall Curve	LM (AUPRC=0.873)
LM	0.768	0.821683309557775	1	Precision-Recall Curve	LM (AUPRC=0.873)
LM	0.769	0.821873886711792	1	Precision-Recall Curve	LM (AUPRC=0.873)
LM	0.77	0.822064056939502	1	Precision-Recall Curve	LM (AUPRC=0.873)
LM	0.771	0.822253821542837	1	Precision-Recall Curve	LM (AUPRC=0.873)
LM	0.772	0.822443181818182	1	Precision-Recall Curve	LM (AUPRC=0.873)
LM	0.773	0.822632139056403	1	Precision-Recall Curve	LM (AUPRC=0.873)
LM	0.774	0.822820694542877	1	Precision-Recall Curve	LM (AUPRC=0.873)
LM	0.775	0.823008849557522	1	Precision-Recall Curve	LM (AUPRC=0.873)
LM	0.776	0.823196605374823	1	Precision-Recall Curve	LM (AUPRC=0.873)
LM	0.777	0.823383963263864	1	Precision-Recall Curve	LM (AUPRC=0.873)
LM	0.778	0.823570924488356	1	Precision-Recall Curve	LM (AUPRC=0.873)
LM	0.779	0.823757490306662	1	Precision-Recall Curve	LM (AUPRC=0.873)
LM	0.78	0.823943661971831	1	Precision-Recall Curve	LM (AUPRC=0.873)
LM	0.781	0.824129440731622	1	Precision-Recall Curve	LM (AUPRC=0.873)
LM	0.782	0.824314827828531	1	Precision-Recall Curve	LM (AUPRC=0.873)
LM	0.783	0.824499824499825	1	Precision-Recall Curve	LM (AUPRC=0.873)
LM	0.784	0.82468443197756	1	Precision-Recall Curve	LM (AUPRC=0.873)
LM	0.785	0.824868651488616	1	Precision-Recall Curve	LM (AUPRC=0.873)
LM	0.786	0.825052484254724	1	Precision-Recall Curve	LM (AUPRC=0.873)
LM	0.787	0.825235931492485	1	Precision-Recall Curve	LM (AUPRC=0.873)
LM	0.788	0.825418994413408	1	Precision-Recall Curve	LM (AUPRC=0.873)
LM	0.789	0.825601674223927	1	Precision-Recall Curve	LM (AUPRC=0.873)
LM	0.79	0.825783972125436	1	Precision-Recall Curve	LM (AUPRC=0.873)
LM	0.791	0.825965889314306	1	Precision-Recall Curve	LM (AUPRC=0.873)
LM	0.792	0.826147426981919	1	Precision-Recall Curve	LM (AUPRC=0.873)
LM	0.793	0.826328586314693	1	Precision-Recall Curve	LM (AUPRC=0.873)
LM	0.794	0.826509368494101	1	Precision-Recall Curve	LM (AUPRC=0.873)
LM	0.795	0.826689774696707	1	Precision-Recall Curve	LM (AUPRC=0.873)
LM	0.796	0.826869806094183	1	Precision-Recall Curve	LM (AUPRC=0.873)
LM	0.797	0.827049463853338	1	Precision-Recall Curve	LM (AUPRC=0.873)
LM	0.798	0.827228749136144	1	Precision-Recall Curve	LM (AUPRC=0.873)
LM	0.799	0.827407663099758	1	Precision-Recall Curve	LM (AUPRC=0.873)
LM	0.8	0.827586206896552	1	Precision-Recall Curve	LM (AUPRC=0.873)
LM	0.801	0.82776438167413	1	Precision-Recall Curve	LM (AUPRC=0.873)
LM	0.802	0.827942188575361	1	Precision-Recall Curve	LM (AUPRC=0.873)
LM	0.803	0.828119628738398	1	Precision-Recall Curve	LM (AUPRC=0.873)
LM	0.804	0.828296703296703	1	Precision-Recall Curve	LM (AUPRC=0.873)
LM	0.805	0.828473413379074	1	Precision-Recall Curve	LM (AUPRC=0.873)
LM	0.806	0.828649760109664	1	Precision-Recall Curve	LM (AUPRC=0.873)
LM	0.807	0.828825744608011	1	Precision-Recall Curve	LM (AUPRC=0.873)
LM	0.808	0.829001367989056	1	Precision-Recall Curve	LM (AUPRC=0.873)
LM	0.809	0.82917663136317	1	Precision-Recall Curve	LM (AUPRC=0.873)
LM	0.81	0.829351535836177	1	Precision-Recall Curve	LM (AUPRC=0.873)
LM	0.811	0.829526082509376	1	Precision-Recall Curve	LM (AUPRC=0.873)
LM	0.812	0.829700272479564	1	Precision-Recall Curve	LM (AUPRC=0.873)
LM	0.813	0.829874106839061	1	Precision-Recall Curve	LM (AUPRC=0.873)
LM	0.814	0.830047586675731	1	Precision-Recall Curve	LM (AUPRC=0.873)
LM	0.815	0.830220713073005	1	Precision-Recall Curve	LM (AUPRC=0.873)
LM	0.816	0.830393487109905	1	Precision-Recall Curve	LM (AUPRC=0.873)
LM	0.817	0.830565909861064	1	Precision-Recall Curve	LM (AUPRC=0.873)
LM	0.818	0.83073798239675	1	Precision-Recall Curve	LM (AUPRC=0.873)
LM	0.819	0.830909705782888	1	Precision-Recall Curve	LM (AUPRC=0.873)
LM	0.82	0.831081081081081	1	Precision-Recall Curve	LM (AUPRC=0.873)
LM	0.821	0.831252109348633	1	Precision-Recall Curve	LM (AUPRC=0.873)
LM	0.822	0.83142279163857	1	Precision-Recall Curve	LM (AUPRC=0.873)
LM	0.823	0.831593128999663	1	Precision-Recall Curve	LM (AUPRC=0.873)
LM	0.824	0.831763122476447	1	Precision-Recall Curve	LM (AUPRC=0.873)
LM	0.825	0.831932773109244	1	Precision-Recall Curve	LM (AUPRC=0.873)
LM	0.826	0.832102081934184	1	Precision-Recall Curve	LM (AUPRC=0.873)
LM	0.827	0.832271049983227	1	Precision-Recall Curve	LM (AUPRC=0.873)
LM	0.828	0.832439678284182	1	Precision-Recall Curve	LM (AUPRC=0.873)
LM	0.829	0.83260796786073	1	Precision-Recall Curve	LM (AUPRC=0.873)
LM	0.83	0.832775919732441	1	Precision-Recall Curve	LM (AUPRC=0.873)
LM	0.831	0.832943534914801	1	Precision-Recall Curve	LM (AUPRC=0.873)
LM	0.832	0.833110814419226	1	Precision-Recall Curve	LM (AUPRC=0.873)
LM	0.833	0.833277759253084	1	Precision-Recall Curve	LM (AUPRC=0.873)
LM	0.833333333333333	0.833333333333333	1	Precision-Recall Curve	LM (AUPRC=0.873)
LM	0.834	0.83344437041972	1	Precision-Recall Curve	LM (AUPRC=0.873)
LM	0.835	0.833610648918469	1	Precision-Recall Curve	LM (AUPRC=0.873)
LM	0.836	0.833776595744681	1	Precision-Recall Curve	LM (AUPRC=0.873)
LM	0.837	0.833942211889738	1	Precision-Recall Curve	LM (AUPRC=0.873)
LM	0.838	0.834107498341075	1	Precision-Recall Curve	LM (AUPRC=0.873)
LM	0.839	0.834272456082201	1	Precision-Recall Curve	LM (AUPRC=0.873)
LM	0.84	0.834437086092715	1	Precision-Recall Curve	LM (AUPRC=0.873)
LM	0.841	0.83460138934833	1	Precision-Recall Curve	LM (AUPRC=0.873)
LM	0.842	0.834765366820886	1	Precision-Recall Curve	LM (AUPRC=0.873)
LM	0.843	0.834929019478376	1	Precision-Recall Curve	LM (AUPRC=0.873)
LM	0.844	0.83509234828496	1	Precision-Recall Curve	LM (AUPRC=0.873)
LM	0.845	0.835255354200989	1	Precision-Recall Curve	LM (AUPRC=0.873)
LM	0.846	0.835418038183015	1	Precision-Recall Curve	LM (AUPRC=0.873)
LM	0.847	0.835580401183821	1	Precision-Recall Curve	LM (AUPRC=0.873)
LM	0.848	0.835742444152431	1	Precision-Recall Curve	LM (AUPRC=0.873)
LM	0.849	0.835904168034132	1	Precision-Recall Curve	LM (AUPRC=0.873)
LM	0.85	0.836065573770492	1	Precision-Recall Curve	LM (AUPRC=0.873)
LM	0.851	0.836226662299378	1	Precision-Recall Curve	LM (AUPRC=0.873)
LM	0.852	0.836387434554974	1	Precision-Recall Curve	LM (AUPRC=0.873)
LM	0.853	0.8365478914678	1	Precision-Recall Curve	LM (AUPRC=0.873)
LM	0.854	0.836708033964729	1	Precision-Recall Curve	LM (AUPRC=0.873)
LM	0.855	0.836867862969005	1	Precision-Recall Curve	LM (AUPRC=0.873)
LM	0.856	0.837027379400261	1	Precision-Recall Curve	LM (AUPRC=0.873)
LM	0.857	0.837186584174536	1	Precision-Recall Curve	LM (AUPRC=0.873)
LM	0.858	0.837345478204294	1	Precision-Recall Curve	LM (AUPRC=0.873)
LM	0.859	0.83750406239844	1	Precision-Recall Curve	LM (AUPRC=0.873)
LM	0.86	0.837662337662338	1	Precision-Recall Curve	LM (AUPRC=0.873)
LM	0.861	0.837820304897827	1	Precision-Recall Curve	LM (AUPRC=0.873)
LM	0.862	0.83797796500324	1	Precision-Recall Curve	LM (AUPRC=0.873)
LM	0.863	0.838135318873422	1	Precision-Recall Curve	LM (AUPRC=0.873)
LM	0.864	0.838292367399741	1	Precision-Recall Curve	LM (AUPRC=0.873)
LM	0.865	0.838449111470113	1	Precision-Recall Curve	LM (AUPRC=0.873)
LM	0.866	0.838605551969012	1	Precision-Recall Curve	LM (AUPRC=0.873)
LM	0.866666666666667	0.838709677419355	1	Precision-Recall Curve	LM (AUPRC=0.873)
LM	0.867	0.838761689777491	1	Precision-Recall Curve	LM (AUPRC=0.873)
LM	0.868	0.838917525773196	1	Precision-Recall Curve	LM (AUPRC=0.873)
LM	0.869	0.839073060830383	1	Precision-Recall Curve	LM (AUPRC=0.873)
LM	0.87	0.839228295819936	1	Precision-Recall Curve	LM (AUPRC=0.873)
LM	0.871	0.83938323160938	1	Precision-Recall Curve	LM (AUPRC=0.873)
LM	0.872	0.839537869062901	1	Precision-Recall Curve	LM (AUPRC=0.873)
LM	0.873	0.839692209041359	1	Precision-Recall Curve	LM (AUPRC=0.873)
LM	0.874	0.839846252402306	1	Precision-Recall Curve	LM (AUPRC=0.873)
LM	0.875	0.84	1	Precision-Recall Curve	LM (AUPRC=0.873)
LM	0.876	0.840153452685422	1	Precision-Recall Curve	LM (AUPRC=0.873)
LM	0.877	0.840306611306292	1	Precision-Recall Curve	LM (AUPRC=0.873)
LM	0.878	0.840459476707084	1	Precision-Recall Curve	LM (AUPRC=0.873)
LM	0.879	0.84061204972904	1	Precision-Recall Curve	LM (AUPRC=0.873)
LM	0.88	0.840764331210191	1	Precision-Recall Curve	LM (AUPRC=0.873)
LM	0.881	0.840916321985364	1	Precision-Recall Curve	LM (AUPRC=0.873)
LM	0.882	0.841068022886205	1	Precision-Recall Curve	LM (AUPRC=0.873)
LM	0.883	0.841219434741188	1	Precision-Recall Curve	LM (AUPRC=0.873)
LM	0.884	0.841370558375635	1	Precision-Recall Curve	LM (AUPRC=0.873)
LM	0.885	0.841521394611727	1	Precision-Recall Curve	LM (AUPRC=0.873)
LM	0.886	0.841671944268524	1	Precision-Recall Curve	LM (AUPRC=0.873)
LM	0.887	0.841822208161974	1	Precision-Recall Curve	LM (AUPRC=0.873)
LM	0.888	0.84197218710493	1	Precision-Recall Curve	LM (AUPRC=0.873)
LM	0.889	0.842121881907168	1	Precision-Recall Curve	LM (AUPRC=0.873)
LM	0.89	0.842271293375394	1	Precision-Recall Curve	LM (AUPRC=0.873)
LM	0.891	0.842420422313268	1	Precision-Recall Curve	LM (AUPRC=0.873)
LM	0.892	0.842569269521411	1	Precision-Recall Curve	LM (AUPRC=0.873)
LM	0.893	0.842717835797421	1	Precision-Recall Curve	LM (AUPRC=0.873)
LM	0.894	0.842866121935889	1	Precision-Recall Curve	LM (AUPRC=0.873)
LM	0.895	0.843014128728414	1	Precision-Recall Curve	LM (AUPRC=0.873)
LM	0.896	0.843161856963614	1	Precision-Recall Curve	LM (AUPRC=0.873)
LM	0.897	0.843309307427139	1	Precision-Recall Curve	LM (AUPRC=0.873)
LM	0.898	0.843456480901691	1	Precision-Recall Curve	LM (AUPRC=0.873)
LM	0.899	0.843603378167032	1	Precision-Recall Curve	LM (AUPRC=0.873)
LM	0.9	0.84375	1	Precision-Recall Curve	LM (AUPRC=0.873)
LM	0.9	0.818181818181818	1	Precision-Recall Curve	LM (AUPRC=0.873)
LM	0.9	0.794117647058823	1	Precision-Recall Curve	LM (AUPRC=0.873)
LM	0.9	0.771428571428571	1	Precision-Recall Curve	LM (AUPRC=0.873)
LM	0.9	0.75	1	Precision-Recall Curve	LM (AUPRC=0.873)
LM	0.901	0.750208159866778	1	Precision-Recall Curve	LM (AUPRC=0.873)
LM	0.902	0.750415973377704	1	Precision-Recall Curve	LM (AUPRC=0.873)
LM	0.903	0.750623441396509	1	Precision-Recall Curve	LM (AUPRC=0.873)
LM	0.904	0.750830564784053	1	Precision-Recall Curve	LM (AUPRC=0.873)
LM	0.905	0.75103734439834	1	Precision-Recall Curve	LM (AUPRC=0.873)
LM	0.906	0.751243781094527	1	Precision-Recall Curve	LM (AUPRC=0.873)
LM	0.907	0.751449875724938	1	Precision-Recall Curve	LM (AUPRC=0.873)
LM	0.908	0.751655629139073	1	Precision-Recall Curve	LM (AUPRC=0.873)
LM	0.909	0.751861042183623	1	Precision-Recall Curve	LM (AUPRC=0.873)
LM	0.91	0.752066115702479	1	Precision-Recall Curve	LM (AUPRC=0.873)
LM	0.911	0.752270850536747	1	Precision-Recall Curve	LM (AUPRC=0.873)
LM	0.912	0.752475247524752	1	Precision-Recall Curve	LM (AUPRC=0.873)
LM	0.913	0.752679307502061	1	Precision-Recall Curve	LM (AUPRC=0.873)
LM	0.914	0.752883031301483	1	Precision-Recall Curve	LM (AUPRC=0.873)
LM	0.915	0.753086419753086	1	Precision-Recall Curve	LM (AUPRC=0.873)
LM	0.916	0.753289473684211	1	Precision-Recall Curve	LM (AUPRC=0.873)
LM	0.917	0.753492193919474	1	Precision-Recall Curve	LM (AUPRC=0.873)
LM	0.918	0.753694581280788	1	Precision-Recall Curve	LM (AUPRC=0.873)
LM	0.919	0.753896636587367	1	Precision-Recall Curve	LM (AUPRC=0.873)
LM	0.92	0.754098360655738	1	Precision-Recall Curve	LM (AUPRC=0.873)
LM	0.921	0.754299754299754	1	Precision-Recall Curve	LM (AUPRC=0.873)
LM	0.922	0.754500818330606	1	Precision-Recall Curve	LM (AUPRC=0.873)
LM	0.923	0.754701553556828	1	Precision-Recall Curve	LM (AUPRC=0.873)
LM	0.924	0.754901960784314	1	Precision-Recall Curve	LM (AUPRC=0.873)
LM	0.925	0.755102040816326	1	Precision-Recall Curve	LM (AUPRC=0.873)
LM	0.926	0.755301794453507	1	Precision-Recall Curve	LM (AUPRC=0.873)
LM	0.927	0.755501222493888	1	Precision-Recall Curve	LM (AUPRC=0.873)
LM	0.928	0.755700325732899	1	Precision-Recall Curve	LM (AUPRC=0.873)
LM	0.929	0.755899104963385	1	Precision-Recall Curve	LM (AUPRC=0.873)
LM	0.93	0.75609756097561	1	Precision-Recall Curve	LM (AUPRC=0.873)
LM	0.931	0.756295694557271	1	Precision-Recall Curve	LM (AUPRC=0.873)
LM	0.932	0.756493506493507	1	Precision-Recall Curve	LM (AUPRC=0.873)
LM	0.933	0.75669099756691	1	Precision-Recall Curve	LM (AUPRC=0.873)
LM	0.933333333333333	0.756756756756757	1	Precision-Recall Curve	LM (AUPRC=0.873)
LM	0.933333333333333	0.736842105263158	1	Precision-Recall Curve	LM (AUPRC=0.873)
LM	0.933333333333333	0.717948717948718	1	Precision-Recall Curve	LM (AUPRC=0.873)
LM	0.934	0.718093285494618	1	Precision-Recall Curve	LM (AUPRC=0.873)
LM	0.935	0.71830985915493	1	Precision-Recall Curve	LM (AUPRC=0.873)
LM	0.936	0.718526100307063	1	Precision-Recall Curve	LM (AUPRC=0.873)
LM	0.937	0.718742009716185	1	Precision-Recall Curve	LM (AUPRC=0.873)
LM	0.938	0.71895758814512	1	Precision-Recall Curve	LM (AUPRC=0.873)
LM	0.939	0.719172836354353	1	Precision-Recall Curve	LM (AUPRC=0.873)
LM	0.94	0.719387755102041	1	Precision-Recall Curve	LM (AUPRC=0.873)
LM	0.941	0.719602345144022	1	Precision-Recall Curve	LM (AUPRC=0.873)
LM	0.942	0.719816607233826	1	Precision-Recall Curve	LM (AUPRC=0.873)
LM	0.943	0.720030542122677	1	Precision-Recall Curve	LM (AUPRC=0.873)
LM	0.944	0.720244150559512	1	Precision-Recall Curve	LM (AUPRC=0.873)
LM	0.945	0.720457433290978	1	Precision-Recall Curve	LM (AUPRC=0.873)
LM	0.946	0.720670391061453	1	Precision-Recall Curve	LM (AUPRC=0.873)
LM	0.947	0.720883024613042	1	Precision-Recall Curve	LM (AUPRC=0.873)
LM	0.948	0.721095334685598	1	Precision-Recall Curve	LM (AUPRC=0.873)
LM	0.949	0.721307322016722	1	Precision-Recall Curve	LM (AUPRC=0.873)
LM	0.95	0.721518987341772	1	Precision-Recall Curve	LM (AUPRC=0.873)
LM	0.951	0.721730331393878	1	Precision-Recall Curve	LM (AUPRC=0.873)
LM	0.952	0.721941354903943	1	Precision-Recall Curve	LM (AUPRC=0.873)
LM	0.953	0.722152058600657	1	Precision-Recall Curve	LM (AUPRC=0.873)
LM	0.954	0.7223624432105	1	Precision-Recall Curve	LM (AUPRC=0.873)
LM	0.955	0.722572509457755	1	Precision-Recall Curve	LM (AUPRC=0.873)
LM	0.956	0.722782258064516	1	Precision-Recall Curve	LM (AUPRC=0.873)
LM	0.957	0.722991689750693	1	Precision-Recall Curve	LM (AUPRC=0.873)
LM	0.958	0.723200805234021	1	Precision-Recall Curve	LM (AUPRC=0.873)
LM	0.959	0.723409605230073	1	Precision-Recall Curve	LM (AUPRC=0.873)
LM	0.96	0.723618090452261	1	Precision-Recall Curve	LM (AUPRC=0.873)
LM	0.961	0.72382626161185	1	Precision-Recall Curve	LM (AUPRC=0.873)
LM	0.962	0.724034119417963	1	Precision-Recall Curve	LM (AUPRC=0.873)
LM	0.963	0.724241664577588	1	Precision-Recall Curve	LM (AUPRC=0.873)
LM	0.964	0.724448897795591	1	Precision-Recall Curve	LM (AUPRC=0.873)
LM	0.965	0.724655819774718	1	Precision-Recall Curve	LM (AUPRC=0.873)
LM	0.966	0.724862431215608	1	Precision-Recall Curve	LM (AUPRC=0.873)
LM	0.966666666666667	0.725	1	Precision-Recall Curve	LM (AUPRC=0.873)
LM	0.967	0.725068732816796	1	Precision-Recall Curve	LM (AUPRC=0.873)
LM	0.968	0.725274725274725	1	Precision-Recall Curve	LM (AUPRC=0.873)
LM	0.969	0.725480409283753	1	Precision-Recall Curve	LM (AUPRC=0.873)
LM	0.97	0.72568578553616	1	Precision-Recall Curve	LM (AUPRC=0.873)
LM	0.971	0.725890854722153	1	Precision-Recall Curve	LM (AUPRC=0.873)
LM	0.972	0.72609561752988	1	Precision-Recall Curve	LM (AUPRC=0.873)
LM	0.973	0.726300074645434	1	Precision-Recall Curve	LM (AUPRC=0.873)
LM	0.974	0.726504226752859	1	Precision-Recall Curve	LM (AUPRC=0.873)
LM	0.975	0.726708074534162	1	Precision-Recall Curve	LM (AUPRC=0.873)
LM	0.976	0.726911618669315	1	Precision-Recall Curve	LM (AUPRC=0.873)
LM	0.977	0.727114859836269	1	Precision-Recall Curve	LM (AUPRC=0.873)
LM	0.978	0.727317798710957	1	Precision-Recall Curve	LM (AUPRC=0.873)
LM	0.979	0.727520435967302	1	Precision-Recall Curve	LM (AUPRC=0.873)
LM	0.98	0.727722772277228	1	Precision-Recall Curve	LM (AUPRC=0.873)
LM	0.981	0.72792480831066	1	Precision-Recall Curve	LM (AUPRC=0.873)
LM	0.982	0.728126544735541	1	Precision-Recall Curve	LM (AUPRC=0.873)
LM	0.983	0.728327982217832	1	Precision-Recall Curve	LM (AUPRC=0.873)
LM	0.984	0.72852912142152	1	Precision-Recall Curve	LM (AUPRC=0.873)
LM	0.985	0.728729963008631	1	Precision-Recall Curve	LM (AUPRC=0.873)
LM	0.986	0.728930507639231	1	Precision-Recall Curve	LM (AUPRC=0.873)
LM	0.987	0.729130755971436	1	Precision-Recall Curve	LM (AUPRC=0.873)
LM	0.988	0.729330708661417	1	Precision-Recall Curve	LM (AUPRC=0.873)
LM	0.989	0.729530366363413	1	Precision-Recall Curve	LM (AUPRC=0.873)
LM	0.99	0.72972972972973	1	Precision-Recall Curve	LM (AUPRC=0.873)
LM	0.991	0.729928799410754	1	Precision-Recall Curve	LM (AUPRC=0.873)
LM	0.992	0.730127576054956	1	Precision-Recall Curve	LM (AUPRC=0.873)
LM	0.993	0.730326060308899	1	Precision-Recall Curve	LM (AUPRC=0.873)
LM	0.994	0.730524252817246	1	Precision-Recall Curve	LM (AUPRC=0.873)
LM	0.995	0.730722154222766	1	Precision-Recall Curve	LM (AUPRC=0.873)
LM	0.996	0.730919765166341	1	Precision-Recall Curve	LM (AUPRC=0.873)
LM	0.997	0.731117086286971	1	Precision-Recall Curve	LM (AUPRC=0.873)
LM	0.998	0.731314118221788	1	Precision-Recall Curve	LM (AUPRC=0.873)
LM	0.999	0.731510861606053	1	Precision-Recall Curve	LM (AUPRC=0.873)
LM	1	0.731707317073171	1	Precision-Recall Curve	LM (AUPRC=0.873)
LM	1	0.714285714285714	1	Precision-Recall Curve	LM (AUPRC=0.873)
LM	1	0.697674418604651	1	Precision-Recall Curve	LM (AUPRC=0.873)
LM	0.062	1	1	Precision-Recall Curve	LM (AUPRC=0.873)
LM	0.063	1	1	Precision-Recall Curve	LM (AUPRC=0.873)
LM	0.064	1	1	Precision-Recall Curve	LM (AUPRC=0.873)
LM	0.065	1	1	Precision-Recall Curve	LM (AUPRC=0.873)
LM	0.066	1	1	Precision-Recall Curve	LM (AUPRC=0.873)
LM	0.0666666666666667	1	1	Precision-Recall Curve	LM (AUPRC=0.873)
LM	0.067	1	1	Precision-Recall Curve	LM (AUPRC=0.873)
LM	0.068	1	1	Precision-Recall Curve	LM (AUPRC=0.873)
LM	0.069	1	1	Precision-Recall Curve	LM (AUPRC=0.873)
LM	0.07	1	1	Precision-Recall Curve	LM (AUPRC=0.873)
LM	0.071	1	1	Precision-Recall Curve	LM (AUPRC=0.873)
LM	0.072	1	1	Precision-Recall Curve	LM (AUPRC=0.873)
LM	0.073	1	1	Precision-Recall Curve	LM (AUPRC=0.873)
LM	0.074	1	1	Precision-Recall Curve	LM (AUPRC=0.873)
LM	0.075	1	1	Precision-Recall Curve	LM (AUPRC=0.873)
LM	0.076	1	1	Precision-Recall Curve	LM (AUPRC=0.873)
LM	0.077	1	1	Precision-Recall Curve	LM (AUPRC=0.873)
LM	0.078	1	1	Precision-Recall Curve	LM (AUPRC=0.873)
LM	0.079	1	1	Precision-Recall Curve	LM (AUPRC=0.873)
LM	0.08	1	1	Precision-Recall Curve	LM (AUPRC=0.873)
LM	0.081	1	1	Precision-Recall Curve	LM (AUPRC=0.873)
LM	0.082	1	1	Precision-Recall Curve	LM (AUPRC=0.873)
LM	0.083	1	1	Precision-Recall Curve	LM (AUPRC=0.873)
LM	0.084	1	1	Precision-Recall Curve	LM (AUPRC=0.873)
LM	0.085	1	1	Precision-Recall Curve	LM (AUPRC=0.873)
LM	0.086	1	1	Precision-Recall Curve	LM (AUPRC=0.873)
LM	0.087	1	1	Precision-Recall Curve	LM (AUPRC=0.873)
LM	0.088	1	1	Precision-Recall Curve	LM (AUPRC=0.873)
LM	0.089	1	1	Precision-Recall Curve	LM (AUPRC=0.873)
LM	0.09	1	1	Precision-Recall Curve	LM (AUPRC=0.873)
LM	0.091	1	1	Precision-Recall Curve	LM (AUPRC=0.873)
LM	0.092	1	1	Precision-Recall Curve	LM (AUPRC=0.873)
LM	0.093	1	1	Precision-Recall Curve	LM (AUPRC=0.873)
LM	0.094	1	1	Precision-Recall Curve	LM (AUPRC=0.873)
LM	0.095	1	1	Precision-Recall Curve	LM (AUPRC=0.873)
LM	0.096	1	1	Precision-Recall Curve	LM (AUPRC=0.873)
LM	0.097	1	1	Precision-Recall Curve	LM (AUPRC=0.873)
LM	0.098	1	1	Precision-Recall Curve	LM (AUPRC=0.873)
LM	0.099	1	1	Precision-Recall Curve	LM (AUPRC=0.873)
LM	0.1	1	1	Precision-Recall Curve	LM (AUPRC=0.873)
LM	0.101	1	1	Precision-Recall Curve	LM (AUPRC=0.873)
LM	0.102	1	1	Precision-Recall Curve	LM (AUPRC=0.873)
LM	0.103	1	1	Precision-Recall Curve	LM (AUPRC=0.873)
LM	0.104	1	1	Precision-Recall Curve	LM (AUPRC=0.873)
LM	0.105	1	1	Precision-Recall Curve	LM (AUPRC=0.873)
LM	0.106	1	1	Precision-Recall Curve	LM (AUPRC=0.873)
LM	0.107	1	1	Precision-Recall Curve	LM (AUPRC=0.873)
LM	0.108	1	1	Precision-Recall Curve	LM (AUPRC=0.873)
LM	0.109	1	1	Precision-Recall Curve	LM (AUPRC=0.873)
LM	0.11	1	1	Precision-Recall Curve	LM (AUPRC=0.873)
LM	0.111	1	1	Precision-Recall Curve	LM (AUPRC=0.873)
LM	0.112	1	1	Precision-Recall Curve	LM (AUPRC=0.873)
LM	0.113	1	1	Precision-Recall Curve	LM (AUPRC=0.873)
LM	0.114	1	1	Precision-Recall Curve	LM (AUPRC=0.873)
LM	0.115	1	1	Precision-Recall Curve	LM (AUPRC=0.873)
LM	0.116	1	1	Precision-Recall Curve	LM (AUPRC=0.873)
LM	0.117	1	1	Precision-Recall Curve	LM (AUPRC=0.873)
LM	0.118	1	1	Precision-Recall Curve	LM (AUPRC=0.873)
LM	0.119	1	1	Precision-Recall Curve	LM (AUPRC=0.873)
LM	0.12	1	1	Precision-Recall Curve	LM (AUPRC=0.873)
LM	0.121	1	1	Precision-Recall Curve	LM (AUPRC=0.873)
LM	0.122	1	1	Precision-Recall Curve	LM (AUPRC=0.873)
LM	0.123	1	1	Precision-Recall Curve	LM (AUPRC=0.873)
LM	0.124	1	1	Precision-Recall Curve	LM (AUPRC=0.873)
LM	0.125	1	1	Precision-Recall Curve	LM (AUPRC=0.873)
LM	0.126	1	1	Precision-Recall Curve	LM (AUPRC=0.873)
LM	0.127	1	1	Precision-Recall Curve	LM (AUPRC=0.873)
LM	0.128	1	1	Precision-Recall Curve	LM (AUPRC=0.873)
LM	0.129	1	1	Precision-Recall Curve	LM (AUPRC=0.873)
LM	0.13	1	1	Precision-Recall Curve	LM (AUPRC=0.873)
LM	0.131	1	1	Precision-Recall Curve	LM (AUPRC=0.873)
LM	0.132	1	1	Precision-Recall Curve	LM (AUPRC=0.873)
LM	0.133	1	1	Precision-Recall Curve	LM (AUPRC=0.873)
LM	0.133333333333333	1	1	Precision-Recall Curve	LM (AUPRC=0.873)
LM	0.134	1	1	Precision-Recall Curve	LM (AUPRC=0.873)
LM	0.135	1	1	Precision-Recall Curve	LM (AUPRC=0.873)
LM	0.136	1	1	Precision-Recall Curve	LM (AUPRC=0.873)
LM	0.137	1	1	Precision-Recall Curve	LM (AUPRC=0.873)
LM	0.138	1	1	Precision-Recall Curve	LM (AUPRC=0.873)
LM	0.139	1	1	Precision-Recall Curve	LM (AUPRC=0.873)
LM	0.14	1	1	Precision-Recall Curve	LM (AUPRC=0.873)
LM	0.141	1	1	Precision-Recall Curve	LM (AUPRC=0.873)
LM	0.142	1	1	Precision-Recall Curve	LM (AUPRC=0.873)
LM	0.143	1	1	Precision-Recall Curve	LM (AUPRC=0.873)
LM	0.144	1	1	Precision-Recall Curve	LM (AUPRC=0.873)
LM	0.145	1	1	Precision-Recall Curve	LM (AUPRC=0.873)
LM	0.146	1	1	Precision-Recall Curve	LM (AUPRC=0.873)
LM	0.147	1	1	Precision-Recall Curve	LM (AUPRC=0.873)
LM	0.148	1	1	Precision-Recall Curve	LM (AUPRC=0.873)
LM	0.149	1	1	Precision-Recall Curve	LM (AUPRC=0.873)
LM	0.15	1	1	Precision-Recall Curve	LM (AUPRC=0.873)
LM	0.151	1	1	Precision-Recall Curve	LM (AUPRC=0.873)
LM	0.152	1	1	Precision-Recall Curve	LM (AUPRC=0.873)
LM	0.153	1	1	Precision-Recall Curve	LM (AUPRC=0.873)
LM	0.154	1	1	Precision-Recall Curve	LM (AUPRC=0.873)
LM	0.155	1	1	Precision-Recall Curve	LM (AUPRC=0.873)
LM	0.156	1	1	Precision-Recall Curve	LM (AUPRC=0.873)
LM	0.157	1	1	Precision-Recall Curve	LM (AUPRC=0.873)
LM	0.158	1	1	Precision-Recall Curve	LM (AUPRC=0.873)
LM	0.159	1	1	Precision-Recall Curve	LM (AUPRC=0.873)
LM	0.16	1	1	Precision-Recall Curve	LM (AUPRC=0.873)
LM	0.161	1	1	Precision-Recall Curve	LM (AUPRC=0.873)
LM	0.162	1	1	Precision-Recall Curve	LM (AUPRC=0.873)
LM	0.163	1	1	Precision-Recall Curve	LM (AUPRC=0.873)
LM	0.164	1	1	Precision-Recall Curve	LM (AUPRC=0.873)
LM	0.165	1	1	Precision-Recall Curve	LM (AUPRC=0.873)
LM	0.166	1	1	Precision-Recall Curve	LM (AUPRC=0.873)
LM	0.166666666666667	1	1	Precision-Recall Curve	LM (AUPRC=0.873)
LM	0.167	1	1	Precision-Recall Curve	LM (AUPRC=0.873)
LM	0.168	1	1	Precision-Recall Curve	LM (AUPRC=0.873)
LM	0.169	1	1	Precision-Recall Curve	LM (AUPRC=0.873)
LM	0.17	1	1	Precision-Recall Curve	LM (AUPRC=0.873)
LM	0.171	1	1	Precision-Recall Curve	LM (AUPRC=0.873)
LM	0.172	1	1	Precision-Recall Curve	LM (AUPRC=0.873)
LM	0.173	1	1	Precision-Recall Curve	LM (AUPRC=0.873)
LM	0.174	1	1	Precision-Recall Curve	LM (AUPRC=0.873)
LM	0.057	1	1	Precision-Recall Curve	LM (AUPRC=0.873)
LM	0.058	1	1	Precision-Recall Curve	LM (AUPRC=0.873)
LM	0.059	1	1	Precision-Recall Curve	LM (AUPRC=0.873)
LM	0.06	1	1	Precision-Recall Curve	LM (AUPRC=0.873)
LM	0.061	1	1	Precision-Recall Curve	LM (AUPRC=0.873)
LM	0.18	1	1	Precision-Recall Curve	LM (AUPRC=0.873)
LM	0.181	1	1	Precision-Recall Curve	LM (AUPRC=0.873)
LM	0.182	1	1	Precision-Recall Curve	LM (AUPRC=0.873)
LM	0.183	1	1	Precision-Recall Curve	LM (AUPRC=0.873)
LM	0.184	1	1	Precision-Recall Curve	LM (AUPRC=0.873)
LM	0.185	1	1	Precision-Recall Curve	LM (AUPRC=0.873)
LM	0.186	1	1	Precision-Recall Curve	LM (AUPRC=0.873)
LM	0.187	1	1	Precision-Recall Curve	LM (AUPRC=0.873)
LM	0.188	1	1	Precision-Recall Curve	LM (AUPRC=0.873)
[truncated: 4,211 more rows]
