# Supplementary material for: LEOPARD: missing view completion for multi-timepoint omics data via representation disentanglement and temporal knowledge transfer
Source: Nat Commun. 2025 Apr 6;16:3278. doi: 10.1038/s41467-025-58314-3 (PMC11972361; doi:10.1038/s41467-025-58314-3)
Supplement: Supplementary file 7 — Source data [file 41467_2025_58314_MOESM7_ESM.zip › Source Data/SupplementaryFig13b_rocData.csv]

Data_source	x	y	dsid	type	AUROC_label
cGAN	0	0	1	Receiver Operating Characteristic Cruve	cGAN (AUROC=0.737)
cGAN	0	0.0333333333333333	1	Receiver Operating Characteristic Cruve	cGAN (AUROC=0.737)
cGAN	0	0.0666666666666667	1	Receiver Operating Characteristic Cruve	cGAN (AUROC=0.737)
cGAN	0	0.1	1	Receiver Operating Characteristic Cruve	cGAN (AUROC=0.737)
cGAN	0	0.133333333333333	1	Receiver Operating Characteristic Cruve	cGAN (AUROC=0.737)
cGAN	0	0.166666666666667	1	Receiver Operating Characteristic Cruve	cGAN (AUROC=0.737)
cGAN	0	0.2	1	Receiver Operating Characteristic Cruve	cGAN (AUROC=0.737)
cGAN	0	0.233333333333333	1	Receiver Operating Characteristic Cruve	cGAN (AUROC=0.737)
cGAN	0	0.266666666666667	1	Receiver Operating Characteristic Cruve	cGAN (AUROC=0.737)
cGAN	0	0.3	1	Receiver Operating Characteristic Cruve	cGAN (AUROC=0.737)
cGAN	0	0.333333333333333	1	Receiver Operating Characteristic Cruve	cGAN (AUROC=0.737)
cGAN	0	0.366666666666667	1	Receiver Operating Characteristic Cruve	cGAN (AUROC=0.737)
cGAN	0	0.4	1	Receiver Operating Characteristic Cruve	cGAN (AUROC=0.737)
cGAN	0.001	0.4	1	Receiver Operating Characteristic Cruve	cGAN (AUROC=0.737)
cGAN	0.002	0.4	1	Receiver Operating Characteristic Cruve	cGAN (AUROC=0.737)
cGAN	0.003	0.4	1	Receiver Operating Characteristic Cruve	cGAN (AUROC=0.737)
cGAN	0.004	0.4	1	Receiver Operating Characteristic Cruve	cGAN (AUROC=0.737)
cGAN	0.005	0.4	1	Receiver Operating Characteristic Cruve	cGAN (AUROC=0.737)
cGAN	0.006	0.4	1	Receiver Operating Characteristic Cruve	cGAN (AUROC=0.737)
cGAN	0.007	0.4	1	Receiver Operating Characteristic Cruve	cGAN (AUROC=0.737)
cGAN	0.008	0.4	1	Receiver Operating Characteristic Cruve	cGAN (AUROC=0.737)
cGAN	0.009	0.4	1	Receiver Operating Characteristic Cruve	cGAN (AUROC=0.737)
cGAN	0.01	0.4	1	Receiver Operating Characteristic Cruve	cGAN (AUROC=0.737)
cGAN	0.011	0.4	1	Receiver Operating Characteristic Cruve	cGAN (AUROC=0.737)
cGAN	0.012	0.4	1	Receiver Operating Characteristic Cruve	cGAN (AUROC=0.737)
cGAN	0.013	0.4	1	Receiver Operating Characteristic Cruve	cGAN (AUROC=0.737)
cGAN	0.014	0.4	1	Receiver Operating Characteristic Cruve	cGAN (AUROC=0.737)
cGAN	0.015	0.4	1	Receiver Operating Characteristic Cruve	cGAN (AUROC=0.737)
cGAN	0.016	0.4	1	Receiver Operating Characteristic Cruve	cGAN (AUROC=0.737)
cGAN	0.017	0.4	1	Receiver Operating Characteristic Cruve	cGAN (AUROC=0.737)
cGAN	0.018	0.4	1	Receiver Operating Characteristic Cruve	cGAN (AUROC=0.737)
cGAN	0.019	0.4	1	Receiver Operating Characteristic Cruve	cGAN (AUROC=0.737)
cGAN	0.02	0.4	1	Receiver Operating Characteristic Cruve	cGAN (AUROC=0.737)
cGAN	0.021	0.4	1	Receiver Operating Characteristic Cruve	cGAN (AUROC=0.737)
cGAN	0.022	0.4	1	Receiver Operating Characteristic Cruve	cGAN (AUROC=0.737)
cGAN	0.023	0.4	1	Receiver Operating Characteristic Cruve	cGAN (AUROC=0.737)
cGAN	0.024	0.4	1	Receiver Operating Characteristic Cruve	cGAN (AUROC=0.737)
cGAN	0.025	0.4	1	Receiver Operating Characteristic Cruve	cGAN (AUROC=0.737)
cGAN	0.026	0.4	1	Receiver Operating Characteristic Cruve	cGAN (AUROC=0.737)
cGAN	0.027	0.4	1	Receiver Operating Characteristic Cruve	cGAN (AUROC=0.737)
cGAN	0.028	0.4	1	Receiver Operating Characteristic Cruve	cGAN (AUROC=0.737)
cGAN	0.029	0.4	1	Receiver Operating Characteristic Cruve	cGAN (AUROC=0.737)
cGAN	0.03	0.4	1	Receiver Operating Characteristic Cruve	cGAN (AUROC=0.737)
cGAN	0.031	0.4	1	Receiver Operating Characteristic Cruve	cGAN (AUROC=0.737)
cGAN	0.032	0.4	1	Receiver Operating Characteristic Cruve	cGAN (AUROC=0.737)
cGAN	0.033	0.4	1	Receiver Operating Characteristic Cruve	cGAN (AUROC=0.737)
cGAN	0.034	0.4	1	Receiver Operating Characteristic Cruve	cGAN (AUROC=0.737)
cGAN	0.035	0.4	1	Receiver Operating Characteristic Cruve	cGAN (AUROC=0.737)
cGAN	0.036	0.4	1	Receiver Operating Characteristic Cruve	cGAN (AUROC=0.737)
cGAN	0.037	0.4	1	Receiver Operating Characteristic Cruve	cGAN (AUROC=0.737)
cGAN	0.038	0.4	1	Receiver Operating Characteristic Cruve	cGAN (AUROC=0.737)
cGAN	0.039	0.4	1	Receiver Operating Characteristic Cruve	cGAN (AUROC=0.737)
cGAN	0.04	0.4	1	Receiver Operating Characteristic Cruve	cGAN (AUROC=0.737)
cGAN	0.041	0.4	1	Receiver Operating Characteristic Cruve	cGAN (AUROC=0.737)
cGAN	0.042	0.4	1	Receiver Operating Characteristic Cruve	cGAN (AUROC=0.737)
cGAN	0.043	0.4	1	Receiver Operating Characteristic Cruve	cGAN (AUROC=0.737)
cGAN	0.044	0.4	1	Receiver Operating Characteristic Cruve	cGAN (AUROC=0.737)
cGAN	0.045	0.4	1	Receiver Operating Characteristic Cruve	cGAN (AUROC=0.737)
cGAN	0.046	0.4	1	Receiver Operating Characteristic Cruve	cGAN (AUROC=0.737)
cGAN	0.047	0.4	1	Receiver Operating Characteristic Cruve	cGAN (AUROC=0.737)
cGAN	0.048	0.4	1	Receiver Operating Characteristic Cruve	cGAN (AUROC=0.737)
cGAN	0.049	0.4	1	Receiver Operating Characteristic Cruve	cGAN (AUROC=0.737)
cGAN	0.05	0.4	1	Receiver Operating Characteristic Cruve	cGAN (AUROC=0.737)
cGAN	0.051	0.4	1	Receiver Operating Characteristic Cruve	cGAN (AUROC=0.737)
cGAN	0.052	0.4	1	Receiver Operating Characteristic Cruve	cGAN (AUROC=0.737)
cGAN	0.053	0.4	1	Receiver Operating Characteristic Cruve	cGAN (AUROC=0.737)
cGAN	0.054	0.4	1	Receiver Operating Characteristic Cruve	cGAN (AUROC=0.737)
cGAN	0.055	0.4	1	Receiver Operating Characteristic Cruve	cGAN (AUROC=0.737)
cGAN	0.056	0.4	1	Receiver Operating Characteristic Cruve	cGAN (AUROC=0.737)
cGAN	0.057	0.4	1	Receiver Operating Characteristic Cruve	cGAN (AUROC=0.737)
cGAN	0.058	0.4	1	Receiver Operating Characteristic Cruve	cGAN (AUROC=0.737)
cGAN	0.059	0.4	1	Receiver Operating Characteristic Cruve	cGAN (AUROC=0.737)
cGAN	0.06	0.4	1	Receiver Operating Characteristic Cruve	cGAN (AUROC=0.737)
cGAN	0.061	0.4	1	Receiver Operating Characteristic Cruve	cGAN (AUROC=0.737)
cGAN	0.062	0.4	1	Receiver Operating Characteristic Cruve	cGAN (AUROC=0.737)
cGAN	0.063	0.4	1	Receiver Operating Characteristic Cruve	cGAN (AUROC=0.737)
cGAN	0.064	0.4	1	Receiver Operating Characteristic Cruve	cGAN (AUROC=0.737)
cGAN	0.065	0.4	1	Receiver Operating Characteristic Cruve	cGAN (AUROC=0.737)
cGAN	0.066	0.4	1	Receiver Operating Characteristic Cruve	cGAN (AUROC=0.737)
cGAN	0.067	0.4	1	Receiver Operating Characteristic Cruve	cGAN (AUROC=0.737)
cGAN	0.068	0.4	1	Receiver Operating Characteristic Cruve	cGAN (AUROC=0.737)
cGAN	0.069	0.4	1	Receiver Operating Characteristic Cruve	cGAN (AUROC=0.737)
cGAN	0.07	0.4	1	Receiver Operating Characteristic Cruve	cGAN (AUROC=0.737)
cGAN	0.071	0.4	1	Receiver Operating Characteristic Cruve	cGAN (AUROC=0.737)
cGAN	0.0720000000000001	0.4	1	Receiver Operating Characteristic Cruve	cGAN (AUROC=0.737)
cGAN	0.0730000000000001	0.4	1	Receiver Operating Characteristic Cruve	cGAN (AUROC=0.737)
cGAN	0.0740000000000001	0.4	1	Receiver Operating Characteristic Cruve	cGAN (AUROC=0.737)
cGAN	0.0750000000000001	0.4	1	Receiver Operating Characteristic Cruve	cGAN (AUROC=0.737)
cGAN	0.0760000000000001	0.4	1	Receiver Operating Characteristic Cruve	cGAN (AUROC=0.737)
cGAN	0.0769230769230769	0.4	1	Receiver Operating Characteristic Cruve	cGAN (AUROC=0.737)
cGAN	0.0769230769230769	0.433333333333333	1	Receiver Operating Characteristic Cruve	cGAN (AUROC=0.737)
cGAN	0.0769230769230769	0.466666666666667	1	Receiver Operating Characteristic Cruve	cGAN (AUROC=0.737)
cGAN	0.0769230769230769	0.5	1	Receiver Operating Characteristic Cruve	cGAN (AUROC=0.737)
cGAN	0.0769230769230769	0.533333333333333	1	Receiver Operating Characteristic Cruve	cGAN (AUROC=0.737)
cGAN	0.0769230769230769	0.566666666666667	1	Receiver Operating Characteristic Cruve	cGAN (AUROC=0.737)
cGAN	0.077	0.566666666666667	1	Receiver Operating Characteristic Cruve	cGAN (AUROC=0.737)
cGAN	0.078	0.566666666666667	1	Receiver Operating Characteristic Cruve	cGAN (AUROC=0.737)
cGAN	0.079	0.566666666666667	1	Receiver Operating Characteristic Cruve	cGAN (AUROC=0.737)
cGAN	0.08	0.566666666666667	1	Receiver Operating Characteristic Cruve	cGAN (AUROC=0.737)
cGAN	0.081	0.566666666666667	1	Receiver Operating Characteristic Cruve	cGAN (AUROC=0.737)
cGAN	0.082	0.566666666666667	1	Receiver Operating Characteristic Cruve	cGAN (AUROC=0.737)
cGAN	0.083	0.566666666666667	1	Receiver Operating Characteristic Cruve	cGAN (AUROC=0.737)
cGAN	0.084	0.566666666666667	1	Receiver Operating Characteristic Cruve	cGAN (AUROC=0.737)
cGAN	0.085	0.566666666666667	1	Receiver Operating Characteristic Cruve	cGAN (AUROC=0.737)
cGAN	0.086	0.566666666666667	1	Receiver Operating Characteristic Cruve	cGAN (AUROC=0.737)
cGAN	0.087	0.566666666666667	1	Receiver Operating Characteristic Cruve	cGAN (AUROC=0.737)
cGAN	0.088	0.566666666666667	1	Receiver Operating Characteristic Cruve	cGAN (AUROC=0.737)
cGAN	0.089	0.566666666666667	1	Receiver Operating Characteristic Cruve	cGAN (AUROC=0.737)
cGAN	0.09	0.566666666666667	1	Receiver Operating Characteristic Cruve	cGAN (AUROC=0.737)
cGAN	0.091	0.566666666666667	1	Receiver Operating Characteristic Cruve	cGAN (AUROC=0.737)
cGAN	0.092	0.566666666666667	1	Receiver Operating Characteristic Cruve	cGAN (AUROC=0.737)
cGAN	0.093	0.566666666666667	1	Receiver Operating Characteristic Cruve	cGAN (AUROC=0.737)
cGAN	0.094	0.566666666666667	1	Receiver Operating Characteristic Cruve	cGAN (AUROC=0.737)
cGAN	0.095	0.566666666666667	1	Receiver Operating Characteristic Cruve	cGAN (AUROC=0.737)
cGAN	0.096	0.566666666666667	1	Receiver Operating Characteristic Cruve	cGAN (AUROC=0.737)
cGAN	0.097	0.566666666666667	1	Receiver Operating Characteristic Cruve	cGAN (AUROC=0.737)
cGAN	0.098	0.566666666666667	1	Receiver Operating Characteristic Cruve	cGAN (AUROC=0.737)
cGAN	0.099	0.566666666666667	1	Receiver Operating Characteristic Cruve	cGAN (AUROC=0.737)
cGAN	0.1	0.566666666666667	1	Receiver Operating Characteristic Cruve	cGAN (AUROC=0.737)
cGAN	0.101	0.566666666666667	1	Receiver Operating Characteristic Cruve	cGAN (AUROC=0.737)
cGAN	0.102	0.566666666666667	1	Receiver Operating Characteristic Cruve	cGAN (AUROC=0.737)
cGAN	0.103	0.566666666666667	1	Receiver Operating Characteristic Cruve	cGAN (AUROC=0.737)
cGAN	0.104	0.566666666666667	1	Receiver Operating Characteristic Cruve	cGAN (AUROC=0.737)
cGAN	0.105	0.566666666666667	1	Receiver Operating Characteristic Cruve	cGAN (AUROC=0.737)
cGAN	0.106	0.566666666666667	1	Receiver Operating Characteristic Cruve	cGAN (AUROC=0.737)
cGAN	0.107	0.566666666666667	1	Receiver Operating Characteristic Cruve	cGAN (AUROC=0.737)
cGAN	0.108	0.566666666666667	1	Receiver Operating Characteristic Cruve	cGAN (AUROC=0.737)
cGAN	0.109	0.566666666666667	1	Receiver Operating Characteristic Cruve	cGAN (AUROC=0.737)
cGAN	0.11	0.566666666666667	1	Receiver Operating Characteristic Cruve	cGAN (AUROC=0.737)
cGAN	0.111	0.566666666666667	1	Receiver Operating Characteristic Cruve	cGAN (AUROC=0.737)
cGAN	0.112	0.566666666666667	1	Receiver Operating Characteristic Cruve	cGAN (AUROC=0.737)
cGAN	0.113	0.566666666666667	1	Receiver Operating Characteristic Cruve	cGAN (AUROC=0.737)
cGAN	0.114	0.566666666666667	1	Receiver Operating Characteristic Cruve	cGAN (AUROC=0.737)
cGAN	0.115	0.566666666666667	1	Receiver Operating Characteristic Cruve	cGAN (AUROC=0.737)
cGAN	0.116	0.566666666666667	1	Receiver Operating Characteristic Cruve	cGAN (AUROC=0.737)
cGAN	0.117	0.566666666666667	1	Receiver Operating Characteristic Cruve	cGAN (AUROC=0.737)
cGAN	0.118	0.566666666666667	1	Receiver Operating Characteristic Cruve	cGAN (AUROC=0.737)
cGAN	0.119	0.566666666666667	1	Receiver Operating Characteristic Cruve	cGAN (AUROC=0.737)
cGAN	0.12	0.566666666666667	1	Receiver Operating Characteristic Cruve	cGAN (AUROC=0.737)
cGAN	0.121	0.566666666666667	1	Receiver Operating Characteristic Cruve	cGAN (AUROC=0.737)
cGAN	0.122	0.566666666666667	1	Receiver Operating Characteristic Cruve	cGAN (AUROC=0.737)
cGAN	0.123	0.566666666666667	1	Receiver Operating Characteristic Cruve	cGAN (AUROC=0.737)
cGAN	0.124	0.566666666666667	1	Receiver Operating Characteristic Cruve	cGAN (AUROC=0.737)
cGAN	0.125	0.566666666666667	1	Receiver Operating Characteristic Cruve	cGAN (AUROC=0.737)
cGAN	0.126	0.566666666666667	1	Receiver Operating Characteristic Cruve	cGAN (AUROC=0.737)
cGAN	0.127	0.566666666666667	1	Receiver Operating Characteristic Cruve	cGAN (AUROC=0.737)
cGAN	0.128	0.566666666666667	1	Receiver Operating Characteristic Cruve	cGAN (AUROC=0.737)
cGAN	0.129	0.566666666666667	1	Receiver Operating Characteristic Cruve	cGAN (AUROC=0.737)
cGAN	0.13	0.566666666666667	1	Receiver Operating Characteristic Cruve	cGAN (AUROC=0.737)
cGAN	0.131	0.566666666666667	1	Receiver Operating Characteristic Cruve	cGAN (AUROC=0.737)
cGAN	0.132	0.566666666666667	1	Receiver Operating Characteristic Cruve	cGAN (AUROC=0.737)
cGAN	0.133	0.566666666666667	1	Receiver Operating Characteristic Cruve	cGAN (AUROC=0.737)
cGAN	0.134	0.566666666666667	1	Receiver Operating Characteristic Cruve	cGAN (AUROC=0.737)
cGAN	0.135	0.566666666666667	1	Receiver Operating Characteristic Cruve	cGAN (AUROC=0.737)
cGAN	0.136	0.566666666666667	1	Receiver Operating Characteristic Cruve	cGAN (AUROC=0.737)
cGAN	0.137	0.566666666666667	1	Receiver Operating Characteristic Cruve	cGAN (AUROC=0.737)
cGAN	0.138	0.566666666666667	1	Receiver Operating Characteristic Cruve	cGAN (AUROC=0.737)
cGAN	0.139	0.566666666666667	1	Receiver Operating Characteristic Cruve	cGAN (AUROC=0.737)
cGAN	0.14	0.566666666666667	1	Receiver Operating Characteristic Cruve	cGAN (AUROC=0.737)
cGAN	0.141	0.566666666666667	1	Receiver Operating Characteristic Cruve	cGAN (AUROC=0.737)
cGAN	0.142	0.566666666666667	1	Receiver Operating Characteristic Cruve	cGAN (AUROC=0.737)
cGAN	0.143	0.566666666666667	1	Receiver Operating Characteristic Cruve	cGAN (AUROC=0.737)
cGAN	0.144	0.566666666666667	1	Receiver Operating Characteristic Cruve	cGAN (AUROC=0.737)
cGAN	0.145	0.566666666666667	1	Receiver Operating Characteristic Cruve	cGAN (AUROC=0.737)
cGAN	0.146	0.566666666666667	1	Receiver Operating Characteristic Cruve	cGAN (AUROC=0.737)
cGAN	0.147	0.566666666666667	1	Receiver Operating Characteristic Cruve	cGAN (AUROC=0.737)
cGAN	0.148	0.566666666666667	1	Receiver Operating Characteristic Cruve	cGAN (AUROC=0.737)
cGAN	0.149	0.566666666666667	1	Receiver Operating Characteristic Cruve	cGAN (AUROC=0.737)
cGAN	0.15	0.566666666666667	1	Receiver Operating Characteristic Cruve	cGAN (AUROC=0.737)
cGAN	0.151	0.566666666666667	1	Receiver Operating Characteristic Cruve	cGAN (AUROC=0.737)
cGAN	0.152	0.566666666666667	1	Receiver Operating Characteristic Cruve	cGAN (AUROC=0.737)
cGAN	0.153	0.566666666666667	1	Receiver Operating Characteristic Cruve	cGAN (AUROC=0.737)
cGAN	0.153846153846154	0.566666666666667	1	Receiver Operating Characteristic Cruve	cGAN (AUROC=0.737)
cGAN	0.153846153846154	0.6	1	Receiver Operating Characteristic Cruve	cGAN (AUROC=0.737)
cGAN	0.154	0.6	1	Receiver Operating Characteristic Cruve	cGAN (AUROC=0.737)
cGAN	0.155	0.6	1	Receiver Operating Characteristic Cruve	cGAN (AUROC=0.737)
cGAN	0.156	0.6	1	Receiver Operating Characteristic Cruve	cGAN (AUROC=0.737)
cGAN	0.157	0.6	1	Receiver Operating Characteristic Cruve	cGAN (AUROC=0.737)
cGAN	0.158	0.6	1	Receiver Operating Characteristic Cruve	cGAN (AUROC=0.737)
cGAN	0.159	0.6	1	Receiver Operating Characteristic Cruve	cGAN (AUROC=0.737)
cGAN	0.16	0.6	1	Receiver Operating Characteristic Cruve	cGAN (AUROC=0.737)
cGAN	0.161	0.6	1	Receiver Operating Characteristic Cruve	cGAN (AUROC=0.737)
cGAN	0.162	0.6	1	Receiver Operating Characteristic Cruve	cGAN (AUROC=0.737)
cGAN	0.163	0.6	1	Receiver Operating Characteristic Cruve	cGAN (AUROC=0.737)
cGAN	0.164	0.6	1	Receiver Operating Characteristic Cruve	cGAN (AUROC=0.737)
cGAN	0.165	0.6	1	Receiver Operating Characteristic Cruve	cGAN (AUROC=0.737)
cGAN	0.166	0.6	1	Receiver Operating Characteristic Cruve	cGAN (AUROC=0.737)
cGAN	0.167	0.6	1	Receiver Operating Characteristic Cruve	cGAN (AUROC=0.737)
cGAN	0.168	0.6	1	Receiver Operating Characteristic Cruve	cGAN (AUROC=0.737)
cGAN	0.169	0.6	1	Receiver Operating Characteristic Cruve	cGAN (AUROC=0.737)
cGAN	0.17	0.6	1	Receiver Operating Characteristic Cruve	cGAN (AUROC=0.737)
cGAN	0.171	0.6	1	Receiver Operating Characteristic Cruve	cGAN (AUROC=0.737)
cGAN	0.172	0.6	1	Receiver Operating Characteristic Cruve	cGAN (AUROC=0.737)
cGAN	0.173	0.6	1	Receiver Operating Characteristic Cruve	cGAN (AUROC=0.737)
cGAN	0.174	0.6	1	Receiver Operating Characteristic Cruve	cGAN (AUROC=0.737)
cGAN	0.175	0.6	1	Receiver Operating Characteristic Cruve	cGAN (AUROC=0.737)
cGAN	0.176	0.6	1	Receiver Operating Characteristic Cruve	cGAN (AUROC=0.737)
cGAN	0.177	0.6	1	Receiver Operating Characteristic Cruve	cGAN (AUROC=0.737)
cGAN	0.178	0.6	1	Receiver Operating Characteristic Cruve	cGAN (AUROC=0.737)
cGAN	0.179	0.6	1	Receiver Operating Characteristic Cruve	cGAN (AUROC=0.737)
cGAN	0.18	0.6	1	Receiver Operating Characteristic Cruve	cGAN (AUROC=0.737)
cGAN	0.181	0.6	1	Receiver Operating Characteristic Cruve	cGAN (AUROC=0.737)
cGAN	0.182	0.6	1	Receiver Operating Characteristic Cruve	cGAN (AUROC=0.737)
cGAN	0.183	0.6	1	Receiver Operating Characteristic Cruve	cGAN (AUROC=0.737)
cGAN	0.184	0.6	1	Receiver Operating Characteristic Cruve	cGAN (AUROC=0.737)
cGAN	0.185	0.6	1	Receiver Operating Characteristic Cruve	cGAN (AUROC=0.737)
cGAN	0.186	0.6	1	Receiver Operating Characteristic Cruve	cGAN (AUROC=0.737)
cGAN	0.187	0.6	1	Receiver Operating Characteristic Cruve	cGAN (AUROC=0.737)
cGAN	0.188	0.6	1	Receiver Operating Characteristic Cruve	cGAN (AUROC=0.737)
cGAN	0.189	0.6	1	Receiver Operating Characteristic Cruve	cGAN (AUROC=0.737)
cGAN	0.19	0.6	1	Receiver Operating Characteristic Cruve	cGAN (AUROC=0.737)
cGAN	0.191	0.6	1	Receiver Operating Characteristic Cruve	cGAN (AUROC=0.737)
cGAN	0.192	0.6	1	Receiver Operating Characteristic Cruve	cGAN (AUROC=0.737)
cGAN	0.193	0.6	1	Receiver Operating Characteristic Cruve	cGAN (AUROC=0.737)
cGAN	0.194	0.6	1	Receiver Operating Characteristic Cruve	cGAN (AUROC=0.737)
cGAN	0.195	0.6	1	Receiver Operating Characteristic Cruve	cGAN (AUROC=0.737)
cGAN	0.196	0.6	1	Receiver Operating Characteristic Cruve	cGAN (AUROC=0.737)
cGAN	0.197	0.6	1	Receiver Operating Characteristic Cruve	cGAN (AUROC=0.737)
cGAN	0.198	0.6	1	Receiver Operating Characteristic Cruve	cGAN (AUROC=0.737)
cGAN	0.199	0.6	1	Receiver Operating Characteristic Cruve	cGAN (AUROC=0.737)
cGAN	0.2	0.6	1	Receiver Operating Characteristic Cruve	cGAN (AUROC=0.737)
cGAN	0.201	0.6	1	Receiver Operating Characteristic Cruve	cGAN (AUROC=0.737)
cGAN	0.202	0.6	1	Receiver Operating Characteristic Cruve	cGAN (AUROC=0.737)
cGAN	0.203	0.6	1	Receiver Operating Characteristic Cruve	cGAN (AUROC=0.737)
cGAN	0.204	0.6	1	Receiver Operating Characteristic Cruve	cGAN (AUROC=0.737)
cGAN	0.205	0.6	1	Receiver Operating Characteristic Cruve	cGAN (AUROC=0.737)
cGAN	0.206	0.6	1	Receiver Operating Characteristic Cruve	cGAN (AUROC=0.737)
cGAN	0.207	0.6	1	Receiver Operating Characteristic Cruve	cGAN (AUROC=0.737)
cGAN	0.208	0.6	1	Receiver Operating Characteristic Cruve	cGAN (AUROC=0.737)
cGAN	0.209	0.6	1	Receiver Operating Characteristic Cruve	cGAN (AUROC=0.737)
cGAN	0.21	0.6	1	Receiver Operating Characteristic Cruve	cGAN (AUROC=0.737)
cGAN	0.211	0.6	1	Receiver Operating Characteristic Cruve	cGAN (AUROC=0.737)
cGAN	0.212	0.6	1	Receiver Operating Characteristic Cruve	cGAN (AUROC=0.737)
cGAN	0.213	0.6	1	Receiver Operating Characteristic Cruve	cGAN (AUROC=0.737)
cGAN	0.214	0.6	1	Receiver Operating Characteristic Cruve	cGAN (AUROC=0.737)
cGAN	0.215	0.6	1	Receiver Operating Characteristic Cruve	cGAN (AUROC=0.737)
cGAN	0.216	0.6	1	Receiver Operating Characteristic Cruve	cGAN (AUROC=0.737)
cGAN	0.217	0.6	1	Receiver Operating Characteristic Cruve	cGAN (AUROC=0.737)
cGAN	0.218	0.6	1	Receiver Operating Characteristic Cruve	cGAN (AUROC=0.737)
cGAN	0.219	0.6	1	Receiver Operating Characteristic Cruve	cGAN (AUROC=0.737)
cGAN	0.22	0.6	1	Receiver Operating Characteristic Cruve	cGAN (AUROC=0.737)
cGAN	0.221	0.6	1	Receiver Operating Characteristic Cruve	cGAN (AUROC=0.737)
cGAN	0.222	0.6	1	Receiver Operating Characteristic Cruve	cGAN (AUROC=0.737)
cGAN	0.223	0.6	1	Receiver Operating Characteristic Cruve	cGAN (AUROC=0.737)
cGAN	0.224	0.6	1	Receiver Operating Characteristic Cruve	cGAN (AUROC=0.737)
cGAN	0.225	0.6	1	Receiver Operating Characteristic Cruve	cGAN (AUROC=0.737)
cGAN	0.226	0.6	1	Receiver Operating Characteristic Cruve	cGAN (AUROC=0.737)
cGAN	0.227	0.6	1	Receiver Operating Characteristic Cruve	cGAN (AUROC=0.737)
cGAN	0.228	0.6	1	Receiver Operating Characteristic Cruve	cGAN (AUROC=0.737)
cGAN	0.229	0.6	1	Receiver Operating Characteristic Cruve	cGAN (AUROC=0.737)
cGAN	0.23	0.6	1	Receiver Operating Characteristic Cruve	cGAN (AUROC=0.737)
cGAN	0.230769230769231	0.6	1	Receiver Operating Characteristic Cruve	cGAN (AUROC=0.737)
cGAN	0.231	0.6	1	Receiver Operating Characteristic Cruve	cGAN (AUROC=0.737)
cGAN	0.232	0.6	1	Receiver Operating Characteristic Cruve	cGAN (AUROC=0.737)
cGAN	0.233	0.6	1	Receiver Operating Characteristic Cruve	cGAN (AUROC=0.737)
cGAN	0.234	0.6	1	Receiver Operating Characteristic Cruve	cGAN (AUROC=0.737)
cGAN	0.235	0.6	1	Receiver Operating Characteristic Cruve	cGAN (AUROC=0.737)
cGAN	0.236	0.6	1	Receiver Operating Characteristic Cruve	cGAN (AUROC=0.737)
cGAN	0.237	0.6	1	Receiver Operating Characteristic Cruve	cGAN (AUROC=0.737)
cGAN	0.238	0.6	1	Receiver Operating Characteristic Cruve	cGAN (AUROC=0.737)
cGAN	0.239	0.6	1	Receiver Operating Characteristic Cruve	cGAN (AUROC=0.737)
cGAN	0.24	0.6	1	Receiver Operating Characteristic Cruve	cGAN (AUROC=0.737)
cGAN	0.241	0.6	1	Receiver Operating Characteristic Cruve	cGAN (AUROC=0.737)
cGAN	0.242	0.6	1	Receiver Operating Characteristic Cruve	cGAN (AUROC=0.737)
cGAN	0.243	0.6	1	Receiver Operating Characteristic Cruve	cGAN (AUROC=0.737)
cGAN	0.244	0.6	1	Receiver Operating Characteristic Cruve	cGAN (AUROC=0.737)
cGAN	0.245	0.6	1	Receiver Operating Characteristic Cruve	cGAN (AUROC=0.737)
cGAN	0.246	0.6	1	Receiver Operating Characteristic Cruve	cGAN (AUROC=0.737)
cGAN	0.247	0.6	1	Receiver Operating Characteristic Cruve	cGAN (AUROC=0.737)
cGAN	0.248	0.6	1	Receiver Operating Characteristic Cruve	cGAN (AUROC=0.737)
cGAN	0.249	0.6	1	Receiver Operating Characteristic Cruve	cGAN (AUROC=0.737)
cGAN	0.25	0.6	1	Receiver Operating Characteristic Cruve	cGAN (AUROC=0.737)
cGAN	0.251	0.6	1	Receiver Operating Characteristic Cruve	cGAN (AUROC=0.737)
cGAN	0.252	0.6	1	Receiver Operating Characteristic Cruve	cGAN (AUROC=0.737)
cGAN	0.253	0.6	1	Receiver Operating Characteristic Cruve	cGAN (AUROC=0.737)
cGAN	0.254	0.6	1	Receiver Operating Characteristic Cruve	cGAN (AUROC=0.737)
cGAN	0.255	0.6	1	Receiver Operating Characteristic Cruve	cGAN (AUROC=0.737)
cGAN	0.256	0.6	1	Receiver Operating Characteristic Cruve	cGAN (AUROC=0.737)
cGAN	0.257	0.6	1	Receiver Operating Characteristic Cruve	cGAN (AUROC=0.737)
cGAN	0.258	0.6	1	Receiver Operating Characteristic Cruve	cGAN (AUROC=0.737)
cGAN	0.259	0.6	1	Receiver Operating Characteristic Cruve	cGAN (AUROC=0.737)
cGAN	0.26	0.6	1	Receiver Operating Characteristic Cruve	cGAN (AUROC=0.737)
cGAN	0.261	0.6	1	Receiver Operating Characteristic Cruve	cGAN (AUROC=0.737)
cGAN	0.262	0.6	1	Receiver Operating Characteristic Cruve	cGAN (AUROC=0.737)
cGAN	0.263	0.6	1	Receiver Operating Characteristic Cruve	cGAN (AUROC=0.737)
cGAN	0.264	0.6	1	Receiver Operating Characteristic Cruve	cGAN (AUROC=0.737)
cGAN	0.265	0.6	1	Receiver Operating Characteristic Cruve	cGAN (AUROC=0.737)
cGAN	0.266	0.6	1	Receiver Operating Characteristic Cruve	cGAN (AUROC=0.737)
cGAN	0.267	0.6	1	Receiver Operating Characteristic Cruve	cGAN (AUROC=0.737)
cGAN	0.268	0.6	1	Receiver Operating Characteristic Cruve	cGAN (AUROC=0.737)
cGAN	0.269	0.6	1	Receiver Operating Characteristic Cruve	cGAN (AUROC=0.737)
cGAN	0.27	0.6	1	Receiver Operating Characteristic Cruve	cGAN (AUROC=0.737)
cGAN	0.271	0.6	1	Receiver Operating Characteristic Cruve	cGAN (AUROC=0.737)
cGAN	0.272	0.6	1	Receiver Operating Characteristic Cruve	cGAN (AUROC=0.737)
cGAN	0.273	0.6	1	Receiver Operating Characteristic Cruve	cGAN (AUROC=0.737)
cGAN	0.274	0.6	1	Receiver Operating Characteristic Cruve	cGAN (AUROC=0.737)
cGAN	0.275	0.6	1	Receiver Operating Characteristic Cruve	cGAN (AUROC=0.737)
cGAN	0.276	0.6	1	Receiver Operating Characteristic Cruve	cGAN (AUROC=0.737)
cGAN	0.277	0.6	1	Receiver Operating Characteristic Cruve	cGAN (AUROC=0.737)
cGAN	0.278	0.6	1	Receiver Operating Characteristic Cruve	cGAN (AUROC=0.737)
cGAN	0.279	0.6	1	Receiver Operating Characteristic Cruve	cGAN (AUROC=0.737)
cGAN	0.28	0.6	1	Receiver Operating Characteristic Cruve	cGAN (AUROC=0.737)
cGAN	0.281	0.6	1	Receiver Operating Characteristic Cruve	cGAN (AUROC=0.737)
cGAN	0.282	0.6	1	Receiver Operating Characteristic Cruve	cGAN (AUROC=0.737)
cGAN	0.283	0.6	1	Receiver Operating Characteristic Cruve	cGAN (AUROC=0.737)
cGAN	0.284	0.6	1	Receiver Operating Characteristic Cruve	cGAN (AUROC=0.737)
cGAN	0.285	0.6	1	Receiver Operating Characteristic Cruve	cGAN (AUROC=0.737)
cGAN	0.286	0.6	1	Receiver Operating Characteristic Cruve	cGAN (AUROC=0.737)
cGAN	0.287	0.6	1	Receiver Operating Characteristic Cruve	cGAN (AUROC=0.737)
cGAN	0.288	0.6	1	Receiver Operating Characteristic Cruve	cGAN (AUROC=0.737)
cGAN	0.289	0.6	1	Receiver Operating Characteristic Cruve	cGAN (AUROC=0.737)
cGAN	0.29	0.6	1	Receiver Operating Characteristic Cruve	cGAN (AUROC=0.737)
cGAN	0.291	0.6	1	Receiver Operating Characteristic Cruve	cGAN (AUROC=0.737)
cGAN	0.292	0.6	1	Receiver Operating Characteristic Cruve	cGAN (AUROC=0.737)
cGAN	0.293	0.6	1	Receiver Operating Characteristic Cruve	cGAN (AUROC=0.737)
cGAN	0.294	0.6	1	Receiver Operating Characteristic Cruve	cGAN (AUROC=0.737)
cGAN	0.295	0.6	1	Receiver Operating Characteristic Cruve	cGAN (AUROC=0.737)
cGAN	0.296	0.6	1	Receiver Operating Characteristic Cruve	cGAN (AUROC=0.737)
cGAN	0.297	0.6	1	Receiver Operating Characteristic Cruve	cGAN (AUROC=0.737)
cGAN	0.298	0.6	1	Receiver Operating Characteristic Cruve	cGAN (AUROC=0.737)
cGAN	0.299	0.6	1	Receiver Operating Characteristic Cruve	cGAN (AUROC=0.737)
cGAN	0.3	0.6	1	Receiver Operating Characteristic Cruve	cGAN (AUROC=0.737)
cGAN	0.301	0.6	1	Receiver Operating Characteristic Cruve	cGAN (AUROC=0.737)
cGAN	0.302	0.6	1	Receiver Operating Characteristic Cruve	cGAN (AUROC=0.737)
cGAN	0.303	0.6	1	Receiver Operating Characteristic Cruve	cGAN (AUROC=0.737)
cGAN	0.304	0.6	1	Receiver Operating Characteristic Cruve	cGAN (AUROC=0.737)
cGAN	0.305	0.6	1	Receiver Operating Characteristic Cruve	cGAN (AUROC=0.737)
cGAN	0.306	0.6	1	Receiver Operating Characteristic Cruve	cGAN (AUROC=0.737)
cGAN	0.307	0.6	1	Receiver Operating Characteristic Cruve	cGAN (AUROC=0.737)
cGAN	0.307692307692308	0.6	1	Receiver Operating Characteristic Cruve	cGAN (AUROC=0.737)
cGAN	0.307692307692308	0.633333333333333	1	Receiver Operating Characteristic Cruve	cGAN (AUROC=0.737)
cGAN	0.307692307692308	0.666666666666667	1	Receiver Operating Characteristic Cruve	cGAN (AUROC=0.737)
cGAN	0.307692307692308	0.7	1	Receiver Operating Characteristic Cruve	cGAN (AUROC=0.737)
cGAN	0.308	0.7	1	Receiver Operating Characteristic Cruve	cGAN (AUROC=0.737)
cGAN	0.309	0.7	1	Receiver Operating Characteristic Cruve	cGAN (AUROC=0.737)
cGAN	0.31	0.7	1	Receiver Operating Characteristic Cruve	cGAN (AUROC=0.737)
cGAN	0.311	0.7	1	Receiver Operating Characteristic Cruve	cGAN (AUROC=0.737)
cGAN	0.312	0.7	1	Receiver Operating Characteristic Cruve	cGAN (AUROC=0.737)
cGAN	0.313	0.7	1	Receiver Operating Characteristic Cruve	cGAN (AUROC=0.737)
cGAN	0.314	0.7	1	Receiver Operating Characteristic Cruve	cGAN (AUROC=0.737)
cGAN	0.315	0.7	1	Receiver Operating Characteristic Cruve	cGAN (AUROC=0.737)
cGAN	0.316	0.7	1	Receiver Operating Characteristic Cruve	cGAN (AUROC=0.737)
cGAN	0.317	0.7	1	Receiver Operating Characteristic Cruve	cGAN (AUROC=0.737)
cGAN	0.318	0.7	1	Receiver Operating Characteristic Cruve	cGAN (AUROC=0.737)
cGAN	0.319	0.7	1	Receiver Operating Characteristic Cruve	cGAN (AUROC=0.737)
cGAN	0.32	0.7	1	Receiver Operating Characteristic Cruve	cGAN (AUROC=0.737)
cGAN	0.321	0.7	1	Receiver Operating Characteristic Cruve	cGAN (AUROC=0.737)
cGAN	0.322	0.7	1	Receiver Operating Characteristic Cruve	cGAN (AUROC=0.737)
cGAN	0.323	0.7	1	Receiver Operating Characteristic Cruve	cGAN (AUROC=0.737)
cGAN	0.324	0.7	1	Receiver Operating Characteristic Cruve	cGAN (AUROC=0.737)
cGAN	0.325	0.7	1	Receiver Operating Characteristic Cruve	cGAN (AUROC=0.737)
cGAN	0.326	0.7	1	Receiver Operating Characteristic Cruve	cGAN (AUROC=0.737)
cGAN	0.327	0.7	1	Receiver Operating Characteristic Cruve	cGAN (AUROC=0.737)
cGAN	0.328	0.7	1	Receiver Operating Characteristic Cruve	cGAN (AUROC=0.737)
cGAN	0.329	0.7	1	Receiver Operating Characteristic Cruve	cGAN (AUROC=0.737)
cGAN	0.33	0.7	1	Receiver Operating Characteristic Cruve	cGAN (AUROC=0.737)
cGAN	0.331	0.7	1	Receiver Operating Characteristic Cruve	cGAN (AUROC=0.737)
cGAN	0.332	0.7	1	Receiver Operating Characteristic Cruve	cGAN (AUROC=0.737)
cGAN	0.333	0.7	1	Receiver Operating Characteristic Cruve	cGAN (AUROC=0.737)
cGAN	0.334	0.7	1	Receiver Operating Characteristic Cruve	cGAN (AUROC=0.737)
cGAN	0.335	0.7	1	Receiver Operating Characteristic Cruve	cGAN (AUROC=0.737)
cGAN	0.336	0.7	1	Receiver Operating Characteristic Cruve	cGAN (AUROC=0.737)
cGAN	0.337	0.7	1	Receiver Operating Characteristic Cruve	cGAN (AUROC=0.737)
cGAN	0.338	0.7	1	Receiver Operating Characteristic Cruve	cGAN (AUROC=0.737)
cGAN	0.339	0.7	1	Receiver Operating Characteristic Cruve	cGAN (AUROC=0.737)
cGAN	0.34	0.7	1	Receiver Operating Characteristic Cruve	cGAN (AUROC=0.737)
cGAN	0.341	0.7	1	Receiver Operating Characteristic Cruve	cGAN (AUROC=0.737)
cGAN	0.342	0.7	1	Receiver Operating Characteristic Cruve	cGAN (AUROC=0.737)
cGAN	0.343	0.7	1	Receiver Operating Characteristic Cruve	cGAN (AUROC=0.737)
cGAN	0.344	0.7	1	Receiver Operating Characteristic Cruve	cGAN (AUROC=0.737)
cGAN	0.345	0.7	1	Receiver Operating Characteristic Cruve	cGAN (AUROC=0.737)
cGAN	0.346	0.7	1	Receiver Operating Characteristic Cruve	cGAN (AUROC=0.737)
cGAN	0.347	0.7	1	Receiver Operating Characteristic Cruve	cGAN (AUROC=0.737)
cGAN	0.348	0.7	1	Receiver Operating Characteristic Cruve	cGAN (AUROC=0.737)
cGAN	0.349	0.7	1	Receiver Operating Characteristic Cruve	cGAN (AUROC=0.737)
cGAN	0.35	0.7	1	Receiver Operating Characteristic Cruve	cGAN (AUROC=0.737)
cGAN	0.351	0.7	1	Receiver Operating Characteristic Cruve	cGAN (AUROC=0.737)
cGAN	0.352	0.7	1	Receiver Operating Characteristic Cruve	cGAN (AUROC=0.737)
cGAN	0.353	0.7	1	Receiver Operating Characteristic Cruve	cGAN (AUROC=0.737)
cGAN	0.354	0.7	1	Receiver Operating Characteristic Cruve	cGAN (AUROC=0.737)
cGAN	0.355	0.7	1	Receiver Operating Characteristic Cruve	cGAN (AUROC=0.737)
cGAN	0.356	0.7	1	Receiver Operating Characteristic Cruve	cGAN (AUROC=0.737)
cGAN	0.357	0.7	1	Receiver Operating Characteristic Cruve	cGAN (AUROC=0.737)
cGAN	0.358	0.7	1	Receiver Operating Characteristic Cruve	cGAN (AUROC=0.737)
cGAN	0.359	0.7	1	Receiver Operating Characteristic Cruve	cGAN (AUROC=0.737)
cGAN	0.36	0.7	1	Receiver Operating Characteristic Cruve	cGAN (AUROC=0.737)
cGAN	0.361	0.7	1	Receiver Operating Characteristic Cruve	cGAN (AUROC=0.737)
cGAN	0.362	0.7	1	Receiver Operating Characteristic Cruve	cGAN (AUROC=0.737)
cGAN	0.363	0.7	1	Receiver Operating Characteristic Cruve	cGAN (AUROC=0.737)
cGAN	0.364	0.7	1	Receiver Operating Characteristic Cruve	cGAN (AUROC=0.737)
cGAN	0.365	0.7	1	Receiver Operating Characteristic Cruve	cGAN (AUROC=0.737)
cGAN	0.366	0.7	1	Receiver Operating Characteristic Cruve	cGAN (AUROC=0.737)
cGAN	0.367	0.7	1	Receiver Operating Characteristic Cruve	cGAN (AUROC=0.737)
cGAN	0.368	0.7	1	Receiver Operating Characteristic Cruve	cGAN (AUROC=0.737)
cGAN	0.369	0.7	1	Receiver Operating Characteristic Cruve	cGAN (AUROC=0.737)
cGAN	0.37	0.7	1	Receiver Operating Characteristic Cruve	cGAN (AUROC=0.737)
cGAN	0.371	0.7	1	Receiver Operating Characteristic Cruve	cGAN (AUROC=0.737)
cGAN	0.372	0.7	1	Receiver Operating Characteristic Cruve	cGAN (AUROC=0.737)
cGAN	0.373	0.7	1	Receiver Operating Characteristic Cruve	cGAN (AUROC=0.737)
cGAN	0.374	0.7	1	Receiver Operating Characteristic Cruve	cGAN (AUROC=0.737)
cGAN	0.375	0.7	1	Receiver Operating Characteristic Cruve	cGAN (AUROC=0.737)
cGAN	0.376	0.7	1	Receiver Operating Characteristic Cruve	cGAN (AUROC=0.737)
cGAN	0.377	0.7	1	Receiver Operating Characteristic Cruve	cGAN (AUROC=0.737)
cGAN	0.378	0.7	1	Receiver Operating Characteristic Cruve	cGAN (AUROC=0.737)
cGAN	0.379	0.7	1	Receiver Operating Characteristic Cruve	cGAN (AUROC=0.737)
cGAN	0.38	0.7	1	Receiver Operating Characteristic Cruve	cGAN (AUROC=0.737)
cGAN	0.381	0.7	1	Receiver Operating Characteristic Cruve	cGAN (AUROC=0.737)
cGAN	0.382	0.7	1	Receiver Operating Characteristic Cruve	cGAN (AUROC=0.737)
cGAN	0.383	0.7	1	Receiver Operating Characteristic Cruve	cGAN (AUROC=0.737)
cGAN	0.384	0.7	1	Receiver Operating Characteristic Cruve	cGAN (AUROC=0.737)
cGAN	0.384615384615385	0.7	1	Receiver Operating Characteristic Cruve	cGAN (AUROC=0.737)
cGAN	0.384615384615385	0.733333333333333	1	Receiver Operating Characteristic Cruve	cGAN (AUROC=0.737)
cGAN	0.385	0.733333333333333	1	Receiver Operating Characteristic Cruve	cGAN (AUROC=0.737)
cGAN	0.386	0.733333333333333	1	Receiver Operating Characteristic Cruve	cGAN (AUROC=0.737)
cGAN	0.387	0.733333333333333	1	Receiver Operating Characteristic Cruve	cGAN (AUROC=0.737)
cGAN	0.388	0.733333333333333	1	Receiver Operating Characteristic Cruve	cGAN (AUROC=0.737)
cGAN	0.389	0.733333333333333	1	Receiver Operating Characteristic Cruve	cGAN (AUROC=0.737)
cGAN	0.39	0.733333333333333	1	Receiver Operating Characteristic Cruve	cGAN (AUROC=0.737)
cGAN	0.391	0.733333333333333	1	Receiver Operating Characteristic Cruve	cGAN (AUROC=0.737)
cGAN	0.392	0.733333333333333	1	Receiver Operating Characteristic Cruve	cGAN (AUROC=0.737)
cGAN	0.393	0.733333333333333	1	Receiver Operating Characteristic Cruve	cGAN (AUROC=0.737)
cGAN	0.394	0.733333333333333	1	Receiver Operating Characteristic Cruve	cGAN (AUROC=0.737)
cGAN	0.395	0.733333333333333	1	Receiver Operating Characteristic Cruve	cGAN (AUROC=0.737)
cGAN	0.396	0.733333333333333	1	Receiver Operating Characteristic Cruve	cGAN (AUROC=0.737)
cGAN	0.397	0.733333333333333	1	Receiver Operating Characteristic Cruve	cGAN (AUROC=0.737)
cGAN	0.398	0.733333333333333	1	Receiver Operating Characteristic Cruve	cGAN (AUROC=0.737)
cGAN	0.399	0.733333333333333	1	Receiver Operating Characteristic Cruve	cGAN (AUROC=0.737)
cGAN	0.4	0.733333333333333	1	Receiver Operating Characteristic Cruve	cGAN (AUROC=0.737)
cGAN	0.401	0.733333333333333	1	Receiver Operating Characteristic Cruve	cGAN (AUROC=0.737)
cGAN	0.402	0.733333333333333	1	Receiver Operating Characteristic Cruve	cGAN (AUROC=0.737)
cGAN	0.403	0.733333333333333	1	Receiver Operating Characteristic Cruve	cGAN (AUROC=0.737)
cGAN	0.404	0.733333333333333	1	Receiver Operating Characteristic Cruve	cGAN (AUROC=0.737)
cGAN	0.405	0.733333333333333	1	Receiver Operating Characteristic Cruve	cGAN (AUROC=0.737)
cGAN	0.406	0.733333333333333	1	Receiver Operating Characteristic Cruve	cGAN (AUROC=0.737)
cGAN	0.407	0.733333333333333	1	Receiver Operating Characteristic Cruve	cGAN (AUROC=0.737)
cGAN	0.408	0.733333333333333	1	Receiver Operating Characteristic Cruve	cGAN (AUROC=0.737)
cGAN	0.409	0.733333333333333	1	Receiver Operating Characteristic Cruve	cGAN (AUROC=0.737)
cGAN	0.41	0.733333333333333	1	Receiver Operating Characteristic Cruve	cGAN (AUROC=0.737)
cGAN	0.411	0.733333333333333	1	Receiver Operating Characteristic Cruve	cGAN (AUROC=0.737)
cGAN	0.412	0.733333333333333	1	Receiver Operating Characteristic Cruve	cGAN (AUROC=0.737)
cGAN	0.413	0.733333333333333	1	Receiver Operating Characteristic Cruve	cGAN (AUROC=0.737)
cGAN	0.414	0.733333333333333	1	Receiver Operating Characteristic Cruve	cGAN (AUROC=0.737)
cGAN	0.415	0.733333333333333	1	Receiver Operating Characteristic Cruve	cGAN (AUROC=0.737)
cGAN	0.416	0.733333333333333	1	Receiver Operating Characteristic Cruve	cGAN (AUROC=0.737)
cGAN	0.417	0.733333333333333	1	Receiver Operating Characteristic Cruve	cGAN (AUROC=0.737)
cGAN	0.418	0.733333333333333	1	Receiver Operating Characteristic Cruve	cGAN (AUROC=0.737)
cGAN	0.419	0.733333333333333	1	Receiver Operating Characteristic Cruve	cGAN (AUROC=0.737)
cGAN	0.42	0.733333333333333	1	Receiver Operating Characteristic Cruve	cGAN (AUROC=0.737)
cGAN	0.421	0.733333333333333	1	Receiver Operating Characteristic Cruve	cGAN (AUROC=0.737)
cGAN	0.422	0.733333333333333	1	Receiver Operating Characteristic Cruve	cGAN (AUROC=0.737)
cGAN	0.423	0.733333333333333	1	Receiver Operating Characteristic Cruve	cGAN (AUROC=0.737)
cGAN	0.424	0.733333333333333	1	Receiver Operating Characteristic Cruve	cGAN (AUROC=0.737)
cGAN	0.425	0.733333333333333	1	Receiver Operating Characteristic Cruve	cGAN (AUROC=0.737)
cGAN	0.426	0.733333333333333	1	Receiver Operating Characteristic Cruve	cGAN (AUROC=0.737)
cGAN	0.427	0.733333333333333	1	Receiver Operating Characteristic Cruve	cGAN (AUROC=0.737)
cGAN	0.428	0.733333333333333	1	Receiver Operating Characteristic Cruve	cGAN (AUROC=0.737)
cGAN	0.429	0.733333333333333	1	Receiver Operating Characteristic Cruve	cGAN (AUROC=0.737)
cGAN	0.43	0.733333333333333	1	Receiver Operating Characteristic Cruve	cGAN (AUROC=0.737)
cGAN	0.431	0.733333333333333	1	Receiver Operating Characteristic Cruve	cGAN (AUROC=0.737)
cGAN	0.432	0.733333333333333	1	Receiver Operating Characteristic Cruve	cGAN (AUROC=0.737)
cGAN	0.433	0.733333333333333	1	Receiver Operating Characteristic Cruve	cGAN (AUROC=0.737)
cGAN	0.434	0.733333333333333	1	Receiver Operating Characteristic Cruve	cGAN (AUROC=0.737)
cGAN	0.435	0.733333333333333	1	Receiver Operating Characteristic Cruve	cGAN (AUROC=0.737)
cGAN	0.436	0.733333333333333	1	Receiver Operating Characteristic Cruve	cGAN (AUROC=0.737)
cGAN	0.437	0.733333333333333	1	Receiver Operating Characteristic Cruve	cGAN (AUROC=0.737)
cGAN	0.438	0.733333333333333	1	Receiver Operating Characteristic Cruve	cGAN (AUROC=0.737)
cGAN	0.439	0.733333333333333	1	Receiver Operating Characteristic Cruve	cGAN (AUROC=0.737)
cGAN	0.44	0.733333333333333	1	Receiver Operating Characteristic Cruve	cGAN (AUROC=0.737)
cGAN	0.441	0.733333333333333	1	Receiver Operating Characteristic Cruve	cGAN (AUROC=0.737)
cGAN	0.442	0.733333333333333	1	Receiver Operating Characteristic Cruve	cGAN (AUROC=0.737)
cGAN	0.443	0.733333333333333	1	Receiver Operating Characteristic Cruve	cGAN (AUROC=0.737)
cGAN	0.444	0.733333333333333	1	Receiver Operating Characteristic Cruve	cGAN (AUROC=0.737)
cGAN	0.445	0.733333333333333	1	Receiver Operating Characteristic Cruve	cGAN (AUROC=0.737)
cGAN	0.446	0.733333333333333	1	Receiver Operating Characteristic Cruve	cGAN (AUROC=0.737)
cGAN	0.447	0.733333333333333	1	Receiver Operating Characteristic Cruve	cGAN (AUROC=0.737)
cGAN	0.448	0.733333333333333	1	Receiver Operating Characteristic Cruve	cGAN (AUROC=0.737)
cGAN	0.449	0.733333333333333	1	Receiver Operating Characteristic Cruve	cGAN (AUROC=0.737)
cGAN	0.45	0.733333333333333	1	Receiver Operating Characteristic Cruve	cGAN (AUROC=0.737)
cGAN	0.451	0.733333333333333	1	Receiver Operating Characteristic Cruve	cGAN (AUROC=0.737)
cGAN	0.452	0.733333333333333	1	Receiver Operating Characteristic Cruve	cGAN (AUROC=0.737)
cGAN	0.453	0.733333333333333	1	Receiver Operating Characteristic Cruve	cGAN (AUROC=0.737)
cGAN	0.454	0.733333333333333	1	Receiver Operating Characteristic Cruve	cGAN (AUROC=0.737)
cGAN	0.455	0.733333333333333	1	Receiver Operating Characteristic Cruve	cGAN (AUROC=0.737)
cGAN	0.456	0.733333333333333	1	Receiver Operating Characteristic Cruve	cGAN (AUROC=0.737)
cGAN	0.457	0.733333333333333	1	Receiver Operating Characteristic Cruve	cGAN (AUROC=0.737)
cGAN	0.458	0.733333333333333	1	Receiver Operating Characteristic Cruve	cGAN (AUROC=0.737)
cGAN	0.459	0.733333333333333	1	Receiver Operating Characteristic Cruve	cGAN (AUROC=0.737)
cGAN	0.46	0.733333333333333	1	Receiver Operating Characteristic Cruve	cGAN (AUROC=0.737)
cGAN	0.461	0.733333333333333	1	Receiver Operating Characteristic Cruve	cGAN (AUROC=0.737)
cGAN	0.461538461538462	0.733333333333333	1	Receiver Operating Characteristic Cruve	cGAN (AUROC=0.737)
cGAN	0.462	0.733333333333333	1	Receiver Operating Characteristic Cruve	cGAN (AUROC=0.737)
cGAN	0.463	0.733333333333333	1	Receiver Operating Characteristic Cruve	cGAN (AUROC=0.737)
cGAN	0.464	0.733333333333333	1	Receiver Operating Characteristic Cruve	cGAN (AUROC=0.737)
cGAN	0.465	0.733333333333333	1	Receiver Operating Characteristic Cruve	cGAN (AUROC=0.737)
cGAN	0.466	0.733333333333333	1	Receiver Operating Characteristic Cruve	cGAN (AUROC=0.737)
cGAN	0.467	0.733333333333333	1	Receiver Operating Characteristic Cruve	cGAN (AUROC=0.737)
cGAN	0.468	0.733333333333333	1	Receiver Operating Characteristic Cruve	cGAN (AUROC=0.737)
cGAN	0.469	0.733333333333333	1	Receiver Operating Characteristic Cruve	cGAN (AUROC=0.737)
cGAN	0.47	0.733333333333333	1	Receiver Operating Characteristic Cruve	cGAN (AUROC=0.737)
cGAN	0.471	0.733333333333333	1	Receiver Operating Characteristic Cruve	cGAN (AUROC=0.737)
cGAN	0.472	0.733333333333333	1	Receiver Operating Characteristic Cruve	cGAN (AUROC=0.737)
cGAN	0.473	0.733333333333333	1	Receiver Operating Characteristic Cruve	cGAN (AUROC=0.737)
cGAN	0.474	0.733333333333333	1	Receiver Operating Characteristic Cruve	cGAN (AUROC=0.737)
cGAN	0.475	0.733333333333333	1	Receiver Operating Characteristic Cruve	cGAN (AUROC=0.737)
cGAN	0.476	0.733333333333333	1	Receiver Operating Characteristic Cruve	cGAN (AUROC=0.737)
cGAN	0.477	0.733333333333333	1	Receiver Operating Characteristic Cruve	cGAN (AUROC=0.737)
cGAN	0.478	0.733333333333333	1	Receiver Operating Characteristic Cruve	cGAN (AUROC=0.737)
cGAN	0.479	0.733333333333333	1	Receiver Operating Characteristic Cruve	cGAN (AUROC=0.737)
cGAN	0.48	0.733333333333333	1	Receiver Operating Characteristic Cruve	cGAN (AUROC=0.737)
cGAN	0.481	0.733333333333333	1	Receiver Operating Characteristic Cruve	cGAN (AUROC=0.737)
cGAN	0.482	0.733333333333333	1	Receiver Operating Characteristic Cruve	cGAN (AUROC=0.737)
cGAN	0.483	0.733333333333333	1	Receiver Operating Characteristic Cruve	cGAN (AUROC=0.737)
cGAN	0.484	0.733333333333333	1	Receiver Operating Characteristic Cruve	cGAN (AUROC=0.737)
cGAN	0.485	0.733333333333333	1	Receiver Operating Characteristic Cruve	cGAN (AUROC=0.737)
cGAN	0.486	0.733333333333333	1	Receiver Operating Characteristic Cruve	cGAN (AUROC=0.737)
cGAN	0.487	0.733333333333333	1	Receiver Operating Characteristic Cruve	cGAN (AUROC=0.737)
cGAN	0.488	0.733333333333333	1	Receiver Operating Characteristic Cruve	cGAN (AUROC=0.737)
cGAN	0.489	0.733333333333333	1	Receiver Operating Characteristic Cruve	cGAN (AUROC=0.737)
cGAN	0.49	0.733333333333333	1	Receiver Operating Characteristic Cruve	cGAN (AUROC=0.737)
cGAN	0.491	0.733333333333333	1	Receiver Operating Characteristic Cruve	cGAN (AUROC=0.737)
cGAN	0.492	0.733333333333333	1	Receiver Operating Characteristic Cruve	cGAN (AUROC=0.737)
cGAN	0.493	0.733333333333333	1	Receiver Operating Characteristic Cruve	cGAN (AUROC=0.737)
cGAN	0.494	0.733333333333333	1	Receiver Operating Characteristic Cruve	cGAN (AUROC=0.737)
cGAN	0.495	0.733333333333333	1	Receiver Operating Characteristic Cruve	cGAN (AUROC=0.737)
cGAN	0.496	0.733333333333333	1	Receiver Operating Characteristic Cruve	cGAN (AUROC=0.737)
cGAN	0.497	0.733333333333333	1	Receiver Operating Characteristic Cruve	cGAN (AUROC=0.737)
cGAN	0.498	0.733333333333333	1	Receiver Operating Characteristic Cruve	cGAN (AUROC=0.737)
cGAN	0.499	0.733333333333333	1	Receiver Operating Characteristic Cruve	cGAN (AUROC=0.737)
cGAN	0.5	0.733333333333333	1	Receiver Operating Characteristic Cruve	cGAN (AUROC=0.737)
cGAN	0.501	0.733333333333333	1	Receiver Operating Characteristic Cruve	cGAN (AUROC=0.737)
cGAN	0.502	0.733333333333333	1	Receiver Operating Characteristic Cruve	cGAN (AUROC=0.737)
cGAN	0.503	0.733333333333333	1	Receiver Operating Characteristic Cruve	cGAN (AUROC=0.737)
cGAN	0.504	0.733333333333333	1	Receiver Operating Characteristic Cruve	cGAN (AUROC=0.737)
cGAN	0.505	0.733333333333333	1	Receiver Operating Characteristic Cruve	cGAN (AUROC=0.737)
cGAN	0.506	0.733333333333333	1	Receiver Operating Characteristic Cruve	cGAN (AUROC=0.737)
cGAN	0.507	0.733333333333333	1	Receiver Operating Characteristic Cruve	cGAN (AUROC=0.737)
cGAN	0.508	0.733333333333333	1	Receiver Operating Characteristic Cruve	cGAN (AUROC=0.737)
cGAN	0.509	0.733333333333333	1	Receiver Operating Characteristic Cruve	cGAN (AUROC=0.737)
cGAN	0.51	0.733333333333333	1	Receiver Operating Characteristic Cruve	cGAN (AUROC=0.737)
cGAN	0.511	0.733333333333333	1	Receiver Operating Characteristic Cruve	cGAN (AUROC=0.737)
cGAN	0.512	0.733333333333333	1	Receiver Operating Characteristic Cruve	cGAN (AUROC=0.737)
cGAN	0.513	0.733333333333333	1	Receiver Operating Characteristic Cruve	cGAN (AUROC=0.737)
cGAN	0.514	0.733333333333333	1	Receiver Operating Characteristic Cruve	cGAN (AUROC=0.737)
cGAN	0.515	0.733333333333333	1	Receiver Operating Characteristic Cruve	cGAN (AUROC=0.737)
cGAN	0.516	0.733333333333333	1	Receiver Operating Characteristic Cruve	cGAN (AUROC=0.737)
cGAN	0.517	0.733333333333333	1	Receiver Operating Characteristic Cruve	cGAN (AUROC=0.737)
cGAN	0.518	0.733333333333333	1	Receiver Operating Characteristic Cruve	cGAN (AUROC=0.737)
cGAN	0.519	0.733333333333333	1	Receiver Operating Characteristic Cruve	cGAN (AUROC=0.737)
cGAN	0.52	0.733333333333333	1	Receiver Operating Characteristic Cruve	cGAN (AUROC=0.737)
cGAN	0.521	0.733333333333333	1	Receiver Operating Characteristic Cruve	cGAN (AUROC=0.737)
cGAN	0.522	0.733333333333333	1	Receiver Operating Characteristic Cruve	cGAN (AUROC=0.737)
cGAN	0.523	0.733333333333333	1	Receiver Operating Characteristic Cruve	cGAN (AUROC=0.737)
cGAN	0.524	0.733333333333333	1	Receiver Operating Characteristic Cruve	cGAN (AUROC=0.737)
cGAN	0.525	0.733333333333333	1	Receiver Operating Characteristic Cruve	cGAN (AUROC=0.737)
cGAN	0.526	0.733333333333333	1	Receiver Operating Characteristic Cruve	cGAN (AUROC=0.737)
cGAN	0.527	0.733333333333333	1	Receiver Operating Characteristic Cruve	cGAN (AUROC=0.737)
cGAN	0.528	0.733333333333333	1	Receiver Operating Characteristic Cruve	cGAN (AUROC=0.737)
cGAN	0.529	0.733333333333333	1	Receiver Operating Characteristic Cruve	cGAN (AUROC=0.737)
cGAN	0.53	0.733333333333333	1	Receiver Operating Characteristic Cruve	cGAN (AUROC=0.737)
cGAN	0.531	0.733333333333333	1	Receiver Operating Characteristic Cruve	cGAN (AUROC=0.737)
cGAN	0.532	0.733333333333333	1	Receiver Operating Characteristic Cruve	cGAN (AUROC=0.737)
cGAN	0.533	0.733333333333333	1	Receiver Operating Characteristic Cruve	cGAN (AUROC=0.737)
cGAN	0.534	0.733333333333333	1	Receiver Operating Characteristic Cruve	cGAN (AUROC=0.737)
cGAN	0.535	0.733333333333333	1	Receiver Operating Characteristic Cruve	cGAN (AUROC=0.737)
cGAN	0.536	0.733333333333333	1	Receiver Operating Characteristic Cruve	cGAN (AUROC=0.737)
cGAN	0.537	0.733333333333333	1	Receiver Operating Characteristic Cruve	cGAN (AUROC=0.737)
cGAN	0.538	0.733333333333333	1	Receiver Operating Characteristic Cruve	cGAN (AUROC=0.737)
cGAN	0.538461538461538	0.733333333333333	1	Receiver Operating Characteristic Cruve	cGAN (AUROC=0.737)
cGAN	0.539	0.733333333333333	1	Receiver Operating Characteristic Cruve	cGAN (AUROC=0.737)
cGAN	0.54	0.733333333333333	1	Receiver Operating Characteristic Cruve	cGAN (AUROC=0.737)
cGAN	0.541	0.733333333333333	1	Receiver Operating Characteristic Cruve	cGAN (AUROC=0.737)
cGAN	0.542	0.733333333333333	1	Receiver Operating Characteristic Cruve	cGAN (AUROC=0.737)
cGAN	0.543	0.733333333333333	1	Receiver Operating Characteristic Cruve	cGAN (AUROC=0.737)
cGAN	0.544	0.733333333333333	1	Receiver Operating Characteristic Cruve	cGAN (AUROC=0.737)
cGAN	0.545	0.733333333333333	1	Receiver Operating Characteristic Cruve	cGAN (AUROC=0.737)
cGAN	0.546	0.733333333333333	1	Receiver Operating Characteristic Cruve	cGAN (AUROC=0.737)
cGAN	0.547	0.733333333333333	1	Receiver Operating Characteristic Cruve	cGAN (AUROC=0.737)
cGAN	0.548	0.733333333333333	1	Receiver Operating Characteristic Cruve	cGAN (AUROC=0.737)
cGAN	0.549	0.733333333333333	1	Receiver Operating Characteristic Cruve	cGAN (AUROC=0.737)
cGAN	0.55	0.733333333333333	1	Receiver Operating Characteristic Cruve	cGAN (AUROC=0.737)
cGAN	0.551	0.733333333333333	1	Receiver Operating Characteristic Cruve	cGAN (AUROC=0.737)
cGAN	0.552	0.733333333333333	1	Receiver Operating Characteristic Cruve	cGAN (AUROC=0.737)
cGAN	0.553	0.733333333333333	1	Receiver Operating Characteristic Cruve	cGAN (AUROC=0.737)
cGAN	0.554	0.733333333333333	1	Receiver Operating Characteristic Cruve	cGAN (AUROC=0.737)
cGAN	0.555	0.733333333333333	1	Receiver Operating Characteristic Cruve	cGAN (AUROC=0.737)
cGAN	0.556	0.733333333333333	1	Receiver Operating Characteristic Cruve	cGAN (AUROC=0.737)
cGAN	0.557	0.733333333333333	1	Receiver Operating Characteristic Cruve	cGAN (AUROC=0.737)
cGAN	0.558	0.733333333333333	1	Receiver Operating Characteristic Cruve	cGAN (AUROC=0.737)
cGAN	0.559	0.733333333333333	1	Receiver Operating Characteristic Cruve	cGAN (AUROC=0.737)
cGAN	0.56	0.733333333333333	1	Receiver Operating Characteristic Cruve	cGAN (AUROC=0.737)
cGAN	0.561	0.733333333333333	1	Receiver Operating Characteristic Cruve	cGAN (AUROC=0.737)
cGAN	0.562	0.733333333333333	1	Receiver Operating Characteristic Cruve	cGAN (AUROC=0.737)
cGAN	0.563	0.733333333333333	1	Receiver Operating Characteristic Cruve	cGAN (AUROC=0.737)
cGAN	0.564	0.733333333333333	1	Receiver Operating Characteristic Cruve	cGAN (AUROC=0.737)
cGAN	0.565	0.733333333333333	1	Receiver Operating Characteristic Cruve	cGAN (AUROC=0.737)
cGAN	0.566	0.733333333333333	1	Receiver Operating Characteristic Cruve	cGAN (AUROC=0.737)
cGAN	0.567	0.733333333333333	1	Receiver Operating Characteristic Cruve	cGAN (AUROC=0.737)
cGAN	0.568	0.733333333333333	1	Receiver Operating Characteristic Cruve	cGAN (AUROC=0.737)
cGAN	0.569	0.733333333333333	1	Receiver Operating Characteristic Cruve	cGAN (AUROC=0.737)
cGAN	0.57	0.733333333333333	1	Receiver Operating Characteristic Cruve	cGAN (AUROC=0.737)
cGAN	0.571	0.733333333333333	1	Receiver Operating Characteristic Cruve	cGAN (AUROC=0.737)
cGAN	0.572	0.733333333333333	1	Receiver Operating Characteristic Cruve	cGAN (AUROC=0.737)
cGAN	0.573	0.733333333333333	1	Receiver Operating Characteristic Cruve	cGAN (AUROC=0.737)
cGAN	0.574	0.733333333333333	1	Receiver Operating Characteristic Cruve	cGAN (AUROC=0.737)
cGAN	0.575	0.733333333333333	1	Receiver Operating Characteristic Cruve	cGAN (AUROC=0.737)
cGAN	0.576	0.733333333333333	1	Receiver Operating Characteristic Cruve	cGAN (AUROC=0.737)
cGAN	0.577	0.733333333333333	1	Receiver Operating Characteristic Cruve	cGAN (AUROC=0.737)
cGAN	0.578	0.733333333333333	1	Receiver Operating Characteristic Cruve	cGAN (AUROC=0.737)
cGAN	0.579	0.733333333333333	1	Receiver Operating Characteristic Cruve	cGAN (AUROC=0.737)
cGAN	0.58	0.733333333333333	1	Receiver Operating Characteristic Cruve	cGAN (AUROC=0.737)
cGAN	0.581	0.733333333333333	1	Receiver Operating Characteristic Cruve	cGAN (AUROC=0.737)
cGAN	0.582	0.733333333333333	1	Receiver Operating Characteristic Cruve	cGAN (AUROC=0.737)
cGAN	0.583	0.733333333333333	1	Receiver Operating Characteristic Cruve	cGAN (AUROC=0.737)
cGAN	0.584	0.733333333333333	1	Receiver Operating Characteristic Cruve	cGAN (AUROC=0.737)
cGAN	0.585	0.733333333333333	1	Receiver Operating Characteristic Cruve	cGAN (AUROC=0.737)
cGAN	0.586	0.733333333333333	1	Receiver Operating Characteristic Cruve	cGAN (AUROC=0.737)
cGAN	0.587	0.733333333333333	1	Receiver Operating Characteristic Cruve	cGAN (AUROC=0.737)
cGAN	0.588	0.733333333333333	1	Receiver Operating Characteristic Cruve	cGAN (AUROC=0.737)
cGAN	0.589	0.733333333333333	1	Receiver Operating Characteristic Cruve	cGAN (AUROC=0.737)
cGAN	0.59	0.733333333333333	1	Receiver Operating Characteristic Cruve	cGAN (AUROC=0.737)
cGAN	0.591	0.733333333333333	1	Receiver Operating Characteristic Cruve	cGAN (AUROC=0.737)
cGAN	0.592	0.733333333333333	1	Receiver Operating Characteristic Cruve	cGAN (AUROC=0.737)
cGAN	0.593	0.733333333333333	1	Receiver Operating Characteristic Cruve	cGAN (AUROC=0.737)
cGAN	0.594	0.733333333333333	1	Receiver Operating Characteristic Cruve	cGAN (AUROC=0.737)
cGAN	0.595	0.733333333333333	1	Receiver Operating Characteristic Cruve	cGAN (AUROC=0.737)
cGAN	0.596	0.733333333333333	1	Receiver Operating Characteristic Cruve	cGAN (AUROC=0.737)
cGAN	0.597	0.733333333333333	1	Receiver Operating Characteristic Cruve	cGAN (AUROC=0.737)
cGAN	0.598	0.733333333333333	1	Receiver Operating Characteristic Cruve	cGAN (AUROC=0.737)
cGAN	0.599	0.733333333333333	1	Receiver Operating Characteristic Cruve	cGAN (AUROC=0.737)
cGAN	0.6	0.733333333333333	1	Receiver Operating Characteristic Cruve	cGAN (AUROC=0.737)
cGAN	0.601	0.733333333333333	1	Receiver Operating Characteristic Cruve	cGAN (AUROC=0.737)
cGAN	0.602	0.733333333333333	1	Receiver Operating Characteristic Cruve	cGAN (AUROC=0.737)
cGAN	0.603	0.733333333333333	1	Receiver Operating Characteristic Cruve	cGAN (AUROC=0.737)
cGAN	0.604	0.733333333333333	1	Receiver Operating Characteristic Cruve	cGAN (AUROC=0.737)
cGAN	0.605	0.733333333333333	1	Receiver Operating Characteristic Cruve	cGAN (AUROC=0.737)
cGAN	0.606	0.733333333333333	1	Receiver Operating Characteristic Cruve	cGAN (AUROC=0.737)
cGAN	0.607	0.733333333333333	1	Receiver Operating Characteristic Cruve	cGAN (AUROC=0.737)
cGAN	0.608	0.733333333333333	1	Receiver Operating Characteristic Cruve	cGAN (AUROC=0.737)
cGAN	0.609	0.733333333333333	1	Receiver Operating Characteristic Cruve	cGAN (AUROC=0.737)
cGAN	0.61	0.733333333333333	1	Receiver Operating Characteristic Cruve	cGAN (AUROC=0.737)
cGAN	0.611	0.733333333333333	1	Receiver Operating Characteristic Cruve	cGAN (AUROC=0.737)
cGAN	0.612	0.733333333333333	1	Receiver Operating Characteristic Cruve	cGAN (AUROC=0.737)
cGAN	0.613	0.733333333333333	1	Receiver Operating Characteristic Cruve	cGAN (AUROC=0.737)
cGAN	0.614	0.733333333333333	1	Receiver Operating Characteristic Cruve	cGAN (AUROC=0.737)
cGAN	0.615	0.733333333333333	1	Receiver Operating Characteristic Cruve	cGAN (AUROC=0.737)
cGAN	0.615384615384615	0.733333333333333	1	Receiver Operating Characteristic Cruve	cGAN (AUROC=0.737)
cGAN	0.615384615384615	0.766666666666667	1	Receiver Operating Characteristic Cruve	cGAN (AUROC=0.737)
cGAN	0.615384615384615	0.8	1	Receiver Operating Characteristic Cruve	cGAN (AUROC=0.737)
cGAN	0.615384615384615	0.833333333333333	1	Receiver Operating Characteristic Cruve	cGAN (AUROC=0.737)
cGAN	0.615384615384615	0.866666666666667	1	Receiver Operating Characteristic Cruve	cGAN (AUROC=0.737)
cGAN	0.615384615384615	0.9	1	Receiver Operating Characteristic Cruve	cGAN (AUROC=0.737)
cGAN	0.616	0.9	1	Receiver Operating Characteristic Cruve	cGAN (AUROC=0.737)
cGAN	0.617	0.9	1	Receiver Operating Characteristic Cruve	cGAN (AUROC=0.737)
cGAN	0.618	0.9	1	Receiver Operating Characteristic Cruve	cGAN (AUROC=0.737)
cGAN	0.619	0.9	1	Receiver Operating Characteristic Cruve	cGAN (AUROC=0.737)
cGAN	0.62	0.9	1	Receiver Operating Characteristic Cruve	cGAN (AUROC=0.737)
cGAN	0.621	0.9	1	Receiver Operating Characteristic Cruve	cGAN (AUROC=0.737)
cGAN	0.622	0.9	1	Receiver Operating Characteristic Cruve	cGAN (AUROC=0.737)
cGAN	0.623	0.9	1	Receiver Operating Characteristic Cruve	cGAN (AUROC=0.737)
cGAN	0.624	0.9	1	Receiver Operating Characteristic Cruve	cGAN (AUROC=0.737)
cGAN	0.625	0.9	1	Receiver Operating Characteristic Cruve	cGAN (AUROC=0.737)
cGAN	0.626	0.9	1	Receiver Operating Characteristic Cruve	cGAN (AUROC=0.737)
cGAN	0.627	0.9	1	Receiver Operating Characteristic Cruve	cGAN (AUROC=0.737)
cGAN	0.628	0.9	1	Receiver Operating Characteristic Cruve	cGAN (AUROC=0.737)
cGAN	0.629	0.9	1	Receiver Operating Characteristic Cruve	cGAN (AUROC=0.737)
cGAN	0.63	0.9	1	Receiver Operating Characteristic Cruve	cGAN (AUROC=0.737)
cGAN	0.631	0.9	1	Receiver Operating Characteristic Cruve	cGAN (AUROC=0.737)
cGAN	0.632	0.9	1	Receiver Operating Characteristic Cruve	cGAN (AUROC=0.737)
cGAN	0.633	0.9	1	Receiver Operating Characteristic Cruve	cGAN (AUROC=0.737)
cGAN	0.634	0.9	1	Receiver Operating Characteristic Cruve	cGAN (AUROC=0.737)
cGAN	0.635	0.9	1	Receiver Operating Characteristic Cruve	cGAN (AUROC=0.737)
cGAN	0.636	0.9	1	Receiver Operating Characteristic Cruve	cGAN (AUROC=0.737)
cGAN	0.637	0.9	1	Receiver Operating Characteristic Cruve	cGAN (AUROC=0.737)
cGAN	0.638	0.9	1	Receiver Operating Characteristic Cruve	cGAN (AUROC=0.737)
cGAN	0.639	0.9	1	Receiver Operating Characteristic Cruve	cGAN (AUROC=0.737)
cGAN	0.64	0.9	1	Receiver Operating Characteristic Cruve	cGAN (AUROC=0.737)
cGAN	0.641	0.9	1	Receiver Operating Characteristic Cruve	cGAN (AUROC=0.737)
cGAN	0.642	0.9	1	Receiver Operating Characteristic Cruve	cGAN (AUROC=0.737)
cGAN	0.643	0.9	1	Receiver Operating Characteristic Cruve	cGAN (AUROC=0.737)
cGAN	0.644	0.9	1	Receiver Operating Characteristic Cruve	cGAN (AUROC=0.737)
cGAN	0.645	0.9	1	Receiver Operating Characteristic Cruve	cGAN (AUROC=0.737)
cGAN	0.646	0.9	1	Receiver Operating Characteristic Cruve	cGAN (AUROC=0.737)
cGAN	0.647	0.9	1	Receiver Operating Characteristic Cruve	cGAN (AUROC=0.737)
cGAN	0.648	0.9	1	Receiver Operating Characteristic Cruve	cGAN (AUROC=0.737)
cGAN	0.649	0.9	1	Receiver Operating Characteristic Cruve	cGAN (AUROC=0.737)
cGAN	0.65	0.9	1	Receiver Operating Characteristic Cruve	cGAN (AUROC=0.737)
cGAN	0.651	0.9	1	Receiver Operating Characteristic Cruve	cGAN (AUROC=0.737)
cGAN	0.652	0.9	1	Receiver Operating Characteristic Cruve	cGAN (AUROC=0.737)
cGAN	0.653	0.9	1	Receiver Operating Characteristic Cruve	cGAN (AUROC=0.737)
cGAN	0.654	0.9	1	Receiver Operating Characteristic Cruve	cGAN (AUROC=0.737)
cGAN	0.655	0.9	1	Receiver Operating Characteristic Cruve	cGAN (AUROC=0.737)
cGAN	0.656	0.9	1	Receiver Operating Characteristic Cruve	cGAN (AUROC=0.737)
cGAN	0.657	0.9	1	Receiver Operating Characteristic Cruve	cGAN (AUROC=0.737)
cGAN	0.658	0.9	1	Receiver Operating Characteristic Cruve	cGAN (AUROC=0.737)
cGAN	0.659	0.9	1	Receiver Operating Characteristic Cruve	cGAN (AUROC=0.737)
cGAN	0.66	0.9	1	Receiver Operating Characteristic Cruve	cGAN (AUROC=0.737)
cGAN	0.661	0.9	1	Receiver Operating Characteristic Cruve	cGAN (AUROC=0.737)
cGAN	0.662	0.9	1	Receiver Operating Characteristic Cruve	cGAN (AUROC=0.737)
cGAN	0.663	0.9	1	Receiver Operating Characteristic Cruve	cGAN (AUROC=0.737)
cGAN	0.664	0.9	1	Receiver Operating Characteristic Cruve	cGAN (AUROC=0.737)
cGAN	0.665	0.9	1	Receiver Operating Characteristic Cruve	cGAN (AUROC=0.737)
cGAN	0.666	0.9	1	Receiver Operating Characteristic Cruve	cGAN (AUROC=0.737)
cGAN	0.667	0.9	1	Receiver Operating Characteristic Cruve	cGAN (AUROC=0.737)
cGAN	0.668	0.9	1	Receiver Operating Characteristic Cruve	cGAN (AUROC=0.737)
cGAN	0.669	0.9	1	Receiver Operating Characteristic Cruve	cGAN (AUROC=0.737)
cGAN	0.67	0.9	1	Receiver Operating Characteristic Cruve	cGAN (AUROC=0.737)
cGAN	0.671	0.9	1	Receiver Operating Characteristic Cruve	cGAN (AUROC=0.737)
cGAN	0.672	0.9	1	Receiver Operating Characteristic Cruve	cGAN (AUROC=0.737)
cGAN	0.673	0.9	1	Receiver Operating Characteristic Cruve	cGAN (AUROC=0.737)
cGAN	0.674	0.9	1	Receiver Operating Characteristic Cruve	cGAN (AUROC=0.737)
cGAN	0.675	0.9	1	Receiver Operating Characteristic Cruve	cGAN (AUROC=0.737)
cGAN	0.676	0.9	1	Receiver Operating Characteristic Cruve	cGAN (AUROC=0.737)
cGAN	0.677	0.9	1	Receiver Operating Characteristic Cruve	cGAN (AUROC=0.737)
cGAN	0.678	0.9	1	Receiver Operating Characteristic Cruve	cGAN (AUROC=0.737)
cGAN	0.679	0.9	1	Receiver Operating Characteristic Cruve	cGAN (AUROC=0.737)
cGAN	0.68	0.9	1	Receiver Operating Characteristic Cruve	cGAN (AUROC=0.737)
cGAN	0.681	0.9	1	Receiver Operating Characteristic Cruve	cGAN (AUROC=0.737)
cGAN	0.682	0.9	1	Receiver Operating Characteristic Cruve	cGAN (AUROC=0.737)
cGAN	0.683	0.9	1	Receiver Operating Characteristic Cruve	cGAN (AUROC=0.737)
cGAN	0.684	0.9	1	Receiver Operating Characteristic Cruve	cGAN (AUROC=0.737)
cGAN	0.685	0.9	1	Receiver Operating Characteristic Cruve	cGAN (AUROC=0.737)
cGAN	0.686	0.9	1	Receiver Operating Characteristic Cruve	cGAN (AUROC=0.737)
cGAN	0.687	0.9	1	Receiver Operating Characteristic Cruve	cGAN (AUROC=0.737)
cGAN	0.688	0.9	1	Receiver Operating Characteristic Cruve	cGAN (AUROC=0.737)
cGAN	0.689	0.9	1	Receiver Operating Characteristic Cruve	cGAN (AUROC=0.737)
cGAN	0.69	0.9	1	Receiver Operating Characteristic Cruve	cGAN (AUROC=0.737)
cGAN	0.691	0.9	1	Receiver Operating Characteristic Cruve	cGAN (AUROC=0.737)
cGAN	0.692	0.9	1	Receiver Operating Characteristic Cruve	cGAN (AUROC=0.737)
cGAN	0.692307692307692	0.9	1	Receiver Operating Characteristic Cruve	cGAN (AUROC=0.737)
cGAN	0.693	0.9	1	Receiver Operating Characteristic Cruve	cGAN (AUROC=0.737)
cGAN	0.694	0.9	1	Receiver Operating Characteristic Cruve	cGAN (AUROC=0.737)
cGAN	0.695	0.9	1	Receiver Operating Characteristic Cruve	cGAN (AUROC=0.737)
cGAN	0.696	0.9	1	Receiver Operating Characteristic Cruve	cGAN (AUROC=0.737)
cGAN	0.697	0.9	1	Receiver Operating Characteristic Cruve	cGAN (AUROC=0.737)
cGAN	0.698	0.9	1	Receiver Operating Characteristic Cruve	cGAN (AUROC=0.737)
cGAN	0.699	0.9	1	Receiver Operating Characteristic Cruve	cGAN (AUROC=0.737)
cGAN	0.7	0.9	1	Receiver Operating Characteristic Cruve	cGAN (AUROC=0.737)
cGAN	0.701	0.9	1	Receiver Operating Characteristic Cruve	cGAN (AUROC=0.737)
cGAN	0.702	0.9	1	Receiver Operating Characteristic Cruve	cGAN (AUROC=0.737)
cGAN	0.703	0.9	1	Receiver Operating Characteristic Cruve	cGAN (AUROC=0.737)
cGAN	0.704	0.9	1	Receiver Operating Characteristic Cruve	cGAN (AUROC=0.737)
cGAN	0.705	0.9	1	Receiver Operating Characteristic Cruve	cGAN (AUROC=0.737)
cGAN	0.706	0.9	1	Receiver Operating Characteristic Cruve	cGAN (AUROC=0.737)
cGAN	0.707	0.9	1	Receiver Operating Characteristic Cruve	cGAN (AUROC=0.737)
cGAN	0.708	0.9	1	Receiver Operating Characteristic Cruve	cGAN (AUROC=0.737)
cGAN	0.709	0.9	1	Receiver Operating Characteristic Cruve	cGAN (AUROC=0.737)
cGAN	0.71	0.9	1	Receiver Operating Characteristic Cruve	cGAN (AUROC=0.737)
cGAN	0.711	0.9	1	Receiver Operating Characteristic Cruve	cGAN (AUROC=0.737)
cGAN	0.712	0.9	1	Receiver Operating Characteristic Cruve	cGAN (AUROC=0.737)
cGAN	0.713	0.9	1	Receiver Operating Characteristic Cruve	cGAN (AUROC=0.737)
cGAN	0.714	0.9	1	Receiver Operating Characteristic Cruve	cGAN (AUROC=0.737)
cGAN	0.715	0.9	1	Receiver Operating Characteristic Cruve	cGAN (AUROC=0.737)
cGAN	0.716	0.9	1	Receiver Operating Characteristic Cruve	cGAN (AUROC=0.737)
cGAN	0.717	0.9	1	Receiver Operating Characteristic Cruve	cGAN (AUROC=0.737)
cGAN	0.718	0.9	1	Receiver Operating Characteristic Cruve	cGAN (AUROC=0.737)
cGAN	0.719	0.9	1	Receiver Operating Characteristic Cruve	cGAN (AUROC=0.737)
cGAN	0.72	0.9	1	Receiver Operating Characteristic Cruve	cGAN (AUROC=0.737)
cGAN	0.721	0.9	1	Receiver Operating Characteristic Cruve	cGAN (AUROC=0.737)
cGAN	0.722	0.9	1	Receiver Operating Characteristic Cruve	cGAN (AUROC=0.737)
cGAN	0.723	0.9	1	Receiver Operating Characteristic Cruve	cGAN (AUROC=0.737)
cGAN	0.724	0.9	1	Receiver Operating Characteristic Cruve	cGAN (AUROC=0.737)
cGAN	0.725	0.9	1	Receiver Operating Characteristic Cruve	cGAN (AUROC=0.737)
cGAN	0.726	0.9	1	Receiver Operating Characteristic Cruve	cGAN (AUROC=0.737)
cGAN	0.727	0.9	1	Receiver Operating Characteristic Cruve	cGAN (AUROC=0.737)
cGAN	0.728	0.9	1	Receiver Operating Characteristic Cruve	cGAN (AUROC=0.737)
cGAN	0.729	0.9	1	Receiver Operating Characteristic Cruve	cGAN (AUROC=0.737)
cGAN	0.73	0.9	1	Receiver Operating Characteristic Cruve	cGAN (AUROC=0.737)
cGAN	0.731	0.9	1	Receiver Operating Characteristic Cruve	cGAN (AUROC=0.737)
cGAN	0.732	0.9	1	Receiver Operating Characteristic Cruve	cGAN (AUROC=0.737)
cGAN	0.733	0.9	1	Receiver Operating Characteristic Cruve	cGAN (AUROC=0.737)
cGAN	0.734	0.9	1	Receiver Operating Characteristic Cruve	cGAN (AUROC=0.737)
cGAN	0.735	0.9	1	Receiver Operating Characteristic Cruve	cGAN (AUROC=0.737)
cGAN	0.736	0.9	1	Receiver Operating Characteristic Cruve	cGAN (AUROC=0.737)
cGAN	0.737	0.9	1	Receiver Operating Characteristic Cruve	cGAN (AUROC=0.737)
cGAN	0.738	0.9	1	Receiver Operating Characteristic Cruve	cGAN (AUROC=0.737)
cGAN	0.739	0.9	1	Receiver Operating Characteristic Cruve	cGAN (AUROC=0.737)
cGAN	0.74	0.9	1	Receiver Operating Characteristic Cruve	cGAN (AUROC=0.737)
cGAN	0.741	0.9	1	Receiver Operating Characteristic Cruve	cGAN (AUROC=0.737)
cGAN	0.742	0.9	1	Receiver Operating Characteristic Cruve	cGAN (AUROC=0.737)
cGAN	0.743	0.9	1	Receiver Operating Characteristic Cruve	cGAN (AUROC=0.737)
cGAN	0.744	0.9	1	Receiver Operating Characteristic Cruve	cGAN (AUROC=0.737)
cGAN	0.745	0.9	1	Receiver Operating Characteristic Cruve	cGAN (AUROC=0.737)
cGAN	0.746	0.9	1	Receiver Operating Characteristic Cruve	cGAN (AUROC=0.737)
cGAN	0.747	0.9	1	Receiver Operating Characteristic Cruve	cGAN (AUROC=0.737)
cGAN	0.748	0.9	1	Receiver Operating Characteristic Cruve	cGAN (AUROC=0.737)
cGAN	0.749	0.9	1	Receiver Operating Characteristic Cruve	cGAN (AUROC=0.737)
cGAN	0.75	0.9	1	Receiver Operating Characteristic Cruve	cGAN (AUROC=0.737)
cGAN	0.751	0.9	1	Receiver Operating Characteristic Cruve	cGAN (AUROC=0.737)
cGAN	0.752	0.9	1	Receiver Operating Characteristic Cruve	cGAN (AUROC=0.737)
cGAN	0.753	0.9	1	Receiver Operating Characteristic Cruve	cGAN (AUROC=0.737)
cGAN	0.754	0.9	1	Receiver Operating Characteristic Cruve	cGAN (AUROC=0.737)
cGAN	0.755	0.9	1	Receiver Operating Characteristic Cruve	cGAN (AUROC=0.737)
cGAN	0.756	0.9	1	Receiver Operating Characteristic Cruve	cGAN (AUROC=0.737)
cGAN	0.757	0.9	1	Receiver Operating Characteristic Cruve	cGAN (AUROC=0.737)
cGAN	0.758	0.9	1	Receiver Operating Characteristic Cruve	cGAN (AUROC=0.737)
cGAN	0.759	0.9	1	Receiver Operating Characteristic Cruve	cGAN (AUROC=0.737)
cGAN	0.76	0.9	1	Receiver Operating Characteristic Cruve	cGAN (AUROC=0.737)
cGAN	0.761	0.9	1	Receiver Operating Characteristic Cruve	cGAN (AUROC=0.737)
cGAN	0.762	0.9	1	Receiver Operating Characteristic Cruve	cGAN (AUROC=0.737)
cGAN	0.763	0.9	1	Receiver Operating Characteristic Cruve	cGAN (AUROC=0.737)
cGAN	0.764	0.9	1	Receiver Operating Characteristic Cruve	cGAN (AUROC=0.737)
cGAN	0.765	0.9	1	Receiver Operating Characteristic Cruve	cGAN (AUROC=0.737)
cGAN	0.766	0.9	1	Receiver Operating Characteristic Cruve	cGAN (AUROC=0.737)
cGAN	0.767	0.9	1	Receiver Operating Characteristic Cruve	cGAN (AUROC=0.737)
cGAN	0.768	0.9	1	Receiver Operating Characteristic Cruve	cGAN (AUROC=0.737)
cGAN	0.769	0.9	1	Receiver Operating Characteristic Cruve	cGAN (AUROC=0.737)
cGAN	0.769230769230769	0.9	1	Receiver Operating Characteristic Cruve	cGAN (AUROC=0.737)
cGAN	0.77	0.9	1	Receiver Operating Characteristic Cruve	cGAN (AUROC=0.737)
cGAN	0.771	0.9	1	Receiver Operating Characteristic Cruve	cGAN (AUROC=0.737)
cGAN	0.772	0.9	1	Receiver Operating Characteristic Cruve	cGAN (AUROC=0.737)
cGAN	0.773	0.9	1	Receiver Operating Characteristic Cruve	cGAN (AUROC=0.737)
cGAN	0.774	0.9	1	Receiver Operating Characteristic Cruve	cGAN (AUROC=0.737)
cGAN	0.775	0.9	1	Receiver Operating Characteristic Cruve	cGAN (AUROC=0.737)
cGAN	0.776	0.9	1	Receiver Operating Characteristic Cruve	cGAN (AUROC=0.737)
cGAN	0.777	0.9	1	Receiver Operating Characteristic Cruve	cGAN (AUROC=0.737)
cGAN	0.778	0.9	1	Receiver Operating Characteristic Cruve	cGAN (AUROC=0.737)
cGAN	0.779	0.9	1	Receiver Operating Characteristic Cruve	cGAN (AUROC=0.737)
cGAN	0.78	0.9	1	Receiver Operating Characteristic Cruve	cGAN (AUROC=0.737)
cGAN	0.781	0.9	1	Receiver Operating Characteristic Cruve	cGAN (AUROC=0.737)
cGAN	0.782	0.9	1	Receiver Operating Characteristic Cruve	cGAN (AUROC=0.737)
cGAN	0.783	0.9	1	Receiver Operating Characteristic Cruve	cGAN (AUROC=0.737)
cGAN	0.784	0.9	1	Receiver Operating Characteristic Cruve	cGAN (AUROC=0.737)
cGAN	0.785	0.9	1	Receiver Operating Characteristic Cruve	cGAN (AUROC=0.737)
cGAN	0.786	0.9	1	Receiver Operating Characteristic Cruve	cGAN (AUROC=0.737)
cGAN	0.787	0.9	1	Receiver Operating Characteristic Cruve	cGAN (AUROC=0.737)
cGAN	0.788	0.9	1	Receiver Operating Characteristic Cruve	cGAN (AUROC=0.737)
cGAN	0.789	0.9	1	Receiver Operating Characteristic Cruve	cGAN (AUROC=0.737)
cGAN	0.79	0.9	1	Receiver Operating Characteristic Cruve	cGAN (AUROC=0.737)
cGAN	0.791	0.9	1	Receiver Operating Characteristic Cruve	cGAN (AUROC=0.737)
cGAN	0.792	0.9	1	Receiver Operating Characteristic Cruve	cGAN (AUROC=0.737)
cGAN	0.793	0.9	1	Receiver Operating Characteristic Cruve	cGAN (AUROC=0.737)
cGAN	0.794	0.9	1	Receiver Operating Characteristic Cruve	cGAN (AUROC=0.737)
cGAN	0.795	0.9	1	Receiver Operating Characteristic Cruve	cGAN (AUROC=0.737)
cGAN	0.796	0.9	1	Receiver Operating Characteristic Cruve	cGAN (AUROC=0.737)
cGAN	0.797	0.9	1	Receiver Operating Characteristic Cruve	cGAN (AUROC=0.737)
cGAN	0.798	0.9	1	Receiver Operating Characteristic Cruve	cGAN (AUROC=0.737)
cGAN	0.799	0.9	1	Receiver Operating Characteristic Cruve	cGAN (AUROC=0.737)
cGAN	0.8	0.9	1	Receiver Operating Characteristic Cruve	cGAN (AUROC=0.737)
cGAN	0.801	0.9	1	Receiver Operating Characteristic Cruve	cGAN (AUROC=0.737)
cGAN	0.802	0.9	1	Receiver Operating Characteristic Cruve	cGAN (AUROC=0.737)
cGAN	0.803	0.9	1	Receiver Operating Characteristic Cruve	cGAN (AUROC=0.737)
cGAN	0.804	0.9	1	Receiver Operating Characteristic Cruve	cGAN (AUROC=0.737)
cGAN	0.805	0.9	1	Receiver Operating Characteristic Cruve	cGAN (AUROC=0.737)
cGAN	0.806	0.9	1	Receiver Operating Characteristic Cruve	cGAN (AUROC=0.737)
cGAN	0.807	0.9	1	Receiver Operating Characteristic Cruve	cGAN (AUROC=0.737)
cGAN	0.808	0.9	1	Receiver Operating Characteristic Cruve	cGAN (AUROC=0.737)
cGAN	0.809	0.9	1	Receiver Operating Characteristic Cruve	cGAN (AUROC=0.737)
cGAN	0.81	0.9	1	Receiver Operating Characteristic Cruve	cGAN (AUROC=0.737)
cGAN	0.811	0.9	1	Receiver Operating Characteristic Cruve	cGAN (AUROC=0.737)
cGAN	0.812	0.9	1	Receiver Operating Characteristic Cruve	cGAN (AUROC=0.737)
cGAN	0.813	0.9	1	Receiver Operating Characteristic Cruve	cGAN (AUROC=0.737)
cGAN	0.814	0.9	1	Receiver Operating Characteristic Cruve	cGAN (AUROC=0.737)
cGAN	0.815	0.9	1	Receiver Operating Characteristic Cruve	cGAN (AUROC=0.737)
cGAN	0.816	0.9	1	Receiver Operating Characteristic Cruve	cGAN (AUROC=0.737)
cGAN	0.817	0.9	1	Receiver Operating Characteristic Cruve	cGAN (AUROC=0.737)
cGAN	0.818	0.9	1	Receiver Operating Characteristic Cruve	cGAN (AUROC=0.737)
cGAN	0.819	0.9	1	Receiver Operating Characteristic Cruve	cGAN (AUROC=0.737)
cGAN	0.82	0.9	1	Receiver Operating Characteristic Cruve	cGAN (AUROC=0.737)
cGAN	0.821	0.9	1	Receiver Operating Characteristic Cruve	cGAN (AUROC=0.737)
cGAN	0.822	0.9	1	Receiver Operating Characteristic Cruve	cGAN (AUROC=0.737)
cGAN	0.823	0.9	1	Receiver Operating Characteristic Cruve	cGAN (AUROC=0.737)
cGAN	0.824	0.9	1	Receiver Operating Characteristic Cruve	cGAN (AUROC=0.737)
cGAN	0.825	0.9	1	Receiver Operating Characteristic Cruve	cGAN (AUROC=0.737)
cGAN	0.826	0.9	1	Receiver Operating Characteristic Cruve	cGAN (AUROC=0.737)
cGAN	0.827	0.9	1	Receiver Operating Characteristic Cruve	cGAN (AUROC=0.737)
cGAN	0.828	0.9	1	Receiver Operating Characteristic Cruve	cGAN (AUROC=0.737)
cGAN	0.829	0.9	1	Receiver Operating Characteristic Cruve	cGAN (AUROC=0.737)
cGAN	0.83	0.9	1	Receiver Operating Characteristic Cruve	cGAN (AUROC=0.737)
cGAN	0.831	0.9	1	Receiver Operating Characteristic Cruve	cGAN (AUROC=0.737)
cGAN	0.832	0.9	1	Receiver Operating Characteristic Cruve	cGAN (AUROC=0.737)
cGAN	0.833	0.9	1	Receiver Operating Characteristic Cruve	cGAN (AUROC=0.737)
cGAN	0.834	0.9	1	Receiver Operating Characteristic Cruve	cGAN (AUROC=0.737)
cGAN	0.835	0.9	1	Receiver Operating Characteristic Cruve	cGAN (AUROC=0.737)
cGAN	0.836	0.9	1	Receiver Operating Characteristic Cruve	cGAN (AUROC=0.737)
cGAN	0.837	0.9	1	Receiver Operating Characteristic Cruve	cGAN (AUROC=0.737)
cGAN	0.838	0.9	1	Receiver Operating Characteristic Cruve	cGAN (AUROC=0.737)
cGAN	0.839	0.9	1	Receiver Operating Characteristic Cruve	cGAN (AUROC=0.737)
cGAN	0.84	0.9	1	Receiver Operating Characteristic Cruve	cGAN (AUROC=0.737)
cGAN	0.841	0.9	1	Receiver Operating Characteristic Cruve	cGAN (AUROC=0.737)
cGAN	0.842	0.9	1	Receiver Operating Characteristic Cruve	cGAN (AUROC=0.737)
cGAN	0.843	0.9	1	Receiver Operating Characteristic Cruve	cGAN (AUROC=0.737)
cGAN	0.844	0.9	1	Receiver Operating Characteristic Cruve	cGAN (AUROC=0.737)
cGAN	0.845	0.9	1	Receiver Operating Characteristic Cruve	cGAN (AUROC=0.737)
cGAN	0.846	0.9	1	Receiver Operating Characteristic Cruve	cGAN (AUROC=0.737)
cGAN	0.846153846153846	0.9	1	Receiver Operating Characteristic Cruve	cGAN (AUROC=0.737)
cGAN	0.847	0.9	1	Receiver Operating Characteristic Cruve	cGAN (AUROC=0.737)
cGAN	0.848	0.9	1	Receiver Operating Characteristic Cruve	cGAN (AUROC=0.737)
cGAN	0.849	0.9	1	Receiver Operating Characteristic Cruve	cGAN (AUROC=0.737)
cGAN	0.85	0.9	1	Receiver Operating Characteristic Cruve	cGAN (AUROC=0.737)
cGAN	0.851	0.9	1	Receiver Operating Characteristic Cruve	cGAN (AUROC=0.737)
cGAN	0.852	0.9	1	Receiver Operating Characteristic Cruve	cGAN (AUROC=0.737)
cGAN	0.853	0.9	1	Receiver Operating Characteristic Cruve	cGAN (AUROC=0.737)
cGAN	0.854	0.9	1	Receiver Operating Characteristic Cruve	cGAN (AUROC=0.737)
cGAN	0.855	0.9	1	Receiver Operating Characteristic Cruve	cGAN (AUROC=0.737)
cGAN	0.856	0.9	1	Receiver Operating Characteristic Cruve	cGAN (AUROC=0.737)
cGAN	0.857	0.9	1	Receiver Operating Characteristic Cruve	cGAN (AUROC=0.737)
cGAN	0.858	0.9	1	Receiver Operating Characteristic Cruve	cGAN (AUROC=0.737)
cGAN	0.859	0.9	1	Receiver Operating Characteristic Cruve	cGAN (AUROC=0.737)
cGAN	0.86	0.9	1	Receiver Operating Characteristic Cruve	cGAN (AUROC=0.737)
cGAN	0.861	0.9	1	Receiver Operating Characteristic Cruve	cGAN (AUROC=0.737)
cGAN	0.862	0.9	1	Receiver Operating Characteristic Cruve	cGAN (AUROC=0.737)
cGAN	0.863	0.9	1	Receiver Operating Characteristic Cruve	cGAN (AUROC=0.737)
cGAN	0.864	0.9	1	Receiver Operating Characteristic Cruve	cGAN (AUROC=0.737)
cGAN	0.865	0.9	1	Receiver Operating Characteristic Cruve	cGAN (AUROC=0.737)
cGAN	0.866	0.9	1	Receiver Operating Characteristic Cruve	cGAN (AUROC=0.737)
cGAN	0.867	0.9	1	Receiver Operating Characteristic Cruve	cGAN (AUROC=0.737)
cGAN	0.868	0.9	1	Receiver Operating Characteristic Cruve	cGAN (AUROC=0.737)
cGAN	0.869	0.9	1	Receiver Operating Characteristic Cruve	cGAN (AUROC=0.737)
cGAN	0.87	0.9	1	Receiver Operating Characteristic Cruve	cGAN (AUROC=0.737)
cGAN	0.871	0.9	1	Receiver Operating Characteristic Cruve	cGAN (AUROC=0.737)
cGAN	0.872	0.9	1	Receiver Operating Characteristic Cruve	cGAN (AUROC=0.737)
cGAN	0.873	0.9	1	Receiver Operating Characteristic Cruve	cGAN (AUROC=0.737)
cGAN	0.874	0.9	1	Receiver Operating Characteristic Cruve	cGAN (AUROC=0.737)
cGAN	0.875	0.9	1	Receiver Operating Characteristic Cruve	cGAN (AUROC=0.737)
cGAN	0.876	0.9	1	Receiver Operating Characteristic Cruve	cGAN (AUROC=0.737)
cGAN	0.877	0.9	1	Receiver Operating Characteristic Cruve	cGAN (AUROC=0.737)
cGAN	0.878	0.9	1	Receiver Operating Characteristic Cruve	cGAN (AUROC=0.737)
cGAN	0.879	0.9	1	Receiver Operating Characteristic Cruve	cGAN (AUROC=0.737)
cGAN	0.88	0.9	1	Receiver Operating Characteristic Cruve	cGAN (AUROC=0.737)
cGAN	0.881	0.9	1	Receiver Operating Characteristic Cruve	cGAN (AUROC=0.737)
cGAN	0.882	0.9	1	Receiver Operating Characteristic Cruve	cGAN (AUROC=0.737)
cGAN	0.883	0.9	1	Receiver Operating Characteristic Cruve	cGAN (AUROC=0.737)
cGAN	0.884	0.9	1	Receiver Operating Characteristic Cruve	cGAN (AUROC=0.737)
cGAN	0.885	0.9	1	Receiver Operating Characteristic Cruve	cGAN (AUROC=0.737)
cGAN	0.886	0.9	1	Receiver Operating Characteristic Cruve	cGAN (AUROC=0.737)
cGAN	0.887	0.9	1	Receiver Operating Characteristic Cruve	cGAN (AUROC=0.737)
cGAN	0.888	0.9	1	Receiver Operating Characteristic Cruve	cGAN (AUROC=0.737)
cGAN	0.889	0.9	1	Receiver Operating Characteristic Cruve	cGAN (AUROC=0.737)
cGAN	0.89	0.9	1	Receiver Operating Characteristic Cruve	cGAN (AUROC=0.737)
cGAN	0.891	0.9	1	Receiver Operating Characteristic Cruve	cGAN (AUROC=0.737)
cGAN	0.892	0.9	1	Receiver Operating Characteristic Cruve	cGAN (AUROC=0.737)
cGAN	0.893	0.9	1	Receiver Operating Characteristic Cruve	cGAN (AUROC=0.737)
cGAN	0.894	0.9	1	Receiver Operating Characteristic Cruve	cGAN (AUROC=0.737)
cGAN	0.895	0.9	1	Receiver Operating Characteristic Cruve	cGAN (AUROC=0.737)
cGAN	0.896	0.9	1	Receiver Operating Characteristic Cruve	cGAN (AUROC=0.737)
cGAN	0.897	0.9	1	Receiver Operating Characteristic Cruve	cGAN (AUROC=0.737)
cGAN	0.898	0.9	1	Receiver Operating Characteristic Cruve	cGAN (AUROC=0.737)
cGAN	0.899	0.9	1	Receiver Operating Characteristic Cruve	cGAN (AUROC=0.737)
cGAN	0.9	0.9	1	Receiver Operating Characteristic Cruve	cGAN (AUROC=0.737)
cGAN	0.901	0.9	1	Receiver Operating Characteristic Cruve	cGAN (AUROC=0.737)
cGAN	0.902	0.9	1	Receiver Operating Characteristic Cruve	cGAN (AUROC=0.737)
cGAN	0.903	0.9	1	Receiver Operating Characteristic Cruve	cGAN (AUROC=0.737)
cGAN	0.904	0.9	1	Receiver Operating Characteristic Cruve	cGAN (AUROC=0.737)
cGAN	0.905	0.9	1	Receiver Operating Characteristic Cruve	cGAN (AUROC=0.737)
cGAN	0.906	0.9	1	Receiver Operating Characteristic Cruve	cGAN (AUROC=0.737)
cGAN	0.907	0.9	1	Receiver Operating Characteristic Cruve	cGAN (AUROC=0.737)
cGAN	0.908	0.9	1	Receiver Operating Characteristic Cruve	cGAN (AUROC=0.737)
cGAN	0.909	0.9	1	Receiver Operating Characteristic Cruve	cGAN (AUROC=0.737)
cGAN	0.91	0.9	1	Receiver Operating Characteristic Cruve	cGAN (AUROC=0.737)
cGAN	0.911	0.9	1	Receiver Operating Characteristic Cruve	cGAN (AUROC=0.737)
cGAN	0.912	0.9	1	Receiver Operating Characteristic Cruve	cGAN (AUROC=0.737)
cGAN	0.913	0.9	1	Receiver Operating Characteristic Cruve	cGAN (AUROC=0.737)
cGAN	0.914	0.9	1	Receiver Operating Characteristic Cruve	cGAN (AUROC=0.737)
cGAN	0.915	0.9	1	Receiver Operating Characteristic Cruve	cGAN (AUROC=0.737)
cGAN	0.916	0.9	1	Receiver Operating Characteristic Cruve	cGAN (AUROC=0.737)
cGAN	0.917	0.9	1	Receiver Operating Characteristic Cruve	cGAN (AUROC=0.737)
cGAN	0.918	0.9	1	Receiver Operating Characteristic Cruve	cGAN (AUROC=0.737)
cGAN	0.919	0.9	1	Receiver Operating Characteristic Cruve	cGAN (AUROC=0.737)
cGAN	0.92	0.9	1	Receiver Operating Characteristic Cruve	cGAN (AUROC=0.737)
cGAN	0.921	0.9	1	Receiver Operating Characteristic Cruve	cGAN (AUROC=0.737)
cGAN	0.922	0.9	1	Receiver Operating Characteristic Cruve	cGAN (AUROC=0.737)
cGAN	0.923	0.9	1	Receiver Operating Characteristic Cruve	cGAN (AUROC=0.737)
cGAN	0.923076923076923	0.9	1	Receiver Operating Characteristic Cruve	cGAN (AUROC=0.737)
cGAN	0.924	0.9004	1	Receiver Operating Characteristic Cruve	cGAN (AUROC=0.737)
cGAN	0.925	0.900833333333333	1	Receiver Operating Characteristic Cruve	cGAN (AUROC=0.737)
cGAN	0.926	0.901266666666667	1	Receiver Operating Characteristic Cruve	cGAN (AUROC=0.737)
cGAN	0.927	0.9017	1	Receiver Operating Characteristic Cruve	cGAN (AUROC=0.737)
cGAN	0.928	0.902133333333333	1	Receiver Operating Characteristic Cruve	cGAN (AUROC=0.737)
cGAN	0.929	0.902566666666666	1	Receiver Operating Characteristic Cruve	cGAN (AUROC=0.737)
cGAN	0.93	0.903	1	Receiver Operating Characteristic Cruve	cGAN (AUROC=0.737)
cGAN	0.931	0.903433333333333	1	Receiver Operating Characteristic Cruve	cGAN (AUROC=0.737)
cGAN	0.932	0.903866666666666	1	Receiver Operating Characteristic Cruve	cGAN (AUROC=0.737)
cGAN	0.933	0.9043	1	Receiver Operating Characteristic Cruve	cGAN (AUROC=0.737)
cGAN	0.934	0.904733333333333	1	Receiver Operating Characteristic Cruve	cGAN (AUROC=0.737)
cGAN	0.935	0.905166666666666	1	Receiver Operating Characteristic Cruve	cGAN (AUROC=0.737)
cGAN	0.936	0.905599999999999	1	Receiver Operating Characteristic Cruve	cGAN (AUROC=0.737)
cGAN	0.937	0.906033333333333	1	Receiver Operating Characteristic Cruve	cGAN (AUROC=0.737)
cGAN	0.938	0.906466666666666	1	Receiver Operating Characteristic Cruve	cGAN (AUROC=0.737)
cGAN	0.939	0.906899999999999	1	Receiver Operating Characteristic Cruve	cGAN (AUROC=0.737)
cGAN	0.94	0.907333333333333	1	Receiver Operating Characteristic Cruve	cGAN (AUROC=0.737)
cGAN	0.941	0.907766666666666	1	Receiver Operating Characteristic Cruve	cGAN (AUROC=0.737)
cGAN	0.942	0.908199999999999	1	Receiver Operating Characteristic Cruve	cGAN (AUROC=0.737)
cGAN	0.943	0.908633333333332	1	Receiver Operating Characteristic Cruve	cGAN (AUROC=0.737)
cGAN	0.944	0.909066666666666	1	Receiver Operating Characteristic Cruve	cGAN (AUROC=0.737)
cGAN	0.945	0.909499999999999	1	Receiver Operating Characteristic Cruve	cGAN (AUROC=0.737)
cGAN	0.946	0.909933333333332	1	Receiver Operating Characteristic Cruve	cGAN (AUROC=0.737)
cGAN	0.947	0.910366666666666	1	Receiver Operating Characteristic Cruve	cGAN (AUROC=0.737)
cGAN	0.948	0.910799999999999	1	Receiver Operating Characteristic Cruve	cGAN (AUROC=0.737)
cGAN	0.949	0.911233333333332	1	Receiver Operating Characteristic Cruve	cGAN (AUROC=0.737)
cGAN	0.95	0.911666666666665	1	Receiver Operating Characteristic Cruve	cGAN (AUROC=0.737)
cGAN	0.951	0.912099999999999	1	Receiver Operating Characteristic Cruve	cGAN (AUROC=0.737)
cGAN	0.952	0.912533333333332	1	Receiver Operating Characteristic Cruve	cGAN (AUROC=0.737)
cGAN	0.953	0.912966666666665	1	Receiver Operating Characteristic Cruve	cGAN (AUROC=0.737)
cGAN	0.954	0.913399999999999	1	Receiver Operating Characteristic Cruve	cGAN (AUROC=0.737)
cGAN	0.955	0.913833333333332	1	Receiver Operating Characteristic Cruve	cGAN (AUROC=0.737)
cGAN	0.956	0.914266666666665	1	Receiver Operating Characteristic Cruve	cGAN (AUROC=0.737)
cGAN	0.957	0.914699999999998	1	Receiver Operating Characteristic Cruve	cGAN (AUROC=0.737)
cGAN	0.958	0.915133333333332	1	Receiver Operating Characteristic Cruve	cGAN (AUROC=0.737)
cGAN	0.959	0.915566666666665	1	Receiver Operating Characteristic Cruve	cGAN (AUROC=0.737)
cGAN	0.96	0.915999999999998	1	Receiver Operating Characteristic Cruve	cGAN (AUROC=0.737)
cGAN	0.961	0.916433333333332	1	Receiver Operating Characteristic Cruve	cGAN (AUROC=0.737)
cGAN	0.961538461538462	0.916666666666667	1	Receiver Operating Characteristic Cruve	cGAN (AUROC=0.737)
cGAN	0.962	0.916866666666667	1	Receiver Operating Characteristic Cruve	cGAN (AUROC=0.737)
cGAN	0.963	0.9173	1	Receiver Operating Characteristic Cruve	cGAN (AUROC=0.737)
cGAN	0.964	0.917733333333333	1	Receiver Operating Characteristic Cruve	cGAN (AUROC=0.737)
cGAN	0.965	0.918166666666666	1	Receiver Operating Characteristic Cruve	cGAN (AUROC=0.737)
cGAN	0.966	0.9186	1	Receiver Operating Characteristic Cruve	cGAN (AUROC=0.737)
cGAN	0.967	0.919033333333333	1	Receiver Operating Characteristic Cruve	cGAN (AUROC=0.737)
cGAN	0.968	0.919466666666666	1	Receiver Operating Characteristic Cruve	cGAN (AUROC=0.737)
cGAN	0.969	0.9199	1	Receiver Operating Characteristic Cruve	cGAN (AUROC=0.737)
cGAN	0.97	0.920333333333333	1	Receiver Operating Characteristic Cruve	cGAN (AUROC=0.737)
cGAN	0.971	0.920766666666666	1	Receiver Operating Characteristic Cruve	cGAN (AUROC=0.737)
cGAN	0.972	0.921199999999999	1	Receiver Operating Characteristic Cruve	cGAN (AUROC=0.737)
cGAN	0.973	0.921633333333333	1	Receiver Operating Characteristic Cruve	cGAN (AUROC=0.737)
cGAN	0.974	0.922066666666666	1	Receiver Operating Characteristic Cruve	cGAN (AUROC=0.737)
cGAN	0.975	0.922499999999999	1	Receiver Operating Characteristic Cruve	cGAN (AUROC=0.737)
cGAN	0.976	0.922933333333333	1	Receiver Operating Characteristic Cruve	cGAN (AUROC=0.737)
cGAN	0.977	0.923366666666666	1	Receiver Operating Characteristic Cruve	cGAN (AUROC=0.737)
cGAN	0.978	0.923799999999999	1	Receiver Operating Characteristic Cruve	cGAN (AUROC=0.737)
cGAN	0.979	0.924233333333332	1	Receiver Operating Characteristic Cruve	cGAN (AUROC=0.737)
cGAN	0.98	0.924666666666666	1	Receiver Operating Characteristic Cruve	cGAN (AUROC=0.737)
cGAN	0.981	0.925099999999999	1	Receiver Operating Characteristic Cruve	cGAN (AUROC=0.737)
cGAN	0.982	0.925533333333332	1	Receiver Operating Characteristic Cruve	cGAN (AUROC=0.737)
cGAN	0.983	0.925966666666666	1	Receiver Operating Characteristic Cruve	cGAN (AUROC=0.737)
cGAN	0.984	0.926399999999999	1	Receiver Operating Characteristic Cruve	cGAN (AUROC=0.737)
cGAN	0.985	0.926833333333332	1	Receiver Operating Characteristic Cruve	cGAN (AUROC=0.737)
cGAN	0.986	0.927266666666665	1	Receiver Operating Characteristic Cruve	cGAN (AUROC=0.737)
cGAN	0.987	0.927699999999999	1	Receiver Operating Characteristic Cruve	cGAN (AUROC=0.737)
cGAN	0.988	0.928133333333332	1	Receiver Operating Characteristic Cruve	cGAN (AUROC=0.737)
cGAN	0.989	0.928566666666665	1	Receiver Operating Characteristic Cruve	cGAN (AUROC=0.737)
cGAN	0.99	0.928999999999999	1	Receiver Operating Characteristic Cruve	cGAN (AUROC=0.737)
cGAN	0.991	0.929433333333332	1	Receiver Operating Characteristic Cruve	cGAN (AUROC=0.737)
cGAN	0.992	0.929866666666665	1	Receiver Operating Characteristic Cruve	cGAN (AUROC=0.737)
cGAN	0.993	0.930299999999998	1	Receiver Operating Characteristic Cruve	cGAN (AUROC=0.737)
cGAN	0.994	0.930733333333332	1	Receiver Operating Characteristic Cruve	cGAN (AUROC=0.737)
cGAN	0.995	0.931166666666665	1	Receiver Operating Characteristic Cruve	cGAN (AUROC=0.737)
cGAN	0.996	0.931599999999998	1	Receiver Operating Characteristic Cruve	cGAN (AUROC=0.737)
cGAN	0.997	0.932033333333332	1	Receiver Operating Characteristic Cruve	cGAN (AUROC=0.737)
cGAN	0.998	0.932466666666665	1	Receiver Operating Characteristic Cruve	cGAN (AUROC=0.737)
cGAN	0.999	0.932899999999998	1	Receiver Operating Characteristic Cruve	cGAN (AUROC=0.737)
cGAN	1	0.933333333333333	1	Receiver Operating Characteristic Cruve	cGAN (AUROC=0.737)
cGAN	1	0.966666666666667	1	Receiver Operating Characteristic Cruve	cGAN (AUROC=0.737)
cGAN	1	1	1	Receiver Operating Characteristic Cruve	cGAN (AUROC=0.737)
LM	0.748	0.933333333333333	1	Receiver Operating Characteristic Cruve	LM (AUROC=0.759)
LM	0.749	0.933333333333333	1	Receiver Operating Characteristic Cruve	LM (AUROC=0.759)
LM	0.75	0.933333333333333	1	Receiver Operating Characteristic Cruve	LM (AUROC=0.759)
LM	0.751	0.933333333333333	1	Receiver Operating Characteristic Cruve	LM (AUROC=0.759)
LM	0.747	0.933333333333333	1	Receiver Operating Characteristic Cruve	LM (AUROC=0.759)
LM	0.761	0.933333333333333	1	Receiver Operating Characteristic Cruve	LM (AUROC=0.759)
LM	0.762	0.933333333333333	1	Receiver Operating Characteristic Cruve	LM (AUROC=0.759)
LM	0.763	0.933333333333333	1	Receiver Operating Characteristic Cruve	LM (AUROC=0.759)
LM	0.764	0.933333333333333	1	Receiver Operating Characteristic Cruve	LM (AUROC=0.759)
LM	0.752	0.933333333333333	1	Receiver Operating Characteristic Cruve	LM (AUROC=0.759)
LM	0.753	0.933333333333333	1	Receiver Operating Characteristic Cruve	LM (AUROC=0.759)
LM	0.754	0.933333333333333	1	Receiver Operating Characteristic Cruve	LM (AUROC=0.759)
LM	0.755	0.933333333333333	1	Receiver Operating Characteristic Cruve	LM (AUROC=0.759)
LM	0.756	0.933333333333333	1	Receiver Operating Characteristic Cruve	LM (AUROC=0.759)
LM	0.757	0.933333333333333	1	Receiver Operating Characteristic Cruve	LM (AUROC=0.759)
LM	0.758	0.933333333333333	1	Receiver Operating Characteristic Cruve	LM (AUROC=0.759)
LM	0.759	0.933333333333333	1	Receiver Operating Characteristic Cruve	LM (AUROC=0.759)
LM	0.76	0.933333333333333	1	Receiver Operating Characteristic Cruve	LM (AUROC=0.759)
LM	0.773	0.933333333333333	1	Receiver Operating Characteristic Cruve	LM (AUROC=0.759)
LM	0.774	0.933333333333333	1	Receiver Operating Characteristic Cruve	LM (AUROC=0.759)
LM	0.775	0.933333333333333	1	Receiver Operating Characteristic Cruve	LM (AUROC=0.759)
LM	0.776	0.933333333333333	1	Receiver Operating Characteristic Cruve	LM (AUROC=0.759)
LM	0.777	0.933333333333333	1	Receiver Operating Characteristic Cruve	LM (AUROC=0.759)
LM	0.778	0.933333333333333	1	Receiver Operating Characteristic Cruve	LM (AUROC=0.759)
LM	0.779	0.933333333333333	1	Receiver Operating Characteristic Cruve	LM (AUROC=0.759)
LM	0.78	0.933333333333333	1	Receiver Operating Characteristic Cruve	LM (AUROC=0.759)
LM	0.781	0.933333333333333	1	Receiver Operating Characteristic Cruve	LM (AUROC=0.759)
LM	0.782	0.933333333333333	1	Receiver Operating Characteristic Cruve	LM (AUROC=0.759)
LM	0.783	0.933333333333333	1	Receiver Operating Characteristic Cruve	LM (AUROC=0.759)
LM	0.784	0.933333333333333	1	Receiver Operating Characteristic Cruve	LM (AUROC=0.759)
LM	0.785	0.933333333333333	1	Receiver Operating Characteristic Cruve	LM (AUROC=0.759)
LM	0.786	0.933333333333333	1	Receiver Operating Characteristic Cruve	LM (AUROC=0.759)
LM	0.787	0.933333333333333	1	Receiver Operating Characteristic Cruve	LM (AUROC=0.759)
LM	0.788	0.933333333333333	1	Receiver Operating Characteristic Cruve	LM (AUROC=0.759)
LM	0.789	0.933333333333333	1	Receiver Operating Characteristic Cruve	LM (AUROC=0.759)
LM	0.79	0.933333333333333	1	Receiver Operating Characteristic Cruve	LM (AUROC=0.759)
LM	0.791	0.933333333333333	1	Receiver Operating Characteristic Cruve	LM (AUROC=0.759)
LM	0.792	0.933333333333333	1	Receiver Operating Characteristic Cruve	LM (AUROC=0.759)
LM	0.793	0.933333333333333	1	Receiver Operating Characteristic Cruve	LM (AUROC=0.759)
LM	0.794	0.933333333333333	1	Receiver Operating Characteristic Cruve	LM (AUROC=0.759)
LM	0.795	0.933333333333333	1	Receiver Operating Characteristic Cruve	LM (AUROC=0.759)
LM	0.796	0.933333333333333	1	Receiver Operating Characteristic Cruve	LM (AUROC=0.759)
LM	0.797	0.933333333333333	1	Receiver Operating Characteristic Cruve	LM (AUROC=0.759)
LM	0.798	0.933333333333333	1	Receiver Operating Characteristic Cruve	LM (AUROC=0.759)
LM	0.799	0.933333333333333	1	Receiver Operating Characteristic Cruve	LM (AUROC=0.759)
LM	0.8	0.933333333333333	1	Receiver Operating Characteristic Cruve	LM (AUROC=0.759)
LM	0.801	0.933333333333333	1	Receiver Operating Characteristic Cruve	LM (AUROC=0.759)
LM	0.802	0.933333333333333	1	Receiver Operating Characteristic Cruve	LM (AUROC=0.759)
LM	0.803	0.933333333333333	1	Receiver Operating Characteristic Cruve	LM (AUROC=0.759)
LM	0.765	0.933333333333333	1	Receiver Operating Characteristic Cruve	LM (AUROC=0.759)
LM	0.766	0.933333333333333	1	Receiver Operating Characteristic Cruve	LM (AUROC=0.759)
LM	0.767	0.933333333333333	1	Receiver Operating Characteristic Cruve	LM (AUROC=0.759)
LM	0.768	0.933333333333333	1	Receiver Operating Characteristic Cruve	LM (AUROC=0.759)
LM	0.769	0.933333333333333	1	Receiver Operating Characteristic Cruve	LM (AUROC=0.759)
LM	0.769230769230769	0.933333333333333	1	Receiver Operating Characteristic Cruve	LM (AUROC=0.759)
LM	0.77	0.933333333333333	1	Receiver Operating Characteristic Cruve	LM (AUROC=0.759)
LM	0.771	0.933333333333333	1	Receiver Operating Characteristic Cruve	LM (AUROC=0.759)
LM	0.772	0.933333333333333	1	Receiver Operating Characteristic Cruve	LM (AUROC=0.759)
LM	0	0	1	Receiver Operating Characteristic Cruve	LM (AUROC=0.759)
LM	0	0.0333333333333333	1	Receiver Operating Characteristic Cruve	LM (AUROC=0.759)
LM	0	0.0666666666666667	1	Receiver Operating Characteristic Cruve	LM (AUROC=0.759)
LM	0	0.1	1	Receiver Operating Characteristic Cruve	LM (AUROC=0.759)
LM	0	0.133333333333333	1	Receiver Operating Characteristic Cruve	LM (AUROC=0.759)
LM	0	0.166666666666667	1	Receiver Operating Characteristic Cruve	LM (AUROC=0.759)
LM	0	0.2	1	Receiver Operating Characteristic Cruve	LM (AUROC=0.759)
LM	0	0.233333333333333	1	Receiver Operating Characteristic Cruve	LM (AUROC=0.759)
LM	0.001	0.233333333333333	1	Receiver Operating Characteristic Cruve	LM (AUROC=0.759)
LM	0.002	0.233333333333333	1	Receiver Operating Characteristic Cruve	LM (AUROC=0.759)
LM	0.003	0.233333333333333	1	Receiver Operating Characteristic Cruve	LM (AUROC=0.759)
LM	0.004	0.233333333333333	1	Receiver Operating Characteristic Cruve	LM (AUROC=0.759)
LM	0.005	0.233333333333333	1	Receiver Operating Characteristic Cruve	LM (AUROC=0.759)
LM	0.006	0.233333333333333	1	Receiver Operating Characteristic Cruve	LM (AUROC=0.759)
LM	0.007	0.233333333333333	1	Receiver Operating Characteristic Cruve	LM (AUROC=0.759)
LM	0.008	0.233333333333333	1	Receiver Operating Characteristic Cruve	LM (AUROC=0.759)
LM	0.009	0.233333333333333	1	Receiver Operating Characteristic Cruve	LM (AUROC=0.759)
LM	0.01	0.233333333333333	1	Receiver Operating Characteristic Cruve	LM (AUROC=0.759)
LM	0.011	0.233333333333333	1	Receiver Operating Characteristic Cruve	LM (AUROC=0.759)
LM	0.012	0.233333333333333	1	Receiver Operating Characteristic Cruve	LM (AUROC=0.759)
LM	0.013	0.233333333333333	1	Receiver Operating Characteristic Cruve	LM (AUROC=0.759)
LM	0.014	0.233333333333333	1	Receiver Operating Characteristic Cruve	LM (AUROC=0.759)
LM	0.015	0.233333333333333	1	Receiver Operating Characteristic Cruve	LM (AUROC=0.759)
LM	0.016	0.233333333333333	1	Receiver Operating Characteristic Cruve	LM (AUROC=0.759)
LM	0.017	0.233333333333333	1	Receiver Operating Characteristic Cruve	LM (AUROC=0.759)
LM	0.018	0.233333333333333	1	Receiver Operating Characteristic Cruve	LM (AUROC=0.759)
LM	0.019	0.233333333333333	1	Receiver Operating Characteristic Cruve	LM (AUROC=0.759)
LM	0.02	0.233333333333333	1	Receiver Operating Characteristic Cruve	LM (AUROC=0.759)
LM	0.021	0.233333333333333	1	Receiver Operating Characteristic Cruve	LM (AUROC=0.759)
LM	0.022	0.233333333333333	1	Receiver Operating Characteristic Cruve	LM (AUROC=0.759)
LM	0.023	0.233333333333333	1	Receiver Operating Characteristic Cruve	LM (AUROC=0.759)
LM	0.024	0.233333333333333	1	Receiver Operating Characteristic Cruve	LM (AUROC=0.759)
LM	0.025	0.233333333333333	1	Receiver Operating Characteristic Cruve	LM (AUROC=0.759)
LM	0.026	0.233333333333333	1	Receiver Operating Characteristic Cruve	LM (AUROC=0.759)
LM	0.027	0.233333333333333	1	Receiver Operating Characteristic Cruve	LM (AUROC=0.759)
LM	0.028	0.233333333333333	1	Receiver Operating Characteristic Cruve	LM (AUROC=0.759)
LM	0.029	0.233333333333333	1	Receiver Operating Characteristic Cruve	LM (AUROC=0.759)
LM	0.03	0.233333333333333	1	Receiver Operating Characteristic Cruve	LM (AUROC=0.759)
LM	0.031	0.233333333333333	1	Receiver Operating Characteristic Cruve	LM (AUROC=0.759)
LM	0.032	0.233333333333333	1	Receiver Operating Characteristic Cruve	LM (AUROC=0.759)
LM	0.033	0.233333333333333	1	Receiver Operating Characteristic Cruve	LM (AUROC=0.759)
LM	0.034	0.233333333333333	1	Receiver Operating Characteristic Cruve	LM (AUROC=0.759)
LM	0.035	0.233333333333333	1	Receiver Operating Characteristic Cruve	LM (AUROC=0.759)
LM	0.036	0.233333333333333	1	Receiver Operating Characteristic Cruve	LM (AUROC=0.759)
LM	0.037	0.233333333333333	1	Receiver Operating Characteristic Cruve	LM (AUROC=0.759)
LM	0.038	0.233333333333333	1	Receiver Operating Characteristic Cruve	LM (AUROC=0.759)
LM	0.039	0.233333333333333	1	Receiver Operating Characteristic Cruve	LM (AUROC=0.759)
LM	0.04	0.233333333333333	1	Receiver Operating Characteristic Cruve	LM (AUROC=0.759)
LM	0.041	0.233333333333333	1	Receiver Operating Characteristic Cruve	LM (AUROC=0.759)
LM	0.042	0.233333333333333	1	Receiver Operating Characteristic Cruve	LM (AUROC=0.759)
LM	0.043	0.233333333333333	1	Receiver Operating Characteristic Cruve	LM (AUROC=0.759)
LM	0.044	0.233333333333333	1	Receiver Operating Characteristic Cruve	LM (AUROC=0.759)
LM	0.045	0.233333333333333	1	Receiver Operating Characteristic Cruve	LM (AUROC=0.759)
LM	0.046	0.233333333333333	1	Receiver Operating Characteristic Cruve	LM (AUROC=0.759)
LM	0.047	0.233333333333333	1	Receiver Operating Characteristic Cruve	LM (AUROC=0.759)
LM	0.048	0.233333333333333	1	Receiver Operating Characteristic Cruve	LM (AUROC=0.759)
LM	0.049	0.233333333333333	1	Receiver Operating Characteristic Cruve	LM (AUROC=0.759)
LM	0.05	0.233333333333333	1	Receiver Operating Characteristic Cruve	LM (AUROC=0.759)
LM	0.051	0.233333333333333	1	Receiver Operating Characteristic Cruve	LM (AUROC=0.759)
LM	0.052	0.233333333333333	1	Receiver Operating Characteristic Cruve	LM (AUROC=0.759)
LM	0.053	0.233333333333333	1	Receiver Operating Characteristic Cruve	LM (AUROC=0.759)
LM	0.054	0.233333333333333	1	Receiver Operating Characteristic Cruve	LM (AUROC=0.759)
LM	0.055	0.233333333333333	1	Receiver Operating Characteristic Cruve	LM (AUROC=0.759)
LM	0.056	0.233333333333333	1	Receiver Operating Characteristic Cruve	LM (AUROC=0.759)
LM	0.057	0.233333333333333	1	Receiver Operating Characteristic Cruve	LM (AUROC=0.759)
LM	0.058	0.233333333333333	1	Receiver Operating Characteristic Cruve	LM (AUROC=0.759)
LM	0.059	0.233333333333333	1	Receiver Operating Characteristic Cruve	LM (AUROC=0.759)
LM	0.06	0.233333333333333	1	Receiver Operating Characteristic Cruve	LM (AUROC=0.759)
LM	0.061	0.233333333333333	1	Receiver Operating Characteristic Cruve	LM (AUROC=0.759)
LM	0.062	0.233333333333333	1	Receiver Operating Characteristic Cruve	LM (AUROC=0.759)
LM	0.063	0.233333333333333	1	Receiver Operating Characteristic Cruve	LM (AUROC=0.759)
LM	0.064	0.233333333333333	1	Receiver Operating Characteristic Cruve	LM (AUROC=0.759)
LM	0.065	0.233333333333333	1	Receiver Operating Characteristic Cruve	LM (AUROC=0.759)
LM	0.066	0.233333333333333	1	Receiver Operating Characteristic Cruve	LM (AUROC=0.759)
LM	0.067	0.233333333333333	1	Receiver Operating Characteristic Cruve	LM (AUROC=0.759)
LM	0.068	0.233333333333333	1	Receiver Operating Characteristic Cruve	LM (AUROC=0.759)
LM	0.069	0.233333333333333	1	Receiver Operating Characteristic Cruve	LM (AUROC=0.759)
LM	0.07	0.233333333333333	1	Receiver Operating Characteristic Cruve	LM (AUROC=0.759)
LM	0.071	0.233333333333333	1	Receiver Operating Characteristic Cruve	LM (AUROC=0.759)
LM	0.0720000000000001	0.233333333333333	1	Receiver Operating Characteristic Cruve	LM (AUROC=0.759)
LM	0.0730000000000001	0.233333333333333	1	Receiver Operating Characteristic Cruve	LM (AUROC=0.759)
LM	0.0740000000000001	0.233333333333333	1	Receiver Operating Characteristic Cruve	LM (AUROC=0.759)
LM	0.0750000000000001	0.233333333333333	1	Receiver Operating Characteristic Cruve	LM (AUROC=0.759)
LM	0.0760000000000001	0.233333333333333	1	Receiver Operating Characteristic Cruve	LM (AUROC=0.759)
LM	0.0769230769230769	0.233333333333333	1	Receiver Operating Characteristic Cruve	LM (AUROC=0.759)
LM	0.0769230769230769	0.266666666666667	1	Receiver Operating Characteristic Cruve	LM (AUROC=0.759)
LM	0.0769230769230769	0.3	1	Receiver Operating Characteristic Cruve	LM (AUROC=0.759)
LM	0.0769230769230769	0.333333333333333	1	Receiver Operating Characteristic Cruve	LM (AUROC=0.759)
LM	0.0769230769230769	0.366666666666667	1	Receiver Operating Characteristic Cruve	LM (AUROC=0.759)
LM	0.077	0.366666666666667	1	Receiver Operating Characteristic Cruve	LM (AUROC=0.759)
LM	0.078	0.366666666666667	1	Receiver Operating Characteristic Cruve	LM (AUROC=0.759)
LM	0.079	0.366666666666667	1	Receiver Operating Characteristic Cruve	LM (AUROC=0.759)
LM	0.08	0.366666666666667	1	Receiver Operating Characteristic Cruve	LM (AUROC=0.759)
LM	0.081	0.366666666666667	1	Receiver Operating Characteristic Cruve	LM (AUROC=0.759)
LM	0.082	0.366666666666667	1	Receiver Operating Characteristic Cruve	LM (AUROC=0.759)
LM	0.083	0.366666666666667	1	Receiver Operating Characteristic Cruve	LM (AUROC=0.759)
LM	0.084	0.366666666666667	1	Receiver Operating Characteristic Cruve	LM (AUROC=0.759)
LM	0.085	0.366666666666667	1	Receiver Operating Characteristic Cruve	LM (AUROC=0.759)
LM	0.086	0.366666666666667	1	Receiver Operating Characteristic Cruve	LM (AUROC=0.759)
LM	0.087	0.366666666666667	1	Receiver Operating Characteristic Cruve	LM (AUROC=0.759)
LM	0.088	0.366666666666667	1	Receiver Operating Characteristic Cruve	LM (AUROC=0.759)
LM	0.089	0.366666666666667	1	Receiver Operating Characteristic Cruve	LM (AUROC=0.759)
LM	0.09	0.366666666666667	1	Receiver Operating Characteristic Cruve	LM (AUROC=0.759)
LM	0.091	0.366666666666667	1	Receiver Operating Characteristic Cruve	LM (AUROC=0.759)
LM	0.092	0.366666666666667	1	Receiver Operating Characteristic Cruve	LM (AUROC=0.759)
LM	0.093	0.366666666666667	1	Receiver Operating Characteristic Cruve	LM (AUROC=0.759)
LM	0.094	0.366666666666667	1	Receiver Operating Characteristic Cruve	LM (AUROC=0.759)
LM	0.095	0.366666666666667	1	Receiver Operating Characteristic Cruve	LM (AUROC=0.759)
LM	0.096	0.366666666666667	1	Receiver Operating Characteristic Cruve	LM (AUROC=0.759)
LM	0.097	0.366666666666667	1	Receiver Operating Characteristic Cruve	LM (AUROC=0.759)
LM	0.098	0.366666666666667	1	Receiver Operating Characteristic Cruve	LM (AUROC=0.759)
LM	0.099	0.366666666666667	1	Receiver Operating Characteristic Cruve	LM (AUROC=0.759)
LM	0.1	0.366666666666667	1	Receiver Operating Characteristic Cruve	LM (AUROC=0.759)
LM	0.101	0.366666666666667	1	Receiver Operating Characteristic Cruve	LM (AUROC=0.759)
LM	0.102	0.366666666666667	1	Receiver Operating Characteristic Cruve	LM (AUROC=0.759)
LM	0.103	0.366666666666667	1	Receiver Operating Characteristic Cruve	LM (AUROC=0.759)
LM	0.104	0.366666666666667	1	Receiver Operating Characteristic Cruve	LM (AUROC=0.759)
LM	0.105	0.366666666666667	1	Receiver Operating Characteristic Cruve	LM (AUROC=0.759)
LM	0.106	0.366666666666667	1	Receiver Operating Characteristic Cruve	LM (AUROC=0.759)
LM	0.107	0.366666666666667	1	Receiver Operating Characteristic Cruve	LM (AUROC=0.759)
LM	0.108	0.366666666666667	1	Receiver Operating Characteristic Cruve	LM (AUROC=0.759)
LM	0.109	0.366666666666667	1	Receiver Operating Characteristic Cruve	LM (AUROC=0.759)
LM	0.11	0.366666666666667	1	Receiver Operating Characteristic Cruve	LM (AUROC=0.759)
LM	0.111	0.366666666666667	1	Receiver Operating Characteristic Cruve	LM (AUROC=0.759)
LM	0.112	0.366666666666667	1	Receiver Operating Characteristic Cruve	LM (AUROC=0.759)
LM	0.113	0.366666666666667	1	Receiver Operating Characteristic Cruve	LM (AUROC=0.759)
LM	0.114	0.366666666666667	1	Receiver Operating Characteristic Cruve	LM (AUROC=0.759)
LM	0.115	0.366666666666667	1	Receiver Operating Characteristic Cruve	LM (AUROC=0.759)
LM	0.116	0.366666666666667	1	Receiver Operating Characteristic Cruve	LM (AUROC=0.759)
LM	0.117	0.366666666666667	1	Receiver Operating Characteristic Cruve	LM (AUROC=0.759)
LM	0.118	0.366666666666667	1	Receiver Operating Characteristic Cruve	LM (AUROC=0.759)
LM	0.119	0.366666666666667	1	Receiver Operating Characteristic Cruve	LM (AUROC=0.759)
LM	0.12	0.366666666666667	1	Receiver Operating Characteristic Cruve	LM (AUROC=0.759)
LM	0.121	0.366666666666667	1	Receiver Operating Characteristic Cruve	LM (AUROC=0.759)
LM	0.122	0.366666666666667	1	Receiver Operating Characteristic Cruve	LM (AUROC=0.759)
LM	0.123	0.366666666666667	1	Receiver Operating Characteristic Cruve	LM (AUROC=0.759)
LM	0.124	0.366666666666667	1	Receiver Operating Characteristic Cruve	LM (AUROC=0.759)
LM	0.125	0.366666666666667	1	Receiver Operating Characteristic Cruve	LM (AUROC=0.759)
LM	0.126	0.366666666666667	1	Receiver Operating Characteristic Cruve	LM (AUROC=0.759)
LM	0.127	0.366666666666667	1	Receiver Operating Characteristic Cruve	LM (AUROC=0.759)
LM	0.128	0.366666666666667	1	Receiver Operating Characteristic Cruve	LM (AUROC=0.759)
LM	0.129	0.366666666666667	1	Receiver Operating Characteristic Cruve	LM (AUROC=0.759)
LM	0.13	0.366666666666667	1	Receiver Operating Characteristic Cruve	LM (AUROC=0.759)
LM	0.131	0.366666666666667	1	Receiver Operating Characteristic Cruve	LM (AUROC=0.759)
LM	0.132	0.366666666666667	1	Receiver Operating Characteristic Cruve	LM (AUROC=0.759)
LM	0.133	0.366666666666667	1	Receiver Operating Characteristic Cruve	LM (AUROC=0.759)
LM	0.134	0.366666666666667	1	Receiver Operating Characteristic Cruve	LM (AUROC=0.759)
LM	0.135	0.366666666666667	1	Receiver Operating Characteristic Cruve	LM (AUROC=0.759)
LM	0.136	0.366666666666667	1	Receiver Operating Characteristic Cruve	LM (AUROC=0.759)
LM	0.137	0.366666666666667	1	Receiver Operating Characteristic Cruve	LM (AUROC=0.759)
LM	0.138	0.366666666666667	1	Receiver Operating Characteristic Cruve	LM (AUROC=0.759)
LM	0.139	0.366666666666667	1	Receiver Operating Characteristic Cruve	LM (AUROC=0.759)
LM	0.14	0.366666666666667	1	Receiver Operating Characteristic Cruve	LM (AUROC=0.759)
LM	0.141	0.366666666666667	1	Receiver Operating Characteristic Cruve	LM (AUROC=0.759)
LM	0.142	0.366666666666667	1	Receiver Operating Characteristic Cruve	LM (AUROC=0.759)
LM	0.143	0.366666666666667	1	Receiver Operating Characteristic Cruve	LM (AUROC=0.759)
LM	0.144	0.366666666666667	1	Receiver Operating Characteristic Cruve	LM (AUROC=0.759)
LM	0.145	0.366666666666667	1	Receiver Operating Characteristic Cruve	LM (AUROC=0.759)
LM	0.146	0.366666666666667	1	Receiver Operating Characteristic Cruve	LM (AUROC=0.759)
LM	0.147	0.366666666666667	1	Receiver Operating Characteristic Cruve	LM (AUROC=0.759)
LM	0.148	0.366666666666667	1	Receiver Operating Characteristic Cruve	LM (AUROC=0.759)
LM	0.149	0.366666666666667	1	Receiver Operating Characteristic Cruve	LM (AUROC=0.759)
LM	0.15	0.366666666666667	1	Receiver Operating Characteristic Cruve	LM (AUROC=0.759)
LM	0.151	0.366666666666667	1	Receiver Operating Characteristic Cruve	LM (AUROC=0.759)
LM	0.152	0.366666666666667	1	Receiver Operating Characteristic Cruve	LM (AUROC=0.759)
LM	0.153	0.366666666666667	1	Receiver Operating Characteristic Cruve	LM (AUROC=0.759)
LM	0.153846153846154	0.366666666666667	1	Receiver Operating Characteristic Cruve	LM (AUROC=0.759)
LM	0.153846153846154	0.4	1	Receiver Operating Characteristic Cruve	LM (AUROC=0.759)
LM	0.154	0.4	1	Receiver Operating Characteristic Cruve	LM (AUROC=0.759)
LM	0.155	0.4	1	Receiver Operating Characteristic Cruve	LM (AUROC=0.759)
LM	0.156	0.4	1	Receiver Operating Characteristic Cruve	LM (AUROC=0.759)
LM	0.157	0.4	1	Receiver Operating Characteristic Cruve	LM (AUROC=0.759)
LM	0.158	0.4	1	Receiver Operating Characteristic Cruve	LM (AUROC=0.759)
LM	0.159	0.4	1	Receiver Operating Characteristic Cruve	LM (AUROC=0.759)
LM	0.16	0.4	1	Receiver Operating Characteristic Cruve	LM (AUROC=0.759)
LM	0.161	0.4	1	Receiver Operating Characteristic Cruve	LM (AUROC=0.759)
LM	0.162	0.4	1	Receiver Operating Characteristic Cruve	LM (AUROC=0.759)
LM	0.163	0.4	1	Receiver Operating Characteristic Cruve	LM (AUROC=0.759)
LM	0.164	0.4	1	Receiver Operating Characteristic Cruve	LM (AUROC=0.759)
LM	0.165	0.4	1	Receiver Operating Characteristic Cruve	LM (AUROC=0.759)
LM	0.166	0.4	1	Receiver Operating Characteristic Cruve	LM (AUROC=0.759)
LM	0.167	0.4	1	Receiver Operating Characteristic Cruve	LM (AUROC=0.759)
LM	0.168	0.4	1	Receiver Operating Characteristic Cruve	LM (AUROC=0.759)
LM	0.169	0.4	1	Receiver Operating Characteristic Cruve	LM (AUROC=0.759)
LM	0.17	0.4	1	Receiver Operating Characteristic Cruve	LM (AUROC=0.759)
LM	0.171	0.4	1	Receiver Operating Characteristic Cruve	LM (AUROC=0.759)
LM	0.172	0.4	1	Receiver Operating Characteristic Cruve	LM (AUROC=0.759)
LM	0.173	0.4	1	Receiver Operating Characteristic Cruve	LM (AUROC=0.759)
LM	0.174	0.4	1	Receiver Operating Characteristic Cruve	LM (AUROC=0.759)
LM	0.175	0.4	1	Receiver Operating Characteristic Cruve	LM (AUROC=0.759)
LM	0.176	0.4	1	Receiver Operating Characteristic Cruve	LM (AUROC=0.759)
LM	0.177	0.4	1	Receiver Operating Characteristic Cruve	LM (AUROC=0.759)
LM	0.178	0.4	1	Receiver Operating Characteristic Cruve	LM (AUROC=0.759)
LM	0.179	0.4	1	Receiver Operating Characteristic Cruve	LM (AUROC=0.759)
LM	0.18	0.4	1	Receiver Operating Characteristic Cruve	LM (AUROC=0.759)
LM	0.181	0.4	1	Receiver Operating Characteristic Cruve	LM (AUROC=0.759)
LM	0.182	0.4	1	Receiver Operating Characteristic Cruve	LM (AUROC=0.759)
LM	0.183	0.4	1	Receiver Operating Characteristic Cruve	LM (AUROC=0.759)
LM	0.184	0.4	1	Receiver Operating Characteristic Cruve	LM (AUROC=0.759)
LM	0.185	0.4	1	Receiver Operating Characteristic Cruve	LM (AUROC=0.759)
LM	0.186	0.4	1	Receiver Operating Characteristic Cruve	LM (AUROC=0.759)
LM	0.187	0.4	1	Receiver Operating Characteristic Cruve	LM (AUROC=0.759)
LM	0.188	0.4	1	Receiver Operating Characteristic Cruve	LM (AUROC=0.759)
LM	0.189	0.4	1	Receiver Operating Characteristic Cruve	LM (AUROC=0.759)
LM	0.19	0.4	1	Receiver Operating Characteristic Cruve	LM (AUROC=0.759)
LM	0.191	0.4	1	Receiver Operating Characteristic Cruve	LM (AUROC=0.759)
LM	0.192	0.4	1	Receiver Operating Characteristic Cruve	LM (AUROC=0.759)
LM	0.193	0.4	1	Receiver Operating Characteristic Cruve	LM (AUROC=0.759)
LM	0.194	0.4	1	Receiver Operating Characteristic Cruve	LM (AUROC=0.759)
LM	0.195	0.4	1	Receiver Operating Characteristic Cruve	LM (AUROC=0.759)
LM	0.196	0.4	1	Receiver Operating Characteristic Cruve	LM (AUROC=0.759)
LM	0.197	0.4	1	Receiver Operating Characteristic Cruve	LM (AUROC=0.759)
LM	0.198	0.4	1	Receiver Operating Characteristic Cruve	LM (AUROC=0.759)
LM	0.199	0.4	1	Receiver Operating Characteristic Cruve	LM (AUROC=0.759)
LM	0.2	0.4	1	Receiver Operating Characteristic Cruve	LM (AUROC=0.759)
LM	0.201	0.4	1	Receiver Operating Characteristic Cruve	LM (AUROC=0.759)
LM	0.202	0.4	1	Receiver Operating Characteristic Cruve	LM (AUROC=0.759)
LM	0.203	0.4	1	Receiver Operating Characteristic Cruve	LM (AUROC=0.759)
LM	0.204	0.4	1	Receiver Operating Characteristic Cruve	LM (AUROC=0.759)
LM	0.205	0.4	1	Receiver Operating Characteristic Cruve	LM (AUROC=0.759)
LM	0.206	0.4	1	Receiver Operating Characteristic Cruve	LM (AUROC=0.759)
LM	0.207	0.4	1	Receiver Operating Characteristic Cruve	LM (AUROC=0.759)
LM	0.208	0.4	1	Receiver Operating Characteristic Cruve	LM (AUROC=0.759)
LM	0.209	0.4	1	Receiver Operating Characteristic Cruve	LM (AUROC=0.759)
LM	0.21	0.4	1	Receiver Operating Characteristic Cruve	LM (AUROC=0.759)
LM	0.211	0.4	1	Receiver Operating Characteristic Cruve	LM (AUROC=0.759)
LM	0.212	0.4	1	Receiver Operating Characteristic Cruve	LM (AUROC=0.759)
LM	0.213	0.4	1	Receiver Operating Characteristic Cruve	LM (AUROC=0.759)
LM	0.214	0.4	1	Receiver Operating Characteristic Cruve	LM (AUROC=0.759)
LM	0.215	0.4	1	Receiver Operating Characteristic Cruve	LM (AUROC=0.759)
LM	0.216	0.4	1	Receiver Operating Characteristic Cruve	LM (AUROC=0.759)
LM	0.217	0.4	1	Receiver Operating Characteristic Cruve	LM (AUROC=0.759)
LM	0.218	0.4	1	Receiver Operating Characteristic Cruve	LM (AUROC=0.759)
LM	0.219	0.4	1	Receiver Operating Characteristic Cruve	LM (AUROC=0.759)
LM	0.22	0.4	1	Receiver Operating Characteristic Cruve	LM (AUROC=0.759)
LM	0.221	0.4	1	Receiver Operating Characteristic Cruve	LM (AUROC=0.759)
LM	0.222	0.4	1	Receiver Operating Characteristic Cruve	LM (AUROC=0.759)
LM	0.223	0.4	1	Receiver Operating Characteristic Cruve	LM (AUROC=0.759)
LM	0.224	0.4	1	Receiver Operating Characteristic Cruve	LM (AUROC=0.759)
LM	0.225	0.4	1	Receiver Operating Characteristic Cruve	LM (AUROC=0.759)
LM	0.226	0.4	1	Receiver Operating Characteristic Cruve	LM (AUROC=0.759)
LM	0.227	0.4	1	Receiver Operating Characteristic Cruve	LM (AUROC=0.759)
LM	0.228	0.4	1	Receiver Operating Characteristic Cruve	LM (AUROC=0.759)
LM	0.229	0.4	1	Receiver Operating Characteristic Cruve	LM (AUROC=0.759)
LM	0.23	0.4	1	Receiver Operating Characteristic Cruve	LM (AUROC=0.759)
LM	0.230769230769231	0.4	1	Receiver Operating Characteristic Cruve	LM (AUROC=0.759)
LM	0.230769230769231	0.433333333333333	1	Receiver Operating Characteristic Cruve	LM (AUROC=0.759)
LM	0.230769230769231	0.466666666666667	1	Receiver Operating Characteristic Cruve	LM (AUROC=0.759)
LM	0.230769230769231	0.5	1	Receiver Operating Characteristic Cruve	LM (AUROC=0.759)
LM	0.230769230769231	0.533333333333333	1	Receiver Operating Characteristic Cruve	LM (AUROC=0.759)
LM	0.230769230769231	0.566666666666667	1	Receiver Operating Characteristic Cruve	LM (AUROC=0.759)
LM	0.230769230769231	0.6	1	Receiver Operating Characteristic Cruve	LM (AUROC=0.759)
LM	0.230769230769231	0.633333333333333	1	Receiver Operating Characteristic Cruve	LM (AUROC=0.759)
LM	0.230769230769231	0.666666666666667	1	Receiver Operating Characteristic Cruve	LM (AUROC=0.759)
LM	0.231	0.666666666666667	1	Receiver Operating Characteristic Cruve	LM (AUROC=0.759)
LM	0.232	0.666666666666667	1	Receiver Operating Characteristic Cruve	LM (AUROC=0.759)
LM	0.233	0.666666666666667	1	Receiver Operating Characteristic Cruve	LM (AUROC=0.759)
LM	0.234	0.666666666666667	1	Receiver Operating Characteristic Cruve	LM (AUROC=0.759)
LM	0.235	0.666666666666667	1	Receiver Operating Characteristic Cruve	LM (AUROC=0.759)
LM	0.236	0.666666666666667	1	Receiver Operating Characteristic Cruve	LM (AUROC=0.759)
LM	0.237	0.666666666666667	1	Receiver Operating Characteristic Cruve	LM (AUROC=0.759)
LM	0.238	0.666666666666667	1	Receiver Operating Characteristic Cruve	LM (AUROC=0.759)
LM	0.239	0.666666666666667	1	Receiver Operating Characteristic Cruve	LM (AUROC=0.759)
LM	0.24	0.666666666666667	1	Receiver Operating Characteristic Cruve	LM (AUROC=0.759)
LM	0.241	0.666666666666667	1	Receiver Operating Characteristic Cruve	LM (AUROC=0.759)
LM	0.242	0.666666666666667	1	Receiver Operating Characteristic Cruve	LM (AUROC=0.759)
LM	0.243	0.666666666666667	1	Receiver Operating Characteristic Cruve	LM (AUROC=0.759)
LM	0.244	0.666666666666667	1	Receiver Operating Characteristic Cruve	LM (AUROC=0.759)
LM	0.245	0.666666666666667	1	Receiver Operating Characteristic Cruve	LM (AUROC=0.759)
LM	0.246	0.666666666666667	1	Receiver Operating Characteristic Cruve	LM (AUROC=0.759)
LM	0.247	0.666666666666667	1	Receiver Operating Characteristic Cruve	LM (AUROC=0.759)
LM	0.248	0.666666666666667	1	Receiver Operating Characteristic Cruve	LM (AUROC=0.759)
LM	0.249	0.666666666666667	1	Receiver Operating Characteristic Cruve	LM (AUROC=0.759)
LM	0.25	0.666666666666667	1	Receiver Operating Characteristic Cruve	LM (AUROC=0.759)
LM	0.251	0.666666666666667	1	Receiver Operating Characteristic Cruve	LM (AUROC=0.759)
LM	0.252	0.666666666666667	1	Receiver Operating Characteristic Cruve	LM (AUROC=0.759)
LM	0.253	0.666666666666667	1	Receiver Operating Characteristic Cruve	LM (AUROC=0.759)
LM	0.254	0.666666666666667	1	Receiver Operating Characteristic Cruve	LM (AUROC=0.759)
LM	0.255	0.666666666666667	1	Receiver Operating Characteristic Cruve	LM (AUROC=0.759)
LM	0.256	0.666666666666667	1	Receiver Operating Characteristic Cruve	LM (AUROC=0.759)
LM	0.257	0.666666666666667	1	Receiver Operating Characteristic Cruve	LM (AUROC=0.759)
LM	0.258	0.666666666666667	1	Receiver Operating Characteristic Cruve	LM (AUROC=0.759)
LM	0.259	0.666666666666667	1	Receiver Operating Characteristic Cruve	LM (AUROC=0.759)
LM	0.26	0.666666666666667	1	Receiver Operating Characteristic Cruve	LM (AUROC=0.759)
LM	0.261	0.666666666666667	1	Receiver Operating Characteristic Cruve	LM (AUROC=0.759)
LM	0.262	0.666666666666667	1	Receiver Operating Characteristic Cruve	LM (AUROC=0.759)
LM	0.263	0.666666666666667	1	Receiver Operating Characteristic Cruve	LM (AUROC=0.759)
LM	0.264	0.666666666666667	1	Receiver Operating Characteristic Cruve	LM (AUROC=0.759)
LM	0.265	0.666666666666667	1	Receiver Operating Characteristic Cruve	LM (AUROC=0.759)
LM	0.266	0.666666666666667	1	Receiver Operating Characteristic Cruve	LM (AUROC=0.759)
LM	0.267	0.666666666666667	1	Receiver Operating Characteristic Cruve	LM (AUROC=0.759)
LM	0.268	0.666666666666667	1	Receiver Operating Characteristic Cruve	LM (AUROC=0.759)
LM	0.269	0.666666666666667	1	Receiver Operating Characteristic Cruve	LM (AUROC=0.759)
LM	0.27	0.666666666666667	1	Receiver Operating Characteristic Cruve	LM (AUROC=0.759)
LM	0.271	0.666666666666667	1	Receiver Operating Characteristic Cruve	LM (AUROC=0.759)
LM	0.272	0.666666666666667	1	Receiver Operating Characteristic Cruve	LM (AUROC=0.759)
LM	0.273	0.666666666666667	1	Receiver Operating Characteristic Cruve	LM (AUROC=0.759)
LM	0.274	0.666666666666667	1	Receiver Operating Characteristic Cruve	LM (AUROC=0.759)
LM	0.275	0.666666666666667	1	Receiver Operating Characteristic Cruve	LM (AUROC=0.759)
LM	0.276	0.666666666666667	1	Receiver Operating Characteristic Cruve	LM (AUROC=0.759)
LM	0.277	0.666666666666667	1	Receiver Operating Characteristic Cruve	LM (AUROC=0.759)
LM	0.278	0.666666666666667	1	Receiver Operating Characteristic Cruve	LM (AUROC=0.759)
LM	0.279	0.666666666666667	1	Receiver Operating Characteristic Cruve	LM (AUROC=0.759)
LM	0.28	0.666666666666667	1	Receiver Operating Characteristic Cruve	LM (AUROC=0.759)
LM	0.281	0.666666666666667	1	Receiver Operating Characteristic Cruve	LM (AUROC=0.759)
LM	0.282	0.666666666666667	1	Receiver Operating Characteristic Cruve	LM (AUROC=0.759)
LM	0.283	0.666666666666667	1	Receiver Operating Characteristic Cruve	LM (AUROC=0.759)
LM	0.284	0.666666666666667	1	Receiver Operating Characteristic Cruve	LM (AUROC=0.759)
LM	0.285	0.666666666666667	1	Receiver Operating Characteristic Cruve	LM (AUROC=0.759)
LM	0.286	0.666666666666667	1	Receiver Operating Characteristic Cruve	LM (AUROC=0.759)
LM	0.287	0.666666666666667	1	Receiver Operating Characteristic Cruve	LM (AUROC=0.759)
LM	0.288	0.666666666666667	1	Receiver Operating Characteristic Cruve	LM (AUROC=0.759)
LM	0.289	0.666666666666667	1	Receiver Operating Characteristic Cruve	LM (AUROC=0.759)
LM	0.29	0.666666666666667	1	Receiver Operating Characteristic Cruve	LM (AUROC=0.759)
LM	0.291	0.666666666666667	1	Receiver Operating Characteristic Cruve	LM (AUROC=0.759)
LM	0.292	0.666666666666667	1	Receiver Operating Characteristic Cruve	LM (AUROC=0.759)
LM	0.293	0.666666666666667	1	Receiver Operating Characteristic Cruve	LM (AUROC=0.759)
LM	0.294	0.666666666666667	1	Receiver Operating Characteristic Cruve	LM (AUROC=0.759)
LM	0.295	0.666666666666667	1	Receiver Operating Characteristic Cruve	LM (AUROC=0.759)
LM	0.296	0.666666666666667	1	Receiver Operating Characteristic Cruve	LM (AUROC=0.759)
LM	0.297	0.666666666666667	1	Receiver Operating Characteristic Cruve	LM (AUROC=0.759)
LM	0.298	0.666666666666667	1	Receiver Operating Characteristic Cruve	LM (AUROC=0.759)
LM	0.299	0.666666666666667	1	Receiver Operating Characteristic Cruve	LM (AUROC=0.759)
LM	0.3	0.666666666666667	1	Receiver Operating Characteristic Cruve	LM (AUROC=0.759)
LM	0.301	0.666666666666667	1	Receiver Operating Characteristic Cruve	LM (AUROC=0.759)
LM	0.302	0.666666666666667	1	Receiver Operating Characteristic Cruve	LM (AUROC=0.759)
LM	0.303	0.666666666666667	1	Receiver Operating Characteristic Cruve	LM (AUROC=0.759)
LM	0.304	0.666666666666667	1	Receiver Operating Characteristic Cruve	LM (AUROC=0.759)
LM	0.305	0.666666666666667	1	Receiver Operating Characteristic Cruve	LM (AUROC=0.759)
LM	0.306	0.666666666666667	1	Receiver Operating Characteristic Cruve	LM (AUROC=0.759)
LM	0.307	0.666666666666667	1	Receiver Operating Characteristic Cruve	LM (AUROC=0.759)
LM	0.307692307692308	0.666666666666667	1	Receiver Operating Characteristic Cruve	LM (AUROC=0.759)
LM	0.307692307692308	0.7	1	Receiver Operating Characteristic Cruve	LM (AUROC=0.759)
LM	0.307692307692308	0.733333333333333	1	Receiver Operating Characteristic Cruve	LM (AUROC=0.759)
LM	0.308	0.733333333333333	1	Receiver Operating Characteristic Cruve	LM (AUROC=0.759)
LM	0.309	0.733333333333333	1	Receiver Operating Characteristic Cruve	LM (AUROC=0.759)
LM	0.31	0.733333333333333	1	Receiver Operating Characteristic Cruve	LM (AUROC=0.759)
LM	0.311	0.733333333333333	1	Receiver Operating Characteristic Cruve	LM (AUROC=0.759)
LM	0.312	0.733333333333333	1	Receiver Operating Characteristic Cruve	LM (AUROC=0.759)
LM	0.313	0.733333333333333	1	Receiver Operating Characteristic Cruve	LM (AUROC=0.759)
LM	0.314	0.733333333333333	1	Receiver Operating Characteristic Cruve	LM (AUROC=0.759)
LM	0.315	0.733333333333333	1	Receiver Operating Characteristic Cruve	LM (AUROC=0.759)
LM	0.316	0.733333333333333	1	Receiver Operating Characteristic Cruve	LM (AUROC=0.759)
LM	0.317	0.733333333333333	1	Receiver Operating Characteristic Cruve	LM (AUROC=0.759)
LM	0.318	0.733333333333333	1	Receiver Operating Characteristic Cruve	LM (AUROC=0.759)
LM	0.319	0.733333333333333	1	Receiver Operating Characteristic Cruve	LM (AUROC=0.759)
LM	0.32	0.733333333333333	1	Receiver Operating Characteristic Cruve	LM (AUROC=0.759)
LM	0.321	0.733333333333333	1	Receiver Operating Characteristic Cruve	LM (AUROC=0.759)
LM	0.322	0.733333333333333	1	Receiver Operating Characteristic Cruve	LM (AUROC=0.759)
LM	0.323	0.733333333333333	1	Receiver Operating Characteristic Cruve	LM (AUROC=0.759)
LM	0.324	0.733333333333333	1	Receiver Operating Characteristic Cruve	LM (AUROC=0.759)
LM	0.325	0.733333333333333	1	Receiver Operating Characteristic Cruve	LM (AUROC=0.759)
LM	0.326	0.733333333333333	1	Receiver Operating Characteristic Cruve	LM (AUROC=0.759)
LM	0.327	0.733333333333333	1	Receiver Operating Characteristic Cruve	LM (AUROC=0.759)
LM	0.328	0.733333333333333	1	Receiver Operating Characteristic Cruve	LM (AUROC=0.759)
LM	0.329	0.733333333333333	1	Receiver Operating Characteristic Cruve	LM (AUROC=0.759)
LM	0.33	0.733333333333333	1	Receiver Operating Characteristic Cruve	LM (AUROC=0.759)
LM	0.331	0.733333333333333	1	Receiver Operating Characteristic Cruve	LM (AUROC=0.759)
LM	0.332	0.733333333333333	1	Receiver Operating Characteristic Cruve	LM (AUROC=0.759)
LM	0.333	0.733333333333333	1	Receiver Operating Characteristic Cruve	LM (AUROC=0.759)
LM	0.334	0.733333333333333	1	Receiver Operating Characteristic Cruve	LM (AUROC=0.759)
LM	0.335	0.733333333333333	1	Receiver Operating Characteristic Cruve	LM (AUROC=0.759)
LM	0.336	0.733333333333333	1	Receiver Operating Characteristic Cruve	LM (AUROC=0.759)
LM	0.337	0.733333333333333	1	Receiver Operating Characteristic Cruve	LM (AUROC=0.759)
LM	0.338	0.733333333333333	1	Receiver Operating Characteristic Cruve	LM (AUROC=0.759)
LM	0.339	0.733333333333333	1	Receiver Operating Characteristic Cruve	LM (AUROC=0.759)
LM	0.34	0.733333333333333	1	Receiver Operating Characteristic Cruve	LM (AUROC=0.759)
LM	0.341	0.733333333333333	1	Receiver Operating Characteristic Cruve	LM (AUROC=0.759)
LM	0.342	0.733333333333333	1	Receiver Operating Characteristic Cruve	LM (AUROC=0.759)
LM	0.343	0.733333333333333	1	Receiver Operating Characteristic Cruve	LM (AUROC=0.759)
LM	0.344	0.733333333333333	1	Receiver Operating Characteristic Cruve	LM (AUROC=0.759)
LM	0.345	0.733333333333333	1	Receiver Operating Characteristic Cruve	LM (AUROC=0.759)
LM	0.346	0.733333333333333	1	Receiver Operating Characteristic Cruve	LM (AUROC=0.759)
LM	0.347	0.733333333333333	1	Receiver Operating Characteristic Cruve	LM (AUROC=0.759)
LM	0.348	0.733333333333333	1	Receiver Operating Characteristic Cruve	LM (AUROC=0.759)
LM	0.349	0.733333333333333	1	Receiver Operating Characteristic Cruve	LM (AUROC=0.759)
LM	0.35	0.733333333333333	1	Receiver Operating Characteristic Cruve	LM (AUROC=0.759)
LM	0.351	0.733333333333333	1	Receiver Operating Characteristic Cruve	LM (AUROC=0.759)
LM	0.352	0.733333333333333	1	Receiver Operating Characteristic Cruve	LM (AUROC=0.759)
LM	0.353	0.733333333333333	1	Receiver Operating Characteristic Cruve	LM (AUROC=0.759)
LM	0.354	0.733333333333333	1	Receiver Operating Characteristic Cruve	LM (AUROC=0.759)
LM	0.355	0.733333333333333	1	Receiver Operating Characteristic Cruve	LM (AUROC=0.759)
LM	0.356	0.733333333333333	1	Receiver Operating Characteristic Cruve	LM (AUROC=0.759)
LM	0.357	0.733333333333333	1	Receiver Operating Characteristic Cruve	LM (AUROC=0.759)
LM	0.358	0.733333333333333	1	Receiver Operating Characteristic Cruve	LM (AUROC=0.759)
LM	0.359	0.733333333333333	1	Receiver Operating Characteristic Cruve	LM (AUROC=0.759)
LM	0.36	0.733333333333333	1	Receiver Operating Characteristic Cruve	LM (AUROC=0.759)
LM	0.361	0.733333333333333	1	Receiver Operating Characteristic Cruve	LM (AUROC=0.759)
LM	0.362	0.733333333333333	1	Receiver Operating Characteristic Cruve	LM (AUROC=0.759)
LM	0.363	0.733333333333333	1	Receiver Operating Characteristic Cruve	LM (AUROC=0.759)
LM	0.364	0.733333333333333	1	Receiver Operating Characteristic Cruve	LM (AUROC=0.759)
LM	0.365	0.733333333333333	1	Receiver Operating Characteristic Cruve	LM (AUROC=0.759)
LM	0.366	0.733333333333333	1	Receiver Operating Characteristic Cruve	LM (AUROC=0.759)
LM	0.367	0.733333333333333	1	Receiver Operating Characteristic Cruve	LM (AUROC=0.759)
LM	0.368	0.733333333333333	1	Receiver Operating Characteristic Cruve	LM (AUROC=0.759)
LM	0.369	0.733333333333333	1	Receiver Operating Characteristic Cruve	LM (AUROC=0.759)
LM	0.37	0.733333333333333	1	Receiver Operating Characteristic Cruve	LM (AUROC=0.759)
LM	0.371	0.733333333333333	1	Receiver Operating Characteristic Cruve	LM (AUROC=0.759)
LM	0.372	0.733333333333333	1	Receiver Operating Characteristic Cruve	LM (AUROC=0.759)
LM	0.373	0.733333333333333	1	Receiver Operating Characteristic Cruve	LM (AUROC=0.759)
LM	0.374	0.733333333333333	1	Receiver Operating Characteristic Cruve	LM (AUROC=0.759)
LM	0.375	0.733333333333333	1	Receiver Operating Characteristic Cruve	LM (AUROC=0.759)
LM	0.376	0.733333333333333	1	Receiver Operating Characteristic Cruve	LM (AUROC=0.759)
LM	0.377	0.733333333333333	1	Receiver Operating Characteristic Cruve	LM (AUROC=0.759)
LM	0.378	0.733333333333333	1	Receiver Operating Characteristic Cruve	LM (AUROC=0.759)
LM	0.379	0.733333333333333	1	Receiver Operating Characteristic Cruve	LM (AUROC=0.759)
LM	0.38	0.733333333333333	1	Receiver Operating Characteristic Cruve	LM (AUROC=0.759)
LM	0.381	0.733333333333333	1	Receiver Operating Characteristic Cruve	LM (AUROC=0.759)
LM	0.382	0.733333333333333	1	Receiver Operating Characteristic Cruve	LM (AUROC=0.759)
LM	0.383	0.733333333333333	1	Receiver Operating Characteristic Cruve	LM (AUROC=0.759)
LM	0.384	0.733333333333333	1	Receiver Operating Characteristic Cruve	LM (AUROC=0.759)
LM	0.384615384615385	0.733333333333333	1	Receiver Operating Characteristic Cruve	LM (AUROC=0.759)
LM	0.384615384615385	0.766666666666667	1	Receiver Operating Characteristic Cruve	LM (AUROC=0.759)
LM	0.384615384615385	0.8	1	Receiver Operating Characteristic Cruve	LM (AUROC=0.759)
LM	0.384615384615385	0.833333333333333	1	Receiver Operating Characteristic Cruve	LM (AUROC=0.759)
LM	0.384615384615385	0.866666666666667	1	Receiver Operating Characteristic Cruve	LM (AUROC=0.759)
LM	0.384615384615385	0.9	1	Receiver Operating Characteristic Cruve	LM (AUROC=0.759)
LM	0.385	0.9	1	Receiver Operating Characteristic Cruve	LM (AUROC=0.759)
LM	0.386	0.9	1	Receiver Operating Characteristic Cruve	LM (AUROC=0.759)
LM	0.387	0.9	1	Receiver Operating Characteristic Cruve	LM (AUROC=0.759)
LM	0.388	0.9	1	Receiver Operating Characteristic Cruve	LM (AUROC=0.759)
LM	0.389	0.9	1	Receiver Operating Characteristic Cruve	LM (AUROC=0.759)
LM	0.39	0.9	1	Receiver Operating Characteristic Cruve	LM (AUROC=0.759)
LM	0.391	0.9	1	Receiver Operating Characteristic Cruve	LM (AUROC=0.759)
LM	0.392	0.9	1	Receiver Operating Characteristic Cruve	LM (AUROC=0.759)
LM	0.393	0.9	1	Receiver Operating Characteristic Cruve	LM (AUROC=0.759)
LM	0.394	0.9	1	Receiver Operating Characteristic Cruve	LM (AUROC=0.759)
LM	0.395	0.9	1	Receiver Operating Characteristic Cruve	LM (AUROC=0.759)
LM	0.396	0.9	1	Receiver Operating Characteristic Cruve	LM (AUROC=0.759)
LM	0.397	0.9	1	Receiver Operating Characteristic Cruve	LM (AUROC=0.759)
LM	0.398	0.9	1	Receiver Operating Characteristic Cruve	LM (AUROC=0.759)
LM	0.399	0.9	1	Receiver Operating Characteristic Cruve	LM (AUROC=0.759)
LM	0.4	0.9	1	Receiver Operating Characteristic Cruve	LM (AUROC=0.759)
LM	0.401	0.9	1	Receiver Operating Characteristic Cruve	LM (AUROC=0.759)
LM	0.402	0.9	1	Receiver Operating Characteristic Cruve	LM (AUROC=0.759)
LM	0.403	0.9	1	Receiver Operating Characteristic Cruve	LM (AUROC=0.759)
LM	0.404	0.9	1	Receiver Operating Characteristic Cruve	LM (AUROC=0.759)
LM	0.405	0.9	1	Receiver Operating Characteristic Cruve	LM (AUROC=0.759)
LM	0.406	0.9	1	Receiver Operating Characteristic Cruve	LM (AUROC=0.759)
LM	0.407	0.9	1	Receiver Operating Characteristic Cruve	LM (AUROC=0.759)
LM	0.408	0.9	1	Receiver Operating Characteristic Cruve	LM (AUROC=0.759)
LM	0.409	0.9	1	Receiver Operating Characteristic Cruve	LM (AUROC=0.759)
LM	0.41	0.9	1	Receiver Operating Characteristic Cruve	LM (AUROC=0.759)
LM	0.411	0.9	1	Receiver Operating Characteristic Cruve	LM (AUROC=0.759)
LM	0.412	0.9	1	Receiver Operating Characteristic Cruve	LM (AUROC=0.759)
LM	0.413	0.9	1	Receiver Operating Characteristic Cruve	LM (AUROC=0.759)
LM	0.414	0.9	1	Receiver Operating Characteristic Cruve	LM (AUROC=0.759)
LM	0.415	0.9	1	Receiver Operating Characteristic Cruve	LM (AUROC=0.759)
LM	0.416	0.9	1	Receiver Operating Characteristic Cruve	LM (AUROC=0.759)
LM	0.417	0.9	1	Receiver Operating Characteristic Cruve	LM (AUROC=0.759)
LM	0.418	0.9	1	Receiver Operating Characteristic Cruve	LM (AUROC=0.759)
LM	0.419	0.9	1	Receiver Operating Characteristic Cruve	LM (AUROC=0.759)
LM	0.42	0.9	1	Receiver Operating Characteristic Cruve	LM (AUROC=0.759)
LM	0.421	0.9	1	Receiver Operating Characteristic Cruve	LM (AUROC=0.759)
LM	0.422	0.9	1	Receiver Operating Characteristic Cruve	LM (AUROC=0.759)
LM	0.423	0.9	1	Receiver Operating Characteristic Cruve	LM (AUROC=0.759)
LM	0.424	0.9	1	Receiver Operating Characteristic Cruve	LM (AUROC=0.759)
LM	0.425	0.9	1	Receiver Operating Characteristic Cruve	LM (AUROC=0.759)
LM	0.426	0.9	1	Receiver Operating Characteristic Cruve	LM (AUROC=0.759)
LM	0.427	0.9	1	Receiver Operating Characteristic Cruve	LM (AUROC=0.759)
LM	0.428	0.9	1	Receiver Operating Characteristic Cruve	LM (AUROC=0.759)
LM	0.429	0.9	1	Receiver Operating Characteristic Cruve	LM (AUROC=0.759)
LM	0.43	0.9	1	Receiver Operating Characteristic Cruve	LM (AUROC=0.759)
LM	0.431	0.9	1	Receiver Operating Characteristic Cruve	LM (AUROC=0.759)
LM	0.432	0.9	1	Receiver Operating Characteristic Cruve	LM (AUROC=0.759)
LM	0.433	0.9	1	Receiver Operating Characteristic Cruve	LM (AUROC=0.759)
LM	0.434	0.9	1	Receiver Operating Characteristic Cruve	LM (AUROC=0.759)
LM	0.435	0.9	1	Receiver Operating Characteristic Cruve	LM (AUROC=0.759)
LM	0.436	0.9	1	Receiver Operating Characteristic Cruve	LM (AUROC=0.759)
LM	0.437	0.9	1	Receiver Operating Characteristic Cruve	LM (AUROC=0.759)
LM	0.438	0.9	1	Receiver Operating Characteristic Cruve	LM (AUROC=0.759)
LM	0.439	0.9	1	Receiver Operating Characteristic Cruve	LM (AUROC=0.759)
LM	0.44	0.9	1	Receiver Operating Characteristic Cruve	LM (AUROC=0.759)
LM	0.441	0.9	1	Receiver Operating Characteristic Cruve	LM (AUROC=0.759)
LM	0.442	0.9	1	Receiver Operating Characteristic Cruve	LM (AUROC=0.759)
LM	0.443	0.9	1	Receiver Operating Characteristic Cruve	LM (AUROC=0.759)
LM	0.444	0.9	1	Receiver Operating Characteristic Cruve	LM (AUROC=0.759)
LM	0.445	0.9	1	Receiver Operating Characteristic Cruve	LM (AUROC=0.759)
LM	0.446	0.9	1	Receiver Operating Characteristic Cruve	LM (AUROC=0.759)
LM	0.447	0.9	1	Receiver Operating Characteristic Cruve	LM (AUROC=0.759)
LM	0.448	0.9	1	Receiver Operating Characteristic Cruve	LM (AUROC=0.759)
LM	0.449	0.9	1	Receiver Operating Characteristic Cruve	LM (AUROC=0.759)
LM	0.45	0.9	1	Receiver Operating Characteristic Cruve	LM (AUROC=0.759)
LM	0.451	0.9	1	Receiver Operating Characteristic Cruve	LM (AUROC=0.759)
LM	0.452	0.9	1	Receiver Operating Characteristic Cruve	LM (AUROC=0.759)
LM	0.453	0.9	1	Receiver Operating Characteristic Cruve	LM (AUROC=0.759)
LM	0.454	0.9	1	Receiver Operating Characteristic Cruve	LM (AUROC=0.759)
LM	0.455	0.9	1	Receiver Operating Characteristic Cruve	LM (AUROC=0.759)
LM	0.456	0.9	1	Receiver Operating Characteristic Cruve	LM (AUROC=0.759)
LM	0.457	0.9	1	Receiver Operating Characteristic Cruve	LM (AUROC=0.759)
LM	0.458	0.9	1	Receiver Operating Characteristic Cruve	LM (AUROC=0.759)
LM	0.459	0.9	1	Receiver Operating Characteristic Cruve	LM (AUROC=0.759)
LM	0.46	0.9	1	Receiver Operating Characteristic Cruve	LM (AUROC=0.759)
LM	0.461	0.9	1	Receiver Operating Characteristic Cruve	LM (AUROC=0.759)
LM	0.461538461538462	0.9	1	Receiver Operating Characteristic Cruve	LM (AUROC=0.759)
LM	0.462	0.9	1	Receiver Operating Characteristic Cruve	LM (AUROC=0.759)
LM	0.463	0.9	1	Receiver Operating Characteristic Cruve	LM (AUROC=0.759)
LM	0.464	0.9	1	Receiver Operating Characteristic Cruve	LM (AUROC=0.759)
LM	0.465	0.9	1	Receiver Operating Characteristic Cruve	LM (AUROC=0.759)
LM	0.466	0.9	1	Receiver Operating Characteristic Cruve	LM (AUROC=0.759)
LM	0.467	0.9	1	Receiver Operating Characteristic Cruve	LM (AUROC=0.759)
LM	0.468	0.9	1	Receiver Operating Characteristic Cruve	LM (AUROC=0.759)
LM	0.469	0.9	1	Receiver Operating Characteristic Cruve	LM (AUROC=0.759)
LM	0.47	0.9	1	Receiver Operating Characteristic Cruve	LM (AUROC=0.759)
LM	0.471	0.9	1	Receiver Operating Characteristic Cruve	LM (AUROC=0.759)
LM	0.472	0.9	1	Receiver Operating Characteristic Cruve	LM (AUROC=0.759)
LM	0.473	0.9	1	Receiver Operating Characteristic Cruve	LM (AUROC=0.759)
LM	0.474	0.9	1	Receiver Operating Characteristic Cruve	LM (AUROC=0.759)
LM	0.475	0.9	1	Receiver Operating Characteristic Cruve	LM (AUROC=0.759)
LM	0.476	0.9	1	Receiver Operating Characteristic Cruve	LM (AUROC=0.759)
LM	0.477	0.9	1	Receiver Operating Characteristic Cruve	LM (AUROC=0.759)
LM	0.478	0.9	1	Receiver Operating Characteristic Cruve	LM (AUROC=0.759)
LM	0.479	0.9	1	Receiver Operating Characteristic Cruve	LM (AUROC=0.759)
LM	0.48	0.9	1	Receiver Operating Characteristic Cruve	LM (AUROC=0.759)
LM	0.481	0.9	1	Receiver Operating Characteristic Cruve	LM (AUROC=0.759)
LM	0.482	0.9	1	Receiver Operating Characteristic Cruve	LM (AUROC=0.759)
LM	0.483	0.9	1	Receiver Operating Characteristic Cruve	LM (AUROC=0.759)
LM	0.484	0.9	1	Receiver Operating Characteristic Cruve	LM (AUROC=0.759)
LM	0.485	0.9	1	Receiver Operating Characteristic Cruve	LM (AUROC=0.759)
LM	0.486	0.9	1	Receiver Operating Characteristic Cruve	LM (AUROC=0.759)
LM	0.487	0.9	1	Receiver Operating Characteristic Cruve	LM (AUROC=0.759)
LM	0.488	0.9	1	Receiver Operating Characteristic Cruve	LM (AUROC=0.759)
LM	0.489	0.9	1	Receiver Operating Characteristic Cruve	LM (AUROC=0.759)
LM	0.49	0.9	1	Receiver Operating Characteristic Cruve	LM (AUROC=0.759)
LM	0.491	0.9	1	Receiver Operating Characteristic Cruve	LM (AUROC=0.759)
LM	0.492	0.9	1	Receiver Operating Characteristic Cruve	LM (AUROC=0.759)
LM	0.493	0.9	1	Receiver Operating Characteristic Cruve	LM (AUROC=0.759)
LM	0.494	0.9	1	Receiver Operating Characteristic Cruve	LM (AUROC=0.759)
LM	0.495	0.9	1	Receiver Operating Characteristic Cruve	LM (AUROC=0.759)
LM	0.496	0.9	1	Receiver Operating Characteristic Cruve	LM (AUROC=0.759)
LM	0.497	0.9	1	Receiver Operating Characteristic Cruve	LM (AUROC=0.759)
LM	0.498	0.9	1	Receiver Operating Characteristic Cruve	LM (AUROC=0.759)
LM	0.499	0.9	1	Receiver Operating Characteristic Cruve	LM (AUROC=0.759)
LM	0.5	0.9	1	Receiver Operating Characteristic Cruve	LM (AUROC=0.759)
LM	0.501	0.9	1	Receiver Operating Characteristic Cruve	LM (AUROC=0.759)
LM	0.502	0.9	1	Receiver Operating Characteristic Cruve	LM (AUROC=0.759)
LM	0.503	0.9	1	Receiver Operating Characteristic Cruve	LM (AUROC=0.759)
LM	0.504	0.9	1	Receiver Operating Characteristic Cruve	LM (AUROC=0.759)
LM	0.505	0.9	1	Receiver Operating Characteristic Cruve	LM (AUROC=0.759)
LM	0.506	0.9	1	Receiver Operating Characteristic Cruve	LM (AUROC=0.759)
LM	0.507	0.9	1	Receiver Operating Characteristic Cruve	LM (AUROC=0.759)
LM	0.508	0.9	1	Receiver Operating Characteristic Cruve	LM (AUROC=0.759)
LM	0.509	0.9	1	Receiver Operating Characteristic Cruve	LM (AUROC=0.759)
LM	0.51	0.9	1	Receiver Operating Characteristic Cruve	LM (AUROC=0.759)
LM	0.511	0.9	1	Receiver Operating Characteristic Cruve	LM (AUROC=0.759)
LM	0.512	0.9	1	Receiver Operating Characteristic Cruve	LM (AUROC=0.759)
LM	0.513	0.9	1	Receiver Operating Characteristic Cruve	LM (AUROC=0.759)
LM	0.514	0.9	1	Receiver Operating Characteristic Cruve	LM (AUROC=0.759)
LM	0.515	0.9	1	Receiver Operating Characteristic Cruve	LM (AUROC=0.759)
LM	0.516	0.9	1	Receiver Operating Characteristic Cruve	LM (AUROC=0.759)
LM	0.517	0.9	1	Receiver Operating Characteristic Cruve	LM (AUROC=0.759)
LM	0.518	0.9	1	Receiver Operating Characteristic Cruve	LM (AUROC=0.759)
LM	0.519	0.9	1	Receiver Operating Characteristic Cruve	LM (AUROC=0.759)
LM	0.52	0.9	1	Receiver Operating Characteristic Cruve	LM (AUROC=0.759)
LM	0.521	0.9	1	Receiver Operating Characteristic Cruve	LM (AUROC=0.759)
LM	0.522	0.9	1	Receiver Operating Characteristic Cruve	LM (AUROC=0.759)
LM	0.523	0.9	1	Receiver Operating Characteristic Cruve	LM (AUROC=0.759)
LM	0.524	0.9	1	Receiver Operating Characteristic Cruve	LM (AUROC=0.759)
LM	0.525	0.9	1	Receiver Operating Characteristic Cruve	LM (AUROC=0.759)
LM	0.526	0.9	1	Receiver Operating Characteristic Cruve	LM (AUROC=0.759)
LM	0.527	0.9	1	Receiver Operating Characteristic Cruve	LM (AUROC=0.759)
LM	0.528	0.9	1	Receiver Operating Characteristic Cruve	LM (AUROC=0.759)
LM	0.529	0.9	1	Receiver Operating Characteristic Cruve	LM (AUROC=0.759)
LM	0.53	0.9	1	Receiver Operating Characteristic Cruve	LM (AUROC=0.759)
LM	0.531	0.9	1	Receiver Operating Characteristic Cruve	LM (AUROC=0.759)
LM	0.532	0.9	1	Receiver Operating Characteristic Cruve	LM (AUROC=0.759)
LM	0.533	0.9	1	Receiver Operating Characteristic Cruve	LM (AUROC=0.759)
LM	0.534	0.9	1	Receiver Operating Characteristic Cruve	LM (AUROC=0.759)
LM	0.535	0.9	1	Receiver Operating Characteristic Cruve	LM (AUROC=0.759)
LM	0.536	0.9	1	Receiver Operating Characteristic Cruve	LM (AUROC=0.759)
LM	0.537	0.9	1	Receiver Operating Characteristic Cruve	LM (AUROC=0.759)
LM	0.538	0.9	1	Receiver Operating Characteristic Cruve	LM (AUROC=0.759)
LM	0.538461538461538	0.9	1	Receiver Operating Characteristic Cruve	LM (AUROC=0.759)
LM	0.539	0.9	1	Receiver Operating Characteristic Cruve	LM (AUROC=0.759)
LM	0.54	0.9	1	Receiver Operating Characteristic Cruve	LM (AUROC=0.759)
LM	0.541	0.9	1	Receiver Operating Characteristic Cruve	LM (AUROC=0.759)
LM	0.542	0.9	1	Receiver Operating Characteristic Cruve	LM (AUROC=0.759)
LM	0.543	0.9	1	Receiver Operating Characteristic Cruve	LM (AUROC=0.759)
LM	0.544	0.9	1	Receiver Operating Characteristic Cruve	LM (AUROC=0.759)
LM	0.545	0.9	1	Receiver Operating Characteristic Cruve	LM (AUROC=0.759)
LM	0.546	0.9	1	Receiver Operating Characteristic Cruve	LM (AUROC=0.759)
LM	0.547	0.9	1	Receiver Operating Characteristic Cruve	LM (AUROC=0.759)
LM	0.548	0.9	1	Receiver Operating Characteristic Cruve	LM (AUROC=0.759)
LM	0.549	0.9	1	Receiver Operating Characteristic Cruve	LM (AUROC=0.759)
LM	0.55	0.9	1	Receiver Operating Characteristic Cruve	LM (AUROC=0.759)
LM	0.551	0.9	1	Receiver Operating Characteristic Cruve	LM (AUROC=0.759)
LM	0.552	0.9	1	Receiver Operating Characteristic Cruve	LM (AUROC=0.759)
LM	0.553	0.9	1	Receiver Operating Characteristic Cruve	LM (AUROC=0.759)
LM	0.554	0.9	1	Receiver Operating Characteristic Cruve	LM (AUROC=0.759)
LM	0.555	0.9	1	Receiver Operating Characteristic Cruve	LM (AUROC=0.759)
LM	0.556	0.9	1	Receiver Operating Characteristic Cruve	LM (AUROC=0.759)
LM	0.557	0.9	1	Receiver Operating Characteristic Cruve	LM (AUROC=0.759)
LM	0.558	0.9	1	Receiver Operating Characteristic Cruve	LM (AUROC=0.759)
LM	0.559	0.9	1	Receiver Operating Characteristic Cruve	LM (AUROC=0.759)
LM	0.56	0.9	1	Receiver Operating Characteristic Cruve	LM (AUROC=0.759)
LM	0.561	0.9	1	Receiver Operating Characteristic Cruve	LM (AUROC=0.759)
LM	0.562	0.9	1	Receiver Operating Characteristic Cruve	LM (AUROC=0.759)
LM	0.563	0.9	1	Receiver Operating Characteristic Cruve	LM (AUROC=0.759)
LM	0.564	0.9	1	Receiver Operating Characteristic Cruve	LM (AUROC=0.759)
LM	0.565	0.9	1	Receiver Operating Characteristic Cruve	LM (AUROC=0.759)
LM	0.566	0.9	1	Receiver Operating Characteristic Cruve	LM (AUROC=0.759)
LM	0.567	0.9	1	Receiver Operating Characteristic Cruve	LM (AUROC=0.759)
LM	0.568	0.9	1	Receiver Operating Characteristic Cruve	LM (AUROC=0.759)
LM	0.569	0.9	1	Receiver Operating Characteristic Cruve	LM (AUROC=0.759)
LM	0.57	0.9	1	Receiver Operating Characteristic Cruve	LM (AUROC=0.759)
LM	0.571	0.9	1	Receiver Operating Characteristic Cruve	LM (AUROC=0.759)
LM	0.572	0.9	1	Receiver Operating Characteristic Cruve	LM (AUROC=0.759)
LM	0.573	0.9	1	Receiver Operating Characteristic Cruve	LM (AUROC=0.759)
LM	0.574	0.9	1	Receiver Operating Characteristic Cruve	LM (AUROC=0.759)
LM	0.575	0.9	1	Receiver Operating Characteristic Cruve	LM (AUROC=0.759)
LM	0.576	0.9	1	Receiver Operating Characteristic Cruve	LM (AUROC=0.759)
LM	0.577	0.9	1	Receiver Operating Characteristic Cruve	LM (AUROC=0.759)
LM	0.578	0.9	1	Receiver Operating Characteristic Cruve	LM (AUROC=0.759)
LM	0.579	0.9	1	Receiver Operating Characteristic Cruve	LM (AUROC=0.759)
LM	0.58	0.9	1	Receiver Operating Characteristic Cruve	LM (AUROC=0.759)
LM	0.581	0.9	1	Receiver Operating Characteristic Cruve	LM (AUROC=0.759)
LM	0.582	0.9	1	Receiver Operating Characteristic Cruve	LM (AUROC=0.759)
LM	0.583	0.9	1	Receiver Operating Characteristic Cruve	LM (AUROC=0.759)
LM	0.584	0.9	1	Receiver Operating Characteristic Cruve	LM (AUROC=0.759)
LM	0.585	0.9	1	Receiver Operating Characteristic Cruve	LM (AUROC=0.759)
LM	0.586	0.9	1	Receiver Operating Characteristic Cruve	LM (AUROC=0.759)
LM	0.587	0.9	1	Receiver Operating Characteristic Cruve	LM (AUROC=0.759)
LM	0.588	0.9	1	Receiver Operating Characteristic Cruve	LM (AUROC=0.759)
LM	0.589	0.9	1	Receiver Operating Characteristic Cruve	LM (AUROC=0.759)
LM	0.59	0.9	1	Receiver Operating Characteristic Cruve	LM (AUROC=0.759)
LM	0.591	0.9	1	Receiver Operating Characteristic Cruve	LM (AUROC=0.759)
LM	0.592	0.9	1	Receiver Operating Characteristic Cruve	LM (AUROC=0.759)
LM	0.593	0.9	1	Receiver Operating Characteristic Cruve	LM (AUROC=0.759)
LM	0.594	0.9	1	Receiver Operating Characteristic Cruve	LM (AUROC=0.759)
LM	0.595	0.9	1	Receiver Operating Characteristic Cruve	LM (AUROC=0.759)
LM	0.596	0.9	1	Receiver Operating Characteristic Cruve	LM (AUROC=0.759)
LM	0.597	0.9	1	Receiver Operating Characteristic Cruve	LM (AUROC=0.759)
LM	0.598	0.9	1	Receiver Operating Characteristic Cruve	LM (AUROC=0.759)
LM	0.599	0.9	1	Receiver Operating Characteristic Cruve	LM (AUROC=0.759)
LM	0.6	0.9	1	Receiver Operating Characteristic Cruve	LM (AUROC=0.759)
LM	0.601	0.9	1	Receiver Operating Characteristic Cruve	LM (AUROC=0.759)
LM	0.602	0.9	1	Receiver Operating Characteristic Cruve	LM (AUROC=0.759)
LM	0.603	0.9	1	Receiver Operating Characteristic Cruve	LM (AUROC=0.759)
LM	0.604	0.9	1	Receiver Operating Characteristic Cruve	LM (AUROC=0.759)
LM	0.605	0.9	1	Receiver Operating Characteristic Cruve	LM (AUROC=0.759)
LM	0.606	0.9	1	Receiver Operating Characteristic Cruve	LM (AUROC=0.759)
LM	0.607	0.9	1	Receiver Operating Characteristic Cruve	LM (AUROC=0.759)
LM	0.608	0.9	1	Receiver Operating Characteristic Cruve	LM (AUROC=0.759)
LM	0.609	0.9	1	Receiver Operating Characteristic Cruve	LM (AUROC=0.759)
LM	0.61	0.9	1	Receiver Operating Characteristic Cruve	LM (AUROC=0.759)
LM	0.611	0.9	1	Receiver Operating Characteristic Cruve	LM (AUROC=0.759)
LM	0.612	0.9	1	Receiver Operating Characteristic Cruve	LM (AUROC=0.759)
LM	0.613	0.9	1	Receiver Operating Characteristic Cruve	LM (AUROC=0.759)
LM	0.614	0.9	1	Receiver Operating Characteristic Cruve	LM (AUROC=0.759)
LM	0.615	0.9	1	Receiver Operating Characteristic Cruve	LM (AUROC=0.759)
LM	0.615384615384615	0.9	1	Receiver Operating Characteristic Cruve	LM (AUROC=0.759)
LM	0.616	0.9	1	Receiver Operating Characteristic Cruve	LM (AUROC=0.759)
LM	0.617	0.9	1	Receiver Operating Characteristic Cruve	LM (AUROC=0.759)
LM	0.618	0.9	1	Receiver Operating Characteristic Cruve	LM (AUROC=0.759)
LM	0.619	0.9	1	Receiver Operating Characteristic Cruve	LM (AUROC=0.759)
LM	0.62	0.9	1	Receiver Operating Characteristic Cruve	LM (AUROC=0.759)
LM	0.621	0.9	1	Receiver Operating Characteristic Cruve	LM (AUROC=0.759)
LM	0.622	0.9	1	Receiver Operating Characteristic Cruve	LM (AUROC=0.759)
LM	0.623	0.9	1	Receiver Operating Characteristic Cruve	LM (AUROC=0.759)
LM	0.624	0.9	1	Receiver Operating Characteristic Cruve	LM (AUROC=0.759)
LM	0.625	0.9	1	Receiver Operating Characteristic Cruve	LM (AUROC=0.759)
LM	0.626	0.9	1	Receiver Operating Characteristic Cruve	LM (AUROC=0.759)
LM	0.627	0.9	1	Receiver Operating Characteristic Cruve	LM (AUROC=0.759)
LM	0.628	0.9	1	Receiver Operating Characteristic Cruve	LM (AUROC=0.759)
LM	0.629	0.9	1	Receiver Operating Characteristic Cruve	LM (AUROC=0.759)
LM	0.63	0.9	1	Receiver Operating Characteristic Cruve	LM (AUROC=0.759)
LM	0.631	0.9	1	Receiver Operating Characteristic Cruve	LM (AUROC=0.759)
LM	0.632	0.9	1	Receiver Operating Characteristic Cruve	LM (AUROC=0.759)
LM	0.633	0.9	1	Receiver Operating Characteristic Cruve	LM (AUROC=0.759)
LM	0.634	0.9	1	Receiver Operating Characteristic Cruve	LM (AUROC=0.759)
LM	0.635	0.9	1	Receiver Operating Characteristic Cruve	LM (AUROC=0.759)
LM	0.636	0.9	1	Receiver Operating Characteristic Cruve	LM (AUROC=0.759)
LM	0.637	0.9	1	Receiver Operating Characteristic Cruve	LM (AUROC=0.759)
LM	0.638	0.9	1	Receiver Operating Characteristic Cruve	LM (AUROC=0.759)
LM	0.639	0.9	1	Receiver Operating Characteristic Cruve	LM (AUROC=0.759)
LM	0.64	0.9	1	Receiver Operating Characteristic Cruve	LM (AUROC=0.759)
LM	0.641	0.9	1	Receiver Operating Characteristic Cruve	LM (AUROC=0.759)
LM	0.642	0.9	1	Receiver Operating Characteristic Cruve	LM (AUROC=0.759)
LM	0.643	0.9	1	Receiver Operating Characteristic Cruve	LM (AUROC=0.759)
LM	0.644	0.9	1	Receiver Operating Characteristic Cruve	LM (AUROC=0.759)
LM	0.645	0.9	1	Receiver Operating Characteristic Cruve	LM (AUROC=0.759)
LM	0.646	0.9	1	Receiver Operating Characteristic Cruve	LM (AUROC=0.759)
LM	0.647	0.9	1	Receiver Operating Characteristic Cruve	LM (AUROC=0.759)
LM	0.648	0.9	1	Receiver Operating Characteristic Cruve	LM (AUROC=0.759)
LM	0.649	0.9	1	Receiver Operating Characteristic Cruve	LM (AUROC=0.759)
LM	0.65	0.9	1	Receiver Operating Characteristic Cruve	LM (AUROC=0.759)
LM	0.651	0.9	1	Receiver Operating Characteristic Cruve	LM (AUROC=0.759)
LM	0.652	0.9	1	Receiver Operating Characteristic Cruve	LM (AUROC=0.759)
LM	0.653	0.9	1	Receiver Operating Characteristic Cruve	LM (AUROC=0.759)
LM	0.654	0.9	1	Receiver Operating Characteristic Cruve	LM (AUROC=0.759)
LM	0.655	0.9	1	Receiver Operating Characteristic Cruve	LM (AUROC=0.759)
LM	0.656	0.9	1	Receiver Operating Characteristic Cruve	LM (AUROC=0.759)
LM	0.657	0.9	1	Receiver Operating Characteristic Cruve	LM (AUROC=0.759)
LM	0.658	0.9	1	Receiver Operating Characteristic Cruve	LM (AUROC=0.759)
LM	0.659	0.9	1	Receiver Operating Characteristic Cruve	LM (AUROC=0.759)
LM	0.66	0.9	1	Receiver Operating Characteristic Cruve	LM (AUROC=0.759)
LM	0.661	0.9	1	Receiver Operating Characteristic Cruve	LM (AUROC=0.759)
LM	0.662	0.9	1	Receiver Operating Characteristic Cruve	LM (AUROC=0.759)
LM	0.663	0.9	1	Receiver Operating Characteristic Cruve	LM (AUROC=0.759)
LM	0.664	0.9	1	Receiver Operating Characteristic Cruve	LM (AUROC=0.759)
LM	0.665	0.9	1	Receiver Operating Characteristic Cruve	LM (AUROC=0.759)
LM	0.666	0.9	1	Receiver Operating Characteristic Cruve	LM (AUROC=0.759)
LM	0.667	0.9	1	Receiver Operating Characteristic Cruve	LM (AUROC=0.759)
LM	0.668	0.9	1	Receiver Operating Characteristic Cruve	LM (AUROC=0.759)
LM	0.669	0.9	1	Receiver Operating Characteristic Cruve	LM (AUROC=0.759)
LM	0.67	0.9	1	Receiver Operating Characteristic Cruve	LM (AUROC=0.759)
LM	0.671	0.9	1	Receiver Operating Characteristic Cruve	LM (AUROC=0.759)
LM	0.672	0.9	1	Receiver Operating Characteristic Cruve	LM (AUROC=0.759)
LM	0.673	0.9	1	Receiver Operating Characteristic Cruve	LM (AUROC=0.759)
LM	0.674	0.9	1	Receiver Operating Characteristic Cruve	LM (AUROC=0.759)
LM	0.675	0.9	1	Receiver Operating Characteristic Cruve	LM (AUROC=0.759)
LM	0.676	0.9	1	Receiver Operating Characteristic Cruve	LM (AUROC=0.759)
LM	0.677	0.9	1	Receiver Operating Characteristic Cruve	LM (AUROC=0.759)
LM	0.678	0.9	1	Receiver Operating Characteristic Cruve	LM (AUROC=0.759)
LM	0.679	0.9	1	Receiver Operating Characteristic Cruve	LM (AUROC=0.759)
LM	0.68	0.9	1	Receiver Operating Characteristic Cruve	LM (AUROC=0.759)
LM	0.681	0.9	1	Receiver Operating Characteristic Cruve	LM (AUROC=0.759)
LM	0.682	0.9	1	Receiver Operating Characteristic Cruve	LM (AUROC=0.759)
LM	0.683	0.9	1	Receiver Operating Characteristic Cruve	LM (AUROC=0.759)
LM	0.684	0.9	1	Receiver Operating Characteristic Cruve	LM (AUROC=0.759)
LM	0.685	0.9	1	Receiver Operating Characteristic Cruve	LM (AUROC=0.759)
LM	0.686	0.9	1	Receiver Operating Characteristic Cruve	LM (AUROC=0.759)
LM	0.687	0.9	1	Receiver Operating Characteristic Cruve	LM (AUROC=0.759)
LM	0.688	0.9	1	Receiver Operating Characteristic Cruve	LM (AUROC=0.759)
LM	0.689	0.9	1	Receiver Operating Characteristic Cruve	LM (AUROC=0.759)
LM	0.69	0.9	1	Receiver Operating Characteristic Cruve	LM (AUROC=0.759)
LM	0.691	0.9	1	Receiver Operating Characteristic Cruve	LM (AUROC=0.759)
LM	0.692	0.9	1	Receiver Operating Characteristic Cruve	LM (AUROC=0.759)
LM	0.692307692307692	0.9	1	Receiver Operating Characteristic Cruve	LM (AUROC=0.759)
LM	0.692307692307692	0.933333333333333	1	Receiver Operating Characteristic Cruve	LM (AUROC=0.759)
LM	0.693	0.933333333333333	1	Receiver Operating Characteristic Cruve	LM (AUROC=0.759)
LM	0.694	0.933333333333333	1	Receiver Operating Characteristic Cruve	LM (AUROC=0.759)
LM	0.695	0.933333333333333	1	Receiver Operating Characteristic Cruve	LM (AUROC=0.759)
LM	0.696	0.933333333333333	1	Receiver Operating Characteristic Cruve	LM (AUROC=0.759)
LM	0.697	0.933333333333333	1	Receiver Operating Characteristic Cruve	LM (AUROC=0.759)
LM	0.698	0.933333333333333	1	Receiver Operating Characteristic Cruve	LM (AUROC=0.759)
LM	0.699	0.933333333333333	1	Receiver Operating Characteristic Cruve	LM (AUROC=0.759)
LM	0.7	0.933333333333333	1	Receiver Operating Characteristic Cruve	LM (AUROC=0.759)
LM	0.701	0.933333333333333	1	Receiver Operating Characteristic Cruve	LM (AUROC=0.759)
LM	0.702	0.933333333333333	1	Receiver Operating Characteristic Cruve	LM (AUROC=0.759)
LM	0.703	0.933333333333333	1	Receiver Operating Characteristic Cruve	LM (AUROC=0.759)
LM	0.704	0.933333333333333	1	Receiver Operating Characteristic Cruve	LM (AUROC=0.759)
LM	0.705	0.933333333333333	1	Receiver Operating Characteristic Cruve	LM (AUROC=0.759)
LM	0.706	0.933333333333333	1	Receiver Operating Characteristic Cruve	LM (AUROC=0.759)
LM	0.707	0.933333333333333	1	Receiver Operating Characteristic Cruve	LM (AUROC=0.759)
LM	0.708	0.933333333333333	1	Receiver Operating Characteristic Cruve	LM (AUROC=0.759)
LM	0.709	0.933333333333333	1	Receiver Operating Characteristic Cruve	LM (AUROC=0.759)
LM	0.71	0.933333333333333	1	Receiver Operating Characteristic Cruve	LM (AUROC=0.759)
LM	0.711	0.933333333333333	1	Receiver Operating Characteristic Cruve	LM (AUROC=0.759)
LM	0.712	0.933333333333333	1	Receiver Operating Characteristic Cruve	LM (AUROC=0.759)
LM	0.713	0.933333333333333	1	Receiver Operating Characteristic Cruve	LM (AUROC=0.759)
LM	0.714	0.933333333333333	1	Receiver Operating Characteristic Cruve	LM (AUROC=0.759)
LM	0.715	0.933333333333333	1	Receiver Operating Characteristic Cruve	LM (AUROC=0.759)
LM	0.716	0.933333333333333	1	Receiver Operating Characteristic Cruve	LM (AUROC=0.759)
LM	0.717	0.933333333333333	1	Receiver Operating Characteristic Cruve	LM (AUROC=0.759)
LM	0.718	0.933333333333333	1	Receiver Operating Characteristic Cruve	LM (AUROC=0.759)
LM	0.719	0.933333333333333	1	Receiver Operating Characteristic Cruve	LM (AUROC=0.759)
LM	0.72	0.933333333333333	1	Receiver Operating Characteristic Cruve	LM (AUROC=0.759)
LM	0.721	0.933333333333333	1	Receiver Operating Characteristic Cruve	LM (AUROC=0.759)
LM	0.722	0.933333333333333	1	Receiver Operating Characteristic Cruve	LM (AUROC=0.759)
LM	0.723	0.933333333333333	1	Receiver Operating Characteristic Cruve	LM (AUROC=0.759)
LM	0.724	0.933333333333333	1	Receiver Operating Characteristic Cruve	LM (AUROC=0.759)
LM	0.725	0.933333333333333	1	Receiver Operating Characteristic Cruve	LM (AUROC=0.759)
LM	0.726	0.933333333333333	1	Receiver Operating Characteristic Cruve	LM (AUROC=0.759)
LM	0.727	0.933333333333333	1	Receiver Operating Characteristic Cruve	LM (AUROC=0.759)
LM	0.728	0.933333333333333	1	Receiver Operating Characteristic Cruve	LM (AUROC=0.759)
LM	0.729	0.933333333333333	1	Receiver Operating Characteristic Cruve	LM (AUROC=0.759)
LM	0.73	0.933333333333333	1	Receiver Operating Characteristic Cruve	LM (AUROC=0.759)
LM	0.731	0.933333333333333	1	Receiver Operating Characteristic Cruve	LM (AUROC=0.759)
LM	0.732	0.933333333333333	1	Receiver Operating Characteristic Cruve	LM (AUROC=0.759)
LM	0.733	0.933333333333333	1	Receiver Operating Characteristic Cruve	LM (AUROC=0.759)
LM	0.734	0.933333333333333	1	Receiver Operating Characteristic Cruve	LM (AUROC=0.759)
LM	0.735	0.933333333333333	1	Receiver Operating Characteristic Cruve	LM (AUROC=0.759)
LM	0.736	0.933333333333333	1	Receiver Operating Characteristic Cruve	LM (AUROC=0.759)
LM	0.737	0.933333333333333	1	Receiver Operating Characteristic Cruve	LM (AUROC=0.759)
LM	0.738	0.933333333333333	1	Receiver Operating Characteristic Cruve	LM (AUROC=0.759)
LM	0.739	0.933333333333333	1	Receiver Operating Characteristic Cruve	LM (AUROC=0.759)
LM	0.74	0.933333333333333	1	Receiver Operating Characteristic Cruve	LM (AUROC=0.759)
LM	0.741	0.933333333333333	1	Receiver Operating Characteristic Cruve	LM (AUROC=0.759)
LM	0.742	0.933333333333333	1	Receiver Operating Characteristic Cruve	LM (AUROC=0.759)
LM	0.743	0.933333333333333	1	Receiver Operating Characteristic Cruve	LM (AUROC=0.759)
LM	0.744	0.933333333333333	1	Receiver Operating Characteristic Cruve	LM (AUROC=0.759)
LM	0.745	0.933333333333333	1	Receiver Operating Characteristic Cruve	LM (AUROC=0.759)
LM	0.746	0.933333333333333	1	Receiver Operating Characteristic Cruve	LM (AUROC=0.759)
LM	0.804	0.933333333333333	1	Receiver Operating Characteristic Cruve	LM (AUROC=0.759)
LM	0.805	0.933333333333333	1	Receiver Operating Characteristic Cruve	LM (AUROC=0.759)
LM	0.806	0.933333333333333	1	Receiver Operating Characteristic Cruve	LM (AUROC=0.759)
LM	0.807	0.933333333333333	1	Receiver Operating Characteristic Cruve	LM (AUROC=0.759)
LM	0.808	0.933333333333333	1	Receiver Operating Characteristic Cruve	LM (AUROC=0.759)
LM	0.809	0.933333333333333	1	Receiver Operating Characteristic Cruve	LM (AUROC=0.759)
LM	0.81	0.933333333333333	1	Receiver Operating Characteristic Cruve	LM (AUROC=0.759)
LM	0.811	0.933333333333333	1	Receiver Operating Characteristic Cruve	LM (AUROC=0.759)
LM	0.812	0.933333333333333	1	Receiver Operating Characteristic Cruve	LM (AUROC=0.759)
LM	0.813	0.933333333333333	1	Receiver Operating Characteristic Cruve	LM (AUROC=0.759)
LM	0.814	0.933333333333333	1	Receiver Operating Characteristic Cruve	LM (AUROC=0.759)
LM	0.815	0.933333333333333	1	Receiver Operating Characteristic Cruve	LM (AUROC=0.759)
LM	0.816	0.933333333333333	1	Receiver Operating Characteristic Cruve	LM (AUROC=0.759)
LM	0.817	0.933333333333333	1	Receiver Operating Characteristic Cruve	LM (AUROC=0.759)
LM	0.818	0.933333333333333	1	Receiver Operating Characteristic Cruve	LM (AUROC=0.759)
LM	0.819	0.933333333333333	1	Receiver Operating Characteristic Cruve	LM (AUROC=0.759)
LM	0.82	0.933333333333333	1	Receiver Operating Characteristic Cruve	LM (AUROC=0.759)
LM	0.821	0.933333333333333	1	Receiver Operating Characteristic Cruve	LM (AUROC=0.759)
LM	0.822	0.933333333333333	1	Receiver Operating Characteristic Cruve	LM (AUROC=0.759)
LM	0.823	0.933333333333333	1	Receiver Operating Characteristic Cruve	LM (AUROC=0.759)
LM	0.824	0.933333333333333	1	Receiver Operating Characteristic Cruve	LM (AUROC=0.759)
LM	0.825	0.933333333333333	1	Receiver Operating Characteristic Cruve	LM (AUROC=0.759)
LM	0.826	0.933333333333333	1	Receiver Operating Characteristic Cruve	LM (AUROC=0.759)
LM	0.827	0.933333333333333	1	Receiver Operating Characteristic Cruve	LM (AUROC=0.759)
LM	0.828	0.933333333333333	1	Receiver Operating Characteristic Cruve	LM (AUROC=0.759)
LM	0.829	0.933333333333333	1	Receiver Operating Characteristic Cruve	LM (AUROC=0.759)
LM	0.83	0.933333333333333	1	Receiver Operating Characteristic Cruve	LM (AUROC=0.759)
LM	0.831	0.933333333333333	1	Receiver Operating Characteristic Cruve	LM (AUROC=0.759)
LM	0.832	0.933333333333333	1	Receiver Operating Characteristic Cruve	LM (AUROC=0.759)
LM	0.833	0.933333333333333	1	Receiver Operating Characteristic Cruve	LM (AUROC=0.759)
LM	0.834	0.933333333333333	1	Receiver Operating Characteristic Cruve	LM (AUROC=0.759)
LM	0.835	0.933333333333333	1	Receiver Operating Characteristic Cruve	LM (AUROC=0.759)
LM	0.836	0.933333333333333	1	Receiver Operating Characteristic Cruve	LM (AUROC=0.759)
LM	0.837	0.933333333333333	1	Receiver Operating Characteristic Cruve	LM (AUROC=0.759)
LM	0.838	0.933333333333333	1	Receiver Operating Characteristic Cruve	LM (AUROC=0.759)
LM	0.839	0.933333333333333	1	Receiver Operating Characteristic Cruve	LM (AUROC=0.759)
LM	0.84	0.933333333333333	1	Receiver Operating Characteristic Cruve	LM (AUROC=0.759)
LM	0.841	0.933333333333333	1	Receiver Operating Characteristic Cruve	LM (AUROC=0.759)
LM	0.842	0.933333333333333	1	Receiver Operating Characteristic Cruve	LM (AUROC=0.759)
LM	0.843	0.933333333333333	1	Receiver Operating Characteristic Cruve	LM (AUROC=0.759)
LM	0.844	0.933333333333333	1	Receiver Operating Characteristic Cruve	LM (AUROC=0.759)
LM	0.845	0.933333333333333	1	Receiver Operating Characteristic Cruve	LM (AUROC=0.759)
LM	0.846	0.933333333333333	1	Receiver Operating Characteristic Cruve	LM (AUROC=0.759)
LM	0.846153846153846	0.933333333333333	1	Receiver Operating Characteristic Cruve	LM (AUROC=0.759)
LM	0.846153846153846	0.966666666666667	1	Receiver Operating Characteristic Cruve	LM (AUROC=0.759)
LM	0.846153846153846	1	1	Receiver Operating Characteristic Cruve	LM (AUROC=0.759)
LM	0.847	1	1	Receiver Operating Characteristic Cruve	LM (AUROC=0.759)
LM	0.848	1	1	Receiver Operating Characteristic Cruve	LM (AUROC=0.759)
LM	0.849	1	1	Receiver Operating Characteristic Cruve	LM (AUROC=0.759)
LM	0.85	1	1	Receiver Operating Characteristic Cruve	LM (AUROC=0.759)
LM	0.851	1	1	Receiver Operating Characteristic Cruve	LM (AUROC=0.759)
LM	0.852	1	1	Receiver Operating Characteristic Cruve	LM (AUROC=0.759)
LM	0.853	1	1	Receiver Operating Characteristic Cruve	LM (AUROC=0.759)
LM	0.854	1	1	Receiver Operating Characteristic Cruve	LM (AUROC=0.759)
LM	0.855	1	1	Receiver Operating Characteristic Cruve	LM (AUROC=0.759)
LM	0.856	1	1	Receiver Operating Characteristic Cruve	LM (AUROC=0.759)
LM	0.857	1	1	Receiver Operating Characteristic Cruve	LM (AUROC=0.759)
LM	0.858	1	1	Receiver Operating Characteristic Cruve	LM (AUROC=0.759)
LM	0.859	1	1	Receiver Operating Characteristic Cruve	LM (AUROC=0.759)
LM	0.86	1	1	Receiver Operating Characteristic Cruve	LM (AUROC=0.759)
LM	0.861	1	1	Receiver Operating Characteristic Cruve	LM (AUROC=0.759)
LM	0.862	1	1	Receiver Operating Characteristic Cruve	LM (AUROC=0.759)
LM	0.863	1	1	Receiver Operating Characteristic Cruve	LM (AUROC=0.759)
LM	0.864	1	1	Receiver Operating Characteristic Cruve	LM (AUROC=0.759)
LM	0.865	1	1	Receiver Operating Characteristic Cruve	LM (AUROC=0.759)
LM	0.866	1	1	Receiver Operating Characteristic Cruve	LM (AUROC=0.759)
LM	0.867	1	1	Receiver Operating Characteristic Cruve	LM (AUROC=0.759)
LM	0.868	1	1	Receiver Operating Characteristic Cruve	LM (AUROC=0.759)
LM	0.869	1	1	Receiver Operating Characteristic Cruve	LM (AUROC=0.759)
LM	0.87	1	1	Receiver Operating Characteristic Cruve	LM (AUROC=0.759)
LM	0.871	1	1	Receiver Operating Characteristic Cruve	LM (AUROC=0.759)
LM	0.872	1	1	Receiver Operating Characteristic Cruve	LM (AUROC=0.759)
LM	0.873	1	1	Receiver Operating Characteristic Cruve	LM (AUROC=0.759)
LM	0.874	1	1	Receiver Operating Characteristic Cruve	LM (AUROC=0.759)
LM	0.875	1	1	Receiver Operating Characteristic Cruve	LM (AUROC=0.759)
LM	0.876	1	1	Receiver Operating Characteristic Cruve	LM (AUROC=0.759)
LM	0.877	1	1	Receiver Operating Characteristic Cruve	LM (AUROC=0.759)
LM	0.878	1	1	Receiver Operating Characteristic Cruve	LM (AUROC=0.759)
LM	0.879	1	1	Receiver Operating Characteristic Cruve	LM (AUROC=0.759)
LM	0.88	1	1	Receiver Operating Characteristic Cruve	LM (AUROC=0.759)
LM	0.881	1	1	Receiver Operating Characteristic Cruve	LM (AUROC=0.759)
LM	0.882	1	1	Receiver Operating Characteristic Cruve	LM (AUROC=0.759)
LM	0.883	1	1	Receiver Operating Characteristic Cruve	LM (AUROC=0.759)
LM	0.884	1	1	Receiver Operating Characteristic Cruve	LM (AUROC=0.759)
LM	0.885	1	1	Receiver Operating Characteristic Cruve	LM (AUROC=0.759)
LM	0.886	1	1	Receiver Operating Characteristic Cruve	LM (AUROC=0.759)
LM	0.887	1	1	Receiver Operating Characteristic Cruve	LM (AUROC=0.759)
LM	0.888	1	1	Receiver Operating Characteristic Cruve	LM (AUROC=0.759)
LM	0.889	1	1	Receiver Operating Characteristic Cruve	LM (AUROC=0.759)
LM	0.89	1	1	Receiver Operating Characteristic Cruve	LM (AUROC=0.759)
LM	0.891	1	1	Receiver Operating Characteristic Cruve	LM (AUROC=0.759)
LM	0.892	1	1	Receiver Operating Characteristic Cruve	LM (AUROC=0.759)
LM	0.893	1	1	Receiver Operating Characteristic Cruve	LM (AUROC=0.759)
LM	0.894	1	1	Receiver Operating Characteristic Cruve	LM (AUROC=0.759)
LM	0.895	1	1	Receiver Operating Characteristic Cruve	LM (AUROC=0.759)
LM	0.896	1	1	Receiver Operating Characteristic Cruve	LM (AUROC=0.759)
LM	0.897	1	1	Receiver Operating Characteristic Cruve	LM (AUROC=0.759)
LM	0.898	1	1	Receiver Operating Characteristic Cruve	LM (AUROC=0.759)
LM	0.899	1	1	Receiver Operating Characteristic Cruve	LM (AUROC=0.759)
LM	0.9	1	1	Receiver Operating Characteristic Cruve	LM (AUROC=0.759)
LM	0.901	1	1	Receiver Operating Characteristic Cruve	LM (AUROC=0.759)
LM	0.902	1	1	Receiver Operating Characteristic Cruve	LM (AUROC=0.759)
LM	0.903	1	1	Receiver Operating Characteristic Cruve	LM (AUROC=0.759)
LM	0.904	1	1	Receiver Operating Characteristic Cruve	LM (AUROC=0.759)
LM	0.905	1	1	Receiver Operating Characteristic Cruve	LM (AUROC=0.759)
LM	0.906	1	1	Receiver Operating Characteristic Cruve	LM (AUROC=0.759)
LM	0.907	1	1	Receiver Operating Characteristic Cruve	LM (AUROC=0.759)
LM	0.908	1	1	Receiver Operating Characteristic Cruve	LM (AUROC=0.759)
LM	0.909	1	1	Receiver Operating Characteristic Cruve	LM (AUROC=0.759)
LM	0.91	1	1	Receiver Operating Characteristic Cruve	LM (AUROC=0.759)
LM	0.911	1	1	Receiver Operating Characteristic Cruve	LM (AUROC=0.759)
LM	0.912	1	1	Receiver Operating Characteristic Cruve	LM (AUROC=0.759)
LM	0.913	1	1	Receiver Operating Characteristic Cruve	LM (AUROC=0.759)
LM	0.914	1	1	Receiver Operating Characteristic Cruve	LM (AUROC=0.759)
[truncated: 4,259 more rows]
