# Supplementary material for: LEOPARD: missing view completion for multi-timepoint omics data via representation disentanglement and temporal knowledge transfer
Source: Nat Commun. 2025 Apr 6;16:3278. doi: 10.1038/s41467-025-58314-3 (PMC11972361; doi:10.1038/s41467-025-58314-3)
Supplement: Supplementary file 7 — Source data [file 41467_2025_58314_MOESM7_ESM.zip › Source Data/SupplementaryFig13b_metrics.csv]

Dataset	Data_source	Metric	Performance
MGH COVID proteomics	cGAN	Sensitivity	0.733333333333333
MGH COVID proteomics	observed	Sensitivity	0.8
MGH COVID proteomics	LEOPARD	Sensitivity	0.7
MGH COVID proteomics	missForest	Sensitivity	0.766666666666667
MGH COVID proteomics	PMM	Sensitivity	0.866666666666667
MGH COVID proteomics	LM	Sensitivity	0.8
MGH COVID proteomics	cGAN	Specificity	0.384615384615385
MGH COVID proteomics	observed	Specificity	0.538461538461538
MGH COVID proteomics	LEOPARD	Specificity	0.692307692307692
MGH COVID proteomics	missForest	Specificity	0.615384615384615
MGH COVID proteomics	PMM	Specificity	0.615384615384615
MGH COVID proteomics	LM	Specificity	0.615384615384615
MGH COVID proteomics	cGAN	Precision	0.733333333333333
MGH COVID proteomics	observed	Precision	0.8
MGH COVID proteomics	LEOPARD	Precision	0.84
MGH COVID proteomics	missForest	Precision	0.821428571428571
MGH COVID proteomics	PMM	Precision	0.838709677419355
MGH COVID proteomics	LM	Precision	0.827586206896552
MGH COVID proteomics	cGAN	Balanced Accuracy	0.558974358974359
MGH COVID proteomics	observed	Balanced Accuracy	0.669230769230769
MGH COVID proteomics	LEOPARD	Balanced Accuracy	0.696153846153846
MGH COVID proteomics	missForest	Balanced Accuracy	0.691025641025641
MGH COVID proteomics	PMM	Balanced Accuracy	0.741025641025641
MGH COVID proteomics	LM	Balanced Accuracy	0.707692307692308
MGH COVID proteomics	cGAN	F1 Score	0.733333333333333
MGH COVID proteomics	observed	F1 Score	0.8
MGH COVID proteomics	LEOPARD	F1 Score	0.763636363636364
MGH COVID proteomics	missForest	F1 Score	0.793103448275862
MGH COVID proteomics	PMM	F1 Score	0.852459016393443
MGH COVID proteomics	LM	F1 Score	0.813559322033898
