# Supplementary material for: LEOPARD: missing view completion for multi-timepoint omics data via representation disentanglement and temporal knowledge transfer
Source: Nat Commun. 2025 Apr 6;16:3278. doi: 10.1038/s41467-025-58314-3 (PMC11972361; doi:10.1038/s41467-025-58314-3)
Supplement: Supplementary file 7 — Source data [file 41467_2025_58314_MOESM7_ESM.zip › Source Data/Fig3.csv]

Dataset	Method	obsNum	PercentBias
MGH COVID proteomics	LEOPARD	obsNum = 0	0.469421827411167
MGH COVID proteomics	LEOPARD	obsNum = 0	0.108547181979409
MGH COVID proteomics	LEOPARD	obsNum = 0	0.168007816491264
MGH COVID proteomics	LEOPARD	obsNum = 0	0.11503676414736
MGH COVID proteomics	LEOPARD	obsNum = 0	0.194748880179171
MGH COVID proteomics	LEOPARD	obsNum = 0	0.467995125999698
MGH COVID proteomics	LEOPARD	obsNum = 0	0.228011890700055
MGH COVID proteomics	LEOPARD	obsNum = 0	0.356054393305439
MGH COVID proteomics	LEOPARD	obsNum = 0	0.268979892181167
MGH COVID proteomics	LEOPARD	obsNum = 0	0.207841113507794
MGH COVID proteomics	LEOPARD	obsNum = 0	0.203179933038125
MGH COVID proteomics	LEOPARD	obsNum = 0	0.323497576929504
MGH COVID proteomics	LEOPARD	obsNum = 0	0.17200168281489
MGH COVID proteomics	LEOPARD	obsNum = 0	0.503543161512028
MGH COVID proteomics	LEOPARD	obsNum = 0	0.327441104474689
MGH COVID proteomics	LEOPARD	obsNum = 0	0.208966310160428
MGH COVID proteomics	LEOPARD	obsNum = 0	0.923364674457429
MGH COVID proteomics	LEOPARD	obsNum = 0	0.316648199735358
MGH COVID proteomics	LEOPARD	obsNum = 0	0.304302985875201
MGH COVID proteomics	LEOPARD	obsNum = 0	0.085444418423107
MGH COVID proteomics	LEOPARD	obsNum = 0	0.28471045704714
MGH COVID proteomics	LEOPARD	obsNum = 0	0.471244910309056
MGH COVID proteomics	LEOPARD	obsNum = 0	0.252265110086072
MGH COVID proteomics	LEOPARD	obsNum = 0	0.243877670873423
MGH COVID proteomics	LEOPARD	obsNum = 0	0.400082193688119
MGH COVID proteomics	LEOPARD	obsNum = 0	0.124357632738338
MGH COVID proteomics	LEOPARD	obsNum = 0	0.401335484576679
MGH COVID proteomics	LEOPARD	obsNum = 0	0.158253119942456
MGH COVID proteomics	LEOPARD	obsNum = 0	0.397822162840159
MGH COVID proteomics	LEOPARD	obsNum = 0	0.372156494108301
MGH COVID proteomics	LEOPARD	obsNum = 0	0.220703908714206
MGH COVID proteomics	LEOPARD	obsNum = 0	0.429317353617548
MGH COVID proteomics	LEOPARD	obsNum = 0	0.25636645779144
MGH COVID proteomics	LEOPARD	obsNum = 0	0.404179264766625
MGH COVID proteomics	LEOPARD	obsNum = 0	0.47801333636648
MGH COVID proteomics	LEOPARD	obsNum = 0	0.374674930457274
MGH COVID proteomics	LEOPARD	obsNum = 0	0.418900294448775
MGH COVID proteomics	LEOPARD	obsNum = 0	0.515117463292721
MGH COVID proteomics	LEOPARD	obsNum = 0	0.181237999762119
MGH COVID proteomics	LEOPARD	obsNum = 0	0.573850215414074
MGH COVID proteomics	LEOPARD	obsNum = 0	0.313273959862947
MGH COVID proteomics	LEOPARD	obsNum = 0	0.546505767633578
MGH COVID proteomics	LEOPARD	obsNum = 0	1.02151917262639
MGH COVID proteomics	LEOPARD	obsNum = 0	0.301552620718118
MGH COVID proteomics	LEOPARD	obsNum = 0	0.185836674738973
MGH COVID proteomics	LEOPARD	obsNum = 0	0.168477006198693
MGH COVID proteomics	LEOPARD	obsNum = 0	0.470436631317689
MGH COVID proteomics	LEOPARD	obsNum = 0	0.221381064581771
MGH COVID proteomics	LEOPARD	obsNum = 0	0.138041897879296
MGH COVID proteomics	LEOPARD	obsNum = 0	0.276237438905181
MGH COVID proteomics	LEOPARD	obsNum = 0	0.342172250670568
MGH COVID proteomics	LEOPARD	obsNum = 0	0.255353010748948
MGH COVID proteomics	LEOPARD	obsNum = 0	0.0917063572849675
MGH COVID proteomics	LEOPARD	obsNum = 0	0.082300932628531
MGH COVID proteomics	LEOPARD	obsNum = 0	0.111480576781661
MGH COVID proteomics	LEOPARD	obsNum = 0	0.254094366927887
MGH COVID proteomics	LEOPARD	obsNum = 0	0.160256710628394
MGH COVID proteomics	LEOPARD	obsNum = 0	0.225117242242242
MGH COVID proteomics	LEOPARD	obsNum = 0	0.270061858993734
MGH COVID proteomics	LEOPARD	obsNum = 0	0.457841450075525
MGH COVID proteomics	LEOPARD	obsNum = 0	0.226644522928579
MGH COVID proteomics	LEOPARD	obsNum = 0	0.325349206349206
MGH COVID proteomics	LEOPARD	obsNum = 0	0.412223962074415
MGH COVID proteomics	LEOPARD	obsNum = 0	0.256505549911578
MGH COVID proteomics	LEOPARD	obsNum = 0	0.325020792960771
MGH COVID proteomics	LEOPARD	obsNum = 0	0.530890033222591
MGH COVID proteomics	LEOPARD	obsNum = 0	0.429619916540212
MGH COVID proteomics	LEOPARD	obsNum = 0	0.144945362879587
MGH COVID proteomics	LEOPARD	obsNum = 0	0.339137257892329
MGH COVID proteomics	LEOPARD	obsNum = 0	0.450911285122064
MGH COVID proteomics	LEOPARD	obsNum = 0	0.0928729346755663
MGH COVID proteomics	LEOPARD	obsNum = 0	0.270953358802929
MGH COVID proteomics	LEOPARD	obsNum = 0	0.150455218356773
MGH COVID proteomics	LEOPARD	obsNum = 0	0.247360786848164
MGH COVID proteomics	LEOPARD	obsNum = 0	0.15771006090849
MGH COVID proteomics	LEOPARD	obsNum = 0	0.10152587686046
MGH COVID proteomics	LEOPARD	obsNum = 0	0.188846598717361
MGH COVID proteomics	LEOPARD	obsNum = 0	0.261399762158102
MGH COVID proteomics	LEOPARD	obsNum = 0	0.232163620473458
MGH COVID proteomics	LEOPARD	obsNum = 0	0.178798246682089
MGH COVID proteomics	LEOPARD	obsNum = 0	0.0789575023627597
MGH COVID proteomics	LEOPARD	obsNum = 0	0.118763401912489
MGH COVID proteomics	LEOPARD	obsNum = 0	0.229470172420242
MGH COVID proteomics	LEOPARD	obsNum = 0	0.165714558823529
MGH COVID proteomics	LEOPARD	obsNum = 0	0.166309400517825
MGH COVID proteomics	LEOPARD	obsNum = 0	0.22165385230179
MGH COVID proteomics	LEOPARD	obsNum = 0	0.170995376335936
MGH COVID proteomics	LEOPARD	obsNum = 0	0.376841838639151
MGH COVID proteomics	LEOPARD	obsNum = 0	0.135002450217797
MGH COVID proteomics	LEOPARD	obsNum = 0	0.409812735229759
MGH COVID proteomics	LEOPARD	obsNum = 0	0.149987783260672
MGH COVID proteomics	LEOPARD	obsNum = 0	0.459231759656652
MGH COVID proteomics	LEOPARD	obsNum = 0	0.652177996522519
MGH COVID proteomics	LEOPARD	obsNum = 0	0.465749507938591
MGH COVID proteomics	LEOPARD	obsNum = 0	0.181249989327641
MGH COVID proteomics	LEOPARD	obsNum = 0	0.182104501915709
MGH COVID proteomics	LEOPARD	obsNum = 0	0.202019479973073
MGH COVID proteomics	LEOPARD	obsNum = 0	0.346435752517124
MGH COVID proteomics	LEOPARD	obsNum = 0	0.259599419752348
MGH COVID proteomics	LEOPARD	obsNum = 0	0.199751786341806
MGH COVID proteomics	LEOPARD	obsNum = 0	0.0798205540250995
MGH COVID proteomics	LEOPARD	obsNum = 0	0.103581082778545
MGH COVID proteomics	LEOPARD	obsNum = 0	0.382966817200078
MGH COVID proteomics	LEOPARD	obsNum = 0	0.282950611120952
MGH COVID proteomics	LEOPARD	obsNum = 0	0.0609389960301612
MGH COVID proteomics	LEOPARD	obsNum = 0	0.320204202483286
MGH COVID proteomics	LEOPARD	obsNum = 0	0.28349717164995
MGH COVID proteomics	LEOPARD	obsNum = 0	0.181862211676415
MGH COVID proteomics	LEOPARD	obsNum = 0	0.113384109954292
MGH COVID proteomics	LEOPARD	obsNum = 0	0.0976043610581586
MGH COVID proteomics	LEOPARD	obsNum = 0	0.158310411688668
MGH COVID proteomics	LEOPARD	obsNum = 0	0.273520348516599
MGH COVID proteomics	LEOPARD	obsNum = 0	0.0884387542462391
MGH COVID proteomics	LEOPARD	obsNum = 0	0.0922860180754918
MGH COVID proteomics	LEOPARD	obsNum = 0	0.107843008027038
MGH COVID proteomics	LEOPARD	obsNum = 0	0.063360767499196
MGH COVID proteomics	LEOPARD	obsNum = 0	0.0655438237533308
MGH COVID proteomics	LEOPARD	obsNum = 0	0.325186188060866
MGH COVID proteomics	LEOPARD	obsNum = 0	0.158061150111293
MGH COVID proteomics	LEOPARD	obsNum = 0	0.123675481846706
MGH COVID proteomics	LEOPARD	obsNum = 0	0.050065389192323
MGH COVID proteomics	LEOPARD	obsNum = 0	0.11898241358399
MGH COVID proteomics	LEOPARD	obsNum = 0	0.0856172049046608
MGH COVID proteomics	LEOPARD	obsNum = 0	0.0306497723307375
MGH COVID proteomics	LEOPARD	obsNum = 0	0.231459186635276
MGH COVID proteomics	LEOPARD	obsNum = 0	0.250584430699654
MGH COVID proteomics	LEOPARD	obsNum = 0	0.0672800492248917
MGH COVID proteomics	LEOPARD	obsNum = 0	0.158950951847704
MGH COVID proteomics	LEOPARD	obsNum = 0	0.116451576691499
MGH COVID proteomics	LEOPARD	obsNum = 0	0.114225777968052
MGH COVID proteomics	LEOPARD	obsNum = 0	0.0979462601160795
MGH COVID proteomics	LEOPARD	obsNum = 0	0.0937190591167537
MGH COVID proteomics	LEOPARD	obsNum = 0	0.0875720737408485
MGH COVID proteomics	LEOPARD	obsNum = 0	0.215280281788869
MGH COVID proteomics	LEOPARD	obsNum = 0	0.0472825328984366
MGH COVID proteomics	LEOPARD	obsNum = 0	0.227644297507878
MGH COVID proteomics	LEOPARD	obsNum = 0	0.0945383163251347
MGH COVID proteomics	LEOPARD	obsNum = 0	0.0872998883872796
MGH COVID proteomics	LEOPARD	obsNum = 0	0.156914731711803
MGH COVID proteomics	LEOPARD	obsNum = 0	0.0979790403109606
MGH COVID proteomics	LEOPARD	obsNum = 0	0.0988834236629512
MGH COVID proteomics	LEOPARD	obsNum = 0	0.140568041766518
MGH COVID proteomics	LEOPARD	obsNum = 0	0.0787384943263637
MGH COVID proteomics	LEOPARD	obsNum = 0	0.313053436968667
MGH COVID proteomics	LEOPARD	obsNum = 0	0.0711744101004657
MGH COVID proteomics	LEOPARD	obsNum = 0	0.0849706040509052
MGH COVID proteomics	LEOPARD	obsNum = 0	0.0946591068571589
MGH COVID proteomics	LEOPARD	obsNum = 0	0.249103071993969
MGH COVID proteomics	LEOPARD	obsNum = 0	0.231869504823151
MGH COVID proteomics	LEOPARD	obsNum = 0	0.124199131948369
MGH COVID proteomics	LEOPARD	obsNum = 0	0.351694943226829
MGH COVID proteomics	LEOPARD	obsNum = 0	0.407051967790102
MGH COVID proteomics	LEOPARD	obsNum = 0	0.0422050642853484
MGH COVID proteomics	LEOPARD	obsNum = 0	0.0883603628605624
MGH COVID proteomics	LEOPARD	obsNum = 0	0.0765419595134886
MGH COVID proteomics	LEOPARD	obsNum = 0	0.241131666514028
MGH COVID proteomics	LEOPARD	obsNum = 0	0.0743627034112345
MGH COVID proteomics	LEOPARD	obsNum = 0	0.0821990096464462
MGH COVID proteomics	LEOPARD	obsNum = 0	0.0847530075074622
MGH COVID proteomics	LEOPARD	obsNum = 0	0.0726086665377003
MGH COVID proteomics	LEOPARD	obsNum = 0	0.114514068771874
MGH COVID proteomics	LEOPARD	obsNum = 0	0.0611561365286854
MGH COVID proteomics	LEOPARD	obsNum = 0	0.10123148843698
MGH COVID proteomics	LEOPARD	obsNum = 0	0.0927816254067228
MGH COVID proteomics	LEOPARD	obsNum = 0	0.0577389873518101
MGH COVID proteomics	LEOPARD	obsNum = 0	0.0596270904747065
MGH COVID proteomics	LEOPARD	obsNum = 0	0.115807193123432
MGH COVID proteomics	LEOPARD	obsNum = 0	0.107638252183564
MGH COVID proteomics	LEOPARD	obsNum = 0	0.0583913804457076
MGH COVID proteomics	LEOPARD	obsNum = 0	0.0909982978331877
MGH COVID proteomics	LEOPARD	obsNum = 0	0.0678286456079619
MGH COVID proteomics	LEOPARD	obsNum = 0	0.102398415056959
MGH COVID proteomics	LEOPARD	obsNum = 0	0.113610290391737
MGH COVID proteomics	LEOPARD	obsNum = 0	0.0613503607937463
MGH COVID proteomics	LEOPARD	obsNum = 0	0.0722217225301957
MGH COVID proteomics	LEOPARD	obsNum = 0	0.0628995815037004
MGH COVID proteomics	LEOPARD	obsNum = 0	0.189912838392125
MGH COVID proteomics	LEOPARD	obsNum = 0	0.0809931793073635
MGH COVID proteomics	LEOPARD	obsNum = 0	0.0363262074155152
MGH COVID proteomics	LEOPARD	obsNum = 0	0.0786722546161323
MGH COVID proteomics	LEOPARD	obsNum = 0	0.139544559800664
MGH COVID proteomics	LEOPARD	obsNum = 0	0.123900162113005
MGH COVID proteomics	LEOPARD	obsNum = 0	0.129413599719593
MGH COVID proteomics	LEOPARD	obsNum = 0	0.128236378727693
MGH COVID proteomics	LEOPARD	obsNum = 0	0.156154208247034
MGH COVID proteomics	LEOPARD	obsNum = 0	0.092161914748423
MGH COVID proteomics	LEOPARD	obsNum = 0	0.334001417970412
MGH COVID proteomics	LEOPARD	obsNum = 0	0.230432540843187
MGH COVID proteomics	LEOPARD	obsNum = 0	0.62507819284582
MGH COVID proteomics	LEOPARD	obsNum = 0	0.290420548805579
MGH COVID proteomics	LEOPARD	obsNum = 0	0.358303044996121
MGH COVID proteomics	LEOPARD	obsNum = 0	0.129870080061364
MGH COVID proteomics	LEOPARD	obsNum = 0	0.118753818771086
MGH COVID proteomics	LEOPARD	obsNum = 0	0.234684212116634
MGH COVID proteomics	LEOPARD	obsNum = 0	0.22532380875071
MGH COVID proteomics	LEOPARD	obsNum = 0	0.0537212319348227
MGH COVID proteomics	LEOPARD	obsNum = 0	0.122512848432056
MGH COVID proteomics	LEOPARD	obsNum = 0	0.0620881584310341
MGH COVID proteomics	LEOPARD	obsNum = 0	0.0742515225787285
MGH COVID proteomics	LEOPARD	obsNum = 0	0.0551650951144988
MGH COVID proteomics	LEOPARD	obsNum = 0	0.10990772092317
MGH COVID proteomics	LEOPARD	obsNum = 0	0.0836025326170376
MGH COVID proteomics	LEOPARD	obsNum = 0	0.126588499831358
MGH COVID proteomics	LEOPARD	obsNum = 0	0.367225413034994
MGH COVID proteomics	LEOPARD	obsNum = 0	0.152007894736842
MGH COVID proteomics	LEOPARD	obsNum = 0	0.296500968867071
MGH COVID proteomics	LEOPARD	obsNum = 0	0.0651943622945142
MGH COVID proteomics	LEOPARD	obsNum = 0	0.077952631323508
MGH COVID proteomics	LEOPARD	obsNum = 0	0.0819422878735829
MGH COVID proteomics	LEOPARD	obsNum = 0	0.157539659195639
MGH COVID proteomics	LEOPARD	obsNum = 0	0.0553317766928465
MGH COVID proteomics	LEOPARD	obsNum = 0	0.100355792672155
MGH COVID proteomics	LEOPARD	obsNum = 0	0.588848203309693
MGH COVID proteomics	LEOPARD	obsNum = 0	0.247100222369602
MGH COVID proteomics	LEOPARD	obsNum = 0	0.0911220276408151
MGH COVID proteomics	LEOPARD	obsNum = 0	0.0835871158976387
MGH COVID proteomics	LEOPARD	obsNum = 0	0.264513428661883
MGH COVID proteomics	LEOPARD	obsNum = 0	0.0665089889640443
MGH COVID proteomics	LEOPARD	obsNum = 0	0.0761595430442365
MGH COVID proteomics	LEOPARD	obsNum = 0	0.153858829844337
MGH COVID proteomics	LEOPARD	obsNum = 0	0.275970136082857
MGH COVID proteomics	LEOPARD	obsNum = 0	0.0652574055683024
MGH COVID proteomics	LEOPARD	obsNum = 0	0.290273760506346
MGH COVID proteomics	LEOPARD	obsNum = 0	0.250262666727364
MGH COVID proteomics	LEOPARD	obsNum = 0	0.0805509009767598
MGH COVID proteomics	LEOPARD	obsNum = 0	0.0918295442855674
MGH COVID proteomics	LEOPARD	obsNum = 0	0.0812909718150457
MGH COVID proteomics	LEOPARD	obsNum = 0	0.22097300376618
MGH COVID proteomics	LEOPARD	obsNum = 0	0.108424515979697
MGH COVID proteomics	LEOPARD	obsNum = 0	0.101316171746236
MGH COVID proteomics	LEOPARD	obsNum = 0	0.105328083200577
MGH COVID proteomics	LEOPARD	obsNum = 0	0.0999148270936094
MGH COVID proteomics	LEOPARD	obsNum = 0	0.208762311048777
MGH COVID proteomics	LEOPARD	obsNum = 0	0.0438859193944832
MGH COVID proteomics	LEOPARD	obsNum = 0	0.458048892646819
MGH COVID proteomics	LEOPARD	obsNum = 0	0.104733666160191
MGH COVID proteomics	LEOPARD	obsNum = 0	0.0700191551045765
MGH COVID proteomics	LEOPARD	obsNum = 0	0.0917528717088281
MGH COVID proteomics	LEOPARD	obsNum = 0	0.0448211416074895
MGH COVID proteomics	LEOPARD	obsNum = 0	0.0619294621895797
MGH COVID proteomics	LEOPARD	obsNum = 0	0.0763113972001879
MGH COVID proteomics	LEOPARD	obsNum = 0	0.121085629304947
MGH COVID proteomics	LEOPARD	obsNum = 0	0.127411091292953
MGH COVID proteomics	LEOPARD	obsNum = 0	0.0945095534808621
MGH COVID proteomics	LEOPARD	obsNum = 0	0.060330166582038
MGH COVID proteomics	LEOPARD	obsNum = 0	0.182823875802998
MGH COVID proteomics	LEOPARD	obsNum = 0	0.191125739061884
MGH COVID proteomics	LEOPARD	obsNum = 0	0.242297577116021
MGH COVID proteomics	LEOPARD	obsNum = 0	0.114870603270499
MGH COVID proteomics	LEOPARD	obsNum = 0	0.235538804535845
MGH COVID proteomics	LEOPARD	obsNum = 0	0.15244155278752
MGH COVID proteomics	LEOPARD	obsNum = 0	0.0936207373909833
MGH COVID proteomics	LEOPARD	obsNum = 0	0.117487585384365
MGH COVID proteomics	LEOPARD	obsNum = 0	0.0772535842999009
MGH COVID proteomics	LEOPARD	obsNum = 0	0.154729898989899
MGH COVID proteomics	LEOPARD	obsNum = 0	0.0782733460730587
MGH COVID proteomics	LEOPARD	obsNum = 0	0.0819271811312115
MGH COVID proteomics	LEOPARD	obsNum = 0	0.220401802395868
MGH COVID proteomics	LEOPARD	obsNum = 0	0.10725753783816
MGH COVID proteomics	LEOPARD	obsNum = 0	0.114009525046543
MGH COVID proteomics	LEOPARD	obsNum = 0	0.0534557568464915
MGH COVID proteomics	LEOPARD	obsNum = 0	0.0935233671690762
MGH COVID proteomics	LEOPARD	obsNum = 0	0.0434373656607342
MGH COVID proteomics	LEOPARD	obsNum = 0	0.093274139844617
MGH COVID proteomics	LEOPARD	obsNum = 0	0.101297982528526
MGH COVID proteomics	LEOPARD	obsNum = 0	0.481802575750761
MGH COVID proteomics	LEOPARD	obsNum = 0	0.242877943957366
MGH COVID proteomics	LEOPARD	obsNum = 0	0.183738887203856
MGH COVID proteomics	LEOPARD	obsNum = 0	0.0682281697089294
MGH COVID proteomics	LEOPARD	obsNum = 0	0.0355674854751267
MGH COVID proteomics	LEOPARD	obsNum = 0	0.0840274460814932
MGH COVID proteomics	LEOPARD	obsNum = 0	0.059527713066183
MGH COVID proteomics	LEOPARD	obsNum = 0	0.0527630837559245
MGH COVID proteomics	LEOPARD	obsNum = 0	0.0323208930749958
MGH COVID proteomics	LEOPARD	obsNum = 0	0.0624355205074358
MGH COVID proteomics	LEOPARD	obsNum = 0	0.0933380265320693
MGH COVID proteomics	LEOPARD	obsNum = 0	0.0607627864851947
MGH COVID proteomics	LEOPARD	obsNum = 0	0.128207247245248
MGH COVID proteomics	LEOPARD	obsNum = 0	0.107174489766462
MGH COVID proteomics	LEOPARD	obsNum = 0	0.110333853154719
MGH COVID proteomics	LEOPARD	obsNum = 0	0.519024160137823
MGH COVID proteomics	LEOPARD	obsNum = 0	0.0548426091330061
MGH COVID proteomics	LEOPARD	obsNum = 0	0.0878978253521126
MGH COVID proteomics	LEOPARD	obsNum = 0	0.13587216276919
MGH COVID proteomics	LEOPARD	obsNum = 0	0.371620900734941
MGH COVID proteomics	LEOPARD	obsNum = 0	0.057295446892888
MGH COVID proteomics	LEOPARD	obsNum = 0	0.0476972664393154
MGH COVID proteomics	LEOPARD	obsNum = 0	0.0865378189987902
MGH COVID proteomics	LEOPARD	obsNum = 0	0.0576124093325782
MGH COVID proteomics	LEOPARD	obsNum = 0	0.06684588215421
MGH COVID proteomics	LEOPARD	obsNum = 0	0.0617007961562135
MGH COVID proteomics	LEOPARD	obsNum = 0	0.0600199124853018
MGH COVID proteomics	LEOPARD	obsNum = 0	0.100317228945703
MGH COVID proteomics	LEOPARD	obsNum = 0	0.23323051640225
MGH COVID proteomics	LEOPARD	obsNum = 0	0.0534099254575513
MGH COVID proteomics	cGAN	obsNum = 0	0.527756046511628
MGH COVID proteomics	cGAN	obsNum = 0	0.0731735151403478
MGH COVID proteomics	cGAN	obsNum = 0	0.123080520042166
MGH COVID proteomics	cGAN	obsNum = 0	0.140208469245107
MGH COVID proteomics	cGAN	obsNum = 0	0.172688674749828
MGH COVID proteomics	cGAN	obsNum = 0	0.339180134983127
MGH COVID proteomics	cGAN	obsNum = 0	0.195499964134567
MGH COVID proteomics	cGAN	obsNum = 0	0.312264531273663
MGH COVID proteomics	cGAN	obsNum = 0	0.193501343363783
MGH COVID proteomics	cGAN	obsNum = 0	0.243176196947523
MGH COVID proteomics	cGAN	obsNum = 0	0.179570177889541
MGH COVID proteomics	cGAN	obsNum = 0	0.137262191092903
MGH COVID proteomics	cGAN	obsNum = 0	0.250497428361499
MGH COVID proteomics	cGAN	obsNum = 0	0.315218901533894
MGH COVID proteomics	cGAN	obsNum = 0	0.211354913742974
MGH COVID proteomics	cGAN	obsNum = 0	0.225824313992014
MGH COVID proteomics	cGAN	obsNum = 0	0.460080815930063
MGH COVID proteomics	cGAN	obsNum = 0	0.10462330617759
MGH COVID proteomics	cGAN	obsNum = 0	0.389591066165261
MGH COVID proteomics	cGAN	obsNum = 0	0.0852053739736094
MGH COVID proteomics	cGAN	obsNum = 0	0.294481846403023
MGH COVID proteomics	cGAN	obsNum = 0	0.394435032894737
MGH COVID proteomics	cGAN	obsNum = 0	0.253020931612984
MGH COVID proteomics	cGAN	obsNum = 0	0.204804248786768
MGH COVID proteomics	cGAN	obsNum = 0	0.469681793329688
MGH COVID proteomics	cGAN	obsNum = 0	0.186313704170835
MGH COVID proteomics	cGAN	obsNum = 0	0.148676414736043
MGH COVID proteomics	cGAN	obsNum = 0	0.118636123606493
MGH COVID proteomics	cGAN	obsNum = 0	0.123526420878545
MGH COVID proteomics	cGAN	obsNum = 0	0.413352645679839
MGH COVID proteomics	cGAN	obsNum = 0	0.15803381872214
MGH COVID proteomics	cGAN	obsNum = 0	0.411868631134069
MGH COVID proteomics	cGAN	obsNum = 0	0.214363722632685
MGH COVID proteomics	cGAN	obsNum = 0	0.37494480722086
MGH COVID proteomics	cGAN	obsNum = 0	0.180614310087439
MGH COVID proteomics	cGAN	obsNum = 0	0.175588961664419
MGH COVID proteomics	cGAN	obsNum = 0	0.318875726966636
MGH COVID proteomics	cGAN	obsNum = 0	0.29884684305472
MGH COVID proteomics	cGAN	obsNum = 0	0.152569252165925
MGH COVID proteomics	cGAN	obsNum = 0	0.23542470823305
MGH COVID proteomics	cGAN	obsNum = 0	0.35963076142132
MGH COVID proteomics	cGAN	obsNum = 0	0.289351999354722
MGH COVID proteomics	cGAN	obsNum = 0	0.651153819827777
MGH COVID proteomics	cGAN	obsNum = 0	0.247183563906669
MGH COVID proteomics	cGAN	obsNum = 0	0.171742442947339
MGH COVID proteomics	cGAN	obsNum = 0	0.171501853204556
MGH COVID proteomics	cGAN	obsNum = 0	0.184782647874307
MGH COVID proteomics	cGAN	obsNum = 0	0.284730905077263
MGH COVID proteomics	cGAN	obsNum = 0	0.0685080960438791
MGH COVID proteomics	cGAN	obsNum = 0	0.300235955534733
MGH COVID proteomics	cGAN	obsNum = 0	0.325236400197559
MGH COVID proteomics	cGAN	obsNum = 0	0.16369994160283
MGH COVID proteomics	cGAN	obsNum = 0	0.0935023116798208
MGH COVID proteomics	cGAN	obsNum = 0	0.0767416314946878
MGH COVID proteomics	cGAN	obsNum = 0	0.11634621116266
MGH COVID proteomics	cGAN	obsNum = 0	0.317749452154858
MGH COVID proteomics	cGAN	obsNum = 0	0.215162289668187
MGH COVID proteomics	cGAN	obsNum = 0	0.249099890861049
MGH COVID proteomics	cGAN	obsNum = 0	0.0911050306088471
MGH COVID proteomics	cGAN	obsNum = 0	0.17557441454037
MGH COVID proteomics	cGAN	obsNum = 0	0.225440643479367
MGH COVID proteomics	cGAN	obsNum = 0	0.323977911474001
MGH COVID proteomics	cGAN	obsNum = 0	0.167038110604206
MGH COVID proteomics	cGAN	obsNum = 0	0.131034248714372
MGH COVID proteomics	cGAN	obsNum = 0	0.108186380588425
MGH COVID proteomics	cGAN	obsNum = 0	0.205473623972531
MGH COVID proteomics	cGAN	obsNum = 0	0.352470457629209
MGH COVID proteomics	cGAN	obsNum = 0	0.18493531669328
MGH COVID proteomics	cGAN	obsNum = 0	0.120662743322771
MGH COVID proteomics	cGAN	obsNum = 0	0.121032688699668
MGH COVID proteomics	cGAN	obsNum = 0	0.0736275331089751
MGH COVID proteomics	cGAN	obsNum = 0	0.22044874296866
MGH COVID proteomics	cGAN	obsNum = 0	0.0982699225959287
MGH COVID proteomics	cGAN	obsNum = 0	0.231031960797068
MGH COVID proteomics	cGAN	obsNum = 0	0.215499586621571
MGH COVID proteomics	cGAN	obsNum = 0	0.0661276354995662
MGH COVID proteomics	cGAN	obsNum = 0	0.173460648200067
MGH COVID proteomics	cGAN	obsNum = 0	0.204616939432088
MGH COVID proteomics	cGAN	obsNum = 0	0.234442457974925
MGH COVID proteomics	cGAN	obsNum = 0	0.173653923357664
MGH COVID proteomics	cGAN	obsNum = 0	0.103334164200031
MGH COVID proteomics	cGAN	obsNum = 0	0.117192974473313
MGH COVID proteomics	cGAN	obsNum = 0	0.0860856756223394
MGH COVID proteomics	cGAN	obsNum = 0	0.185372233820459
MGH COVID proteomics	cGAN	obsNum = 0	0.0907459658451785
MGH COVID proteomics	cGAN	obsNum = 0	0.190467125259958
MGH COVID proteomics	cGAN	obsNum = 0	0.106099137785292
MGH COVID proteomics	cGAN	obsNum = 0	0.106130745243368
MGH COVID proteomics	cGAN	obsNum = 0	0.119325320125634
MGH COVID proteomics	cGAN	obsNum = 0	0.21423927402217
MGH COVID proteomics	cGAN	obsNum = 0	0.150272218520986
MGH COVID proteomics	cGAN	obsNum = 0	0.296010478441165
MGH COVID proteomics	cGAN	obsNum = 0	0.355517196904557
MGH COVID proteomics	cGAN	obsNum = 0	0.186712989631337
MGH COVID proteomics	cGAN	obsNum = 0	0.193727493444693
MGH COVID proteomics	cGAN	obsNum = 0	0.160799897785349
MGH COVID proteomics	cGAN	obsNum = 0	0.178016263850191
MGH COVID proteomics	cGAN	obsNum = 0	0.167543140028289
MGH COVID proteomics	cGAN	obsNum = 0	0.143147605131507
MGH COVID proteomics	cGAN	obsNum = 0	0.082471156104052
MGH COVID proteomics	cGAN	obsNum = 0	0.0901630314496841
MGH COVID proteomics	cGAN	obsNum = 0	0.121059226227861
MGH COVID proteomics	cGAN	obsNum = 0	0.52930383265857
MGH COVID proteomics	cGAN	obsNum = 0	0.116995709506593
MGH COVID proteomics	cGAN	obsNum = 0	0.0603502002184202
MGH COVID proteomics	cGAN	obsNum = 0	0.339277065348609
MGH COVID proteomics	cGAN	obsNum = 0	0.145435259214562
MGH COVID proteomics	cGAN	obsNum = 0	0.17059945
MGH COVID proteomics	cGAN	obsNum = 0	0.147736178207193
MGH COVID proteomics	cGAN	obsNum = 0	0.0893543482034369
MGH COVID proteomics	cGAN	obsNum = 0	0.119133798499928
MGH COVID proteomics	cGAN	obsNum = 0	0.245936361235807
MGH COVID proteomics	cGAN	obsNum = 0	0.0936411873367731
MGH COVID proteomics	cGAN	obsNum = 0	0.0809353021768915
MGH COVID proteomics	cGAN	obsNum = 0	0.156063940440993
MGH COVID proteomics	cGAN	obsNum = 0	0.0507315880637593
MGH COVID proteomics	cGAN	obsNum = 0	0.0404630264571925
MGH COVID proteomics	cGAN	obsNum = 0	0.292564860851036
MGH COVID proteomics	cGAN	obsNum = 0	0.132905042448412
MGH COVID proteomics	cGAN	obsNum = 0	0.138749211053484
MGH COVID proteomics	cGAN	obsNum = 0	0.0445700225394441
MGH COVID proteomics	cGAN	obsNum = 0	0.157522849243779
MGH COVID proteomics	cGAN	obsNum = 0	0.0442952198153733
MGH COVID proteomics	cGAN	obsNum = 0	0.0252280902083928
MGH COVID proteomics	cGAN	obsNum = 0	0.0547992104967409
MGH COVID proteomics	cGAN	obsNum = 0	0.253556615442672
MGH COVID proteomics	cGAN	obsNum = 0	0.0469334412664148
MGH COVID proteomics	cGAN	obsNum = 0	0.151926377647189
MGH COVID proteomics	cGAN	obsNum = 0	0.0590397932218428
MGH COVID proteomics	cGAN	obsNum = 0	0.0797886054601033
MGH COVID proteomics	cGAN	obsNum = 0	0.082522540132431
MGH COVID proteomics	cGAN	obsNum = 0	0.0578686812695575
MGH COVID proteomics	cGAN	obsNum = 0	0.0757209756892128
MGH COVID proteomics	cGAN	obsNum = 0	0.0825667176315241
MGH COVID proteomics	cGAN	obsNum = 0	0.0429615036622146
MGH COVID proteomics	cGAN	obsNum = 0	0.100174802566634
MGH COVID proteomics	cGAN	obsNum = 0	0.086229938271605
MGH COVID proteomics	cGAN	obsNum = 0	0.0757228895971235
MGH COVID proteomics	cGAN	obsNum = 0	0.168689863045768
MGH COVID proteomics	cGAN	obsNum = 0	0.11794675468284
MGH COVID proteomics	cGAN	obsNum = 0	0.100506841715976
MGH COVID proteomics	cGAN	obsNum = 0	0.149645282719816
MGH COVID proteomics	cGAN	obsNum = 0	0.0652670968280816
MGH COVID proteomics	cGAN	obsNum = 0	0.149787813935922
MGH COVID proteomics	cGAN	obsNum = 0	0.0718714420358153
MGH COVID proteomics	cGAN	obsNum = 0	0.0993058539205155
MGH COVID proteomics	cGAN	obsNum = 0	0.0860143503555268
MGH COVID proteomics	cGAN	obsNum = 0	0.154351456117682
MGH COVID proteomics	cGAN	obsNum = 0	0.0920481997174897
MGH COVID proteomics	cGAN	obsNum = 0	0.140134180709726
MGH COVID proteomics	cGAN	obsNum = 0	0.132381563316702
MGH COVID proteomics	cGAN	obsNum = 0	0.120515890632753
MGH COVID proteomics	cGAN	obsNum = 0	0.0521070855874112
MGH COVID proteomics	cGAN	obsNum = 0	0.0794310790418538
MGH COVID proteomics	cGAN	obsNum = 0	0.0761532606309009
MGH COVID proteomics	cGAN	obsNum = 0	0.0713898979097395
MGH COVID proteomics	cGAN	obsNum = 0	0.0788016312584388
MGH COVID proteomics	cGAN	obsNum = 0	0.0490561502927135
MGH COVID proteomics	cGAN	obsNum = 0	0.0778586119529039
MGH COVID proteomics	cGAN	obsNum = 0	0.0328536040475721
MGH COVID proteomics	cGAN	obsNum = 0	0.0613263892366501
MGH COVID proteomics	cGAN	obsNum = 0	0.0693553977457815
MGH COVID proteomics	cGAN	obsNum = 0	0.0850417006406523
MGH COVID proteomics	cGAN	obsNum = 0	0.0975521764390419
MGH COVID proteomics	cGAN	obsNum = 0	0.0734060301507537
MGH COVID proteomics	cGAN	obsNum = 0	0.0906293811138967
MGH COVID proteomics	cGAN	obsNum = 0	0.141376307570274
MGH COVID proteomics	cGAN	obsNum = 0	0.090378633654287
MGH COVID proteomics	cGAN	obsNum = 0	0.0639878843506196
MGH COVID proteomics	cGAN	obsNum = 0	0.0863629629629629
MGH COVID proteomics	cGAN	obsNum = 0	0.0615715147660748
MGH COVID proteomics	cGAN	obsNum = 0	0.0754486893420517
MGH COVID proteomics	cGAN	obsNum = 0	0.102715750683963
MGH COVID proteomics	cGAN	obsNum = 0	0.0429851050166806
MGH COVID proteomics	cGAN	obsNum = 0	0.0958586587164198
MGH COVID proteomics	cGAN	obsNum = 0	0.0678030653365924
MGH COVID proteomics	cGAN	obsNum = 0	0.132499501793543
MGH COVID proteomics	cGAN	obsNum = 0	0.0831263811904504
MGH COVID proteomics	cGAN	obsNum = 0	0.054357496592066
MGH COVID proteomics	cGAN	obsNum = 0	0.100052464448433
MGH COVID proteomics	cGAN	obsNum = 0	0.167169289979635
MGH COVID proteomics	cGAN	obsNum = 0	0.142680618032466
MGH COVID proteomics	cGAN	obsNum = 0	0.117152053316897
MGH COVID proteomics	cGAN	obsNum = 0	0.108488120460049
MGH COVID proteomics	cGAN	obsNum = 0	0.158857765469651
MGH COVID proteomics	cGAN	obsNum = 0	0.0950605284852692
MGH COVID proteomics	cGAN	obsNum = 0	0.164408914302471
MGH COVID proteomics	cGAN	obsNum = 0	0.125730392449674
MGH COVID proteomics	cGAN	obsNum = 0	0.257660735979935
MGH COVID proteomics	cGAN	obsNum = 0	0.160921101575279
MGH COVID proteomics	cGAN	obsNum = 0	0.117053036537196
MGH COVID proteomics	cGAN	obsNum = 0	0.121768936593325
MGH COVID proteomics	cGAN	obsNum = 0	0.102828811078586
MGH COVID proteomics	cGAN	obsNum = 0	0.269695624770209
MGH COVID proteomics	cGAN	obsNum = 0	0.17530266772701
MGH COVID proteomics	cGAN	obsNum = 0	0.0629738485288356
MGH COVID proteomics	cGAN	obsNum = 0	0.0787058647067647
MGH COVID proteomics	cGAN	obsNum = 0	0.0531489593006138
MGH COVID proteomics	cGAN	obsNum = 0	0.0740339574572043
MGH COVID proteomics	cGAN	obsNum = 0	0.066015476595149
MGH COVID proteomics	cGAN	obsNum = 0	0.119541033858158
MGH COVID proteomics	cGAN	obsNum = 0	0.0556808678946773
MGH COVID proteomics	cGAN	obsNum = 0	0.106677777353544
MGH COVID proteomics	cGAN	obsNum = 0	0.227469639118118
MGH COVID proteomics	cGAN	obsNum = 0	0.188909494451295
MGH COVID proteomics	cGAN	obsNum = 0	0.287259815598464
MGH COVID proteomics	cGAN	obsNum = 0	0.0577570681996341
MGH COVID proteomics	cGAN	obsNum = 0	0.07512495234134
MGH COVID proteomics	cGAN	obsNum = 0	0.13705818460621
MGH COVID proteomics	cGAN	obsNum = 0	0.12970206954512
MGH COVID proteomics	cGAN	obsNum = 0	0.0336265062934561
MGH COVID proteomics	cGAN	obsNum = 0	0.0640856789938613
MGH COVID proteomics	cGAN	obsNum = 0	0.214914218920855
MGH COVID proteomics	cGAN	obsNum = 0	0.258440891472868
MGH COVID proteomics	cGAN	obsNum = 0	0.112619253793155
MGH COVID proteomics	cGAN	obsNum = 0	0.0755006113734268
MGH COVID proteomics	cGAN	obsNum = 0	0.114871669619361
MGH COVID proteomics	cGAN	obsNum = 0	0.0622860869160185
MGH COVID proteomics	cGAN	obsNum = 0	0.0584701756354863
MGH COVID proteomics	cGAN	obsNum = 0	0.0805636956627562
MGH COVID proteomics	cGAN	obsNum = 0	0.259971465629053
MGH COVID proteomics	cGAN	obsNum = 0	0.065906631020375
MGH COVID proteomics	cGAN	obsNum = 0	0.0882866192487218
MGH COVID proteomics	cGAN	obsNum = 0	0.204199362786746
MGH COVID proteomics	cGAN	obsNum = 0	0.0682309813835899
MGH COVID proteomics	cGAN	obsNum = 0	0.10481092055606
MGH COVID proteomics	cGAN	obsNum = 0	0.075439392485573
MGH COVID proteomics	cGAN	obsNum = 0	0.166708045554739
MGH COVID proteomics	cGAN	obsNum = 0	0.126686910464109
MGH COVID proteomics	cGAN	obsNum = 0	0.0698497696977093
MGH COVID proteomics	cGAN	obsNum = 0	0.126902598254708
MGH COVID proteomics	cGAN	obsNum = 0	0.091967139722019
MGH COVID proteomics	cGAN	obsNum = 0	0.263825892161446
MGH COVID proteomics	cGAN	obsNum = 0	0.0454022903191604
MGH COVID proteomics	cGAN	obsNum = 0	0.181866274588175
MGH COVID proteomics	cGAN	obsNum = 0	0.0733099164587176
MGH COVID proteomics	cGAN	obsNum = 0	0.0795222467408485
MGH COVID proteomics	cGAN	obsNum = 0	0.0935610344885799
MGH COVID proteomics	cGAN	obsNum = 0	0.0417212234042554
MGH COVID proteomics	cGAN	obsNum = 0	0.0481519880510918
MGH COVID proteomics	cGAN	obsNum = 0	0.055817456813683
MGH COVID proteomics	cGAN	obsNum = 0	0.145976060146409
MGH COVID proteomics	cGAN	obsNum = 0	0.0902625036400698
MGH COVID proteomics	cGAN	obsNum = 0	0.064817982863927
MGH COVID proteomics	cGAN	obsNum = 0	0.0600539355579294
MGH COVID proteomics	cGAN	obsNum = 0	0.112489219387853
MGH COVID proteomics	cGAN	obsNum = 0	0.176648896016588
MGH COVID proteomics	cGAN	obsNum = 0	0.116811630796361
MGH COVID proteomics	cGAN	obsNum = 0	0.151373309229428
MGH COVID proteomics	cGAN	obsNum = 0	0.151738499353718
MGH COVID proteomics	cGAN	obsNum = 0	0.114902049233149
MGH COVID proteomics	cGAN	obsNum = 0	0.0944539813367439
MGH COVID proteomics	cGAN	obsNum = 0	0.0909615504455661
MGH COVID proteomics	cGAN	obsNum = 0	0.0737619107344431
MGH COVID proteomics	cGAN	obsNum = 0	0.116839162448228
MGH COVID proteomics	cGAN	obsNum = 0	0.0695821325648414
MGH COVID proteomics	cGAN	obsNum = 0	0.0701041836827298
MGH COVID proteomics	cGAN	obsNum = 0	0.183028412667405
MGH COVID proteomics	cGAN	obsNum = 0	0.111602410515084
MGH COVID proteomics	cGAN	obsNum = 0	0.0860526699700681
MGH COVID proteomics	cGAN	obsNum = 0	0.0550981644734039
MGH COVID proteomics	cGAN	obsNum = 0	0.0716735387770521
MGH COVID proteomics	cGAN	obsNum = 0	0.0453524282314443
MGH COVID proteomics	cGAN	obsNum = 0	0.0795744034290832
MGH COVID proteomics	cGAN	obsNum = 0	0.0924536443148688
MGH COVID proteomics	cGAN	obsNum = 0	0.199258579927775
MGH COVID proteomics	cGAN	obsNum = 0	0.157983907995232
MGH COVID proteomics	cGAN	obsNum = 0	0.177566623311656
MGH COVID proteomics	cGAN	obsNum = 0	0.0595835910283008
MGH COVID proteomics	cGAN	obsNum = 0	0.0389603957058833
MGH COVID proteomics	cGAN	obsNum = 0	0.063407644103602
MGH COVID proteomics	cGAN	obsNum = 0	0.0816463700234191
MGH COVID proteomics	cGAN	obsNum = 0	0.0553550995751978
MGH COVID proteomics	cGAN	obsNum = 0	0.0443946525800121
MGH COVID proteomics	cGAN	obsNum = 0	0.048937164293631
MGH COVID proteomics	cGAN	obsNum = 0	0.0709777433746171
MGH COVID proteomics	cGAN	obsNum = 0	0.0437923429589553
MGH COVID proteomics	cGAN	obsNum = 0	0.139020864408303
MGH COVID proteomics	cGAN	obsNum = 0	0.0791428528591563
MGH COVID proteomics	cGAN	obsNum = 0	0.0619017654533901
MGH COVID proteomics	cGAN	obsNum = 0	0.342776451650897
MGH COVID proteomics	cGAN	obsNum = 0	0.0664853994657601
MGH COVID proteomics	cGAN	obsNum = 0	0.105615557897782
MGH COVID proteomics	cGAN	obsNum = 0	0.117665648118366
MGH COVID proteomics	cGAN	obsNum = 0	0.155936179839497
MGH COVID proteomics	cGAN	obsNum = 0	0.0542914450541719
MGH COVID proteomics	cGAN	obsNum = 0	0.0312096366529816
MGH COVID proteomics	cGAN	obsNum = 0	0.114178730730104
MGH COVID proteomics	cGAN	obsNum = 0	0.0221873593679684
MGH COVID proteomics	cGAN	obsNum = 0	0.0927392915686693
MGH COVID proteomics	cGAN	obsNum = 0	0.0715698328326015
MGH COVID proteomics	cGAN	obsNum = 0	0.0805614379084967
MGH COVID proteomics	cGAN	obsNum = 0	0.104911587659895
MGH COVID proteomics	cGAN	obsNum = 0	0.097891565769447
MGH COVID proteomics	cGAN	obsNum = 0	0.0551832857678226
MGH COVID proteomics	missForest	obsNum = 0	0.33929726462143
MGH COVID proteomics	missForest	obsNum = 0	0.05941052307557
MGH COVID proteomics	missForest	obsNum = 0	0.116007233364526
MGH COVID proteomics	missForest	obsNum = 0	0.103375359174339
MGH COVID proteomics	missForest	obsNum = 0	0.217011592591008
MGH COVID proteomics	missForest	obsNum = 0	0.265922157813794
MGH COVID proteomics	missForest	obsNum = 0	0.215359483818107
MGH COVID proteomics	missForest	obsNum = 0	0.353817748659917
MGH COVID proteomics	missForest	obsNum = 0	0.20425045339939
MGH COVID proteomics	missForest	obsNum = 0	0.194429241788096
MGH COVID proteomics	missForest	obsNum = 0	0.136079148052886
MGH COVID proteomics	missForest	obsNum = 0	0.104817354006258
MGH COVID proteomics	missForest	obsNum = 0	0.17755811329271
MGH COVID proteomics	missForest	obsNum = 0	0.384908052541405
MGH COVID proteomics	missForest	obsNum = 0	0.200797717479912
MGH COVID proteomics	missForest	obsNum = 0	0.19771302353241
MGH COVID proteomics	missForest	obsNum = 0	0.242689148580968
MGH COVID proteomics	missForest	obsNum = 0	0.109393750818813
MGH COVID proteomics	missForest	obsNum = 0	0.270494969000915
MGH COVID proteomics	missForest	obsNum = 0	0.0916552236693091
MGH COVID proteomics	missForest	obsNum = 0	0.218108650565331
MGH COVID proteomics	missForest	obsNum = 0	0.332759506098252
MGH COVID proteomics	missForest	obsNum = 0	0.162387803482384
MGH COVID proteomics	missForest	obsNum = 0	0.201957285752906
MGH COVID proteomics	missForest	obsNum = 0	0.649483791834589
MGH COVID proteomics	missForest	obsNum = 0	0.100408385160701
MGH COVID proteomics	missForest	obsNum = 0	0.125320555188367
MGH COVID proteomics	missForest	obsNum = 0	0.132064669696127
MGH COVID proteomics	missForest	obsNum = 0	0.103720112223106
MGH COVID proteomics	missForest	obsNum = 0	0.376991360961563
MGH COVID proteomics	missForest	obsNum = 0	0.160154012250474
MGH COVID proteomics	missForest	obsNum = 0	0.385794139482074
MGH COVID proteomics	missForest	obsNum = 0	0.151088016422889
MGH COVID proteomics	missForest	obsNum = 0	0.307929097249128
MGH COVID proteomics	missForest	obsNum = 0	0.120889091625371
MGH COVID proteomics	missForest	obsNum = 0	0.0916749883496438
MGH COVID proteomics	missForest	obsNum = 0	0.403002450980392
MGH COVID proteomics	missForest	obsNum = 0	0.246019833824712
MGH COVID proteomics	missForest	obsNum = 0	0.111855459799849
MGH COVID proteomics	missForest	obsNum = 0	0.131388177638281
MGH COVID proteomics	missForest	obsNum = 0	0.43292120498479
MGH COVID proteomics	missForest	obsNum = 0	0.205733289212442
MGH COVID proteomics	missForest	obsNum = 0	0.658640183346065
MGH COVID proteomics	missForest	obsNum = 0	0.228943193313102
MGH COVID proteomics	missForest	obsNum = 0	0.14852595332228
MGH COVID proteomics	missForest	obsNum = 0	0.126942350784274
MGH COVID proteomics	missForest	obsNum = 0	0.167532559791617
MGH COVID proteomics	missForest	obsNum = 0	0.197763230429989
MGH COVID proteomics	missForest	obsNum = 0	0.075008579194315
MGH COVID proteomics	missForest	obsNum = 0	0.198262640919746
MGH COVID proteomics	missForest	obsNum = 0	0.291176916660347
MGH COVID proteomics	missForest	obsNum = 0	0.14640066789578
MGH COVID proteomics	missForest	obsNum = 0	0.0834580309461865
MGH COVID proteomics	missForest	obsNum = 0	0.0716694299580985
MGH COVID proteomics	missForest	obsNum = 0	0.0826351949420442
MGH COVID proteomics	missForest	obsNum = 0	0.294114768204797
MGH COVID proteomics	missForest	obsNum = 0	0.169628682900579
MGH COVID proteomics	missForest	obsNum = 0	0.211981395348837
MGH COVID proteomics	missForest	obsNum = 0	0.0355521981462926
MGH COVID proteomics	missForest	obsNum = 0	0.111701083105578
MGH COVID proteomics	missForest	obsNum = 0	0.176020729366603
MGH COVID proteomics	missForest	obsNum = 0	0.274539285031543
MGH COVID proteomics	missForest	obsNum = 0	0.078991318981263
MGH COVID proteomics	missForest	obsNum = 0	0.113667270795575
MGH COVID proteomics	missForest	obsNum = 0	0.0917870020226893
MGH COVID proteomics	missForest	obsNum = 0	0.111136995131927
MGH COVID proteomics	missForest	obsNum = 0	0.381663764582971
MGH COVID proteomics	missForest	obsNum = 0	0.137116302228123
MGH COVID proteomics	missForest	obsNum = 0	0.102070905490775
MGH COVID proteomics	missForest	obsNum = 0	0.114014577644675
MGH COVID proteomics	missForest	obsNum = 0	0.0603268551236749
MGH COVID proteomics	missForest	obsNum = 0	0.141130109267503
MGH COVID proteomics	missForest	obsNum = 0	0.0922538343558282
MGH COVID proteomics	missForest	obsNum = 0	0.19017744882059
MGH COVID proteomics	missForest	obsNum = 0	0.130482870732735
MGH COVID proteomics	missForest	obsNum = 0	0.0797190126050421
MGH COVID proteomics	missForest	obsNum = 0	0.170925757378754
MGH COVID proteomics	missForest	obsNum = 0	0.138937535816619
MGH COVID proteomics	missForest	obsNum = 0	0.196680639038279
MGH COVID proteomics	missForest	obsNum = 0	0.108187053546708
MGH COVID proteomics	missForest	obsNum = 0	0.0690257349540248
MGH COVID proteomics	missForest	obsNum = 0	0.109121836986925
MGH COVID proteomics	missForest	obsNum = 0	0.118097689405847
MGH COVID proteomics	missForest	obsNum = 0	0.139378072763029
MGH COVID proteomics	missForest	obsNum = 0	0.107814109953187
MGH COVID proteomics	missForest	obsNum = 0	0.185542003092252
MGH COVID proteomics	missForest	obsNum = 0	0.147289955780164
MGH COVID proteomics	missForest	obsNum = 0	0.0866546146985802
MGH COVID proteomics	missForest	obsNum = 0	0.134587326289349
MGH COVID proteomics	missForest	obsNum = 0	0.137566291318562
MGH COVID proteomics	missForest	obsNum = 0	0.150096432015429
MGH COVID proteomics	missForest	obsNum = 0	0.370850502920182
MGH COVID proteomics	missForest	obsNum = 0	0.141025374066692
MGH COVID proteomics	missForest	obsNum = 0	0.231779643556197
MGH COVID proteomics	missForest	obsNum = 0	0.132603250181141
MGH COVID proteomics	missForest	obsNum = 0	0.138243826195686
MGH COVID proteomics	missForest	obsNum = 0	0.169983290293179
MGH COVID proteomics	missForest	obsNum = 0	0.165449244060475
MGH COVID proteomics	missForest	obsNum = 0	0.177661336308417
MGH COVID proteomics	missForest	obsNum = 0	0.058817722681359
MGH COVID proteomics	missForest	obsNum = 0	0.070221437923379
MGH COVID proteomics	missForest	obsNum = 0	0.111938198718754
MGH COVID proteomics	missForest	obsNum = 0	0.326352093529092
MGH COVID proteomics	missForest	obsNum = 0	0.0746131586963144
MGH COVID proteomics	missForest	obsNum = 0	0.0552829390899908
MGH COVID proteomics	missForest	obsNum = 0	0.299724231180429
MGH COVID proteomics	missForest	obsNum = 0	0.0950757860453463
MGH COVID proteomics	missForest	obsNum = 0	0.122981748964282
MGH COVID proteomics	missForest	obsNum = 0	0.0904538375280339
MGH COVID proteomics	missForest	obsNum = 0	0.10153423851772
MGH COVID proteomics	missForest	obsNum = 0	0.133275532825567
MGH COVID proteomics	missForest	obsNum = 0	0.172785734995651
MGH COVID proteomics	missForest	obsNum = 0	0.0520947996931186
MGH COVID proteomics	missForest	obsNum = 0	0.0552696684809501
MGH COVID proteomics	missForest	obsNum = 0	0.149149962628253
MGH COVID proteomics	missForest	obsNum = 0	0.0580359462970982
MGH COVID proteomics	missForest	obsNum = 0	0.0546447006609099
MGH COVID proteomics	missForest	obsNum = 0	0.23253767749804
MGH COVID proteomics	missForest	obsNum = 0	0.0986623110736435
MGH COVID proteomics	missForest	obsNum = 0	0.124090348487021
MGH COVID proteomics	missForest	obsNum = 0	0.0487456842045439
MGH COVID proteomics	missForest	obsNum = 0	0.132764346608983
MGH COVID proteomics	missForest	obsNum = 0	0.0553862696443342
MGH COVID proteomics	missForest	obsNum = 0	0.023193911669983
MGH COVID proteomics	missForest	obsNum = 0	0.0723019021004238
MGH COVID proteomics	missForest	obsNum = 0	0.127858841515203
MGH COVID proteomics	missForest	obsNum = 0	0.0454940580985916
MGH COVID proteomics	missForest	obsNum = 0	0.167912108118047
MGH COVID proteomics	missForest	obsNum = 0	0.0452638609297688
MGH COVID proteomics	missForest	obsNum = 0	0.0612608032536858
MGH COVID proteomics	missForest	obsNum = 0	0.0862781453743426
MGH COVID proteomics	missForest	obsNum = 0	0.0373462886269513
MGH COVID proteomics	missForest	obsNum = 0	0.0747390858782538
MGH COVID proteomics	missForest	obsNum = 0	0.0770090596294075
MGH COVID proteomics	missForest	obsNum = 0	0.0407136008182224
MGH COVID proteomics	missForest	obsNum = 0	0.0502593275932759
MGH COVID proteomics	missForest	obsNum = 0	0.0624566370778492
MGH COVID proteomics	missForest	obsNum = 0	0.0506763675559148
MGH COVID proteomics	missForest	obsNum = 0	0.159793359709153
MGH COVID proteomics	missForest	obsNum = 0	0.103997693822969
MGH COVID proteomics	missForest	obsNum = 0	0.0899887514060742
MGH COVID proteomics	missForest	obsNum = 0	0.0912989245861848
MGH COVID proteomics	missForest	obsNum = 0	0.0586271127975165
MGH COVID proteomics	missForest	obsNum = 0	0.173122552574329
MGH COVID proteomics	missForest	obsNum = 0	0.0622438356164383
MGH COVID proteomics	missForest	obsNum = 0	0.0840986362787223
MGH COVID proteomics	missForest	obsNum = 0	0.067921146953405
MGH COVID proteomics	missForest	obsNum = 0	0.0844072697926999
MGH COVID proteomics	missForest	obsNum = 0	0.0864943323196018
MGH COVID proteomics	missForest	obsNum = 0	0.123444345835863
MGH COVID proteomics	missForest	obsNum = 0	0.0677691942001427
MGH COVID proteomics	missForest	obsNum = 0	0.109344280361472
MGH COVID proteomics	missForest	obsNum = 0	0.0496819129504234
MGH COVID proteomics	missForest	obsNum = 0	0.0787052983363432
MGH COVID proteomics	missForest	obsNum = 0	0.0720678903814145
MGH COVID proteomics	missForest	obsNum = 0	0.071347539382098
MGH COVID proteomics	missForest	obsNum = 0	0.0831273887101652
MGH COVID proteomics	missForest	obsNum = 0	0.060109395433055
MGH COVID proteomics	missForest	obsNum = 0	0.06963304959846
MGH COVID proteomics	missForest	obsNum = 0	0.0391997399407643
MGH COVID proteomics	missForest	obsNum = 0	0.0992750793263364
MGH COVID proteomics	missForest	obsNum = 0	0.082148148148148
MGH COVID proteomics	missForest	obsNum = 0	0.0913726087739468
MGH COVID proteomics	missForest	obsNum = 0	0.0739577267602494
MGH COVID proteomics	missForest	obsNum = 0	0.0442195250263039
MGH COVID proteomics	missForest	obsNum = 0	0.0684727220794059
MGH COVID proteomics	missForest	obsNum = 0	0.123815774422329
MGH COVID proteomics	missForest	obsNum = 0	0.0847975699114223
MGH COVID proteomics	missForest	obsNum = 0	0.0587479995473724
MGH COVID proteomics	missForest	obsNum = 0	0.0793588306608413
MGH COVID proteomics	missForest	obsNum = 0	0.0640707485936825
MGH COVID proteomics	missForest	obsNum = 0	0.0753512311619863
MGH COVID proteomics	missForest	obsNum = 0	0.0870456221877997
MGH COVID proteomics	missForest	obsNum = 0	0.0519140441876994
MGH COVID proteomics	missForest	obsNum = 0	0.0773054266798728
MGH COVID proteomics	missForest	obsNum = 0	0.0418652223810579
MGH COVID proteomics	missForest	obsNum = 0	0.117327868060365
MGH COVID proteomics	missForest	obsNum = 0	0.0585945990029869
MGH COVID proteomics	missForest	obsNum = 0	0.0289887882350994
MGH COVID proteomics	missForest	obsNum = 0	0.0980587659157689
MGH COVID proteomics	missForest	obsNum = 0	0.132511198838184
MGH COVID proteomics	missForest	obsNum = 0	0.142156009228224
MGH COVID proteomics	missForest	obsNum = 0	0.150609964803513
MGH COVID proteomics	missForest	obsNum = 0	0.0517593712212817
MGH COVID proteomics	missForest	obsNum = 0	0.131281207391039
MGH COVID proteomics	missForest	obsNum = 0	0.0828510523217893
MGH COVID proteomics	missForest	obsNum = 0	0.0698314032135669
MGH COVID proteomics	missForest	obsNum = 0	0.096804653112555
MGH COVID proteomics	missForest	obsNum = 0	0.1739448132486
MGH COVID proteomics	missForest	obsNum = 0	0.216566618367488
MGH COVID proteomics	missForest	obsNum = 0	0.0639947324107856
MGH COVID proteomics	missForest	obsNum = 0	0.0921706523277204
MGH COVID proteomics	missForest	obsNum = 0	0.101669984851764
MGH COVID proteomics	missForest	obsNum = 0	0.243975708234048
MGH COVID proteomics	missForest	obsNum = 0	0.199343410326087
MGH COVID proteomics	missForest	obsNum = 0	0.0543462132208935
MGH COVID proteomics	missForest	obsNum = 0	0.0500439200070273
MGH COVID proteomics	missForest	obsNum = 0	0.0488455143978188
MGH COVID proteomics	missForest	obsNum = 0	0.0661097231531695
MGH COVID proteomics	missForest	obsNum = 0	0.0554430818397088
MGH COVID proteomics	missForest	obsNum = 0	0.0827463445645264
MGH COVID proteomics	missForest	obsNum = 0	0.053415860860536
MGH COVID proteomics	missForest	obsNum = 0	0.107706120211089
MGH COVID proteomics	missForest	obsNum = 0	0.226622671946033
MGH COVID proteomics	missForest	obsNum = 0	0.177463498920086
MGH COVID proteomics	missForest	obsNum = 0	0.270264456285771
MGH COVID proteomics	missForest	obsNum = 0	0.0682078833397291
MGH COVID proteomics	missForest	obsNum = 0	0.0507864545423035
MGH COVID proteomics	missForest	obsNum = 0	0.0814192614047792
MGH COVID proteomics	missForest	obsNum = 0	0.1122885522792
MGH COVID proteomics	missForest	obsNum = 0	0.038304994003769
MGH COVID proteomics	missForest	obsNum = 0	0.0647016352811228
MGH COVID proteomics	missForest	obsNum = 0	0.160646836408484
MGH COVID proteomics	missForest	obsNum = 0	0.1863765292605
MGH COVID proteomics	missForest	obsNum = 0	0.0842359550561799
MGH COVID proteomics	missForest	obsNum = 0	0.0567342211928199
MGH COVID proteomics	missForest	obsNum = 0	0.0905941203052821
MGH COVID proteomics	missForest	obsNum = 0	0.0614668251415788
MGH COVID proteomics	missForest	obsNum = 0	0.052272574237425
MGH COVID proteomics	missForest	obsNum = 0	0.076488108733786
MGH COVID proteomics	missForest	obsNum = 0	0.190790917403231
MGH COVID proteomics	missForest	obsNum = 0	0.0670828053833772
MGH COVID proteomics	missForest	obsNum = 0	0.0745283050847457
MGH COVID proteomics	missForest	obsNum = 0	0.122942166517458
MGH COVID proteomics	missForest	obsNum = 0	0.0555914158929038
MGH COVID proteomics	missForest	obsNum = 0	0.0724406371127976
MGH COVID proteomics	missForest	obsNum = 0	0.0757530217618452
MGH COVID proteomics	missForest	obsNum = 0	0.104870587003742
MGH COVID proteomics	missForest	obsNum = 0	0.101030063265273
MGH COVID proteomics	missForest	obsNum = 0	0.0324456288261197
MGH COVID proteomics	missForest	obsNum = 0	0.0824311777162403
MGH COVID proteomics	missForest	obsNum = 0	0.0761745926342136
MGH COVID proteomics	missForest	obsNum = 0	0.248502706692913
MGH COVID proteomics	missForest	obsNum = 0	0.0328803551417981
MGH COVID proteomics	missForest	obsNum = 0	0.0808904843549079
MGH COVID proteomics	missForest	obsNum = 0	0.0612577307995052
MGH COVID proteomics	missForest	obsNum = 0	0.0422379686131051
MGH COVID proteomics	missForest	obsNum = 0	0.0677785997458223
MGH COVID proteomics	missForest	obsNum = 0	0.0484512699634405
MGH COVID proteomics	missForest	obsNum = 0	0.0587369452423898
MGH COVID proteomics	missForest	obsNum = 0	0.0485825131777803
MGH COVID proteomics	missForest	obsNum = 0	0.143335473702644
MGH COVID proteomics	missForest	obsNum = 0	0.0609355711965349
MGH COVID proteomics	missForest	obsNum = 0	0.048517223382046
MGH COVID proteomics	missForest	obsNum = 0	0.031085068121552
MGH COVID proteomics	missForest	obsNum = 0	0.120940070505288
MGH COVID proteomics	missForest	obsNum = 0	0.0779577685321881
MGH COVID proteomics	missForest	obsNum = 0	0.0396727137704223
MGH COVID proteomics	missForest	obsNum = 0	0.118269980058291
MGH COVID proteomics	missForest	obsNum = 0	0.0795087837662507
MGH COVID proteomics	missForest	obsNum = 0	0.0894136009727944
MGH COVID proteomics	missForest	obsNum = 0	0.0829801219429269
MGH COVID proteomics	missForest	obsNum = 0	0.0664413659793813
MGH COVID proteomics	missForest	obsNum = 0	0.101024763267253
MGH COVID proteomics	missForest	obsNum = 0	0.105475207093688
MGH COVID proteomics	missForest	obsNum = 0	0.0618009532617202
MGH COVID proteomics	missForest	obsNum = 0	0.0535543211520535
MGH COVID proteomics	missForest	obsNum = 0	0.156997921087964
MGH COVID proteomics	missForest	obsNum = 0	0.0900600078957757
MGH COVID proteomics	missForest	obsNum = 0	0.0929895422676519
MGH COVID proteomics	missForest	obsNum = 0	0.0502569192814741
MGH COVID proteomics	missForest	obsNum = 0	0.0965061499187746
MGH COVID proteomics	missForest	obsNum = 0	0.0413814816660851
MGH COVID proteomics	missForest	obsNum = 0	0.0883130852277249
MGH COVID proteomics	missForest	obsNum = 0	0.102398063474987
MGH COVID proteomics	missForest	obsNum = 0	0.102784650714868
MGH COVID proteomics	missForest	obsNum = 0	0.0790313852813853
MGH COVID proteomics	missForest	obsNum = 0	0.17211636540263
MGH COVID proteomics	missForest	obsNum = 0	0.0808403977652668
MGH COVID proteomics	missForest	obsNum = 0	0.0295088573959256
MGH COVID proteomics	missForest	obsNum = 0	0.0540453061469746
MGH COVID proteomics	missForest	obsNum = 0	0.0516049760659022
MGH COVID proteomics	missForest	obsNum = 0	0.0601641931780911
MGH COVID proteomics	missForest	obsNum = 0	0.0250304565791602
MGH COVID proteomics	missForest	obsNum = 0	0.047354678333499
MGH COVID proteomics	missForest	obsNum = 0	0.0758240220749695
MGH COVID proteomics	missForest	obsNum = 0	0.0545623328707308
MGH COVID proteomics	missForest	obsNum = 0	0.145297692443192
MGH COVID proteomics	missForest	obsNum = 0	0.0804857073470379
MGH COVID proteomics	missForest	obsNum = 0	0.0641766182399027
MGH COVID proteomics	missForest	obsNum = 0	0.28787313302928
MGH COVID proteomics	missForest	obsNum = 0	0.0552754069075031
MGH COVID proteomics	missForest	obsNum = 0	0.0800399374891474
MGH COVID proteomics	missForest	obsNum = 0	0.099086898353136
MGH COVID proteomics	missForest	obsNum = 0	0.0884544810713366
MGH COVID proteomics	missForest	obsNum = 0	0.0346404736643964
MGH COVID proteomics	missForest	obsNum = 0	0.0305366233590319
MGH COVID proteomics	missForest	obsNum = 0	0.0550644928697324
MGH COVID proteomics	missForest	obsNum = 0	0.0344233840275809
MGH COVID proteomics	missForest	obsNum = 0	0.0688349530944185
MGH COVID proteomics	missForest	obsNum = 0	0.0647673028648842
MGH COVID proteomics	missForest	obsNum = 0	0.0432347022269399
MGH COVID proteomics	missForest	obsNum = 0	0.0935948369455949
MGH COVID proteomics	missForest	obsNum = 0	0.0697836543693547
MGH COVID proteomics	missForest	obsNum = 0	0.0638622146179757
MGH COVID proteomics	PMM	obsNum = 0	0.800457811081088
MGH COVID proteomics	PMM	obsNum = 0	0.128048231700718
MGH COVID proteomics	PMM	obsNum = 0	0.174163157061436
MGH COVID proteomics	PMM	obsNum = 0	0.204521331662709
MGH COVID proteomics	PMM	obsNum = 0	0.327814031354925
MGH COVID proteomics	PMM	obsNum = 0	0.656940800594589
MGH COVID proteomics	PMM	obsNum = 0	0.431833508458813
MGH COVID proteomics	PMM	obsNum = 0	0.772731200305627
MGH COVID proteomics	PMM	obsNum = 0	0.380407920401376
MGH COVID proteomics	PMM	obsNum = 0	0.443444152546354
MGH COVID proteomics	PMM	obsNum = 0	0.210502540647496
MGH COVID proteomics	PMM	obsNum = 0	0.237484794045177
MGH COVID proteomics	PMM	obsNum = 0	0.417550978450474
MGH COVID proteomics	PMM	obsNum = 0	0.767937744248187
MGH COVID proteomics	PMM	obsNum = 0	0.451062308715859
MGH COVID proteomics	PMM	obsNum = 0	0.350495394061661
MGH COVID proteomics	PMM	obsNum = 0	0.52424991392947
MGH COVID proteomics	PMM	obsNum = 0	0.236226188931642
MGH COVID proteomics	PMM	obsNum = 0	0.643849634094598
MGH COVID proteomics	PMM	obsNum = 0	0.282185667749018
MGH COVID proteomics	PMM	obsNum = 0	0.500528731855648
MGH COVID proteomics	PMM	obsNum = 0	0.781124936374787
MGH COVID proteomics	PMM	obsNum = 0	0.30164138660232
MGH COVID proteomics	PMM	obsNum = 0	0.397692857280891
MGH COVID proteomics	PMM	obsNum = 0	1.10021307655798
MGH COVID proteomics	PMM	obsNum = 0	0.347138094574634
MGH COVID proteomics	PMM	obsNum = 0	0.211402427184171
MGH COVID proteomics	PMM	obsNum = 0	0.259394017829843
MGH COVID proteomics	PMM	obsNum = 0	0.211314972123838
MGH COVID proteomics	PMM	obsNum = 0	0.528085884553992
MGH COVID proteomics	PMM	obsNum = 0	0.237026480306457
MGH COVID proteomics	PMM	obsNum = 0	0.493824989759698
MGH COVID proteomics	PMM	obsNum = 0	0.260025373065315
MGH COVID proteomics	PMM	obsNum = 0	0.724894396153499
MGH COVID proteomics	PMM	obsNum = 0	0.180430614369626
MGH COVID proteomics	PMM	obsNum = 0	0.13855718785557
MGH COVID proteomics	PMM	obsNum = 0	0.832317398215834
MGH COVID proteomics	PMM	obsNum = 0	0.457667174692415
MGH COVID proteomics	PMM	obsNum = 0	0.286674366091319
MGH COVID proteomics	PMM	obsNum = 0	0.642689338186595
MGH COVID proteomics	PMM	obsNum = 0	0.920953253368373
MGH COVID proteomics	PMM	obsNum = 0	0.276153677508129
MGH COVID proteomics	PMM	obsNum = 0	1.44976687601413
MGH COVID proteomics	PMM	obsNum = 0	0.408430254354098
MGH COVID proteomics	PMM	obsNum = 0	0.283174989449232
MGH COVID proteomics	PMM	obsNum = 0	0.198984122780711
MGH COVID proteomics	PMM	obsNum = 0	0.369429141393521
MGH COVID proteomics	PMM	obsNum = 0	0.402990528183441
MGH COVID proteomics	PMM	obsNum = 0	0.132812827962566
MGH COVID proteomics	PMM	obsNum = 0	0.532671437518593
MGH COVID proteomics	PMM	obsNum = 0	0.630662807120287
MGH COVID proteomics	PMM	obsNum = 0	0.189140617556859
MGH COVID proteomics	PMM	obsNum = 0	0.157801514211132
MGH COVID proteomics	PMM	obsNum = 0	0.237637808218365
MGH COVID proteomics	PMM	obsNum = 0	0.15935766244573
MGH COVID proteomics	PMM	obsNum = 0	0.387517463648228
MGH COVID proteomics	PMM	obsNum = 0	0.303742800954576
MGH COVID proteomics	PMM	obsNum = 0	0.538213456202918
MGH COVID proteomics	PMM	obsNum = 0	0.08177777767595
MGH COVID proteomics	PMM	obsNum = 0	0.204293205705296
MGH COVID proteomics	PMM	obsNum = 0	0.475353694976293
MGH COVID proteomics	PMM	obsNum = 0	0.57552651866056
MGH COVID proteomics	PMM	obsNum = 0	0.136221367654171
MGH COVID proteomics	PMM	obsNum = 0	0.265298114921188
MGH COVID proteomics	PMM	obsNum = 0	0.4497068902704
MGH COVID proteomics	PMM	obsNum = 0	0.215939106457739
MGH COVID proteomics	PMM	obsNum = 0	1.06178808070802
MGH COVID proteomics	PMM	obsNum = 0	0.290259311808095
MGH COVID proteomics	PMM	obsNum = 0	0.170997995862021
MGH COVID proteomics	PMM	obsNum = 0	0.31187021376776
MGH COVID proteomics	PMM	obsNum = 0	0.111146762939953
MGH COVID proteomics	PMM	obsNum = 0	0.49631542060902
MGH COVID proteomics	PMM	obsNum = 0	0.161070910632084
MGH COVID proteomics	PMM	obsNum = 0	0.350310941039255
MGH COVID proteomics	PMM	obsNum = 0	0.254949577628253
MGH COVID proteomics	PMM	obsNum = 0	0.1616597909815
MGH COVID proteomics	PMM	obsNum = 0	0.426868357013626
MGH COVID proteomics	PMM	obsNum = 0	0.286735835571226
MGH COVID proteomics	PMM	obsNum = 0	0.279631497230036
MGH COVID proteomics	PMM	obsNum = 0	0.292610999733453
MGH COVID proteomics	PMM	obsNum = 0	0.146103473920563
MGH COVID proteomics	PMM	obsNum = 0	0.376360218714782
MGH COVID proteomics	PMM	obsNum = 0	0.249439418520452
MGH COVID proteomics	PMM	obsNum = 0	0.261427039016226
MGH COVID proteomics	PMM	obsNum = 0	0.167414747805287
MGH COVID proteomics	PMM	obsNum = 0	0.337500802961259
MGH COVID proteomics	PMM	obsNum = 0	0.211230082549745
MGH COVID proteomics	PMM	obsNum = 0	0.161889182369972
MGH COVID proteomics	PMM	obsNum = 0	0.276800742187476
MGH COVID proteomics	PMM	obsNum = 0	0.252782585122905
MGH COVID proteomics	PMM	obsNum = 0	0.30182319452101
MGH COVID proteomics	PMM	obsNum = 0	0.485647691043693
MGH COVID proteomics	PMM	obsNum = 0	0.208695796316171
MGH COVID proteomics	PMM	obsNum = 0	0.311393835877869
MGH COVID proteomics	PMM	obsNum = 0	0.417968465730012
MGH COVID proteomics	PMM	obsNum = 0	0.349035652433305
MGH COVID proteomics	PMM	obsNum = 0	0.239210113928925
MGH COVID proteomics	PMM	obsNum = 0	0.333869367736737
MGH COVID proteomics	PMM	obsNum = 0	0.279785526351559
MGH COVID proteomics	PMM	obsNum = 0	0.139224500976584
MGH COVID proteomics	PMM	obsNum = 0	0.147736485638963
MGH COVID proteomics	PMM	obsNum = 0	0.28094581796865
MGH COVID proteomics	PMM	obsNum = 0	0.96148745254445
MGH COVID proteomics	PMM	obsNum = 0	0.107771210793184
MGH COVID proteomics	PMM	obsNum = 0	0.117926828587609
MGH COVID proteomics	PMM	obsNum = 0	0.581855028844068
MGH COVID proteomics	PMM	obsNum = 0	0.140854573564027
MGH COVID proteomics	PMM	obsNum = 0	0.213588447596785
MGH COVID proteomics	PMM	obsNum = 0	0.207713580524265
MGH COVID proteomics	PMM	obsNum = 0	0.205843074803956
MGH COVID proteomics	PMM	obsNum = 0	0.213930295037122
MGH COVID proteomics	PMM	obsNum = 0	0.320601751036243
MGH COVID proteomics	PMM	obsNum = 0	0.166337385882002
MGH COVID proteomics	PMM	obsNum = 0	0.119964777666574
MGH COVID proteomics	PMM	obsNum = 0	0.167388142476021
MGH COVID proteomics	PMM	obsNum = 0	0.123011826203548
MGH COVID proteomics	PMM	obsNum = 0	0.110676196097883
MGH COVID proteomics	PMM	obsNum = 0	0.603394532275129
MGH COVID proteomics	PMM	obsNum = 0	0.17843434553806
MGH COVID proteomics	PMM	obsNum = 0	0.207424451931988
MGH COVID proteomics	PMM	obsNum = 0	0.071100227175385
MGH COVID proteomics	PMM	obsNum = 0	0.349781841964535
MGH COVID proteomics	PMM	obsNum = 0	0.120448302047153
MGH COVID proteomics	PMM	obsNum = 0	0.0412018843379515
MGH COVID proteomics	PMM	obsNum = 0	0.109738220311865
MGH COVID proteomics	PMM	obsNum = 0	0.126754372702594
MGH COVID proteomics	PMM	obsNum = 0	0.0868682509299124
MGH COVID proteomics	PMM	obsNum = 0	0.331358703611655
MGH COVID proteomics	PMM	obsNum = 0	0.0897270964482293
MGH COVID proteomics	PMM	obsNum = 0	0.100924341036705
MGH COVID proteomics	PMM	obsNum = 0	0.130730697950221
MGH COVID proteomics	PMM	obsNum = 0	0.0848859628614887
MGH COVID proteomics	PMM	obsNum = 0	0.102449778125087
MGH COVID proteomics	PMM	obsNum = 0	0.0998235647442009
MGH COVID proteomics	PMM	obsNum = 0	0.0606192565362712
MGH COVID proteomics	PMM	obsNum = 0	0.0777156445113484
MGH COVID proteomics	PMM	obsNum = 0	0.109415164408557
MGH COVID proteomics	PMM	obsNum = 0	0.0786295547608092
MGH COVID proteomics	PMM	obsNum = 0	0.266845057716541
MGH COVID proteomics	PMM	obsNum = 0	0.222930412362427
MGH COVID proteomics	PMM	obsNum = 0	0.149218197349868
MGH COVID proteomics	PMM	obsNum = 0	0.201081434671228
MGH COVID proteomics	PMM	obsNum = 0	0.113132377290754
MGH COVID proteomics	PMM	obsNum = 0	0.284690764821702
MGH COVID proteomics	PMM	obsNum = 0	0.129524577903815
MGH COVID proteomics	PMM	obsNum = 0	0.150816193392901
MGH COVID proteomics	PMM	obsNum = 0	0.273162575335913
MGH COVID proteomics	PMM	obsNum = 0	0.0917264365466707
MGH COVID proteomics	PMM	obsNum = 0	0.126362831387415
MGH COVID proteomics	PMM	obsNum = 0	0.284184043150661
MGH COVID proteomics	PMM	obsNum = 0	0.111052213998059
MGH COVID proteomics	PMM	obsNum = 0	0.225817079281535
MGH COVID proteomics	PMM	obsNum = 0	0.109275224001513
MGH COVID proteomics	PMM	obsNum = 0	0.110550322460484
MGH COVID proteomics	PMM	obsNum = 0	0.117249363593908
MGH COVID proteomics	PMM	obsNum = 0	0.139688466503306
MGH COVID proteomics	PMM	obsNum = 0	0.174155178354613
MGH COVID proteomics	PMM	obsNum = 0	0.0838845205292673
MGH COVID proteomics	PMM	obsNum = 0	0.154706941973926
MGH COVID proteomics	PMM	obsNum = 0	0.0894008945943422
MGH COVID proteomics	PMM	obsNum = 0	0.0995255295602731
MGH COVID proteomics	PMM	obsNum = 0	0.0999985990988053
MGH COVID proteomics	PMM	obsNum = 0	0.112517522789244
MGH COVID proteomics	PMM	obsNum = 0	0.0837722114320322
MGH COVID proteomics	PMM	obsNum = 0	0.114257662351856
MGH COVID proteomics	PMM	obsNum = 0	0.171497226456408
MGH COVID proteomics	PMM	obsNum = 0	0.198242217399332
MGH COVID proteomics	PMM	obsNum = 0	0.2016138997087
MGH COVID proteomics	PMM	obsNum = 0	0.0862880902472371
MGH COVID proteomics	PMM	obsNum = 0	0.118560241788586
MGH COVID proteomics	PMM	obsNum = 0	0.095015086613761
MGH COVID proteomics	PMM	obsNum = 0	0.119450707607476
MGH COVID proteomics	PMM	obsNum = 0	0.242871457802298
MGH COVID proteomics	PMM	obsNum = 0	0.114993506928954
MGH COVID proteomics	PMM	obsNum = 0	0.111552431390808
MGH COVID proteomics	PMM	obsNum = 0	0.105611136128949
MGH COVID proteomics	PMM	obsNum = 0	0.227603880118775
MGH COVID proteomics	PMM	obsNum = 0	0.116171319457971
MGH COVID proteomics	PMM	obsNum = 0	0.0778603145753251
MGH COVID proteomics	PMM	obsNum = 0	0.150308683546208
MGH COVID proteomics	PMM	obsNum = 0	0.277313324834114
MGH COVID proteomics	PMM	obsNum = 0	0.224242660631171
MGH COVID proteomics	PMM	obsNum = 0	0.243674294955014
MGH COVID proteomics	PMM	obsNum = 0	0.178659808546342
MGH COVID proteomics	PMM	obsNum = 0	0.221390474875648
MGH COVID proteomics	PMM	obsNum = 0	0.144186368231692
MGH COVID proteomics	PMM	obsNum = 0	0.128927944931766
MGH COVID proteomics	PMM	obsNum = 0	0.071225763993851
MGH COVID proteomics	PMM	obsNum = 0	0.225266775698182
MGH COVID proteomics	PMM	obsNum = 0	0.22895719289912
MGH COVID proteomics	PMM	obsNum = 0	0.104404830610808
MGH COVID proteomics	PMM	obsNum = 0	0.155815447506225
MGH COVID proteomics	PMM	obsNum = 0	0.196292144935188
MGH COVID proteomics	PMM	obsNum = 0	0.376698517062027
MGH COVID proteomics	PMM	obsNum = 0	0.520181725925837
MGH COVID proteomics	PMM	obsNum = 0	0.124591748289352
MGH COVID proteomics	PMM	obsNum = 0	0.0771169102292478
MGH COVID proteomics	PMM	obsNum = 0	0.117862363069562
MGH COVID proteomics	PMM	obsNum = 0	0.133872822694182
MGH COVID proteomics	PMM	obsNum = 0	0.135041957698836
MGH COVID proteomics	PMM	obsNum = 0	0.177540888844321
MGH COVID proteomics	PMM	obsNum = 0	0.0847925346874303
MGH COVID proteomics	PMM	obsNum = 0	0.188686658595077
MGH COVID proteomics	PMM	obsNum = 0	0.143843855671499
MGH COVID proteomics	PMM	obsNum = 0	0.364178902130088
MGH COVID proteomics	PMM	obsNum = 0	0.482822572247589
MGH COVID proteomics	PMM	obsNum = 0	0.106586318321654
MGH COVID proteomics	PMM	obsNum = 0	0.113520672732155
MGH COVID proteomics	PMM	obsNum = 0	0.153294094324123
MGH COVID proteomics	PMM	obsNum = 0	0.210990556902654
MGH COVID proteomics	PMM	obsNum = 0	0.0626816084266338
MGH COVID proteomics	PMM	obsNum = 0	0.188421306744449
MGH COVID proteomics	PMM	obsNum = 0	0.258394799122841
MGH COVID proteomics	PMM	obsNum = 0	0.344842035548141
MGH COVID proteomics	PMM	obsNum = 0	0.160909037940547
MGH COVID proteomics	PMM	obsNum = 0	0.071347288498949
MGH COVID proteomics	PMM	obsNum = 0	0.0983905396864427
MGH COVID proteomics	PMM	obsNum = 0	0.083901466270214
MGH COVID proteomics	PMM	obsNum = 0	0.0798806570558506
MGH COVID proteomics	PMM	obsNum = 0	0.112750561157204
MGH COVID proteomics	PMM	obsNum = 0	0.553874492137796
MGH COVID proteomics	PMM	obsNum = 0	0.0742896024985601
MGH COVID proteomics	PMM	obsNum = 0	0.156604265824293
MGH COVID proteomics	PMM	obsNum = 0	0.279875841523939
MGH COVID proteomics	PMM	obsNum = 0	0.117773708560489
MGH COVID proteomics	PMM	obsNum = 0	0.102640055704745
MGH COVID proteomics	PMM	obsNum = 0	0.155543790136238
MGH COVID proteomics	PMM	obsNum = 0	0.196028222100519
MGH COVID proteomics	PMM	obsNum = 0	0.192418560446397
MGH COVID proteomics	PMM	obsNum = 0	0.0619878841330988
MGH COVID proteomics	PMM	obsNum = 0	0.16657459248032
MGH COVID proteomics	PMM	obsNum = 0	0.187962016311744
MGH COVID proteomics	PMM	obsNum = 0	0.256533758775227
MGH COVID proteomics	PMM	obsNum = 0	0.0743627868409904
MGH COVID proteomics	PMM	obsNum = 0	0.148513120462906
MGH COVID proteomics	PMM	obsNum = 0	0.125438098531526
MGH COVID proteomics	PMM	obsNum = 0	0.147358572226792
MGH COVID proteomics	PMM	obsNum = 0	0.123011800220773
MGH COVID proteomics	PMM	obsNum = 0	0.0973820645849362
MGH COVID proteomics	PMM	obsNum = 0	0.0941824207375709
MGH COVID proteomics	PMM	obsNum = 0	0.115359045918683
MGH COVID proteomics	PMM	obsNum = 0	0.30129466497443
MGH COVID proteomics	PMM	obsNum = 0	0.156403957790565
MGH COVID proteomics	PMM	obsNum = 0	0.0850029610930772
MGH COVID proteomics	PMM	obsNum = 0	0.100468947343407
MGH COVID proteomics	PMM	obsNum = 0	0.113125430899833
MGH COVID proteomics	PMM	obsNum = 0	0.0811100591257685
MGH COVID proteomics	PMM	obsNum = 0	0.0723755859709977
MGH COVID proteomics	PMM	obsNum = 0	0.345822663680397
MGH COVID proteomics	PMM	obsNum = 0	0.12356525158899
MGH COVID proteomics	PMM	obsNum = 0	0.225930344722822
MGH COVID proteomics	PMM	obsNum = 0	0.0628849813883799
MGH COVID proteomics	PMM	obsNum = 0	0.142930062194529
MGH COVID proteomics	PMM	obsNum = 0	0.12385064032644
MGH COVID proteomics	PMM	obsNum = 0	0.137688437237033
MGH COVID proteomics	PMM	obsNum = 0	0.0949896923238004
MGH COVID proteomics	PMM	obsNum = 0	0.109653944579365
MGH COVID proteomics	PMM	obsNum = 0	0.231746632945982
MGH COVID proteomics	PMM	obsNum = 0	0.131480683640547
MGH COVID proteomics	PMM	obsNum = 0	0.125756282160042
MGH COVID proteomics	PMM	obsNum = 0	0.0703847832734465
MGH COVID proteomics	PMM	obsNum = 0	0.132701738338157
MGH COVID proteomics	PMM	obsNum = 0	0.0875434928316052
MGH COVID proteomics	PMM	obsNum = 0	0.131510537701941
MGH COVID proteomics	PMM	obsNum = 0	0.101315035161336
MGH COVID proteomics	PMM	obsNum = 0	0.170120092800041
MGH COVID proteomics	PMM	obsNum = 0	0.11889480100012
MGH COVID proteomics	PMM	obsNum = 0	0.294714349884562
MGH COVID proteomics	PMM	obsNum = 0	0.115076577424818
MGH COVID proteomics	PMM	obsNum = 0	0.051528054812572
MGH COVID proteomics	PMM	obsNum = 0	0.162492880856808
MGH COVID proteomics	PMM	obsNum = 0	0.113819721619274
MGH COVID proteomics	PMM	obsNum = 0	0.0682606517138574
MGH COVID proteomics	PMM	obsNum = 0	0.0419688403256828
MGH COVID proteomics	PMM	obsNum = 0	0.0842434376619059
MGH COVID proteomics	PMM	obsNum = 0	0.145550491238187
MGH COVID proteomics	PMM	obsNum = 0	0.0858322130500697
MGH COVID proteomics	PMM	obsNum = 0	0.289979505788791
MGH COVID proteomics	PMM	obsNum = 0	0.0662639046456068
MGH COVID proteomics	PMM	obsNum = 0	0.120397442992916
MGH COVID proteomics	PMM	obsNum = 0	0.400713352235504
MGH COVID proteomics	PMM	obsNum = 0	0.0836136459672324
MGH COVID proteomics	PMM	obsNum = 0	0.13298965146722
MGH COVID proteomics	PMM	obsNum = 0	0.147185885299867
MGH COVID proteomics	PMM	obsNum = 0	0.109473995407195
MGH COVID proteomics	PMM	obsNum = 0	0.0861695704339977
MGH COVID proteomics	PMM	obsNum = 0	0.0588781943924523
MGH COVID proteomics	PMM	obsNum = 0	0.11220445532359
MGH COVID proteomics	PMM	obsNum = 0	0.0338643980244307
MGH COVID proteomics	PMM	obsNum = 0	0.150242953712777
MGH COVID proteomics	PMM	obsNum = 0	0.0980352673955452
MGH COVID proteomics	PMM	obsNum = 0	0.106069455534696
MGH COVID proteomics	PMM	obsNum = 0	0.195897080491283
MGH COVID proteomics	PMM	obsNum = 0	0.123392142756442
MGH COVID proteomics	PMM	obsNum = 0	0.0670177823723776
MGH COVID proteomics	LM_GLMM	obsNum = 0	0.94519368795112
MGH COVID proteomics	LM_GLMM	obsNum = 0	0.148975227843363
MGH COVID proteomics	LM_GLMM	obsNum = 0	0.234265922035944
MGH COVID proteomics	LM_GLMM	obsNum = 0	0.266922233404913
MGH COVID proteomics	LM_GLMM	obsNum = 0	0.408168320197973
MGH COVID proteomics	LM_GLMM	obsNum = 0	0.905670825814881
MGH COVID proteomics	LM_GLMM	obsNum = 0	0.504007372232725
MGH COVID proteomics	LM_GLMM	obsNum = 0	0.903777526938283
MGH COVID proteomics	LM_GLMM	obsNum = 0	0.445024154607036
MGH COVID proteomics	LM_GLMM	obsNum = 0	0.555721620982771
MGH COVID proteomics	LM_GLMM	obsNum = 0	0.21234894283246
MGH COVID proteomics	LM_GLMM	obsNum = 0	0.224248541387697
MGH COVID proteomics	LM_GLMM	obsNum = 0	0.491723440450296
MGH COVID proteomics	LM_GLMM	obsNum = 0	1.04166150078323
MGH COVID proteomics	LM_GLMM	obsNum = 0	0.437948394279965
MGH COVID proteomics	LM_GLMM	obsNum = 0	0.422367850331192
MGH COVID proteomics	LM_GLMM	obsNum = 0	0.639734254298713
MGH COVID proteomics	LM_GLMM	obsNum = 0	0.221082052841643
MGH COVID proteomics	LM_GLMM	obsNum = 0	0.818788096040367
MGH COVID proteomics	LM_GLMM	obsNum = 0	0.30620587288436
MGH COVID proteomics	LM_GLMM	obsNum = 0	0.539095119660905
MGH COVID proteomics	LM_GLMM	obsNum = 0	0.930375277176309
MGH COVID proteomics	LM_GLMM	obsNum = 0	0.334555335323739
MGH COVID proteomics	LM_GLMM	obsNum = 0	0.449333193479301
MGH COVID proteomics	LM_GLMM	obsNum = 0	1.56147262672408
MGH COVID proteomics	LM_GLMM	obsNum = 0	0.458223690564391
MGH COVID proteomics	LM_GLMM	obsNum = 0	0.307025871107561
MGH COVID proteomics	LM_GLMM	obsNum = 0	0.323464366958029
MGH COVID proteomics	LM_GLMM	obsNum = 0	0.262679332756892
MGH COVID proteomics	LM_GLMM	obsNum = 0	0.87670779216761
MGH COVID proteomics	LM_GLMM	obsNum = 0	0.271769923185625
MGH COVID proteomics	LM_GLMM	obsNum = 0	0.65574515951911
MGH COVID proteomics	LM_GLMM	obsNum = 0	0.27412049528279
MGH COVID proteomics	LM_GLMM	obsNum = 0	1.07658996899034
MGH COVID proteomics	LM_GLMM	obsNum = 0	0.254629512145572
MGH COVID proteomics	LM_GLMM	obsNum = 0	0.237452846526606
MGH COVID proteomics	LM_GLMM	obsNum = 0	1.17816132027916
MGH COVID proteomics	LM_GLMM	obsNum = 0	0.508104399324495
MGH COVID proteomics	LM_GLMM	obsNum = 0	0.368763136421324
MGH COVID proteomics	LM_GLMM	obsNum = 0	0.743273597659708
MGH COVID proteomics	LM_GLMM	obsNum = 0	1.23601375104542
MGH COVID proteomics	LM_GLMM	obsNum = 0	0.300911874015795
MGH COVID proteomics	LM_GLMM	obsNum = 0	2.32707053487459
MGH COVID proteomics	LM_GLMM	obsNum = 0	0.494240149655728
MGH COVID proteomics	LM_GLMM	obsNum = 0	0.298407825735324
MGH COVID proteomics	LM_GLMM	obsNum = 0	0.163851233545293
MGH COVID proteomics	LM_GLMM	obsNum = 0	0.412441875705116
MGH COVID proteomics	LM_GLMM	obsNum = 0	0.354177121162003
MGH COVID proteomics	LM_GLMM	obsNum = 0	0.177897219218393
MGH COVID proteomics	LM_GLMM	obsNum = 0	0.724375750490562
MGH COVID proteomics	LM_GLMM	obsNum = 0	0.924409772608452
MGH COVID proteomics	LM_GLMM	obsNum = 0	0.242189595609042
MGH COVID proteomics	LM_GLMM	obsNum = 0	0.172919434692276
MGH COVID proteomics	LM_GLMM	obsNum = 0	0.242264387565342
MGH COVID proteomics	LM_GLMM	obsNum = 0	0.151612366526633
MGH COVID proteomics	LM_GLMM	obsNum = 0	0.54669805290874
MGH COVID proteomics	LM_GLMM	obsNum = 0	0.350411929275449
MGH COVID proteomics	LM_GLMM	obsNum = 0	0.726591782954044
MGH COVID proteomics	LM_GLMM	obsNum = 0	0.0720190974253005
MGH COVID proteomics	LM_GLMM	obsNum = 0	0.196180332881243
MGH COVID proteomics	LM_GLMM	obsNum = 0	0.672929127451622
MGH COVID proteomics	LM_GLMM	obsNum = 0	0.582074365172879
MGH COVID proteomics	LM_GLMM	obsNum = 0	0.141573786309583
MGH COVID proteomics	LM_GLMM	obsNum = 0	0.334591368044522
MGH COVID proteomics	LM_GLMM	obsNum = 0	0.475212339865224
MGH COVID proteomics	LM_GLMM	obsNum = 0	0.214170986571567
MGH COVID proteomics	LM_GLMM	obsNum = 0	1.57125585968914
MGH COVID proteomics	LM_GLMM	obsNum = 0	0.337267377816383
MGH COVID proteomics	LM_GLMM	obsNum = 0	0.189502194080545
MGH COVID proteomics	LM_GLMM	obsNum = 0	0.309550802433644
MGH COVID proteomics	LM_GLMM	obsNum = 0	0.198543836970913
MGH COVID proteomics	LM_GLMM	obsNum = 0	0.583946978686349
MGH COVID proteomics	LM_GLMM	obsNum = 0	0.172626485083404
MGH COVID proteomics	LM_GLMM	obsNum = 0	0.383792472790756
MGH COVID proteomics	LM_GLMM	obsNum = 0	0.305663052067411
MGH COVID proteomics	LM_GLMM	obsNum = 0	0.198507506227666
MGH COVID proteomics	LM_GLMM	obsNum = 0	0.505903133376424
MGH COVID proteomics	LM_GLMM	obsNum = 0	0.319060927783064
MGH COVID proteomics	LM_GLMM	obsNum = 0	0.299702888591372
MGH COVID proteomics	LM_GLMM	obsNum = 0	0.360538773272868
MGH COVID proteomics	LM_GLMM	obsNum = 0	0.197420512590529
MGH COVID proteomics	LM_GLMM	obsNum = 0	0.428584836367173
MGH COVID proteomics	LM_GLMM	obsNum = 0	0.241613430497506
MGH COVID proteomics	LM_GLMM	obsNum = 0	0.320767347647667
MGH COVID proteomics	LM_GLMM	obsNum = 0	0.239044196630071
MGH COVID proteomics	LM_GLMM	obsNum = 0	0.625623240442647
MGH COVID proteomics	LM_GLMM	obsNum = 0	0.248377772529881
MGH COVID proteomics	LM_GLMM	obsNum = 0	0.178364112702529
MGH COVID proteomics	LM_GLMM	obsNum = 0	0.288829247048513
MGH COVID proteomics	LM_GLMM	obsNum = 0	0.346260964999595
MGH COVID proteomics	LM_GLMM	obsNum = 0	0.392617829546883
MGH COVID proteomics	LM_GLMM	obsNum = 0	0.79764071023104
MGH COVID proteomics	LM_GLMM	obsNum = 0	0.188457723380806
MGH COVID proteomics	LM_GLMM	obsNum = 0	0.392507942042462
MGH COVID proteomics	LM_GLMM	obsNum = 0	0.430194766247419
MGH COVID proteomics	LM_GLMM	obsNum = 0	0.366114555551877
MGH COVID proteomics	LM_GLMM	obsNum = 0	0.314507541994397
MGH COVID proteomics	LM_GLMM	obsNum = 0	0.418612794067301
MGH COVID proteomics	LM_GLMM	obsNum = 0	0.242243308094859
MGH COVID proteomics	LM_GLMM	obsNum = 0	0.153506826241095
MGH COVID proteomics	LM_GLMM	obsNum = 0	0.179464752031066
MGH COVID proteomics	LM_GLMM	obsNum = 0	0.362620185068016
MGH COVID proteomics	LM_GLMM	obsNum = 0	1.10510361809445
MGH COVID proteomics	LM_GLMM	obsNum = 0	0.130622875911999
MGH COVID proteomics	LM_GLMM	obsNum = 0	0.131832171650141
MGH COVID proteomics	LM_GLMM	obsNum = 0	0.681241413513184
MGH COVID proteomics	LM_GLMM	obsNum = 0	0.161597723358983
MGH COVID proteomics	LM_GLMM	obsNum = 0	0.213998020501806
MGH COVID proteomics	LM_GLMM	obsNum = 0	0.290045581918883
MGH COVID proteomics	LM_GLMM	obsNum = 0	0.236102501868819
MGH COVID proteomics	LM_GLMM	obsNum = 0	0.329909738876
MGH COVID proteomics	LM_GLMM	obsNum = 0	0.462341322207443
MGH COVID proteomics	LM_GLMM	obsNum = 0	0.187226657993376
MGH COVID proteomics	LM_GLMM	obsNum = 0	0.158332077511733
MGH COVID proteomics	LM_GLMM	obsNum = 0	0.320292666904387
MGH COVID proteomics	LM_GLMM	obsNum = 0	0.117600072264047
MGH COVID proteomics	LM_GLMM	obsNum = 0	0.130289478625418
MGH COVID proteomics	LM_GLMM	obsNum = 0	0.649011623017653
MGH COVID proteomics	LM_GLMM	obsNum = 0	0.208512105361326
MGH COVID proteomics	LM_GLMM	obsNum = 0	0.266346897457385
MGH COVID proteomics	LM_GLMM	obsNum = 0	0.109640263744821
MGH COVID proteomics	LM_GLMM	obsNum = 0	0.585268548374302
MGH COVID proteomics	LM_GLMM	obsNum = 0	0.186623051302505
MGH COVID proteomics	LM_GLMM	obsNum = 0	0.0436192291883043
MGH COVID proteomics	LM_GLMM	obsNum = 0	0.12614697767319
MGH COVID proteomics	LM_GLMM	obsNum = 0	0.165341263861706
MGH COVID proteomics	LM_GLMM	obsNum = 0	0.10833123687825
MGH COVID proteomics	LM_GLMM	obsNum = 0	0.471241481588317
MGH COVID proteomics	LM_GLMM	obsNum = 0	0.104985234782552
MGH COVID proteomics	LM_GLMM	obsNum = 0	0.132883565182207
MGH COVID proteomics	LM_GLMM	obsNum = 0	0.160202542687404
MGH COVID proteomics	LM_GLMM	obsNum = 0	0.0929239808113898
MGH COVID proteomics	LM_GLMM	obsNum = 0	0.140693693652457
MGH COVID proteomics	LM_GLMM	obsNum = 0	0.12602660808923
MGH COVID proteomics	LM_GLMM	obsNum = 0	0.0656496431876778
MGH COVID proteomics	LM_GLMM	obsNum = 0	0.094236916706449
MGH COVID proteomics	LM_GLMM	obsNum = 0	0.119969993379824
MGH COVID proteomics	LM_GLMM	obsNum = 0	0.0965479430555654
MGH COVID proteomics	LM_GLMM	obsNum = 0	0.323744276959508
MGH COVID proteomics	LM_GLMM	obsNum = 0	0.27741458702657
MGH COVID proteomics	LM_GLMM	obsNum = 0	0.214527506819673
MGH COVID proteomics	LM_GLMM	obsNum = 0	0.22788720665463
MGH COVID proteomics	LM_GLMM	obsNum = 0	0.12830438611805
MGH COVID proteomics	LM_GLMM	obsNum = 0	0.335265490998675
MGH COVID proteomics	LM_GLMM	obsNum = 0	0.149164524803673
MGH COVID proteomics	LM_GLMM	obsNum = 0	0.212513756324672
MGH COVID proteomics	LM_GLMM	obsNum = 0	0.323160232580261
MGH COVID proteomics	LM_GLMM	obsNum = 0	0.103602329769866
MGH COVID proteomics	LM_GLMM	obsNum = 0	0.125203526932808
MGH COVID proteomics	LM_GLMM	obsNum = 0	0.323866443558024
MGH COVID proteomics	LM_GLMM	obsNum = 0	0.12543027561524
MGH COVID proteomics	LM_GLMM	obsNum = 0	0.249963682311418
MGH COVID proteomics	LM_GLMM	obsNum = 0	0.122533263497714
MGH COVID proteomics	LM_GLMM	obsNum = 0	0.113847737590836
MGH COVID proteomics	LM_GLMM	obsNum = 0	0.119757002440816
MGH COVID proteomics	LM_GLMM	obsNum = 0	0.137203538180569
MGH COVID proteomics	LM_GLMM	obsNum = 0	0.233552003061118
MGH COVID proteomics	LM_GLMM	obsNum = 0	0.0965928303270869
MGH COVID proteomics	LM_GLMM	obsNum = 0	0.168351601401058
MGH COVID proteomics	LM_GLMM	obsNum = 0	0.0999709980619518
MGH COVID proteomics	LM_GLMM	obsNum = 0	0.115535011042187
MGH COVID proteomics	LM_GLMM	obsNum = 0	0.109904989921289
MGH COVID proteomics	LM_GLMM	obsNum = 0	0.156994057587341
MGH COVID proteomics	LM_GLMM	obsNum = 0	0.0987302651858994
MGH COVID proteomics	LM_GLMM	obsNum = 0	0.127254250249911
MGH COVID proteomics	LM_GLMM	obsNum = 0	0.163998198159067
MGH COVID proteomics	LM_GLMM	obsNum = 0	0.206563496986708
MGH COVID proteomics	LM_GLMM	obsNum = 0	0.243831034579013
MGH COVID proteomics	LM_GLMM	obsNum = 0	0.117465513125782
MGH COVID proteomics	LM_GLMM	obsNum = 0	0.110536618801945
MGH COVID proteomics	LM_GLMM	obsNum = 0	0.128850468659069
MGH COVID proteomics	LM_GLMM	obsNum = 0	0.173455980735361
MGH COVID proteomics	LM_GLMM	obsNum = 0	0.197075262805636
MGH COVID proteomics	LM_GLMM	obsNum = 0	0.162879283400133
MGH COVID proteomics	LM_GLMM	obsNum = 0	0.138232067982757
MGH COVID proteomics	LM_GLMM	obsNum = 0	0.143217662023288
MGH COVID proteomics	LM_GLMM	obsNum = 0	0.250397907336315
MGH COVID proteomics	LM_GLMM	obsNum = 0	0.169401956994214
MGH COVID proteomics	LM_GLMM	obsNum = 0	0.0927197569094408
MGH COVID proteomics	LM_GLMM	obsNum = 0	0.170375226597245
MGH COVID proteomics	LM_GLMM	obsNum = 0	0.318264908085983
MGH COVID proteomics	LM_GLMM	obsNum = 0	0.305962549575045
MGH COVID proteomics	LM_GLMM	obsNum = 0	0.230386994147718
MGH COVID proteomics	LM_GLMM	obsNum = 0	0.176240991941696
MGH COVID proteomics	LM_GLMM	obsNum = 0	0.265523367062501
MGH COVID proteomics	LM_GLMM	obsNum = 0	0.157839844803048
MGH COVID proteomics	LM_GLMM	obsNum = 0	0.124993551844467
MGH COVID proteomics	LM_GLMM	obsNum = 0	0.0708395651729118
MGH COVID proteomics	LM_GLMM	obsNum = 0	0.210386376538105
MGH COVID proteomics	LM_GLMM	obsNum = 0	0.31650102915938
MGH COVID proteomics	LM_GLMM	obsNum = 0	0.108395605526878
MGH COVID proteomics	LM_GLMM	obsNum = 0	0.180628281471105
MGH COVID proteomics	LM_GLMM	obsNum = 0	0.271694119137346
MGH COVID proteomics	LM_GLMM	obsNum = 0	0.447070987236549
MGH COVID proteomics	LM_GLMM	obsNum = 0	0.607037934536618
MGH COVID proteomics	LM_GLMM	obsNum = 0	0.131366328916207
MGH COVID proteomics	LM_GLMM	obsNum = 0	0.0820479590328503
MGH COVID proteomics	LM_GLMM	obsNum = 0	0.102653543742323
MGH COVID proteomics	LM_GLMM	obsNum = 0	0.129035422337558
MGH COVID proteomics	LM_GLMM	obsNum = 0	0.160134332079946
MGH COVID proteomics	LM_GLMM	obsNum = 0	0.297206317288172
MGH COVID proteomics	LM_GLMM	obsNum = 0	0.100128665753643
MGH COVID proteomics	LM_GLMM	obsNum = 0	0.240772307712464
MGH COVID proteomics	LM_GLMM	obsNum = 0	0.162772082490196
MGH COVID proteomics	LM_GLMM	obsNum = 0	0.4782070669197
MGH COVID proteomics	LM_GLMM	obsNum = 0	0.533005747741737
MGH COVID proteomics	LM_GLMM	obsNum = 0	0.143012826306604
MGH COVID proteomics	LM_GLMM	obsNum = 0	0.104050047361604
MGH COVID proteomics	LM_GLMM	obsNum = 0	0.165634250705829
MGH COVID proteomics	LM_GLMM	obsNum = 0	0.267023464877817
MGH COVID proteomics	LM_GLMM	obsNum = 0	0.0655436915061313
MGH COVID proteomics	LM_GLMM	obsNum = 0	0.186544470863445
MGH COVID proteomics	LM_GLMM	obsNum = 0	0.238152287403144
MGH COVID proteomics	LM_GLMM	obsNum = 0	0.411961319353041
MGH COVID proteomics	LM_GLMM	obsNum = 0	0.195000471556257
MGH COVID proteomics	LM_GLMM	obsNum = 0	0.0779999196394518
MGH COVID proteomics	LM_GLMM	obsNum = 0	0.0778965454767395
MGH COVID proteomics	LM_GLMM	obsNum = 0	0.108748330626477
MGH COVID proteomics	LM_GLMM	obsNum = 0	0.0948407970230834
MGH COVID proteomics	LM_GLMM	obsNum = 0	0.127828714788979
MGH COVID proteomics	LM_GLMM	obsNum = 0	0.839391597762446
MGH COVID proteomics	LM_GLMM	obsNum = 0	0.0879350895071963
MGH COVID proteomics	LM_GLMM	obsNum = 0	0.149614803659329
MGH COVID proteomics	LM_GLMM	obsNum = 0	0.248472272809529
MGH COVID proteomics	LM_GLMM	obsNum = 0	0.124090289040404
MGH COVID proteomics	LM_GLMM	obsNum = 0	0.11094710802893
MGH COVID proteomics	LM_GLMM	obsNum = 0	0.17291024983543
MGH COVID proteomics	LM_GLMM	obsNum = 0	0.227869691487843
MGH COVID proteomics	LM_GLMM	obsNum = 0	0.262488157731428
MGH COVID proteomics	LM_GLMM	obsNum = 0	0.0728742246837455
MGH COVID proteomics	LM_GLMM	obsNum = 0	0.196228320786195
MGH COVID proteomics	LM_GLMM	obsNum = 0	0.21270047938331
MGH COVID proteomics	LM_GLMM	obsNum = 0	0.367644721883209
MGH COVID proteomics	LM_GLMM	obsNum = 0	0.0943919723995719
MGH COVID proteomics	LM_GLMM	obsNum = 0	0.183629743152887
MGH COVID proteomics	LM_GLMM	obsNum = 0	0.124362150317762
MGH COVID proteomics	LM_GLMM	obsNum = 0	0.169218228493415
MGH COVID proteomics	LM_GLMM	obsNum = 0	0.119178587458527
MGH COVID proteomics	LM_GLMM	obsNum = 0	0.115055863753198
MGH COVID proteomics	LM_GLMM	obsNum = 0	0.114115972941943
MGH COVID proteomics	LM_GLMM	obsNum = 0	0.146172442584549
MGH COVID proteomics	LM_GLMM	obsNum = 0	0.345293332457027
MGH COVID proteomics	LM_GLMM	obsNum = 0	0.199871768585089
MGH COVID proteomics	LM_GLMM	obsNum = 0	0.0816702051488339
MGH COVID proteomics	LM_GLMM	obsNum = 0	0.118544644637676
MGH COVID proteomics	LM_GLMM	obsNum = 0	0.177460375876464
MGH COVID proteomics	LM_GLMM	obsNum = 0	0.111439729951133
MGH COVID proteomics	LM_GLMM	obsNum = 0	0.0810697000482595
MGH COVID proteomics	LM_GLMM	obsNum = 0	0.526335028136724
MGH COVID proteomics	LM_GLMM	obsNum = 0	0.121218046967236
MGH COVID proteomics	LM_GLMM	obsNum = 0	0.259974911607808
MGH COVID proteomics	LM_GLMM	obsNum = 0	0.111898061313134
MGH COVID proteomics	LM_GLMM	obsNum = 0	0.171385726230198
MGH COVID proteomics	LM_GLMM	obsNum = 0	0.158002379701636
MGH COVID proteomics	LM_GLMM	obsNum = 0	0.146386383272626
MGH COVID proteomics	LM_GLMM	obsNum = 0	0.11180841124583
MGH COVID proteomics	LM_GLMM	obsNum = 0	0.112372051416084
MGH COVID proteomics	LM_GLMM	obsNum = 0	0.281598721609329
MGH COVID proteomics	LM_GLMM	obsNum = 0	0.142121164727274
MGH COVID proteomics	LM_GLMM	obsNum = 0	0.143113798714749
MGH COVID proteomics	LM_GLMM	obsNum = 0	0.0854713752310717
MGH COVID proteomics	LM_GLMM	obsNum = 0	0.191564705214222
MGH COVID proteomics	LM_GLMM	obsNum = 0	0.108456937233181
MGH COVID proteomics	LM_GLMM	obsNum = 0	0.111800284248256
MGH COVID proteomics	LM_GLMM	obsNum = 0	0.120983203805338
MGH COVID proteomics	LM_GLMM	obsNum = 0	0.168574216112915
MGH COVID proteomics	LM_GLMM	obsNum = 0	0.11502334806919
MGH COVID proteomics	LM_GLMM	obsNum = 0	0.411592706818237
MGH COVID proteomics	LM_GLMM	obsNum = 0	0.124146960458142
MGH COVID proteomics	LM_GLMM	obsNum = 0	0.0398496528147081
MGH COVID proteomics	LM_GLMM	obsNum = 0	0.181884707783844
MGH COVID proteomics	LM_GLMM	obsNum = 0	0.123230134615117
MGH COVID proteomics	LM_GLMM	obsNum = 0	0.0905141203643394
MGH COVID proteomics	LM_GLMM	obsNum = 0	0.0481564323276177
MGH COVID proteomics	LM_GLMM	obsNum = 0	0.102341671423998
MGH COVID proteomics	LM_GLMM	obsNum = 0	0.151527050753415
MGH COVID proteomics	LM_GLMM	obsNum = 0	0.096556334243955
MGH COVID proteomics	LM_GLMM	obsNum = 0	0.339855301755286
MGH COVID proteomics	LM_GLMM	obsNum = 0	0.0978409983448404
MGH COVID proteomics	LM_GLMM	obsNum = 0	0.130557022361088
MGH COVID proteomics	LM_GLMM	obsNum = 0	0.735210125432506
MGH COVID proteomics	LM_GLMM	obsNum = 0	0.0924742710764542
MGH COVID proteomics	LM_GLMM	obsNum = 0	0.199382385059626
MGH COVID proteomics	LM_GLMM	obsNum = 0	0.154216546729963
MGH COVID proteomics	LM_GLMM	obsNum = 0	0.14275067957834
MGH COVID proteomics	LM_GLMM	obsNum = 0	0.0802367341882577
MGH COVID proteomics	LM_GLMM	obsNum = 0	0.0733783733768343
MGH COVID proteomics	LM_GLMM	obsNum = 0	0.112068041660412
MGH COVID proteomics	LM_GLMM	obsNum = 0	0.0368327464757417
MGH COVID proteomics	LM_GLMM	obsNum = 0	0.185875317851083
MGH COVID proteomics	LM_GLMM	obsNum = 0	0.144494607028552
MGH COVID proteomics	LM_GLMM	obsNum = 0	0.135928437980258
MGH COVID proteomics	LM_GLMM	obsNum = 0	0.233518754530804
MGH COVID proteomics	LM_GLMM	obsNum = 0	0.142496447952158
MGH COVID proteomics	LM_GLMM	obsNum = 0	0.105670273111478
MGH COVID proteomics	LEOPARD	obsNum = 25	0.439661991584853
MGH COVID proteomics	LEOPARD	obsNum = 25	0.0757367931595669
MGH COVID proteomics	LEOPARD	obsNum = 25	0.16795832040221
MGH COVID proteomics	LEOPARD	obsNum = 25	0.125829400770938
MGH COVID proteomics	LEOPARD	obsNum = 25	0.204036180565592
MGH COVID proteomics	LEOPARD	obsNum = 25	0.369577519767791
MGH COVID proteomics	LEOPARD	obsNum = 25	0.370905830438457
MGH COVID proteomics	LEOPARD	obsNum = 25	0.425675171424015
MGH COVID proteomics	LEOPARD	obsNum = 25	0.187082397564506
MGH COVID proteomics	LEOPARD	obsNum = 25	0.194570091093117
MGH COVID proteomics	LEOPARD	obsNum = 25	0.14560308325854
MGH COVID proteomics	LEOPARD	obsNum = 25	0.240448244467271
MGH COVID proteomics	LEOPARD	obsNum = 25	0.185699255604605
MGH COVID proteomics	LEOPARD	obsNum = 25	0.390703144140465
MGH COVID proteomics	LEOPARD	obsNum = 25	0.190170846153846
MGH COVID proteomics	LEOPARD	obsNum = 25	0.163778574806874
MGH COVID proteomics	LEOPARD	obsNum = 25	0.597239275448777
MGH COVID proteomics	LEOPARD	obsNum = 25	0.202801766579786
MGH COVID proteomics	LEOPARD	obsNum = 25	0.364381582283831
MGH COVID proteomics	LEOPARD	obsNum = 25	0.0872391813413262
MGH COVID proteomics	LEOPARD	obsNum = 25	0.292795380348653
MGH COVID proteomics	LEOPARD	obsNum = 25	0.333091692661304
MGH COVID proteomics	LEOPARD	obsNum = 25	0.228055018086986
MGH COVID proteomics	LEOPARD	obsNum = 25	0.247646210306336
MGH COVID proteomics	LEOPARD	obsNum = 25	0.605144460919297
MGH COVID proteomics	LEOPARD	obsNum = 25	0.115046725830308
MGH COVID proteomics	LEOPARD	obsNum = 25	0.261745572609209
MGH COVID proteomics	LEOPARD	obsNum = 25	0.150415608723958
MGH COVID proteomics	LEOPARD	obsNum = 25	0.24818430332527
MGH COVID proteomics	LEOPARD	obsNum = 25	0.660790322580645
MGH COVID proteomics	LEOPARD	obsNum = 25	0.21824302189537
MGH COVID proteomics	LEOPARD	obsNum = 25	0.426017545765658
MGH COVID proteomics	LEOPARD	obsNum = 25	0.192726276020446
MGH COVID proteomics	LEOPARD	obsNum = 25	0.261376905291241
MGH COVID proteomics	LEOPARD	obsNum = 25	0.247201107266436
MGH COVID proteomics	LEOPARD	obsNum = 25	0.266464451695837
MGH COVID proteomics	LEOPARD	obsNum = 25	0.383531750924784
MGH COVID proteomics	LEOPARD	obsNum = 25	0.186799480013
MGH COVID proteomics	LEOPARD	obsNum = 25	0.196635421830078
MGH COVID proteomics	LEOPARD	obsNum = 25	0.345463276335607
MGH COVID proteomics	LEOPARD	obsNum = 25	0.403195067264574
MGH COVID proteomics	LEOPARD	obsNum = 25	0.303654625961314
MGH COVID proteomics	LEOPARD	obsNum = 25	0.737260686164229
MGH COVID proteomics	LEOPARD	obsNum = 25	0.207796354348078
MGH COVID proteomics	LEOPARD	obsNum = 25	0.145680448922331
MGH COVID proteomics	LEOPARD	obsNum = 25	0.117637248064719
MGH COVID proteomics	LEOPARD	obsNum = 25	0.404493139476334
MGH COVID proteomics	LEOPARD	obsNum = 25	0.259844938158497
MGH COVID proteomics	LEOPARD	obsNum = 25	0.117709505193138
MGH COVID proteomics	LEOPARD	obsNum = 25	0.256310366717125
MGH COVID proteomics	LEOPARD	obsNum = 25	0.367394207767089
MGH COVID proteomics	LEOPARD	obsNum = 25	0.148759426447159
MGH COVID proteomics	LEOPARD	obsNum = 25	0.108195559236296
MGH COVID proteomics	LEOPARD	obsNum = 25	0.076203079133096
MGH COVID proteomics	LEOPARD	obsNum = 25	0.102872239388518
MGH COVID proteomics	LEOPARD	obsNum = 25	0.249501652634861
MGH COVID proteomics	LEOPARD	obsNum = 25	0.136432557704012
MGH COVID proteomics	LEOPARD	obsNum = 25	0.229431271181573
MGH COVID proteomics	LEOPARD	obsNum = 25	0.171175401322002
MGH COVID proteomics	LEOPARD	obsNum = 25	0.282967905405405
MGH COVID proteomics	LEOPARD	obsNum = 25	0.272142510612492
MGH COVID proteomics	LEOPARD	obsNum = 25	0.269736613751212
MGH COVID proteomics	LEOPARD	obsNum = 25	0.205781939343289
MGH COVID proteomics	LEOPARD	obsNum = 25	0.171177204562562
MGH COVID proteomics	LEOPARD	obsNum = 25	0.187516149328859
MGH COVID proteomics	LEOPARD	obsNum = 25	0.301204399821814
MGH COVID proteomics	LEOPARD	obsNum = 25	0.458520410406742
MGH COVID proteomics	LEOPARD	obsNum = 25	0.16949239643419
MGH COVID proteomics	LEOPARD	obsNum = 25	0.233680585052356
MGH COVID proteomics	LEOPARD	obsNum = 25	0.232538013651474
MGH COVID proteomics	LEOPARD	obsNum = 25	0.0566416216927735
MGH COVID proteomics	LEOPARD	obsNum = 25	0.180393839052779
MGH COVID proteomics	LEOPARD	obsNum = 25	0.0947588626178335
MGH COVID proteomics	LEOPARD	obsNum = 25	0.259868516742142
MGH COVID proteomics	LEOPARD	obsNum = 25	0.199429249518922
MGH COVID proteomics	LEOPARD	obsNum = 25	0.0728592610403142
MGH COVID proteomics	LEOPARD	obsNum = 25	0.207408454411455
MGH COVID proteomics	LEOPARD	obsNum = 25	0.214943804343171
MGH COVID proteomics	LEOPARD	obsNum = 25	0.174732932854256
MGH COVID proteomics	LEOPARD	obsNum = 25	0.151321938267508
MGH COVID proteomics	LEOPARD	obsNum = 25	0.0737735015162269
MGH COVID proteomics	LEOPARD	obsNum = 25	0.133604921922419
MGH COVID proteomics	LEOPARD	obsNum = 25	0.149578621979989
MGH COVID proteomics	LEOPARD	obsNum = 25	0.179899582463466
MGH COVID proteomics	LEOPARD	obsNum = 25	0.14020462564335
MGH COVID proteomics	LEOPARD	obsNum = 25	0.235605216913784
MGH COVID proteomics	LEOPARD	obsNum = 25	0.118751648484604
MGH COVID proteomics	LEOPARD	obsNum = 25	0.26946253238342
MGH COVID proteomics	LEOPARD	obsNum = 25	0.132531285480005
MGH COVID proteomics	LEOPARD	obsNum = 25	0.343780146527057
MGH COVID proteomics	LEOPARD	obsNum = 25	0.166456598412854
MGH COVID proteomics	LEOPARD	obsNum = 25	0.337520271763146
MGH COVID proteomics	LEOPARD	obsNum = 25	0.422687644896805
MGH COVID proteomics	LEOPARD	obsNum = 25	0.262326626571897
MGH COVID proteomics	LEOPARD	obsNum = 25	0.117437438261442
MGH COVID proteomics	LEOPARD	obsNum = 25	0.146628854678042
MGH COVID proteomics	LEOPARD	obsNum = 25	0.186947713801863
MGH COVID proteomics	LEOPARD	obsNum = 25	0.203702931194076
MGH COVID proteomics	LEOPARD	obsNum = 25	0.204910915254237
MGH COVID proteomics	LEOPARD	obsNum = 25	0.130284087314141
MGH COVID proteomics	LEOPARD	obsNum = 25	0.0609983663429946
MGH COVID proteomics	LEOPARD	obsNum = 25	0.118843228717741
MGH COVID proteomics	LEOPARD	obsNum = 25	0.334151395770393
MGH COVID proteomics	LEOPARD	obsNum = 25	0.290152656686955
MGH COVID proteomics	LEOPARD	obsNum = 25	0.0631539174166225
MGH COVID proteomics	LEOPARD	obsNum = 25	0.364491397893196
MGH COVID proteomics	LEOPARD	obsNum = 25	0.174179732068457
MGH COVID proteomics	LEOPARD	obsNum = 25	0.15599119400536
MGH COVID proteomics	LEOPARD	obsNum = 25	0.139147606449359
MGH COVID proteomics	LEOPARD	obsNum = 25	0.112103876023474
MGH COVID proteomics	LEOPARD	obsNum = 25	0.0941238124425376
MGH COVID proteomics	LEOPARD	obsNum = 25	0.251093934760448
MGH COVID proteomics	LEOPARD	obsNum = 25	0.100599763544057
MGH COVID proteomics	LEOPARD	obsNum = 25	0.0558730067243035
MGH COVID proteomics	LEOPARD	obsNum = 25	0.178136148787505
MGH COVID proteomics	LEOPARD	obsNum = 25	0.0691934181739747
MGH COVID proteomics	LEOPARD	obsNum = 25	0.0387689529881189
MGH COVID proteomics	LEOPARD	obsNum = 25	0.292911130609175
MGH COVID proteomics	LEOPARD	obsNum = 25	0.140165714976283
MGH COVID proteomics	LEOPARD	obsNum = 25	0.116247153650273
MGH COVID proteomics	LEOPARD	obsNum = 25	0.0527985849629539
MGH COVID proteomics	LEOPARD	obsNum = 25	0.146512717327603
MGH COVID proteomics	LEOPARD	obsNum = 25	0.0694763585269417
MGH COVID proteomics	LEOPARD	obsNum = 25	0.0339613401548783
MGH COVID proteomics	LEOPARD	obsNum = 25	0.149454796820224
MGH COVID proteomics	LEOPARD	obsNum = 25	0.135657343164511
MGH COVID proteomics	LEOPARD	obsNum = 25	0.0395282951954741
MGH COVID proteomics	LEOPARD	obsNum = 25	0.216022804054054
MGH COVID proteomics	LEOPARD	obsNum = 25	0.0856212176801128
MGH COVID proteomics	LEOPARD	obsNum = 25	0.0656691485996545
MGH COVID proteomics	LEOPARD	obsNum = 25	0.089501816027408
MGH COVID proteomics	LEOPARD	obsNum = 25	0.067400821281914
MGH COVID proteomics	LEOPARD	obsNum = 25	0.0860532952524653
MGH COVID proteomics	LEOPARD	obsNum = 25	0.145052843376046
MGH COVID proteomics	LEOPARD	obsNum = 25	0.0471208145927035
MGH COVID proteomics	LEOPARD	obsNum = 25	0.146210459386425
MGH COVID proteomics	LEOPARD	obsNum = 25	0.0659596719457014
MGH COVID proteomics	LEOPARD	obsNum = 25	0.0629248709473764
MGH COVID proteomics	LEOPARD	obsNum = 25	0.193935868961688
MGH COVID proteomics	LEOPARD	obsNum = 25	0.132030396694479
MGH COVID proteomics	LEOPARD	obsNum = 25	0.087837069393428
MGH COVID proteomics	LEOPARD	obsNum = 25	0.103456425262131
MGH COVID proteomics	LEOPARD	obsNum = 25	0.0870415727963954
MGH COVID proteomics	LEOPARD	obsNum = 25	0.203949951452026
MGH COVID proteomics	LEOPARD	obsNum = 25	0.0761490189686436
MGH COVID proteomics	LEOPARD	obsNum = 25	0.0588459296414289
MGH COVID proteomics	LEOPARD	obsNum = 25	0.0887861455156532
MGH COVID proteomics	LEOPARD	obsNum = 25	0.151507978797992
MGH COVID proteomics	LEOPARD	obsNum = 25	0.170507432249822
MGH COVID proteomics	LEOPARD	obsNum = 25	0.0992446855906315
MGH COVID proteomics	LEOPARD	obsNum = 25	0.22858711520627
MGH COVID proteomics	LEOPARD	obsNum = 25	0.219080582731401
MGH COVID proteomics	LEOPARD	obsNum = 25	0.0734108876900441
MGH COVID proteomics	LEOPARD	obsNum = 25	0.0878040835707502
MGH COVID proteomics	LEOPARD	obsNum = 25	0.0764638198544556
MGH COVID proteomics	LEOPARD	obsNum = 25	0.129298436319247
MGH COVID proteomics	LEOPARD	obsNum = 25	0.0854446010875507
MGH COVID proteomics	LEOPARD	obsNum = 25	0.0545867006471951
MGH COVID proteomics	LEOPARD	obsNum = 25	0.0790301484001381
MGH COVID proteomics	LEOPARD	obsNum = 25	0.0774477489423502
MGH COVID proteomics	LEOPARD	obsNum = 25	0.112865083581968
MGH COVID proteomics	LEOPARD	obsNum = 25	0.0715563330771872
MGH COVID proteomics	LEOPARD	obsNum = 25	0.0743985853047688
MGH COVID proteomics	LEOPARD	obsNum = 25	0.0977502344116268
MGH COVID proteomics	LEOPARD	obsNum = 25	0.0510970858656692
MGH COVID proteomics	LEOPARD	obsNum = 25	0.0572248353449981
MGH COVID proteomics	LEOPARD	obsNum = 25	0.152406872647628
MGH COVID proteomics	LEOPARD	obsNum = 25	0.103079332143029
MGH COVID proteomics	LEOPARD	obsNum = 25	0.0609282714597681
MGH COVID proteomics	LEOPARD	obsNum = 25	0.0869241466498104
MGH COVID proteomics	LEOPARD	obsNum = 25	0.0867579595062472
MGH COVID proteomics	LEOPARD	obsNum = 25	0.0773837156484216
MGH COVID proteomics	LEOPARD	obsNum = 25	0.0966003549626509
MGH COVID proteomics	LEOPARD	obsNum = 25	0.0645013236684526
MGH COVID proteomics	LEOPARD	obsNum = 25	0.131361978044831
MGH COVID proteomics	LEOPARD	obsNum = 25	0.049517610701888
MGH COVID proteomics	LEOPARD	obsNum = 25	0.129887738955652
MGH COVID proteomics	LEOPARD	obsNum = 25	0.0694169885036824
MGH COVID proteomics	LEOPARD	obsNum = 25	0.0286212181331216
MGH COVID proteomics	LEOPARD	obsNum = 25	0.0844293886367088
MGH COVID proteomics	LEOPARD	obsNum = 25	0.157044850150895
MGH COVID proteomics	LEOPARD	obsNum = 25	0.192053226998242
MGH COVID proteomics	LEOPARD	obsNum = 25	0.161382730489196
MGH COVID proteomics	LEOPARD	obsNum = 25	0.116711436711437
MGH COVID proteomics	LEOPARD	obsNum = 25	0.13921904700538
MGH COVID proteomics	LEOPARD	obsNum = 25	0.0711511934206029
MGH COVID proteomics	LEOPARD	obsNum = 25	0.16150329244674
MGH COVID proteomics	LEOPARD	obsNum = 25	0.16656797235023
MGH COVID proteomics	LEOPARD	obsNum = 25	0.369003534289404
MGH COVID proteomics	LEOPARD	obsNum = 25	0.177125770338767
MGH COVID proteomics	LEOPARD	obsNum = 25	0.183742064985573
MGH COVID proteomics	LEOPARD	obsNum = 25	0.0886306915404197
MGH COVID proteomics	LEOPARD	obsNum = 25	0.0925054201446856
MGH COVID proteomics	LEOPARD	obsNum = 25	0.315861915016545
MGH COVID proteomics	LEOPARD	obsNum = 25	0.270283192969608
MGH COVID proteomics	LEOPARD	obsNum = 25	0.0587966814957317
MGH COVID proteomics	LEOPARD	obsNum = 25	0.0494553182737463
MGH COVID proteomics	LEOPARD	obsNum = 25	0.0791862572181014
MGH COVID proteomics	LEOPARD	obsNum = 25	0.0640689917702934
MGH COVID proteomics	LEOPARD	obsNum = 25	0.0676529498253998
MGH COVID proteomics	LEOPARD	obsNum = 25	0.110301902476809
MGH COVID proteomics	LEOPARD	obsNum = 25	0.0849632159747766
MGH COVID proteomics	LEOPARD	obsNum = 25	0.122688404954353
MGH COVID proteomics	LEOPARD	obsNum = 25	0.330041550569487
MGH COVID proteomics	LEOPARD	obsNum = 25	0.202478547854786
MGH COVID proteomics	LEOPARD	obsNum = 25	0.305266156752237
MGH COVID proteomics	LEOPARD	obsNum = 25	0.0544270266930302
MGH COVID proteomics	LEOPARD	obsNum = 25	0.0502795443089021
MGH COVID proteomics	LEOPARD	obsNum = 25	0.0789841841083435
MGH COVID proteomics	LEOPARD	obsNum = 25	0.15645634097856
MGH COVID proteomics	LEOPARD	obsNum = 25	0.0534341046496454
MGH COVID proteomics	LEOPARD	obsNum = 25	0.0780721491462589
MGH COVID proteomics	LEOPARD	obsNum = 25	0.278329901358398
MGH COVID proteomics	LEOPARD	obsNum = 25	0.271120065414163
MGH COVID proteomics	LEOPARD	obsNum = 25	0.0848460755629055
MGH COVID proteomics	LEOPARD	obsNum = 25	0.0909323750408363
MGH COVID proteomics	LEOPARD	obsNum = 25	0.217780627172903
MGH COVID proteomics	LEOPARD	obsNum = 25	0.0659865508411706
MGH COVID proteomics	LEOPARD	obsNum = 25	0.0631047185935784
MGH COVID proteomics	LEOPARD	obsNum = 25	0.15813861470388
MGH COVID proteomics	LEOPARD	obsNum = 25	0.163460978477121
MGH COVID proteomics	LEOPARD	obsNum = 25	0.0474634116090623
MGH COVID proteomics	LEOPARD	obsNum = 25	0.174983126643341
MGH COVID proteomics	LEOPARD	obsNum = 25	0.2405310383976
MGH COVID proteomics	LEOPARD	obsNum = 25	0.0392766494523053
MGH COVID proteomics	LEOPARD	obsNum = 25	0.0985786462530218
MGH COVID proteomics	LEOPARD	obsNum = 25	0.0894753215534466
MGH COVID proteomics	LEOPARD	obsNum = 25	0.176980180323311
MGH COVID proteomics	LEOPARD	obsNum = 25	0.145431929725323
MGH COVID proteomics	LEOPARD	obsNum = 25	0.0671299148949149
MGH COVID proteomics	LEOPARD	obsNum = 25	0.0805300687285224
MGH COVID proteomics	LEOPARD	obsNum = 25	0.0879260050324769
MGH COVID proteomics	LEOPARD	obsNum = 25	0.200306657491829
MGH COVID proteomics	LEOPARD	obsNum = 25	0.0495915969450804
MGH COVID proteomics	LEOPARD	obsNum = 25	0.260840250587314
MGH COVID proteomics	LEOPARD	obsNum = 25	0.0810979825502987
MGH COVID proteomics	LEOPARD	obsNum = 25	0.0536341640264183
MGH COVID proteomics	LEOPARD	obsNum = 25	0.0854627128053294
MGH COVID proteomics	LEOPARD	obsNum = 25	0.0471099212667117
MGH COVID proteomics	LEOPARD	obsNum = 25	0.0631131430308248
MGH COVID proteomics	LEOPARD	obsNum = 25	0.0665547689742428
MGH COVID proteomics	LEOPARD	obsNum = 25	0.174208219024691
MGH COVID proteomics	LEOPARD	obsNum = 25	0.0799793100696314
MGH COVID proteomics	LEOPARD	obsNum = 25	0.0726756105951152
MGH COVID proteomics	LEOPARD	obsNum = 25	0.0447394461389157
MGH COVID proteomics	LEOPARD	obsNum = 25	0.118336092293587
MGH COVID proteomics	LEOPARD	obsNum = 25	0.118017748739582
MGH COVID proteomics	LEOPARD	obsNum = 25	0.153565321006087
MGH COVID proteomics	LEOPARD	obsNum = 25	0.136023142835284
MGH COVID proteomics	LEOPARD	obsNum = 25	0.166524622241548
MGH COVID proteomics	LEOPARD	obsNum = 25	0.122764995748963
MGH COVID proteomics	LEOPARD	obsNum = 25	0.0685236837558313
MGH COVID proteomics	LEOPARD	obsNum = 25	0.0691610120110524
MGH COVID proteomics	LEOPARD	obsNum = 25	0.0898272895090892
MGH COVID proteomics	LEOPARD	obsNum = 25	0.186756654319924
MGH COVID proteomics	LEOPARD	obsNum = 25	0.078956906145666
MGH COVID proteomics	LEOPARD	obsNum = 25	0.0459024490086498
MGH COVID proteomics	LEOPARD	obsNum = 25	0.198302496572924
MGH COVID proteomics	LEOPARD	obsNum = 25	0.0867259662312309
MGH COVID proteomics	LEOPARD	obsNum = 25	0.11500184746128
MGH COVID proteomics	LEOPARD	obsNum = 25	0.057895853188685
MGH COVID proteomics	LEOPARD	obsNum = 25	0.111776794430663
MGH COVID proteomics	LEOPARD	obsNum = 25	0.0440734760553692
MGH COVID proteomics	LEOPARD	obsNum = 25	0.0973344464815785
MGH COVID proteomics	LEOPARD	obsNum = 25	0.0940114094490264
MGH COVID proteomics	LEOPARD	obsNum = 25	0.235351044668588
MGH COVID proteomics	LEOPARD	obsNum = 25	0.234923007871841
MGH COVID proteomics	LEOPARD	obsNum = 25	0.160762937045827
MGH COVID proteomics	LEOPARD	obsNum = 25	0.0829030987136301
MGH COVID proteomics	LEOPARD	obsNum = 25	0.0440903985731189
MGH COVID proteomics	LEOPARD	obsNum = 25	0.0715213875636775
MGH COVID proteomics	LEOPARD	obsNum = 25	0.0507065296704599
MGH COVID proteomics	LEOPARD	obsNum = 25	0.0553360447918868
MGH COVID proteomics	LEOPARD	obsNum = 25	0.0402085734040101
MGH COVID proteomics	LEOPARD	obsNum = 25	0.0443356203544883
MGH COVID proteomics	LEOPARD	obsNum = 25	0.0862475701060491
MGH COVID proteomics	LEOPARD	obsNum = 25	0.0650022603552526
MGH COVID proteomics	LEOPARD	obsNum = 25	0.209226905921209
MGH COVID proteomics	LEOPARD	obsNum = 25	0.0683112997282692
MGH COVID proteomics	LEOPARD	obsNum = 25	0.0456734075489096
MGH COVID proteomics	LEOPARD	obsNum = 25	0.246391517099418
MGH COVID proteomics	LEOPARD	obsNum = 25	0.0478476092578018
MGH COVID proteomics	LEOPARD	obsNum = 25	0.105100986811768
MGH COVID proteomics	LEOPARD	obsNum = 25	0.124226226266351
MGH COVID proteomics	LEOPARD	obsNum = 25	0.279362149304311
MGH COVID proteomics	LEOPARD	obsNum = 25	0.0442503898776508
MGH COVID proteomics	LEOPARD	obsNum = 25	0.0471157150188544
MGH COVID proteomics	LEOPARD	obsNum = 25	0.0593875207611393
MGH COVID proteomics	LEOPARD	obsNum = 25	0.0387511315982161
MGH COVID proteomics	LEOPARD	obsNum = 25	0.0883296619825294
MGH COVID proteomics	LEOPARD	obsNum = 25	0.0715009816885044
MGH COVID proteomics	LEOPARD	obsNum = 25	0.0618491836734695
MGH COVID proteomics	LEOPARD	obsNum = 25	0.120698917696319
MGH COVID proteomics	LEOPARD	obsNum = 25	0.157541943205309
MGH COVID proteomics	LEOPARD	obsNum = 25	0.0620922604355219
MGH COVID proteomics	cGAN	obsNum = 25	0.481456587582029
MGH COVID proteomics	cGAN	obsNum = 25	0.0676323492063492
MGH COVID proteomics	cGAN	obsNum = 25	0.109955121524159
MGH COVID proteomics	cGAN	obsNum = 25	0.138154094055861
MGH COVID proteomics	cGAN	obsNum = 25	0.180216807273323
MGH COVID proteomics	cGAN	obsNum = 25	0.411878273650454
MGH COVID proteomics	cGAN	obsNum = 25	0.189211434108527
MGH COVID proteomics	cGAN	obsNum = 25	0.321687398373984
MGH COVID proteomics	cGAN	obsNum = 25	0.233420139298784
MGH COVID proteomics	cGAN	obsNum = 25	0.213740066935553
MGH COVID proteomics	cGAN	obsNum = 25	0.126222894861602
MGH COVID proteomics	cGAN	obsNum = 25	0.136049038581596
MGH COVID proteomics	cGAN	obsNum = 25	0.17805671050087
MGH COVID proteomics	cGAN	obsNum = 25	0.294090089316386
MGH COVID proteomics	cGAN	obsNum = 25	0.224464166237777
MGH COVID proteomics	cGAN	obsNum = 25	0.237432909884875
MGH COVID proteomics	cGAN	obsNum = 25	0.437992186163235
MGH COVID proteomics	cGAN	obsNum = 25	0.151134528575079
MGH COVID proteomics	cGAN	obsNum = 25	0.368451183793019
MGH COVID proteomics	cGAN	obsNum = 25	0.0904117519278809
MGH COVID proteomics	cGAN	obsNum = 25	0.353142687434002
MGH COVID proteomics	cGAN	obsNum = 25	0.465046004256966
MGH COVID proteomics	cGAN	obsNum = 25	0.194330572808834
MGH COVID proteomics	cGAN	obsNum = 25	0.19674521311281
MGH COVID proteomics	cGAN	obsNum = 25	0.506997648837014
MGH COVID proteomics	cGAN	obsNum = 25	0.140582962819769
MGH COVID proteomics	cGAN	obsNum = 25	0.213123955784322
MGH COVID proteomics	cGAN	obsNum = 25	0.142516683207282
MGH COVID proteomics	cGAN	obsNum = 25	0.164949935030192
MGH COVID proteomics	cGAN	obsNum = 25	0.365321902149063
MGH COVID proteomics	cGAN	obsNum = 25	0.163686064686786
MGH COVID proteomics	cGAN	obsNum = 25	0.379979495602416
MGH COVID proteomics	cGAN	obsNum = 25	0.17722382818464
MGH COVID proteomics	cGAN	obsNum = 25	0.358580499219969
MGH COVID proteomics	cGAN	obsNum = 25	0.118804214072953
MGH COVID proteomics	cGAN	obsNum = 25	0.155178096318449
MGH COVID proteomics	cGAN	obsNum = 25	0.378767826562215
MGH COVID proteomics	cGAN	obsNum = 25	0.254463246821111
MGH COVID proteomics	cGAN	obsNum = 25	0.116146500603198
MGH COVID proteomics	cGAN	obsNum = 25	0.260816192560175
MGH COVID proteomics	cGAN	obsNum = 25	0.502604542626011
MGH COVID proteomics	cGAN	obsNum = 25	0.255532493052242
MGH COVID proteomics	cGAN	obsNum = 25	0.795677422322158
MGH COVID proteomics	cGAN	obsNum = 25	0.280401542416452
MGH COVID proteomics	cGAN	obsNum = 25	0.172137490741067
MGH COVID proteomics	cGAN	obsNum = 25	0.125822103715858
MGH COVID proteomics	cGAN	obsNum = 25	0.231076570357953
MGH COVID proteomics	cGAN	obsNum = 25	0.285128596594245
MGH COVID proteomics	cGAN	obsNum = 25	0.0659139988236283
MGH COVID proteomics	cGAN	obsNum = 25	0.189468192835982
MGH COVID proteomics	cGAN	obsNum = 25	0.333194892905384
MGH COVID proteomics	cGAN	obsNum = 25	0.142894501459373
MGH COVID proteomics	cGAN	obsNum = 25	0.0607241705676208
MGH COVID proteomics	cGAN	obsNum = 25	0.0722805723370429
MGH COVID proteomics	cGAN	obsNum = 25	0.118043996030433
MGH COVID proteomics	cGAN	obsNum = 25	0.329511148863878
MGH COVID proteomics	cGAN	obsNum = 25	0.191747759004726
MGH COVID proteomics	cGAN	obsNum = 25	0.24347305031603
MGH COVID proteomics	cGAN	obsNum = 25	0.0602432027244628
MGH COVID proteomics	cGAN	obsNum = 25	0.209297976309259
MGH COVID proteomics	cGAN	obsNum = 25	0.283825006128953
MGH COVID proteomics	cGAN	obsNum = 25	0.296525785244704
MGH COVID proteomics	cGAN	obsNum = 25	0.120125890560521
MGH COVID proteomics	cGAN	obsNum = 25	0.159768059015137
MGH COVID proteomics	cGAN	obsNum = 25	0.0846288042727566
MGH COVID proteomics	cGAN	obsNum = 25	0.180339699074074
MGH COVID proteomics	cGAN	obsNum = 25	0.443438770864947
MGH COVID proteomics	cGAN	obsNum = 25	0.16883963399074
MGH COVID proteomics	cGAN	obsNum = 25	0.0918077926183515
MGH COVID proteomics	cGAN	obsNum = 25	0.137954272435456
MGH COVID proteomics	cGAN	obsNum = 25	0.0653895517574975
MGH COVID proteomics	cGAN	obsNum = 25	0.266795035460993
MGH COVID proteomics	cGAN	obsNum = 25	0.0907429317231185
MGH COVID proteomics	cGAN	obsNum = 25	0.263327764709408
MGH COVID proteomics	cGAN	obsNum = 25	0.132929259357178
MGH COVID proteomics	cGAN	obsNum = 25	0.0782958110569297
MGH COVID proteomics	cGAN	obsNum = 25	0.155928763550412
MGH COVID proteomics	cGAN	obsNum = 25	0.260813088028035
MGH COVID proteomics	cGAN	obsNum = 25	0.224845208845209
MGH COVID proteomics	cGAN	obsNum = 25	0.160570902009875
MGH COVID proteomics	cGAN	obsNum = 25	0.089698123341337
MGH COVID proteomics	cGAN	obsNum = 25	0.147500032707529
MGH COVID proteomics	cGAN	obsNum = 25	0.155692203297822
MGH COVID proteomics	cGAN	obsNum = 25	0.129852248524311
MGH COVID proteomics	cGAN	obsNum = 25	0.0714896428200602
MGH COVID proteomics	cGAN	obsNum = 25	0.20641164195497
MGH COVID proteomics	cGAN	obsNum = 25	0.143133489090405
MGH COVID proteomics	cGAN	obsNum = 25	0.117572303417044
MGH COVID proteomics	cGAN	obsNum = 25	0.115127197892657
MGH COVID proteomics	cGAN	obsNum = 25	0.152066017935509
MGH COVID proteomics	cGAN	obsNum = 25	0.200322572744195
MGH COVID proteomics	cGAN	obsNum = 25	0.318946639362247
MGH COVID proteomics	cGAN	obsNum = 25	0.269614610933867
MGH COVID proteomics	cGAN	obsNum = 25	0.219984447004608
MGH COVID proteomics	cGAN	obsNum = 25	0.138313694477396
MGH COVID proteomics	cGAN	obsNum = 25	0.177754738303574
MGH COVID proteomics	cGAN	obsNum = 25	0.17090478439522
MGH COVID proteomics	cGAN	obsNum = 25	0.195294622468696
MGH COVID proteomics	cGAN	obsNum = 25	0.147398348269197
MGH COVID proteomics	cGAN	obsNum = 25	0.0833773828145144
MGH COVID proteomics	cGAN	obsNum = 25	0.103860629517002
MGH COVID proteomics	cGAN	obsNum = 25	0.153485279236737
MGH COVID proteomics	cGAN	obsNum = 25	0.400845480278299
MGH COVID proteomics	cGAN	obsNum = 25	0.128475803083966
MGH COVID proteomics	cGAN	obsNum = 25	0.0777633996445321
MGH COVID proteomics	cGAN	obsNum = 25	0.303846051622796
MGH COVID proteomics	cGAN	obsNum = 25	0.141599658800114
MGH COVID proteomics	cGAN	obsNum = 25	0.131838982503712
MGH COVID proteomics	cGAN	obsNum = 25	0.123230723348878
MGH COVID proteomics	cGAN	obsNum = 25	0.068178656232233
MGH COVID proteomics	cGAN	obsNum = 25	0.1269412507564
MGH COVID proteomics	cGAN	obsNum = 25	0.209163662619672
MGH COVID proteomics	cGAN	obsNum = 25	0.0930927638737758
MGH COVID proteomics	cGAN	obsNum = 25	0.0767719096545099
MGH COVID proteomics	cGAN	obsNum = 25	0.12085664710933
MGH COVID proteomics	cGAN	obsNum = 25	0.0491212768257743
MGH COVID proteomics	cGAN	obsNum = 25	0.0435081176322525
MGH COVID proteomics	cGAN	obsNum = 25	0.220618414881976
MGH COVID proteomics	cGAN	obsNum = 25	0.0974789185801379
MGH COVID proteomics	cGAN	obsNum = 25	0.116404108849997
MGH COVID proteomics	cGAN	obsNum = 25	0.051316907022248
MGH COVID proteomics	cGAN	obsNum = 25	0.134739810659618
MGH COVID proteomics	cGAN	obsNum = 25	0.0569378819070025
MGH COVID proteomics	cGAN	obsNum = 25	0.0218542114145445
MGH COVID proteomics	cGAN	obsNum = 25	0.0854042779799414
MGH COVID proteomics	cGAN	obsNum = 25	0.113306013710717
MGH COVID proteomics	cGAN	obsNum = 25	0.0588618295622144
MGH COVID proteomics	cGAN	obsNum = 25	0.165251171090787
MGH COVID proteomics	cGAN	obsNum = 25	0.0549414457683583
MGH COVID proteomics	cGAN	obsNum = 25	0.0608642562966948
MGH COVID proteomics	cGAN	obsNum = 25	0.0878083438331232
MGH COVID proteomics	cGAN	obsNum = 25	0.0563836211234598
MGH COVID proteomics	cGAN	obsNum = 25	0.0768756224350206
MGH COVID proteomics	cGAN	obsNum = 25	0.0877346817748597
MGH COVID proteomics	cGAN	obsNum = 25	0.0573069090454772
MGH COVID proteomics	cGAN	obsNum = 25	0.100408406754772
MGH COVID proteomics	cGAN	obsNum = 25	0.0589268145878361
MGH COVID proteomics	cGAN	obsNum = 25	0.0566358034970858
MGH COVID proteomics	cGAN	obsNum = 25	0.159996268875102
MGH COVID proteomics	cGAN	obsNum = 25	0.109837106002442
MGH COVID proteomics	cGAN	obsNum = 25	0.0698519022895565
MGH COVID proteomics	cGAN	obsNum = 25	0.13631511643559
MGH COVID proteomics	cGAN	obsNum = 25	0.0829543129142755
MGH COVID proteomics	cGAN	obsNum = 25	0.146296395671228
MGH COVID proteomics	cGAN	obsNum = 25	0.0728431027359118
MGH COVID proteomics	cGAN	obsNum = 25	0.0951664659155016
MGH COVID proteomics	cGAN	obsNum = 25	0.126905026404356
MGH COVID proteomics	cGAN	obsNum = 25	0.0867513176808817
MGH COVID proteomics	cGAN	obsNum = 25	0.141596852510188
MGH COVID proteomics	cGAN	obsNum = 25	0.144855391661615
MGH COVID proteomics	cGAN	obsNum = 25	0.10633077665106
MGH COVID proteomics	cGAN	obsNum = 25	0.119914303203428
MGH COVID proteomics	cGAN	obsNum = 25	0.0509042663695254
MGH COVID proteomics	cGAN	obsNum = 25	0.0596814736440428
MGH COVID proteomics	cGAN	obsNum = 25	0.0805414334413536
MGH COVID proteomics	cGAN	obsNum = 25	0.0767002578427158
MGH COVID proteomics	cGAN	obsNum = 25	0.0955804952666821
MGH COVID proteomics	cGAN	obsNum = 25	0.0745948415115325
MGH COVID proteomics	cGAN	obsNum = 25	0.0807491867601194
MGH COVID proteomics	cGAN	obsNum = 25	0.0349882973343929
MGH COVID proteomics	cGAN	obsNum = 25	0.0658043935946239
MGH COVID proteomics	cGAN	obsNum = 25	0.0744918292664859
MGH COVID proteomics	cGAN	obsNum = 25	0.0956675625931229
MGH COVID proteomics	cGAN	obsNum = 25	0.0624517207586327
MGH COVID proteomics	cGAN	obsNum = 25	0.0559014342895264
MGH COVID proteomics	cGAN	obsNum = 25	0.073665517143907
MGH COVID proteomics	cGAN	obsNum = 25	0.12630470790951
MGH COVID proteomics	cGAN	obsNum = 25	0.116240067257885
MGH COVID proteomics	cGAN	obsNum = 25	0.0589205605890935
MGH COVID proteomics	cGAN	obsNum = 25	0.0915292885845266
MGH COVID proteomics	cGAN	obsNum = 25	0.0762525286054595
MGH COVID proteomics	cGAN	obsNum = 25	0.0867336955507011
MGH COVID proteomics	cGAN	obsNum = 25	0.0968398797875315
MGH COVID proteomics	cGAN	obsNum = 25	0.0619405824473757
MGH COVID proteomics	cGAN	obsNum = 25	0.0686686220479096
MGH COVID proteomics	cGAN	obsNum = 25	0.0543072740479402
MGH COVID proteomics	cGAN	obsNum = 25	0.130171223991239
MGH COVID proteomics	cGAN	obsNum = 25	0.0743523495751691
MGH COVID proteomics	cGAN	obsNum = 25	0.041654477441026
MGH COVID proteomics	cGAN	obsNum = 25	0.103745600717687
MGH COVID proteomics	cGAN	obsNum = 25	0.153350023698287
MGH COVID proteomics	cGAN	obsNum = 25	0.17152818704769
MGH COVID proteomics	cGAN	obsNum = 25	0.0886313649120798
MGH COVID proteomics	cGAN	obsNum = 25	0.0964970976589909
MGH COVID proteomics	cGAN	obsNum = 25	0.117193568103813
MGH COVID proteomics	cGAN	obsNum = 25	0.0962867801771872
MGH COVID proteomics	cGAN	obsNum = 25	0.0878236637485727
MGH COVID proteomics	cGAN	obsNum = 25	0.0967146525234668
MGH COVID proteomics	cGAN	obsNum = 25	0.190183470796162
MGH COVID proteomics	cGAN	obsNum = 25	0.1677918561389
MGH COVID proteomics	cGAN	obsNum = 25	0.128893507853403
MGH COVID proteomics	cGAN	obsNum = 25	0.126786472336211
MGH COVID proteomics	cGAN	obsNum = 25	0.100052916009908
MGH COVID proteomics	cGAN	obsNum = 25	0.268581795169286
MGH COVID proteomics	cGAN	obsNum = 25	0.15581679774148
MGH COVID proteomics	cGAN	obsNum = 25	0.0603101354819989
MGH COVID proteomics	cGAN	obsNum = 25	0.0808493074792244
MGH COVID proteomics	cGAN	obsNum = 25	0.0559649686146961
MGH COVID proteomics	cGAN	obsNum = 25	0.0635755665842658
MGH COVID proteomics	cGAN	obsNum = 25	0.0676434396680178
MGH COVID proteomics	cGAN	obsNum = 25	0.0751212677435144
MGH COVID proteomics	cGAN	obsNum = 25	0.0527714353449412
MGH COVID proteomics	cGAN	obsNum = 25	0.148917987094804
MGH COVID proteomics	cGAN	obsNum = 25	0.145077121474779
MGH COVID proteomics	cGAN	obsNum = 25	0.150808681547849
MGH COVID proteomics	cGAN	obsNum = 25	0.255786546930317
MGH COVID proteomics	cGAN	obsNum = 25	0.070876215007776
MGH COVID proteomics	cGAN	obsNum = 25	0.0830216688401008
MGH COVID proteomics	cGAN	obsNum = 25	0.114956773446546
MGH COVID proteomics	cGAN	obsNum = 25	0.151327809956742
MGH COVID proteomics	cGAN	obsNum = 25	0.0285764431239388
MGH COVID proteomics	cGAN	obsNum = 25	0.0940199349491133
MGH COVID proteomics	cGAN	obsNum = 25	0.229690420666889
MGH COVID proteomics	cGAN	obsNum = 25	0.33320129995318
MGH COVID proteomics	cGAN	obsNum = 25	0.121094546521436
MGH COVID proteomics	cGAN	obsNum = 25	0.0609492875475707
MGH COVID proteomics	cGAN	obsNum = 25	0.103869878325296
MGH COVID proteomics	cGAN	obsNum = 25	0.0420167523456878
MGH COVID proteomics	cGAN	obsNum = 25	0.0567631853090098
MGH COVID proteomics	cGAN	obsNum = 25	0.125451100175349
MGH COVID proteomics	cGAN	obsNum = 25	0.261849038108075
MGH COVID proteomics	cGAN	obsNum = 25	0.0493675742574258
MGH COVID proteomics	cGAN	obsNum = 25	0.117968980224893
MGH COVID proteomics	cGAN	obsNum = 25	0.163045685740236
MGH COVID proteomics	cGAN	obsNum = 25	0.0508665762744119
MGH COVID proteomics	cGAN	obsNum = 25	0.0798533111429345
MGH COVID proteomics	cGAN	obsNum = 25	0.0622580419689038
MGH COVID proteomics	cGAN	obsNum = 25	0.113987186832648
MGH COVID proteomics	cGAN	obsNum = 25	0.123060309115411
[truncated: 5,941 more rows]
