# Supplementary material for: LEOPARD: missing view completion for multi-timepoint omics data via representation disentanglement and temporal knowledge transfer
Source: Nat Commun. 2025 Apr 6;16:3278. doi: 10.1038/s41467-025-58314-3 (PMC11972361; doi:10.1038/s41467-025-58314-3)
Supplement: Supplementary file 7 — Source data [file 41467_2025_58314_MOESM7_ESM.zip › Source Data/SupplementaryFig13a.csv]

Response	Method	Predictor	Estimate	P	Bonferroni	Bonferroni_observedData	Sign_agreement
NeutralizationLevel	observed	OID20424	0.285910808501464	0.381196101891967	FALSE	Non-significant in observed data	Matching sign
NeutralizationLevel	observed	OID20429	0.373030928970584	0.275832021195266	FALSE	Non-significant in observed data	Matching sign
NeutralizationLevel	observed	OID20436	-0.0785908367141431	0.815197185056914	FALSE	Non-significant in observed data	Matching sign
NeutralizationLevel	observed	OID20437	-0.063061571672453	0.850689694556514	FALSE	Non-significant in observed data	Matching sign
NeutralizationLevel	observed	OID20438	0.0608004938752211	0.856743975719781	FALSE	Non-significant in observed data	Matching sign
NeutralizationLevel	observed	OID20442	-0.0249058723229677	0.941103714862788	FALSE	Non-significant in observed data	Matching sign
NeutralizationLevel	observed	OID20459	0.15832112471416	0.617766034290507	FALSE	Non-significant in observed data	Matching sign
NeutralizationLevel	observed	OID20460	0.7418605944705	0.0658403215341494	FALSE	Non-significant in observed data	Matching sign
NeutralizationLevel	observed	OID20462	0.0490176320291434	0.884085209067371	FALSE	Non-significant in observed data	Matching sign
NeutralizationLevel	observed	OID20464	0.685695556641005	0.0712778164943806	FALSE	Non-significant in observed data	Matching sign
NeutralizationLevel	observed	OID20473	0.56618731053641	0.111116878213325	FALSE	Non-significant in observed data	Matching sign
NeutralizationLevel	observed	OID20475	-0.425067688930544	0.241915904854738	FALSE	Non-significant in observed data	Matching sign
NeutralizationLevel	observed	OID20477	0.151832170743487	0.649835694586778	FALSE	Non-significant in observed data	Matching sign
NeutralizationLevel	observed	OID20480	0.264814891641047	0.437409565372796	FALSE	Non-significant in observed data	Matching sign
NeutralizationLevel	observed	OID20481	0.185040221422633	0.562272152680828	FALSE	Non-significant in observed data	Matching sign
NeutralizationLevel	observed	OID20482	0.648850870850307	0.0723653522407287	FALSE	Non-significant in observed data	Matching sign
NeutralizationLevel	observed	OID20483	-0.241186244774504	0.483229138866428	FALSE	Non-significant in observed data	Matching sign
NeutralizationLevel	observed	OID20485	-0.40002776085957	0.271232344517699	FALSE	Non-significant in observed data	Matching sign
NeutralizationLevel	observed	OID20486	0.350606550577728	0.308413674802526	FALSE	Non-significant in observed data	Matching sign
NeutralizationLevel	observed	OID20487	1.07467258025005	0.030881084157052	FALSE	Non-significant in observed data	Matching sign
NeutralizationLevel	observed	OID20490	0.960150826589664	0.0376830958836727	FALSE	Non-significant in observed data	Matching sign
NeutralizationLevel	observed	OID20495	0.0989980810360906	0.768780946686018	FALSE	Non-significant in observed data	Matching sign
NeutralizationLevel	observed	OID20497	0.0411255782624755	0.901997136189459	FALSE	Non-significant in observed data	Matching sign
NeutralizationLevel	observed	OID20500	-0.0579896502217196	0.863716283286362	FALSE	Non-significant in observed data	Matching sign
NeutralizationLevel	observed	OID20501	0.0816267568246534	0.803409841973025	FALSE	Non-significant in observed data	Matching sign
NeutralizationLevel	observed	OID20504	0.612231565512229	0.0913822373782675	FALSE	Non-significant in observed data	Matching sign
NeutralizationLevel	observed	OID20505	-0.310145410828117	0.381588666559341	FALSE	Non-significant in observed data	Matching sign
NeutralizationLevel	observed	OID20506	-0.063033797127437	0.851056962774373	FALSE	Non-significant in observed data	Matching sign
NeutralizationLevel	observed	OID20507	-0.398658550685309	0.267104216079291	FALSE	Non-significant in observed data	Matching sign
NeutralizationLevel	observed	OID20508	0.375458344903646	0.285670302350412	FALSE	Non-significant in observed data	Matching sign
NeutralizationLevel	observed	OID20510	-0.360163406385928	0.326958359341258	FALSE	Non-significant in observed data	Matching sign
NeutralizationLevel	observed	OID20511	0.403666218896404	0.236867535180497	FALSE	Non-significant in observed data	Matching sign
NeutralizationLevel	observed	OID20513	0.461492686943551	0.178524881956524	FALSE	Non-significant in observed data	Matching sign
NeutralizationLevel	observed	OID20514	0.121721269702512	0.711952148477904	FALSE	Non-significant in observed data	Matching sign
NeutralizationLevel	observed	OID20515	-0.440848743454298	0.218450604991255	FALSE	Non-significant in observed data	Matching sign
NeutralizationLevel	observed	OID20519	-0.361499173757227	0.29729226164753	FALSE	Non-significant in observed data	Matching sign
NeutralizationLevel	observed	OID20520	0.725325326027032	0.0475135663451315	FALSE	Non-significant in observed data	Matching sign
NeutralizationLevel	observed	OID20521	-0.701183826966673	0.103228484583971	FALSE	Non-significant in observed data	Matching sign
NeutralizationLevel	observed	OID20523	0.146475309789716	0.660652746700584	FALSE	Non-significant in observed data	Matching sign
NeutralizationLevel	observed	OID20524	-0.494164452157885	0.191419372943653	FALSE	Non-significant in observed data	Matching sign
NeutralizationLevel	observed	OID20525	0.924889321352763	0.0312758062569528	FALSE	Non-significant in observed data	Matching sign
NeutralizationLevel	observed	OID20526	-0.204553906291763	0.551052954456669	FALSE	Non-significant in observed data	Matching sign
NeutralizationLevel	observed	OID20527	0.332515316307297	0.322326505987501	FALSE	Non-significant in observed data	Matching sign
NeutralizationLevel	observed	OID20528	-0.107419795633193	0.758003095775056	FALSE	Non-significant in observed data	Matching sign
NeutralizationLevel	observed	OID20529	0.566715006093856	0.12691997971293	FALSE	Non-significant in observed data	Matching sign
NeutralizationLevel	observed	OID20530	0.0960758357587355	0.771624127929828	FALSE	Non-significant in observed data	Matching sign
NeutralizationLevel	observed	OID20531	-0.422408064012652	0.271002314093806	FALSE	Non-significant in observed data	Matching sign
NeutralizationLevel	observed	OID20532	0.661504957741181	0.074196467850611	FALSE	Non-significant in observed data	Matching sign
NeutralizationLevel	observed	OID20533	-0.0469081799477854	0.889545666647448	FALSE	Non-significant in observed data	Matching sign
NeutralizationLevel	observed	OID20534	-0.247057441915772	0.48571604820925	FALSE	Non-significant in observed data	Matching sign
NeutralizationLevel	observed	OID20535	-0.677538659832166	0.0745222323508851	FALSE	Non-significant in observed data	Matching sign
NeutralizationLevel	observed	OID20536	-0.203535183368539	0.558953606716888	FALSE	Non-significant in observed data	Matching sign
NeutralizationLevel	observed	OID20537	0.354662618027107	0.298178768953619	FALSE	Non-significant in observed data	Matching sign
NeutralizationLevel	observed	OID20538	0.726392704531985	0.0683220907738451	FALSE	Non-significant in observed data	Matching sign
NeutralizationLevel	observed	OID20540	0.215824674231408	0.522854753549363	FALSE	Non-significant in observed data	Matching sign
NeutralizationLevel	observed	OID20541	0.100248458500682	0.764718552347287	FALSE	Non-significant in observed data	Matching sign
NeutralizationLevel	observed	OID20542	-0.1389913742244	0.68634740183696	FALSE	Non-significant in observed data	Matching sign
NeutralizationLevel	observed	OID20543	0.0121532969305701	0.971153534854454	FALSE	Non-significant in observed data	Matching sign
NeutralizationLevel	observed	OID20544	-0.392213394665624	0.259979485478176	FALSE	Non-significant in observed data	Matching sign
NeutralizationLevel	observed	OID20545	-0.25611515589976	0.45928110748667	FALSE	Non-significant in observed data	Matching sign
NeutralizationLevel	observed	OID20547	0.0903624842168009	0.792383907710165	FALSE	Non-significant in observed data	Matching sign
NeutralizationLevel	observed	OID20548	0.196914811568795	0.559600825794374	FALSE	Non-significant in observed data	Matching sign
NeutralizationLevel	observed	OID20551	-0.403993038506672	0.251171976198012	FALSE	Non-significant in observed data	Matching sign
NeutralizationLevel	observed	OID20552	-0.508475429147571	0.176265372043126	FALSE	Non-significant in observed data	Matching sign
NeutralizationLevel	observed	OID20553	-0.347605797477439	0.342785165439731	FALSE	Non-significant in observed data	Matching sign
NeutralizationLevel	observed	OID20554	-0.473336737710771	0.182577860231575	FALSE	Non-significant in observed data	Matching sign
NeutralizationLevel	observed	OID20556	0.678317996121215	0.0714162351534076	FALSE	Non-significant in observed data	Matching sign
NeutralizationLevel	observed	OID20557	-0.254406998612351	0.468222377841876	FALSE	Non-significant in observed data	Matching sign
NeutralizationLevel	observed	OID20558	-0.597016850583249	0.110644661833449	FALSE	Non-significant in observed data	Matching sign
NeutralizationLevel	observed	OID20559	-0.497072050137265	0.158636682946549	FALSE	Non-significant in observed data	Matching sign
NeutralizationLevel	observed	OID20560	0.191176356089836	0.58551747431978	FALSE	Non-significant in observed data	Matching sign
NeutralizationLevel	observed	OID20561	0.930164494897858	0.0200967595037222	FALSE	Non-significant in observed data	Matching sign
NeutralizationLevel	observed	OID20562	0.0956902888060419	0.774672934956557	FALSE	Non-significant in observed data	Matching sign
NeutralizationLevel	observed	OID20563	-0.594978076316644	0.158113325670692	FALSE	Non-significant in observed data	Matching sign
NeutralizationLevel	observed	OID20564	0.372339729169349	0.279826792949857	FALSE	Non-significant in observed data	Matching sign
NeutralizationLevel	observed	OID20565	0.585619813799939	0.0999001560844925	FALSE	Non-significant in observed data	Matching sign
NeutralizationLevel	observed	OID20566	0.618667942879246	0.0841488183121607	FALSE	Non-significant in observed data	Matching sign
NeutralizationLevel	observed	OID20567	-0.165389510169817	0.634975728423759	FALSE	Non-significant in observed data	Matching sign
NeutralizationLevel	observed	OID20568	0.344558974264192	0.305863096558459	FALSE	Non-significant in observed data	Matching sign
NeutralizationLevel	observed	OID20569	0.356887004495065	0.287473572247799	FALSE	Non-significant in observed data	Matching sign
NeutralizationLevel	observed	OID20570	0.485548228405614	0.167583351915762	FALSE	Non-significant in observed data	Matching sign
NeutralizationLevel	observed	OID20571	0.514543106217627	0.141518742096433	FALSE	Non-significant in observed data	Matching sign
NeutralizationLevel	observed	OID20572	-0.196503092364465	0.565538719034857	FALSE	Non-significant in observed data	Matching sign
NeutralizationLevel	observed	OID20573	0.523149682923268	0.150266053928142	FALSE	Non-significant in observed data	Matching sign
NeutralizationLevel	observed	OID20574	-0.467797855384914	0.221732510085831	FALSE	Non-significant in observed data	Matching sign
NeutralizationLevel	observed	OID20575	0.784545116893123	0.0464291040584136	FALSE	Non-significant in observed data	Matching sign
NeutralizationLevel	observed	OID20576	0.343588178420052	0.298017595229101	FALSE	Non-significant in observed data	Matching sign
NeutralizationLevel	observed	OID20577	-0.456215983906482	0.209442211028741	FALSE	Non-significant in observed data	Matching sign
NeutralizationLevel	observed	OID20578	-0.0234396693603022	0.944428533545425	FALSE	Non-significant in observed data	Matching sign
NeutralizationLevel	observed	OID20579	-0.380561612160066	0.276897069936255	FALSE	Non-significant in observed data	Matching sign
NeutralizationLevel	observed	OID20580	0.970724243216575	0.0227143540790795	FALSE	Non-significant in observed data	Matching sign
NeutralizationLevel	observed	OID20581	0.539376590746623	0.119042056543252	FALSE	Non-significant in observed data	Matching sign
NeutralizationLevel	observed	OID20582	-0.512528786111464	0.159880740120606	FALSE	Non-significant in observed data	Matching sign
NeutralizationLevel	observed	OID20583	-0.559542937964315	0.153302437540576	FALSE	Non-significant in observed data	Matching sign
NeutralizationLevel	observed	OID20584	0.456491358193053	0.185924144377831	FALSE	Non-significant in observed data	Matching sign
NeutralizationLevel	observed	OID20585	0.673293224967789	0.0564519919454133	FALSE	Non-significant in observed data	Matching sign
NeutralizationLevel	observed	OID20586	0.454576576483491	0.192402163796146	FALSE	Non-significant in observed data	Matching sign
NeutralizationLevel	observed	OID20587	-0.368734155409614	0.294085513739492	FALSE	Non-significant in observed data	Matching sign
NeutralizationLevel	observed	OID20588	-0.444209335244513	0.232039613104206	FALSE	Non-significant in observed data	Matching sign
NeutralizationLevel	observed	OID20589	-0.387073893231445	0.283056434175903	FALSE	Non-significant in observed data	Matching sign
NeutralizationLevel	observed	OID20590	-0.588519849604129	0.133090954293242	FALSE	Non-significant in observed data	Matching sign
NeutralizationLevel	observed	OID20591	0.353480691741207	0.310665087686558	FALSE	Non-significant in observed data	Matching sign
NeutralizationLevel	observed	OID20593	0.276313715742479	0.432083397510628	FALSE	Non-significant in observed data	Matching sign
NeutralizationLevel	observed	OID20594	-0.408847575485223	0.232979748756057	FALSE	Non-significant in observed data	Matching sign
NeutralizationLevel	observed	OID20595	0.19808006297852	0.563223840736097	FALSE	Non-significant in observed data	Matching sign
NeutralizationLevel	observed	OID20596	0.306193519310236	0.352909009826273	FALSE	Non-significant in observed data	Matching sign
NeutralizationLevel	observed	OID20597	-0.48386577385122	0.194919149768758	FALSE	Non-significant in observed data	Matching sign
NeutralizationLevel	observed	OID20598	0.0679787456532115	0.839849839586755	FALSE	Non-significant in observed data	Matching sign
NeutralizationLevel	observed	OID20599	0.00631683941261165	0.985002469769976	FALSE	Non-significant in observed data	Matching sign
NeutralizationLevel	observed	OID20600	0.355569355513913	0.291812587787946	FALSE	Non-significant in observed data	Matching sign
NeutralizationLevel	observed	OID20601	-0.356044604730134	0.317637651992727	FALSE	Non-significant in observed data	Matching sign
NeutralizationLevel	observed	OID20602	0.0832887743240308	0.804810004738562	FALSE	Non-significant in observed data	Matching sign
NeutralizationLevel	observed	OID20603	1.03189939866354	0.016649029283074	FALSE	Non-significant in observed data	Matching sign
NeutralizationLevel	observed	OID20604	-0.377059977627118	0.249960766265968	FALSE	Non-significant in observed data	Matching sign
NeutralizationLevel	observed	OID20605	0.529589031329554	0.125245066512822	FALSE	Non-significant in observed data	Matching sign
NeutralizationLevel	observed	OID20606	1.11034870670811	0.0193419510113715	FALSE	Non-significant in observed data	Matching sign
NeutralizationLevel	observed	OID20607	0.263661371035279	0.431110537186388	FALSE	Non-significant in observed data	Matching sign
NeutralizationLevel	observed	OID20608	-0.228389302175805	0.495786561022396	FALSE	Non-significant in observed data	Matching sign
NeutralizationLevel	observed	OID20609	0.350616389683568	0.316864154206309	FALSE	Non-significant in observed data	Matching sign
NeutralizationLevel	observed	OID20610	0.46765155136976	0.173361050270745	FALSE	Non-significant in observed data	Matching sign
NeutralizationLevel	observed	OID20611	1.51269731040906	0.00532358413940676	FALSE	Non-significant in observed data	Matching sign
NeutralizationLevel	observed	OID20612	0.399883128121175	0.263684465702047	FALSE	Non-significant in observed data	Matching sign
NeutralizationLevel	observed	OID20613	-0.284235159003504	0.403304507900069	FALSE	Non-significant in observed data	Matching sign
NeutralizationLevel	observed	OID20614	1.12343484307737	0.0270399128521345	FALSE	Non-significant in observed data	Matching sign
NeutralizationLevel	observed	OID20615	-0.428699301902732	0.231601666406739	FALSE	Non-significant in observed data	Matching sign
NeutralizationLevel	observed	OID20616	-0.391039239746762	0.270251563670382	FALSE	Non-significant in observed data	Matching sign
NeutralizationLevel	observed	OID20617	0.364905130056464	0.266940211241982	FALSE	Non-significant in observed data	Matching sign
NeutralizationLevel	observed	OID20619	0.451766465820433	0.203333469269883	FALSE	Non-significant in observed data	Matching sign
NeutralizationLevel	observed	OID20620	-0.288477034722411	0.410088109725106	FALSE	Non-significant in observed data	Matching sign
NeutralizationLevel	observed	OID20621	-0.552406727628244	0.14109011449118	FALSE	Non-significant in observed data	Matching sign
NeutralizationLevel	observed	OID20622	-0.125761296778558	0.70893865607007	FALSE	Non-significant in observed data	Matching sign
NeutralizationLevel	observed	OID20623	-0.509441553483178	0.151879757128175	FALSE	Non-significant in observed data	Matching sign
NeutralizationLevel	observed	OID20624	0.3426466699625	0.300838476934466	FALSE	Non-significant in observed data	Matching sign
NeutralizationLevel	observed	OID20625	-0.420811692964536	0.241897526553497	FALSE	Non-significant in observed data	Matching sign
NeutralizationLevel	observed	OID20626	0.603471601533667	0.0900720071909853	FALSE	Non-significant in observed data	Matching sign
NeutralizationLevel	observed	OID20627	-0.461609549584747	0.194905946653376	FALSE	Non-significant in observed data	Matching sign
NeutralizationLevel	observed	OID20628	-0.241635165844592	0.488860902610743	FALSE	Non-significant in observed data	Matching sign
NeutralizationLevel	observed	OID20629	0.615690477823616	0.106032901723095	FALSE	Non-significant in observed data	Matching sign
NeutralizationLevel	observed	OID20630	0.334021544030204	0.321902351855175	FALSE	Non-significant in observed data	Matching sign
NeutralizationLevel	observed	OID20631	0.25067717593071	0.452787396601462	FALSE	Non-significant in observed data	Matching sign
NeutralizationLevel	observed	OID20632	0.666260755779803	0.0803669396780052	FALSE	Non-significant in observed data	Matching sign
NeutralizationLevel	observed	OID20633	0.337508257630662	0.31216736645805	FALSE	Non-significant in observed data	Matching sign
NeutralizationLevel	observed	OID20635	-0.0154926022712962	0.963292536805822	FALSE	Non-significant in observed data	Matching sign
NeutralizationLevel	observed	OID20636	0.720437274013887	0.0529438367569994	FALSE	Non-significant in observed data	Matching sign
NeutralizationLevel	observed	OID20637	-0.0769317099396675	0.819811069009619	FALSE	Non-significant in observed data	Matching sign
NeutralizationLevel	observed	OID20638	0.60083993948599	0.102814160468123	FALSE	Non-significant in observed data	Matching sign
NeutralizationLevel	observed	OID20639	0.44964881860458	0.181990777261883	FALSE	Non-significant in observed data	Matching sign
NeutralizationLevel	observed	OID20640	-0.426258039485642	0.223901220654987	FALSE	Non-significant in observed data	Matching sign
NeutralizationLevel	observed	OID20641	-0.71564207788898	0.0654482400191763	FALSE	Non-significant in observed data	Matching sign
NeutralizationLevel	observed	OID20642	0.222361046410948	0.520433187485392	FALSE	Non-significant in observed data	Matching sign
NeutralizationLevel	observed	OID20643	-0.401296025252561	0.240099643030354	FALSE	Non-significant in observed data	Matching sign
NeutralizationLevel	observed	OID20644	-0.10218505971929	0.762554740707148	FALSE	Non-significant in observed data	Matching sign
NeutralizationLevel	observed	OID20645	-0.278722201703372	0.427913788003305	FALSE	Non-significant in observed data	Matching sign
NeutralizationLevel	observed	OID20646	0.494261834586239	0.141612030713389	FALSE	Non-significant in observed data	Matching sign
NeutralizationLevel	observed	OID20647	1.14021767461064	0.00676936861779361	FALSE	Non-significant in observed data	Matching sign
NeutralizationLevel	observed	OID20648	-0.192888730297089	0.570116231613686	FALSE	Non-significant in observed data	Matching sign
NeutralizationLevel	observed	OID20649	0.516338828727539	0.165624981769095	FALSE	Non-significant in observed data	Matching sign
NeutralizationLevel	observed	OID20650	-0.0231813506932674	0.944991596984073	FALSE	Non-significant in observed data	Matching sign
NeutralizationLevel	observed	OID20651	0.437318002005694	0.20944487762892	FALSE	Non-significant in observed data	Matching sign
NeutralizationLevel	observed	OID20652	0.190019659151705	0.577361579608332	FALSE	Non-significant in observed data	Matching sign
NeutralizationLevel	observed	OID20653	0.112865842096996	0.737217466283665	FALSE	Non-significant in observed data	Matching sign
NeutralizationLevel	observed	OID20654	1.36708188305155	0.00715606913568974	FALSE	Non-significant in observed data	Matching sign
NeutralizationLevel	observed	OID20655	-0.246151871648546	0.466667111749063	FALSE	Non-significant in observed data	Matching sign
NeutralizationLevel	observed	OID20656	0.0170976462976755	0.959318249462582	FALSE	Non-significant in observed data	Matching sign
NeutralizationLevel	observed	OID20657	1.28754971944312	0.0101968878224361	FALSE	Non-significant in observed data	Matching sign
NeutralizationLevel	observed	OID20658	0.887766049467004	0.0291815815560739	FALSE	Non-significant in observed data	Matching sign
NeutralizationLevel	observed	OID20660	0.551244480889677	0.111960914434228	FALSE	Non-significant in observed data	Matching sign
NeutralizationLevel	observed	OID20661	-0.401684843378468	0.26725562027832	FALSE	Non-significant in observed data	Matching sign
NeutralizationLevel	observed	OID20662	0.74030389230509	0.0775580700083221	FALSE	Non-significant in observed data	Matching sign
NeutralizationLevel	observed	OID20663	-0.360613922949289	0.319964649650401	FALSE	Non-significant in observed data	Matching sign
NeutralizationLevel	observed	OID20664	0.426589926498604	0.215078817942258	FALSE	Non-significant in observed data	Matching sign
NeutralizationLevel	observed	OID20665	-0.0918755497026769	0.785638116781024	FALSE	Non-significant in observed data	Matching sign
NeutralizationLevel	observed	OID20666	-0.0726595400159698	0.828606738346216	FALSE	Non-significant in observed data	Matching sign
NeutralizationLevel	observed	OID20668	1.02116525974803	0.0150577528449545	FALSE	Non-significant in observed data	Matching sign
NeutralizationLevel	observed	OID20669	0.310996591228656	0.36020710919307	FALSE	Non-significant in observed data	Matching sign
NeutralizationLevel	observed	OID20670	0.90037964962724	0.121861245496053	FALSE	Non-significant in observed data	Matching sign
NeutralizationLevel	observed	OID20671	0.0391544056682872	0.906931843711373	FALSE	Non-significant in observed data	Matching sign
NeutralizationLevel	observed	OID20672	-0.208615729623845	0.539117424611264	FALSE	Non-significant in observed data	Matching sign
NeutralizationLevel	observed	OID20673	0.469455193010472	0.168398505435985	FALSE	Non-significant in observed data	Matching sign
NeutralizationLevel	observed	OID20674	0.869192269530346	0.0206829049903982	FALSE	Non-significant in observed data	Matching sign
NeutralizationLevel	observed	OID20675	-0.00445015171085846	0.989434040105204	FALSE	Non-significant in observed data	Matching sign
NeutralizationLevel	observed	OID20676	0.587382027715392	0.0954623206137215	FALSE	Non-significant in observed data	Matching sign
NeutralizationLevel	observed	OID20677	0.969666892191499	0.0185005564431971	FALSE	Non-significant in observed data	Matching sign
NeutralizationLevel	observed	OID20678	1.03547752279658	0.0165639503639864	FALSE	Non-significant in observed data	Matching sign
NeutralizationLevel	observed	OID20679	-0.289277003580663	0.418224416081225	FALSE	Non-significant in observed data	Matching sign
NeutralizationLevel	observed	OID20680	0.648959207095065	0.0732780511337797	FALSE	Non-significant in observed data	Matching sign
NeutralizationLevel	observed	OID20681	-0.445355749979132	0.225102689847839	FALSE	Non-significant in observed data	Matching sign
NeutralizationLevel	observed	OID20682	0.0898227068670562	0.787352943881128	FALSE	Non-significant in observed data	Matching sign
NeutralizationLevel	observed	OID20683	-0.571642455195309	0.133540219939084	FALSE	Non-significant in observed data	Matching sign
NeutralizationLevel	observed	OID20684	-0.297792250580403	0.38374041092165	FALSE	Non-significant in observed data	Matching sign
NeutralizationLevel	observed	OID20685	-0.502782826081674	0.174068421039422	FALSE	Non-significant in observed data	Matching sign
NeutralizationLevel	observed	OID20686	0.0804243731534175	0.806118647302419	FALSE	Non-significant in observed data	Matching sign
NeutralizationLevel	observed	OID20687	0.383877856991722	0.266530007618439	FALSE	Non-significant in observed data	Matching sign
NeutralizationLevel	observed	OID20688	0.298587392260388	0.372575996689733	FALSE	Non-significant in observed data	Matching sign
NeutralizationLevel	observed	OID20689	0.685053547086795	0.0568184229533347	FALSE	Non-significant in observed data	Matching sign
NeutralizationLevel	observed	OID20690	1.57611248809	0.0108808804355636	FALSE	Non-significant in observed data	Matching sign
NeutralizationLevel	observed	OID20691	0.255199390445725	0.451408291490922	FALSE	Non-significant in observed data	Matching sign
NeutralizationLevel	observed	OID20692	1.06831117377657	0.0176062076811975	FALSE	Non-significant in observed data	Matching sign
NeutralizationLevel	observed	OID20693	-0.680532184103278	0.086215996490776	FALSE	Non-significant in observed data	Matching sign
NeutralizationLevel	observed	OID20694	0.297292647141848	0.388234813277179	FALSE	Non-significant in observed data	Matching sign
NeutralizationLevel	observed	OID20695	0.575127308981701	0.122417953913065	FALSE	Non-significant in observed data	Matching sign
NeutralizationLevel	observed	OID20696	0.419431362073274	0.226214814732193	FALSE	Non-significant in observed data	Matching sign
NeutralizationLevel	observed	OID20697	0.359240651764318	0.305941381372043	FALSE	Non-significant in observed data	Matching sign
NeutralizationLevel	observed	OID20698	-0.339440151687808	0.326462491293628	FALSE	Non-significant in observed data	Matching sign
NeutralizationLevel	observed	OID20699	0.56612320300893	0.108828228066002	FALSE	Non-significant in observed data	Matching sign
NeutralizationLevel	observed	OID20700	0.0580884412206794	0.862119108628058	FALSE	Non-significant in observed data	Matching sign
NeutralizationLevel	observed	OID20701	0.769844463809553	0.0866199304987937	FALSE	Non-significant in observed data	Matching sign
NeutralizationLevel	observed	OID20702	0.275310056156669	0.40909423978608	FALSE	Non-significant in observed data	Matching sign
NeutralizationLevel	observed	OID20703	0.358526414511993	0.292377793118644	FALSE	Non-significant in observed data	Matching sign
NeutralizationLevel	observed	OID20704	-0.277198738877438	0.423100246994601	FALSE	Non-significant in observed data	Matching sign
NeutralizationLevel	observed	OID20705	0.940626318523159	0.0286655394446089	FALSE	Non-significant in observed data	Matching sign
NeutralizationLevel	observed	OID20706	0.519634694311696	0.129718921989272	FALSE	Non-significant in observed data	Matching sign
NeutralizationLevel	observed	OID20707	-0.672314042684986	0.0882810301941076	FALSE	Non-significant in observed data	Matching sign
NeutralizationLevel	observed	OID20708	0.813080497943	0.0345803509672966	FALSE	Non-significant in observed data	Matching sign
NeutralizationLevel	observed	OID20709	1.02208869350647	0.0128706201972435	FALSE	Non-significant in observed data	Matching sign
NeutralizationLevel	observed	OID20710	-0.128223946174665	0.7026155167032	FALSE	Non-significant in observed data	Matching sign
NeutralizationLevel	observed	OID20711	-0.31655484431654	0.356662685570193	FALSE	Non-significant in observed data	Matching sign
NeutralizationLevel	observed	OID20712	0.358684216132301	0.290069102516198	FALSE	Non-significant in observed data	Matching sign
NeutralizationLevel	observed	OID20713	1.08259206705784	0.0136173292074589	FALSE	Non-significant in observed data	Matching sign
NeutralizationLevel	observed	OID20714	0.235749845788486	0.479533560233525	FALSE	Non-significant in observed data	Matching sign
NeutralizationLevel	observed	OID20715	0.498529027302038	0.17052592347645	FALSE	Non-significant in observed data	Matching sign
NeutralizationLevel	observed	OID20716	1.85646623673017	0.00411319054727891	FALSE	Non-significant in observed data	Matching sign
NeutralizationLevel	observed	OID20717	-0.464673923046752	0.20544710596516	FALSE	Non-significant in observed data	Matching sign
NeutralizationLevel	observed	OID20718	-0.0250512454614726	0.940740547615702	FALSE	Non-significant in observed data	Matching sign
NeutralizationLevel	observed	OID20719	0.20683717005297	0.536117455168214	FALSE	Non-significant in observed data	Matching sign
NeutralizationLevel	observed	OID20720	0.498861287481812	0.161942535484361	FALSE	Non-significant in observed data	Matching sign
NeutralizationLevel	observed	OID20721	0.287927817566471	0.397096994257613	FALSE	Non-significant in observed data	Matching sign
NeutralizationLevel	observed	OID20722	0.066408108650781	0.842820996681964	FALSE	Non-significant in observed data	Matching sign
NeutralizationLevel	observed	OID20723	0.153194334556624	0.64401718032133	FALSE	Non-significant in observed data	Matching sign
NeutralizationLevel	observed	OID20724	-0.132982154996118	0.6954131003695	FALSE	Non-significant in observed data	Matching sign
NeutralizationLevel	observed	OID20725	0.98442744796622	0.0203506169028622	FALSE	Non-significant in observed data	Matching sign
NeutralizationLevel	observed	OID20726	-0.073460073325936	0.827880998870452	FALSE	Non-significant in observed data	Matching sign
NeutralizationLevel	observed	OID20727	0.120699131112221	0.71544438395866	FALSE	Non-significant in observed data	Matching sign
NeutralizationLevel	observed	OID20728	0.597014230824685	0.111150077756759	FALSE	Non-significant in observed data	Matching sign
NeutralizationLevel	observed	OID20729	-0.428184510130307	0.236742818535327	FALSE	Non-significant in observed data	Matching sign
NeutralizationLevel	observed	OID20730	0.570776588774559	0.1041059703331	FALSE	Non-significant in observed data	Matching sign
NeutralizationLevel	observed	OID20731	1.18505255810023	0.009140706479995	FALSE	Non-significant in observed data	Matching sign
NeutralizationLevel	observed	OID20732	-0.125562667507886	0.715907737994106	FALSE	Non-significant in observed data	Matching sign
NeutralizationLevel	observed	OID20733	1.22447534145045	0.00994853141981358	FALSE	Non-significant in observed data	Matching sign
NeutralizationLevel	observed	OID20734	0.338651615921242	0.323222597173912	FALSE	Non-significant in observed data	Matching sign
NeutralizationLevel	observed	OID20735	0.27046673292308	0.422749514565189	FALSE	Non-significant in observed data	Matching sign
NeutralizationLevel	observed	OID20736	0.373164007922535	0.285691070047514	FALSE	Non-significant in observed data	Matching sign
NeutralizationLevel	observed	OID20737	0.512557757057338	0.161568692628224	FALSE	Non-significant in observed data	Matching sign
NeutralizationLevel	observed	OID20738	0.619416306986975	0.0777748760754479	FALSE	Non-significant in observed data	Matching sign
NeutralizationLevel	observed	OID20739	0.899402902355523	0.024564559736479	FALSE	Non-significant in observed data	Matching sign
NeutralizationLevel	observed	OID20740	-0.154624900056632	0.643393277497207	FALSE	Non-significant in observed data	Matching sign
NeutralizationLevel	observed	OID20741	-0.164763496030913	0.622219307644049	FALSE	Non-significant in observed data	Matching sign
NeutralizationLevel	observed	OID20742	-0.470381590741834	0.206486095139966	FALSE	Non-significant in observed data	Matching sign
NeutralizationLevel	observed	OID20743	0.374112431510987	0.273343380027601	FALSE	Non-significant in observed data	Matching sign
NeutralizationLevel	observed	OID20744	-0.332580545857103	0.33944372734892	FALSE	Non-significant in observed data	Matching sign
NeutralizationLevel	observed	OID20745	-0.102657158423561	0.760019132313775	FALSE	Non-significant in observed data	Matching sign
NeutralizationLevel	observed	OID20746	1.14148104434603	0.0181515182553973	FALSE	Non-significant in observed data	Matching sign
NeutralizationLevel	observed	OID20747	-0.719412915703481	0.0606380082806062	FALSE	Non-significant in observed data	Matching sign
NeutralizationLevel	observed	OID20748	0.878108446048753	0.0406437943275235	FALSE	Non-significant in observed data	Matching sign
NeutralizationLevel	observed	OID20749	-0.0608715720280634	0.857337327216732	FALSE	Non-significant in observed data	Matching sign
NeutralizationLevel	observed	OID20750	-0.153001767100054	0.652375686969268	FALSE	Non-significant in observed data	Matching sign
NeutralizationLevel	observed	OID20751	0.00865363039379269	0.979450507482516	FALSE	Non-significant in observed data	Matching sign
NeutralizationLevel	observed	OID20752	0.114500761760344	0.734765072396858	FALSE	Non-significant in observed data	Matching sign
NeutralizationLevel	observed	OID20753	0.3519512452943	0.309562052146813	FALSE	Non-significant in observed data	Matching sign
NeutralizationLevel	observed	OID20754	0.251763746635272	0.462098070293205	FALSE	Non-significant in observed data	Matching sign
NeutralizationLevel	observed	OID20755	1.20083781962819	0.00932021505478739	FALSE	Non-significant in observed data	Matching sign
NeutralizationLevel	observed	OID20756	0.340081148967542	0.313802077716965	FALSE	Non-significant in observed data	Matching sign
NeutralizationLevel	observed	OID20757	0.873584999577658	0.0302760683427508	FALSE	Non-significant in observed data	Matching sign
NeutralizationLevel	observed	OID20758	0.54348758692427	0.118503414897057	FALSE	Non-significant in observed data	Matching sign
NeutralizationLevel	observed	OID20759	0.561676296931691	0.106146342584572	FALSE	Non-significant in observed data	Matching sign
NeutralizationLevel	observed	OID20760	-0.290374670729791	0.400478498090246	FALSE	Non-significant in observed data	Matching sign
NeutralizationLevel	observed	OID20761	-0.450882093214473	0.210286518695924	FALSE	Non-significant in observed data	Matching sign
NeutralizationLevel	observed	OID20762	0.526555712251942	0.189559624563924	FALSE	Non-significant in observed data	Matching sign
NeutralizationLevel	observed	OID20763	1.23800958852932	0.00783019780939235	FALSE	Non-significant in observed data	Matching sign
NeutralizationLevel	observed	OID20764	0.400346211894329	0.246469768024629	FALSE	Non-significant in observed data	Matching sign
NeutralizationLevel	observed	OID20765	-0.363714232900429	0.290745503741945	FALSE	Non-significant in observed data	Matching sign
NeutralizationLevel	observed	OID20766	0.612150730291311	0.0940587457621967	FALSE	Non-significant in observed data	Matching sign
NeutralizationLevel	observed	OID20767	0.669237113947724	0.0791787051823139	FALSE	Non-significant in observed data	Matching sign
NeutralizationLevel	observed	OID20768	0.242681688850381	0.471844695073825	FALSE	Non-significant in observed data	Matching sign
NeutralizationLevel	observed	OID20769	0.321642387063747	0.349829844661511	FALSE	Non-significant in observed data	Matching sign
NeutralizationLevel	observed	OID20770	0.242681392765064	0.482602682074111	FALSE	Non-significant in observed data	Matching sign
NeutralizationLevel	observed	OID20771	1.09230929562506	0.0100732291183468	FALSE	Non-significant in observed data	Matching sign
NeutralizationLevel	observed	OID20772	0.270577677473095	0.426054760147968	FALSE	Non-significant in observed data	Matching sign
NeutralizationLevel	observed	OID20773	-0.972218709323862	0.0179467159899816	FALSE	Non-significant in observed data	Matching sign
NeutralizationLevel	observed	OID20774	-0.0805774401104335	0.810966890701688	FALSE	Non-significant in observed data	Matching sign
NeutralizationLevel	observed	OID20775	-0.00314390441566046	0.992523847374467	FALSE	Non-significant in observed data	Matching sign
NeutralizationLevel	observed	OID20776	0.84789963307654	0.051754800180591	FALSE	Non-significant in observed data	Matching sign
NeutralizationLevel	observed	OID20777	0.703217027613388	0.0873592907656273	FALSE	Non-significant in observed data	Matching sign
NeutralizationLevel	observed	OID20778	0.520240176807261	0.148784651793832	FALSE	Non-significant in observed data	Matching sign
NeutralizationLevel	observed	OID20779	-0.369044093786997	0.277468718611326	FALSE	Non-significant in observed data	Matching sign
NeutralizationLevel	observed	OID20780	-0.0245471966341285	0.941849193333963	FALSE	Non-significant in observed data	Matching sign
NeutralizationLevel	observed	OID20781	0.543975739362128	0.142992028004239	FALSE	Non-significant in observed data	Matching sign
NeutralizationLevel	observed	OID20782	0.838672673426609	0.0357633233939516	FALSE	Non-significant in observed data	Matching sign
NeutralizationLevel	observed	OID20783	0.545133215089691	0.126043995648252	FALSE	Non-significant in observed data	Matching sign
NeutralizationLevel	observed	OID20784	0.959201749085081	0.0310334682929706	FALSE	Non-significant in observed data	Matching sign
NeutralizationLevel	observed	OID20785	0.0120234440324525	0.971394953216165	FALSE	Non-significant in observed data	Matching sign
NeutralizationLevel	observed	OID20786	0.56020490817066	0.113802402978556	FALSE	Non-significant in observed data	Matching sign
NeutralizationLevel	observed	OID20787	1.43461962993489	0.00331993252155461	FALSE	Non-significant in observed data	Matching sign
NeutralizationLevel	observed	OID20788	-0.301191891396533	0.384565684704176	FALSE	Non-significant in observed data	Matching sign
NeutralizationLevel	observed	OID20789	1.07120516021279	0.00849497498466556	FALSE	Non-significant in observed data	Matching sign
NeutralizationLevel	LEOPARD	OID20424	0.675569959896377	0.0719966926478381	FALSE	Non-significant in observed data	Matching sign
NeutralizationLevel	LEOPARD	OID20429	0.812406209030601	0.0299328946318386	FALSE	Non-significant in observed data	Matching sign
NeutralizationLevel	LEOPARD	OID20436	-0.0251691870993113	0.940498283254185	FALSE	Non-significant in observed data	Matching sign
NeutralizationLevel	LEOPARD	OID20437	0.0386195660248433	0.90853283339191	FALSE	Non-significant in observed data	Opposite sign
NeutralizationLevel	LEOPARD	OID20438	2.11494540079698	0.00559746792207606	FALSE	Non-significant in observed data	Matching sign
NeutralizationLevel	LEOPARD	OID20442	0.707614714609093	0.0706827541743118	FALSE	Non-significant in observed data	Opposite sign
NeutralizationLevel	LEOPARD	OID20459	0.0366871134201038	0.912481658856532	FALSE	Non-significant in observed data	Matching sign
NeutralizationLevel	LEOPARD	OID20460	0.850156737969078	0.023935533278104	FALSE	Non-significant in observed data	Matching sign
NeutralizationLevel	LEOPARD	OID20462	0.606518891218038	0.0902413214767242	FALSE	Non-significant in observed data	Matching sign
NeutralizationLevel	LEOPARD	OID20464	1.18336238949579	0.0139161166679287	FALSE	Non-significant in observed data	Matching sign
NeutralizationLevel	LEOPARD	OID20473	1.37968933609734	0.0136926954144245	FALSE	Non-significant in observed data	Matching sign
NeutralizationLevel	LEOPARD	OID20475	0.600534183419625	0.0915029911054381	FALSE	Non-significant in observed data	Opposite sign
NeutralizationLevel	LEOPARD	OID20477	0.650153989297013	0.0578181272129032	FALSE	Non-significant in observed data	Matching sign
NeutralizationLevel	LEOPARD	OID20480	1.38305015959169	0.0116906780409855	FALSE	Non-significant in observed data	Matching sign
NeutralizationLevel	LEOPARD	OID20481	0.791987015040201	0.0341626626084579	FALSE	Non-significant in observed data	Matching sign
NeutralizationLevel	LEOPARD	OID20482	1.24485193368387	0.016485022744427	FALSE	Non-significant in observed data	Matching sign
NeutralizationLevel	LEOPARD	OID20483	0.344765432235776	0.299108249084095	FALSE	Non-significant in observed data	Opposite sign
NeutralizationLevel	LEOPARD	OID20485	0.403373739359983	0.229192169282673	FALSE	Non-significant in observed data	Opposite sign
NeutralizationLevel	LEOPARD	OID20486	0.909987875272738	0.0433023118911616	FALSE	Non-significant in observed data	Matching sign
NeutralizationLevel	LEOPARD	OID20487	1.95796819557746	0.007968822164549	FALSE	Non-significant in observed data	Matching sign
NeutralizationLevel	LEOPARD	OID20490	1.41000733632477	0.00937576846896994	FALSE	Non-significant in observed data	Matching sign
NeutralizationLevel	LEOPARD	OID20495	0.0978188295536648	0.771158475896134	FALSE	Non-significant in observed data	Matching sign
NeutralizationLevel	LEOPARD	OID20497	0.711043016465568	0.0531238421166194	FALSE	Non-significant in observed data	Matching sign
NeutralizationLevel	LEOPARD	OID20500	0.375358541030098	0.260031763193081	FALSE	Non-significant in observed data	Opposite sign
NeutralizationLevel	LEOPARD	OID20501	1.43777335862228	0.0100403585192943	FALSE	Non-significant in observed data	Matching sign
NeutralizationLevel	LEOPARD	OID20504	1.4099127105724	0.0117707137558941	FALSE	Non-significant in observed data	Matching sign
NeutralizationLevel	LEOPARD	OID20505	0.436767088818579	0.197381078250493	FALSE	Non-significant in observed data	Opposite sign
NeutralizationLevel	LEOPARD	OID20506	0.384858541419483	0.255605289965339	FALSE	Non-significant in observed data	Opposite sign
NeutralizationLevel	LEOPARD	OID20507	0.231350245791688	0.482848660245291	FALSE	Non-significant in observed data	Opposite sign
NeutralizationLevel	LEOPARD	OID20508	0.772848948915027	0.0501578426745933	FALSE	Non-significant in observed data	Matching sign
NeutralizationLevel	LEOPARD	OID20510	0.483167174579324	0.154452812905388	FALSE	Non-significant in observed data	Opposite sign
NeutralizationLevel	LEOPARD	OID20511	0.843302108295763	0.0295877537711463	FALSE	Non-significant in observed data	Matching sign
NeutralizationLevel	LEOPARD	OID20513	1.08814848227844	0.0187161744744741	FALSE	Non-significant in observed data	Matching sign
NeutralizationLevel	LEOPARD	OID20514	0.653325337216756	0.0722530086169366	FALSE	Non-significant in observed data	Matching sign
NeutralizationLevel	LEOPARD	OID20515	0.459340108645249	0.177964059478672	FALSE	Non-significant in observed data	Opposite sign
NeutralizationLevel	LEOPARD	OID20519	0.511394508327853	0.137728605299196	FALSE	Non-significant in observed data	Opposite sign
NeutralizationLevel	LEOPARD	OID20520	0.852785371295084	0.030794851760911	FALSE	Non-significant in observed data	Matching sign
NeutralizationLevel	LEOPARD	OID20521	0.597333585912707	0.0879250994125927	FALSE	Non-significant in observed data	Opposite sign
NeutralizationLevel	LEOPARD	OID20523	-0.417525690115463	0.271779095079881	FALSE	Non-significant in observed data	Opposite sign
NeutralizationLevel	LEOPARD	OID20524	0.372184553097681	0.266615185728556	FALSE	Non-significant in observed data	Opposite sign
NeutralizationLevel	LEOPARD	OID20525	1.51098963382165	0.0106056646174859	FALSE	Non-significant in observed data	Matching sign
NeutralizationLevel	LEOPARD	OID20526	0.558956524128738	0.115030319048271	FALSE	Non-significant in observed data	Opposite sign
NeutralizationLevel	LEOPARD	OID20527	1.01755092965604	0.0138704105118851	FALSE	Non-significant in observed data	Matching sign
NeutralizationLevel	LEOPARD	OID20528	0.902331433672909	0.0245940435170409	FALSE	Non-significant in observed data	Opposite sign
NeutralizationLevel	LEOPARD	OID20529	1.08402499916259	0.0110396433992021	FALSE	Non-significant in observed data	Matching sign
NeutralizationLevel	LEOPARD	OID20530	0.475761328743479	0.160420648275906	FALSE	Non-significant in observed data	Matching sign
NeutralizationLevel	LEOPARD	OID20531	0.341123929048961	0.305625649891026	FALSE	Non-significant in observed data	Opposite sign
NeutralizationLevel	LEOPARD	OID20532	1.07614025857856	0.0143434102945079	FALSE	Non-significant in observed data	Matching sign
NeutralizationLevel	LEOPARD	OID20533	0.313113090425156	0.34523780647794	FALSE	Non-significant in observed data	Opposite sign
NeutralizationLevel	LEOPARD	OID20534	0.347200343708482	0.302421611708243	FALSE	Non-significant in observed data	Opposite sign
NeutralizationLevel	LEOPARD	OID20535	0.256730564056987	0.436110386142709	FALSE	Non-significant in observed data	Opposite sign
NeutralizationLevel	LEOPARD	OID20536	0.59393439221438	0.0926292639703567	FALSE	Non-significant in observed data	Opposite sign
NeutralizationLevel	LEOPARD	OID20537	0.688370944181118	0.0530329711262673	FALSE	Non-significant in observed data	Matching sign
NeutralizationLevel	LEOPARD	OID20538	1.49341063515389	0.00602987290635885	FALSE	Non-significant in observed data	Matching sign
NeutralizationLevel	LEOPARD	OID20540	1.06136140605156	0.0201331871598164	FALSE	Non-significant in observed data	Matching sign
NeutralizationLevel	LEOPARD	OID20541	0.848348892456449	0.0203766387823527	FALSE	Non-significant in observed data	Matching sign
NeutralizationLevel	LEOPARD	OID20542	0.670146452950816	0.0673143835353915	FALSE	Non-significant in observed data	Opposite sign
NeutralizationLevel	LEOPARD	OID20543	0.537959343718351	0.131101149085358	FALSE	Non-significant in observed data	Matching sign
NeutralizationLevel	LEOPARD	OID20544	0.546252445028127	0.123053391046419	FALSE	Non-significant in observed data	Opposite sign
NeutralizationLevel	LEOPARD	OID20545	0.531775504396176	0.125995182462425	FALSE	Non-significant in observed data	Opposite sign
NeutralizationLevel	LEOPARD	OID20547	1.1708862876231	0.00962390589407138	FALSE	Non-significant in observed data	Matching sign
NeutralizationLevel	LEOPARD	OID20548	0.893416876999525	0.0292161724503861	FALSE	Non-significant in observed data	Matching sign
NeutralizationLevel	LEOPARD	OID20551	0.681877580800131	0.0564803060597698	FALSE	Non-significant in observed data	Opposite sign
NeutralizationLevel	LEOPARD	OID20552	0.385665498746885	0.247885895262043	FALSE	Non-significant in observed data	Opposite sign
NeutralizationLevel	LEOPARD	OID20553	0.301680798843924	0.36246583597885	FALSE	Non-significant in observed data	Opposite sign
NeutralizationLevel	LEOPARD	OID20554	0.741862492308014	0.0466081100833364	FALSE	Non-significant in observed data	Opposite sign
NeutralizationLevel	LEOPARD	OID20556	1.67101140666056	0.0111250485500314	FALSE	Non-significant in observed data	Matching sign
NeutralizationLevel	LEOPARD	OID20557	0.564079979078885	0.112716022902676	FALSE	Non-significant in observed data	Opposite sign
NeutralizationLevel	LEOPARD	OID20558	0.632027465899579	0.0746964200209577	FALSE	Non-significant in observed data	Opposite sign
NeutralizationLevel	LEOPARD	OID20559	0.344242042256727	0.303607573796944	FALSE	Non-significant in observed data	Opposite sign
NeutralizationLevel	LEOPARD	OID20560	0.706577376127134	0.0559452326837837	FALSE	Non-significant in observed data	Matching sign
NeutralizationLevel	LEOPARD	OID20561	1.14126209924024	0.0164056903337636	FALSE	Non-significant in observed data	Matching sign
NeutralizationLevel	LEOPARD	OID20562	0.854729447795468	0.0270125694439306	FALSE	Non-significant in observed data	Matching sign
NeutralizationLevel	LEOPARD	OID20563	0.331472883171468	0.337291895533455	FALSE	Non-significant in observed data	Opposite sign
NeutralizationLevel	LEOPARD	OID20564	0.727263685992542	0.0497375661426046	FALSE	Non-significant in observed data	Matching sign
NeutralizationLevel	LEOPARD	OID20565	1.53723790527405	0.0086912739084875	FALSE	Non-significant in observed data	Matching sign
NeutralizationLevel	LEOPARD	OID20566	0.967050956243533	0.0168472492046058	FALSE	Non-significant in observed data	Matching sign
NeutralizationLevel	LEOPARD	OID20567	0.33822126556419	0.316105849641196	FALSE	Non-significant in observed data	Opposite sign
NeutralizationLevel	LEOPARD	OID20568	1.01508396211119	0.0231743486052799	FALSE	Non-significant in observed data	Matching sign
NeutralizationLevel	LEOPARD	OID20569	0.607575735498285	0.11101704050619	FALSE	Non-significant in observed data	Matching sign
NeutralizationLevel	LEOPARD	OID20570	0.165803067201554	0.622357154309532	FALSE	Non-significant in observed data	Matching sign
NeutralizationLevel	LEOPARD	OID20571	1.85372581240347	0.00907909507564443	FALSE	Non-significant in observed data	Matching sign
NeutralizationLevel	LEOPARD	OID20572	0.549126313012245	0.120791495699002	FALSE	Non-significant in observed data	Opposite sign
NeutralizationLevel	LEOPARD	OID20573	1.09326540341301	0.0146156358129892	FALSE	Non-significant in observed data	Matching sign
NeutralizationLevel	LEOPARD	OID20574	0.0790744567694265	0.812677458048937	FALSE	Non-significant in observed data	Opposite sign
NeutralizationLevel	LEOPARD	OID20575	1.26891740014059	0.00887233015830041	FALSE	Non-significant in observed data	Matching sign
NeutralizationLevel	LEOPARD	OID20576	1.09718297322886	0.0136522095309684	FALSE	Non-significant in observed data	Matching sign
NeutralizationLevel	LEOPARD	OID20577	0.337504967336698	0.309819136532865	FALSE	Non-significant in observed data	Opposite sign
NeutralizationLevel	LEOPARD	OID20578	0.990458179110164	0.0328747939161406	FALSE	Non-significant in observed data	Opposite sign
NeutralizationLevel	LEOPARD	OID20579	0.450964038062936	0.183587544937524	FALSE	Non-significant in observed data	Opposite sign
NeutralizationLevel	LEOPARD	OID20580	1.60043672964277	0.00483927712964874	FALSE	Non-significant in observed data	Matching sign
NeutralizationLevel	LEOPARD	OID20581	0.665842521078996	0.0698557500040268	FALSE	Non-significant in observed data	Matching sign
NeutralizationLevel	LEOPARD	OID20582	0.559813060634852	0.106808550250029	FALSE	Non-significant in observed data	Opposite sign
NeutralizationLevel	LEOPARD	OID20583	0.392746809305558	0.23809796009541	FALSE	Non-significant in observed data	Opposite sign
NeutralizationLevel	LEOPARD	OID20584	1.41377954343174	0.013493477464897	FALSE	Non-significant in observed data	Matching sign
NeutralizationLevel	LEOPARD	OID20585	0.733538342447964	0.0405236705127213	FALSE	Non-significant in observed data	Matching sign
NeutralizationLevel	LEOPARD	OID20586	0.987869655614408	0.0174159822774132	FALSE	Non-significant in observed data	Matching sign
NeutralizationLevel	LEOPARD	OID20587	0.260811339801609	0.432195188464312	FALSE	Non-significant in observed data	Opposite sign
NeutralizationLevel	LEOPARD	OID20588	0.456325555964635	0.174453614613741	FALSE	Non-significant in observed data	Opposite sign
NeutralizationLevel	LEOPARD	OID20589	0.392089000378276	0.242659471946364	FALSE	Non-significant in observed data	Opposite sign
NeutralizationLevel	LEOPARD	OID20590	0.443151577470896	0.18995994206466	FALSE	Non-significant in observed data	Opposite sign
NeutralizationLevel	LEOPARD	OID20591	0.835942520568001	0.0245570960748758	FALSE	Non-significant in observed data	Matching sign
NeutralizationLevel	LEOPARD	OID20593	0.528571115968601	0.114138532068954	FALSE	Non-significant in observed data	Matching sign
NeutralizationLevel	LEOPARD	OID20594	0.545833721598425	0.119593574774329	FALSE	Non-significant in observed data	Opposite sign
NeutralizationLevel	LEOPARD	OID20595	1.23138450601137	0.00773773286358245	FALSE	Non-significant in observed data	Matching sign
NeutralizationLevel	LEOPARD	OID20596	0.0564608768360288	0.866154151235174	FALSE	Non-significant in observed data	Matching sign
NeutralizationLevel	LEOPARD	OID20597	0.690986111411291	0.0586842352545134	FALSE	Non-significant in observed data	Opposite sign
NeutralizationLevel	LEOPARD	OID20598	1.91683536198029	0.0056930646299723	FALSE	Non-significant in observed data	Matching sign
NeutralizationLevel	LEOPARD	OID20599	0.702961301820719	0.0577598405945	FALSE	Non-significant in observed data	Matching sign
NeutralizationLevel	LEOPARD	OID20600	0.530510459833699	0.115422056088623	FALSE	Non-significant in observed data	Matching sign
NeutralizationLevel	LEOPARD	OID20601	0.675303833478657	0.0645720790447749	FALSE	Non-significant in observed data	Opposite sign
NeutralizationLevel	LEOPARD	OID20602	0.516815615596433	0.140855909172268	FALSE	Non-significant in observed data	Matching sign
NeutralizationLevel	LEOPARD	OID20603	1.59564277873099	0.0072714337668758	FALSE	Non-significant in observed data	Matching sign
NeutralizationLevel	LEOPARD	OID20604	0.375898151266462	0.269349580652182	FALSE	Non-significant in observed data	Opposite sign
NeutralizationLevel	LEOPARD	OID20605	1.06353709433098	0.0166433581720615	FALSE	Non-significant in observed data	Matching sign
NeutralizationLevel	LEOPARD	OID20606	0.821205794545036	0.0315905942570977	FALSE	Non-significant in observed data	Matching sign
NeutralizationLevel	LEOPARD	OID20607	0.956415660754966	0.0231497428916193	FALSE	Non-significant in observed data	Matching sign
NeutralizationLevel	LEOPARD	OID20608	0.639260354976408	0.070978991217	FALSE	Non-significant in observed data	Opposite sign
NeutralizationLevel	LEOPARD	OID20609	0.726424867861695	0.0412788114531259	FALSE	Non-significant in observed data	Matching sign
NeutralizationLevel	LEOPARD	OID20610	0.847870405139872	0.0303161169192111	FALSE	Non-significant in observed data	Matching sign
NeutralizationLevel	LEOPARD	OID20611	1.29966671056571	0.00573331551560278	FALSE	Non-significant in observed data	Matching sign
NeutralizationLevel	LEOPARD	OID20612	1.06571436658542	0.0104535974011826	FALSE	Non-significant in observed data	Matching sign
NeutralizationLevel	LEOPARD	OID20613	0.835239884142305	0.0275563866008028	FALSE	Non-significant in observed data	Opposite sign
NeutralizationLevel	LEOPARD	OID20614	0.900899402404142	0.025060556677138	FALSE	Non-significant in observed data	Matching sign
NeutralizationLevel	LEOPARD	OID20615	0.414862277724085	0.219062322523683	FALSE	Non-significant in observed data	Opposite sign
NeutralizationLevel	LEOPARD	OID20616	0.454164372206026	0.184869050149876	FALSE	Non-significant in observed data	Opposite sign
NeutralizationLevel	LEOPARD	OID20617	0.917780399527856	0.0228353815812622	FALSE	Non-significant in observed data	Matching sign
NeutralizationLevel	LEOPARD	OID20619	0.717583367584812	0.0517340550688622	FALSE	Non-significant in observed data	Matching sign
NeutralizationLevel	LEOPARD	OID20620	0.34968987832913	0.291741073524951	FALSE	Non-significant in observed data	Opposite sign
NeutralizationLevel	LEOPARD	OID20621	0.959538308609523	0.0246403445320022	FALSE	Non-significant in observed data	Opposite sign
NeutralizationLevel	LEOPARD	OID20622	0.524609502481629	0.117983175446205	FALSE	Non-significant in observed data	Opposite sign
NeutralizationLevel	LEOPARD	OID20623	0.4539984975319	0.182222782489462	FALSE	Non-significant in observed data	Opposite sign
NeutralizationLevel	LEOPARD	OID20624	1.84919108570961	0.00832366451380106	FALSE	Non-significant in observed data	Matching sign
NeutralizationLevel	LEOPARD	OID20625	0.525737484216419	0.123651677653734	FALSE	Non-significant in observed data	Opposite sign
NeutralizationLevel	LEOPARD	OID20626	1.30882551873308	0.010742074174997	FALSE	Non-significant in observed data	Matching sign
NeutralizationLevel	LEOPARD	OID20627	0.482647351666922	0.155973216797452	FALSE	Non-significant in observed data	Opposite sign
NeutralizationLevel	LEOPARD	OID20628	1.28321162783609	0.00964160854726344	FALSE	Non-significant in observed data	Opposite sign
NeutralizationLevel	LEOPARD	OID20629	1.91887537148554	0.00690355652163541	FALSE	Non-significant in observed data	Matching sign
NeutralizationLevel	LEOPARD	OID20630	0.16779967573105	0.615736833509569	FALSE	Non-significant in observed data	Matching sign
NeutralizationLevel	LEOPARD	OID20631	1.03573742777966	0.0269842376948886	FALSE	Non-significant in observed data	Matching sign
NeutralizationLevel	LEOPARD	OID20632	0.613025744449934	0.0744282477581488	FALSE	Non-significant in observed data	Matching sign
NeutralizationLevel	LEOPARD	OID20633	1.23824466293121	0.016500411343078	FALSE	Non-significant in observed data	Matching sign
NeutralizationLevel	LEOPARD	OID20635	0.605700288604686	0.0753446443187787	FALSE	Non-significant in observed data	Opposite sign
NeutralizationLevel	LEOPARD	OID20636	0.901125074070836	0.0193975734281325	FALSE	Non-significant in observed data	Matching sign
NeutralizationLevel	LEOPARD	OID20637	0.634444931392777	0.0845018048834674	FALSE	Non-significant in observed data	Opposite sign
NeutralizationLevel	LEOPARD	OID20638	1.58828177696282	0.0124437371600674	FALSE	Non-significant in observed data	Matching sign
NeutralizationLevel	LEOPARD	OID20639	0.506636206595947	0.147046339926618	FALSE	Non-significant in observed data	Matching sign
NeutralizationLevel	LEOPARD	OID20640	0.451408776805262	0.186734073161227	FALSE	Non-significant in observed data	Opposite sign
NeutralizationLevel	LEOPARD	OID20641	0.129512526034695	0.694924380658048	FALSE	Non-significant in observed data	Opposite sign
NeutralizationLevel	LEOPARD	OID20642	0.869824062978424	0.0204616950217087	FALSE	Non-significant in observed data	Matching sign
NeutralizationLevel	LEOPARD	OID20643	0.694977373894849	0.0565640790972586	FALSE	Non-significant in observed data	Opposite sign
NeutralizationLevel	LEOPARD	OID20644	0.389089971361579	0.247804955804831	FALSE	Non-significant in observed data	Opposite sign
NeutralizationLevel	LEOPARD	OID20645	0.12724269280242	0.703714456788377	FALSE	Non-significant in observed data	Opposite sign
NeutralizationLevel	LEOPARD	OID20646	0.813686179319014	0.0308693570267843	FALSE	Non-significant in observed data	Matching sign
NeutralizationLevel	LEOPARD	OID20647	1.25787732201416	0.0112771294925887	FALSE	Non-significant in observed data	Matching sign
NeutralizationLevel	LEOPARD	OID20648	0.411721009868741	0.218794769923578	FALSE	Non-significant in observed data	Opposite sign
NeutralizationLevel	LEOPARD	OID20649	1.17604659429361	0.00931767663661435	FALSE	Non-significant in observed data	Matching sign
NeutralizationLevel	LEOPARD	OID20650	0.597114090125185	0.0922777299725726	FALSE	Non-significant in observed data	Opposite sign
NeutralizationLevel	LEOPARD	OID20651	1.97201656877145	0.00548128173169002	FALSE	Non-significant in observed data	Matching sign
NeutralizationLevel	LEOPARD	OID20652	0.412946018450777	0.230192488070153	FALSE	Non-significant in observed data	Matching sign
NeutralizationLevel	LEOPARD	OID20653	0.990119141193547	0.0124286932322773	FALSE	Non-significant in observed data	Matching sign
NeutralizationLevel	LEOPARD	OID20654	0.568314905046278	0.108689938287195	FALSE	Non-significant in observed data	Matching sign
NeutralizationLevel	LEOPARD	OID20655	0.597003552793559	0.0991133523440029	FALSE	Non-significant in observed data	Opposite sign
NeutralizationLevel	LEOPARD	OID20656	0.44950457316661	0.188459353143653	FALSE	Non-significant in observed data	Matching sign
NeutralizationLevel	LEOPARD	OID20657	0.793112744576413	0.0385749582507009	FALSE	Non-significant in observed data	Matching sign
NeutralizationLevel	LEOPARD	OID20658	0.747293003286052	0.0376583683627292	FALSE	Non-significant in observed data	Matching sign
NeutralizationLevel	LEOPARD	OID20660	1.04462118743436	0.0127265630816577	FALSE	Non-significant in observed data	Matching sign
NeutralizationLevel	LEOPARD	OID20661	1.09541710518011	0.0072834186868978	FALSE	Non-significant in observed data	Opposite sign
NeutralizationLevel	LEOPARD	OID20662	1.62392516960764	0.00541377543071167	FALSE	Non-significant in observed data	Matching sign
NeutralizationLevel	LEOPARD	OID20663	0.590056148653032	0.110588133115689	FALSE	Non-significant in observed data	Opposite sign
NeutralizationLevel	LEOPARD	OID20664	0.493141024819198	0.144350932670258	FALSE	Non-significant in observed data	Matching sign
NeutralizationLevel	LEOPARD	OID20665	1.54850513077863	0.00379009782925974	FALSE	Non-significant in observed data	Opposite sign
NeutralizationLevel	LEOPARD	OID20666	1.83580607296613	0.0053799614465973	FALSE	Non-significant in observed data	Opposite sign
NeutralizationLevel	LEOPARD	OID20668	1.52200267029604	0.00956117677730641	FALSE	Non-significant in observed data	Matching sign
NeutralizationLevel	LEOPARD	OID20669	0.183620226573859	0.585803233327028	FALSE	Non-significant in observed data	Matching sign
NeutralizationLevel	LEOPARD	OID20670	1.00874569401184	0.0156626862216576	FALSE	Non-significant in observed data	Matching sign
NeutralizationLevel	LEOPARD	OID20671	0.649040136214623	0.0706599249354422	FALSE	Non-significant in observed data	Matching sign
NeutralizationLevel	LEOPARD	OID20672	0.295037715594832	0.379809222186637	FALSE	Non-significant in observed data	Opposite sign
NeutralizationLevel	LEOPARD	OID20673	1.09568917320832	0.013523354525532	FALSE	Non-significant in observed data	Matching sign
NeutralizationLevel	LEOPARD	OID20674	1.80835610433048	0.00840006464738036	FALSE	Non-significant in observed data	Matching sign
NeutralizationLevel	LEOPARD	OID20675	0.553835315896375	0.108726929535548	FALSE	Non-significant in observed data	Opposite sign
NeutralizationLevel	LEOPARD	OID20676	0.386157722645982	0.268763449979119	FALSE	Non-significant in observed data	Matching sign
NeutralizationLevel	LEOPARD	OID20677	0.924940022909504	0.0152302864153074	FALSE	Non-significant in observed data	Matching sign
NeutralizationLevel	LEOPARD	OID20678	1.09543749489127	0.0141960499723189	FALSE	Non-significant in observed data	Matching sign
NeutralizationLevel	LEOPARD	OID20679	0.669933119819419	0.0832893051067832	FALSE	Non-significant in observed data	Opposite sign
NeutralizationLevel	LEOPARD	OID20680	1.35577414342498	0.00688344353654961	FALSE	Non-significant in observed data	Matching sign
NeutralizationLevel	LEOPARD	OID20681	0.405410059648047	0.228656519784442	FALSE	Non-significant in observed data	Opposite sign
NeutralizationLevel	LEOPARD	OID20682	-0.00931285965029331	0.977923721320852	FALSE	Non-significant in observed data	Opposite sign
NeutralizationLevel	LEOPARD	OID20683	0.253850366322813	0.443944939051335	FALSE	Non-significant in observed data	Opposite sign
NeutralizationLevel	LEOPARD	OID20684	0.30192527399686	0.367388048025883	FALSE	Non-significant in observed data	Opposite sign
NeutralizationLevel	LEOPARD	OID20685	0.283970742089312	0.391834598850522	FALSE	Non-significant in observed data	Opposite sign
NeutralizationLevel	LEOPARD	OID20686	1.23686910393309	0.0099217358036385	FALSE	Non-significant in observed data	Matching sign
NeutralizationLevel	LEOPARD	OID20687	1.13767453021086	0.0221188020869918	FALSE	Non-significant in observed data	Matching sign
NeutralizationLevel	LEOPARD	OID20688	0.718575036070316	0.0419293933169052	FALSE	Non-significant in observed data	Matching sign
NeutralizationLevel	LEOPARD	OID20689	1.52033811692627	0.0059550294377826	FALSE	Non-significant in observed data	Matching sign
NeutralizationLevel	LEOPARD	OID20690	1.85331361297229	0.00528864525621571	FALSE	Non-significant in observed data	Matching sign
NeutralizationLevel	LEOPARD	OID20691	1.21016979197499	0.014540773711148	FALSE	Non-significant in observed data	Matching sign
NeutralizationLevel	LEOPARD	OID20692	1.15104063885595	0.0109805977836652	FALSE	Non-significant in observed data	Matching sign
NeutralizationLevel	LEOPARD	OID20693	0.231062617760675	0.486843011564038	FALSE	Non-significant in observed data	Opposite sign
NeutralizationLevel	LEOPARD	OID20694	0.935817590245841	0.0282450651901983	FALSE	Non-significant in observed data	Matching sign
NeutralizationLevel	LEOPARD	OID20695	0.945845506193627	0.0195019556036727	FALSE	Non-significant in observed data	Matching sign
NeutralizationLevel	LEOPARD	OID20696	0.887081258166657	0.0226620499449634	FALSE	Non-significant in observed data	Matching sign
NeutralizationLevel	LEOPARD	OID20697	0.224596035524769	0.497781420980673	FALSE	Non-significant in observed data	Matching sign
NeutralizationLevel	LEOPARD	OID20698	0.36247379469109	0.285899905349227	FALSE	Non-significant in observed data	Opposite sign
NeutralizationLevel	LEOPARD	OID20699	1.5360505752948	0.00720624956458989	FALSE	Non-significant in observed data	Matching sign
NeutralizationLevel	LEOPARD	OID20700	0.434432409673282	0.208059174449985	FALSE	Non-significant in observed data	Matching sign
NeutralizationLevel	LEOPARD	OID20701	0.953455358433135	0.0182753302046782	FALSE	Non-significant in observed data	Matching sign
NeutralizationLevel	LEOPARD	OID20702	0.61076158303127	0.0780991119031674	FALSE	Non-significant in observed data	Matching sign
NeutralizationLevel	LEOPARD	OID20703	0.750920074010555	0.0367495879859467	FALSE	Non-significant in observed data	Matching sign
NeutralizationLevel	LEOPARD	OID20704	0.336161980133323	0.320918502680256	FALSE	Non-significant in observed data	Opposite sign
NeutralizationLevel	LEOPARD	OID20705	0.69976906355025	0.058361850911621	FALSE	Non-significant in observed data	Matching sign
NeutralizationLevel	LEOPARD	OID20706	0.880103544188534	0.0217772537166389	FALSE	Non-significant in observed data	Matching sign
NeutralizationLevel	LEOPARD	OID20707	0.228161552695231	0.491212483974318	FALSE	Non-significant in observed data	Opposite sign
NeutralizationLevel	LEOPARD	OID20708	0.882942170868688	0.022099930849182	FALSE	Non-significant in observed data	Matching sign
NeutralizationLevel	LEOPARD	OID20709	0.908727969500247	0.0256692218538601	FALSE	Non-significant in observed data	Matching sign
NeutralizationLevel	LEOPARD	OID20710	0.278245707935368	0.397773991781618	FALSE	Non-significant in observed data	Opposite sign
NeutralizationLevel	LEOPARD	OID20711	0.406300525587183	0.234098390727741	FALSE	Non-significant in observed data	Opposite sign
NeutralizationLevel	LEOPARD	OID20712	0.981266718157424	0.019877829325403	FALSE	Non-significant in observed data	Matching sign
NeutralizationLevel	LEOPARD	OID20713	0.943116208751941	0.01606403235842	FALSE	Non-significant in observed data	Matching sign
NeutralizationLevel	LEOPARD	OID20714	-0.0149645015021442	0.964596607511516	FALSE	Non-significant in observed data	Opposite sign
NeutralizationLevel	LEOPARD	OID20715	1.32222900634747	0.0101675595136204	FALSE	Non-significant in observed data	Matching sign
NeutralizationLevel	LEOPARD	OID20716	1.7953806252062	0.00536851564399156	FALSE	Non-significant in observed data	Matching sign
NeutralizationLevel	LEOPARD	OID20717	0.273943966707083	0.407030114512211	FALSE	Non-significant in observed data	Opposite sign
NeutralizationLevel	LEOPARD	OID20718	0.382286385772935	0.256741528469453	FALSE	Non-significant in observed data	Opposite sign
NeutralizationLevel	LEOPARD	OID20719	0.821091763256394	0.0348477959267599	FALSE	Non-significant in observed data	Matching sign
NeutralizationLevel	LEOPARD	OID20720	0.842217727737806	0.0276144958905339	FALSE	Non-significant in observed data	Matching sign
NeutralizationLevel	LEOPARD	OID20721	0.0893656651078172	0.787349818488055	FALSE	Non-significant in observed data	Matching sign
NeutralizationLevel	LEOPARD	OID20722	0.554124118107991	0.109920353771863	FALSE	Non-significant in observed data	Matching sign
NeutralizationLevel	LEOPARD	OID20723	0.880204512903537	0.0212452816851014	FALSE	Non-significant in observed data	Matching sign
NeutralizationLevel	LEOPARD	OID20724	0.930057090934158	0.0247787162334927	FALSE	Non-significant in observed data	Opposite sign
NeutralizationLevel	LEOPARD	OID20725	1.31778047055079	0.00803420469276792	FALSE	Non-significant in observed data	Matching sign
NeutralizationLevel	LEOPARD	OID20726	0.759745073624251	0.0472032529657609	FALSE	Non-significant in observed data	Opposite sign
NeutralizationLevel	LEOPARD	OID20727	0.215257440973625	0.525390197168277	FALSE	Non-significant in observed data	Matching sign
NeutralizationLevel	LEOPARD	OID20728	1.45314473590034	0.00916450525736856	FALSE	Non-significant in observed data	Matching sign
NeutralizationLevel	LEOPARD	OID20729	0.592396111652942	0.0957581506068019	FALSE	Non-significant in observed data	Opposite sign
NeutralizationLevel	LEOPARD	OID20730	0.794394179403795	0.0321775098849398	FALSE	Non-significant in observed data	Matching sign
NeutralizationLevel	LEOPARD	OID20731	0.813748497426155	0.0263263706090484	FALSE	Non-significant in observed data	Matching sign
NeutralizationLevel	LEOPARD	OID20732	0.509552395268518	0.135116027952694	FALSE	Non-significant in observed data	Opposite sign
NeutralizationLevel	LEOPARD	OID20733	1.35363975366607	0.0143376593303193	FALSE	Non-significant in observed data	Matching sign
NeutralizationLevel	LEOPARD	OID20734	1.18915646562134	0.00742806192075415	FALSE	Non-significant in observed data	Matching sign
NeutralizationLevel	LEOPARD	OID20735	1.22647513147928	0.017090592327817	FALSE	Non-significant in observed data	Matching sign
NeutralizationLevel	LEOPARD	OID20736	1.16096913066606	0.0193451303809716	FALSE	Non-significant in observed data	Matching sign
NeutralizationLevel	LEOPARD	OID20737	0.757905411389459	0.0395893940081623	FALSE	Non-significant in observed data	Matching sign
NeutralizationLevel	LEOPARD	OID20738	0.773076912803334	0.0319037670759228	FALSE	Non-significant in observed data	Matching sign
NeutralizationLevel	LEOPARD	OID20739	1.05159777527943	0.0155209748332747	FALSE	Non-significant in observed data	Matching sign
NeutralizationLevel	LEOPARD	OID20740	-0.0270267642872246	0.936139702850878	FALSE	Non-significant in observed data	Matching sign
NeutralizationLevel	LEOPARD	OID20741	-0.187428400200953	0.59267315513057	FALSE	Non-significant in observed data	Matching sign
NeutralizationLevel	LEOPARD	OID20742	0.288645657615714	0.38445986444932	FALSE	Non-significant in observed data	Opposite sign
NeutralizationLevel	LEOPARD	OID20743	0.38122464921894	0.269344056871432	FALSE	Non-significant in observed data	Matching sign
NeutralizationLevel	LEOPARD	OID20744	-0.162231243895955	0.641262634278696	FALSE	Non-significant in observed data	Matching sign
NeutralizationLevel	LEOPARD	OID20745	0.225820978568917	0.492290005848174	FALSE	Non-significant in observed data	Opposite sign
NeutralizationLevel	LEOPARD	OID20746	1.98581776205034	0.00765847943039148	FALSE	Non-significant in observed data	Matching sign
NeutralizationLevel	LEOPARD	OID20747	0.501189932180405	0.144433267299247	FALSE	Non-significant in observed data	Opposite sign
NeutralizationLevel	LEOPARD	OID20748	1.20856334525975	0.0150420400522122	FALSE	Non-significant in observed data	Matching sign
NeutralizationLevel	LEOPARD	OID20749	-0.0236497168414595	0.944192760096271	FALSE	Non-significant in observed data	Matching sign
NeutralizationLevel	LEOPARD	OID20750	0.543607101220622	0.129556904111142	FALSE	Non-significant in observed data	Opposite sign
NeutralizationLevel	LEOPARD	OID20751	1.08627213983276	0.0169020797205256	FALSE	Non-significant in observed data	Matching sign
NeutralizationLevel	LEOPARD	OID20752	0.0336259611776539	0.920210568520448	FALSE	Non-significant in observed data	Matching sign
NeutralizationLevel	LEOPARD	OID20753	1.00853974443713	0.0163531218720528	FALSE	Non-significant in observed data	Matching sign
NeutralizationLevel	LEOPARD	OID20754	1.15493573814244	0.00662586232692353	FALSE	Non-significant in observed data	Matching sign
NeutralizationLevel	LEOPARD	OID20755	1.35543979131284	0.00615528384995104	FALSE	Non-significant in observed data	Matching sign
NeutralizationLevel	LEOPARD	OID20756	0.36197779817719	0.290291630112453	FALSE	Non-significant in observed data	Matching sign
NeutralizationLevel	LEOPARD	OID20757	0.680795643357723	0.067327196889575	FALSE	Non-significant in observed data	Matching sign
NeutralizationLevel	LEOPARD	OID20758	1.30041029969857	0.00894272054768261	FALSE	Non-significant in observed data	Matching sign
NeutralizationLevel	LEOPARD	OID20759	0.979419686113883	0.0164210958886176	FALSE	Non-significant in observed data	Matching sign
NeutralizationLevel	LEOPARD	OID20760	0.583676013079112	0.098144592778973	FALSE	Non-significant in observed data	Opposite sign
NeutralizationLevel	LEOPARD	OID20761	0.513028405036728	0.136379568868429	FALSE	Non-significant in observed data	Opposite sign
NeutralizationLevel	LEOPARD	OID20762	1.1834693332414	0.0105119895362563	FALSE	Non-significant in observed data	Matching sign
NeutralizationLevel	LEOPARD	OID20763	0.708854454545498	0.0431607244243775	FALSE	Non-significant in observed data	Matching sign
NeutralizationLevel	LEOPARD	OID20764	0.59514370715349	0.0819740408102883	FALSE	Non-significant in observed data	Matching sign
NeutralizationLevel	LEOPARD	OID20765	0.745233532925385	0.0473523052705108	FALSE	Non-significant in observed data	Opposite sign
NeutralizationLevel	LEOPARD	OID20766	0.909747311424853	0.0193150541097208	FALSE	Non-significant in observed data	Matching sign
NeutralizationLevel	LEOPARD	OID20767	0.873264737969326	0.0234510052701735	FALSE	Non-significant in observed data	Matching sign
NeutralizationLevel	LEOPARD	OID20768	0.849082506416156	0.0253094480744652	FALSE	Non-significant in observed data	Matching sign
NeutralizationLevel	LEOPARD	OID20769	0.871075332228451	0.0318579308380345	FALSE	Non-significant in observed data	Matching sign
NeutralizationLevel	LEOPARD	OID20770	1.1185773325072	0.00819928387883745	FALSE	Non-significant in observed data	Matching sign
NeutralizationLevel	LEOPARD	OID20771	1.05814698664845	0.016258414961616	FALSE	Non-significant in observed data	Matching sign
NeutralizationLevel	LEOPARD	OID20772	0.355383713276118	0.287516531646447	FALSE	Non-significant in observed data	Matching sign
NeutralizationLevel	LEOPARD	OID20773	0.729987530323923	0.0646174484211648	FALSE	Non-significant in observed data	Opposite sign
NeutralizationLevel	LEOPARD	OID20774	1.25934452777184	0.0226850410660939	FALSE	Non-significant in observed data	Opposite sign
NeutralizationLevel	LEOPARD	OID20775	0.125863072479637	0.709477933838529	FALSE	Non-significant in observed data	Opposite sign
NeutralizationLevel	LEOPARD	OID20776	1.63753220724869	0.0101908575436741	FALSE	Non-significant in observed data	Matching sign
NeutralizationLevel	LEOPARD	OID20777	0.86506165919919	0.0271551846340077	FALSE	Non-significant in observed data	Matching sign
NeutralizationLevel	LEOPARD	OID20778	0.880026647803619	0.0286746544816115	FALSE	Non-significant in observed data	Matching sign
NeutralizationLevel	LEOPARD	OID20779	0.41455855745847	0.222171607991861	FALSE	Non-significant in observed data	Opposite sign
NeutralizationLevel	LEOPARD	OID20780	0.551794567141816	0.110545720401679	FALSE	Non-significant in observed data	Opposite sign
NeutralizationLevel	LEOPARD	OID20781	0.840231511711283	0.0378595049169954	FALSE	Non-significant in observed data	Matching sign
NeutralizationLevel	LEOPARD	OID20782	0.707442467112848	0.0486180489979318	FALSE	Non-significant in observed data	Matching sign
NeutralizationLevel	LEOPARD	OID20783	1.24981121533762	0.0144160464497107	FALSE	Non-significant in observed data	Matching sign
NeutralizationLevel	LEOPARD	OID20784	0.760060456333869	0.0320973727709083	FALSE	Non-significant in observed data	Matching sign
NeutralizationLevel	LEOPARD	OID20785	0.834090783938551	0.0346058625566415	FALSE	Non-significant in observed data	Matching sign
NeutralizationLevel	LEOPARD	OID20786	1.54433658944239	0.0116677869010894	FALSE	Non-significant in observed data	Matching sign
NeutralizationLevel	LEOPARD	OID20787	0.984188547304339	0.0128508103364267	FALSE	Non-significant in observed data	Matching sign
NeutralizationLevel	LEOPARD	OID20788	0.439282379438485	0.198930030176851	FALSE	Non-significant in observed data	Opposite sign
NeutralizationLevel	LEOPARD	OID20789	1.73324887855196	0.00619474047916406	FALSE	Non-significant in observed data	Matching sign
NeutralizationLevel	cGAN	OID20424	0.282156616201807	0.401336820173251	FALSE	Non-significant in observed data	Matching sign
NeutralizationLevel	cGAN	OID20429	0.354950112878809	0.293910244541957	FALSE	Non-significant in observed data	Matching sign
NeutralizationLevel	cGAN	OID20436	-0.296111231814705	0.417373192866998	FALSE	Non-significant in observed data	Matching sign
NeutralizationLevel	cGAN	OID20437	-0.39334649826152	0.330149423850134	FALSE	Non-significant in observed data	Matching sign
NeutralizationLevel	cGAN	OID20438	1.14917712626509	0.00889900505415185	FALSE	Non-significant in observed data	Matching sign
NeutralizationLevel	cGAN	OID20442	-0.220439742302032	0.518025186513978	FALSE	Non-significant in observed data	Matching sign
NeutralizationLevel	cGAN	OID20459	-0.248873218415925	0.488374535200274	FALSE	Non-significant in observed data	Opposite sign
NeutralizationLevel	cGAN	OID20460	0.660167569714436	0.0586575253691988	FALSE	Non-significant in observed data	Matching sign
NeutralizationLevel	cGAN	OID20462	0.153440226991149	0.642233720228822	FALSE	Non-significant in observed data	Matching sign
NeutralizationLevel	cGAN	OID20464	-0.377938708654344	0.274974689764119	FALSE	Non-significant in observed data	Opposite sign
NeutralizationLevel	cGAN	OID20473	0.252828789594825	0.44239949780213	FALSE	Non-significant in observed data	Matching sign
NeutralizationLevel	cGAN	OID20475	-0.430054956268489	0.225277737192835	FALSE	Non-significant in observed data	Matching sign
NeutralizationLevel	cGAN	OID20477	0.55506441302574	0.101982289329667	FALSE	Non-significant in observed data	Matching sign
NeutralizationLevel	cGAN	OID20480	0.678619773429551	0.0533407090895986	FALSE	Non-significant in observed data	Matching sign
NeutralizationLevel	cGAN	OID20481	0.465432152264656	0.171582310088547	FALSE	Non-significant in observed data	Matching sign
NeutralizationLevel	cGAN	OID20482	0.610499509812751	0.151618351347042	FALSE	Non-significant in observed data	Matching sign
NeutralizationLevel	cGAN	OID20483	-0.225561260192355	0.518850773698275	FALSE	Non-significant in observed data	Matching sign
NeutralizationLevel	cGAN	OID20485	-0.587501723562353	0.164584710794942	FALSE	Non-significant in observed data	Matching sign
NeutralizationLevel	cGAN	OID20486	0.54016740835928	0.166168749096886	FALSE	Non-significant in observed data	Matching sign
NeutralizationLevel	cGAN	OID20487	1.16886594011588	0.0100784047965813	FALSE	Non-significant in observed data	Matching sign
NeutralizationLevel	cGAN	OID20490	0.515392114448908	0.134676999603198	FALSE	Non-significant in observed data	Matching sign
NeutralizationLevel	cGAN	OID20495	0.140966404464855	0.668967476117728	FALSE	Non-significant in observed data	Matching sign
NeutralizationLevel	cGAN	OID20497	0.330082722899265	0.344585723944505	FALSE	Non-significant in observed data	Matching sign
NeutralizationLevel	cGAN	OID20500	0.187710023525767	0.570182086666546	FALSE	Non-significant in observed data	Opposite sign
NeutralizationLevel	cGAN	OID20501	0.506218123000692	0.158073007952587	FALSE	Non-significant in observed data	Matching sign
NeutralizationLevel	cGAN	OID20504	0.220569070313196	0.501969474813695	FALSE	Non-significant in observed data	Matching sign
NeutralizationLevel	cGAN	OID20505	-0.248923655032813	0.477410693944131	FALSE	Non-significant in observed data	Matching sign
NeutralizationLevel	cGAN	OID20506	0.227301032941667	0.486737476162144	FALSE	Non-significant in observed data	Opposite sign
NeutralizationLevel	cGAN	OID20507	-0.508497673110716	0.19879962437722	FALSE	Non-significant in observed data	Matching sign
NeutralizationLevel	cGAN	OID20508	0.287698836599021	0.380070787483988	FALSE	Non-significant in observed data	Matching sign
NeutralizationLevel	cGAN	OID20510	-0.486096047986803	0.23750436445583	FALSE	Non-significant in observed data	Matching sign
NeutralizationLevel	cGAN	OID20511	0.091433470566564	0.783356954297696	FALSE	Non-significant in observed data	Matching sign
NeutralizationLevel	cGAN	OID20513	0.86158495613687	0.0225474297535873	FALSE	Non-significant in observed data	Matching sign
NeutralizationLevel	cGAN	OID20514	-0.0682112567909205	0.841712296060294	FALSE	Non-significant in observed data	Opposite sign
NeutralizationLevel	cGAN	OID20515	-0.666534538311244	0.102890527621142	FALSE	Non-significant in observed data	Matching sign
NeutralizationLevel	cGAN	OID20519	-0.431418441489078	0.219709795918615	FALSE	Non-significant in observed data	Matching sign
NeutralizationLevel	cGAN	OID20520	0.651967444956522	0.0708618624792911	FALSE	Non-significant in observed data	Matching sign
NeutralizationLevel	cGAN	OID20521	-0.327952792385312	0.353507524300556	FALSE	Non-significant in observed data	Matching sign
NeutralizationLevel	cGAN	OID20523	-0.395588528860677	0.26900479721968	FALSE	Non-significant in observed data	Opposite sign
NeutralizationLevel	cGAN	OID20524	-0.458747122917498	0.224653080745304	FALSE	Non-significant in observed data	Matching sign
NeutralizationLevel	cGAN	OID20525	0.475788983035401	0.162320542884315	FALSE	Non-significant in observed data	Matching sign
NeutralizationLevel	cGAN	OID20526	-0.473636483484712	0.188004236225753	FALSE	Non-significant in observed data	Matching sign
NeutralizationLevel	cGAN	OID20527	0.10968862332963	0.735268170703028	FALSE	Non-significant in observed data	Matching sign
NeutralizationLevel	cGAN	OID20528	-0.477995137772389	0.230043255851134	FALSE	Non-significant in observed data	Matching sign
NeutralizationLevel	cGAN	OID20529	0.456273137472769	0.194631265899981	FALSE	Non-significant in observed data	Matching sign
NeutralizationLevel	cGAN	OID20530	-0.324325172824799	0.366885050280906	FALSE	Non-significant in observed data	Opposite sign
NeutralizationLevel	cGAN	OID20531	-0.678740722704769	0.115918061075106	FALSE	Non-significant in observed data	Matching sign
NeutralizationLevel	cGAN	OID20532	1.10292252664666	0.0419128555048868	FALSE	Non-significant in observed data	Matching sign
NeutralizationLevel	cGAN	OID20533	-0.343678887398521	0.358695628132225	FALSE	Non-significant in observed data	Matching sign
NeutralizationLevel	cGAN	OID20534	0.138613660482662	0.676767939661179	FALSE	Non-significant in observed data	Opposite sign
NeutralizationLevel	cGAN	OID20535	-0.735258916621577	0.0856842063424416	FALSE	Non-significant in observed data	Matching sign
NeutralizationLevel	cGAN	OID20536	0.194800862720535	0.55582754128245	FALSE	Non-significant in observed data	Opposite sign
NeutralizationLevel	cGAN	OID20537	0.406335746532568	0.223241303522641	FALSE	Non-significant in observed data	Matching sign
NeutralizationLevel	cGAN	OID20538	0.841278223251233	0.0644094637890781	FALSE	Non-significant in observed data	Matching sign
NeutralizationLevel	cGAN	OID20540	0.176327014597801	0.594712148242391	FALSE	Non-significant in observed data	Matching sign
NeutralizationLevel	cGAN	OID20541	-0.173187331514891	0.617065568829479	FALSE	Non-significant in observed data	Opposite sign
NeutralizationLevel	cGAN	OID20542	-0.322143837397279	0.396439502352911	FALSE	Non-significant in observed data	Matching sign
NeutralizationLevel	cGAN	OID20543	-0.47436811139626	0.231952081832664	FALSE	Non-significant in observed data	Opposite sign
NeutralizationLevel	cGAN	OID20544	-0.250617949479199	0.463546016713458	FALSE	Non-significant in observed data	Matching sign
NeutralizationLevel	cGAN	OID20545	-0.366476567395688	0.301407295307813	FALSE	Non-significant in observed data	Matching sign
NeutralizationLevel	cGAN	OID20547	1.10035688252835	0.0137129028495252	FALSE	Non-significant in observed data	Matching sign
NeutralizationLevel	cGAN	OID20548	0.244690695732097	0.463242098378953	FALSE	Non-significant in observed data	Matching sign
NeutralizationLevel	cGAN	OID20551	-0.475721266231734	0.190237867522692	FALSE	Non-significant in observed data	Matching sign
NeutralizationLevel	cGAN	OID20552	-0.431187156061622	0.26782986881684	FALSE	Non-significant in observed data	Matching sign
NeutralizationLevel	cGAN	OID20553	-0.505230254134033	0.219847039616631	FALSE	Non-significant in observed data	Matching sign
NeutralizationLevel	cGAN	OID20554	-0.414235954821911	0.256312836521569	FALSE	Non-significant in observed data	Matching sign
NeutralizationLevel	cGAN	OID20556	0.539070838161828	0.113163463859237	FALSE	Non-significant in observed data	Matching sign
NeutralizationLevel	cGAN	OID20557	-0.160389788018477	0.640425186420768	FALSE	Non-significant in observed data	Matching sign
NeutralizationLevel	cGAN	OID20558	-0.503630612587154	0.175753292096931	FALSE	Non-significant in observed data	Matching sign
NeutralizationLevel	cGAN	OID20559	-0.454823074495063	0.209890142575493	FALSE	Non-significant in observed data	Matching sign
NeutralizationLevel	cGAN	OID20560	1.28500783834139	0.00402070145386756	FALSE	Non-significant in observed data	Matching sign
NeutralizationLevel	cGAN	OID20561	1.10325782188089	0.00873070230999318	FALSE	Non-significant in observed data	Matching sign
NeutralizationLevel	cGAN	OID20562	0.416788892167478	0.225982359207708	FALSE	Non-significant in observed data	Matching sign
NeutralizationLevel	cGAN	OID20563	-0.0406359976512426	0.904622439381903	FALSE	Non-significant in observed data	Matching sign
NeutralizationLevel	cGAN	OID20564	0.0133494811808809	0.968225119239064	FALSE	Non-significant in observed data	Matching sign
NeutralizationLevel	cGAN	OID20565	1.14108455782927	0.0134739079821606	FALSE	Non-significant in observed data	Matching sign
NeutralizationLevel	cGAN	OID20566	1.22753045760257	0.00518492129741739	FALSE	Non-significant in observed data	Matching sign
NeutralizationLevel	cGAN	OID20567	0.153442485122576	0.636288286389981	FALSE	Non-significant in observed data	Opposite sign
NeutralizationLevel	cGAN	OID20568	0.35301117955053	0.284415149524415	FALSE	Non-significant in observed data	Matching sign
NeutralizationLevel	cGAN	OID20569	0.397107507693467	0.23595244921258	FALSE	Non-significant in observed data	Matching sign
NeutralizationLevel	cGAN	OID20570	-0.0254996438978188	0.940007723238385	FALSE	Non-significant in observed data	Opposite sign
NeutralizationLevel	cGAN	OID20571	0.616460495847367	0.0811217894863406	FALSE	Non-significant in observed data	Matching sign
NeutralizationLevel	cGAN	OID20572	-0.403244865958951	0.26279562066523	FALSE	Non-significant in observed data	Matching sign
NeutralizationLevel	cGAN	OID20573	2.07730541337935	0.00638790112366674	FALSE	Non-significant in observed data	Matching sign
NeutralizationLevel	cGAN	OID20574	-0.191310252891646	0.590219980923442	FALSE	Non-significant in observed data	Matching sign
NeutralizationLevel	cGAN	OID20575	0.722019337264519	0.0642983399184511	FALSE	Non-significant in observed data	Matching sign
NeutralizationLevel	cGAN	OID20576	0.0874732841737447	0.791610810430379	FALSE	Non-significant in observed data	Matching sign
NeutralizationLevel	cGAN	OID20577	-0.652685005467712	0.106904420175475	FALSE	Non-significant in observed data	Matching sign
NeutralizationLevel	cGAN	OID20578	0.24757093704993	0.458201845244945	FALSE	Non-significant in observed data	Opposite sign
NeutralizationLevel	cGAN	OID20579	-0.355907760500573	0.307539345406734	FALSE	Non-significant in observed data	Matching sign
NeutralizationLevel	cGAN	OID20580	1.20482168669404	0.0393016855332435	FALSE	Non-significant in observed data	Matching sign
NeutralizationLevel	cGAN	OID20581	0.84867135045976	0.0287031167574143	FALSE	Non-significant in observed data	Matching sign
NeutralizationLevel	cGAN	OID20582	-0.346927265853697	0.322517013883525	FALSE	Non-significant in observed data	Matching sign
NeutralizationLevel	cGAN	OID20583	-0.702348606859722	0.120719466649384	FALSE	Non-significant in observed data	Matching sign
NeutralizationLevel	cGAN	OID20584	0.441675882828479	0.192219218795752	FALSE	Non-significant in observed data	Matching sign
NeutralizationLevel	cGAN	OID20585	1.06298641342318	0.0187699765265974	FALSE	Non-significant in observed data	Matching sign
NeutralizationLevel	cGAN	OID20586	1.31057612496986	0.00731684076982775	FALSE	Non-significant in observed data	Matching sign
NeutralizationLevel	cGAN	OID20587	0.0960162291235521	0.770594569767957	FALSE	Non-significant in observed data	Opposite sign
NeutralizationLevel	cGAN	OID20588	-0.258706366433433	0.462512598265793	FALSE	Non-significant in observed data	Matching sign
NeutralizationLevel	cGAN	OID20589	-0.509345239507914	0.172749065166541	FALSE	Non-significant in observed data	Matching sign
NeutralizationLevel	cGAN	OID20590	0.366287428620058	0.277369401424597	FALSE	Non-significant in observed data	Opposite sign
NeutralizationLevel	cGAN	OID20591	0.61875511461303	0.0771725671466554	FALSE	Non-significant in observed data	Matching sign
NeutralizationLevel	cGAN	OID20593	1.61242176268234	0.00366000896771007	FALSE	Non-significant in observed data	Matching sign
NeutralizationLevel	cGAN	OID20594	-0.54486667532138	0.139302947366146	FALSE	Non-significant in observed data	Matching sign
NeutralizationLevel	cGAN	OID20595	0.731738120946357	0.0619885289541346	FALSE	Non-significant in observed data	Matching sign
NeutralizationLevel	cGAN	OID20596	-0.2597060095203	0.463791593192014	FALSE	Non-significant in observed data	Opposite sign
NeutralizationLevel	cGAN	OID20597	-0.386906498158977	0.269627537247867	FALSE	Non-significant in observed data	Matching sign
NeutralizationLevel	cGAN	OID20598	0.419545731686515	0.205434506488396	FALSE	Non-significant in observed data	Matching sign
NeutralizationLevel	cGAN	OID20599	0.775417162236998	0.0927887899260847	FALSE	Non-significant in observed data	Matching sign
NeutralizationLevel	cGAN	OID20600	0.272137687693532	0.411583055097487	FALSE	Non-significant in observed data	Matching sign
NeutralizationLevel	cGAN	OID20601	-0.146352561979932	0.671022005628563	FALSE	Non-significant in observed data	Matching sign
NeutralizationLevel	cGAN	OID20602	0.143910327670071	0.66297323429964	FALSE	Non-significant in observed data	Matching sign
NeutralizationLevel	cGAN	OID20603	1.37758604897114	0.0153021819258399	FALSE	Non-significant in observed data	Matching sign
NeutralizationLevel	cGAN	OID20604	-0.400748773250051	0.275262401563465	FALSE	Non-significant in observed data	Matching sign
NeutralizationLevel	cGAN	OID20605	0.627846104399234	0.0706627037832438	FALSE	Non-significant in observed data	Matching sign
NeutralizationLevel	cGAN	OID20606	0.906847336644987	0.0563271179331031	FALSE	Non-significant in observed data	Matching sign
NeutralizationLevel	cGAN	OID20607	0.0580739544304384	0.861407021005817	FALSE	Non-significant in observed data	Matching sign
NeutralizationLevel	cGAN	OID20608	-0.229519861797667	0.522155032696772	FALSE	Non-significant in observed data	Matching sign
NeutralizationLevel	cGAN	OID20609	0.965012071018843	0.031784595405708	FALSE	Non-significant in observed data	Matching sign
NeutralizationLevel	cGAN	OID20610	0.154041198991995	0.646790970604085	FALSE	Non-significant in observed data	Matching sign
NeutralizationLevel	cGAN	OID20611	0.773164384554002	0.0380435474179221	FALSE	Non-significant in observed data	Matching sign
NeutralizationLevel	cGAN	OID20612	1.06759300108165	0.0208564933897937	FALSE	Non-significant in observed data	Matching sign
NeutralizationLevel	cGAN	OID20613	0.052342519934433	0.874801970208824	FALSE	Non-significant in observed data	Opposite sign
NeutralizationLevel	cGAN	OID20614	0.635460361417575	0.108087169617027	FALSE	Non-significant in observed data	Matching sign
NeutralizationLevel	cGAN	OID20615	-0.519081580481936	0.160401908827418	FALSE	Non-significant in observed data	Matching sign
NeutralizationLevel	cGAN	OID20616	-0.281313609270577	0.418920576205386	FALSE	Non-significant in observed data	Matching sign
NeutralizationLevel	cGAN	OID20617	0.157343413930612	0.631167691578916	FALSE	Non-significant in observed data	Matching sign
NeutralizationLevel	cGAN	OID20619	0.45743599178688	0.177171494281925	FALSE	Non-significant in observed data	Matching sign
NeutralizationLevel	cGAN	OID20620	-0.374468693672586	0.321009998001357	FALSE	Non-significant in observed data	Matching sign
NeutralizationLevel	cGAN	OID20621	-0.0389262249683013	0.908255496314358	FALSE	Non-significant in observed data	Matching sign
NeutralizationLevel	cGAN	OID20622	0.207205241330561	0.53283930024031	FALSE	Non-significant in observed data	Opposite sign
NeutralizationLevel	cGAN	OID20623	-0.471755579903922	0.201928911666708	FALSE	Non-significant in observed data	Matching sign
NeutralizationLevel	cGAN	OID20624	0.190282981343723	0.567193538589328	FALSE	Non-significant in observed data	Matching sign
NeutralizationLevel	cGAN	OID20625	-0.790005275234559	0.060484802978503	FALSE	Non-significant in observed data	Matching sign
NeutralizationLevel	cGAN	OID20626	0.301946983067723	0.356661148144864	FALSE	Non-significant in observed data	Matching sign
NeutralizationLevel	cGAN	OID20627	-0.404536163155637	0.276139439664805	FALSE	Non-significant in observed data	Matching sign
NeutralizationLevel	cGAN	OID20628	0.296718166089447	0.378549688815722	FALSE	Non-significant in observed data	Opposite sign
NeutralizationLevel	cGAN	OID20629	1.51642664808519	0.0167959597018828	FALSE	Non-significant in observed data	Matching sign
NeutralizationLevel	cGAN	OID20630	0.0910262295713406	0.784098218670977	FALSE	Non-significant in observed data	Matching sign
NeutralizationLevel	cGAN	OID20631	0.516645775009513	0.13161718603895	FALSE	Non-significant in observed data	Matching sign
NeutralizationLevel	cGAN	OID20632	0.496181746532117	0.161103225685907	FALSE	Non-significant in observed data	Matching sign
NeutralizationLevel	cGAN	OID20633	-0.164324421254389	0.644525185033344	FALSE	Non-significant in observed data	Opposite sign
NeutralizationLevel	cGAN	OID20635	0.466948066248188	0.175752495039501	FALSE	Non-significant in observed data	Opposite sign
NeutralizationLevel	cGAN	OID20636	0.636622790148066	0.0744819035628352	FALSE	Non-significant in observed data	Matching sign
NeutralizationLevel	cGAN	OID20637	0.794235163801424	0.0338380345931824	FALSE	Non-significant in observed data	Opposite sign
NeutralizationLevel	cGAN	OID20638	0.503140703282702	0.161456765765627	FALSE	Non-significant in observed data	Matching sign
NeutralizationLevel	cGAN	OID20639	0.631511784699222	0.0951989773604948	FALSE	Non-significant in observed data	Matching sign
NeutralizationLevel	cGAN	OID20640	-0.46909399751867	0.200143319083978	FALSE	Non-significant in observed data	Matching sign
NeutralizationLevel	cGAN	OID20641	-0.789513219200875	0.0868300320457328	FALSE	Non-significant in observed data	Matching sign
NeutralizationLevel	cGAN	OID20642	0.493509899677476	0.13815821642329	FALSE	Non-significant in observed data	Matching sign
NeutralizationLevel	cGAN	OID20643	-0.432779602547605	0.220498863965147	FALSE	Non-significant in observed data	Matching sign
NeutralizationLevel	cGAN	OID20644	-0.475926428206471	0.198286745633279	FALSE	Non-significant in observed data	Matching sign
NeutralizationLevel	cGAN	OID20645	0.140632373782847	0.673220266552818	FALSE	Non-significant in observed data	Opposite sign
NeutralizationLevel	cGAN	OID20646	0.0994137969229116	0.765900620424047	FALSE	Non-significant in observed data	Matching sign
NeutralizationLevel	cGAN	OID20647	1.69715519417299	0.00690689238721376	FALSE	Non-significant in observed data	Matching sign
NeutralizationLevel	cGAN	OID20648	-0.242999834901178	0.490512925115137	FALSE	Non-significant in observed data	Matching sign
NeutralizationLevel	cGAN	OID20649	0.594518839397358	0.0884216085957968	FALSE	Non-significant in observed data	Matching sign
NeutralizationLevel	cGAN	OID20650	-0.00710250000481201	0.983147830622959	FALSE	Non-significant in observed data	Matching sign
NeutralizationLevel	cGAN	OID20651	0.678668570373304	0.0679821771039427	FALSE	Non-significant in observed data	Matching sign
NeutralizationLevel	cGAN	OID20652	0.448848135109361	0.178897668001478	FALSE	Non-significant in observed data	Matching sign
NeutralizationLevel	cGAN	OID20653	0.292378133015286	0.385637331996854	FALSE	Non-significant in observed data	Matching sign
NeutralizationLevel	cGAN	OID20654	0.291169267477778	0.43108104933014	FALSE	Non-significant in observed data	Matching sign
NeutralizationLevel	cGAN	OID20655	-0.0671786642316266	0.841788433135851	FALSE	Non-significant in observed data	Matching sign
NeutralizationLevel	cGAN	OID20656	-0.218338002980487	0.554102000583174	FALSE	Non-significant in observed data	Opposite sign
NeutralizationLevel	cGAN	OID20657	0.231114446713997	0.488902526353617	FALSE	Non-significant in observed data	Matching sign
NeutralizationLevel	cGAN	OID20658	0.535040792354833	0.12936074502423	FALSE	Non-significant in observed data	Matching sign
NeutralizationLevel	cGAN	OID20660	0.556889374945327	0.118930149448452	FALSE	Non-significant in observed data	Matching sign
NeutralizationLevel	cGAN	OID20661	0.291096213931533	0.379647307949975	FALSE	Non-significant in observed data	Opposite sign
NeutralizationLevel	cGAN	OID20662	0.790737581104032	0.0519227655992974	FALSE	Non-significant in observed data	Matching sign
NeutralizationLevel	cGAN	OID20663	0.103691011880478	0.752825414660134	FALSE	Non-significant in observed data	Opposite sign
NeutralizationLevel	cGAN	OID20664	0.144135874781976	0.664687253138006	FALSE	Non-significant in observed data	Matching sign
NeutralizationLevel	cGAN	OID20665	1.51819132308371	0.00424049705749172	FALSE	Non-significant in observed data	Opposite sign
NeutralizationLevel	cGAN	OID20666	0.991207441786662	0.0191838803285609	FALSE	Non-significant in observed data	Opposite sign
NeutralizationLevel	cGAN	OID20668	0.295844526398416	0.369661618837917	FALSE	Non-significant in observed data	Matching sign
NeutralizationLevel	cGAN	OID20669	-0.0741517983863416	0.827289080025134	FALSE	Non-significant in observed data	Opposite sign
NeutralizationLevel	cGAN	OID20670	0.362228068053271	0.282080037850405	FALSE	Non-significant in observed data	Matching sign
NeutralizationLevel	cGAN	OID20671	0.078440814822485	0.814421173036575	FALSE	Non-significant in observed data	Matching sign
NeutralizationLevel	cGAN	OID20672	-0.476852342077574	0.187560530420553	FALSE	Non-significant in observed data	Matching sign
NeutralizationLevel	cGAN	OID20673	0.677491512211278	0.0583611454692666	FALSE	Non-significant in observed data	Matching sign
NeutralizationLevel	cGAN	OID20674	2.14325509352498	0.00976408394109282	FALSE	Non-significant in observed data	Matching sign
NeutralizationLevel	cGAN	OID20675	0.331389137606987	0.325995399401461	FALSE	Non-significant in observed data	Opposite sign
NeutralizationLevel	cGAN	OID20676	-0.0854956448143553	0.801737082735334	FALSE	Non-significant in observed data	Opposite sign
NeutralizationLevel	cGAN	OID20677	0.630449931605766	0.0643678239262313	FALSE	Non-significant in observed data	Matching sign
NeutralizationLevel	cGAN	OID20678	0.606405706347974	0.0901710823306997	FALSE	Non-significant in observed data	Matching sign
NeutralizationLevel	cGAN	OID20679	0.39271909332079	0.24510626282632	FALSE	Non-significant in observed data	Opposite sign
NeutralizationLevel	cGAN	OID20680	0.0214321898035629	0.948901491460516	FALSE	Non-significant in observed data	Matching sign
NeutralizationLevel	cGAN	OID20681	-0.664214801408226	0.108080092266609	FALSE	Non-significant in observed data	Matching sign
NeutralizationLevel	cGAN	OID20682	-0.234151571166981	0.499205710582574	FALSE	Non-significant in observed data	Opposite sign
NeutralizationLevel	cGAN	OID20683	-0.542164599369223	0.179688147763143	FALSE	Non-significant in observed data	Matching sign
NeutralizationLevel	cGAN	OID20684	-0.525386871079672	0.151554038138947	FALSE	Non-significant in observed data	Matching sign
NeutralizationLevel	cGAN	OID20685	-0.856726127586826	0.0681741936068336	FALSE	Non-significant in observed data	Matching sign
NeutralizationLevel	cGAN	OID20686	0.889305979722757	0.0172291453568283	FALSE	Non-significant in observed data	Matching sign
NeutralizationLevel	cGAN	OID20687	0.391574911600632	0.243399921400104	FALSE	Non-significant in observed data	Matching sign
NeutralizationLevel	cGAN	OID20688	1.01060079777895	0.0140995291187579	FALSE	Non-significant in observed data	Matching sign
NeutralizationLevel	cGAN	OID20689	1.09609865153669	0.00956031549966818	FALSE	Non-significant in observed data	Matching sign
NeutralizationLevel	cGAN	OID20690	0.536436384069757	0.148116667214573	FALSE	Non-significant in observed data	Matching sign
NeutralizationLevel	cGAN	OID20691	0.16617575116603	0.616601517146852	FALSE	Non-significant in observed data	Matching sign
NeutralizationLevel	cGAN	OID20692	1.07668780722845	0.073303299096479	FALSE	Non-significant in observed data	Matching sign
NeutralizationLevel	cGAN	OID20693	0.467560467681388	0.164611256224589	FALSE	Non-significant in observed data	Opposite sign
NeutralizationLevel	cGAN	OID20694	0.550938371281854	0.117344327362836	FALSE	Non-significant in observed data	Matching sign
NeutralizationLevel	cGAN	OID20695	0.630852636717916	0.0780623241598512	FALSE	Non-significant in observed data	Matching sign
NeutralizationLevel	cGAN	OID20696	0.497693500677645	0.143084856717415	FALSE	Non-significant in observed data	Matching sign
NeutralizationLevel	cGAN	OID20697	0.104512281797437	0.751348574240356	FALSE	Non-significant in observed data	Matching sign
NeutralizationLevel	cGAN	OID20698	-0.405174936471221	0.246412994004464	FALSE	Non-significant in observed data	Matching sign
NeutralizationLevel	cGAN	OID20699	0.667504168574308	0.0844741886491926	FALSE	Non-significant in observed data	Matching sign
NeutralizationLevel	cGAN	OID20700	0.534873712951536	0.133495652966717	FALSE	Non-significant in observed data	Matching sign
NeutralizationLevel	cGAN	OID20701	0.521824009936271	0.123016578517474	FALSE	Non-significant in observed data	Matching sign
NeutralizationLevel	cGAN	OID20702	0.098399581045867	0.767714150150127	FALSE	Non-significant in observed data	Matching sign
NeutralizationLevel	cGAN	OID20703	-0.0934720908192579	0.782291647836639	FALSE	Non-significant in observed data	Opposite sign
NeutralizationLevel	cGAN	OID20704	-0.0536924136209279	0.874647298344279	FALSE	Non-significant in observed data	Matching sign
NeutralizationLevel	cGAN	OID20705	0.513828158324122	0.136872792164949	FALSE	Non-significant in observed data	Matching sign
NeutralizationLevel	cGAN	OID20706	0.144395491229684	0.663576460671914	FALSE	Non-significant in observed data	Matching sign
NeutralizationLevel	cGAN	OID20707	-0.537671365327991	0.160710156646497	FALSE	Non-significant in observed data	Matching sign
NeutralizationLevel	cGAN	OID20708	0.617554752088801	0.0782800884915985	FALSE	Non-significant in observed data	Matching sign
NeutralizationLevel	cGAN	OID20709	0.142783967160321	0.665486569100445	FALSE	Non-significant in observed data	Matching sign
NeutralizationLevel	cGAN	OID20710	-0.0625997461664099	0.854345068419177	FALSE	Non-significant in observed data	Matching sign
NeutralizationLevel	cGAN	OID20711	-0.3807567537335	0.279169736919605	FALSE	Non-significant in observed data	Matching sign
NeutralizationLevel	cGAN	OID20712	0.463347970349518	0.176017523487946	FALSE	Non-significant in observed data	Matching sign
NeutralizationLevel	cGAN	OID20713	0.629694800324835	0.0761776447791412	FALSE	Non-significant in observed data	Matching sign
NeutralizationLevel	cGAN	OID20714	-0.145082299531707	0.674659915973878	FALSE	Non-significant in observed data	Opposite sign
NeutralizationLevel	cGAN	OID20715	0.297397593338602	0.35959922192324	FALSE	Non-significant in observed data	Matching sign
NeutralizationLevel	cGAN	OID20716	0.741012038230964	0.0462314517546989	FALSE	Non-significant in observed data	Matching sign
NeutralizationLevel	cGAN	OID20717	-0.645866433339761	0.0972570437310916	FALSE	Non-significant in observed data	Matching sign
NeutralizationLevel	cGAN	OID20718	-0.0261341706366546	0.938384904204933	FALSE	Non-significant in observed data	Matching sign
NeutralizationLevel	cGAN	OID20719	0.279904425296888	0.401942969084009	FALSE	Non-significant in observed data	Matching sign
NeutralizationLevel	cGAN	OID20720	0.156358237847712	0.63963923804338	FALSE	Non-significant in observed data	Matching sign
NeutralizationLevel	cGAN	OID20721	0.157974077713475	0.632620304283685	FALSE	Non-significant in observed data	Matching sign
NeutralizationLevel	cGAN	OID20722	-0.429893981198464	0.263217943291311	FALSE	Non-significant in observed data	Opposite sign
NeutralizationLevel	cGAN	OID20723	-0.0271463160627157	0.936024388646598	FALSE	Non-significant in observed data	Opposite sign
NeutralizationLevel	cGAN	OID20724	0.0030419932716885	0.992772237650634	FALSE	Non-significant in observed data	Opposite sign
NeutralizationLevel	cGAN	OID20725	0.375958586051937	0.255914055539303	FALSE	Non-significant in observed data	Matching sign
NeutralizationLevel	cGAN	OID20726	0.306077651921525	0.356365613934787	FALSE	Non-significant in observed data	Opposite sign
NeutralizationLevel	cGAN	OID20727	0.238031245614858	0.463972531567476	FALSE	Non-significant in observed data	Matching sign
NeutralizationLevel	cGAN	OID20728	0.492917387887493	0.163343960221121	FALSE	Non-significant in observed data	Matching sign
NeutralizationLevel	cGAN	OID20729	-0.545577464403919	0.171181349197444	FALSE	Non-significant in observed data	Matching sign
NeutralizationLevel	cGAN	OID20730	0.216955791947328	0.519203684309666	FALSE	Non-significant in observed data	Matching sign
NeutralizationLevel	cGAN	OID20731	0.216704257797952	0.524343565065102	FALSE	Non-significant in observed data	Matching sign
NeutralizationLevel	cGAN	OID20732	-0.121302944028207	0.724405098665222	FALSE	Non-significant in observed data	Matching sign
NeutralizationLevel	cGAN	OID20733	1.19216426184764	0.0197116694391546	FALSE	Non-significant in observed data	Matching sign
NeutralizationLevel	cGAN	OID20734	0.59977007089874	0.0971914156573396	FALSE	Non-significant in observed data	Matching sign
NeutralizationLevel	cGAN	OID20735	0.225108784379294	0.498472563036218	FALSE	Non-significant in observed data	Matching sign
NeutralizationLevel	cGAN	OID20736	0.497587164458869	0.143118111009468	FALSE	Non-significant in observed data	Matching sign
NeutralizationLevel	cGAN	OID20737	0.231624145677953	0.480505984089082	FALSE	Non-significant in observed data	Matching sign
NeutralizationLevel	cGAN	OID20738	0.807141051050003	0.0277230264616275	FALSE	Non-significant in observed data	Matching sign
NeutralizationLevel	cGAN	OID20739	0.431388423160764	0.197850860437072	FALSE	Non-significant in observed data	Matching sign
NeutralizationLevel	cGAN	OID20740	-0.258200846660472	0.460958712418678	FALSE	Non-significant in observed data	Matching sign
NeutralizationLevel	cGAN	OID20741	-0.357624500843454	0.354816649915842	FALSE	Non-significant in observed data	Matching sign
NeutralizationLevel	cGAN	OID20742	-0.419986965294135	0.282431346687295	FALSE	Non-significant in observed data	Matching sign
NeutralizationLevel	cGAN	OID20743	0.813807553181141	0.0528430317696802	FALSE	Non-significant in observed data	Matching sign
NeutralizationLevel	cGAN	OID20744	-0.107954179758853	0.753807361771458	FALSE	Non-significant in observed data	Matching sign
NeutralizationLevel	cGAN	OID20745	-0.388216796664754	0.288517146387037	FALSE	Non-significant in observed data	Matching sign
NeutralizationLevel	cGAN	OID20746	0.110076340288533	0.736884456459136	FALSE	Non-significant in observed data	Matching sign
NeutralizationLevel	cGAN	OID20747	-0.0307214170995892	0.927553028096747	FALSE	Non-significant in observed data	Matching sign
NeutralizationLevel	cGAN	OID20748	0.743445434534342	0.0590656553833262	FALSE	Non-significant in observed data	Matching sign
NeutralizationLevel	cGAN	OID20749	-0.0843333334742145	0.805028876084347	FALSE	Non-significant in observed data	Matching sign
NeutralizationLevel	cGAN	OID20750	-0.00422310577613068	0.989978618067604	FALSE	Non-significant in observed data	Matching sign
NeutralizationLevel	cGAN	OID20751	-0.0387840160353423	0.90846471811784	FALSE	Non-significant in observed data	Opposite sign
NeutralizationLevel	cGAN	OID20752	0.137271597850455	0.676215876928901	FALSE	Non-significant in observed data	Matching sign
NeutralizationLevel	cGAN	OID20753	0.0640133087365255	0.848019403820232	FALSE	Non-significant in observed data	Matching sign
NeutralizationLevel	cGAN	OID20754	0.714267045295138	0.0637315054134155	FALSE	Non-significant in observed data	Matching sign
NeutralizationLevel	cGAN	OID20755	1.21618299380242	0.0560471309995126	FALSE	Non-significant in observed data	Matching sign
NeutralizationLevel	cGAN	OID20756	0.596316019722809	0.12075295570664	FALSE	Non-significant in observed data	Matching sign
NeutralizationLevel	cGAN	OID20757	0.430241648483845	0.208762006112552	FALSE	Non-significant in observed data	Matching sign
NeutralizationLevel	cGAN	OID20758	0.341411414349758	0.317180928931713	FALSE	Non-significant in observed data	Matching sign
NeutralizationLevel	cGAN	OID20759	0.638925880771102	0.071374485790929	FALSE	Non-significant in observed data	Matching sign
NeutralizationLevel	cGAN	OID20760	-0.504787916316117	0.171398684537545	FALSE	Non-significant in observed data	Matching sign
NeutralizationLevel	cGAN	OID20761	-0.415243343145181	0.246819284581022	FALSE	Non-significant in observed data	Matching sign
NeutralizationLevel	cGAN	OID20762	0.0542850062165613	0.870131824086339	FALSE	Non-significant in observed data	Matching sign
NeutralizationLevel	cGAN	OID20763	0.458753104180075	0.178589828568728	FALSE	Non-significant in observed data	Matching sign
NeutralizationLevel	cGAN	OID20764	0.270394420962072	0.417015677815756	FALSE	Non-significant in observed data	Matching sign
NeutralizationLevel	cGAN	OID20765	0.106616023769659	0.747935729132811	FALSE	Non-significant in observed data	Opposite sign
NeutralizationLevel	cGAN	OID20766	0.19556622551718	0.556838519962809	FALSE	Non-significant in observed data	Matching sign
NeutralizationLevel	cGAN	OID20767	0.151553527378337	0.650908252914554	FALSE	Non-significant in observed data	Matching sign
NeutralizationLevel	cGAN	OID20768	0.714592302720042	0.0521224983908887	FALSE	Non-significant in observed data	Matching sign
NeutralizationLevel	cGAN	OID20769	0.0986414847970517	0.767367976157773	FALSE	Non-significant in observed data	Matching sign
NeutralizationLevel	cGAN	OID20770	0.0985662068986721	0.765659119968428	FALSE	Non-significant in observed data	Matching sign
NeutralizationLevel	cGAN	OID20771	0.86605596442355	0.0231414049532894	FALSE	Non-significant in observed data	Matching sign
NeutralizationLevel	cGAN	OID20772	0.321218545923029	0.32760379674218	FALSE	Non-significant in observed data	Matching sign
NeutralizationLevel	cGAN	OID20773	0.146297813478801	0.657175285199403	FALSE	Non-significant in observed data	Opposite sign
NeutralizationLevel	cGAN	OID20774	-0.186314061103841	0.591603587064998	FALSE	Non-significant in observed data	Matching sign
NeutralizationLevel	cGAN	OID20775	0.514150878389092	0.140797001489765	FALSE	Non-significant in observed data	Opposite sign
NeutralizationLevel	cGAN	OID20776	0.482231710164511	0.187430460575476	FALSE	Non-significant in observed data	Matching sign
NeutralizationLevel	cGAN	OID20777	1.21266834481159	0.00616194299516639	FALSE	Non-significant in observed data	Matching sign
NeutralizationLevel	cGAN	OID20778	0.267010673976939	0.41722504993661	FALSE	Non-significant in observed data	Matching sign
NeutralizationLevel	cGAN	OID20779	-0.179950197195533	0.595125718886634	FALSE	Non-significant in observed data	Matching sign
NeutralizationLevel	cGAN	OID20780	0.457812753445845	0.196747709782539	FALSE	Non-significant in observed data	Opposite sign
NeutralizationLevel	cGAN	OID20781	0.232545297565372	0.490325754421541	FALSE	Non-significant in observed data	Matching sign
NeutralizationLevel	cGAN	OID20782	0.398468764349069	0.232163983389537	FALSE	Non-significant in observed data	Matching sign
NeutralizationLevel	cGAN	OID20783	0.633956490688442	0.0886237286152455	FALSE	Non-significant in observed data	Matching sign
NeutralizationLevel	cGAN	OID20784	0.65991104098707	0.0783414064648904	FALSE	Non-significant in observed data	Matching sign
NeutralizationLevel	cGAN	OID20785	0.592811677405693	0.0823345190990638	FALSE	Non-significant in observed data	Matching sign
NeutralizationLevel	cGAN	OID20786	1.68989088283419	0.0123547647748025	FALSE	Non-significant in observed data	Matching sign
NeutralizationLevel	cGAN	OID20787	0.869487426276207	0.0214491270267012	FALSE	Non-significant in observed data	Matching sign
NeutralizationLevel	cGAN	OID20788	-0.554290589082279	0.143003686490295	FALSE	Non-significant in observed data	Matching sign
NeutralizationLevel	cGAN	OID20789	0.991554844402113	0.0280237579676742	FALSE	Non-significant in observed data	Matching sign
NeutralizationLevel	missForest	OID20424	0.271898521468396	0.409619576533531	FALSE	Non-significant in observed data	Matching sign
NeutralizationLevel	missForest	OID20429	0.713914134091855	0.063394783701988	FALSE	Non-significant in observed data	Matching sign
NeutralizationLevel	missForest	OID20436	-0.333591234114335	0.327756534052985	FALSE	Non-significant in observed data	Matching sign
NeutralizationLevel	missForest	OID20437	-0.277101169517962	0.409121510466843	FALSE	Non-significant in observed data	Matching sign
NeutralizationLevel	missForest	OID20438	1.95102682640342	0.0153043846108584	FALSE	Non-significant in observed data	Matching sign
NeutralizationLevel	missForest	OID20442	0.129394990732867	0.693815890613688	FALSE	Non-significant in observed data	Opposite sign
NeutralizationLevel	missForest	OID20459	-0.288397999003746	0.40649258082844	FALSE	Non-significant in observed data	Opposite sign
NeutralizationLevel	missForest	OID20460	0.70008470578271	0.0552247434140937	FALSE	Non-significant in observed data	Matching sign
NeutralizationLevel	missForest	OID20462	0.52467638618176	0.136801526772759	FALSE	Non-significant in observed data	Matching sign
NeutralizationLevel	missForest	OID20464	0.323909361455855	0.338146847611951	FALSE	Non-significant in observed data	Matching sign
NeutralizationLevel	missForest	OID20473	0.632484772331228	0.0870127487106296	FALSE	Non-significant in observed data	Matching sign
NeutralizationLevel	missForest	OID20475	-0.460969192944075	0.195907468982049	FALSE	Non-significant in observed data	Matching sign
NeutralizationLevel	missForest	OID20477	0.797544154330517	0.0313143355746367	FALSE	Non-significant in observed data	Matching sign
NeutralizationLevel	missForest	OID20480	0.748812828287898	0.0513266587333623	FALSE	Non-significant in observed data	Matching sign
NeutralizationLevel	missForest	OID20481	0.829397590191049	0.0333720430655168	FALSE	Non-significant in observed data	Matching sign
NeutralizationLevel	missForest	OID20482	0.58433890067132	0.100084702544376	FALSE	Non-significant in observed data	Matching sign
NeutralizationLevel	missForest	OID20483	-0.42400331235824	0.240485587725999	FALSE	Non-significant in observed data	Matching sign
NeutralizationLevel	missForest	OID20485	-0.37057744094524	0.304140244349565	FALSE	Non-significant in observed data	Matching sign
NeutralizationLevel	missForest	OID20486	0.60338825738702	0.118908762200132	FALSE	Non-significant in observed data	Matching sign
NeutralizationLevel	missForest	OID20487	1.59263893657803	0.00538403367607281	FALSE	Non-significant in observed data	Matching sign
NeutralizationLevel	missForest	OID20490	0.995401806627082	0.0140575023664159	FALSE	Non-significant in observed data	Matching sign
NeutralizationLevel	missForest	OID20495	0.306232565432222	0.363075103704256	FALSE	Non-significant in observed data	Matching sign
NeutralizationLevel	missForest	OID20497	0.389174904940543	0.262021151456975	FALSE	Non-significant in observed data	Matching sign
NeutralizationLevel	missForest	OID20500	0.383762004157552	0.256818429744761	FALSE	Non-significant in observed data	Opposite sign
NeutralizationLevel	missForest	OID20501	1.011229252688	0.041915551232633	FALSE	Non-significant in observed data	Matching sign
NeutralizationLevel	missForest	OID20504	0.703823618541488	0.0657314437163531	FALSE	Non-significant in observed data	Matching sign
NeutralizationLevel	missForest	OID20505	-0.420309924926773	0.249269277841097	FALSE	Non-significant in observed data	Matching sign
NeutralizationLevel	missForest	OID20506	0.0452609445622255	0.8929408947371	FALSE	Non-significant in observed data	Opposite sign
NeutralizationLevel	missForest	OID20507	-0.445589999496394	0.219386898710653	FALSE	Non-significant in observed data	Matching sign
NeutralizationLevel	missForest	OID20508	0.390732902306481	0.24669929083693	FALSE	Non-significant in observed data	Matching sign
NeutralizationLevel	missForest	OID20510	-0.388452513030498	0.283340468681357	FALSE	Non-significant in observed data	Matching sign
NeutralizationLevel	missForest	OID20511	0.310372036060204	0.353577080783196	FALSE	Non-significant in observed data	Matching sign
NeutralizationLevel	missForest	OID20513	0.634402096096588	0.105080833838161	FALSE	Non-significant in observed data	Matching sign
NeutralizationLevel	missForest	OID20514	0.280121720965425	0.405769408031126	FALSE	Non-significant in observed data	Matching sign
NeutralizationLevel	missForest	OID20515	-0.437581777607524	0.22149856070471	FALSE	Non-significant in observed data	Matching sign
NeutralizationLevel	missForest	OID20519	-0.383783949328615	0.271911895324913	FALSE	Non-significant in observed data	Matching sign
NeutralizationLevel	missForest	OID20520	0.56676376217655	0.110197180351418	FALSE	Non-significant in observed data	Matching sign
NeutralizationLevel	missForest	OID20521	-0.28283030086945	0.418004246968304	FALSE	Non-significant in observed data	Matching sign
NeutralizationLevel	missForest	OID20523	-0.0582355992583673	0.861712322540564	FALSE	Non-significant in observed data	Opposite sign
NeutralizationLevel	missForest	OID20524	-0.555724097986041	0.144628110708167	FALSE	Non-significant in observed data	Matching sign
NeutralizationLevel	missForest	OID20525	0.861805681747974	0.0398237501911927	FALSE	Non-significant in observed data	Matching sign
NeutralizationLevel	missForest	OID20526	-0.426296723455207	0.232449555931811	FALSE	Non-significant in observed data	Matching sign
NeutralizationLevel	missForest	OID20527	0.672658626465112	0.0850121758332025	FALSE	Non-significant in observed data	Matching sign
NeutralizationLevel	missForest	OID20528	-0.410474517820007	0.263697775421838	FALSE	Non-significant in observed data	Matching sign
NeutralizationLevel	missForest	OID20529	1.48159162202154	0.00423997384089849	FALSE	Non-significant in observed data	Matching sign
NeutralizationLevel	missForest	OID20530	0.396893771204194	0.248054717399631	FALSE	Non-significant in observed data	Matching sign
NeutralizationLevel	missForest	OID20531	-0.438254537344515	0.239237043171795	FALSE	Non-significant in observed data	Matching sign
NeutralizationLevel	missForest	OID20532	0.889651599410103	0.0545163249008276	FALSE	Non-significant in observed data	Matching sign
NeutralizationLevel	missForest	OID20533	-0.391848109418957	0.279344124457276	FALSE	Non-significant in observed data	Matching sign
NeutralizationLevel	missForest	OID20534	0.190361837068793	0.56057401833274	FALSE	Non-significant in observed data	Opposite sign
NeutralizationLevel	missForest	OID20535	-0.669270256049466	0.0869306325582696	FALSE	Non-significant in observed data	Matching sign
NeutralizationLevel	missForest	OID20536	-0.285738038475428	0.417942625789791	FALSE	Non-significant in observed data	Matching sign
NeutralizationLevel	missForest	OID20537	0.519679902706506	0.138548381364101	FALSE	Non-significant in observed data	Matching sign
NeutralizationLevel	missForest	OID20538	1.04168648595893	0.0236265394503603	FALSE	Non-significant in observed data	Matching sign
NeutralizationLevel	missForest	OID20540	0.595488291678162	0.1003784641647	FALSE	Non-significant in observed data	Matching sign
NeutralizationLevel	missForest	OID20541	0.675139843668907	0.0580778459517611	FALSE	Non-significant in observed data	Matching sign
NeutralizationLevel	missForest	OID20542	0.0468647095688357	0.888702047232619	FALSE	Non-significant in observed data	Opposite sign
NeutralizationLevel	missForest	OID20543	-0.215646691710975	0.536861444496835	FALSE	Non-significant in observed data	Opposite sign
NeutralizationLevel	missForest	OID20544	-0.399694367245466	0.249409590249787	FALSE	Non-significant in observed data	Matching sign
NeutralizationLevel	missForest	OID20545	-0.357550351776039	0.307063446118835	FALSE	Non-significant in observed data	Matching sign
NeutralizationLevel	missForest	OID20547	1.65690580884742	0.00423736719613256	FALSE	Non-significant in observed data	Matching sign
NeutralizationLevel	missForest	OID20548	0.644110542863308	0.0873794446543694	FALSE	Non-significant in observed data	Matching sign
NeutralizationLevel	missForest	OID20551	-0.4099686720177	0.244050579578996	FALSE	Non-significant in observed data	Matching sign
NeutralizationLevel	missForest	OID20552	-0.281680876067823	0.42028911720897	FALSE	Non-significant in observed data	Matching sign
NeutralizationLevel	missForest	OID20553	-0.440976213192397	0.229288428175577	FALSE	Non-significant in observed data	Matching sign
NeutralizationLevel	missForest	OID20554	-0.387108553116279	0.266709199760744	FALSE	Non-significant in observed data	Matching sign
NeutralizationLevel	missForest	OID20556	1.8633519107218	0.00342753272356516	FALSE	Non-significant in observed data	Matching sign
NeutralizationLevel	missForest	OID20557	0.0471686160402606	0.887655310486928	FALSE	Non-significant in observed data	Opposite sign
NeutralizationLevel	missForest	OID20558	-0.43504831589634	0.223680568612553	FALSE	Non-significant in observed data	Matching sign
NeutralizationLevel	missForest	OID20559	-0.471200588932365	0.184737430026775	FALSE	Non-significant in observed data	Matching sign
NeutralizationLevel	missForest	OID20560	1.06416002065628	0.0216733194356505	FALSE	Non-significant in observed data	Matching sign
NeutralizationLevel	missForest	OID20561	0.793342236959401	0.0570221629578091	FALSE	Non-significant in observed data	Matching sign
NeutralizationLevel	missForest	OID20562	0.678213623689423	0.0883357787416536	FALSE	Non-significant in observed data	Matching sign
NeutralizationLevel	missForest	OID20563	0.0784428588988309	0.815440626198955	FALSE	Non-significant in observed data	Opposite sign
NeutralizationLevel	missForest	OID20564	0.421231919038815	0.222475268019247	FALSE	Non-significant in observed data	Matching sign
NeutralizationLevel	missForest	OID20565	0.922424209275966	0.0241829281309382	FALSE	Non-significant in observed data	Matching sign
NeutralizationLevel	missForest	OID20566	0.906939760848346	0.0258635339913074	FALSE	Non-significant in observed data	Matching sign
NeutralizationLevel	missForest	OID20567	0.276232087171815	0.412663660619263	FALSE	Non-significant in observed data	Opposite sign
NeutralizationLevel	missForest	OID20568	0.735805352949413	0.0778191439900864	FALSE	Non-significant in observed data	Matching sign
NeutralizationLevel	missForest	OID20569	0.880987735741099	0.0185302407579743	FALSE	Non-significant in observed data	Matching sign
NeutralizationLevel	missForest	OID20570	0.263034457524095	0.433976316521356	FALSE	Non-significant in observed data	Matching sign
NeutralizationLevel	missForest	OID20571	0.686648695174987	0.0870596920942925	FALSE	Non-significant in observed data	Matching sign
NeutralizationLevel	missForest	OID20572	-0.0198811456373247	0.952886619539788	FALSE	Non-significant in observed data	Matching sign
NeutralizationLevel	missForest	OID20573	0.894383106781278	0.0485998070292901	FALSE	Non-significant in observed data	Matching sign
NeutralizationLevel	missForest	OID20574	0.100692272099696	0.763871779339047	FALSE	Non-significant in observed data	Opposite sign
NeutralizationLevel	missForest	OID20575	1.60827308197939	0.0057943762747475	FALSE	Non-significant in observed data	Matching sign
NeutralizationLevel	missForest	OID20576	0.583771984451849	0.103409123682727	FALSE	Non-significant in observed data	Matching sign
NeutralizationLevel	missForest	OID20577	-0.42704225113711	0.235111268132179	FALSE	Non-significant in observed data	Matching sign
NeutralizationLevel	missForest	OID20578	0.485059336017743	0.180121380831807	FALSE	Non-significant in observed data	Opposite sign
NeutralizationLevel	missForest	OID20579	-0.425876177554625	0.230322140261116	FALSE	Non-significant in observed data	Matching sign
NeutralizationLevel	missForest	OID20580	1.11075115647619	0.0158095765479982	FALSE	Non-significant in observed data	Matching sign
NeutralizationLevel	missForest	OID20581	0.967494512522477	0.0163398086736832	FALSE	Non-significant in observed data	Matching sign
NeutralizationLevel	missForest	OID20582	-0.406013480607627	0.250017953194475	FALSE	Non-significant in observed data	Matching sign
NeutralizationLevel	missForest	OID20583	-0.474483073924582	0.203396894157456	FALSE	Non-significant in observed data	Matching sign
NeutralizationLevel	missForest	OID20584	0.663395496705763	0.0779583550801442	FALSE	Non-significant in observed data	Matching sign
NeutralizationLevel	missForest	OID20585	1.14747716994227	0.0154214141442831	FALSE	Non-significant in observed data	Matching sign
NeutralizationLevel	missForest	OID20586	1.62578732788533	0.00458963914249833	FALSE	Non-significant in observed data	Matching sign
NeutralizationLevel	missForest	OID20587	-0.311347817819358	0.367247850356206	FALSE	Non-significant in observed data	Matching sign
NeutralizationLevel	missForest	OID20588	-0.411753999430897	0.257009818233289	FALSE	Non-significant in observed data	Matching sign
NeutralizationLevel	missForest	OID20589	-0.299207817413092	0.395173898323915	FALSE	Non-significant in observed data	Matching sign
NeutralizationLevel	missForest	OID20590	0.0596597983177548	0.858300181530761	FALSE	Non-significant in observed data	Opposite sign
NeutralizationLevel	missForest	OID20591	0.849697441249585	0.0608365872427227	FALSE	Non-significant in observed data	Matching sign
NeutralizationLevel	missForest	OID20593	0.830925450460863	0.0296298742352994	FALSE	Non-significant in observed data	Matching sign
NeutralizationLevel	missForest	OID20594	-0.438534574317632	0.207436102487853	FALSE	Non-significant in observed data	Matching sign
NeutralizationLevel	missForest	OID20595	0.650993028814663	0.0835733907207807	FALSE	Non-significant in observed data	Matching sign
NeutralizationLevel	missForest	OID20596	0.0437024672499167	0.896179543287646	FALSE	Non-significant in observed data	Matching sign
NeutralizationLevel	missForest	OID20597	-0.37496820916489	0.287405931474843	FALSE	Non-significant in observed data	Matching sign
NeutralizationLevel	missForest	OID20598	0.706012446729741	0.0733920017608723	FALSE	Non-significant in observed data	Matching sign
NeutralizationLevel	missForest	OID20599	0.69871944189718	0.0674709633905132	FALSE	Non-significant in observed data	Matching sign
NeutralizationLevel	missForest	OID20600	0.644851068706131	0.0864667693978356	FALSE	Non-significant in observed data	Matching sign
NeutralizationLevel	missForest	OID20601	0.501934861948512	0.168909559522534	FALSE	Non-significant in observed data	Opposite sign
NeutralizationLevel	missForest	OID20602	0.703076153243054	0.0896860114803051	FALSE	Non-significant in observed data	Matching sign
NeutralizationLevel	missForest	OID20603	0.998154352485979	0.0192096178249337	FALSE	Non-significant in observed data	Matching sign
NeutralizationLevel	missForest	OID20604	0.0417853334693137	0.901146632347075	FALSE	Non-significant in observed data	Opposite sign
NeutralizationLevel	missForest	OID20605	0.508491098662366	0.155944821262964	FALSE	Non-significant in observed data	Matching sign
NeutralizationLevel	missForest	OID20606	0.834372637903901	0.0441447926214246	FALSE	Non-significant in observed data	Matching sign
NeutralizationLevel	missForest	OID20607	0.206618288416165	0.545308330688863	FALSE	Non-significant in observed data	Matching sign
NeutralizationLevel	missForest	OID20608	0.0372488344966832	0.911750715500885	FALSE	Non-significant in observed data	Opposite sign
NeutralizationLevel	missForest	OID20609	0.63569945866681	0.0779376634879441	FALSE	Non-significant in observed data	Matching sign
NeutralizationLevel	missForest	OID20610	0.664490931023985	0.0960666729871179	FALSE	Non-significant in observed data	Matching sign
NeutralizationLevel	missForest	OID20611	2.00932349261421	0.00179063195841785	FALSE	Non-significant in observed data	Matching sign
NeutralizationLevel	missForest	OID20612	1.30945350926417	0.006482082294411	FALSE	Non-significant in observed data	Matching sign
NeutralizationLevel	missForest	OID20613	0.141391133011588	0.670994487230927	FALSE	Non-significant in observed data	Opposite sign
NeutralizationLevel	missForest	OID20614	0.848488360032418	0.0477577971666323	FALSE	Non-significant in observed data	Matching sign
NeutralizationLevel	missForest	OID20615	-0.511383268018872	0.169607970976344	FALSE	Non-significant in observed data	Matching sign
NeutralizationLevel	missForest	OID20616	-0.428657057518075	0.221882998236647	FALSE	Non-significant in observed data	Matching sign
NeutralizationLevel	missForest	OID20617	0.460420920394494	0.196462648897549	FALSE	Non-significant in observed data	Matching sign
NeutralizationLevel	missForest	OID20619	0.942903473925994	0.0351062244165966	FALSE	Non-significant in observed data	Matching sign
NeutralizationLevel	missForest	OID20620	-0.276859769348273	0.429661941669289	FALSE	Non-significant in observed data	Matching sign
NeutralizationLevel	missForest	OID20621	0.0712261495729289	0.832268276479384	FALSE	Non-significant in observed data	Opposite sign
NeutralizationLevel	missForest	OID20622	0.525964737040616	0.129277490674909	FALSE	Non-significant in observed data	Opposite sign
NeutralizationLevel	missForest	OID20623	-0.314494514593325	0.3676192454701	FALSE	Non-significant in observed data	Matching sign
NeutralizationLevel	missForest	OID20624	0.854598190075499	0.0638128168151478	FALSE	Non-significant in observed data	Matching sign
NeutralizationLevel	missForest	OID20625	-0.343761142925767	0.331093349297321	FALSE	Non-significant in observed data	Matching sign
NeutralizationLevel	missForest	OID20626	0.656784283424892	0.0833744438668197	FALSE	Non-significant in observed data	Matching sign
NeutralizationLevel	missForest	OID20627	-0.395891690660452	0.256068535144033	FALSE	Non-significant in observed data	Matching sign
NeutralizationLevel	missForest	OID20628	-0.0868751751168449	0.797182319502858	FALSE	Non-significant in observed data	Matching sign
NeutralizationLevel	missForest	OID20629	1.07081868776656	0.0172374287856068	FALSE	Non-significant in observed data	Matching sign
NeutralizationLevel	missForest	OID20630	0.193748130503805	0.566398451893314	FALSE	Non-significant in observed data	Matching sign
NeutralizationLevel	missForest	OID20631	0.533507924764468	0.131832264529339	FALSE	Non-significant in observed data	Matching sign
NeutralizationLevel	missForest	OID20632	0.91611075172299	0.0339866643075491	FALSE	Non-significant in observed data	Matching sign
NeutralizationLevel	missForest	OID20633	0.462168307308023	0.182209669839191	FALSE	Non-significant in observed data	Matching sign
NeutralizationLevel	missForest	OID20635	0.638200562268273	0.085977199546669	FALSE	Non-significant in observed data	Opposite sign
NeutralizationLevel	missForest	OID20636	0.868389774089875	0.0273988157657736	FALSE	Non-significant in observed data	Matching sign
NeutralizationLevel	missForest	OID20637	0.738861726086404	0.0634712927850758	FALSE	Non-significant in observed data	Opposite sign
NeutralizationLevel	missForest	OID20638	0.927205870705151	0.0398545969638781	FALSE	Non-significant in observed data	Matching sign
NeutralizationLevel	missForest	OID20639	0.63266598825011	0.0765525585607454	FALSE	Non-significant in observed data	Matching sign
NeutralizationLevel	missForest	OID20640	-0.426460836804213	0.228751353354561	FALSE	Non-significant in observed data	Matching sign
NeutralizationLevel	missForest	OID20641	-0.522441894984379	0.146569812450405	FALSE	Non-significant in observed data	Matching sign
NeutralizationLevel	missForest	OID20642	0.99008664107927	0.016594692765939	FALSE	Non-significant in observed data	Matching sign
NeutralizationLevel	missForest	OID20643	-0.372110573546723	0.277210092416902	FALSE	Non-significant in observed data	Matching sign
NeutralizationLevel	missForest	OID20644	-0.327136703418853	0.351659778206784	FALSE	Non-significant in observed data	Matching sign
NeutralizationLevel	missForest	OID20645	-0.198266302192979	0.563177102109679	FALSE	Non-significant in observed data	Matching sign
NeutralizationLevel	missForest	OID20646	0.699008700273911	0.0643979007313733	FALSE	Non-significant in observed data	Matching sign
NeutralizationLevel	missForest	OID20647	0.986733952743854	0.0167029523586579	FALSE	Non-significant in observed data	Matching sign
NeutralizationLevel	missForest	OID20648	-0.214110473916751	0.534268638301369	FALSE	Non-significant in observed data	Matching sign
NeutralizationLevel	missForest	OID20649	1.45001179175366	0.00380394473990927	FALSE	Non-significant in observed data	Matching sign
NeutralizationLevel	missForest	OID20650	0.107522394281818	0.750767898328599	FALSE	Non-significant in observed data	Opposite sign
NeutralizationLevel	missForest	OID20651	0.891631136898037	0.0335906768112203	FALSE	Non-significant in observed data	Matching sign
NeutralizationLevel	missForest	OID20652	0.371195207821733	0.285484217442734	FALSE	Non-significant in observed data	Matching sign
NeutralizationLevel	missForest	OID20653	0.693649264597231	0.0636750612121444	FALSE	Non-significant in observed data	Matching sign
NeutralizationLevel	missForest	OID20654	0.987678720998291	0.0331583685147093	FALSE	Non-significant in observed data	Matching sign
NeutralizationLevel	missForest	OID20655	0.0852611647536326	0.80176651747441	FALSE	Non-significant in observed data	Opposite sign
NeutralizationLevel	missForest	OID20656	0.159792662364473	0.636705553394706	FALSE	Non-significant in observed data	Matching sign
NeutralizationLevel	missForest	OID20657	0.781825948757256	0.0453655404707155	FALSE	Non-significant in observed data	Matching sign
NeutralizationLevel	missForest	OID20658	0.687529645552813	0.0658826795718947	FALSE	Non-significant in observed data	Matching sign
NeutralizationLevel	missForest	OID20660	0.848253556600902	0.0353402058326611	FALSE	Non-significant in observed data	Matching sign
NeutralizationLevel	missForest	OID20661	0.733599940769157	0.0526202498346899	FALSE	Non-significant in observed data	Opposite sign
NeutralizationLevel	missForest	OID20662	0.701409736968006	0.0831207320471091	FALSE	Non-significant in observed data	Matching sign
NeutralizationLevel	missForest	OID20663	0.664180530034918	0.087846526020114	FALSE	Non-significant in observed data	Opposite sign
NeutralizationLevel	missForest	OID20664	0.44399240300078	0.193996021511434	FALSE	Non-significant in observed data	Matching sign
NeutralizationLevel	missForest	OID20665	1.39421724978342	0.0041708069430355	FALSE	Non-significant in observed data	Opposite sign
NeutralizationLevel	missForest	OID20666	1.26003390107678	0.00627876402646949	FALSE	Non-significant in observed data	Opposite sign
NeutralizationLevel	missForest	OID20668	0.807428810128317	0.0287792185198971	FALSE	Non-significant in observed data	Matching sign
NeutralizationLevel	missForest	OID20669	0.0908093580315829	0.786730111652488	FALSE	Non-significant in observed data	Matching sign
NeutralizationLevel	missForest	OID20670	0.90374770169654	0.0244101834688454	FALSE	Non-significant in observed data	Matching sign
NeutralizationLevel	missForest	OID20671	0.409009245429886	0.234783431543551	FALSE	Non-significant in observed data	Matching sign
NeutralizationLevel	missForest	OID20672	-0.354221744617692	0.297404029264852	FALSE	Non-significant in observed data	Matching sign
NeutralizationLevel	missForest	OID20673	0.950983166006278	0.0254012697788466	FALSE	Non-significant in observed data	Matching sign
NeutralizationLevel	missForest	OID20674	0.892733090059024	0.0290968456409233	FALSE	Non-significant in observed data	Matching sign
NeutralizationLevel	missForest	OID20675	0.559048845326747	0.135002648978954	FALSE	Non-significant in observed data	Opposite sign
NeutralizationLevel	missForest	OID20676	0.467608710149575	0.192709801697176	FALSE	Non-significant in observed data	Matching sign
NeutralizationLevel	missForest	OID20677	0.915970014455075	0.0269422038258952	FALSE	Non-significant in observed data	Matching sign
NeutralizationLevel	missForest	OID20678	0.840341354180512	0.049139415294278	FALSE	Non-significant in observed data	Matching sign
NeutralizationLevel	missForest	OID20679	0.654876372941216	0.073426139997599	FALSE	Non-significant in observed data	Opposite sign
NeutralizationLevel	missForest	OID20680	0.658315736395005	0.0675876467809233	FALSE	Non-significant in observed data	Matching sign
NeutralizationLevel	missForest	OID20681	-0.435516592138243	0.223758479883807	FALSE	Non-significant in observed data	Matching sign
NeutralizationLevel	missForest	OID20682	-0.101653333371522	0.76454533791644	FALSE	Non-significant in observed data	Opposite sign
NeutralizationLevel	missForest	OID20683	-0.476988740724875	0.188686871419096	FALSE	Non-significant in observed data	Matching sign
NeutralizationLevel	missForest	OID20684	-0.296960993172904	0.391442702901795	FALSE	Non-significant in observed data	Matching sign
NeutralizationLevel	missForest	OID20685	-0.448997371547929	0.210122173380604	FALSE	Non-significant in observed data	Matching sign
NeutralizationLevel	missForest	OID20686	0.870391428251275	0.0253984019749388	FALSE	Non-significant in observed data	Matching sign
NeutralizationLevel	missForest	OID20687	0.6719136240407	0.0854222895724705	FALSE	Non-significant in observed data	Matching sign
NeutralizationLevel	missForest	OID20688	0.826516936042215	0.0317243063364639	FALSE	Non-significant in observed data	Matching sign
NeutralizationLevel	missForest	OID20689	1.00987973496108	0.0140048516316803	FALSE	Non-significant in observed data	Matching sign
NeutralizationLevel	missForest	OID20690	1.05296382614946	0.0172916073371953	FALSE	Non-significant in observed data	Matching sign
NeutralizationLevel	missForest	OID20691	0.355579261170079	0.305349825221136	FALSE	Non-significant in observed data	Matching sign
NeutralizationLevel	missForest	OID20692	0.98524307568427	0.0245840082352803	FALSE	Non-significant in observed data	Matching sign
NeutralizationLevel	missForest	OID20693	0.159842921616179	0.635510663096997	FALSE	Non-significant in observed data	Opposite sign
NeutralizationLevel	missForest	OID20694	0.630753716280623	0.0864152563326477	FALSE	Non-significant in observed data	Matching sign
NeutralizationLevel	missForest	OID20695	0.317488498270981	0.38895475218336	FALSE	Non-significant in observed data	Matching sign
NeutralizationLevel	missForest	OID20696	0.658809361544081	0.0823184487817436	FALSE	Non-significant in observed data	Matching sign
NeutralizationLevel	missForest	OID20697	0.45952047703413	0.210353997542986	FALSE	Non-significant in observed data	Matching sign
NeutralizationLevel	missForest	OID20698	-0.502536422552463	0.158067121393142	FALSE	Non-significant in observed data	Matching sign
NeutralizationLevel	missForest	OID20699	0.899236563195381	0.0317718273734138	FALSE	Non-significant in observed data	Matching sign
NeutralizationLevel	missForest	OID20700	0.540401760224208	0.126429874770973	FALSE	Non-significant in observed data	Matching sign
NeutralizationLevel	missForest	OID20701	0.750443062497841	0.0430920273437264	FALSE	Non-significant in observed data	Matching sign
NeutralizationLevel	missForest	OID20702	0.433285154247573	0.20663216202823	FALSE	Non-significant in observed data	Matching sign
NeutralizationLevel	missForest	OID20703	0.536899819383624	0.12322367277954	FALSE	Non-significant in observed data	Matching sign
NeutralizationLevel	missForest	OID20704	0.237145408775319	0.493175197559767	FALSE	Non-significant in observed data	Opposite sign
NeutralizationLevel	missForest	OID20705	0.733380436407448	0.0520916613958125	FALSE	Non-significant in observed data	Matching sign
NeutralizationLevel	missForest	OID20706	1.10826812423977	0.0184617119848331	FALSE	Non-significant in observed data	Matching sign
NeutralizationLevel	missForest	OID20707	-0.49242590639178	0.180577028871068	FALSE	Non-significant in observed data	Matching sign
NeutralizationLevel	missForest	OID20708	0.89721244316272	0.0249327281473968	FALSE	Non-significant in observed data	Matching sign
NeutralizationLevel	missForest	OID20709	0.371706639336373	0.285374939690216	FALSE	Non-significant in observed data	Matching sign
NeutralizationLevel	missForest	OID20710	-0.174200923925987	0.604807593737464	FALSE	Non-significant in observed data	Matching sign
NeutralizationLevel	missForest	OID20711	-0.41167510737689	0.236870908109008	FALSE	Non-significant in observed data	Matching sign
NeutralizationLevel	missForest	OID20712	0.659338429247936	0.0713785842912118	FALSE	Non-significant in observed data	Matching sign
NeutralizationLevel	missForest	OID20713	0.868402884679165	0.0243341682853498	FALSE	Non-significant in observed data	Matching sign
NeutralizationLevel	missForest	OID20714	-0.345767685554958	0.312283359369843	FALSE	Non-significant in observed data	Opposite sign
NeutralizationLevel	missForest	OID20715	0.715742192842669	0.064089197008188	FALSE	Non-significant in observed data	Matching sign
NeutralizationLevel	missForest	OID20716	1.0286070690938	0.0290985638310901	FALSE	Non-significant in observed data	Matching sign
NeutralizationLevel	missForest	OID20717	-0.470365096485627	0.195877688987178	FALSE	Non-significant in observed data	Matching sign
NeutralizationLevel	missForest	OID20718	-0.274679122961986	0.444695787682887	FALSE	Non-significant in observed data	Matching sign
NeutralizationLevel	missForest	OID20719	0.613222692266849	0.0900199239096532	FALSE	Non-significant in observed data	Matching sign
NeutralizationLevel	missForest	OID20720	0.530101996006779	0.141419375784011	FALSE	Non-significant in observed data	Matching sign
NeutralizationLevel	missForest	OID20721	0.679668106085015	0.0800884610101674	FALSE	Non-significant in observed data	Matching sign
NeutralizationLevel	missForest	OID20722	-0.144603692133758	0.671917803889751	FALSE	Non-significant in observed data	Opposite sign
NeutralizationLevel	missForest	OID20723	0.863832112860563	0.0441145290464341	FALSE	Non-significant in observed data	Matching sign
NeutralizationLevel	missForest	OID20724	-0.20310021498343	0.550938302059781	FALSE	Non-significant in observed data	Matching sign
NeutralizationLevel	missForest	OID20725	0.960934532456837	0.0267787734413986	FALSE	Non-significant in observed data	Matching sign
NeutralizationLevel	missForest	OID20726	0.600728735886227	0.089470596760724	FALSE	Non-significant in observed data	Opposite sign
NeutralizationLevel	missForest	OID20727	0.306670121163766	0.371425364711659	FALSE	Non-significant in observed data	Matching sign
NeutralizationLevel	missForest	OID20728	1.11625853328601	0.018457220442886	FALSE	Non-significant in observed data	Matching sign
NeutralizationLevel	missForest	OID20729	-0.411752779421679	0.247611185747168	FALSE	Non-significant in observed data	Matching sign
NeutralizationLevel	missForest	OID20730	0.754336091880927	0.0409147370138054	FALSE	Non-significant in observed data	Matching sign
NeutralizationLevel	missForest	OID20731	0.877488572387668	0.0340661420972824	FALSE	Non-significant in observed data	Matching sign
NeutralizationLevel	missForest	OID20732	0.204330363198633	0.539440022193285	FALSE	Non-significant in observed data	Opposite sign
NeutralizationLevel	missForest	OID20733	0.920294105670848	0.0308723475195141	FALSE	Non-significant in observed data	Matching sign
NeutralizationLevel	missForest	OID20734	1.12420018954777	0.0127307708259213	FALSE	Non-significant in observed data	Matching sign
NeutralizationLevel	missForest	OID20735	0.650935076369496	0.0789762231453955	FALSE	Non-significant in observed data	Matching sign
NeutralizationLevel	missForest	OID20736	0.569018441880587	0.153181912494778	FALSE	Non-significant in observed data	Matching sign
NeutralizationLevel	missForest	OID20737	0.637074779817355	0.075505450085357	FALSE	Non-significant in observed data	Matching sign
NeutralizationLevel	missForest	OID20738	0.836452664024478	0.0268840953277063	FALSE	Non-significant in observed data	Matching sign
NeutralizationLevel	missForest	OID20739	1.00802978000645	0.0213873874970288	FALSE	Non-significant in observed data	Matching sign
NeutralizationLevel	missForest	OID20740	-0.556132094670464	0.11732429750665	FALSE	Non-significant in observed data	Matching sign
NeutralizationLevel	missForest	OID20741	-0.589206980584987	0.0957766131977955	FALSE	Non-significant in observed data	Matching sign
NeutralizationLevel	missForest	OID20742	-0.410288259446534	0.254950823217212	FALSE	Non-significant in observed data	Matching sign
NeutralizationLevel	missForest	OID20743	1.05124632429313	0.0395127856441088	FALSE	Non-significant in observed data	Matching sign
NeutralizationLevel	missForest	OID20744	-0.344560417009175	0.320096790244239	FALSE	Non-significant in observed data	Matching sign
NeutralizationLevel	missForest	OID20745	-0.449257335763664	0.214252137872194	FALSE	Non-significant in observed data	Matching sign
NeutralizationLevel	missForest	OID20746	1.10200040646187	0.0327542404358961	FALSE	Non-significant in observed data	Matching sign
NeutralizationLevel	missForest	OID20747	-0.0714951576692297	0.832050812809582	FALSE	Non-significant in observed data	Matching sign
NeutralizationLevel	missForest	OID20748	0.750972888995299	0.05273559860475	FALSE	Non-significant in observed data	Matching sign
NeutralizationLevel	missForest	OID20749	-0.305436612879304	0.377890088305476	FALSE	Non-significant in observed data	Matching sign
NeutralizationLevel	missForest	OID20750	0.414253386482629	0.23100885391949	FALSE	Non-significant in observed data	Opposite sign
NeutralizationLevel	missForest	OID20751	0.29662026330808	0.387187199908947	FALSE	Non-significant in observed data	Matching sign
NeutralizationLevel	missForest	OID20752	0.163843526378973	0.626780572201517	FALSE	Non-significant in observed data	Matching sign
NeutralizationLevel	missForest	OID20753	0.870968247423787	0.0685239780965457	FALSE	Non-significant in observed data	Matching sign
NeutralizationLevel	missForest	OID20754	0.965677592673799	0.0253470666866616	FALSE	Non-significant in observed data	Matching sign
NeutralizationLevel	missForest	OID20755	1.38636502523564	0.00997529273914329	FALSE	Non-significant in observed data	Matching sign
NeutralizationLevel	missForest	OID20756	0.537270206961729	0.137542393739192	FALSE	Non-significant in observed data	Matching sign
NeutralizationLevel	missForest	OID20757	0.501918707415647	0.148796373094597	FALSE	Non-significant in observed data	Matching sign
NeutralizationLevel	missForest	OID20758	0.917913799697756	0.0267882079574311	FALSE	Non-significant in observed data	Matching sign
NeutralizationLevel	missForest	OID20759	0.639560645673962	0.0731407715979601	FALSE	Non-significant in observed data	Matching sign
NeutralizationLevel	missForest	OID20760	-0.329153066554213	0.344406249950955	FALSE	Non-significant in observed data	Matching sign
NeutralizationLevel	missForest	OID20761	-0.428262430876452	0.223654019182817	FALSE	Non-significant in observed data	Matching sign
NeutralizationLevel	missForest	OID20762	0.525451460132878	0.131426708531907	FALSE	Non-significant in observed data	Matching sign
NeutralizationLevel	missForest	OID20763	0.605627281936384	0.093257846155028	FALSE	Non-significant in observed data	Matching sign
NeutralizationLevel	missForest	OID20764	0.558927153836952	0.118061795281025	FALSE	Non-significant in observed data	Matching sign
NeutralizationLevel	missForest	OID20765	0.874596766191344	0.0253783445778504	FALSE	Non-significant in observed data	Opposite sign
NeutralizationLevel	missForest	OID20766	0.826767895529105	0.0339891154550403	FALSE	Non-significant in observed data	Matching sign
NeutralizationLevel	missForest	OID20767	0.560639272023295	0.127794184953444	FALSE	Non-significant in observed data	Matching sign
NeutralizationLevel	missForest	OID20768	0.680459682527473	0.0756914101715764	FALSE	Non-significant in observed data	Matching sign
NeutralizationLevel	missForest	OID20769	0.212556654285922	0.533529706513702	FALSE	Non-significant in observed data	Matching sign
NeutralizationLevel	missForest	OID20770	0.771233733840491	0.0336848368808334	FALSE	Non-significant in observed data	Matching sign
NeutralizationLevel	missForest	OID20771	0.861730124958755	0.0214704640039194	FALSE	Non-significant in observed data	Matching sign
NeutralizationLevel	missForest	OID20772	0.196208438438923	0.561774338864066	FALSE	Non-significant in observed data	Matching sign
NeutralizationLevel	missForest	OID20773	0.144419685106564	0.667658800904523	FALSE	Non-significant in observed data	Opposite sign
NeutralizationLevel	missForest	OID20774	0.146721342005923	0.663667143442058	FALSE	Non-significant in observed data	Opposite sign
NeutralizationLevel	missForest	OID20775	0.361537483138125	0.307656619120836	FALSE	Non-significant in observed data	Opposite sign
NeutralizationLevel	missForest	OID20776	0.78166795984064	0.0574724338333659	FALSE	Non-significant in observed data	Matching sign
NeutralizationLevel	missForest	OID20777	0.949047086135328	0.0195867735846947	FALSE	Non-significant in observed data	Matching sign
NeutralizationLevel	missForest	OID20778	0.681401675432605	0.0888136802095731	FALSE	Non-significant in observed data	Matching sign
NeutralizationLevel	missForest	OID20779	-0.375716436655125	0.271744954543071	FALSE	Non-significant in observed data	Matching sign
NeutralizationLevel	missForest	OID20780	0.32007219470434	0.340178518305199	FALSE	Non-significant in observed data	Opposite sign
NeutralizationLevel	missForest	OID20781	0.641950084719716	0.079947435591001	FALSE	Non-significant in observed data	Matching sign
NeutralizationLevel	missForest	OID20782	0.711624052885522	0.057627072781218	FALSE	Non-significant in observed data	Matching sign
NeutralizationLevel	missForest	OID20783	0.676892371924116	0.0717503115391621	FALSE	Non-significant in observed data	Matching sign
NeutralizationLevel	missForest	OID20784	0.65685345634479	0.0703183067507357	FALSE	Non-significant in observed data	Matching sign
NeutralizationLevel	missForest	OID20785	0.883642439088239	0.0413820517258167	FALSE	Non-significant in observed data	Matching sign
NeutralizationLevel	missForest	OID20786	0.98603718568023	0.0446193334217293	FALSE	Non-significant in observed data	Matching sign
NeutralizationLevel	missForest	OID20787	0.895610456418181	0.0184207077815424	FALSE	Non-significant in observed data	Matching sign
NeutralizationLevel	missForest	OID20788	-0.488284258400036	0.174184170090155	FALSE	Non-significant in observed data	Matching sign
NeutralizationLevel	missForest	OID20789	1.58774328669863	0.0068749180962424	FALSE	Non-significant in observed data	Matching sign
NeutralizationLevel	PMM	OID20424	0.0903787346848275	0.865621174334365	FALSE	Non-significant in observed data	Matching sign
NeutralizationLevel	PMM	OID20429	0.614524896645955	0.188829038824755	FALSE	Non-significant in observed data	Matching sign
NeutralizationLevel	PMM	OID20436	-0.16090528433172	0.678772273078131	FALSE	Non-significant in observed data	Matching sign
NeutralizationLevel	PMM	OID20437	0.270899189183496	0.615835294833615	FALSE	Non-significant in observed data	Opposite sign
NeutralizationLevel	PMM	OID20438	0.453347495771997	0.386856487415105	FALSE	Non-significant in observed data	Matching sign
NeutralizationLevel	PMM	OID20442	0.355440539535098	0.41345223785658	FALSE	Non-significant in observed data	Opposite sign
NeutralizationLevel	PMM	OID20459	-0.325962026021465	0.41995570440073	FALSE	Non-significant in observed data	Opposite sign
NeutralizationLevel	PMM	OID20460	0.532170006306101	0.171365320882743	FALSE	Non-significant in observed data	Matching sign
NeutralizationLevel	PMM	OID20462	0.0525278050717709	0.884260044484674	FALSE	Non-significant in observed data	Matching sign
NeutralizationLevel	PMM	OID20464	0.234895473475881	0.621764406766003	FALSE	Non-significant in observed data	Matching sign
NeutralizationLevel	PMM	OID20473	0.255670274707734	0.492090691775238	FALSE	Non-significant in observed data	Matching sign
NeutralizationLevel	PMM	OID20475	-0.278024607336461	0.467298844032048	FALSE	Non-significant in observed data	Matching sign
NeutralizationLevel	PMM	OID20477	0.128952106304453	0.7761778580911	FALSE	Non-significant in observed data	Matching sign
NeutralizationLevel	PMM	OID20480	0.127331238973054	0.767057221810013	FALSE	Non-significant in observed data	Matching sign
NeutralizationLevel	PMM	OID20481	0.534685239285368	0.347942970694898	FALSE	Non-significant in observed data	Matching sign
NeutralizationLevel	PMM	OID20482	0.39739093448655	0.36107167297442	FALSE	Non-significant in observed data	Matching sign
NeutralizationLevel	PMM	OID20483	-0.0226379461923825	0.95502958886915	FALSE	Non-significant in observed data	Matching sign
NeutralizationLevel	PMM	OID20485	-0.24446355722148	0.493383036616477	FALSE	Non-significant in observed data	Matching sign
NeutralizationLevel	PMM	OID20486	0.449418515755296	0.371402696921921	FALSE	Non-significant in observed data	Matching sign
NeutralizationLevel	PMM	OID20487	0.412643428570294	0.375153030646531	FALSE	Non-significant in observed data	Matching sign
NeutralizationLevel	PMM	OID20490	0.482230638683882	0.454735576586641	FALSE	Non-significant in observed data	Matching sign
NeutralizationLevel	PMM	OID20495	0.0481310657335909	0.899822240177031	FALSE	Non-significant in observed data	Matching sign
NeutralizationLevel	PMM	OID20497	0.038215324791078	0.924460201606828	FALSE	Non-significant in observed data	Matching sign
NeutralizationLevel	PMM	OID20500	0.0533011754371229	0.877120111141913	FALSE	Non-significant in observed data	Opposite sign
NeutralizationLevel	PMM	OID20501	-0.0816347545303352	0.822979287001744	FALSE	Non-significant in observed data	Opposite sign
NeutralizationLevel	PMM	OID20504	0.115252008938425	0.795690839641752	FALSE	Non-significant in observed data	Matching sign
NeutralizationLevel	PMM	OID20505	-0.509517230904098	0.234657559507559	FALSE	Non-significant in observed data	Matching sign
NeutralizationLevel	PMM	OID20506	0.225267607274443	0.579951266277495	FALSE	Non-significant in observed data	Opposite sign
NeutralizationLevel	PMM	OID20507	-0.480323917751116	0.255202903501746	FALSE	Non-significant in observed data	Matching sign
NeutralizationLevel	PMM	OID20508	0.0633629335262893	0.881504223613987	FALSE	Non-significant in observed data	Matching sign
NeutralizationLevel	PMM	OID20510	0.00149806388036317	0.996603817671132	FALSE	Non-significant in observed data	Opposite sign
NeutralizationLevel	PMM	OID20511	0.285029498202729	0.54637921280811	FALSE	Non-significant in observed data	Matching sign
NeutralizationLevel	PMM	OID20513	0.350156852695671	0.440185864872685	FALSE	Non-significant in observed data	Matching sign
NeutralizationLevel	PMM	OID20514	0.0821614679296729	0.846902787941006	FALSE	Non-significant in observed data	Matching sign
NeutralizationLevel	PMM	OID20515	-0.66836459620489	0.0998026810720798	FALSE	Non-significant in observed data	Matching sign
NeutralizationLevel	PMM	OID20519	-0.276838690252745	0.510793965839991	FALSE	Non-significant in observed data	Matching sign
NeutralizationLevel	PMM	OID20520	-0.18360224298872	0.79708404696301	FALSE	Non-significant in observed data	Opposite sign
NeutralizationLevel	PMM	OID20521	-0.137653073074323	0.73115587255933	FALSE	Non-significant in observed data	Matching sign
NeutralizationLevel	PMM	OID20523	-0.531047179031748	0.199907692250997	FALSE	Non-significant in observed data	Opposite sign
NeutralizationLevel	PMM	OID20524	-0.324895570088331	0.414702049924013	FALSE	Non-significant in observed data	Matching sign
NeutralizationLevel	PMM	OID20525	0.403744277549669	0.305610225030677	FALSE	Non-significant in observed data	Matching sign
NeutralizationLevel	PMM	OID20526	-0.312557411878587	0.444023127330405	FALSE	Non-significant in observed data	Matching sign
NeutralizationLevel	PMM	OID20527	0.107011375943289	0.785729100836594	FALSE	Non-significant in observed data	Matching sign
NeutralizationLevel	PMM	OID20528	-0.154840325627343	0.683486753012179	FALSE	Non-significant in observed data	Matching sign
NeutralizationLevel	PMM	OID20529	0.200148662466183	0.797296631723992	FALSE	Non-significant in observed data	Matching sign
NeutralizationLevel	PMM	OID20530	0.294918676691111	0.635122851359675	FALSE	Non-significant in observed data	Matching sign
NeutralizationLevel	PMM	OID20531	-0.365293906865457	0.457988184919987	FALSE	Non-significant in observed data	Matching sign
NeutralizationLevel	PMM	OID20532	0.286579376471155	0.559117964850919	FALSE	Non-significant in observed data	Matching sign
NeutralizationLevel	PMM	OID20533	0.0711663929410339	0.88817996012771	FALSE	Non-significant in observed data	Opposite sign
NeutralizationLevel	PMM	OID20534	0.451629638815704	0.270667916864197	FALSE	Non-significant in observed data	Opposite sign
NeutralizationLevel	PMM	OID20535	-0.126466973404843	0.782511722753732	FALSE	Non-significant in observed data	Matching sign
NeutralizationLevel	PMM	OID20536	-0.248589535225416	0.548556105837059	FALSE	Non-significant in observed data	Matching sign
NeutralizationLevel	PMM	OID20537	-0.0796684450618626	0.869539890644528	FALSE	Non-significant in observed data	Opposite sign
NeutralizationLevel	PMM	OID20538	0.0363530730363626	0.923317564513666	FALSE	Non-significant in observed data	Matching sign
NeutralizationLevel	PMM	OID20540	0.835580261568019	0.101485079858309	FALSE	Non-significant in observed data	Matching sign
NeutralizationLevel	PMM	OID20541	0.339389857486864	0.427125394974408	FALSE	Non-significant in observed data	Matching sign
NeutralizationLevel	PMM	OID20542	0.305759693851828	0.558064813956547	FALSE	Non-significant in observed data	Opposite sign
NeutralizationLevel	PMM	OID20543	-0.270031467277281	0.610249050451294	FALSE	Non-significant in observed data	Opposite sign
NeutralizationLevel	PMM	OID20544	-0.32884204474023	0.349388999619957	FALSE	Non-significant in observed data	Matching sign
NeutralizationLevel	PMM	OID20545	-0.241491669659086	0.537637003127318	FALSE	Non-significant in observed data	Matching sign
NeutralizationLevel	PMM	OID20547	0.587307656541065	0.153368336187197	FALSE	Non-significant in observed data	Matching sign
NeutralizationLevel	PMM	OID20548	0.277234947358821	0.641779128270559	FALSE	Non-significant in observed data	Matching sign
NeutralizationLevel	PMM	OID20551	-0.303659143750165	0.384661746687256	FALSE	Non-significant in observed data	Matching sign
NeutralizationLevel	PMM	OID20552	-0.0767347197670123	0.825963676648826	FALSE	Non-significant in observed data	Matching sign
NeutralizationLevel	PMM	OID20553	-0.00678340760382296	0.988876641983619	FALSE	Non-significant in observed data	Matching sign
NeutralizationLevel	PMM	OID20554	-0.370928583724735	0.30908064422502	FALSE	Non-significant in observed data	Matching sign
NeutralizationLevel	PMM	OID20556	0.819352303326718	0.223775540432743	FALSE	Non-significant in observed data	Matching sign
NeutralizationLevel	PMM	OID20557	-0.259582163692204	0.614706794221895	FALSE	Non-significant in observed data	Matching sign
NeutralizationLevel	PMM	OID20558	-0.29432215668272	0.444366807517968	FALSE	Non-significant in observed data	Matching sign
NeutralizationLevel	PMM	OID20559	0.111430818429974	0.830458954213605	FALSE	Non-significant in observed data	Opposite sign
NeutralizationLevel	PMM	OID20560	0.564897460747455	0.404021547813787	FALSE	Non-significant in observed data	Matching sign
NeutralizationLevel	PMM	OID20561	1.0133454924368	0.0182167428266173	FALSE	Non-significant in observed data	Matching sign
NeutralizationLevel	PMM	OID20562	0.268965218961951	0.495087569193097	FALSE	Non-significant in observed data	Matching sign
NeutralizationLevel	PMM	OID20563	-0.0369064219569373	0.933313218724618	FALSE	Non-significant in observed data	Matching sign
NeutralizationLevel	PMM	OID20564	-0.155190691408665	0.733118193740544	FALSE	Non-significant in observed data	Opposite sign
NeutralizationLevel	PMM	OID20565	0.712897798127366	0.127689074810533	FALSE	Non-significant in observed data	Matching sign
NeutralizationLevel	PMM	OID20566	0.544433094179242	0.366037183946649	FALSE	Non-significant in observed data	Matching sign
NeutralizationLevel	PMM	OID20567	-0.0328927272991618	0.925930221396199	FALSE	Non-significant in observed data	Matching sign
NeutralizationLevel	PMM	OID20568	0.493456351336923	0.401265454657972	FALSE	Non-significant in observed data	Matching sign
NeutralizationLevel	PMM	OID20569	0.059826481433572	0.91338436663501	FALSE	Non-significant in observed data	Matching sign
NeutralizationLevel	PMM	OID20570	-0.142290018540959	0.758233792203993	FALSE	Non-significant in observed data	Opposite sign
NeutralizationLevel	PMM	OID20571	-0.0964986550592331	0.836785502615908	FALSE	Non-significant in observed data	Opposite sign
NeutralizationLevel	PMM	OID20572	0.133090975883055	0.75646044820605	FALSE	Non-significant in observed data	Opposite sign
NeutralizationLevel	PMM	OID20573	0.697613518210516	0.0943011864711307	FALSE	Non-significant in observed data	Matching sign
NeutralizationLevel	PMM	OID20574	0.115275055758524	0.791053564728887	FALSE	Non-significant in observed data	Opposite sign
NeutralizationLevel	PMM	OID20575	1.21509532602687	0.408550424177389	FALSE	Non-significant in observed data	Matching sign
NeutralizationLevel	PMM	OID20576	0.225465961969806	0.537619277411749	FALSE	Non-significant in observed data	Matching sign
NeutralizationLevel	PMM	OID20577	-0.426244296012827	0.269501955182081	FALSE	Non-significant in observed data	Matching sign
NeutralizationLevel	PMM	OID20578	0.133289897451279	0.70680589127225	FALSE	Non-significant in observed data	Opposite sign
NeutralizationLevel	PMM	OID20579	-0.263328564861506	0.507970402782971	FALSE	Non-significant in observed data	Matching sign
NeutralizationLevel	PMM	OID20580	0.123303672654095	0.817386468489671	FALSE	Non-significant in observed data	Matching sign
NeutralizationLevel	PMM	OID20581	0.314405977506571	0.47312166573954	FALSE	Non-significant in observed data	Matching sign
NeutralizationLevel	PMM	OID20582	-0.303575970638457	0.396938916572604	FALSE	Non-significant in observed data	Matching sign
NeutralizationLevel	PMM	OID20583	-0.417172794566603	0.282442972046431	FALSE	Non-significant in observed data	Matching sign
NeutralizationLevel	PMM	OID20584	0.384356001149767	0.336136113935755	FALSE	Non-significant in observed data	Matching sign
NeutralizationLevel	PMM	OID20585	0.283944978517122	0.522287373857406	FALSE	Non-significant in observed data	Matching sign
NeutralizationLevel	PMM	OID20586	0.902511646929889	0.0748268061279573	FALSE	Non-significant in observed data	Matching sign
NeutralizationLevel	PMM	OID20587	-0.183252442225868	0.764505541992146	FALSE	Non-significant in observed data	Matching sign
NeutralizationLevel	PMM	OID20588	-0.597700949906062	0.125749664659769	FALSE	Non-significant in observed data	Matching sign
NeutralizationLevel	PMM	OID20589	-0.238076113431352	0.62017695792862	FALSE	Non-significant in observed data	Matching sign
NeutralizationLevel	PMM	OID20590	-0.0481941190476528	0.910191890217925	FALSE	Non-significant in observed data	Matching sign
NeutralizationLevel	PMM	OID20591	0.289728976939579	0.495409044322594	FALSE	Non-significant in observed data	Matching sign
NeutralizationLevel	PMM	OID20593	0.175961336678505	0.699801723949617	FALSE	Non-significant in observed data	Matching sign
NeutralizationLevel	PMM	OID20594	-0.383150351648084	0.298800951930681	FALSE	Non-significant in observed data	Matching sign
NeutralizationLevel	PMM	OID20595	0.494919480299067	0.299445241295541	FALSE	Non-significant in observed data	Matching sign
NeutralizationLevel	PMM	OID20596	-0.0988156817020862	0.787618968079243	FALSE	Non-significant in observed data	Opposite sign
NeutralizationLevel	PMM	OID20597	-0.345038927241458	0.366945101039992	FALSE	Non-significant in observed data	Matching sign
NeutralizationLevel	PMM	OID20598	0.220186948938596	0.635483263134379	FALSE	Non-significant in observed data	Matching sign
NeutralizationLevel	PMM	OID20599	0.300719106822782	0.412435722242237	FALSE	Non-significant in observed data	Matching sign
NeutralizationLevel	PMM	OID20600	0.420845392098767	0.273139998144991	FALSE	Non-significant in observed data	Matching sign
NeutralizationLevel	PMM	OID20601	0.00042316393980199	0.999200945757848	FALSE	Non-significant in observed data	Opposite sign
NeutralizationLevel	PMM	OID20602	0.303808760270744	0.577558730447584	FALSE	Non-significant in observed data	Matching sign
NeutralizationLevel	PMM	OID20603	0.936250977467609	0.190621980484999	FALSE	Non-significant in observed data	Matching sign
NeutralizationLevel	PMM	OID20604	-0.0753605978425788	0.869981688560671	FALSE	Non-significant in observed data	Matching sign
NeutralizationLevel	PMM	OID20605	0.169267784518397	0.78562486076383	FALSE	Non-significant in observed data	Matching sign
NeutralizationLevel	PMM	OID20606	0.345894945581053	0.501430736864825	FALSE	Non-significant in observed data	Matching sign
NeutralizationLevel	PMM	OID20607	0.231099233514678	0.521022478886785	FALSE	Non-significant in observed data	Matching sign
NeutralizationLevel	PMM	OID20608	-0.0722994273436952	0.852271471177598	FALSE	Non-significant in observed data	Matching sign
NeutralizationLevel	PMM	OID20609	0.190093001428722	0.779516987411335	FALSE	Non-significant in observed data	Matching sign
NeutralizationLevel	PMM	OID20610	-0.109576783087909	0.823017878017759	FALSE	Non-significant in observed data	Opposite sign
NeutralizationLevel	PMM	OID20611	0.496878543591261	0.228760330871089	FALSE	Non-significant in observed data	Matching sign
NeutralizationLevel	PMM	OID20612	0.0883674652273113	0.838484807809692	FALSE	Non-significant in observed data	Matching sign
NeutralizationLevel	PMM	OID20613	-0.633760791966792	0.229840203530103	FALSE	Non-significant in observed data	Matching sign
NeutralizationLevel	PMM	OID20614	0.710007913419906	0.143326714944447	FALSE	Non-significant in observed data	Matching sign
NeutralizationLevel	PMM	OID20615	-0.202813086563151	0.566500920986876	FALSE	Non-significant in observed data	Matching sign
NeutralizationLevel	PMM	OID20616	-0.361804523810946	0.314681681957824	FALSE	Non-significant in observed data	Matching sign
NeutralizationLevel	PMM	OID20617	0.137074091959179	0.738098212378659	FALSE	Non-significant in observed data	Matching sign
NeutralizationLevel	PMM	OID20619	-0.184583043195786	0.644810590293972	FALSE	Non-significant in observed data	Opposite sign
NeutralizationLevel	PMM	OID20620	-0.165979322005841	0.659696337928285	FALSE	Non-significant in observed data	Matching sign
NeutralizationLevel	PMM	OID20621	-0.0855928762760223	0.836590165158498	FALSE	Non-significant in observed data	Matching sign
NeutralizationLevel	PMM	OID20622	0.0196770130735642	0.971538127626093	FALSE	Non-significant in observed data	Opposite sign
NeutralizationLevel	PMM	OID20623	-0.379956263307903	0.351547977607302	FALSE	Non-significant in observed data	Matching sign
NeutralizationLevel	PMM	OID20624	0.985550318609504	0.0393800445061907	FALSE	Non-significant in observed data	Matching sign
NeutralizationLevel	PMM	OID20625	-0.320897083627387	0.392766735911259	FALSE	Non-significant in observed data	Matching sign
NeutralizationLevel	PMM	OID20626	0.0650260707605052	0.852871089857066	FALSE	Non-significant in observed data	Matching sign
NeutralizationLevel	PMM	OID20627	-0.535708894316418	0.164675650090334	FALSE	Non-significant in observed data	Matching sign
NeutralizationLevel	PMM	OID20628	0.198822066647518	0.659686032984351	FALSE	Non-significant in observed data	Opposite sign
NeutralizationLevel	PMM	OID20629	0.221271166787215	0.629719510627351	FALSE	Non-significant in observed data	Matching sign
NeutralizationLevel	PMM	OID20630	-0.150636205972637	0.730810163168919	FALSE	Non-significant in observed data	Opposite sign
NeutralizationLevel	PMM	OID20631	0.117946910827596	0.832959711806705	FALSE	Non-significant in observed data	Matching sign
NeutralizationLevel	PMM	OID20632	-0.325536388545444	0.499245212366906	FALSE	Non-significant in observed data	Opposite sign
NeutralizationLevel	PMM	OID20633	0.539157371397451	0.13753571225456	FALSE	Non-significant in observed data	Matching sign
NeutralizationLevel	PMM	OID20635	0.02933504099661	0.949559543902873	FALSE	Non-significant in observed data	Opposite sign
NeutralizationLevel	PMM	OID20636	0.523751992078431	0.227735336311174	FALSE	Non-significant in observed data	Matching sign
NeutralizationLevel	PMM	OID20637	0.149860951403389	0.723433303938078	FALSE	Non-significant in observed data	Opposite sign
NeutralizationLevel	PMM	OID20638	-0.175304678901352	0.699912389697471	FALSE	Non-significant in observed data	Opposite sign
NeutralizationLevel	PMM	OID20639	0.11263341550883	0.777536900224578	FALSE	Non-significant in observed data	Matching sign
NeutralizationLevel	PMM	OID20640	-0.242197105882371	0.506188150506379	FALSE	Non-significant in observed data	Matching sign
NeutralizationLevel	PMM	OID20641	-0.657718513415196	0.16857359032758	FALSE	Non-significant in observed data	Matching sign
NeutralizationLevel	PMM	OID20642	0.4287502556368	0.557013705659835	FALSE	Non-significant in observed data	Matching sign
NeutralizationLevel	PMM	OID20643	-0.314649830137063	0.390551161872535	FALSE	Non-significant in observed data	Matching sign
NeutralizationLevel	PMM	OID20644	-0.142712886169092	0.756851004139476	FALSE	Non-significant in observed data	Matching sign
NeutralizationLevel	PMM	OID20645	-0.188431004913937	0.612628834428792	FALSE	Non-significant in observed data	Matching sign
NeutralizationLevel	PMM	OID20646	0.493732287475273	0.166156917512479	FALSE	Non-significant in observed data	Matching sign
NeutralizationLevel	PMM	OID20647	0.916082762716995	0.062931543563109	FALSE	Non-significant in observed data	Matching sign
NeutralizationLevel	PMM	OID20648	-0.420186752971217	0.296119438928713	FALSE	Non-significant in observed data	Matching sign
NeutralizationLevel	PMM	OID20649	0.748523549965083	0.198853672835113	FALSE	Non-significant in observed data	Matching sign
NeutralizationLevel	PMM	OID20650	-0.32147540226681	0.397114492559593	FALSE	Non-significant in observed data	Matching sign
NeutralizationLevel	PMM	OID20651	0.267123108214022	0.537069529662998	FALSE	Non-significant in observed data	Matching sign
NeutralizationLevel	PMM	OID20652	-0.159890116660611	0.68642717220793	FALSE	Non-significant in observed data	Opposite sign
NeutralizationLevel	PMM	OID20653	0.0962907469411886	0.785964190215529	FALSE	Non-significant in observed data	Matching sign
NeutralizationLevel	PMM	OID20654	0.286807291882108	0.543930547172565	FALSE	Non-significant in observed data	Matching sign
NeutralizationLevel	PMM	OID20655	-0.321140054865309	0.404869447207195	FALSE	Non-significant in observed data	Matching sign
NeutralizationLevel	PMM	OID20656	0.0169741782082161	0.96567601898187	FALSE	Non-significant in observed data	Matching sign
NeutralizationLevel	PMM	OID20657	0.64478680515412	0.249625916646655	FALSE	Non-significant in observed data	Matching sign
NeutralizationLevel	PMM	OID20658	0.558560289350046	0.151135102397643	FALSE	Non-significant in observed data	Matching sign
NeutralizationLevel	PMM	OID20660	0.316297080042659	0.449034712361082	FALSE	Non-significant in observed data	Matching sign
NeutralizationLevel	PMM	OID20661	0.289945594686464	0.561213775971409	FALSE	Non-significant in observed data	Opposite sign
NeutralizationLevel	PMM	OID20662	0.741935160887067	0.0858117353127581	FALSE	Non-significant in observed data	Matching sign
NeutralizationLevel	PMM	OID20663	-0.527533795003136	0.245929775064772	FALSE	Non-significant in observed data	Matching sign
NeutralizationLevel	PMM	OID20664	0.345938974161777	0.497211560506488	FALSE	Non-significant in observed data	Matching sign
NeutralizationLevel	PMM	OID20665	0.10881706595203	0.83734799352563	FALSE	Non-significant in observed data	Opposite sign
NeutralizationLevel	PMM	OID20666	0.362108596254578	0.391115959231413	FALSE	Non-significant in observed data	Opposite sign
NeutralizationLevel	PMM	OID20668	0.579778276458226	0.266849358938418	FALSE	Non-significant in observed data	Matching sign
NeutralizationLevel	PMM	OID20669	0.24182193969402	0.608143263778942	FALSE	Non-significant in observed data	Matching sign
NeutralizationLevel	PMM	OID20670	0.64375239486713	0.167404829620805	FALSE	Non-significant in observed data	Matching sign
NeutralizationLevel	PMM	OID20671	-0.183271256631149	0.634835460006752	FALSE	Non-significant in observed data	Opposite sign
NeutralizationLevel	PMM	OID20672	-0.119329617475739	0.755189440940865	FALSE	Non-significant in observed data	Matching sign
NeutralizationLevel	PMM	OID20673	0.776344085242384	0.0583193576266894	FALSE	Non-significant in observed data	Matching sign
NeutralizationLevel	PMM	OID20674	0.247320247836314	0.483776665753211	FALSE	Non-significant in observed data	Matching sign
NeutralizationLevel	PMM	OID20675	-0.612505971220296	0.200733371773124	FALSE	Non-significant in observed data	Matching sign
NeutralizationLevel	PMM	OID20676	0.442642325220392	0.409618266498596	FALSE	Non-significant in observed data	Matching sign
NeutralizationLevel	PMM	OID20677	0.258781514913157	0.582733931661886	FALSE	Non-significant in observed data	Matching sign
NeutralizationLevel	PMM	OID20678	0.998912613810346	0.070738967865916	FALSE	Non-significant in observed data	Matching sign
NeutralizationLevel	PMM	OID20679	0.188464045421684	0.729582173542051	FALSE	Non-significant in observed data	Opposite sign
NeutralizationLevel	PMM	OID20680	0.214558776964785	0.615232865031281	FALSE	Non-significant in observed data	Matching sign
NeutralizationLevel	PMM	OID20681	-0.507027313244684	0.204190261607778	FALSE	Non-significant in observed data	Matching sign
NeutralizationLevel	PMM	OID20682	0.126344846370347	0.725610198180829	FALSE	Non-significant in observed data	Matching sign
NeutralizationLevel	PMM	OID20683	-0.40544966524813	0.296852150508009	FALSE	Non-significant in observed data	Matching sign
NeutralizationLevel	PMM	OID20684	-0.261033765873147	0.491562970162532	FALSE	Non-significant in observed data	Matching sign
NeutralizationLevel	PMM	OID20685	-0.351225265076019	0.363307064596469	FALSE	Non-significant in observed data	Matching sign
NeutralizationLevel	PMM	OID20686	0.43605281043232	0.396261842994718	FALSE	Non-significant in observed data	Matching sign
NeutralizationLevel	PMM	OID20687	0.253672219475548	0.605591351839709	FALSE	Non-significant in observed data	Matching sign
NeutralizationLevel	PMM	OID20688	0.827527524925582	0.109221899674366	FALSE	Non-significant in observed data	Matching sign
NeutralizationLevel	PMM	OID20689	0.0201530632994215	0.965013246179442	FALSE	Non-significant in observed data	Matching sign
NeutralizationLevel	PMM	OID20690	0.825528184602613	0.152114840464558	FALSE	Non-significant in observed data	Matching sign
NeutralizationLevel	PMM	OID20691	0.112934029194137	0.758285411660489	FALSE	Non-significant in observed data	Matching sign
NeutralizationLevel	PMM	OID20692	0.102782519923119	0.83557873175986	FALSE	Non-significant in observed data	Matching sign
NeutralizationLevel	PMM	OID20693	-0.474279854993448	0.356983915398022	FALSE	Non-significant in observed data	Matching sign
NeutralizationLevel	PMM	OID20694	0.424676778098625	0.291586944353436	FALSE	Non-significant in observed data	Matching sign
NeutralizationLevel	PMM	OID20695	-0.16444316827972	0.746047343930635	FALSE	Non-significant in observed data	Opposite sign
NeutralizationLevel	PMM	OID20696	0.364354492572489	0.356680717029749	FALSE	Non-significant in observed data	Matching sign
NeutralizationLevel	PMM	OID20697	0.046416462721248	0.898266676148383	FALSE	Non-significant in observed data	Matching sign
NeutralizationLevel	PMM	OID20698	-0.335459799486613	0.438772474189415	FALSE	Non-significant in observed data	Matching sign
NeutralizationLevel	PMM	OID20699	0.504421143221898	0.339389064974847	FALSE	Non-significant in observed data	Matching sign
NeutralizationLevel	PMM	OID20700	-0.216921187702738	0.595342126389311	FALSE	Non-significant in observed data	Opposite sign
NeutralizationLevel	PMM	OID20701	0.709667901536342	0.116898055576419	FALSE	Non-significant in observed data	Matching sign
NeutralizationLevel	PMM	OID20702	0.115499128596278	0.764621906063389	FALSE	Non-significant in observed data	Matching sign
NeutralizationLevel	PMM	OID20703	0.212796263596464	0.566889800432036	FALSE	Non-significant in observed data	Matching sign
NeutralizationLevel	PMM	OID20704	0.183370188308098	0.677021728886368	FALSE	Non-significant in observed data	Opposite sign
NeutralizationLevel	PMM	OID20705	0.642319468152429	0.177422965285637	FALSE	Non-significant in observed data	Matching sign
NeutralizationLevel	PMM	OID20706	0.559161061406064	0.408841518879114	FALSE	Non-significant in observed data	Matching sign
NeutralizationLevel	PMM	OID20707	-0.23598049422839	0.510326305950262	FALSE	Non-significant in observed data	Matching sign
NeutralizationLevel	PMM	OID20708	0.826437630965734	0.103783677828949	FALSE	Non-significant in observed data	Matching sign
NeutralizationLevel	PMM	OID20709	-0.109359805124242	0.784473015995831	FALSE	Non-significant in observed data	Opposite sign
NeutralizationLevel	PMM	OID20710	0.0022304346701394	0.995256639396117	FALSE	Non-significant in observed data	Opposite sign
NeutralizationLevel	PMM	OID20711	-0.226049007202543	0.528234251157634	FALSE	Non-significant in observed data	Matching sign
NeutralizationLevel	PMM	OID20712	-0.280835421122651	0.552867445806125	FALSE	Non-significant in observed data	Opposite sign
NeutralizationLevel	PMM	OID20713	0.88160932323651	0.0844807397302412	FALSE	Non-significant in observed data	Matching sign
NeutralizationLevel	PMM	OID20714	0.132075690255013	0.756182792564632	FALSE	Non-significant in observed data	Matching sign
NeutralizationLevel	PMM	OID20715	0.0434768858006048	0.935991194420135	FALSE	Non-significant in observed data	Matching sign
NeutralizationLevel	PMM	OID20716	0.494899262961884	0.278204227843954	FALSE	Non-significant in observed data	Matching sign
NeutralizationLevel	PMM	OID20717	-0.286877541064304	0.443349319727995	FALSE	Non-significant in observed data	Matching sign
NeutralizationLevel	PMM	OID20718	0.12217766030046	0.751960508122115	FALSE	Non-significant in observed data	Opposite sign
NeutralizationLevel	PMM	OID20719	0.659316041710603	0.154480450746479	FALSE	Non-significant in observed data	Matching sign
NeutralizationLevel	PMM	OID20720	0.293714200587088	0.435274482969012	FALSE	Non-significant in observed data	Matching sign
NeutralizationLevel	PMM	OID20721	0.155496787451256	0.734906401536067	FALSE	Non-significant in observed data	Matching sign
NeutralizationLevel	PMM	OID20722	0.411901212988346	0.310202712029492	FALSE	Non-significant in observed data	Matching sign
NeutralizationLevel	PMM	OID20723	0.439395049484041	0.339675545449083	FALSE	Non-significant in observed data	Matching sign
NeutralizationLevel	PMM	OID20724	-0.354173017573235	0.352788193386892	FALSE	Non-significant in observed data	Matching sign
NeutralizationLevel	PMM	OID20725	0.709335007467434	0.166639116239895	FALSE	Non-significant in observed data	Matching sign
NeutralizationLevel	PMM	OID20726	0.192073580829509	0.684393103972323	FALSE	Non-significant in observed data	Opposite sign
NeutralizationLevel	PMM	OID20727	0.207434985657483	0.626391162024423	FALSE	Non-significant in observed data	Matching sign
NeutralizationLevel	PMM	OID20728	0.517572204225871	0.283426201351562	FALSE	Non-significant in observed data	Matching sign
NeutralizationLevel	PMM	OID20729	-0.455467695248996	0.21530860165304	FALSE	Non-significant in observed data	Matching sign
NeutralizationLevel	PMM	OID20730	0.348716312427648	0.326035569381175	FALSE	Non-significant in observed data	Matching sign
NeutralizationLevel	PMM	OID20731	0.600280200550112	0.297204720905466	FALSE	Non-significant in observed data	Matching sign
NeutralizationLevel	PMM	OID20732	0.153906733192347	0.735809282654494	FALSE	Non-significant in observed data	Opposite sign
NeutralizationLevel	PMM	OID20733	1.15479971210429	0.0925134367391451	FALSE	Non-significant in observed data	Matching sign
NeutralizationLevel	PMM	OID20734	1.0841541115973	0.0694303351316301	FALSE	Non-significant in observed data	Matching sign
NeutralizationLevel	PMM	OID20735	0.384220659704232	0.544981702814704	FALSE	Non-significant in observed data	Matching sign
NeutralizationLevel	PMM	OID20736	-0.248604524315575	0.525485558298866	FALSE	Non-significant in observed data	Opposite sign
NeutralizationLevel	PMM	OID20737	0.566732367682055	0.208525757371337	FALSE	Non-significant in observed data	Matching sign
NeutralizationLevel	PMM	OID20738	1.01010912325114	0.0287399469096568	FALSE	Non-significant in observed data	Matching sign
NeutralizationLevel	PMM	OID20739	0.831641615313644	0.0912994900586024	FALSE	Non-significant in observed data	Matching sign
NeutralizationLevel	PMM	OID20740	-0.273068388695852	0.52788423974473	FALSE	Non-significant in observed data	Matching sign
NeutralizationLevel	PMM	OID20741	-0.357919225640678	0.340231969487181	FALSE	Non-significant in observed data	Matching sign
NeutralizationLevel	PMM	OID20742	-0.578157314398435	0.146386295308787	FALSE	Non-significant in observed data	Matching sign
NeutralizationLevel	PMM	OID20743	0.415219989596674	0.327289863540488	FALSE	Non-significant in observed data	Matching sign
NeutralizationLevel	PMM	OID20744	-0.155741673741596	0.667341701312933	FALSE	Non-significant in observed data	Matching sign
NeutralizationLevel	PMM	OID20745	0.089454142820149	0.882967484390715	FALSE	Non-significant in observed data	Opposite sign
NeutralizationLevel	PMM	OID20746	0.768308576784957	0.129177864472865	FALSE	Non-significant in observed data	Matching sign
NeutralizationLevel	PMM	OID20747	-0.216628610497894	0.552066910567424	FALSE	Non-significant in observed data	Matching sign
NeutralizationLevel	PMM	OID20748	0.562722577895532	0.154717688148393	FALSE	Non-significant in observed data	Matching sign
NeutralizationLevel	PMM	OID20749	0.0842706556891247	0.883009538897935	FALSE	Non-significant in observed data	Opposite sign
NeutralizationLevel	PMM	OID20750	0.04381999877013	0.91616106227415	FALSE	Non-significant in observed data	Opposite sign
NeutralizationLevel	PMM	OID20751	0.0253574452085551	0.948568698957786	FALSE	Non-significant in observed data	Matching sign
NeutralizationLevel	PMM	OID20752	0.669852626973696	0.193689493988739	FALSE	Non-significant in observed data	Matching sign
NeutralizationLevel	PMM	OID20753	0.237797661001675	0.58208718020508	FALSE	Non-significant in observed data	Matching sign
NeutralizationLevel	PMM	OID20754	0.19784647864523	0.678137935094442	FALSE	Non-significant in observed data	Matching sign
NeutralizationLevel	PMM	OID20755	2.07630307578676	0.0339780155894744	FALSE	Non-significant in observed data	Matching sign
NeutralizationLevel	PMM	OID20756	0.0776722962786577	0.845020538152036	FALSE	Non-significant in observed data	Matching sign
NeutralizationLevel	PMM	OID20757	-0.393202683057491	0.378140684449489	FALSE	Non-significant in observed data	Opposite sign
NeutralizationLevel	PMM	OID20758	0.18703799229558	0.721146998411193	FALSE	Non-significant in observed data	Matching sign
NeutralizationLevel	PMM	OID20759	0.4604492932981	0.285539936117888	FALSE	Non-significant in observed data	Matching sign
NeutralizationLevel	PMM	OID20760	-0.41559169028205	0.256749005170128	FALSE	Non-significant in observed data	Matching sign
NeutralizationLevel	PMM	OID20761	-0.458994182542967	0.216223402118075	FALSE	Non-significant in observed data	Matching sign
NeutralizationLevel	PMM	OID20762	0.363737380966591	0.329603415444337	FALSE	Non-significant in observed data	Matching sign
NeutralizationLevel	PMM	OID20763	0.59707487738393	0.403095005185595	FALSE	Non-significant in observed data	Matching sign
NeutralizationLevel	PMM	OID20764	0.507420568843053	0.211379467273215	FALSE	Non-significant in observed data	Matching sign
NeutralizationLevel	PMM	OID20765	-0.0458823185466578	0.91950013955345	FALSE	Non-significant in observed data	Matching sign
NeutralizationLevel	PMM	OID20766	0.608313176899529	0.135371731029718	FALSE	Non-significant in observed data	Matching sign
NeutralizationLevel	PMM	OID20767	0.563830143894771	0.144052543006354	FALSE	Non-significant in observed data	Matching sign
NeutralizationLevel	PMM	OID20768	0.510512315724649	0.195571856300498	FALSE	Non-significant in observed data	Matching sign
NeutralizationLevel	PMM	OID20769	0.257371557613064	0.616479901689911	FALSE	Non-significant in observed data	Matching sign
NeutralizationLevel	PMM	OID20770	-0.265137761336252	0.604527781290722	FALSE	Non-significant in observed data	Opposite sign
NeutralizationLevel	PMM	OID20771	0.856188964087136	0.0481039081878061	FALSE	Non-significant in observed data	Matching sign
NeutralizationLevel	PMM	OID20772	-0.156419051896062	0.652794955756467	FALSE	Non-significant in observed data	Opposite sign
NeutralizationLevel	PMM	OID20773	-0.0483976696325786	0.897227197967603	FALSE	Non-significant in observed data	Matching sign
NeutralizationLevel	PMM	OID20774	-0.0876847878086997	0.82725106596409	FALSE	Non-significant in observed data	Matching sign
NeutralizationLevel	PMM	OID20775	-0.0654943211192812	0.868384578475114	FALSE	Non-significant in observed data	Matching sign
NeutralizationLevel	PMM	OID20776	0.832893977984393	0.0859319294886363	FALSE	Non-significant in observed data	Matching sign
NeutralizationLevel	PMM	OID20777	0.457477498504651	0.447214208677833	FALSE	Non-significant in observed data	Matching sign
NeutralizationLevel	PMM	OID20778	0.479431059029507	0.1988589730065	FALSE	Non-significant in observed data	Matching sign
NeutralizationLevel	PMM	OID20779	-0.326513069637315	0.352419893607562	FALSE	Non-significant in observed data	Matching sign
NeutralizationLevel	PMM	OID20780	0.197066959922404	0.593080684344146	FALSE	Non-significant in observed data	Opposite sign
NeutralizationLevel	PMM	OID20781	0.533128459503824	0.162090396241465	FALSE	Non-significant in observed data	Matching sign
NeutralizationLevel	PMM	OID20782	0.622067751745612	0.110083346947427	FALSE	Non-significant in observed data	Matching sign
NeutralizationLevel	PMM	OID20783	0.607547620680895	0.150239941295955	FALSE	Non-significant in observed data	Matching sign
NeutralizationLevel	PMM	OID20784	0.463909236170435	0.282231599476943	FALSE	Non-significant in observed data	Matching sign
NeutralizationLevel	PMM	OID20785	0.0797899179141982	0.86442564505529	FALSE	Non-significant in observed data	Matching sign
NeutralizationLevel	PMM	OID20786	0.612048832782252	0.326655822020644	FALSE	Non-significant in observed data	Matching sign
NeutralizationLevel	PMM	OID20787	0.711849513153923	0.299390037319526	FALSE	Non-significant in observed data	Matching sign
NeutralizationLevel	PMM	OID20788	-0.230408763106706	0.565112701341768	FALSE	Non-significant in observed data	Matching sign
NeutralizationLevel	PMM	OID20789	0.541921455077255	0.470985005147719	FALSE	Non-significant in observed data	Matching sign
NeutralizationLevel	LM	OID20424	0.0708898400511879	0.854837323901533	FALSE	Non-significant in observed data	Matching sign
NeutralizationLevel	LM	OID20429	-0.331797844320231	0.376040594112393	FALSE	Non-significant in observed data	Opposite sign
NeutralizationLevel	LM	OID20436	0.0907067600910306	0.817454063573948	FALSE	Non-significant in observed data	Opposite sign
NeutralizationLevel	LM	OID20437	0.075934646312962	0.839426842921626	FALSE	Non-significant in observed data	Opposite sign
NeutralizationLevel	LM	OID20438	-0.223109893706974	0.554637649813035	FALSE	Non-significant in observed data	Opposite sign
NeutralizationLevel	LM	OID20442	-0.0397676764412128	0.924754296705713	FALSE	Non-significant in observed data	Matching sign
NeutralizationLevel	LM	OID20459	0.194927904679305	0.648527976101207	FALSE	Non-significant in observed data	Matching sign
NeutralizationLevel	LM	OID20460	-0.223997079178144	0.546125255754275	FALSE	Non-significant in observed data	Opposite sign
NeutralizationLevel	LM	OID20462	-0.0142765492763773	0.969461847716088	FALSE	Non-significant in observed data	Opposite sign
NeutralizationLevel	LM	OID20464	-0.08551012613346	0.828804742280314	FALSE	Non-significant in observed data	Opposite sign
NeutralizationLevel	LM	OID20473	0.074709121252655	0.838087504184211	FALSE	Non-significant in observed data	Matching sign
NeutralizationLevel	LM	OID20475	0.0983247795124571	0.789095684620684	FALSE	Non-significant in observed data	Opposite sign
NeutralizationLevel	LM	OID20477	-0.0181653804044665	0.961792111197212	FALSE	Non-significant in observed data	Opposite sign
NeutralizationLevel	LM	OID20480	-0.315402190380637	0.440635924861213	FALSE	Non-significant in observed data	Opposite sign
NeutralizationLevel	LM	OID20481	-0.333784484003525	0.391681211343066	FALSE	Non-significant in observed data	Opposite sign
NeutralizationLevel	LM	OID20482	-0.25084721094031	0.522120526889769	FALSE	Non-significant in observed data	Opposite sign
NeutralizationLevel	LM	OID20483	0.0955121323905369	0.799010707943972	FALSE	Non-significant in observed data	Opposite sign
NeutralizationLevel	LM	OID20485	0.188358376759751	0.631190086399694	FALSE	Non-significant in observed data	Opposite sign
NeutralizationLevel	LM	OID20486	-0.124216251902221	0.768763701019174	FALSE	Non-significant in observed data	Opposite sign
NeutralizationLevel	LM	OID20487	-0.0778481209729435	0.833895740666912	FALSE	Non-significant in observed data	Opposite sign
NeutralizationLevel	LM	OID20490	-0.154944441014754	0.717089511048147	FALSE	Non-significant in observed data	Opposite sign
NeutralizationLevel	LM	OID20495	-0.0478095528719447	0.900756796555139	FALSE	Non-significant in observed data	Opposite sign
NeutralizationLevel	LM	OID20497	0.00136981553367511	0.997349649815662	FALSE	Non-significant in observed data	Matching sign
NeutralizationLevel	LM	OID20500	0.120688901436419	0.752624824890307	FALSE	Non-significant in observed data	Opposite sign
NeutralizationLevel	LM	OID20501	0.0102726949961182	0.979948888275227	FALSE	Non-significant in observed data	Matching sign
NeutralizationLevel	LM	OID20504	-0.0012355118449149	0.997602317224319	FALSE	Non-significant in observed data	Opposite sign
NeutralizationLevel	LM	OID20505	0.194723878162203	0.611337780257429	FALSE	Non-significant in observed data	Opposite sign
NeutralizationLevel	LM	OID20506	-0.163740702215841	0.680042413749059	FALSE	Non-significant in observed data	Matching sign
NeutralizationLevel	LM	OID20507	0.222393438814339	0.564517166046927	FALSE	Non-significant in observed data	Opposite sign
NeutralizationLevel	LM	OID20508	0.123975194371115	0.758457033744261	FALSE	Non-significant in observed data	Matching sign
NeutralizationLevel	LM	OID20510	0.00304449849023557	0.9933117281509	FALSE	Non-significant in observed data	Opposite sign
NeutralizationLevel	LM	OID20511	-0.140730792986035	0.709877858577156	FALSE	Non-significant in observed data	Opposite sign
NeutralizationLevel	LM	OID20513	-0.130441235674072	0.753731856861221	FALSE	Non-significant in observed data	Opposite sign
NeutralizationLevel	LM	OID20514	0.0174054722045662	0.964785738967546	FALSE	Non-significant in observed data	Matching sign
NeutralizationLevel	LM	OID20515	0.268012213587135	0.488925343181024	FALSE	Non-significant in observed data	Opposite sign
NeutralizationLevel	LM	OID20519	0.100411743703784	0.782751275434895	FALSE	Non-significant in observed data	Opposite sign
NeutralizationLevel	LM	OID20520	-0.0978133858071548	0.808196465382552	FALSE	Non-significant in observed data	Opposite sign
NeutralizationLevel	LM	OID20521	0.0272320380848645	0.940401364834043	FALSE	Non-significant in observed data	Opposite sign
NeutralizationLevel	LM	OID20523	0.36463025292625	0.3962867654203	FALSE	Non-significant in observed data	Matching sign
NeutralizationLevel	LM	OID20524	0.0275014712120449	0.941715278752654	FALSE	Non-significant in observed data	Opposite sign
NeutralizationLevel	LM	OID20525	-0.0396818964326845	0.919095375659699	FALSE	Non-significant in observed data	Opposite sign
NeutralizationLevel	LM	OID20526	-0.00299094954077771	0.993690058836104	FALSE	Non-significant in observed data	Matching sign
NeutralizationLevel	LM	OID20527	-0.0375911382330991	0.918737758213164	FALSE	Non-significant in observed data	Opposite sign
NeutralizationLevel	LM	OID20528	-0.0315635750209246	0.934974190341463	FALSE	Non-significant in observed data	Matching sign
NeutralizationLevel	LM	OID20529	-0.214987987713994	0.621473406367794	FALSE	Non-significant in observed data	Opposite sign
NeutralizationLevel	LM	OID20530	0.0619914214001592	0.866563686090326	FALSE	Non-significant in observed data	Matching sign
NeutralizationLevel	LM	OID20531	0.0743103222825444	0.838619531148143	FALSE	Non-significant in observed data	Opposite sign
NeutralizationLevel	LM	OID20532	-0.189626991189965	0.614559166255506	FALSE	Non-significant in observed data	Opposite sign
NeutralizationLevel	LM	OID20533	-0.00477916995103055	0.989630887750247	FALSE	Non-significant in observed data	Matching sign
NeutralizationLevel	LM	OID20534	-0.0524977721062478	0.88975227072212	FALSE	Non-significant in observed data	Matching sign
NeutralizationLevel	LM	OID20535	0.154197343559107	0.73078378590774	FALSE	Non-significant in observed data	Opposite sign
NeutralizationLevel	LM	OID20536	0.156597650303607	0.678668833897635	FALSE	Non-significant in observed data	Opposite sign
NeutralizationLevel	LM	OID20537	0.0939451465520662	0.802746991553071	FALSE	Non-significant in observed data	Matching sign
NeutralizationLevel	LM	OID20538	0.0288371098025062	0.944585117689768	FALSE	Non-significant in observed data	Matching sign
NeutralizationLevel	LM	OID20540	-0.307660565230042	0.401995375931427	FALSE	Non-significant in observed data	Opposite sign
NeutralizationLevel	LM	OID20541	-0.228349192816445	0.552583136588536	FALSE	Non-significant in observed data	Opposite sign
NeutralizationLevel	LM	OID20542	-0.109576528809794	0.762387058262646	FALSE	Non-significant in observed data	Matching sign
NeutralizationLevel	LM	OID20543	0.0684844326205833	0.883016282615439	FALSE	Non-significant in observed data	Matching sign
NeutralizationLevel	LM	OID20544	0.0927432187961167	0.79805649868741	FALSE	Non-significant in observed data	Opposite sign
NeutralizationLevel	LM	OID20545	0.0807060247487833	0.828017742253638	FALSE	Non-significant in observed data	Opposite sign
NeutralizationLevel	LM	OID20547	-0.192483581057077	0.608007385534515	FALSE	Non-significant in observed data	Opposite sign
NeutralizationLevel	LM	OID20548	0.0355329046795197	0.932605666485946	FALSE	Non-significant in observed data	Matching sign
NeutralizationLevel	LM	OID20551	0.0712790937117041	0.843978649567589	FALSE	Non-significant in observed data	Opposite sign
NeutralizationLevel	LM	OID20552	-0.0654354037455779	0.861275889394038	FALSE	Non-significant in observed data	Matching sign
NeutralizationLevel	LM	OID20553	-0.135943035848442	0.731011302460767	FALSE	Non-significant in observed data	Matching sign
NeutralizationLevel	LM	OID20554	0.0696072089328883	0.849757693502026	FALSE	Non-significant in observed data	Opposite sign
NeutralizationLevel	LM	OID20556	-0.373079564630239	0.39116487757902	FALSE	Non-significant in observed data	Opposite sign
NeutralizationLevel	LM	OID20557	0.129622569820495	0.734300431091703	FALSE	Non-significant in observed data	Opposite sign
NeutralizationLevel	LM	OID20558	0.03613958255476	0.921676791666318	FALSE	Non-significant in observed data	Opposite sign
NeutralizationLevel	LM	OID20559	-0.0453715610524992	0.906730968389128	FALSE	Non-significant in observed data	Matching sign
NeutralizationLevel	LM	OID20560	-0.0465459018675756	0.912427624728525	FALSE	Non-significant in observed data	Opposite sign
NeutralizationLevel	LM	OID20561	-0.42958343377054	0.266563047089233	FALSE	Non-significant in observed data	Opposite sign
NeutralizationLevel	LM	OID20562	-0.125724218717312	0.755212101474948	FALSE	Non-significant in observed data	Opposite sign
NeutralizationLevel	LM	OID20563	-0.0844659725386174	0.819684449684877	FALSE	Non-significant in observed data	Matching sign
NeutralizationLevel	LM	OID20564	0.127587224362237	0.740707944204294	FALSE	Non-significant in observed data	Matching sign
NeutralizationLevel	LM	OID20565	-0.237430100672565	0.527338413586451	FALSE	Non-significant in observed data	Opposite sign
NeutralizationLevel	LM	OID20566	-0.0832768135912691	0.834152204577041	FALSE	Non-significant in observed data	Opposite sign
NeutralizationLevel	LM	OID20567	0.0849568656375039	0.826559653204121	FALSE	Non-significant in observed data	Opposite sign
NeutralizationLevel	LM	OID20568	-0.218942248637916	0.592846719701024	FALSE	Non-significant in observed data	Opposite sign
NeutralizationLevel	LM	OID20569	-0.119510086873857	0.780720679620921	FALSE	Non-significant in observed data	Opposite sign
NeutralizationLevel	LM	OID20570	0.0509869765025606	0.892612233576331	FALSE	Non-significant in observed data	Matching sign
NeutralizationLevel	LM	OID20571	0.157494106588667	0.687123573080362	FALSE	Non-significant in observed data	Matching sign
NeutralizationLevel	LM	OID20572	0.0609315067766469	0.868996552878936	FALSE	Non-significant in observed data	Opposite sign
NeutralizationLevel	LM	OID20573	-0.302740743152941	0.454282649460912	FALSE	Non-significant in observed data	Opposite sign
NeutralizationLevel	LM	OID20574	-0.143749747988585	0.707795666581431	FALSE	Non-significant in observed data	Matching sign
NeutralizationLevel	LM	OID20575	-0.33639416071857	0.386122990862102	FALSE	Non-significant in observed data	Opposite sign
NeutralizationLevel	LM	OID20576	-0.0618568339668179	0.867230873184462	FALSE	Non-significant in observed data	Opposite sign
NeutralizationLevel	LM	OID20577	0.153145972411839	0.678656678170474	FALSE	Non-significant in observed data	Opposite sign
NeutralizationLevel	LM	OID20578	-0.179033699277974	0.63908832273708	FALSE	Non-significant in observed data	Matching sign
NeutralizationLevel	LM	OID20579	0.176145585448933	0.636041767350693	FALSE	Non-significant in observed data	Opposite sign
NeutralizationLevel	LM	OID20580	-0.0288269274354984	0.946733974882259	FALSE	Non-significant in observed data	Opposite sign
NeutralizationLevel	LM	OID20581	-0.149597551947387	0.691227593618441	FALSE	Non-significant in observed data	Opposite sign
NeutralizationLevel	LM	OID20582	0.0896520796204051	0.805531974514763	FALSE	Non-significant in observed data	Opposite sign
NeutralizationLevel	LM	OID20583	0.071111616609131	0.849931496202931	FALSE	Non-significant in observed data	Opposite sign
NeutralizationLevel	LM	OID20584	-0.160675247506428	0.68577229677552	FALSE	Non-significant in observed data	Opposite sign
NeutralizationLevel	LM	OID20585	0.0291822884615013	0.943177644730945	FALSE	Non-significant in observed data	Matching sign
NeutralizationLevel	LM	OID20586	-0.424297944618328	0.303577987631604	FALSE	Non-significant in observed data	Opposite sign
NeutralizationLevel	LM	OID20587	-0.0225586318911061	0.953093580011456	FALSE	Non-significant in observed data	Matching sign
NeutralizationLevel	LM	OID20588	0.177482565054815	0.650164728031416	FALSE	Non-significant in observed data	Opposite sign
NeutralizationLevel	LM	OID20589	0.0267335284707022	0.941377229875406	FALSE	Non-significant in observed data	Opposite sign
NeutralizationLevel	LM	OID20590	0.0297742306218679	0.937873503930337	FALSE	Non-significant in observed data	Opposite sign
NeutralizationLevel	LM	OID20591	-0.0934542992772989	0.828951343065663	FALSE	Non-significant in observed data	Opposite sign
NeutralizationLevel	LM	OID20593	-0.0732401108212682	0.847214073051059	FALSE	Non-significant in observed data	Opposite sign
NeutralizationLevel	LM	OID20594	0.110151258903979	0.76055060428681	FALSE	Non-significant in observed data	Opposite sign
NeutralizationLevel	LM	OID20595	-0.137698878134752	0.721900953594135	FALSE	Non-significant in observed data	Opposite sign
NeutralizationLevel	LM	OID20596	0.0371369887300002	0.922838114590397	FALSE	Non-significant in observed data	Matching sign
NeutralizationLevel	LM	OID20597	0.0630280702637926	0.866248481949579	FALSE	Non-significant in observed data	Opposite sign
NeutralizationLevel	LM	OID20598	0.0826586418756473	0.83208553951037	FALSE	Non-significant in observed data	Matching sign
NeutralizationLevel	LM	OID20599	-0.194588514631659	0.625444878181334	FALSE	Non-significant in observed data	Opposite sign
NeutralizationLevel	LM	OID20600	-0.132068099004506	0.718845728984855	FALSE	Non-significant in observed data	Opposite sign
NeutralizationLevel	LM	OID20601	0.067785168417769	0.857664822308121	FALSE	Non-significant in observed data	Opposite sign
NeutralizationLevel	LM	OID20602	-0.0673129924522225	0.869364959657158	FALSE	Non-significant in observed data	Opposite sign
NeutralizationLevel	LM	OID20603	-0.209807384374525	0.607617516171965	FALSE	Non-significant in observed data	Opposite sign
NeutralizationLevel	LM	OID20604	0.204778338262418	0.590530414717197	FALSE	Non-significant in observed data	Opposite sign
NeutralizationLevel	LM	OID20605	0.077631484643842	0.833631561900411	FALSE	Non-significant in observed data	Matching sign
NeutralizationLevel	LM	OID20606	-0.229486994046058	0.574077853961724	FALSE	Non-significant in observed data	Opposite sign
NeutralizationLevel	LM	OID20607	-0.252038340245895	0.504695273402484	FALSE	Non-significant in observed data	Opposite sign
NeutralizationLevel	LM	OID20608	-0.140811819888072	0.73451367046119	FALSE	Non-significant in observed data	Matching sign
NeutralizationLevel	LM	OID20609	-0.217908391870551	0.559808952707434	FALSE	Non-significant in observed data	Opposite sign
NeutralizationLevel	LM	OID20610	0.110086629148441	0.769440804027236	FALSE	Non-significant in observed data	Matching sign
NeutralizationLevel	LM	OID20611	-0.253873451490028	0.512314840583994	FALSE	Non-significant in observed data	Opposite sign
NeutralizationLevel	LM	OID20612	-0.115599474099394	0.756034500155444	FALSE	Non-significant in observed data	Opposite sign
NeutralizationLevel	LM	OID20613	-0.0088208568554236	0.981816057173409	FALSE	Non-significant in observed data	Matching sign
NeutralizationLevel	LM	OID20614	-0.277046984671235	0.464569639181257	FALSE	Non-significant in observed data	Opposite sign
NeutralizationLevel	LM	OID20615	0.11136536772848	0.764837268603935	FALSE	Non-significant in observed data	Opposite sign
NeutralizationLevel	LM	OID20616	0.221888958414832	0.571910290605943	FALSE	Non-significant in observed data	Opposite sign
NeutralizationLevel	LM	OID20617	-0.0210284985415795	0.955070644828111	FALSE	Non-significant in observed data	Opposite sign
NeutralizationLevel	LM	OID20619	-0.129128875957951	0.737370038587868	FALSE	Non-significant in observed data	Opposite sign
NeutralizationLevel	LM	OID20620	0.0701781749474377	0.853603002756586	FALSE	Non-significant in observed data	Opposite sign
NeutralizationLevel	LM	OID20621	-0.100587909786927	0.800445379229266	FALSE	Non-significant in observed data	Matching sign
NeutralizationLevel	LM	OID20622	0.0688327630198397	0.85383769527229	FALSE	Non-significant in observed data	Opposite sign
NeutralizationLevel	LM	OID20623	0.110900051675918	0.773571363735967	FALSE	Non-significant in observed data	Opposite sign
NeutralizationLevel	LM	OID20624	-0.205700103897425	0.596689420434412	FALSE	Non-significant in observed data	Opposite sign
NeutralizationLevel	LM	OID20625	0.137518361010141	0.714261246102208	FALSE	Non-significant in observed data	Opposite sign
NeutralizationLevel	LM	OID20626	-0.0602060190872288	0.871874304298248	FALSE	Non-significant in observed data	Opposite sign
NeutralizationLevel	LM	OID20627	0.143574381898693	0.695549011652647	FALSE	Non-significant in observed data	Opposite sign
NeutralizationLevel	LM	OID20628	-0.114746957915903	0.769432428334753	FALSE	Non-significant in observed data	Matching sign
NeutralizationLevel	LM	OID20629	-0.0200025243288927	0.956205123384385	FALSE	Non-significant in observed data	Opposite sign
NeutralizationLevel	LM	OID20630	0.28761193717169	0.464582338069437	FALSE	Non-significant in observed data	Matching sign
NeutralizationLevel	LM	OID20631	0.124278191804912	0.760987709767646	FALSE	Non-significant in observed data	Matching sign
NeutralizationLevel	LM	OID20632	0.165744229982793	0.659386017713773	FALSE	Non-significant in observed data	Matching sign
NeutralizationLevel	LM	OID20633	-0.2117419625117	0.655200272775902	FALSE	Non-significant in observed data	Opposite sign
NeutralizationLevel	LM	OID20635	0.093357622461421	0.805527753303354	FALSE	Non-significant in observed data	Opposite sign
NeutralizationLevel	LM	OID20636	-0.119725720943195	0.7534506907149	FALSE	Non-significant in observed data	Opposite sign
NeutralizationLevel	LM	OID20637	0.144945769448854	0.71216740487595	FALSE	Non-significant in observed data	Opposite sign
NeutralizationLevel	LM	OID20638	0.26039557675133	0.509465147744218	FALSE	Non-significant in observed data	Matching sign
NeutralizationLevel	LM	OID20639	-0.0364583502328436	0.922820804604395	FALSE	Non-significant in observed data	Opposite sign
NeutralizationLevel	LM	OID20640	0.133684727275041	0.71666719620547	FALSE	Non-significant in observed data	Opposite sign
NeutralizationLevel	LM	OID20641	0.204182573153345	0.592855695064276	FALSE	Non-significant in observed data	Opposite sign
NeutralizationLevel	LM	OID20642	-0.0846454048635667	0.850552921080513	FALSE	Non-significant in observed data	Opposite sign
NeutralizationLevel	LM	OID20643	0.181304292120332	0.618520681974679	FALSE	Non-significant in observed data	Opposite sign
NeutralizationLevel	LM	OID20644	0.00560035650767543	0.988175401495886	FALSE	Non-significant in observed data	Opposite sign
NeutralizationLevel	LM	OID20645	0.0785813242726927	0.842932857854213	FALSE	Non-significant in observed data	Opposite sign
NeutralizationLevel	LM	OID20646	-0.132986637839951	0.731347132676492	FALSE	Non-significant in observed data	Opposite sign
NeutralizationLevel	LM	OID20647	-0.33530765027973	0.398308001699128	FALSE	Non-significant in observed data	Opposite sign
NeutralizationLevel	LM	OID20648	0.142239104479424	0.711949070804533	FALSE	Non-significant in observed data	Opposite sign
NeutralizationLevel	LM	OID20649	-0.211947491170807	0.564922150322364	FALSE	Non-significant in observed data	Opposite sign
NeutralizationLevel	LM	OID20650	0.00061314992325518	0.998803797701046	FALSE	Non-significant in observed data	Opposite sign
NeutralizationLevel	LM	OID20651	-0.159156123494443	0.659930407678603	FALSE	Non-significant in observed data	Opposite sign
NeutralizationLevel	LM	OID20652	0.243199116796885	0.565056435406991	FALSE	Non-significant in observed data	Matching sign
NeutralizationLevel	LM	OID20653	-0.00368644777499266	0.992132405922327	FALSE	Non-significant in observed data	Opposite sign
NeutralizationLevel	LM	OID20654	-0.165324639880726	0.673372994464097	FALSE	Non-significant in observed data	Opposite sign
NeutralizationLevel	LM	OID20655	-0.0951987538959258	0.797060407495695	FALSE	Non-significant in observed data	Matching sign
NeutralizationLevel	LM	OID20656	0.0100767002352323	0.977752606108155	FALSE	Non-significant in observed data	Matching sign
NeutralizationLevel	LM	OID20657	-0.289412138477667	0.440425429902795	FALSE	Non-significant in observed data	Opposite sign
NeutralizationLevel	LM	OID20658	-0.164802688756313	0.680652976251115	FALSE	Non-significant in observed data	Opposite sign
NeutralizationLevel	LM	OID20660	-0.129555327575301	0.72300244646128	FALSE	Non-significant in observed data	Opposite sign
NeutralizationLevel	LM	OID20661	-0.101297343198659	0.798375943008882	FALSE	Non-significant in observed data	Matching sign
NeutralizationLevel	LM	OID20662	-0.245627080606742	0.508888255756351	FALSE	Non-significant in observed data	Opposite sign
NeutralizationLevel	LM	OID20663	0.232140831290387	0.568653476857534	FALSE	Non-significant in observed data	Opposite sign
NeutralizationLevel	LM	OID20664	-0.054316091589612	0.886648517686047	FALSE	Non-significant in observed data	Opposite sign
NeutralizationLevel	LM	OID20665	0.0395426948477003	0.930210566633658	FALSE	Non-significant in observed data	Opposite sign
NeutralizationLevel	LM	OID20666	-0.117498453429397	0.754888073480514	FALSE	Non-significant in observed data	Matching sign
NeutralizationLevel	LM	OID20668	-0.101819367366629	0.809277718123719	FALSE	Non-significant in observed data	Opposite sign
NeutralizationLevel	LM	OID20669	0.21627629109048	0.562470609316887	FALSE	Non-significant in observed data	Matching sign
NeutralizationLevel	LM	OID20670	-0.314320523937728	0.424570942572609	FALSE	Non-significant in observed data	Opposite sign
NeutralizationLevel	LM	OID20671	-0.0417011240745806	0.916400905643102	FALSE	Non-significant in observed data	Opposite sign
NeutralizationLevel	LM	OID20672	0.104996151228718	0.782010501059751	FALSE	Non-significant in observed data	Opposite sign
NeutralizationLevel	LM	OID20673	-0.26489641461679	0.490118392653442	FALSE	Non-significant in observed data	Opposite sign
NeutralizationLevel	LM	OID20674	-0.277328059725436	0.476452868547527	FALSE	Non-significant in observed data	Opposite sign
NeutralizationLevel	LM	OID20675	0.303498750068022	0.419729889672274	FALSE	Non-significant in observed data	Opposite sign
NeutralizationLevel	LM	OID20676	-0.0513404714131023	0.888851198589235	FALSE	Non-significant in observed data	Opposite sign
NeutralizationLevel	LM	OID20677	-0.274751367851964	0.499270357607457	FALSE	Non-significant in observed data	Opposite sign
NeutralizationLevel	LM	OID20678	-0.378602542930586	0.293670219311009	FALSE	Non-significant in observed data	Opposite sign
NeutralizationLevel	LM	OID20679	-0.129429407748139	0.738275546738425	FALSE	Non-significant in observed data	Matching sign
NeutralizationLevel	LM	OID20680	-0.0811707581059834	0.8312174716489	FALSE	Non-significant in observed data	Opposite sign
NeutralizationLevel	LM	OID20681	0.142360607354203	0.700761182228259	FALSE	Non-significant in observed data	Opposite sign
NeutralizationLevel	LM	OID20682	-0.129188852999355	0.731205718518804	FALSE	Non-significant in observed data	Opposite sign
NeutralizationLevel	LM	OID20683	0.174951303747118	0.640279894303111	FALSE	Non-significant in observed data	Opposite sign
NeutralizationLevel	LM	OID20684	0.264175070416584	0.502514770299186	FALSE	Non-significant in observed data	Opposite sign
NeutralizationLevel	LM	OID20685	0.0818636432364431	0.826148713784705	FALSE	Non-significant in observed data	Opposite sign
NeutralizationLevel	LM	OID20686	-0.00694454361779214	0.986386120561865	FALSE	Non-significant in observed data	Opposite sign
NeutralizationLevel	LM	OID20687	0.0333036182356712	0.928723929995249	FALSE	Non-significant in observed data	Matching sign
NeutralizationLevel	LM	OID20688	-0.563318226859849	0.164099645822701	FALSE	Non-significant in observed data	Opposite sign
NeutralizationLevel	LM	OID20689	0.132669556039112	0.722053528601396	FALSE	Non-significant in observed data	Matching sign
NeutralizationLevel	LM	OID20690	-0.273117043268878	0.513843457664902	FALSE	Non-significant in observed data	Opposite sign
NeutralizationLevel	LM	OID20691	-0.0429061031608479	0.906128649396776	FALSE	Non-significant in observed data	Opposite sign
NeutralizationLevel	LM	OID20692	-0.1730851971909	0.726598148059115	FALSE	Non-significant in observed data	Opposite sign
NeutralizationLevel	LM	OID20693	0.260357715302569	0.497918763745121	FALSE	Non-significant in observed data	Opposite sign
NeutralizationLevel	LM	OID20694	-0.145076763251035	0.719846221808555	FALSE	Non-significant in observed data	Opposite sign
NeutralizationLevel	LM	OID20695	0.0395844199906336	0.92356044377425	FALSE	Non-significant in observed data	Matching sign
NeutralizationLevel	LM	OID20696	-0.077672603553552	0.836744541478788	FALSE	Non-significant in observed data	Opposite sign
NeutralizationLevel	LM	OID20697	0.0989643221975519	0.798588616724618	FALSE	Non-significant in observed data	Matching sign
NeutralizationLevel	LM	OID20698	0.124248088133045	0.74658366268579	FALSE	Non-significant in observed data	Opposite sign
NeutralizationLevel	LM	OID20699	-0.268531649553432	0.474471575457352	FALSE	Non-significant in observed data	Opposite sign
NeutralizationLevel	LM	OID20700	-0.0153330569139353	0.967420215731445	FALSE	Non-significant in observed data	Opposite sign
NeutralizationLevel	LM	OID20701	-0.295389237327761	0.456548387316604	FALSE	Non-significant in observed data	Opposite sign
NeutralizationLevel	LM	OID20702	-0.031141498043863	0.934668885888886	FALSE	Non-significant in observed data	Opposite sign
NeutralizationLevel	LM	OID20703	0.0528719545597581	0.890303569327489	FALSE	Non-significant in observed data	Matching sign
NeutralizationLevel	LM	OID20704	-0.0139470137848264	0.971567160004339	FALSE	Non-significant in observed data	Matching sign
NeutralizationLevel	LM	OID20705	-0.00246330499347888	0.99490321292294	FALSE	Non-significant in observed data	Opposite sign
NeutralizationLevel	LM	OID20706	-0.215279622305827	0.578888507665428	FALSE	Non-significant in observed data	Opposite sign
NeutralizationLevel	LM	OID20707	0.0762997240105822	0.838131957440758	FALSE	Non-significant in observed data	Opposite sign
NeutralizationLevel	LM	OID20708	-0.348137404587301	0.371573616026633	FALSE	Non-significant in observed data	Opposite sign
NeutralizationLevel	LM	OID20709	0.0837417630142602	0.82702708262805	FALSE	Non-significant in observed data	Matching sign
NeutralizationLevel	LM	OID20710	-0.0841434049701211	0.82270269055177	FALSE	Non-significant in observed data	Matching sign
NeutralizationLevel	LM	OID20711	0.0630283916857803	0.862883845904539	FALSE	Non-significant in observed data	Opposite sign
NeutralizationLevel	LM	OID20712	0.233241941850666	0.537966816340353	FALSE	Non-significant in observed data	Matching sign
NeutralizationLevel	LM	OID20713	-0.299142989847323	0.419541422904066	FALSE	Non-significant in observed data	Opposite sign
NeutralizationLevel	LM	OID20714	0.173917872242425	0.665102452615211	FALSE	Non-significant in observed data	Matching sign
NeutralizationLevel	LM	OID20715	0.0778765611105201	0.844974089293967	FALSE	Non-significant in observed data	Matching sign
NeutralizationLevel	LM	OID20716	-0.31694155112303	0.401185093561855	FALSE	Non-significant in observed data	Opposite sign
NeutralizationLevel	LM	OID20717	0.0548109539556113	0.884998037980251	FALSE	Non-significant in observed data	Opposite sign
NeutralizationLevel	LM	OID20718	0.0325792605470346	0.936231697736084	FALSE	Non-significant in observed data	Opposite sign
NeutralizationLevel	LM	OID20719	-0.184297475234544	0.643560428143245	FALSE	Non-significant in observed data	Opposite sign
NeutralizationLevel	LM	OID20720	0.01127709135434	0.975635884973868	FALSE	Non-significant in observed data	Matching sign
NeutralizationLevel	LM	OID20721	-0.0164477555137658	0.967037930906225	FALSE	Non-significant in observed data	Opposite sign
NeutralizationLevel	LM	OID20722	-0.196207703238266	0.599387712757893	FALSE	Non-significant in observed data	Opposite sign
NeutralizationLevel	LM	OID20723	-0.168675317554604	0.672643495801519	FALSE	Non-significant in observed data	Opposite sign
NeutralizationLevel	LM	OID20724	0.124271086304672	0.735809117452874	FALSE	Non-significant in observed data	Opposite sign
NeutralizationLevel	LM	OID20725	-0.296496125090135	0.457209062001891	FALSE	Non-significant in observed data	Opposite sign
NeutralizationLevel	LM	OID20726	-0.00963114531285342	0.978793368070397	FALSE	Non-significant in observed data	Matching sign
NeutralizationLevel	LM	OID20727	-0.0260688351099515	0.944650284993698	FALSE	Non-significant in observed data	Opposite sign
NeutralizationLevel	LM	OID20728	-0.286231935143455	0.464101366070552	FALSE	Non-significant in observed data	Opposite sign
NeutralizationLevel	LM	OID20729	0.146858938786423	0.690733599129478	FALSE	Non-significant in observed data	Opposite sign
NeutralizationLevel	LM	OID20730	-0.120344967518086	0.751743113494559	FALSE	Non-significant in observed data	Opposite sign
NeutralizationLevel	LM	OID20731	-0.333436757677536	0.40293253038521	FALSE	Non-significant in observed data	Opposite sign
NeutralizationLevel	LM	OID20732	0.0697732255202334	0.857880397703441	FALSE	Non-significant in observed data	Opposite sign
NeutralizationLevel	LM	OID20733	-0.477682020628065	0.226901488157691	FALSE	Non-significant in observed data	Opposite sign
NeutralizationLevel	LM	OID20734	-0.295578593613195	0.435749956902542	FALSE	Non-significant in observed data	Opposite sign
NeutralizationLevel	LM	OID20735	-0.199131508064502	0.617699378010128	FALSE	Non-significant in observed data	Opposite sign
NeutralizationLevel	LM	OID20736	0.0838008019751089	0.83034939657194	FALSE	Non-significant in observed data	Matching sign
NeutralizationLevel	LM	OID20737	-0.116974318463504	0.774344690922266	FALSE	Non-significant in observed data	Opposite sign
NeutralizationLevel	LM	OID20738	-0.358005887867929	0.335957727827351	FALSE	Non-significant in observed data	Opposite sign
NeutralizationLevel	LM	OID20739	-0.192897110778377	0.604891540108371	FALSE	Non-significant in observed data	Opposite sign
NeutralizationLevel	LM	OID20740	0.150709444960259	0.696983220051995	FALSE	Non-significant in observed data	Opposite sign
NeutralizationLevel	LM	OID20741	0.146572170881765	0.691068766449339	FALSE	Non-significant in observed data	Opposite sign
NeutralizationLevel	LM	OID20742	0.212492472254543	0.572971369574702	FALSE	Non-significant in observed data	Opposite sign
NeutralizationLevel	LM	OID20743	-0.286453191203084	0.457820435753804	FALSE	Non-significant in observed data	Opposite sign
NeutralizationLevel	LM	OID20744	0.0625896391552565	0.871145990331363	FALSE	Non-significant in observed data	Opposite sign
NeutralizationLevel	LM	OID20745	-0.00550834226029722	0.989042901050608	FALSE	Non-significant in observed data	Matching sign
NeutralizationLevel	LM	OID20746	-0.307654403556607	0.424125809859554	FALSE	Non-significant in observed data	Opposite sign
NeutralizationLevel	LM	OID20747	0.105744431752269	0.771755146602287	FALSE	Non-significant in observed data	Opposite sign
NeutralizationLevel	LM	OID20748	-0.058883946932766	0.875827499573397	FALSE	Non-significant in observed data	Opposite sign
NeutralizationLevel	LM	OID20749	-0.218900746705785	0.592700531419068	FALSE	Non-significant in observed data	Matching sign
NeutralizationLevel	LM	OID20750	-0.00978295977330297	0.980232719140645	FALSE	Non-significant in observed data	Matching sign
NeutralizationLevel	LM	OID20751	-0.0766849396142346	0.833398689383499	FALSE	Non-significant in observed data	Opposite sign
NeutralizationLevel	LM	OID20752	-0.277840166418385	0.476884821120866	FALSE	Non-significant in observed data	Opposite sign
NeutralizationLevel	LM	OID20753	-0.0590668806503473	0.880587617862465	FALSE	Non-significant in observed data	Opposite sign
NeutralizationLevel	LM	OID20754	-0.0723417654822727	0.846334228205011	FALSE	Non-significant in observed data	Opposite sign
NeutralizationLevel	LM	OID20755	-0.421554515807716	0.295413324689342	FALSE	Non-significant in observed data	Opposite sign
NeutralizationLevel	LM	OID20756	-0.0497783231507065	0.894720481188894	FALSE	Non-significant in observed data	Opposite sign
NeutralizationLevel	LM	OID20757	0.0298735967851736	0.941730009410558	FALSE	Non-significant in observed data	Matching sign
NeutralizationLevel	LM	OID20758	-0.169907185981987	0.64391439269175	FALSE	Non-significant in observed data	Opposite sign
NeutralizationLevel	LM	OID20759	-0.235719583482676	0.543036282013377	FALSE	Non-significant in observed data	Opposite sign
NeutralizationLevel	LM	OID20760	0.163909532481157	0.660407867594223	FALSE	Non-significant in observed data	Opposite sign
NeutralizationLevel	LM	OID20761	0.149333201663992	0.687074929074035	FALSE	Non-significant in observed data	Opposite sign
NeutralizationLevel	LM	OID20762	-0.051335845867415	0.905070160013296	FALSE	Non-significant in observed data	Opposite sign
NeutralizationLevel	LM	OID20763	-0.0459132203107073	0.906909102068478	FALSE	Non-significant in observed data	Opposite sign
NeutralizationLevel	LM	OID20764	-0.23536945556282	0.544575290186833	FALSE	Non-significant in observed data	Opposite sign
NeutralizationLevel	LM	OID20765	0.0181928898515267	0.963085221435013	FALSE	Non-significant in observed data	Opposite sign
NeutralizationLevel	LM	OID20766	-0.282519110647645	0.436477831765012	FALSE	Non-significant in observed data	Opposite sign
NeutralizationLevel	LM	OID20767	-0.181078775006205	0.638955555931446	FALSE	Non-significant in observed data	Opposite sign
NeutralizationLevel	LM	OID20768	-0.180116531128864	0.626935244110047	FALSE	Non-significant in observed data	Opposite sign
NeutralizationLevel	LM	OID20769	-0.0359471007525229	0.927102342413772	FALSE	Non-significant in observed data	Opposite sign
NeutralizationLevel	LM	OID20770	0.0785641070996148	0.835368338485717	FALSE	Non-significant in observed data	Matching sign
NeutralizationLevel	LM	OID20771	-0.36306637453872	0.33049987303676	FALSE	Non-significant in observed data	Opposite sign
NeutralizationLevel	LM	OID20772	0.186543877671647	0.621485984855248	FALSE	Non-significant in observed data	Matching sign
NeutralizationLevel	LM	OID20773	0.137895033313658	0.716197683616735	FALSE	Non-significant in observed data	Opposite sign
NeutralizationLevel	LM	OID20774	0.164584264995862	0.663826665745205	FALSE	Non-significant in observed data	Opposite sign
NeutralizationLevel	LM	OID20775	0.0665320261438781	0.868708919269616	FALSE	Non-significant in observed data	Opposite sign
NeutralizationLevel	LM	OID20776	-0.274355881910859	0.475379441350372	FALSE	Non-significant in observed data	Opposite sign
NeutralizationLevel	LM	OID20777	-0.188080578213489	0.62437230660443	FALSE	Non-significant in observed data	Opposite sign
NeutralizationLevel	LM	OID20778	-0.138882524460861	0.718348919136443	FALSE	Non-significant in observed data	Opposite sign
NeutralizationLevel	LM	OID20779	0.149009624371061	0.682386482864945	FALSE	Non-significant in observed data	Opposite sign
NeutralizationLevel	LM	OID20780	-0.118582057772446	0.761294102326396	FALSE	Non-significant in observed data	Matching sign
NeutralizationLevel	LM	OID20781	-0.100519847971493	0.775777891641718	FALSE	Non-significant in observed data	Opposite sign
NeutralizationLevel	LM	OID20782	-0.228062822059205	0.528896097404741	FALSE	Non-significant in observed data	Opposite sign
NeutralizationLevel	LM	OID20783	-0.214491967277236	0.55522996193593	FALSE	Non-significant in observed data	Opposite sign
NeutralizationLevel	LM	OID20784	-0.204715947067986	0.602805671193902	FALSE	Non-significant in observed data	Opposite sign
NeutralizationLevel	LM	OID20785	-0.00457934881704741	0.990364687866772	FALSE	Non-significant in observed data	Opposite sign
NeutralizationLevel	LM	OID20786	-0.280719631327133	0.448566446056752	FALSE	Non-significant in observed data	Opposite sign
NeutralizationLevel	LM	OID20787	-0.270369289192468	0.484906172883933	FALSE	Non-significant in observed data	Opposite sign
NeutralizationLevel	LM	OID20788	0.153165890345896	0.680663040022792	FALSE	Non-significant in observed data	Opposite sign
NeutralizationLevel	LM	OID20789	-0.130222234004379	0.743943995170449	FALSE	Non-significant in observed data	Opposite sign
